# Supplementary material for: Diagnosing Impaired Glucose Tolerance Using Direct Infusion Mass Spectrometry of Blood Plasma
Source: PLoS One. 2014 Sep 9;9(9):e105343. doi: 10.1371/journal.pone.0105343 (PMC4159123; doi:10.1371/journal.pone.0105343)
Supplement: Supporting Information S1 — Mass spectra of blood plasma metabolites obtained by direct infusion mass spectrometry (DIMS) of blood plasma samples from control subjects (n = 30) and patients with impaired glucose tolerance (n = 20). (ZIP) [file pone.0105343.s002.zip › Mass spectra/Sample 4.xml]

<root><fileinfo appname="Bruker Compass DataAnalysis" appversion="4.1.335.0" date="2014-06-18T11:49:41" type="DataAnalysisResults" typeversion="1.1" subtype="MS Spectrum"/><generalinfo organisation="" user="111" hostname="TRIFONOVA-PC" os="Windows 7"/><analysis name="C:\Users\Trifonova\Desktop\Mass spectra\Diabetes\Plasma Sample 168 ST PM 18022013.d\analysis.baf"><info><DateTime>2013-02-18T17:07:51+04:00</DateTime><method>Tune_pos_Standard.m</method><sample><![CDATA[Plasma Sample 168 ST PM 18022013]]></sample><comment><![CDATA[Sample 168*. Diabetes. Human blood plasma after protein precipitation 50 fold in MeOH with 0.1% FA
]]></comment><operator>BDAL@DE</operator><instrument>maXis impact</instrument><instrument_serial_number>282001.00069</instrument_serial_number></info><DataAnalysis version="DataAnalysis 4.1.335.0" DataAnalysisResults=""><DataAnalysis_processing_parameters><find_compounds_chromatogram detect_version="3" detect_areamode="1" detect_areathresholdabs="0" detect_areathresholdrel="0" detect_intensitymode="1" detect_intensitythresholdabs="3000" detect_intensitythresholdrel="3" detect_sensitivity="0.333333" detect_skimratio="0" detect_smoothingwidth="3" detect_averageno="5" detect_averagemode="0" add_uv_or_ms_spectra="0" spectrum_load_mode="0" background_subtraction_mode="2" MS_peaksensmode2="1" MS_pc12="0.4" MS_pc22="4" MS_peaksens12="99" MS_peaksens22="99" MS_areamode2="2" MS_areathresholdabs2="1000" MS_areathresholdrel2="10" MS_intensitymode2="0" MS_intensitythresholdabs2="1000" MS_intensitythresholdrel2="10" MS_basesmoothmode2="1" MS_basesmoothpts2="8" MS_basesmoothmin2="12" MS_basesmoothforce2="0.1" MS_startendslope2="10" MS_valleyfilterused2="1" MS_valleyfilter2="10" MS_noisecorr2="0" UV_peaksensmode2="1" UV_pc12="0.4" UV_pc22="4" UV_peaksens12="99.9" UV_peaksens22="100" UV_areamode2="0" UV_areathresholdabs2="5" UV_areathresholdrel2="1" UV_intensitymode2="1" UV_intensitythresholdabs2="1" UV_intensitythresholdrel2="0.01" UV_basesmoothmode2="1" UV_basesmoothpts2="8" UV_basesmoothmin2="12" UV_basesmoothforce2="1" UV_startendslope2="10" UV_valleyfilterused2="1" UV_valleyfilter2="10" UV_noisecorr2="0" detect_delcmpdsinrng="1"/><auto_ms_n use_retention_time_window="0" retention_time_window="1" rt_unit="min" minimum_intensity_positive="1000" minimum_intensity_negative="1000" create_max_number_compounds="100000" spectrum_load_mode="0" background_type="0" create_auto_ms_n_traces="0" create_detailed_traces="0" merge_positive_negative_compounds="0" detect_delcmpdsinrng="1" detect_keep_cmpds_detectedneutralloss="0" add_uv_spectra="0" create_individual_MSMS_cmpds="0" advanced_precursor_determination="0"/><dissect_params dissect_addsmoothing="0" dissect_allow_wider_peaks="0" dissect_resolving_power="1" dissect_deletepeaksinrange="1" dissect_fullrange="1" dissect_cutoff="0.1" dissect_sensitivity="0.333333" dissect_maxoverlap="5" dissect_smoothwidth="1" spectrum_load_mode="0" add_uv_spectra="0"/><find_all_compounds min_time_points="20" min_correlation="0.7" background_type="0" load_spec_type="2" additional_smoothing="1" proteomics="1" chrom_sn_threshold="3" chrom_smoothingwidth="10" detect_delcmpdsinrng="1" add_MSMS_spectra="1"/><ms_peak_finder ms_peak_finder_type="3" ms_manually_use_peak_finder="1"><ms_peak_finder_apex minimum_intensity="100" peak_width="0.05" relative_threshold_base_peak="0.1" signal_to_noise="10"/><ms_peak_finder_centroid peak_width="1" signal_to_noise="1" relative_threshold_base_peak="2" minimum_intensity="100" centroid_percentage="80"/><ms_peak_finder_snap minimum_intensity="0" relative_threshold_base_peak="0" signal_to_noise="2" maximum_charge="12" quality_factor_threshold="0.9" number_of_patterns="500000" building_block_1="C 4.9384 N 1.3577 O 1.4773 S 0.0417 H 7.7583" building_block_2="" use_snap_2="1" add_detailed_results="0"/><ms_peak_finder_sumpeak minimum_intensity="100" peak_width="5" use_datapoints="1" sum_width="2" relative_threshold_base_peak="0.1" signal_to_noise="1" baseline_type="1" baseline_flatness="1" same_sumwidth_as_acquisition="1" use_resolution="0" res="10000" instrument_sum_width="2" use_sum_of_intensities="0"/><ms_peak_finder_ftms signal_to_noise="4" relative_threshold_base_peak="0.01" minimum_intensity="100" centroid_percentage="80" use_centroid="0"/></ms_peak_finder><deconvolution clear_prev_results="1" create_neutral_spectrum="0" incl_shifted_spectra="0" ret_residuals="0" incl_comp_details="0" show_comp_details="0" substance_class="1" extend_evelope="0" extend_before="1" extend_after="1" auto_apply="0"><deconvolution_detailed perf_deconv="1" rel_isotop_deconv="0" resolve_isotop="1" exclude_itraq_ions="1" abund_cutoff="2" envelope_cutoff="75" high_mass="4000" low_mass="250" mw_agreement="0" maximum_charge="10" max_charge_isotop="5" min_charge="1" min_peaks="3" precursor_deconv="0" max_components="10" adduct_ion_name="+H" adduct_ion_mass="1.00728" apply_min_max_mass_boundaries="0"/><deconvolution_detailed perf_deconv="1" rel_isotop_deconv="0" resolve_isotop="1" exclude_itraq_ions="1" abund_cutoff="2" envelope_cutoff="75" high_mass="3000" low_mass="100" mw_agreement="5" maximum_charge="3" max_charge_isotop="0" min_charge="1" min_peaks="3" precursor_deconv="0" max_components="10" adduct_ion_name="+H" adduct_ion_mass="1.00728" apply_min_max_mass_boundaries="0"/><deconvolution_detailed perf_deconv="1" rel_isotop_deconv="0" resolve_isotop="1" exclude_itraq_ions="1" abund_cutoff="0.5" envelope_cutoff="75" high_mass="2000" low_mass="50" mw_agreement="5" maximum_charge="3" max_charge_isotop="4" min_charge="1" min_peaks="3" precursor_deconv="0" max_components="10" adduct_ion_name="+H" adduct_ion_mass="1.00728" apply_min_max_mass_boundaries="0"/><deconvolution_detailed perf_deconv="1" rel_isotop_deconv="1" resolve_isotop="0" exclude_itraq_ions="0" abund_cutoff="10" envelope_cutoff="75" high_mass="100000" low_mass="5000" mw_agreement="5" maximum_charge="100" max_charge_isotop="0" min_charge="1" min_peaks="3" precursor_deconv="0" max_components="10" adduct_ion_name="+H" adduct_ion_mass="1.00728" apply_min_max_mass_boundaries="1"/><max_entropy_deconvolution adduct_ion_name="-H" adduct_ion_mass="-1.00783" low_mass="5000" high_mass="100000" spacint_out="0" resolving_power="10000" peak_width="0.3" width="1" maxentx="0"/></deconvolution><mascot_export globalchargelimit_apply="1" globalchargelimit="1+, 2+ and 3+" prefer_fullscan_deconvolution_results="1" deconvolution_export_type="2" msmssignals="50" threshold="100" mssignals_deconv="2" mssignals_non_deconv="20" normalize_msms="0" single_charged="0"/><process_parameters baseline_flatness="0.8" baseline_addchild="1" baseline_disableoriginal="0" baseline_usesamecolor="1" smoothing_algorithm="1" smoothing_width="0.2" smoothing_cycles="1" smoothing_addchild="1" smoothing_disableoriginal="0" smoothing_usesamecolor="1"/><process_parameters baseline_flatness="0.8" baseline_addchild="1" baseline_disableoriginal="0" baseline_usesamecolor="1" smoothing_algorithm="1" smoothing_width="0.2" smoothing_cycles="1" smoothing_addchild="1" smoothing_disableoriginal="0" smoothing_usesamecolor="1"/><display_params mass_precision="4" time_precision="1" structure_size="30" chrom_peak_label="Index"/><calibration_params calibration_range="0.05" calibration_listname="Samples Recalibration Diabetes" calibration_listgroupname="ESI" calibration_fit_mode="2" calibration_intensitythreshold="1000"/><calibration_params calibration_range="0.05" calibration_listname="Lockmass 1222" calibration_listgroupname="ESI" calibration_intensitythreshold="1000" calibration_lockmassmode="0"/><library_search_params del_prev_res="1"><library_search_basic_params accept_score="50" allowmasses_above="0" allowmasses_below="0" desired_score="900" increasedepth="0" maxnr_spectra="10" match_all="0" sort_by="1" include_precursor_spectra="1" skip_low_frgamnet_spectra="1" min_effective_score="500" minmatch_score="250" min_score="400"/><library_search_basic_params add_int_range="5" extended="1" locnorm="0" root="0" hwfstp="50" hwscdp="7" intrangefac="1.9" locnormeqfac="1" locnormfac="2" locnormwin="25" masdisint="20" minsrcint="100" minspepresrc="15" threshfstp="40" maskadducts="0" maskprecursor="0"/><library_search_libraries_params add_unid="0" srcparallel="0" libraries="" librariey_unidentified=""/><library_search_match_params chrgdeconv="0" collenerg="0" fragampl="1" instrtp="2" ionmeth="1" isolwidth="0" msmsstg="2" ms_vs_msms="4" pkwidth="0" polarity="4" psd="0" precion="0" prodion="0" rgtgaspress="0" rgtion="0" refl="0" trgtgas="0" trgtgaspress="0" trapdrv="1"/><library_search_basic_params add_confirm_mode="0"/><library_search_basic_params accepted_deviation="1" apply_rt_match="0" match_columnname="1" max_deviation="5"/></library_search_params><masslist_layout layout_columntypes="1 2 6 5 3 11 4 " layout_columnwidth="30 60 45 54 45 30 48 "/><cmpdlist_layout layout_columntypes="14 20 1 23 12 26 31 6 52 " layout_columnwidth="23 55 49 60 50 37 272 61 0 "/><cmpdlist_layout layout_columntypes="24 1 2 3 5 18 18 40 7 9 8 " layout_columnwidth="-1 -1 -1 -1 -1 -1 -1 -1 -1 -1 -1 "/><cmpdlist_layout layout_columntypes="6 0 5 3 4 2 12 14 10 11 " layout_columnwidth="-1 -1 -1 -1 -1 -1 -1 -1 -1 -1 "/><cmpdlist_layout layout_columntypes="15 14 6 5 43 11 1 2 17 7 8 9 10 4 3 39 40 41 42 16 18 19 25 20 21 22 23 24 31 26 27 28 29 30 37 32 33 34 35 36 " layout_columnwidth="-1 -1 -1 -1 -1 -1 -1 -1 -1 -1 -1 -1 -1 -1 -1 -1 -1 -1 -1 -1 -1 -1 -1 -1 -1 -1 -1 -1 -1 -1 -1 -1 -1 -1 -1 -1 -1 -1 -1 -1 "/><exclusion_masses/><xml_export_parameters export_detailed_information="0" export_peptide_database_query_information="1"/><smf1D_params max_nr_formulae="500" z="1" rdb_min="0" rdb_max="80" tolerance_ppm="5" tolerance_abs="2" tolerance_ppm_MSn="5" tolerance_abs_MSn="2" use_rel_tolerance="1" use_rel_tolerance_MSn="0" lower_bound_formula="" upper_bound_formula="" electron_configuration="2" electron_configuration_MSn="0" sigma_limit="0.02" sigma_limit_MSn="0.05" HC_Ratio_min="0" HC_Ratio_max="3" filtering="1" patternsearch="0" validate_formulae="1" filter_by_elementratio="1" estimate_carbon_count="1" relative_threshold_base_peak="10" delete_previous_results="1" filter_criteriy="0" adducts_positive_mode="'M+H' " adducts_negative_mode="'M-H' " collect_adducts="0"/><smf3D_params tolerance_neutralloss="2" intensitythresholdabs2="100" intensity_threshold_abs_msms="100" auto_filter="0" nr_explained_peaks="5" highlight_unexplained_peaks="0"/><uv_parameters rt_offset="0"/><target_screening delta_rt="1.5" threshold_sigma="0.05" detection_tolerance="5" identification_tolerance="5" use_tolerance_ppm="0" compound_database="C:\BDALSystemData\BuildingBlocks\TargetScreeningDataBase.csv" use_sampleinfo_xml="0" rt_range_start="0" rt_range_end="0" additional_smoothing="0" create_chromatogram_time_slices="1" rt_window_halfwidth="45" enable_BPC="1" evaluate_qualifier_ions="1" qualifier_ion_intensity_threshold="0" group_id="':' " lc_method_id=":" ms_method_id=":" matrix_id=":" useDB="0" sortanalytes="4"/><automatic_calibration automatic_calibration="0/0" automatic_calibration_use_spectrum_type="0/0" automatic_calibration_retain_data="0/0" automatic_calibration_perform_lockmass="0/0"/><target_screening_scoring threshold1_qualityfactor="0.05" threshold1_massaccuracy="10" threshold1_retentiontime="20" threshold2_retentiontime="40" use_tolerance_ppm="0"/></DataAnalysis_processing_parameters><ms_spectrum info="+MS, 0.2-0.7min #12-41" msmsinfo="All MS" polarity="+" scanmode="fullscan" seq_nr_start="12" seq_nr_end="41" spec_index="0" spec_nrs="12/13/14/15/16/17/18/19/20/21/22/23/24/25/26/27/28/29/30/31/32/33/34/35/36/37/38/39/40/41" rt="0.447142" rt_unit="min"><ms_peaks><pk mz="80.94782711" i="2648.7" sn="657.315" a="16.0021" fwhm="0.0052785" res="15335.4" algo="Sum"/><pk mz="82.94498330" i="2359.24" sn="582.681" a="14.1593" fwhm="0.00535191" res="15498.2" algo="Sum"/><pk mz="83.06043850" i="553.547" sn="136.652" a="3.2795" fwhm="0.0051925" res="15996.2" algo="Sum"/><pk mz="84.04445148" i="2548.05" sn="626.068" a="16.1053" fwhm="0.00548446" res="15324.1" algo="Sum"/><pk mz="84.08074774" i="2472.01" sn="607.26" a="15.1406" fwhm="0.00533694" res="15754.5" algo="Sum"/><pk mz="84.95964662" i="2435.94" sn="595.149" a="14.854" fwhm="0.00525716" res="16160.7" algo="Sum"/><pk mz="85.02845475" i="1271.62" sn="310.602" a="6.63029" fwhm="0.0045647" res="18627.4" algo="Sum"/><pk mz="86.09634959" i="13040" sn="3168.16" a="75.6913" fwhm="0.00517601" res="16633.7" algo="Sum"/><pk mz="87.09983965" i="963.592" sn="232.793" a="6.37527" fwhm="0.00538851" res="16164" algo="Sum"/><pk mz="90.05504294" i="2028.08" sn="483.473" a="11.0882" fwhm="0.00503554" res="17883.9" algo="Sum"/><pk mz="90.97659460" i="24168.5" sn="5737.26" a="133.328" fwhm="0.0051419" res="17693.2" algo="Sum"/><pk mz="91.05435409" i="1337.7" sn="317.599" a="7.73967" fwhm="0.00492145" res="18501.5" algo="Sum"/><pk mz="93.05736587" i="4366.45" sn="1026.78" a="24.897" fwhm="0.00526147" res="17686.6" algo="Sum"/><pk mz="93.06966851" i="597.148" sn="140.404" a="3.29322" fwhm="0.00543914" res="17111.1" algo="Sum"/><pk mz="94.06508802" i="8725.44" sn="2040.64" a="53.8886" fwhm="0.00542889" res="17326.8" algo="Sum"/><pk mz="95.06832542" i="615.073" sn="143.073" a="4.24972" fwhm="0.0064422" res="14757.1" algo="Sum"/><pk mz="95.08550080" i="556.56" sn="129.46" a="3.60387" fwhm="0.00575123" res="16533.1" algo="Sum"/><pk mz="96.07871006" i="774.983" sn="179.212" a="5.75303" fwhm="0.0062539" res="15363" algo="Sum"/><pk mz="96.92169104" i="37964.2" sn="8730.97" a="217.498" fwhm="0.00529084" res="18318.8" algo="Sum"/><pk mz="97.10136783" i="725.302" sn="166.704" a="4.76849" fwhm="0.00595688" res="16300.7" algo="Sum"/><pk mz="98.91903174" i="15691.4" sn="3544.46" a="97.3334" fwhm="0.00566093" res="17474" algo="Sum"/><pk mz="98.99555695" i="2053.4" sn="463.433" a="12.9269" fwhm="0.00562586" res="17596.5" algo="Sum"/><pk mz="99.98003779" i="587.649" sn="131.36" a="3.63555" fwhm="0.00569457" res="17557.1" algo="Sum"/><pk mz="100.91689370" i="1105.71" sn="245.298" a="6.40429" fwhm="0.0052193" res="19335.3" algo="Sum"/><pk mz="101.07112228" i="1081.79" sn="239.544" a="6.95345" fwhm="0.00560527" res="18031.4" algo="Sum"/><pk mz="102.05494882" i="3691.4" sn="811.567" a="23.7089" fwhm="0.00566907" res="18002.1" algo="Sum"/><pk mz="102.09130614" i="1298.35" sn="285.342" a="8.15874" fwhm="0.00566564" res="18019.4" algo="Sum"/><pk mz="103.03899140" i="2999.88" sn="651.817" a="19.598" fwhm="0.005955" res="17302.9" algo="Sum"/><pk mz="103.05449872" i="2875.78" sn="624.808" a="19.0975" fwhm="0.00585404" res="17604" algo="Sum"/><pk mz="104.05302164" i="2111.45" sn="454.339" a="15.1543" fwhm="0.00639987" res="16258.6" algo="Sum"/><pk mz="104.10696515" i="16351.2" sn="3517.19" a="105.402" fwhm="0.00576555" res="18056.7" algo="Sum"/><pk mz="104.99228156" i="8457.44" sn="1804.15" a="56.4098" fwhm="0.00577581" res="18177.9" algo="Sum"/><pk mz="105.11065434" i="845.007" sn="180.172" a="6.49228" fwhm="0.00672579" res="15628" algo="Sum"/><pk mz="106.06529428" i="885.377" sn="187.583" a="5.81881" fwhm="0.00563445" res="18824.4" algo="Sum"/><pk mz="106.08638740" i="2008.18" sn="425.484" a="12.7161" fwhm="0.00577006" res="18385.7" algo="Sum"/><pk mz="106.95063395" i="9018.62" sn="1896.87" a="59.4464" fwhm="0.00589952" res="18128.7" algo="Sum"/><pk mz="107.04912564" i="1932.7" sn="406.461" a="12.803" fwhm="0.00583462" res="18347.2" algo="Sum"/><pk mz="108.08077986" i="5396.26" sn="1125.09" a="35.6914" fwhm="0.00615341" res="17564.4" algo="Sum"/><pk mz="108.94864579" i="734.06" sn="151.255" a="5.21217" fwhm="0.0062251" res="17501.5" algo="Sum"/><pk mz="109.10119477" i="633.205" sn="130.071" a="4.30934" fwhm="0.00612251" res="17819.7" algo="Sum"/><pk mz="110.00873118" i="18172.8" sn="3674.37" a="122.203" fwhm="0.00603595" res="18225.6" algo="Sum"/><pk mz="110.07122987" i="5444.58" sn="1100.1" a="37.26" fwhm="0.00604516" res="18208.2" algo="Sum"/><pk mz="111.00985872" i="2999.93" sn="598.909" a="21.8537" fwhm="0.00682599" res="16262.8" algo="Sum"/><pk mz="111.11666624" i="1193.81" sn="237.821" a="7.93273" fwhm="0.00586186" res="18955.9" algo="Sum"/><pk mz="112.00618127" i="2856.94" sn="561.98" a="19.5642" fwhm="0.00603002" res="18574.8" algo="Sum"/><pk mz="112.89559319" i="52985.9" sn="10276.7" a="335.445" fwhm="0.00589039" res="19166.1" algo="Sum"/><pk mz="113.07092642" i="585.473" sn="113.5" a="4.10744" fwhm="0.00626061" res="18060.7" algo="Sum"/><pk mz="114.06617715" i="17538.8" sn="3355.5" a="123.336" fwhm="0.00630557" res="18089.7" algo="Sum"/><pk mz="114.09131295" i="5841.99" sn="1117.18" a="40.0972" fwhm="0.00606154" res="18822.2" algo="Sum"/><pk mz="114.89308436" i="23962.8" sn="4530.84" a="162.365" fwhm="0.00622284" res="18463.1" algo="Sum"/><pk mz="115.03704928" i="1474.01" sn="278.192" a="10.4591" fwhm="0.00627111" res="18344" algo="Sum"/><pk mz="115.06943986" i="850.492" sn="160.461" a="8.50648" fwhm="0.00800657" res="14371.9" algo="Sum"/><pk mz="116.05292574" i="2838.6" sn="530.458" a="20.7814" fwhm="0.00667608" res="17383.4" algo="Sum"/><pk mz="116.07060104" i="21289.3" sn="3978.39" a="143.984" fwhm="0.00620714" res="18699.5" algo="Sum"/><pk mz="116.89110465" i="2781.81" sn="516.903" a="18.8499" fwhm="0.00616147" res="18971.3" algo="Sum"/><pk mz="116.99235914" i="1369.33" sn="254.143" a="9.89384" fwhm="0.00653066" res="17914.3" algo="Sum"/><pk mz="117.07380321" i="1262.29" sn="234.254" a="10.3666" fwhm="0.00745769" res="15698.4" algo="Sum"/><pk mz="118.06510972" i="1309.94" sn="240.819" a="10.7253" fwhm="0.00714682" res="16520" algo="Sum"/><pk mz="118.08632633" i="21612.6" sn="3973.22" a="159.921" fwhm="0.00655851" res="18005.1" algo="Sum"/><pk mz="119.01666173" i="584.536" sn="106.556" a="4.53856" fwhm="0.00680089" res="17500.2" algo="Sum"/><pk mz="119.04956856" i="1126.15" sn="205.29" a="8.29946" fwhm="0.00654082" res="18201" algo="Sum"/><pk mz="119.08919157" i="1413.79" sn="257.652" a="12.5952" fwhm="0.0081785" res="14561.3" algo="Sum"/><pk mz="120.00344139" i="2099.14" sn="377.373" a="16.6242" fwhm="0.0062988" res="19051.8" algo="Sum"/><pk mz="120.06578269" i="886.956" sn="159.306" a="6.45746" fwhm="0.00752646" res="15952.5" algo="Sum"/><pk mz="120.08098827" i="41872.4" sn="7520.91" a="301.516" fwhm="0.00635993" res="18880.9" algo="Sum"/><pk mz="120.96642603" i="1452.71" sn="257.94" a="9.82513" fwhm="0.00610467" res="19815.4" algo="Sum"/><pk mz="120.99545911" i="783.688" sn="139.07" a="7.88553" fwhm="0.00675935" res="17900.5" algo="Sum"/><pk mz="121.02875641" i="761.551" sn="135.012" a="5.63475" fwhm="0.00691383" res="17505.3" algo="Sum"/><pk mz="121.03965408" i="611.008" sn="108.278" a="4.60147" fwhm="0.00737255" res="16417.6" algo="Sum"/><pk mz="121.08434121" i="3876.78" sn="685.95" a="28.6539" fwhm="0.00659291" res="18365.9" algo="Sum"/><pk mz="122.09669400" i="683.889" sn="119.407" a="5.79318" fwhm="0.00709095" res="17218.7" algo="Sum"/><pk mz="122.92475809" i="6165.34" sn="1058.26" a="46.3518" fwhm="0.00685473" res="17932.8" algo="Sum"/><pk mz="123.04437566" i="2030.82" sn="347.985" a="15.6212" fwhm="0.00662912" res="18561.2" algo="Sum"/><pk mz="124.08731800" i="810.28" sn="136.76" a="6.40681" fwhm="0.00709967" res="17477.9" algo="Sum"/><pk mz="124.92320645" i="915.011" sn="152.144" a="7.17869" fwhm="0.00709975" res="17595.4" algo="Sum"/><pk mz="125.02128663" i="3272.52" sn="543.478" a="25.1253" fwhm="0.0067639" res="18483.6" algo="Sum"/><pk mz="125.98665414" i="1323.45" sn="215.068" a="9.86555" fwhm="0.00673159" res="18715.7" algo="Sum"/><pk mz="127.14867621" i="667.479" sn="106.149" a="4.6638" fwhm="0.00639703" res="19876.2" algo="Sum"/><pk mz="128.01974792" i="14660.4" sn="2315.35" a="109.937" fwhm="0.00681463" res="18786" algo="Sum"/><pk mz="128.06940610" i="3407.01" sn="537.523" a="28.9088" fwhm="0.00749893" res="17078.4" algo="Sum"/><pk mz="128.14399636" i="565.694" sn="89.2427" a="5.18137" fwhm="0.00780552" res="16417.1" algo="Sum"/><pk mz="129.02069673" i="2539.31" sn="394.166" a="22.5771" fwhm="0.00779331" res="16555.3" algo="Sum"/><pk mz="129.05478467" i="758.979" sn="117.813" a="4.77591" fwhm="0.00636379" res="20279.6" algo="Sum"/><pk mz="129.06644078" i="4044.46" sn="627.805" a="34.1271" fwhm="0.0073562" res="17545.3" algo="Sum"/><pk mz="129.10261511" i="741.136" sn="115.044" a="6.81684" fwhm="0.00683103" res="18899.4" algo="Sum"/><pk mz="130.01732116" i="2266.7" sn="346.968" a="19.1219" fwhm="0.00735355" res="17680.9" algo="Sum"/><pk mz="130.05029186" i="24192" sn="3703.12" a="186.279" fwhm="0.00697425" res="18647.2" algo="Sum"/><pk mz="130.06458512" i="974.379" sn="149.122" a="6.92731" fwhm="0.0129158" res="10070.2" algo="Sum"/><pk mz="130.08671689" i="13540.2" sn="2071.61" a="108.074" fwhm="0.00693933" res="18746.3" algo="Sum"/><pk mz="130.15955926" i="6892.77" sn="1053.13" a="51.6465" fwhm="0.00690182" res="18858.7" algo="Sum"/><pk mz="131.05209766" i="2203.21" sn="330.05" a="26.0129" fwhm="0.0102597" res="12773.4" algo="Sum"/><pk mz="131.08976008" i="990.978" sn="148.226" a="9.81357" fwhm="0.00844644" res="15520.1" algo="Sum"/><pk mz="131.16274510" i="618.526" sn="92.3297" a="5.12245" fwhm="0.00758086" res="17301.8" algo="Sum"/><pk mz="132.05499617" i="558.862" sn="81.3188" a="4.9394" fwhm="0.00773878" res="17064.1" algo="Sum"/><pk mz="132.06669769" i="1914.93" sn="278.563" a="13.4838" fwhm="0.00688323" res="19186.7" algo="Sum"/><pk mz="132.07754810" i="6997.48" sn="1017.61" a="61.7124" fwhm="0.00782572" res="16877.4" algo="Sum"/><pk mz="132.10240816" i="15440.7" sn="2243.92" a="126.605" fwhm="0.00734476" res="17985.9" algo="Sum"/><pk mz="132.98773605" i="2790.17" sn="396.499" a="23.0462" fwhm="0.00727978" res="18268.1" algo="Sum"/><pk mz="133.03241894" i="2471.34" sn="350.816" a="19.7057" fwhm="0.00720351" res="18467.7" algo="Sum"/><pk mz="133.08444478" i="620.954" sn="88.0387" a="8.10227" fwhm="0.0120492" res="11045.1" algo="Sum"/><pk mz="133.10347275" i="1385.62" sn="196.397" a="18.5486" fwhm="0.0134466" res="9898.69" algo="Sum"/><pk mz="134.01950613" i="3653.37" sn="507.93" a="30.5312" fwhm="0.00723912" res="18513.2" algo="Sum"/><pk mz="135.00343660" i="58351.9" sn="7947.1" a="464.79" fwhm="0.00701595" res="19242.4" algo="Sum"/><pk mz="135.11755316" i="772.574" sn="105.217" a="6.59256" fwhm="0.00768285" res="17586.9" algo="Sum"/><pk mz="135.97790897" i="595.467" sn="80.1888" a="4.64246" fwhm="0.00701285" res="19389.8" algo="Sum"/><pk mz="136.00683001" i="1980.02" sn="266.631" a="17.1808" fwhm="0.00788278" res="17253.7" algo="Sum"/><pk mz="136.02215135" i="1820.06" sn="245.091" a="15.4028" fwhm="0.00762154" res="17847.1" algo="Sum"/><pk mz="136.04870950" i="11736.6" sn="1580.5" a="94.5004" fwhm="0.00738848" res="18413.6" algo="Sum"/><pk mz="136.07556629" i="10096.9" sn="1359.69" a="87.49" fwhm="0.00777186" res="17508.7" algo="Sum"/><pk mz="137.06011222" i="2555.36" sn="338.999" a="22.4395" fwhm="0.00788139" res="17390.4" algo="Sum"/><pk mz="137.07801187" i="803.363" sn="106.528" a="11.2207" fwhm="0.0166602" res="8227.88" algo="Sum"/><pk mz="138.05373372" i="1400.89" sn="183.092" a="15.1719" fwhm="0.00810813" res="17026.6" algo="Sum"/><pk mz="138.90724519" i="3793.14" sn="489.789" a="30.0606" fwhm="0.00735478" res="18886.7" algo="Sum"/><pk mz="139.05094999" i="1666.25" sn="214.649" a="13.5642" fwhm="0.00839102" res="16571.4" algo="Sum"/><pk mz="139.91558042" i="625.43" sn="79.7065" a="4.77343" fwhm="0.00722277" res="19371.5" algo="Sum"/><pk mz="140.06885812" i="12483.3" sn="1584.06" a="100.898" fwhm="0.00746018" res="18775.5" algo="Sum"/><pk mz="140.90433796" i="2502.2" sn="313.287" a="20.3209" fwhm="0.00734959" res="19171.7" algo="Sum"/><pk mz="140.99603746" i="556.126" sn="69.6149" a="6.24952" fwhm="0.00938091" res="15030.1" algo="Sum"/><pk mz="141.07037493" i="890.001" sn="111.409" a="11.0819" fwhm="0.0115957" res="12165.8" algo="Sum"/><pk mz="142.04814014" i="637.299" sn="78.895" a="5.2341" fwhm="0.0072681" res="19544.1" algo="Sum"/><pk mz="142.94831047" i="945.086" sn="114.997" a="10.9633" fwhm="0.00826112" res="17303.8" algo="Sum"/><pk mz="143.01745389" i="802.01" sn="97.4231" a="8.96889" fwhm="0.0109553" res="13054.6" algo="Sum"/><pk mz="143.03150795" i="665.373" sn="80.8008" a="6.21545" fwhm="0.0091303" res="15665.6" algo="Sum"/><pk mz="143.08228480" i="791.268" sn="96.0084" a="8.16536" fwhm="0.00821208" res="17423.4" algo="Sum"/><pk mz="144.06442136" i="551.905" sn="65.5591" a="4.89928" fwhm="0.00807766" res="17834.9" algo="Sum"/><pk mz="144.08152753" i="1621.52" sn="192.491" a="14.2653" fwhm="0.00812771" res="17727.2" algo="Sum"/><pk mz="144.10265871" i="3251.69" sn="385.904" a="27.2503" fwhm="0.00725846" res="19853" algo="Sum"/><pk mz="144.17553511" i="676.289" sn="80.0874" a="5.30149" fwhm="0.0071011" res="20303.3" algo="Sum"/><pk mz="145.03272407" i="545.429" sn="63.4002" a="5.17126" fwhm="0.00828359" res="17508.4" algo="Sum"/><pk mz="145.04989668" i="2007.35" sn="233.169" a="20.0105" fwhm="0.00857781" res="16909.9" algo="Sum"/><pk mz="145.09928488" i="787.755" sn="91.3515" a="9.72431" fwhm="0.0114299" res="12694.7" algo="Sum"/><pk mz="146.03019400" i="2776.01" sn="316.049" a="25.8004" fwhm="0.00832708" res="17536.8" algo="Sum"/><pk mz="146.06078848" i="4812.34" sn="547.891" a="42.5865" fwhm="0.00800591" res="18244.1" algo="Sum"/><pk mz="146.11840290" i="1526.15" sn="173.749" a="13.2406" fwhm="0.00768731" res="19007.7" algo="Sum"/><pk mz="147.02965046" i="582.76" sn="65.1526" a="7.46422" fwhm="0.013163" res="11169.9" algo="Sum"/><pk mz="147.04492768" i="1062.34" sn="118.77" a="10.0275" fwhm="0.00820813" res="17914.6" algo="Sum"/><pk mz="147.07725191" i="6660.31" sn="744.623" a="63.8744" fwhm="0.00783917" res="18761.8" algo="Sum"/><pk mz="147.11390999" i="5896.24" sn="659.201" a="53.7308" fwhm="0.00802764" res="18325.9" algo="Sum"/><pk mz="148.00471791" i="626.496" sn="69.0344" a="5.99691" fwhm="0.00862559" res="17158.8" algo="Sum"/><pk mz="148.02706343" i="1277.63" sn="140.783" a="15.9205" fwhm="0.0124043" res="11933.6" algo="Sum"/><pk mz="148.04346043" i="689.45" sn="75.967" a="5.62782" fwhm="0.00870228" res="17012" algo="Sum"/><pk mz="148.06129114" i="1525.79" sn="168.119" a="13.29" fwhm="0.0078306" res="18908" algo="Sum"/><pk mz="148.07931954" i="552.801" sn="60.8964" a="5.80485" fwhm="0.00997221" res="14849.2" algo="Sum"/><pk mz="148.93589766" i="2381.09" sn="257.654" a="20.72" fwhm="0.00807356" res="18447.4" algo="Sum"/><pk mz="148.96232886" i="1102.41" sn="119.291" a="9.91652" fwhm="0.00797302" res="18683.3" algo="Sum"/><pk mz="149.02319375" i="13602.1" sn="1470.77" a="141.101" fwhm="0.00936703" res="15909.3" algo="Sum"/><pk mz="149.06061261" i="2114.89" sn="228.528" a="19.6989" fwhm="0.00829139" res="17977.8" algo="Sum"/><pk mz="149.13331959" i="658.738" sn="71.0028" a="5.37505" fwhm="0.00722566" res="20639.4" algo="Sum"/><pk mz="149.99358250" i="1415.34" sn="150.301" a="12.5908" fwhm="0.00816528" res="18369.7" algo="Sum"/><pk mz="150.01478094" i="2629.96" sn="279.203" a="24.8948" fwhm="0.00853548" res="17575.4" algo="Sum"/><pk mz="150.02654636" i="1209.94" sn="128.457" a="10.6806" fwhm="0.00807118" res="18587.9" algo="Sum"/><pk mz="150.05933206" i="1785.04" sn="189.495" a="18.1137" fwhm="0.00910702" res="16477.3" algo="Sum"/><pk mz="150.93301915" i="896.465" sn="94.4654" a="7.44188" fwhm="0.00744229" res="20280.4" algo="Sum"/><pk mz="150.97758764" i="20713.6" sn="2181.84" a="174.799" fwhm="0.00770716" res="19589.3" algo="Sum"/><pk mz="151.04864541" i="2717.22" sn="286.194" a="26.2877" fwhm="0.00831769" res="18159.9" algo="Sum"/><pk mz="151.98214336" i="1026.7" sn="107.541" a="10.5186" fwhm="0.00866855" res="17532.6" algo="Sum"/><pk mz="152.02299649" i="10768.2" sn="1127.9" a="115.489" fwhm="0.00831093" res="18291.9" algo="Sum"/><pk mz="152.97610120" i="1533.28" sn="159.424" a="14.3241" fwhm="0.00854368" res="17905.2" algo="Sum"/><pk mz="153.02563145" i="783.274" sn="81.4318" a="11.0967" fwhm="0.0100237" res="15266.4" algo="Sum"/><pk mz="154.02310200" i="877.019" sn="90.7374" a="12.3782" fwhm="0.0122158" res="12608.5" algo="Sum"/><pk mz="154.05914046" i="690.236" sn="71.4138" a="8.66509" fwhm="0.00876431" res="17578" algo="Sum"/><pk mz="154.08525961" i="1746.55" sn="180.703" a="17.0071" fwhm="0.00873112" res="17647.8" algo="Sum"/><pk mz="154.88119069" i="1443.66" sn="148.124" a="12.3287" fwhm="0.0079219" res="19551" algo="Sum"/><pk mz="154.97347510" i="725.068" sn="74.3465" a="9.13366" fwhm="0.0121029" res="12804.7" algo="Sum"/><pk mz="155.07986414" i="602.154" sn="61.737" a="8.32425" fwhm="0.012421" res="12485.3" algo="Sum"/><pk mz="156.04292652" i="4429.38" sn="444.912" a="42.2605" fwhm="0.00855753" res="18234.6" algo="Sum"/><pk mz="156.07755647" i="5248.08" sn="526.34" a="49.7199" fwhm="0.00847938" res="18406.7" algo="Sum"/><pk mz="156.87831278" i="1121.35" sn="110.487" a="9.53256" fwhm="0.00785991" res="19959.3" algo="Sum"/><pk mz="157.08366136" i="3986.25" sn="390.991" a="45.2132" fwhm="0.00983495" res="15972" algo="Sum"/><pk mz="158.03964523" i="673.812" sn="64.7477" a="7.32126" fwhm="0.00835159" res="18923.3" algo="Sum"/><pk mz="158.09287862" i="1080.78" sn="103.854" a="13.6802" fwhm="0.00979842" res="16134.5" algo="Sum"/><pk mz="158.96484889" i="23030.7" sn="2177.77" a="197.735" fwhm="0.00786144" res="20220.8" algo="Sum"/><pk mz="159.00940919" i="1346.57" sn="127.199" a="20.5945" fwhm="0.0138324" res="11495.5" algo="Sum"/><pk mz="159.04291053" i="3207.65" sn="302.898" a="37.1731" fwhm="0.00955908" res="16637.9" algo="Sum"/><pk mz="159.07729796" i="2838.42" sn="268.026" a="28.9576" fwhm="0.0086801" res="18326.7" algo="Sum"/><pk mz="159.09234863" i="1199.61" sn="113.277" a="12.6805" fwhm="0.0101428" res="15685.2" algo="Sum"/><pk mz="159.96837315" i="561.901" sn="52.4203" a="5.21811" fwhm="0.00834571" res="19167.7" algo="Sum"/><pk mz="160.03568606" i="1250.42" sn="116.646" a="13.4832" fwhm="0.00959427" res="16680.3" algo="Sum"/><pk mz="160.06119684" i="20462.4" sn="1908.84" a="191.574" fwhm="0.00817537" res="19578.5" algo="Sum"/><pk mz="160.13424315" i="1145.75" sn="106.881" a="11.1221" fwhm="0.00838829" res="19090.2" algo="Sum"/><pk mz="161.01973243" i="1470.22" sn="135.058" a="15.9363" fwhm="0.010022" res="16066.7" algo="Sum"/><pk mz="161.06446029" i="1538.41" sn="141.323" a="15.7791" fwhm="0.00870294" res="18506.9" algo="Sum"/><pk mz="161.09700475" i="802.551" sn="73.7125" a="8.47434" fwhm="0.00828661" res="19440.6" algo="Sum"/><pk mz="161.13115897" i="1358.63" sn="124.787" a="15.7381" fwhm="0.0106183" res="15174.8" algo="Sum"/><pk mz="162.05118323" i="5498.34" sn="495.294" a="61.7007" fwhm="0.00974049" res="16636.9" algo="Sum"/><pk mz="162.11334986" i="89857.1" sn="8075.59" a="803.245" fwhm="0.00803186" res="20183.8" algo="Sum"/><pk mz="163.03501198" i="989.269" sn="87.2511" a="10.3401" fwhm="0.00875011" res="18632.3" algo="Sum"/><pk mz="163.11687298" i="7405.47" sn="652.448" a="80.8973" fwhm="0.00952207" res="17130.4" algo="Sum"/><pk mz="164.03010606" i="3633.88" sn="316.998" a="33.5831" fwhm="0.00824452" res="19895.7" algo="Sum"/><pk mz="164.12813075" i="1242.37" sn="108.348" a="12.1286" fwhm="0.0107137" res="15319.4" algo="Sum"/><pk mz="164.16619107" i="1268.19" sn="110.6" a="10.9209" fwhm="0.00765811" res="21436.9" algo="Sum"/><pk mz="164.91035227" i="751.408" sn="65.1997" a="7.23311" fwhm="0.00886469" res="18603.1" algo="Sum"/><pk mz="164.93094502" i="3578.51" sn="310.513" a="36.8328" fwhm="0.00940711" res="17532.6" algo="Sum"/><pk mz="164.99375269" i="1386.6" sn="120.317" a="12.4213" fwhm="0.00852392" res="19356.6" algo="Sum"/><pk mz="165.01416815" i="9535.06" sn="827.391" a="96.8656" fwhm="0.00902471" res="18284.7" algo="Sum"/><pk mz="165.05545890" i="6321.01" sn="548.487" a="61.986" fwhm="0.00881525" res="18723.9" algo="Sum"/><pk mz="165.98917728" i="1623.94" sn="140.353" a="17.2083" fwhm="0.00941137" res="17637.1" algo="Sum"/><pk mz="166.02682686" i="8853.06" sn="765.186" a="83.7029" fwhm="0.00829789" res="20008.3" algo="Sum"/><pk mz="166.05863043" i="729.2" sn="63.0261" a="7.91298" fwhm="0.00919638" res="18056.9" algo="Sum"/><pk mz="166.08689303" i="15565" sn="1345.31" a="150.226" fwhm="0.00867125" res="19153.7" algo="Sum"/><pk mz="166.52864072" i="1107.93" sn="95.4792" a="9.24597" fwhm="0.00784227" res="21234.8" algo="Sum"/><pk mz="166.95162933" i="4200.55" sn="360.729" a="39.3165" fwhm="0.00862974" res="19346.1" algo="Sum"/><pk mz="167.03329336" i="979.281" sn="84.0972" a="14.4991" fwhm="0.0111083" res="15036.8" algo="Sum"/><pk mz="167.09015652" i="1489.02" sn="127.872" a="16.8783" fwhm="0.00928491" res="17995.9" algo="Sum"/><pk mz="168.94951984" i="619.878" sn="52.406" a="6.30238" fwhm="0.00881757" res="19160.6" algo="Sum"/><pk mz="169.03643322" i="2113.9" sn="178.362" a="21.6759" fwhm="0.00901985" res="18740.5" algo="Sum"/><pk mz="169.05912301" i="5979.53" sn="504.291" a="60.1028" fwhm="0.00909905" res="18579.9" algo="Sum"/><pk mz="169.09536397" i="2660.07" sn="224.213" a="31.9116" fwhm="0.00921274" res="18354.5" algo="Sum"/><pk mz="169.98681443" i="2215.07" sn="182.896" a="20.9458" fwhm="0.00859206" res="19784.2" algo="Sum"/><pk mz="170.03545238" i="912.34" sn="75.1896" a="17.3202" fwhm="0.0184416" res="9220.21" algo="Sum"/><pk mz="170.06011487" i="1537.56" sn="126.695" a="17.8181" fwhm="0.0104734" res="16237.3" algo="Sum"/><pk mz="170.09381971" i="3224.22" sn="265.46" a="37.5452" fwhm="0.0100836" res="16868.3" algo="Sum"/><pk mz="170.85507541" i="809.557" sn="65.7967" a="8.1169" fwhm="0.00939752" res="18180.9" algo="Sum"/><pk mz="171.01560537" i="719.921" sn="58.3591" a="8.88942" fwhm="0.0100445" res="17025.9" algo="Sum"/><pk mz="171.09981607" i="2508.51" sn="202.996" a="25.1763" fwhm="0.00886402" res="19302.7" algo="Sum"/><pk mz="172.04084920" i="590.292" sn="47.1402" a="7.62692" fwhm="0.0115368" res="14912.3" algo="Sum"/><pk mz="172.09563661" i="1261.93" sn="100.766" a="16.2545" fwhm="0.00968762" res="17764.5" algo="Sum"/><pk mz="172.85248771" i="623.099" sn="49.3068" a="6.40113" fwhm="0.00938967" res="18408.8" algo="Sum"/><pk mz="172.98054110" i="2367.98" sn="187.04" a="22.0709" fwhm="0.00856887" res="20187.1" algo="Sum"/><pk mz="173.03061224" i="670.58" sn="52.9654" a="6.24389" fwhm="0.00936042" res="18485.4" algo="Sum"/><pk mz="173.04255202" i="878.349" sn="69.376" a="10.0537" fwhm="0.0102601" res="16865.5" algo="Sum"/><pk mz="173.07950280" i="5117.5" sn="404.203" a="55.7209" fwhm="0.00973099" res="17786.4" algo="Sum"/><pk mz="174.01469696" i="562.628" sn="43.9182" a="6.36083" fwhm="0.00941627" res="18480.2" algo="Sum"/><pk mz="174.93884897" i="4844.01" sn="374.864" a="46.2325" fwhm="0.00880551" res="19867" algo="Sum"/><pk mz="175.03310992" i="26237.4" sn="2029.97" a="260.766" fwhm="0.0089838" res="19483.2" algo="Sum"/><pk mz="175.05656893" i="736.956" sn="57.0103" a="10.2995" fwhm="0.0120064" res="14580.3" algo="Sum"/><pk mz="175.11963810" i="14445.8" sn="1113.97" a="150.812" fwhm="0.00932759" res="18774.4" algo="Sum"/><pk mz="175.14762005" i="633.47" sn="48.8007" a="6.92832" fwhm="0.010108" res="17327.6" algo="Sum"/><pk mz="175.53385315" i="2007.45" sn="152.44" a="18.8578" fwhm="0.00863827" res="20320.5" algo="Sum"/><pk mz="176.03662713" i="1272" sn="95.5471" a="18.2357" fwhm="0.0132567" res="13279.1" algo="Sum"/><pk mz="176.06663501" i="9995.66" sn="749.955" a="105.601" fwhm="0.00942541" res="18680" algo="Sum"/><pk mz="176.10375789" i="650.02" sn="48.6969" a="6.78632" fwhm="0.00939921" res="18736" algo="Sum"/><pk mz="176.12317765" i="1119.06" sn="83.7797" a="15.0743" fwhm="0.0123722" res="14235.3" algo="Sum"/><pk mz="177.02574770" i="2641.6" sn="192.98" a="30.8328" fwhm="0.00968008" res="18287.6" algo="Sum"/><pk mz="177.06270768" i="1598.3" sn="116.701" a="28.0184" fwhm="0.0148206" res="11947.1" algo="Sum"/><pk mz="178.02502440" i="1783.34" sn="128.023" a="19.2229" fwhm="0.0092547" res="19236.2" algo="Sum"/><pk mz="178.05955718" i="1837.69" sn="131.925" a="21.0223" fwhm="0.0097817" res="18203.3" algo="Sum"/><pk mz="178.18169404" i="552.442" sn="39.6582" a="5.32398" fwhm="0.00875983" res="20340.8" algo="Sum"/><pk mz="179.09126266" i="578.79" sn="40.8308" a="6.38799" fwhm="0.00957708" res="18700" algo="Sum"/><pk mz="180.00407041" i="1754.96" sn="122.566" a="18.2646" fwhm="0.00946816" res="19011.5" algo="Sum"/><pk mz="180.90455922" i="1367.63" sn="93.8289" a="14.5657" fwhm="0.00976918" res="18517.9" algo="Sum"/><pk mz="180.98820449" i="1518.8" sn="104.182" a="15.7939" fwhm="0.00940041" res="19253.2" algo="Sum"/><pk mz="181.08604260" i="3063.66" sn="210.129" a="35.8986" fwhm="0.00997682" res="18150.7" algo="Sum"/><pk mz="182.08208420" i="3183.07" sn="214.326" a="37.2768" fwhm="0.0105084" res="17327.3" algo="Sum"/><pk mz="184.07401138" i="2404.74" sn="152.909" a="25.4193" fwhm="0.0094907" res="19395.2" algo="Sum"/><pk mz="184.09510478" i="7738.79" sn="491.921" a="83.8748" fwhm="0.0096016" res="19173.4" algo="Sum"/><pk mz="185.03308789" i="3386.9" sn="210.608" a="39.1369" fwhm="0.0100274" res="18452.8" algo="Sum"/><pk mz="185.07010710" i="872.008" sn="54.2068" a="14.3328" fwhm="0.0140256" res="13195.2" algo="Sum"/><pk mz="185.11547407" i="39328.9" sn="2444.31" a="399.973" fwhm="0.00925019" res="20012.1" algo="Sum"/><pk mz="185.96049457" i="742.681" sn="45.7183" a="8.08012" fwhm="0.00994861" res="18692.1" algo="Sum"/><pk mz="186.11893481" i="3736.92" sn="229.986" a="42.0079" fwhm="0.0100138" res="18586.3" algo="Sum"/><pk mz="187.05833645" i="5299.92" sn="320.891" a="59.7855" fwhm="0.0096328" res="19418.9" algo="Sum"/><pk mz="188.07120845" i="32040.1" sn="1916.26" a="328.505" fwhm="0.00930529" res="20211.2" algo="Sum"/><pk mz="189.02052818" i="1864.61" sn="109.597" a="28.4714" fwhm="0.0136988" res="13798.4" algo="Sum"/><pk mz="189.07437447" i="5521.81" sn="324.454" a="63.8863" fwhm="0.0106101" res="17820.3" algo="Sum"/><pk mz="189.13457733" i="1181.07" sn="69.2245" a="16.7987" fwhm="0.0107932" res="17523.5" algo="Sum"/><pk mz="190.91282558" i="1077.27" sn="59.9555" a="11.7098" fwhm="0.0097019" res="19677.9" algo="Sum"/><pk mz="191.00946160" i="2619.63" sn="145.119" a="35.8584" fwhm="0.0119512" res="15982.5" algo="Sum"/><pk mz="191.04079434" i="25106.7" sn="1389.09" a="265.798" fwhm="0.00946085" res="20192.8" algo="Sum"/><pk mz="191.07724442" i="7244.57" sn="400.247" a="84.5591" fwhm="0.01025" res="18641.7" algo="Sum"/><pk mz="192.02563897" i="1355.16" sn="73.2896" a="12.7472" fwhm="0.00959503" res="20013" algo="Sum"/><pk mz="192.04131983" i="3568.11" sn="192.97" a="47.3248" fwhm="0.011866" res="16184.1" algo="Sum"/><pk mz="192.07643532" i="720.231" sn="38.9515" a="16.6111" fwhm="0.0237135" res="8099.87" algo="Sum"/><pk mz="192.96214875" i="2477.4" sn="131.595" a="28.6128" fwhm="0.010269" res="18790.8" algo="Sum"/><pk mz="193.00062912" i="1025.17" sn="54.454" a="14.9039" fwhm="0.0134894" res="14307.5" algo="Sum"/><pk mz="193.04455370" i="756.625" sn="40.1898" a="11.1784" fwhm="0.0157973" res="12220.1" algo="Sum"/><pk mz="194.02365531" i="944.409" sn="49.659" a="12.5739" fwhm="0.01676" res="11576.6" algo="Sum"/><pk mz="194.95963285" i="900.656" sn="46.5077" a="10.4664" fwhm="0.00976809" res="19958.8" algo="Sum"/><pk mz="195.10038225" i="861.719" sn="44.4881" a="12.2741" fwhm="0.0105926" res="18418.6" algo="Sum"/><pk mz="196.86560216" i="5278.77" sn="262.854" a="61.1471" fwhm="0.0101196" res="19454" algo="Sum"/><pk mz="197.07910283" i="1335.61" sn="66.0378" a="14.2" fwhm="0.00936023" res="21054.9" algo="Sum"/><pk mz="197.10166110" i="1929.68" sn="95.3298" a="23.8267" fwhm="0.0104672" res="18830.5" algo="Sum"/><pk mz="198.08547747" i="1419.53" sn="68.713" a="18.8273" fwhm="0.0106938" res="18523.4" algo="Sum"/><pk mz="198.86259987" i="5351.94" sn="256.038" a="57.2068" fwhm="0.00958959" res="20737.3" algo="Sum"/><pk mz="199.13079095" i="1225.82" sn="58.2042" a="16.0459" fwhm="0.0103079" res="19318.2" algo="Sum"/><pk mz="200.04111779" i="3214.15" sn="150.82" a="36.0765" fwhm="0.0100187" res="19966.8" algo="Sum"/><pk mz="200.06892199" i="2530.5" sn="118.74" a="28.5398" fwhm="0.00972332" res="20576.2" algo="Sum"/><pk mz="200.85972717" i="1696.68" sn="78.5585" a="18.6615" fwhm="0.00973827" res="20625.8" algo="Sum"/><pk mz="201.08854505" i="1610.47" sn="74.462" a="20.7659" fwhm="0.0107835" res="18647.9" algo="Sum"/><pk mz="201.18540363" i="897.09" sn="41.4745" a="10.138" fwhm="0.0100302" res="20057.9" algo="Sum"/><pk mz="202.03374175" i="2463.69" sn="112.97" a="31.3451" fwhm="0.0109133" res="18512.7" algo="Sum"/><pk mz="202.99045681" i="1990.11" sn="89.8565" a="25.0526" fwhm="0.0104208" res="19479.3" algo="Sum"/><pk mz="203.03330139" i="4156.55" sn="187.681" a="48.6421" fwhm="0.0144132" res="14086.6" algo="Sum"/><pk mz="203.05345258" i="398609" sn="17998.4" a="3433.81" fwhm="0.0078932" res="25725.1" algo="Sum"/><pk mz="203.10282934" i="693.599" sn="31.3181" a="10.3257" fwhm="0.0127152" res="15973.2" algo="Sum"/><pk mz="203.15012681" i="977.415" sn="44.0918" a="15.6114" fwhm="0.0120085" res="16917.2" algo="Sum"/><pk mz="204.05671894" i="23460.6" sn="1037.63" a="281.989" fwhm="0.0108515" res="18804.5" algo="Sum"/><pk mz="204.12358852" i="15760.2" sn="695.63" a="177.815" fwhm="0.0104823" res="19473.1" algo="Sum"/><pk mz="205.05796901" i="4868.03" sn="209.961" a="77.3895" fwhm="0.0134317" res="15266.7" algo="Sum"/><pk mz="205.09700871" i="5269.82" sn="226.999" a="84.0656" fwhm="0.0124333" res="16495.8" algo="Sum"/><pk mz="205.12421145" i="2122.41" sn="91.3687" a="34.613" fwhm="0.0155972" res="13151.4" algo="Sum"/><pk mz="206.10002514" i="682.804" sn="28.837" a="12.5685" fwhm="0.0166193" res="12401.2" algo="Sum"/><pk mz="206.89429380" i="12809" sn="531.528" a="142.665" fwhm="0.0102518" res="20181.4" algo="Sum"/><pk mz="206.98229584" i="869.51" sn="36.0354" a="12.5084" fwhm="0.012909" res="16033.9" algo="Sum"/><pk mz="207.01476292" i="8423.65" sn="349.087" a="102.113" fwhm="0.0108232" res="19127" algo="Sum"/><pk mz="207.05146813" i="1673.72" sn="69.361" a="28.084" fwhm="0.0137826" res="15022.7" algo="Sum"/><pk mz="207.11056004" i="2105.02" sn="87.2326" a="30.7948" fwhm="0.0121378" res="17063.3" algo="Sum"/><pk mz="208.01669694" i="731.632" sn="30.0807" a="11.2258" fwhm="0.0130015" res="15999.4" algo="Sum"/><pk mz="208.89130211" i="7896.42" sn="319.659" a="91.9186" fwhm="0.0108732" res="19211.6" algo="Sum"/><pk mz="208.93590879" i="1117.11" sn="45.2206" a="14.4074" fwhm="0.0113782" res="18362.8" algo="Sum"/><pk mz="209.01365740" i="724.663" sn="29.3309" a="10.7324" fwhm="0.0127017" res="16455.6" algo="Sum"/><pk mz="209.11575383" i="955.532" sn="38.6738" a="13.5517" fwhm="0.0114991" res="18185.3" algo="Sum"/><pk mz="210.05070158" i="4285.95" sn="171.655" a="52.0396" fwhm="0.0105952" res="19825.1" algo="Sum"/><pk mz="210.88835545" i="1316.65" sn="52.1374" a="16.4932" fwhm="0.0106601" res="19782.9" algo="Sum"/><pk mz="211.09447383" i="680.612" sn="26.9003" a="10.2759" fwhm="0.0123451" res="17099.4" algo="Sum"/><pk mz="212.83956726" i="2481.7" sn="94.349" a="30.2394" fwhm="0.0109009" res="19525" algo="Sum"/><pk mz="213.00004698" i="6012.18" sn="226.984" a="72.6454" fwhm="0.010717" res="19875" algo="Sum"/><pk mz="213.07528276" i="782.512" sn="29.4904" a="12.4131" fwhm="0.0129759" res="16420.8" algo="Sum"/><pk mz="213.11061495" i="1160.5" sn="43.6898" a="16.4466" fwhm="0.0114656" res="18586.9" algo="Sum"/><pk mz="213.14661812" i="2505.98" sn="94.2227" a="31.511" fwhm="0.0109846" res="19404.2" algo="Sum"/><pk mz="214.00615130" i="1748.95" sn="64.5256" a="23.3561" fwhm="0.0117689" res="18184.1" algo="Sum"/><pk mz="214.05815952" i="867.031" sn="31.9769" a="12.2928" fwhm="0.0123335" res="17355.8" algo="Sum"/><pk mz="214.83654586" i="2611.33" sn="94.6795" a="31.3169" fwhm="0.010752" res="19981.1" algo="Sum"/><pk mz="215.01672217" i="2725.19" sn="98.5861" a="34.078" fwhm="0.0111128" res="19348.6" algo="Sum"/><pk mz="215.12587991" i="726.257" sn="26.2753" a="9.73645" fwhm="0.0121951" res="17640.3" algo="Sum"/><pk mz="216.01587666" i="1218.09" sn="43.6478" a="16.7472" fwhm="0.0121078" res="17841" algo="Sum"/><pk mz="216.83370112" i="1065.85" sn="37.5963" a="12.476" fwhm="0.0105526" res="20547.8" algo="Sum"/><pk mz="216.92303993" i="42274.4" sn="1490.55" a="472.518" fwhm="0.010225" res="21215" algo="Sum"/><pk mz="217.08214629" i="1294.07" sn="45.6174" a="16.6179" fwhm="0.0142165" res="15269.7" algo="Sum"/><pk mz="217.10533453" i="5260.07" sn="185.426" a="72.4762" fwhm="0.0111113" res="19539.1" algo="Sum"/><pk mz="217.92679922" i="1011.13" sn="35.1857" a="12.0866" fwhm="0.0110111" res="19791.5" algo="Sum"/><pk mz="218.13910765" i="1274.39" sn="44.2937" a="17.9978" fwhm="0.0124248" res="17556.7" algo="Sum"/><pk mz="218.92008530" i="13306.8" sn="456.384" a="161.287" fwhm="0.0108076" res="20256.1" algo="Sum"/><pk mz="218.96471889" i="647.921" sn="22.1827" a="11.0215" fwhm="0.0134991" res="16220.7" algo="Sum"/><pk mz="219.02725520" i="390896" sn="13349.3" a="3596.39" fwhm="0.00840413" res="26061.9" algo="Sum"/><pk mz="219.08329221" i="3335.21" sn="113.641" a="49.4814" fwhm="0.0121825" res="17983.4" algo="Sum"/><pk mz="220.03041085" i="23412.2" sn="780.694" a="288.59" fwhm="0.0110831" res="19852.8" algo="Sum"/><pk mz="220.06710549" i="1872.71" sn="62.3693" a="24.1213" fwhm="0.0117655" res="18704.5" algo="Sum"/><pk mz="221.02574873" i="27106.4" sn="886.171" a="359.433" fwhm="0.011802" res="18727.8" algo="Sum"/><pk mz="221.06365418" i="3891.21" sn="127.134" a="55.5147" fwhm="0.0112007" res="19736.5" algo="Sum"/><pk mz="221.11664890" i="853.123" sn="27.8437" a="10.9372" fwhm="0.0109185" res="20251.6" algo="Sum"/><pk mz="222.02933611" i="1843.79" sn="59.5246" a="27.5935" fwhm="0.0130981" res="16951.2" algo="Sum"/><pk mz="222.86807201" i="9299.26" sn="297.541" a="109.916" fwhm="0.0110003" res="20260.1" algo="Sum"/><pk mz="222.97250125" i="1105.94" sn="35.3767" a="14.3738" fwhm="0.0124212" res="17950.9" algo="Sum"/><pk mz="222.98792286" i="702.43" sn="22.4692" a="9.4189" fwhm="0.0132408" res="16840.9" algo="Sum"/><pk mz="223.03035585" i="563.18" sn="18.0149" a="10.3963" fwhm="0.0160998" res="13853" algo="Sum"/><pk mz="223.09583644" i="1753.53" sn="56.0913" a="27.6779" fwhm="0.0127166" res="17543.7" algo="Sum"/><pk mz="223.13074914" i="566.226" sn="18.1123" a="9.29215" fwhm="0.0135973" res="16410" algo="Sum"/><pk mz="224.86510071" i="6839.76" sn="214.733" a="82.8196" fwhm="0.0106679" res="21078.6" algo="Sum"/><pk mz="225.03480086" i="18791.9" sn="589.775" a="237.983" fwhm="0.011257" res="19990.7" algo="Sum"/><pk mz="225.10984593" i="1022.17" sn="32.086" a="14.5717" fwhm="0.0118805" res="18947.8" algo="Sum"/><pk mz="225.14551655" i="550.663" sn="17.2856" a="7.88093" fwhm="0.0132816" res="16951.7" algo="Sum"/><pk mz="226.02528340" i="1317.1" sn="40.7564" a="13.3981" fwhm="0.00975328" res="23174.3" algo="Sum"/><pk mz="226.04403156" i="3775.04" sn="116.815" a="62.3748" fwhm="0.0144492" res="15644.1" algo="Sum"/><pk mz="226.86237331" i="1475.2" sn="44.8988" a="17.7972" fwhm="0.0106921" res="21217.8" algo="Sum"/><pk mz="226.95173317" i="39894.9" sn="1210.46" a="462.437" fwhm="0.0106062" res="21398" algo="Sum"/><pk mz="227.04500687" i="543.617" sn="16.4377" a="10.4663" fwhm="0.0218862" res="10373.9" algo="Sum"/><pk mz="227.07980410" i="3415.41" sn="103.127" a="51.7427" fwhm="0.0123519" res="18384.3" algo="Sum"/><pk mz="227.12569048" i="3232.73" sn="97.4396" a="45.2471" fwhm="0.0118831" res="19113.3" algo="Sum"/><pk mz="227.95490448" i="1414.29" sn="41.7854" a="19.57" fwhm="0.0115974" res="19655.6" algo="Sum"/><pk mz="228.26884798" i="2777.78" sn="81.7217" a="35.7559" fwhm="0.0116802" res="19543.2" algo="Sum"/><pk mz="228.81324295" i="599.771" sn="17.4715" a="7.48842" fwhm="0.0112535" res="20332.5" algo="Sum"/><pk mz="228.95606363" i="588.058" sn="17.0535" a="6.81855" fwhm="0.0114107" res="20065.1" algo="Sum"/><pk mz="228.97370944" i="1082.56" sn="31.3939" a="14.9798" fwhm="0.01232" res="18585.5" algo="Sum"/><pk mz="229.05112793" i="602.359" sn="17.4408" a="11.4527" fwhm="0.0139626" res="16404.6" algo="Sum"/><pk mz="229.15482474" i="3159.04" sn="91.303" a="51.4543" fwhm="0.0124218" res="18447.9" algo="Sum"/><pk mz="229.21652993" i="693.866" sn="20.0542" a="9.08253" fwhm="0.0116944" res="19600.6" algo="Sum"/><pk mz="229.97638176" i="715.488" sn="20.4643" a="12.9454" fwhm="0.0165974" res="13856.1" algo="Sum"/><pk mz="230.24804961" i="1003.79" sn="28.6931" a="12.8288" fwhm="0.0119543" res="19260.7" algo="Sum"/><pk mz="230.81036576" i="627.284" sn="17.7806" a="8.20639" fwhm="0.0120116" res="19215.7" algo="Sum"/><pk mz="230.93830600" i="745.142" sn="21.0732" a="10.2564" fwhm="0.0109984" res="20997.5" algo="Sum"/><pk mz="232.15444044" i="752.722" sn="21.1199" a="11.2888" fwhm="0.0119328" res="19455.1" algo="Sum"/><pk mz="232.89674586" i="32734.8" sn="908.505" a="404.003" fwhm="0.0112123" res="20771.6" algo="Sum"/><pk mz="233.00060055" i="3769.26" sn="104.602" a="49.1438" fwhm="0.0126652" res="18396.9" algo="Sum"/><pk mz="233.07822059" i="1017.22" sn="28.2259" a="18.3524" fwhm="0.013798" res="16892.2" algo="Sum"/><pk mz="233.11380919" i="660.052" sn="18.3153" a="10.9208" fwhm="0.0144862" res="16092.2" algo="Sum"/><pk mz="233.15124804" i="1324.38" sn="36.7491" a="19.6321" fwhm="0.0133456" res="17470.3" algo="Sum"/><pk mz="233.90032152" i="894.974" sn="24.5828" a="11.9174" fwhm="0.0116554" res="20067.9" algo="Sum"/><pk mz="234.89406243" i="12550.9" sn="339.422" a="165.669" fwhm="0.0120615" res="19474.6" algo="Sum"/><pk mz="234.98175999" i="4016.55" sn="108.594" a="54.9587" fwhm="0.0123466" res="19032.1" algo="Sum"/><pk mz="235.05753487" i="746.497" sn="20.1464" a="11.4406" fwhm="0.0137853" res="17051.3" algo="Sum"/><pk mz="235.09246296" i="2205.9" sn="59.4746" a="41.6903" fwhm="0.0138092" res="17024.4" algo="Sum"/><pk mz="235.17879739" i="1154.26" sn="31.083" a="24.1775" fwhm="0.0250864" res="9374.76" algo="Sum"/><pk mz="236.04071997" i="648.46" sn="17.275" a="10.9923" fwhm="0.0141827" res="16642.9" algo="Sum"/><pk mz="236.89203483" i="770.185" sn="20.2941" a="13.2234" fwhm="0.0139252" res="17011.7" algo="Sum"/><pk mz="236.99842761" i="1614.2" sn="42.4558" a="23.6518" fwhm="0.0124129" res="19092.9" algo="Sum"/><pk mz="237.11013327" i="908.505" sn="23.8841" a="13.4422" fwhm="0.0113755" res="20843.9" algo="Sum"/><pk mz="237.14726597" i="1114.29" sn="29.294" a="17.3188" fwhm="0.0134237" res="17666.2" algo="Sum"/><pk mz="238.84181830" i="3405.58" sn="88.6766" a="42.5092" fwhm="0.0112397" res="21249.8" algo="Sum"/><pk mz="239.06439529" i="1886.43" sn="49.069" a="23.892" fwhm="0.0129011" res="18530.5" algo="Sum"/><pk mz="239.08908094" i="11430.1" sn="297.316" a="156" fwhm="0.0120519" res="19838.3" algo="Sum"/><pk mz="239.12563482" i="937.818" sn="24.3941" a="13.6227" fwhm="0.0171812" res="13917.9" algo="Sum"/><pk mz="239.14038269" i="965.904" sn="25.1247" a="11.4378" fwhm="0.0142553" res="16775.5" algo="Sum"/><pk mz="239.16174050" i="2277.29" sn="59.236" a="32.1473" fwhm="0.0125324" res="19083.4" algo="Sum"/><pk mz="240.09282210" i="1342.52" sn="34.7095" a="20.315" fwhm="0.0132761" res="18084.6" algo="Sum"/><pk mz="240.23321918" i="543.295" sn="14.043" a="10.371" fwhm="0.0178655" res="13446.8" algo="Sum"/><pk mz="240.83929123" i="2652.54" sn="68.2459" a="33.3555" fwhm="0.0116567" res="20661" algo="Sum"/><pk mz="240.96734833" i="3630.93" sn="93.3513" a="47.9779" fwhm="0.0121002" res="19914.3" algo="Sum"/><pk mz="241.00879214" i="2949.26" sn="75.8195" a="38.972" fwhm="0.0120205" res="20049.8" algo="Sum"/><pk mz="241.03010189" i="1587.2" sn="40.8036" a="23.5798" fwhm="0.0137261" res="17560" algo="Sum"/><pk mz="241.08165792" i="849.063" sn="21.8277" a="14.7066" fwhm="0.0147457" res="16349.3" algo="Sum"/><pk mz="241.10497936" i="682.787" sn="17.5531" a="11.2544" fwhm="0.0190313" res="12668.9" algo="Sum"/><pk mz="241.15524960" i="1267.12" sn="32.5751" a="17.8398" fwhm="0.0149133" res="16170.5" algo="Sum"/><pk mz="241.20355046" i="593.21" sn="15.2502" a="10.3632" fwhm="0.0131922" res="18283.9" algo="Sum"/><pk mz="242.01900134" i="1111.24" sn="28.2045" a="20.7647" fwhm="0.0138151" res="17518.5" algo="Sum"/><pk mz="242.28466253" i="1288.81" sn="32.3999" a="17.0574" fwhm="0.0121161" res="19996.8" algo="Sum"/><pk mz="242.83626390" i="668.533" sn="16.7065" a="9.31886" fwhm="0.0131928" res="18406.7" algo="Sum"/><pk mz="242.92543819" i="17610.5" sn="439.294" a="232.664" fwhm="0.0119252" res="20370.8" algo="Sum"/><pk mz="243.01051648" i="1129.97" sn="28.1018" a="23.2946" fwhm="0.0191717" res="12675.5" algo="Sum"/><pk mz="243.05358997" i="1170.69" sn="29.0673" a="20.6305" fwhm="0.0142073" res="17107.7" algo="Sum"/><pk mz="243.09947000" i="3336.38" sn="82.6988" a="51.2404" fwhm="0.0121719" res="19972.2" algo="Sum"/><pk mz="243.92975331" i="711.772" sn="17.3253" a="12.2693" fwhm="0.0152865" res="15957.2" algo="Sum"/><pk mz="244.07945710" i="774.792" sn="18.8023" a="11.5686" fwhm="0.0134476" res="18150.4" algo="Sum"/><pk mz="244.92419916" i="1324.05" sn="31.735" a="20.6188" fwhm="0.013877" res="17649.6" algo="Sum"/><pk mz="245.04577617" i="1203.26" sn="28.7985" a="17.8703" fwhm="0.0133671" res="18332" algo="Sum"/><pk mz="245.07855273" i="3225.4" sn="77.1296" a="47.1484" fwhm="0.0125874" res="19470.2" algo="Sum"/><pk mz="245.14924571" i="709.291" sn="16.9615" a="11.4283" fwhm="0.0188615" res="12997.3" algo="Sum"/><pk mz="246.16985145" i="915.232" sn="21.685" a="13.0805" fwhm="0.0129138" res="19062.5" algo="Sum"/><pk mz="247.09241301" i="2250.81" sn="52.7786" a="36.0302" fwhm="0.0139647" res="17694.1" algo="Sum"/><pk mz="247.13034912" i="1001.47" sn="23.4823" a="15.747" fwhm="0.0126828" res="19485.4" algo="Sum"/><pk mz="248.87059975" i="11323.6" sn="260.604" a="150.222" fwhm="0.012031" res="20685.8" algo="Sum"/><pk mz="248.97488289" i="689.624" sn="15.8665" a="9.63867" fwhm="0.0173436" res="14355.5" algo="Sum"/><pk mz="248.99887940" i="1165.22" sn="26.8088" a="16.3106" fwhm="0.0121094" res="20562.4" algo="Sum"/><pk mz="249.06091143" i="4564.84" sn="105.016" a="65.4758" fwhm="0.0131944" res="18876.2" algo="Sum"/><pk mz="249.10788404" i="1643.61" sn="37.8121" a="27.6563" fwhm="0.0199363" res="12495.2" algo="Sum"/><pk mz="249.15656806" i="4106" sn="94.4604" a="72.2686" fwhm="0.015832" res="15737.5" algo="Sum"/><pk mz="249.18429838" i="1315.52" sn="30.2642" a="19.4814" fwhm="0.0139737" res="17832.4" algo="Sum"/><pk mz="250.06404803" i="579.047" sn="13.1742" a="9.47354" fwhm="0.0164787" res="15175" algo="Sum"/><pk mz="250.15937564" i="613.653" sn="13.9465" a="12.4897" fwhm="0.0217905" res="11480.2" algo="Sum"/><pk mz="250.17901728" i="567.208" sn="12.8884" a="10.7649" fwhm="0.0215722" res="11597.3" algo="Sum"/><pk mz="250.86794208" i="5197.61" sn="117.392" a="70.6641" fwhm="0.0122609" res="20460.9" algo="Sum"/><pk mz="250.92036578" i="2660.7" sn="60.0447" a="38.1632" fwhm="0.0130345" res="19250.5" algo="Sum"/><pk mz="250.95542652" i="1141.7" sn="25.7439" a="18.509" fwhm="0.0130095" res="19290.1" algo="Sum"/><pk mz="251.12659988" i="783.196" sn="17.6004" a="15.7257" fwhm="0.0186025" res="13499.6" algo="Sum"/><pk mz="251.16293611" i="604.532" sn="13.582" a="11.0881" fwhm="0.0147539" res="17023.5" algo="Sum"/><pk mz="251.19772662" i="1143.11" sn="25.6639" a="17.2635" fwhm="0.0133648" res="18795.5" algo="Sum"/><pk mz="252.86613371" i="654.836" sn="14.4383" a="9.05259" fwhm="0.0122541" res="20635.3" algo="Sum"/><pk mz="252.91703112" i="1728.83" sn="38.0708" a="24.5002" fwhm="0.0128881" res="19624" algo="Sum"/><pk mz="252.97055926" i="559.613" sn="12.3173" a="8.41866" fwhm="0.0140238" res="18038.7" algo="Sum"/><pk mz="253.14162316" i="1653.4" sn="36.3623" a="30.7116" fwhm="0.0142502" res="17764.1" algo="Sum"/><pk mz="254.82279810" i="3875.93" sn="83.2259" a="60.9067" fwhm="0.0138772" res="18362.7" algo="Sum"/><pk mz="255.06219750" i="885.186" sn="18.9922" a="15.2632" fwhm="0.0125059" res="20395.3" algo="Sum"/><pk mz="255.11899101" i="1317.75" sn="28.273" a="22.3222" fwhm="0.0148297" res="17203.2" algo="Sum"/><pk mz="255.15608988" i="3482.79" sn="74.7251" a="61.949" fwhm="0.0143077" res="17833.5" algo="Sum"/><pk mz="256.15641722" i="1312.4" sn="27.8002" a="23.8649" fwhm="0.0154031" res="16630.2" algo="Sum"/><pk mz="256.26457132" i="775.257" sn="16.3916" a="12.3885" fwhm="0.0159173" res="16099.7" algo="Sum"/><pk mz="256.29982917" i="20009.3" sn="422.452" a="278.88" fwhm="0.0127951" res="20031.1" algo="Sum"/><pk mz="256.81998375" i="4665.66" sn="97.4895" a="72.162" fwhm="0.0137361" res="18696.7" algo="Sum"/><pk mz="256.94075890" i="1132.08" sn="23.6412" a="16.3289" fwhm="0.0125316" res="20503.4" algo="Sum"/><pk mz="257.07470951" i="1411.41" sn="29.4661" a="23.4918" fwhm="0.0133957" res="19190.8" algo="Sum"/><pk mz="257.15229306" i="1197.1" sn="24.9911" a="29.1651" fwhm="0.0173525" res="14819.4" algo="Sum"/><pk mz="257.24715239" i="559.355" sn="11.6754" a="9.89835" fwhm="0.0157781" res="16304.1" algo="Sum"/><pk mz="257.30328472" i="3924.36" sn="81.7608" a="55.2725" fwhm="0.0129318" res="19896.9" algo="Sum"/><pk mz="258.27930419" i="844.877" sn="17.2763" a="12.7411" fwhm="0.013849" res="18649.6" algo="Sum"/><pk mz="258.81749225" i="2253.31" sn="45.8107" a="34.2553" fwhm="0.0133985" res="19316.9" algo="Sum"/><pk mz="258.89927703" i="3639.74" sn="73.9972" a="50.2535" fwhm="0.0121847" res="21247.9" algo="Sum"/><pk mz="258.98107966" i="974.636" sn="19.7872" a="17.8017" fwhm="0.0136102" res="19028.4" algo="Sum"/><pk mz="259.02737054" i="722.816" sn="14.6564" a="12.065" fwhm="0.0140991" res="18371.9" algo="Sum"/><pk mz="259.09384525" i="579.161" sn="11.7223" a="10.7726" fwhm="0.0154318" res="16789.6" algo="Sum"/><pk mz="259.13033697" i="2567.05" sn="51.903" a="40.5321" fwhm="0.0132484" res="19559.3" algo="Sum"/><pk mz="259.16706483" i="801.594" sn="16.1938" a="14.5018" fwhm="0.0161687" res="16028.9" algo="Sum"/><pk mz="260.94872621" i="6392.76" sn="126.979" a="92.1623" fwhm="0.0127998" res="20387" algo="Sum"/><pk mz="261.01176233" i="2999.71" sn="59.528" a="52.4206" fwhm="0.0148402" res="17588.1" algo="Sum"/><pk mz="261.04364746" i="1753.74" sn="34.7842" a="31.0186" fwhm="0.0165915" res="15733.5" algo="Sum"/><pk mz="261.10968812" i="17822.2" sn="353.175" a="250.616" fwhm="0.012671" res="20606.8" algo="Sum"/><pk mz="262.11315951" i="2602.85" sn="51.1434" a="37.1406" fwhm="0.0129173" res="20291.6" algo="Sum"/><pk mz="262.91553957" i="672.913" sn="13.1323" a="10.2031" fwhm="0.0132981" res="19770.9" algo="Sum"/><pk mz="262.94612356" i="2130.26" sn="41.5789" a="31.4067" fwhm="0.0130959" res="20078.5" algo="Sum"/><pk mz="263.01040021" i="1465.61" sn="28.6047" a="27.4274" fwhm="0.0151418" res="17369.8" algo="Sum"/><pk mz="263.08801295" i="19834.8" sn="387.104" a="297.702" fwhm="0.0133814" res="19660.7" algo="Sum"/><pk mz="263.12254294" i="848.335" sn="16.5575" a="18.0367" fwhm="0.0235779" res="11159.7" algo="Sum"/><pk mz="263.16151781" i="659.941" sn="12.8787" a="10.5146" fwhm="0.0138494" res="19001.6" algo="Sum"/><pk mz="263.19812321" i="4601.32" sn="89.7874" a="65.3427" fwhm="0.0131117" res="20073.6" algo="Sum"/><pk mz="263.23588050" i="970.618" sn="18.94" a="14.3536" fwhm="0.013609" res="19342.8" algo="Sum"/><pk mz="264.09169714" i="2471.61" sn="47.931" a="37.8547" fwhm="0.013697" res="19281" algo="Sum"/><pk mz="264.20133741" i="827.39" sn="16.0403" a="12.6762" fwhm="0.0136551" res="19348.2" algo="Sum"/><pk mz="264.85064338" i="4624.67" sn="88.9053" a="82.1983" fwhm="0.0161972" res="16351.6" algo="Sum"/><pk mz="264.97274177" i="550.518" sn="10.5817" a="10.3491" fwhm="0.0155498" res="17040.3" algo="Sum"/><pk mz="265.03434754" i="1507.79" sn="28.9816" a="33.699" fwhm="0.0165635" res="16001.1" algo="Sum"/><pk mz="265.10202336" i="611.07" sn="11.7455" a="18.1388" fwhm="0.0290541" res="9124.44" algo="Sum"/><pk mz="265.13740056" i="807.642" sn="15.5239" a="21.4956" fwhm="0.025086" res="10569.1" algo="Sum"/><pk mz="265.17676789" i="894.449" sn="17.1877" a="17.5833" fwhm="0.0155125" res="17094.4" algo="Sum"/><pk mz="265.21374748" i="650.147" sn="12.4932" a="10.4747" fwhm="0.0145925" res="18174.7" algo="Sum"/><pk mz="265.25245056" i="565.412" sn="10.8649" a="8.53706" fwhm="0.0138378" res="19168.6" algo="Sum"/><pk mz="266.17277066" i="2028.7" sn="38.6788" a="33.4777" fwhm="0.0141897" res="18758.2" algo="Sum"/><pk mz="266.84847208" i="3939.25" sn="74.1841" a="65.7403" fwhm="0.0150164" res="17770.5" algo="Sum"/><pk mz="266.89397719" i="1656.71" sn="31.1992" a="26.5057" fwhm="0.0137889" res="19355.7" algo="Sum"/><pk mz="267.05881396" i="833.357" sn="15.6715" a="15.0227" fwhm="0.0146171" res="18270.3" algo="Sum"/><pk mz="267.15774157" i="1122.31" sn="21.0634" a="20.3908" fwhm="0.01757" res="15205.3" algo="Sum"/><pk mz="267.17055166" i="851.109" sn="15.9682" a="10.9068" fwhm="0.0115961" res="23039.7" algo="Sum"/><pk mz="268.15440265" i="5210.02" sn="96.1785" a="78.6394" fwhm="0.0134775" res="19896.5" algo="Sum"/><pk mz="268.18937797" i="611.711" sn="11.2893" a="10.4348" fwhm="0.0167609" res="16000.9" algo="Sum"/><pk mz="268.27406102" i="1800.43" sn="33.1671" a="29.3281" fwhm="0.014346" res="18700.3" algo="Sum"/><pk mz="268.84652198" i="1326.36" sn="24.2215" a="24.7608" fwhm="0.0145177" res="18518.5" algo="Sum"/><pk mz="268.89113960" i="1294.15" sn="23.6087" a="19.3359" fwhm="0.0134381" res="20009.7" algo="Sum"/><pk mz="268.96260564" i="619.781" sn="11.2801" a="10.513" fwhm="0.0136192" res="19748.7" algo="Sum"/><pk mz="269.07580061" i="568.126" sn="10.317" a="9.81843" fwhm="0.0156254" res="17220.4" algo="Sum"/><pk mz="269.13568594" i="741.916" sn="13.4712" a="12.0389" fwhm="0.0173364" res="15524.3" algo="Sum"/><pk mz="269.15659026" i="973.135" sn="17.6701" a="24.786" fwhm="0.0208509" res="12908.6" algo="Sum"/><pk mz="269.22613496" i="755.055" sn="13.71" a="14.523" fwhm="0.0150801" res="17853.1" algo="Sum"/><pk mz="269.99379970" i="749.508" sn="13.4769" a="12.4145" fwhm="0.0129789" res="20802.5" algo="Sum"/><pk mz="270.31555513" i="581.833" sn="10.452" a="8.56126" fwhm="0.0131008" res="20633.6" algo="Sum"/><pk mz="270.79751354" i="2448.9" sn="43.6563" a="34.8606" fwhm="0.0130073" res="20818.8" algo="Sum"/><pk mz="270.97754365" i="15984.1" sn="284.527" a="232.405" fwhm="0.0131475" res="20610.6" algo="Sum"/><pk mz="271.03933063" i="1343.07" sn="23.9073" a="27.3007" fwhm="0.0155798" res="17396.8" algo="Sum"/><pk mz="271.09071554" i="649.6" sn="11.5632" a="12.3521" fwhm="0.0166969" res="16236" algo="Sum"/><pk mz="271.14599524" i="763.164" sn="13.5847" a="14.8789" fwhm="0.0238475" res="11370" algo="Sum"/><pk mz="271.16654003" i="1489.47" sn="26.5134" a="24.6519" fwhm="0.0159" res="17054.5" algo="Sum"/><pk mz="271.18797032" i="1786.88" sn="31.8075" a="25.4551" fwhm="0.0148016" res="18321.5" algo="Sum"/><pk mz="271.96452723" i="1031.91" sn="18.233" a="16.7036" fwhm="0.0165074" res="16475.3" algo="Sum"/><pk mz="271.97968754" i="942.516" sn="16.6545" a="16.354" fwhm="0.0203268" res="13380.3" algo="Sum"/><pk mz="272.79439249" i="3183.45" sn="55.8748" a="47.5909" fwhm="0.0137782" res="19799" algo="Sum"/><pk mz="272.94902151" i="919.12" sn="16.1173" a="22.9797" fwhm="0.0231133" res="11809.2" algo="Sum"/><pk mz="273.12690608" i="586.658" sn="10.2839" a="8.9123" fwhm="0.0190636" res="14327.1" algo="Sum"/><pk mz="273.14500829" i="712.112" sn="12.4831" a="11.8493" fwhm="0.0209723" res="13024.1" algo="Sum"/><pk mz="273.18133870" i="1302.69" sn="22.8358" a="29.6807" fwhm="0.0193112" res="14146.3" algo="Sum"/><pk mz="274.14097839" i="656.897" sn="11.4315" a="13.8543" fwhm="0.0187046" res="14656.3" algo="Sum"/><pk mz="274.79174895" i="1741.03" sn="29.933" a="25.6545" fwhm="0.0130785" res="21011" algo="Sum"/><pk mz="274.88070755" i="3310.91" sn="56.9234" a="50.1063" fwhm="0.0136995" res="20064.9" algo="Sum"/><pk mz="274.96128163" i="628.202" sn="10.8005" a="17.4768" fwhm="0.02442" res="11259.7" algo="Sum"/><pk mz="275.16214812" i="882.945" sn="15.1355" a="15.5114" fwhm="0.0170895" res="16101.2" algo="Sum"/><pk mz="276.87810007" i="2228" sn="37.2931" a="32.1017" fwhm="0.0132573" res="20885" algo="Sum"/><pk mz="276.92267214" i="5097.96" sn="85.2075" a="80.3976" fwhm="0.0138117" res="20049.9" algo="Sum"/><pk mz="276.98514216" i="1083.61" sn="18.0734" a="18.7033" fwhm="0.0149116" res="18575.1" algo="Sum"/><pk mz="277.02090852" i="626.522" sn="10.438" a="12.8337" fwhm="0.0222149" res="12470" algo="Sum"/><pk mz="277.08299805" i="977.07" sn="16.2529" a="18.2597" fwhm="0.0174661" res="15864" algo="Sum"/><pk mz="277.10423835" i="1093.95" sn="18.1888" a="18.7834" fwhm="0.0168787" res="16417.4" algo="Sum"/><pk mz="277.14148345" i="572.307" sn="9.50667" a="13.2961" fwhm="0.0177686" res="15597.2" algo="Sum"/><pk mz="277.17775678" i="777.368" sn="12.9003" a="13.9805" fwhm="0.0160724" res="17245.6" algo="Sum"/><pk mz="277.21401863" i="1010.62" sn="16.7616" a="16.3922" fwhm="0.0143801" res="19277.6" algo="Sum"/><pk mz="278.24588800" i="1124.96" sn="18.4907" a="17.9809" fwhm="0.0144011" res="19321.1" algo="Sum"/><pk mz="278.89150786" i="934.066" sn="15.1714" a="14.1812" fwhm="0.0161399" res="17279.6" algo="Sum"/><pk mz="278.92003333" i="2106.9" sn="34.1971" a="31.541" fwhm="0.0136664" res="20409.1" algo="Sum"/><pk mz="279.05897088" i="1519.48" sn="24.5891" a="26.263" fwhm="0.0161447" res="17284.8" algo="Sum"/><pk mz="279.08402854" i="2439.86" sn="39.4833" a="38.7226" fwhm="0.0149173" res="18708.7" algo="Sum"/><pk mz="279.15755002" i="3256.75" sn="52.702" a="54.2174" fwhm="0.0143125" res="19504.4" algo="Sum"/><pk mz="279.19330493" i="615.024" sn="9.95214" a="12.0981" fwhm="0.0186229" res="14991.9" algo="Sum"/><pk mz="279.22966452" i="1681.77" sn="27.2115" a="28.4168" fwhm="0.0138588" res="20148.2" algo="Sum"/><pk mz="280.09032662" i="896.6" sn="14.3389" a="15.8074" fwhm="0.0149486" res="18736.9" algo="Sum"/><pk mz="280.16034793" i="640.083" sn="10.2338" a="15.1924" fwhm="0.0190853" res="14679.4" algo="Sum"/><pk mz="280.82633142" i="2423.69" sn="38.3591" a="40.1596" fwhm="0.0130146" res="21577.8" algo="Sum"/><pk mz="280.92814291" i="639.29" sn="10.1158" a="15.0213" fwhm="0.0189693" res="14809.6" algo="Sum"/><pk mz="280.96247460" i="559.504" sn="8.85331" a="8.01314" fwhm="0.0148884" res="18871.2" algo="Sum"/><pk mz="280.98685236" i="758.548" sn="12.0017" a="14.0623" fwhm="0.0160312" res="17527.5" algo="Sum"/><pk mz="281.15106665" i="1765.79" sn="27.936" a="39.5499" fwhm="0.0176054" res="15969.6" algo="Sum"/><pk mz="281.17189284" i="920.241" sn="14.5588" a="17.5251" fwhm="0.0287925" res="9765.45" algo="Sum"/><pk mz="281.20864920" i="1858.96" sn="29.4101" a="30.5621" fwhm="0.014205" res="19796.5" algo="Sum"/><pk mz="282.20537870" i="1196.46" sn="18.7594" a="21.4986" fwhm="0.0214958" res="13128.4" algo="Sum"/><pk mz="282.27929457" i="1608.59" sn="25.1871" a="25.5047" fwhm="0.0141934" res="19888.1" algo="Sum"/><pk mz="282.82356256" i="2470.76" sn="38.3474" a="39.6046" fwhm="0.0142999" res="19778" algo="Sum"/><pk mz="283.03043148" i="892.182" sn="13.8418" a="19.0673" fwhm="0.0162563" res="17410.5" algo="Sum"/><pk mz="283.16484451" i="1051.55" sn="16.308" a="19.4504" fwhm="0.021594" res="13113.1" algo="Sum"/><pk mz="283.20477571" i="805.396" sn="12.482" a="15.4411" fwhm="0.0172006" res="16464.8" algo="Sum"/><pk mz="283.26591904" i="796.118" sn="12.3126" a="15.0262" fwhm="0.0192416" res="14721.5" algo="Sum"/><pk mz="284.18554964" i="756.894" sn="11.5843" a="15.7268" fwhm="0.0164516" res="17274" algo="Sum"/><pk mz="284.29493240" i="1216.14" sn="18.562" a="20.8158" fwhm="0.0161803" res="17570.5" algo="Sum"/><pk mz="284.33119955" i="4816.1" sn="73.4502" a="76.072" fwhm="0.0145311" res="19567.1" algo="Sum"/><pk mz="284.82121280" i="926.721" sn="14.0783" a="16.1747" fwhm="0.0144984" res="19645" algo="Sum"/><pk mz="284.90983596" i="2733.4" sn="41.5085" a="43.9887" fwhm="0.0143723" res="19823.5" algo="Sum"/><pk mz="284.99395465" i="1485.1" sn="22.4879" a="26.2469" fwhm="0.0148938" res="19135" algo="Sum"/><pk mz="285.07118866" i="4429.72" sn="66.9139" a="82.836" fwhm="0.0162494" res="17543.5" algo="Sum"/><pk mz="285.13085147" i="1227.55" sn="18.5109" a="25.2614" fwhm="0.0181042" res="15749.5" algo="Sum"/><pk mz="285.16586026" i="1742.88" sn="26.2638" a="34.8819" fwhm="0.0213826" res="13336.4" algo="Sum"/><pk mz="285.22096549" i="1266.57" sn="19.0801" a="22.4059" fwhm="0.0141919" res="20097.4" algo="Sum"/><pk mz="285.33394928" i="1084.36" sn="16.3308" a="16.9193" fwhm="0.0134583" res="21201.4" algo="Sum"/><pk mz="285.98806571" i="603.018" sn="8.99305" a="12.901" fwhm="0.0207972" res="13751.3" algo="Sum"/><pk mz="286.07532127" i="587.797" sn="8.75293" a="12.3527" fwhm="0.0175897" res="16263.8" algo="Sum"/><pk mz="286.14274558" i="707.043" sn="10.5217" a="14.8285" fwhm="0.0186547" res="15338.9" algo="Sum"/><pk mz="286.77147575" i="982.194" sn="14.5225" a="14.5604" fwhm="0.0134711" res="21288" algo="Sum"/><pk mz="286.90715798" i="916.228" sn="13.5006" a="14.3532" fwhm="0.0142919" res="20074.8" algo="Sum"/><pk mz="286.95145628" i="6888.15" sn="101.393" a="115.519" fwhm="0.0146114" res="19638.9" algo="Sum"/><pk mz="287.01262170" i="713.761" sn="10.5009" a="15.723" fwhm="0.0176263" res="16283.2" algo="Sum"/><pk mz="287.05549502" i="1671.91" sn="24.6019" a="30.0475" fwhm="0.0167456" res="17142.1" algo="Sum"/><pk mz="287.09866808" i="690.534" sn="10.1619" a="13.7111" fwhm="0.0207165" res="13858.5" algo="Sum"/><pk mz="287.16183352" i="738.416" sn="10.8661" a="15.2466" fwhm="0.0209998" res="13674.5" algo="Sum"/><pk mz="287.19786047" i="948.145" sn="13.9529" a="16.482" fwhm="0.0145818" res="19695.6" algo="Sum"/><pk mz="287.23664988" i="1931.99" sn="28.4287" a="32.1327" fwhm="0.0144753" res="19843.3" algo="Sum"/><pk mz="288.21682211" i="1465.18" sn="21.3715" a="28.5921" fwhm="0.0161663" res="17828.3" algo="Sum"/><pk mz="288.28925173" i="794.334" sn="11.5857" a="12.7731" fwhm="0.0139073" res="20729.4" algo="Sum"/><pk mz="288.76858237" i="1356.18" sn="19.6769" a="22.2649" fwhm="0.0148576" res="19435.7" algo="Sum"/><pk mz="288.92211843" i="1369.71" sn="19.857" a="27.0909" fwhm="0.0183631" res="15733.9" algo="Sum"/><pk mz="288.95004166" i="696.913" sn="10.1033" a="12.4926" fwhm="0.0174144" res="16592.6" algo="Sum"/><pk mz="289.15708268" i="550.915" sn="7.9828" a="8.18621" fwhm="0.0185369" res="15599" algo="Sum"/><pk mz="289.17699241" i="898.847" sn="13.0244" a="16.349" fwhm="0.0189063" res="15295.3" algo="Sum"/><pk mz="289.21614191" i="799.813" sn="11.5884" a="14.4822" fwhm="0.0151126" res="19137.4" algo="Sum"/><pk mz="289.25171106" i="686.754" sn="9.9498" a="12.111" fwhm="0.0153216" res="18878.7" algo="Sum"/><pk mz="290.76606661" i="802.169" sn="11.5314" a="12.9055" fwhm="0.0141201" res="20592.3" algo="Sum"/><pk mz="290.85509253" i="2008.51" sn="28.8712" a="34.0918" fwhm="0.0148537" res="19581.3" algo="Sum"/><pk mz="290.95292051" i="725.363" sn="10.4267" a="27.5074" fwhm="0.0328411" res="8859.42" algo="Sum"/><pk mz="291.12010088" i="1739.59" sn="24.9893" a="29.7795" fwhm="0.0147746" res="19704.1" algo="Sum"/><pk mz="291.15641296" i="597.568" sn="8.58407" a="13.9346" fwhm="0.024252" res="12005.5" algo="Sum"/><pk mz="291.19479469" i="2090.52" sn="30.0303" a="36.0664" fwhm="0.0153359" res="18987.8" algo="Sum"/><pk mz="291.22977421" i="942.136" sn="13.5338" a="16.8264" fwhm="0.0162015" res="17975.5" algo="Sum"/><pk mz="291.26620412" i="768.201" sn="11.0314" a="13.4855" fwhm="0.0158533" res="18372.6" algo="Sum"/><pk mz="291.98254471" i="687.902" sn="9.83309" a="11.4052" fwhm="0.0133606" res="21854.1" algo="Sum"/><pk mz="292.85192475" i="1506.77" sn="21.4409" a="24.5506" fwhm="0.0143175" res="20454.2" algo="Sum"/><pk mz="292.89658958" i="1395.08" sn="19.8517" a="24.9416" fwhm="0.014622" res="20031.2" algo="Sum"/><pk mz="292.94071317" i="1092.76" sn="15.5496" a="25.4291" fwhm="0.0181215" res="16165.4" algo="Sum"/><pk mz="293.02144886" i="782.179" sn="11.1133" a="17.3339" fwhm="0.0160394" res="18268.9" algo="Sum"/><pk mz="293.09767026" i="49969" sn="708.723" a="753.809" fwhm="0.0134195" res="21841.1" algo="Sum"/><pk mz="293.17344431" i="1192.14" sn="16.8842" a="26.631" fwhm="0.0240201" res="12205.3" algo="Sum"/><pk mz="293.20858543" i="1268.45" sn="17.9581" a="22.3742" fwhm="0.015945" res="18388.8" algo="Sum"/><pk mz="293.24542149" i="1089.39" sn="15.4163" a="19.7335" fwhm="0.0155079" res="18909.5" algo="Sum"/><pk mz="294.10081078" i="5619.41" sn="78.9739" a="96.7212" fwhm="0.0152611" res="19271.3" algo="Sum"/><pk mz="294.89352127" i="657.357" sn="9.16262" a="10.9037" fwhm="0.0150564" res="19586" algo="Sum"/><pk mz="294.93838544" i="3120.02" sn="43.4277" a="50.1772" fwhm="0.0138978" res="21222" algo="Sum"/><pk mz="295.10213119" i="1442.86" sn="19.9989" a="30.0035" fwhm="0.0167152" res="17654.7" algo="Sum"/><pk mz="295.15383707" i="602.217" sn="8.34427" a="9.41152" fwhm="0.0192208" res="15355.9" algo="Sum"/><pk mz="295.16463903" i="628.316" sn="8.70582" a="7.7235" fwhm="0.0135518" res="21780.5" algo="Sum"/><pk mz="295.18818980" i="2501.91" sn="34.6683" a="50.0032" fwhm="0.0167052" res="17670.4" algo="Sum"/><pk mz="295.22394286" i="3569.68" sn="49.4665" a="59.8026" fwhm="0.0146582" res="20140.6" algo="Sum"/><pk mz="296.15244176" i="765.406" sn="10.5154" a="17.8023" fwhm="0.0175981" res="16828.6" algo="Sum"/><pk mz="296.22084288" i="2688.99" sn="36.9381" a="52.8206" fwhm="0.0172912" res="17131.3" algo="Sum"/><pk mz="296.30477131" i="628.602" sn="8.6331" a="11.6456" fwhm="0.0147606" res="20074" algo="Sum"/><pk mz="296.80003795" i="775.43" sn="10.5465" a="11.7792" fwhm="0.0142216" res="20869.7" algo="Sum"/><pk mz="297.14604076" i="573.791" sn="7.7779" a="7.87982" fwhm="0.0203958" res="14569" algo="Sum"/><pk mz="297.16832247" i="855.403" sn="11.5974" a="17.1792" fwhm="0.0263639" res="11271.8" algo="Sum"/><pk mz="297.17857627" i="877.479" sn="11.8973" a="13.4983" fwhm="0.0137747" res="21574.3" algo="Sum"/><pk mz="297.22155359" i="819.522" sn="11.1111" a="17.0237" fwhm="0.0226007" res="13151" algo="Sum"/><pk mz="298.02507585" i="640.265" sn="8.62466" a="10.8593" fwhm="0.0153943" res="19359.5" algo="Sum"/><pk mz="298.34655197" i="12249.5" sn="164.839" a="206.371" fwhm="0.0150034" res="19885.3" algo="Sum"/><pk mz="298.79724317" i="732.71" sn="9.78736" a="14.2782" fwhm="0.015909" res="18781.6" algo="Sum"/><pk mz="298.92565688" i="601.35" sn="8.02733" a="10.5306" fwhm="0.0153509" res="19472.8" algo="Sum"/><pk mz="299.11013562" i="1480.27" sn="19.7453" a="26.9537" fwhm="0.0162913" res="18360.1" algo="Sum"/><pk mz="299.13995545" i="1671.2" sn="22.2921" a="23.8379" fwhm="0.0171861" res="17406" algo="Sum"/><pk mz="299.16144804" i="3538.9" sn="47.2054" a="67.7672" fwhm="0.016325" res="18325.3" algo="Sum"/><pk mz="299.19708513" i="2778.8" sn="37.0634" a="54.7934" fwhm="0.0173953" res="17199.9" algo="Sum"/><pk mz="299.34994099" i="2789.97" sn="37.1683" a="46.9953" fwhm="0.0153938" res="19446.1" algo="Sum"/><pk mz="300.00417008" i="666.421" sn="8.84693" a="12.9215" fwhm="0.0166375" res="18031.8" algo="Sum"/><pk mz="300.16499807" i="690.348" sn="9.15491" a="14.5322" fwhm="0.0195277" res="15371.2" algo="Sum"/><pk mz="300.20104396" i="686.463" sn="9.09839" a="13.9095" fwhm="0.0174409" res="17212.5" algo="Sum"/><pk mz="300.88388594" i="1764.57" sn="23.1496" a="31.7676" fwhm="0.014723" res="20436.3" algo="Sum"/><pk mz="300.98465052" i="1391.79" sn="18.2591" a="30.3673" fwhm="0.0242494" res="12412" algo="Sum"/><pk mz="301.04272119" i="1181.23" sn="15.4938" a="22.241" fwhm="0.0187264" res="16075.9" algo="Sum"/><pk mz="301.06570390" i="756.706" sn="9.92545" a="17.5573" fwhm="0.0224821" res="13391.4" algo="Sum"/><pk mz="301.14121323" i="214129" sn="2802.55" a="2864.5" fwhm="0.0119454" res="25209.8" algo="Sum"/><pk mz="301.21169859" i="9368.97" sn="122.368" a="167.344" fwhm="0.0159254" res="18913.9" algo="Sum"/><pk mz="302.01192348" i="660.002" sn="8.53849" a="12.866" fwhm="0.0163681" res="18451.2" algo="Sum"/><pk mz="302.14425175" i="35986.8" sn="463.429" a="555.378" fwhm="0.0141601" res="21337.8" algo="Sum"/><pk mz="302.21493617" i="1980.79" sn="25.4759" a="37.856" fwhm="0.0179178" res="16866.7" algo="Sum"/><pk mz="302.24506293" i="2017.69" sn="25.9498" a="38.017" fwhm="0.0155103" res="19486.7" algo="Sum"/><pk mz="302.88102746" i="716.523" sn="9.16405" a="13.1632" fwhm="0.015706" res="19284.4" algo="Sum"/><pk mz="302.92577433" i="942.019" sn="12.0301" a="19.4049" fwhm="0.016967" res="17853.8" algo="Sum"/><pk mz="302.96965127" i="1209.04" sn="15.4192" a="29.3295" fwhm="0.0195911" res="15464.6" algo="Sum"/><pk mz="303.05966904" i="561.642" sn="7.14328" a="19.1755" fwhm="0.0269399" res="11249.5" algo="Sum"/><pk mz="303.14689161" i="4832.5" sn="61.3668" a="89.4608" fwhm="0.0162819" res="18618.6" algo="Sum"/><pk mz="303.19273461" i="2353.09" sn="29.8857" a="43.388" fwhm="0.0163253" res="18571.9" algo="Sum"/><pk mz="303.22935166" i="6857.75" sn="87.0976" a="123.239" fwhm="0.0155561" res="19492.7" algo="Sum"/><pk mz="304.15037490" i="579.521" sn="7.28895" a="14.6555" fwhm="0.0208706" res="14573.1" algo="Sum"/><pk mz="304.23259783" i="1443.37" sn="18.1544" a="28.1711" fwhm="0.0174327" res="17451.8" algo="Sum"/><pk mz="304.26095524" i="5285.61" sn="66.4835" a="91.8707" fwhm="0.015558" res="19556.6" algo="Sum"/><pk mz="304.29964468" i="848.265" sn="10.6697" a="17.8189" fwhm="0.0184483" res="16494.7" algo="Sum"/><pk mz="304.89648389" i="559.475" sn="6.97557" a="10.8682" fwhm="0.0178073" res="17122" algo="Sum"/><pk mz="304.97474925" i="892.905" sn="11.1284" a="17.3234" fwhm="0.0169528" res="17989.7" algo="Sum"/><pk mz="305.06541026" i="1003.54" sn="12.5031" a="20.1405" fwhm="0.0154216" res="19781.7" algo="Sum"/><pk mz="305.15696484" i="2107.4" sn="26.2559" a="44.3927" fwhm="0.0229831" res="13277.5" algo="Sum"/><pk mz="305.20926059" i="888.094" sn="11.0647" a="15.9809" fwhm="0.019183" res="15910.4" algo="Sum"/><pk mz="305.24563831" i="5926.82" sn="73.8288" a="116.956" fwhm="0.0161231" res="18932.2" algo="Sum"/><pk mz="306.24894002" i="1352.2" sn="16.6566" a="22.7395" fwhm="0.0170054" res="18009" algo="Sum"/><pk mz="306.27659016" i="1984.96" sn="24.4511" a="38.2431" fwhm="0.0165199" res="18539.9" algo="Sum"/><pk mz="306.82913125" i="593.924" sn="7.26303" a="10.5352" fwhm="0.0159636" res="19220.5" algo="Sum"/><pk mz="306.95727509" i="1118.7" sn="13.6743" a="21.3009" fwhm="0.0222051" res="13823.8" algo="Sum"/><pk mz="306.97180022" i="738.414" sn="9.02593" a="10.3344" fwhm="0.0182528" res="16817.8" algo="Sum"/><pk mz="306.99309340" i="543.781" sn="6.64685" a="8.62919" fwhm="0.0152685" res="20106.3" algo="Sum"/><pk mz="307.05272621" i="1672.4" sn="20.4456" a="31.9526" fwhm="0.0167328" res="18350.4" algo="Sum"/><pk mz="307.20182209" i="1206.2" sn="14.7443" a="26.9251" fwhm="0.020557" res="14943.9" algo="Sum"/><pk mz="307.22411010" i="1228.38" sn="15.0155" a="20.108" fwhm="0.0170886" res="17978.3" algo="Sum"/><pk mz="307.26059640" i="2216.14" sn="27.0897" a="46.0361" fwhm="0.0165944" res="18515.9" algo="Sum"/><pk mz="308.05101651" i="1674.3" sn="20.3328" a="30.3113" fwhm="0.0161318" res="19095.9" algo="Sum"/><pk mz="308.12645053" i="639.865" sn="7.76836" a="14.2287" fwhm="0.0186499" res="16521.6" algo="Sum"/><pk mz="308.26429705" i="573.042" sn="6.95086" a="11.6265" fwhm="0.016983" res="18151.4" algo="Sum"/><pk mz="308.87840217" i="2092.55" sn="25.193" a="36.5833" fwhm="0.0152732" res="20223.5" algo="Sum"/><pk mz="308.95389628" i="1338.44" sn="16.1131" a="26.73" fwhm="0.0161729" res="19103.2" algo="Sum"/><pk mz="309.12978016" i="645.831" sn="7.77345" a="15.4802" fwhm="0.0280534" res="11019.4" algo="Sum"/><pk mz="309.20375094" i="14601" sn="175.74" a="302.264" fwhm="0.016798" res="18407.2" algo="Sum"/><pk mz="309.23745527" i="1452.72" sn="17.4847" a="18.824" fwhm="0.0119238" res="25934.4" algo="Sum"/><pk mz="309.27668900" i="892.79" sn="10.7444" a="17.0995" fwhm="0.0159704" res="19365.6" algo="Sum"/><pk mz="310.04806913" i="585.51" sn="7.00186" a="11.7201" fwhm="0.0170525" res="18182" algo="Sum"/><pk mz="310.20715898" i="2772.22" sn="33.0625" a="55.867" fwhm="0.018283" res="16966.9" algo="Sum"/><pk mz="310.31079955" i="764.903" sn="9.10752" a="15.1844" fwhm="0.0165319" res="18770.4" algo="Sum"/><pk mz="310.87576515" i="1857.58" sn="22.0376" a="32.8347" fwhm="0.0159007" res="19551" algo="Sum"/><pk mz="310.91249592" i="1914.63" sn="22.7141" a="33.6706" fwhm="0.0154787" res="20086.5" algo="Sum"/><pk mz="311.00840314" i="1160.47" sn="13.7623" a="23.0154" fwhm="0.0163267" res="19049" algo="Sum"/><pk mz="311.12631620" i="718.917" sn="8.51327" a="14.8285" fwhm="0.0218974" res="14208.4" algo="Sum"/><pk mz="311.16043515" i="691.076" sn="8.17987" a="15.2288" fwhm="0.0245837" res="12657.2" algo="Sum"/><pk mz="311.19922131" i="1509.09" sn="17.8574" a="32.9698" fwhm="0.024408" res="12749.9" algo="Sum"/><pk mz="311.21892856" i="1542.78" sn="18.2564" a="27.6466" fwhm="0.0239262" res="13007.5" algo="Sum"/><pk mz="311.25486429" i="755.184" sn="8.93538" a="13.6742" fwhm="0.0171769" res="18120.5" algo="Sum"/><pk mz="312.04051793" i="861.271" sn="10.1233" a="17.1389" fwhm="0.0165802" res="18820.1" algo="Sum"/><pk mz="312.19455840" i="814.546" sn="9.57029" a="16.8117" fwhm="0.0251997" res="12388.8" algo="Sum"/><pk mz="312.21775754" i="657.642" sn="7.72679" a="11.4789" fwhm="0.0235097" res="13280.4" algo="Sum"/><pk mz="312.32622818" i="789.555" sn="9.27411" a="13.3687" fwhm="0.0151391" res="20630.4" algo="Sum"/><pk mz="312.78217469" i="783.393" sn="9.1676" a="14.839" fwhm="0.0159653" res="19591.3" algo="Sum"/><pk mz="312.87184145" i="636.922" sn="7.43252" a="13.8954" fwhm="0.0178608" res="17517.2" algo="Sum"/><pk mz="313.17629714" i="1122.91" sn="13.0303" a="21.1697" fwhm="0.0240803" res="13005.5" algo="Sum"/><pk mz="313.21337876" i="2522.28" sn="29.2673" a="53.2264" fwhm="0.0174621" res="17936.8" algo="Sum"/><pk mz="313.29623813" i="931.115" sn="10.8056" a="19.0681" fwhm="0.0177683" res="17632.3" algo="Sum"/><pk mz="314.23212780" i="2714.47" sn="31.2768" a="56.8269" fwhm="0.0163453" res="19224.6" algo="Sum"/><pk mz="314.34197838" i="682.121" sn="7.85716" a="11.8842" fwhm="0.0166518" res="18877.4" algo="Sum"/><pk mz="314.77888633" i="1226.05" sn="14.0041" a="22.8982" fwhm="0.0166238" res="18935.5" algo="Sum"/><pk mz="315.00365242" i="1881.69" sn="21.4206" a="35.4072" fwhm="0.0164034" res="19203.6" algo="Sum"/><pk mz="315.07967417" i="72053.6" sn="820.323" a="1150.15" fwhm="0.0140815" res="22375.4" algo="Sum"/><pk mz="315.13512236" i="1181.78" sn="13.4545" a="22.9598" fwhm="0.0264393" res="11919.2" algo="Sum"/><pk mz="315.15868606" i="1152.59" sn="13.1224" a="19.7503" fwhm="0.0263687" res="11952" algo="Sum"/><pk mz="315.19276988" i="43536.2" sn="495.769" a="729.095" fwhm="0.0150075" res="21002.4" algo="Sum"/><pk mz="315.22938887" i="2312.26" sn="26.3337" a="47.4632" fwhm="0.0229742" res="13721" algo="Sum"/><pk mz="316.08265338" i="8105.9" sn="91.4352" a="146.757" fwhm="0.0162553" res="19444.9" algo="Sum"/><pk mz="316.11088232" i="2814.53" sn="31.7446" a="48.6368" fwhm="0.0170226" res="18570" algo="Sum"/><pk mz="316.13757832" i="564.039" sn="6.3617" a="13.8978" fwhm="0.0315873" res="10008.4" algo="Sum"/><pk mz="316.19603008" i="9099.77" sn="102.635" a="154.651" fwhm="0.0153646" res="20579.5" algo="Sum"/><pk mz="316.24768428" i="3163.09" sn="35.6759" a="65.3233" fwhm="0.0165006" res="19165.8" algo="Sum"/><pk mz="316.77612666" i="696.4" sn="7.78315" a="15.0119" fwhm="0.0174701" res="18132.4" algo="Sum"/><pk mz="316.95781823" i="680.035" sn="7.59669" a="12.6575" fwhm="0.0280863" res="11285.1" algo="Sum"/><pk mz="316.98543950" i="1447.37" sn="16.1696" a="27.5679" fwhm="0.0169817" res="18666.2" algo="Sum"/><pk mz="317.02041428" i="623.459" sn="6.96508" a="14.432" fwhm="0.0253285" res="12516.4" algo="Sum"/><pk mz="317.08472720" i="1792.78" sn="20.0284" a="30.9151" fwhm="0.0163992" res="19335.3" algo="Sum"/><pk mz="317.11456788" i="23650.2" sn="264.212" a="421.221" fwhm="0.0153462" res="20664.1" algo="Sum"/><pk mz="317.20325869" i="2092.46" sn="23.3756" a="54.697" fwhm="0.0295289" res="10742.1" algo="Sum"/><pk mz="317.24615529" i="2388.53" sn="26.6841" a="47.0739" fwhm="0.0173198" res="18316.9" algo="Sum"/><pk mz="317.98586361" i="645.584" sn="7.16637" a="13.9009" fwhm="0.015955" res="19930.2" algo="Sum"/><pk mz="318.11812220" i="4319.87" sn="47.9292" a="78.5845" fwhm="0.0161703" res="19673" algo="Sum"/><pk mz="318.16606504" i="1000.51" sn="11.0979" a="25.0162" fwhm="0.0190836" res="16672.2" algo="Sum"/><pk mz="318.21406924" i="564.46" sn="6.2576" a="14.0108" fwhm="0.0321974" res="9883.22" algo="Sum"/><pk mz="318.24615065" i="772.683" sn="8.56497" a="16.4089" fwhm="0.0198749" res="16012.5" algo="Sum"/><pk mz="318.90713902" i="1125.19" sn="12.389" a="22.9195" fwhm="0.0166263" res="19180.9" algo="Sum"/><pk mz="318.94396931" i="599.066" sn="6.59607" a="10.8516" fwhm="0.0215892" res="14773.3" algo="Sum"/><pk mz="318.97033175" i="1312.24" sn="14.4485" a="37.6153" fwhm="0.025337" res="12589.1" algo="Sum"/><pk mz="319.03982192" i="1875.59" sn="20.6514" a="41.1664" fwhm="0.0170796" res="18679.6" algo="Sum"/><pk mz="319.11464772" i="2173.71" sn="23.9073" a="47.5011" fwhm="0.019681" res="16214.4" algo="Sum"/><pk mz="319.15183520" i="1656.14" sn="18.1985" a="42.5632" fwhm="0.0200532" res="15915.2" algo="Sum"/><pk mz="319.19967703" i="687.596" sn="7.55014" a="15.4707" fwhm="0.0225149" res="14177.3" algo="Sum"/><pk mz="319.22535898" i="2595.42" sn="28.4752" a="50.4802" fwhm="0.0168215" res="18977.3" algo="Sum"/><pk mz="319.26035018" i="1231.65" sn="13.4983" a="23.3146" fwhm="0.0171697" res="18594.5" algo="Sum"/><pk mz="319.29731898" i="1058.44" sn="11.5864" a="19.4585" fwhm="0.0161006" res="19831.4" algo="Sum"/><pk mz="320.12902095" i="589.956" sn="6.41401" a="18.5506" fwhm="0.0311152" res="10288.5" algo="Sum"/><pk mz="320.23208051" i="1015.29" sn="11.0143" a="23.5529" fwhm="0.0200534" res="15969" algo="Sum"/><pk mz="320.90449582" i="729.554" sn="7.88418" a="14.0073" fwhm="0.0160603" res="19981.2" algo="Sum"/><pk mz="320.96486978" i="842.593" sn="9.09128" a="15.7509" fwhm="0.021094" res="15215.9" algo="Sum"/><pk mz="321.13097472" i="1071.84" sn="11.5196" a="28.4662" fwhm="0.0229989" res="13962.9" algo="Sum"/><pk mz="321.18092712" i="1631.95" sn="17.5436" a="42.1999" fwhm="0.0279877" res="11475.8" algo="Sum"/><pk mz="321.21283648" i="1138.23" sn="12.2359" a="24.7387" fwhm="0.0299258" res="10733.7" algo="Sum"/><pk mz="321.23903469" i="2785.89" sn="29.9482" a="59.4734" fwhm="0.0189837" res="16921.8" algo="Sum"/><pk mz="321.27524529" i="732.084" sn="7.86986" a="13.2733" fwhm="0.0171713" res="18710" algo="Sum"/><pk mz="321.31580547" i="943.091" sn="10.1373" a="18.2903" fwhm="0.017596" res="18260.8" algo="Sum"/><pk mz="322.24195688" i="676.445" sn="7.20507" a="23.1742" fwhm="0.0316694" res="10175.2" algo="Sum"/><pk mz="322.81050140" i="1365.06" sn="14.4795" a="25.429" fwhm="0.0158113" res="20416.4" algo="Sum"/><pk mz="322.93205108" i="687.787" sn="7.27467" a="20.5873" fwhm="0.0239958" res="13457.9" algo="Sum"/><pk mz="323.02488175" i="807.31" sn="8.5376" a="18.1802" fwhm="0.0192023" res="16822.2" algo="Sum"/><pk mz="323.16180611" i="729.577" sn="7.71374" a="18.768" fwhm="0.0244003" res="13244.2" algo="Sum"/><pk mz="323.19746376" i="4032.86" sn="42.6391" a="91.4135" fwhm="0.0177198" res="18239.3" algo="Sum"/><pk mz="323.25475824" i="1552.14" sn="16.4089" a="28.7403" fwhm="0.0178552" res="18104.2" algo="Sum"/><pk mz="324.20175020" i="1052.96" sn="11.04" a="22.4315" fwhm="0.016976" res="19097.7" algo="Sum"/><pk mz="324.80753700" i="1738.69" sn="18.0894" a="29.8782" fwhm="0.0153525" res="21156.6" algo="Sum"/><pk mz="324.85240602" i="1300.61" sn="13.5303" a="24.9605" fwhm="0.0165081" res="19678.3" algo="Sum"/><pk mz="324.92775978" i="657.797" sn="6.84147" a="13.9845" fwhm="0.0172894" res="18793.5" algo="Sum"/><pk mz="325.01310958" i="708.405" sn="7.36613" a="16.2226" fwhm="0.018206" res="17852" algo="Sum"/><pk mz="325.17658356" i="2153.03" sn="22.3763" a="42.9964" fwhm="0.0217835" res="14927.6" algo="Sum"/><pk mz="325.21261401" i="21875.7" sn="227.354" a="428.931" fwhm="0.0163582" res="19880.7" algo="Sum"/><pk mz="325.27033607" i="657.625" sn="6.83467" a="15.465" fwhm="0.0226217" res="14378.7" algo="Sum"/><pk mz="326.21621070" i="4746.12" sn="49.0802" a="95.7315" fwhm="0.0167014" res="19532.2" algo="Sum"/><pk mz="326.37780970" i="15231.3" sn="157.239" a="267.02" fwhm="0.0158718" res="20563.4" algo="Sum"/><pk mz="326.80558234" i="740.008" sn="7.62403" a="16.3421" fwhm="0.0182159" res="17940.7" algo="Sum"/><pk mz="326.84930130" i="1350.26" sn="13.9089" a="25.0863" fwhm="0.0165164" res="19789.4" algo="Sum"/><pk mz="327.01483028" i="2429.9" sn="25.0178" a="44.1162" fwhm="0.0165474" res="19762.3" algo="Sum"/><pk mz="327.05090255" i="847.294" sn="8.72358" a="16.5809" fwhm="0.0166296" res="19666.8" algo="Sum"/><pk mz="327.19535174" i="6952.79" sn="71.5676" a="137.484" fwhm="0.0180347" res="18142.6" algo="Sum"/><pk mz="327.22869971" i="44475.4" sn="457.68" a="783.198" fwhm="0.015435" res="21200.5" algo="Sum"/><pk mz="327.32250643" i="2401.48" sn="24.7128" a="46.5286" fwhm="0.0166192" res="19695.5" algo="Sum"/><pk mz="327.38122578" i="3619.36" sn="37.185" a="66.9068" fwhm="0.0166467" res="19666.4" algo="Sum"/><pk mz="328.01575364" i="586.948" sn="6.01599" a="13.2216" fwhm="0.0195065" res="16815.7" algo="Sum"/><pk mz="328.19890798" i="1456.51" sn="14.8872" a="32.6264" fwhm="0.0184031" res="17833.9" algo="Sum"/><pk mz="328.23223058" i="9582.78" sn="97.8693" a="181.462" fwhm="0.0167244" res="19625.9" algo="Sum"/><pk mz="328.32468695" i="664.189" sn="6.76814" a="14.6302" fwhm="0.018145" res="18094.5" algo="Sum"/><pk mz="328.75569231" i="555.99" sn="5.65024" a="10.6402" fwhm="0.0173761" res="18920" algo="Sum"/><pk mz="328.93585190" i="878.325" sn="8.92546" a="15.2788" fwhm="0.019574" res="16804.7" algo="Sum"/><pk mz="328.99865428" i="1025.82" sn="10.4236" a="25.7559" fwhm="0.0246196" res="13363.3" algo="Sum"/><pk mz="329.17714423" i="1741.32" sn="17.6178" a="43.2028" fwhm="0.0278589" res="11815.9" algo="Sum"/><pk mz="329.20970591" i="6664.9" sn="67.3669" a="136.102" fwhm="0.0185646" res="17733.2" algo="Sum"/><pk mz="329.24327601" i="11756.2" sn="118.713" a="219.603" fwhm="0.0171097" res="19243.1" algo="Sum"/><pk mz="330.21354064" i="1478.94" sn="14.7972" a="32.1484" fwhm="0.0199505" res="16551.6" algo="Sum"/><pk mz="330.24652579" i="2566.73" sn="25.6808" a="58.7543" fwhm="0.0187789" res="17586" algo="Sum"/><pk mz="330.75322036" i="999.427" sn="9.96741" a="18.0934" fwhm="0.0160548" res="20601.5" algo="Sum"/><pk mz="330.94727881" i="661.372" sn="6.56624" a="18.055" fwhm="0.0282589" res="11711.3" algo="Sum"/><pk mz="330.97810089" i="735.502" sn="7.29497" a="13.488" fwhm="0.022494" res="14714.1" algo="Sum"/><pk mz="331.04718857" i="26694.2" sn="264.223" a="577.631" fwhm="0.0197207" res="16786.8" algo="Sum"/><pk mz="331.18739583" i="37131.5" sn="367.212" a="668.797" fwhm="0.0165371" res="20027" algo="Sum"/><pk mz="331.22138775" i="2767.38" sn="27.3646" a="51.6407" fwhm="0.0224441" res="14757.6" algo="Sum"/><pk mz="331.25929339" i="1775.92" sn="17.5627" a="37.3869" fwhm="0.0186363" res="17775" algo="Sum"/><pk mz="332.05012322" i="3221.86" sn="31.625" a="70.6339" fwhm="0.0210643" res="15763.6" algo="Sum"/><pk mz="332.08524407" i="1083.46" sn="10.635" a="24.5577" fwhm="0.0191783" res="17315.7" algo="Sum"/><pk mz="332.19081415" i="7473.91" sn="73.3558" a="142.627" fwhm="0.0177359" res="18729.9" algo="Sum"/><pk mz="332.22612712" i="752.839" sn="7.38905" a="19.4675" fwhm="0.0288817" res="11503" algo="Sum"/><pk mz="332.26157198" i="580.64" sn="5.69897" a="9.55418" fwhm="0.0231997" res="14321.8" algo="Sum"/><pk mz="332.29208721" i="2229.3" sn="21.8837" a="41.8625" fwhm="0.0172024" res="19316.6" algo="Sum"/><pk mz="332.74975408" i="739.721" sn="7.23061" a="12.8887" fwhm="0.015144" res="21972.3" algo="Sum"/><pk mz="332.83965724" i="2429.71" sn="23.6768" a="45.351" fwhm="0.0166809" res="19953.4" algo="Sum"/><pk mz="332.95504142" i="1018.01" sn="9.90576" a="35.1621" fwhm="0.0311417" res="10691.6" algo="Sum"/><pk mz="333.05136004" i="1592.35" sn="15.4905" a="34.971" fwhm="0.018704" res="17806.4" algo="Sum"/><pk mz="333.16707351" i="1916.16" sn="18.6366" a="50.3553" fwhm="0.0234996" res="14177.6" algo="Sum"/><pk mz="333.19653925" i="1557.69" sn="15.1488" a="44.7049" fwhm="0.0341749" res="9749.75" algo="Sum"/><pk mz="333.24083152" i="1186.4" sn="11.539" a="24.1542" fwhm="0.0185446" res="17969.7" algo="Sum"/><pk mz="333.27672528" i="1097.17" sn="10.673" a="22.6083" fwhm="0.0208661" res="15972.1" algo="Sum"/><pk mz="333.31138305" i="970.075" sn="9.43585" a="26.5846" fwhm="0.0323111" res="10315.7" algo="Sum"/><pk mz="334.14711751" i="595.294" sn="5.74344" a="13.6969" fwhm="0.0244648" res="13658.3" algo="Sum"/><pk mz="334.30963407" i="548.746" sn="5.29411" a="12.8614" fwhm="0.0222351" res="15035.2" algo="Sum"/><pk mz="334.83661979" i="2365.25" sn="22.6928" a="41.9735" fwhm="0.0162798" res="20567.6" algo="Sum"/><pk mz="334.88059419" i="707.955" sn="6.79003" a="14.6652" fwhm="0.0179871" res="18617.8" algo="Sum"/><pk mz="334.94544327" i="594.961" sn="5.707" a="21.4378" fwhm="0.0286982" res="11671.3" algo="Sum"/><pk mz="335.01344155" i="573.699" sn="5.50455" a="10.4965" fwhm="0.0222438" res="15061" algo="Sum"/><pk mz="335.03744450" i="639.719" sn="6.13792" a="12.1627" fwhm="0.0184817" res="18128.1" algo="Sum"/><pk mz="335.12557284" i="722.041" sn="6.92792" a="17.1611" fwhm="0.0241272" res="13890" algo="Sum"/><pk mz="335.16238141" i="740.228" sn="7.10259" a="19.7756" fwhm="0.0267295" res="12539" algo="Sum"/><pk mz="335.19357282" i="569.759" sn="5.46691" a="12.5189" fwhm="0.0320415" res="10461.2" algo="Sum"/><pk mz="335.22062122" i="1117.64" sn="10.7239" a="25.3684" fwhm="0.022458" res="14926.6" algo="Sum"/><pk mz="335.25510495" i="1177.18" sn="11.2952" a="23.6145" fwhm="0.0182119" res="18408.6" algo="Sum"/><pk mz="335.29102632" i="1152.56" sn="11.0594" a="23.0741" fwhm="0.0183032" res="18318.7" algo="Sum"/><pk mz="336.83465782" i="734.109" sn="6.96634" a="17.1375" fwhm="0.0193637" res="17395.2" algo="Sum"/><pk mz="337.06159498" i="51943.5" sn="492.78" a="889.003" fwhm="0.0153573" res="21948" algo="Sum"/><pk mz="337.17683954" i="2371.36" sn="22.4974" a="49.8128" fwhm="0.0185048" res="18221" algo="Sum"/><pk mz="337.21189290" i="1284.15" sn="12.1769" a="27.8768" fwhm="0.0308287" res="10938.3" algo="Sum"/><pk mz="337.23386366" i="1300.57" sn="12.3248" a="25.0165" fwhm="0.0218044" res="15466.3" algo="Sum"/><pk mz="337.27119861" i="1841.42" sn="17.4312" a="35.3458" fwhm="0.0181191" res="18614.1" algo="Sum"/><pk mz="337.30743508" i="3410.41" sn="32.2568" a="66.4491" fwhm="0.0168372" res="20033.5" algo="Sum"/><pk mz="338.06458266" i="6217.19" sn="58.562" a="118.587" fwhm="0.0163434" res="20685.1" algo="Sum"/><pk mz="338.17957277" i="566.512" sn="5.32068" a="13.4854" fwhm="0.0243675" res="13878.3" algo="Sum"/><pk mz="338.31104509" i="791.018" sn="7.41075" a="13.2039" fwhm="0.0189786" res="17825.9" algo="Sum"/><pk mz="338.34152854" i="14667.3" sn="137.417" a="264.841" fwhm="0.0163863" res="20647.9" algo="Sum"/><pk mz="338.78487181" i="1098.98" sn="10.2827" a="23.5128" fwhm="0.0176913" res="19149.8" algo="Sum"/><pk mz="338.96496799" i="687.289" sn="6.42862" a="14.2665" fwhm="0.0241715" res="14023.4" algo="Sum"/><pk mz="339.03268798" i="1360.05" sn="12.7002" a="38.234" fwhm="0.0267782" res="12660.8" algo="Sum"/><pk mz="339.06600444" i="1293.82" sn="12.0711" a="29.084" fwhm="0.0193788" res="17496.8" algo="Sum"/><pk mz="339.19219101" i="4438.96" sn="41.2983" a="84.9537" fwhm="0.0181759" res="18661.7" algo="Sum"/><pk mz="339.22848962" i="2719.23" sn="25.2988" a="59.7588" fwhm="0.0219074" res="15484.7" algo="Sum"/><pk mz="339.28811747" i="834.43" sn="7.76308" a="20.2248" fwhm="0.0192588" res="17617.3" algo="Sum"/><pk mz="339.34478137" i="3634.04" sn="33.8029" a="72.1264" fwhm="0.0173466" res="19562.7" algo="Sum"/><pk mz="340.17916683" i="1277.31" sn="11.7945" a="27.9363" fwhm="0.0196773" res="17287.9" algo="Sum"/><pk mz="340.19442691" i="1136.61" sn="10.4961" a="19.6116" fwhm="0.0154897" res="21962.7" algo="Sum"/><pk mz="340.25698390" i="1010.1" sn="9.32872" a="22.6052" fwhm="0.0275437" res="12353.4" algo="Sum"/><pk mz="340.35482169" i="827.189" sn="7.64151" a="21.0449" fwhm="0.0215998" res="15757.3" algo="Sum"/><pk mz="340.78187696" i="1443.67" sn="13.296" a="29.5124" fwhm="0.01759" res="19373.6" algo="Sum"/><pk mz="340.98615555" i="603.265" sn="5.52779" a="11.4223" fwhm="0.0150307" res="22685.9" algo="Sum"/><pk mz="341.20789439" i="14264.3" sn="130.699" a="269.303" fwhm="0.0177191" res="19256.6" algo="Sum"/><pk mz="341.24406185" i="3207.15" sn="29.386" a="79.2705" fwhm="0.0211004" res="16172.4" algo="Sum"/><pk mz="342.16992327" i="653.8" sn="5.93596" a="15.8016" fwhm="0.026985" res="12680" algo="Sum"/><pk mz="342.21129305" i="3279.59" sn="29.7748" a="61.0459" fwhm="0.0173754" res="19695.2" algo="Sum"/><pk mz="342.24742560" i="1466.6" sn="13.3161" a="23.0765" fwhm="0.0196332" res="17432.1" algo="Sum"/><pk mz="342.26217778" i="1792.52" sn="16.2753" a="39.1436" fwhm="0.0210546" res="16256" algo="Sum"/><pk mz="342.37234959" i="973.763" sn="8.84374" a="17.6557" fwhm="0.0167928" res="20388.1" algo="Sum"/><pk mz="342.77898222" i="762.828" sn="6.89188" a="16.5316" fwhm="0.0186668" res="18363" algo="Sum"/><pk mz="342.86816567" i="3922.34" sn="35.4299" a="75.372" fwhm="0.0166708" res="20567" algo="Sum"/><pk mz="342.98823349" i="972.584" sn="8.78227" a="20.3608" fwhm="0.0187579" res="18285" algo="Sum"/><pk mz="343.19202725" i="46106.4" sn="416.082" a="984.598" fwhm="0.0188146" res="18240.8" algo="Sum"/><pk mz="343.22039129" i="8968.37" sn="80.9341" a="136.285" fwhm="0.0139408" res="24619.8" algo="Sum"/><pk mz="343.26016124" i="1464.4" sn="13.2153" a="34.2669" fwhm="0.0286228" res="11992.6" algo="Sum"/><pk mz="343.29464150" i="660.156" sn="5.9575" a="16.8578" fwhm="0.0213073" res="16111.6" algo="Sum"/><pk mz="344.19555473" i="8655.01" sn="77.5249" a="191.353" fwhm="0.0206826" res="16641.8" algo="Sum"/><pk mz="344.22473558" i="2054.7" sn="18.403" a="42.35" fwhm="0.0234377" res="14686.8" algo="Sum"/><pk mz="344.27791370" i="1215.69" sn="10.8884" a="33.522" fwhm="0.0218228" res="15776.1" algo="Sum"/><pk mz="344.86551931" i="2458.79" sn="21.9089" a="50.6365" fwhm="0.0171413" res="20119" algo="Sum"/><pk mz="345.20215832" i="6825.65" sn="60.784" a="165.158" fwhm="0.0290213" res="11894.8" algo="Sum"/><pk mz="345.23885578" i="5010.52" sn="44.6198" a="107.675" fwhm="0.0210178" res="16426.1" algo="Sum"/><pk mz="346.20701348" i="1520.64" sn="13.4711" a="34.9601" fwhm="0.0263606" res="13133.5" algo="Sum"/><pk mz="346.24211812" i="1184.25" sn="10.4852" a="24.6436" fwhm="0.0224451" res="15426.2" algo="Sum"/><pk mz="347.16188556" i="7460.46" sn="65.6442" a="145.536" fwhm="0.0229398" res="15133.6" algo="Sum"/><pk mz="347.17962360" i="4407.75" sn="38.7608" a="85.6495" fwhm="0.0181731" res="19104.1" algo="Sum"/><pk mz="347.21926097" i="2601.09" sn="22.8489" a="59.0081" fwhm="0.0231181" res="15019.3" algo="Sum"/><pk mz="347.25458425" i="1462.05" sn="12.8295" a="29.3151" fwhm="0.0196408" res="17680.3" algo="Sum"/><pk mz="347.32856768" i="945.63" sn="8.27952" a="18.7935" fwhm="0.0174313" res="19925.5" algo="Sum"/><pk mz="348.16556884" i="1704.08" sn="14.8357" a="37.1754" fwhm="0.0185506" res="18768.4" algo="Sum"/><pk mz="348.18354972" i="958.595" sn="8.34101" a="13.8825" fwhm="0.0146207" res="23814.5" algo="Sum"/><pk mz="348.22254959" i="585.452" sn="5.09433" a="15.9054" fwhm="0.0296064" res="11761.7" algo="Sum"/><pk mz="348.81346149" i="2056.76" sn="17.8355" a="38.7485" fwhm="0.0168019" res="20760.3" algo="Sum"/><pk mz="348.91709010" i="826.875" sn="7.16642" a="21.8068" fwhm="0.0249339" res="13993.7" algo="Sum"/><pk mz="349.05522051" i="3194.33" sn="27.5935" a="61.3554" fwhm="0.0168542" res="20710.3" algo="Sum"/><pk mz="349.12255485" i="755.453" sn="6.51292" a="17.9346" fwhm="0.0226897" res="15386.9" algo="Sum"/><pk mz="349.16257735" i="1187.87" sn="10.2299" a="22.7117" fwhm="0.0203294" res="17175.3" algo="Sum"/><pk mz="349.18228165" i="1988.93" sn="17.1265" a="48.4667" fwhm="0.0281384" res="12409.4" algo="Sum"/><pk mz="349.20788677" i="931.242" sn="8.01903" a="20.5625" fwhm="0.0312232" res="11184.2" algo="Sum"/><pk mz="349.23398685" i="697.41" sn="6.00548" a="14.8777" fwhm="0.0307132" res="11370.8" algo="Sum"/><pk mz="349.27109277" i="1547.22" sn="13.325" a="33.1018" fwhm="0.0185002" res="18879.3" algo="Sum"/><pk mz="350.81077148" i="2008.19" sn="17.1299" a="39.4803" fwhm="0.0173324" res="20240.1" algo="Sum"/><pk mz="350.90335611" i="776.342" sn="6.60413" a="28.4405" fwhm="0.0314424" res="11160.2" algo="Sum"/><pk mz="350.98104341" i="803.477" sn="6.82192" a="20.1825" fwhm="0.0228451" res="15363.5" algo="Sum"/><pk mz="351.15693474" i="860.737" sn="7.31011" a="22.3527" fwhm="0.023884" res="14702.6" algo="Sum"/><pk mz="351.19364974" i="822.02" sn="6.98161" a="17.1249" fwhm="0.0264964" res="13254.4" algo="Sum"/><pk mz="351.22833313" i="4490.18" sn="38.1359" a="98.8853" fwhm="0.0199299" res="17623.2" algo="Sum"/><pk mz="351.28616258" i="748.979" sn="6.36192" a="16.8784" fwhm="0.0221284" res="15874.9" algo="Sum"/><pk mz="352.23187946" i="1247.49" sn="10.5354" a="28.893" fwhm="0.021542" res="16350.9" algo="Sum"/><pk mz="352.80827928" i="801.323" sn="6.71833" a="17.0109" fwhm="0.0179348" res="19671.7" algo="Sum"/><pk mz="352.89681415" i="6031.4" sn="50.5517" a="121.161" fwhm="0.0174423" res="20232.2" algo="Sum"/><pk mz="353.03195974" i="21149" sn="177.248" a="468.089" fwhm="0.0201472" res="17522.6" algo="Sum"/><pk mz="353.10360154" i="545.246" sn="4.57017" a="16.3537" fwhm="0.0313566" res="11260.9" algo="Sum"/><pk mz="353.15303495" i="828.811" sn="6.94848" a="16.7483" fwhm="0.0208456" res="16941.4" algo="Sum"/><pk mz="353.17198754" i="1087.45" sn="9.11769" a="28.0905" fwhm="0.0274363" res="12872.4" algo="Sum"/><pk mz="353.20747285" i="1129.92" sn="9.47554" a="26.3632" fwhm="0.0304002" res="11618.6" algo="Sum"/><pk mz="353.24425423" i="1781.87" sn="14.9443" a="42.7261" fwhm="0.0296165" res="11927.3" algo="Sum"/><pk mz="353.26584981" i="2152.61" sn="18.0535" a="51.7398" fwhm="0.0267594" res="13201.6" algo="Sum"/><pk mz="353.29948544" i="596.102" sn="4.99941" a="14.3149" fwhm="0.0213094" res="16579.5" algo="Sum"/><pk mz="354.03248586" i="3597.32" sn="30.0245" a="82.027" fwhm="0.0209712" res="16881.8" algo="Sum"/><pk mz="354.26969789" i="552.939" sn="4.61199" a="11.655" fwhm="0.0265507" res="13343.1" algo="Sum"/><pk mz="354.31022892" i="628.338" sn="5.2404" a="12.6307" fwhm="0.0191979" res="18455.7" algo="Sum"/><pk mz="354.89448110" i="2159.16" sn="17.9605" a="45.5302" fwhm="0.0184404" res="19245.5" algo="Sum"/><pk mz="355.03384899" i="2025.1" sn="16.839" a="49.2901" fwhm="0.0202449" res="17537" algo="Sum"/><pk mz="355.18752652" i="2629.73" sn="21.8693" a="59.8473" fwhm="0.0248697" res="14282" algo="Sum"/><pk mz="355.22350505" i="1874.15" sn="15.584" a="44.8302" fwhm="0.0253908" res="13990.3" algo="Sum"/><pk mz="355.25915148" i="788.844" sn="6.55903" a="16.9738" fwhm="0.0315674" res="11254" algo="Sum"/><pk mz="355.28063398" i="681.499" sn="5.66348" a="14.4476" fwhm="0.0227441" res="15620.8" algo="Sum"/><pk mz="355.35379044" i="826.221" sn="6.86121" a="19.1221" fwhm="0.0204678" res="17361.6" algo="Sum"/><pk mz="356.02825338" i="914.346" sn="7.57626" a="27.8882" fwhm="0.0276013" res="12899" algo="Sum"/><pk mz="356.19075457" i="650.455" sn="5.38755" a="14.3424" fwhm="0.0315139" res="11302.6" algo="Sum"/><pk mz="356.22536426" i="616.223" sn="5.10401" a="15.7279" fwhm="0.0263781" res="13504.6" algo="Sum"/><pk mz="356.27925095" i="902.065" sn="7.47034" a="29.1385" fwhm="0.0308114" res="11563.2" algo="Sum"/><pk mz="356.75602900" i="543.796" sn="4.47996" a="11.9821" fwhm="0.0177859" res="20058.4" algo="Sum"/><pk mz="357.18403997" i="4715.61" sn="38.7213" a="98.2005" fwhm="0.0216111" res="16527.8" algo="Sum"/><pk mz="357.20494579" i="9028.43" sn="74.097" a="184.579" fwhm="0.0208069" res="17167.6" algo="Sum"/><pk mz="357.23850289" i="1664.68" sn="13.6509" a="35.3509" fwhm="0.0231263" res="15447.3" algo="Sum"/><pk mz="357.27513170" i="576.19" sn="4.7215" a="15.7584" fwhm="0.0302971" res="11792.4" algo="Sum"/><pk mz="358.18778418" i="1125.76" sn="9.1715" a="23.003" fwhm="0.0201376" res="17787" algo="Sum"/><pk mz="358.20814693" i="2032.5" sn="16.557" a="46.1464" fwhm="0.0229822" res="15586.3" algo="Sum"/><pk mz="358.29747173" i="1481.09" sn="12.065" a="43.3605" fwhm="0.0252939" res="14165.4" algo="Sum"/><pk mz="358.84202508" i="2948.32" sn="23.9591" a="59.9032" fwhm="0.0177288" res="20240.6" algo="Sum"/><pk mz="358.97987499" i="138260" sn="1121.13" a="2274.89" fwhm="0.014497" res="24762.3" algo="Sum"/><pk mz="359.04315461" i="35576" sn="288.07" a="656.519" fwhm="0.0162306" res="22121.4" algo="Sum"/><pk mz="359.16537648" i="8392.01" sn="67.9104" a="177.329" fwhm="0.018991" res="18912.4" algo="Sum"/><pk mz="359.21836774" i="8500.51" sn="68.787" a="230.844" fwhm="0.0202908" res="17703.5" algo="Sum"/><pk mz="359.25313635" i="914.6" sn="7.40103" a="19.8391" fwhm="0.0248558" res="14453.5" algo="Sum"/><pk mz="359.29759771" i="548.963" sn="4.44226" a="15.5716" fwhm="0.0231516" res="15519.3" algo="Sum"/><pk mz="359.98183145" i="19132.6" sn="153.994" a="381.199" fwhm="0.0179374" res="20068.8" algo="Sum"/><pk mz="360.04611073" i="4331.76" sn="34.8396" a="92.3373" fwhm="0.0180769" res="19917.4" algo="Sum"/><pk mz="360.16985144" i="1768.84" sn="14.2209" a="42.6544" fwhm="0.0209985" res="17152.1" algo="Sum"/><pk mz="360.22200471" i="2146.19" sn="17.2579" a="54.8784" fwhm="0.0197413" res="18247.2" algo="Sum"/><pk mz="360.32335380" i="42122.1" sn="338.782" a="781.98" fwhm="0.0166739" res="21610" algo="Sum"/><pk mz="360.83948998" i="2104.2" sn="16.8282" a="43.734" fwhm="0.0180303" res="20012.9" algo="Sum"/><pk mz="360.92900397" i="663.465" sn="5.29642" a="18.7228" fwhm="0.0292491" res="12339.8" algo="Sum"/><pk mz="360.97730298" i="82583.6" sn="659.234" a="1458.67" fwhm="0.0160781" res="22451.5" algo="Sum"/><pk mz="361.04691759" i="1144.32" sn="9.13467" a="25.8027" fwhm="0.0280263" res="12882.4" algo="Sum"/><pk mz="361.17524821" i="1938.15" sn="15.4715" a="65.685" fwhm="0.036671" res="9849.08" algo="Sum"/><pk mz="361.19905789" i="1790.11" sn="14.2898" a="43.6489" fwhm="0.0337303" res="10708.4" algo="Sum"/><pk mz="361.23479069" i="3539.64" sn="28.2557" a="88.8764" fwhm="0.0220249" res="16401.2" algo="Sum"/><pk mz="361.27101770" i="1190.73" sn="9.50445" a="23.6581" fwhm="0.021447" res="16844.8" algo="Sum"/><pk mz="361.32688238" i="10327.4" sn="82.4276" a="221.268" fwhm="0.0183143" res="19729.3" algo="Sum"/><pk mz="361.97945233" i="12087.5" sn="95.5658" a="242.593" fwhm="0.0182847" res="19796.8" algo="Sum"/><pk mz="362.01415776" i="860.976" sn="6.80705" a="19.5366" fwhm="0.0223327" res="16210" algo="Sum"/><pk mz="362.19173909" i="1139.85" sn="9.00821" a="30.3743" fwhm="0.0250009" res="14487.2" algo="Sum"/><pk mz="362.24067369" i="6867.67" sn="54.2777" a="139.571" fwhm="0.0184593" res="19623.8" algo="Sum"/><pk mz="362.33140187" i="1544.31" sn="12.2047" a="42.1102" fwhm="0.0236877" res="15296.2" algo="Sum"/><pk mz="362.92619776" i="5571.72" sn="43.7326" a="107.121" fwhm="0.0175608" res="20666.9" algo="Sum"/><pk mz="362.97360061" i="12454.4" sn="97.7499" a="249.338" fwhm="0.0181356" res="20014.4" algo="Sum"/><pk mz="363.15749177" i="1717.63" sn="13.4729" a="46.8027" fwhm="0.0282952" res="12834.6" algo="Sum"/><pk mz="363.19027988" i="1056.37" sn="8.28567" a="20.9831" fwhm="0.030065" res="12080.2" algo="Sum"/><pk mz="363.21264558" i="996.453" sn="7.8157" a="16.7621" fwhm="0.0225495" res="16107.4" algo="Sum"/><pk mz="363.24755755" i="3124.74" sn="24.5089" a="79.7457" fwhm="0.0217579" res="16695" algo="Sum"/><pk mz="363.32384952" i="714.922" sn="5.60751" a="18.0169" fwhm="0.021877" res="16607.6" algo="Sum"/><pk mz="363.97617264" i="1675.26" sn="13.1007" a="40.9898" fwhm="0.020077" res="18129" algo="Sum"/><pk mz="364.15939507" i="645.016" sn="5.04261" a="16.1135" fwhm="0.0202135" res="18015.7" algo="Sum"/><pk mz="364.25171056" i="683.971" sn="5.34624" a="19.2726" fwhm="0.025127" res="14496.4" algo="Sum"/><pk mz="364.78741285" i="716.243" sn="5.56208" a="16.5075" fwhm="0.019772" res="18449.7" algo="Sum"/><pk mz="364.92166772" i="629.4" sn="4.88671" a="22.0154" fwhm="0.0423479" res="8617.24" algo="Sum"/><pk mz="364.97102771" i="1147.73" sn="8.91108" a="29.2116" fwhm="0.0221932" res="16445.1" algo="Sum"/><pk mz="365.01086657" i="786.781" sn="6.10843" a="16.5846" fwhm="0.0177936" res="20513.7" algo="Sum"/><pk mz="365.10515911" i="22695.1" sn="176.155" a="458.304" fwhm="0.0174485" res="20924.8" algo="Sum"/><pk mz="365.15355833" i="1230.85" sn="9.55362" a="35.0048" fwhm="0.0261104" res="13985" algo="Sum"/><pk mz="365.20230123" i="635.435" sn="4.93311" a="21.5933" fwhm="0.0452219" res="8075.78" algo="Sum"/><pk mz="365.24454521" i="3401.64" sn="26.3969" a="79.6785" fwhm="0.0213842" res="17080.1" algo="Sum"/><pk mz="365.30184570" i="690.724" sn="5.35477" a="14.1374" fwhm="0.0238123" res="15340.9" algo="Sum"/><pk mz="365.33911184" i="1056.75" sn="8.19217" a="21.2547" fwhm="0.0186841" res="19553.4" algo="Sum"/><pk mz="366.10868208" i="3185.4" sn="24.6055" a="62.7189" fwhm="0.0176528" res="20739.4" algo="Sum"/><pk mz="366.24892106" i="1089.31" sn="8.39968" a="26.5783" fwhm="0.0253501" res="14447.6" algo="Sum"/><pk mz="366.78505736" i="809.519" sn="6.2195" a="17.9014" fwhm="0.0179119" res="20477.2" algo="Sum"/><pk mz="366.87543150" i="543.477" sn="4.17541" a="14.6345" fwhm="0.0285402" res="12854.7" algo="Sum"/><pk mz="366.91275553" i="837.277" sn="6.43259" a="18.5123" fwhm="0.0204034" res="17982.9" algo="Sum"/><pk mz="367.12043576" i="4514.6" sn="34.6452" a="101.271" fwhm="0.0199288" res="18421.6" algo="Sum"/><pk mz="367.19734775" i="933.787" sn="7.15334" a="33.3544" fwhm="0.0531254" res="6911.89" algo="Sum"/><pk mz="367.22228193" i="822.955" sn="6.30036" a="11.6138" fwhm="0.0151157" res="24294.2" algo="Sum"/><pk mz="367.24841429" i="1307.8" sn="10.0045" a="40.2374" fwhm="0.0368791" res="9958.18" algo="Sum"/><pk mz="367.27874046" i="777.521" sn="5.94342" a="17.6637" fwhm="0.0253876" res="14466.8" algo="Sum"/><pk mz="368.12570671" i="773.745" sn="5.88507" a="18.3315" fwhm="0.0202427" res="18185.6" algo="Sum"/><pk mz="368.27950422" i="1330.72" sn="10.122" a="33.1077" fwhm="0.0198272" res="18574.5" algo="Sum"/><pk mz="368.42506466" i="1930.74" sn="14.6773" a="38.4552" fwhm="0.0179328" res="20544.7" algo="Sum"/><pk mz="368.83391109" i="582.529" sn="4.42016" a="11.8595" fwhm="0.0186411" res="19786" algo="Sum"/><pk mz="368.87111879" i="3910.9" sn="29.6775" a="79.2841" fwhm="0.0181459" res="20328.1" algo="Sum"/><pk mz="368.97441736" i="912.267" sn="6.90746" a="16.4472" fwhm="0.0262186" res="14073" algo="Sum"/><pk mz="369.00317649" i="2216.52" sn="16.7699" a="56.8433" fwhm="0.0231872" res="15914.1" algo="Sum"/><pk mz="369.14750232" i="595.165" sn="4.48724" a="10.3902" fwhm="0.0227329" res="16238.5" algo="Sum"/><pk mz="369.16728381" i="729.609" sn="5.5003" a="11.3679" fwhm="0.0227335" res="16238.9" algo="Sum"/><pk mz="369.19984111" i="2345.36" sn="17.6826" a="48.1103" fwhm="0.0232225" res="15898.4" algo="Sum"/><pk mz="369.22455490" i="3328.47" sn="25.0955" a="94.8845" fwhm="0.0254536" res="14505.8" algo="Sum"/><pk mz="369.27975090" i="664.056" sn="5.00684" a="14.5713" fwhm="0.032091" res="11507.3" algo="Sum"/><pk mz="369.35120847" i="15639.2" sn="117.929" a="310.981" fwhm="0.0178862" res="20650.1" algo="Sum"/><pk mz="370.20078869" i="964.041" sn="7.23938" a="22.7973" fwhm="0.0292223" res="12668.4" algo="Sum"/><pk mz="370.22819667" i="825.316" sn="6.19726" a="22.8463" fwhm="0.0282736" res="13094.5" algo="Sum"/><pk mz="370.29540023" i="1674.52" sn="12.5739" a="38.4433" fwhm="0.0194055" res="19082" algo="Sum"/><pk mz="370.35467465" i="4741.87" sn="35.6065" a="97.4498" fwhm="0.0177351" res="20882.6" algo="Sum"/><pk mz="370.86854307" i="1529.2" sn="11.4243" a="32.7017" fwhm="0.0186156" res="19922.5" algo="Sum"/><pk mz="371.03783050" i="1933.84" sn="14.424" a="41.5977" fwhm="0.0185087" res="20046.7" algo="Sum"/><pk mz="371.10023812" i="563.44" sn="4.20322" a="12.6473" fwhm="0.0250108" res="14837.6" algo="Sum"/><pk mz="371.16377147" i="1207.41" sn="9.00611" a="29.6198" fwhm="0.0248301" res="14948.1" algo="Sum"/><pk mz="371.19049519" i="1211.4" sn="9.03608" a="39.201" fwhm="0.0417921" res="8881.83" algo="Sum"/><pk mz="371.21982892" i="1431.37" sn="10.6775" a="38.2077" fwhm="0.0385895" res="9619.71" algo="Sum"/><pk mz="371.25458863" i="1000.78" sn="7.46479" a="25.2889" fwhm="0.0306502" res="12112.6" algo="Sum"/><pk mz="371.30245275" i="615.382" sn="4.58873" a="15.4354" fwhm="0.0292982" res="12673.2" algo="Sum"/><pk mz="371.31944276" i="655.914" sn="4.89098" a="15.0029" fwhm="0.0270207" res="13742.1" algo="Sum"/><pk mz="371.35841355" i="700.613" sn="5.22465" a="16.9614" fwhm="0.0224827" res="16517.5" algo="Sum"/><pk mz="372.31140644" i="607.52" sn="4.50711" a="16.8101" fwhm="0.0247716" res="15029.7" algo="Sum"/><pk mz="372.73736514" i="824.565" sn="6.08444" a="18.4103" fwhm="0.0194063" res="19207.1" algo="Sum"/><pk mz="373.18012580" i="2810.95" sn="20.6914" a="68.5644" fwhm="0.0278852" res="13382.7" algo="Sum"/><pk mz="373.19457141" i="2297.42" sn="16.9113" a="50.0403" fwhm="0.0292381" res="12764" algo="Sum"/><pk mz="373.23343931" i="1766.36" sn="13.0022" a="41.3674" fwhm="0.0279379" res="13359.4" algo="Sum"/><pk mz="373.27103693" i="1308.63" sn="9.63286" a="29.9702" fwhm="0.0207446" res="17993.7" algo="Sum"/><pk mz="374.18440740" i="650.028" sn="4.75959" a="13.115" fwhm="0.0239872" res="15599.3" algo="Sum"/><pk mz="374.19857504" i="607.327" sn="4.44692" a="17.0109" fwhm="0.0389603" res="9604.6" algo="Sum"/><pk mz="374.30263118" i="1359.92" sn="9.95501" a="32.8203" fwhm="0.0210179" res="17808.7" algo="Sum"/><pk mz="374.73413898" i="615.391" sn="4.48768" a="14.4963" fwhm="0.0193949" res="19321.3" algo="Sum"/><pk mz="374.81658734" i="963.863" sn="7.03095" a="22.112" fwhm="0.0183923" res="20379" algo="Sum"/><pk mz="375.01505499" i="16223.7" sn="118.293" a="376.584" fwhm="0.0203372" res="18439.8" algo="Sum"/><pk mz="375.19327138" i="2413.15" sn="17.584" a="63.8831" fwhm="0.0260271" res="14415.5" algo="Sum"/><pk mz="375.25046460" i="1077.6" sn="7.84971" a="26.4179" fwhm="0.0312508" res="12007.7" algo="Sum"/><pk mz="375.28665891" i="1670.12" sn="12.1659" a="40.2289" fwhm="0.022873" res="16407.4" algo="Sum"/><pk mz="375.35880320" i="910.377" sn="6.63107" a="19.0439" fwhm="0.0177381" res="21161.1" algo="Sum"/><pk mz="376.01760659" i="2095.35" sn="15.2276" a="55.6312" fwhm="0.0220566" res="17047.8" algo="Sum"/><pk mz="376.19764858" i="622.105" sn="4.5154" a="15.9031" fwhm="0.0273817" res="13739" algo="Sum"/><pk mz="376.29715155" i="6071.97" sn="43.9634" a="132.796" fwhm="0.0199326" res="18878.5" algo="Sum"/><pk mz="376.81388804" i="794.013" sn="5.7288" a="17.2757" fwhm="0.0183332" res="20553.7" algo="Sum"/><pk mz="376.86575875" i="613.266" sn="4.42513" a="14.2677" fwhm="0.0196041" res="19223.9" algo="Sum"/><pk mz="376.93516542" i="835.534" sn="6.0285" a="28.2875" fwhm="0.0328666" res="11468.6" algo="Sum"/><pk mz="376.98434010" i="1148.78" sn="8.2886" a="27.7544" fwhm="0.0277789" res="13570.9" algo="Sum"/><pk mz="377.01575598" i="1461.88" sn="10.5477" a="35.0958" fwhm="0.0229879" res="16400.6" algo="Sum"/><pk mz="377.20732825" i="1402.91" sn="10.0831" a="33.8498" fwhm="0.0302658" res="12463.1" algo="Sum"/><pk mz="377.23354823" i="1689.1" sn="12.1335" a="39.081" fwhm="0.0296779" res="12710.9" algo="Sum"/><pk mz="377.26514397" i="1286.49" sn="9.23868" a="28.875" fwhm="0.0276808" res="13629.1" algo="Sum"/><pk mz="377.30071753" i="2033.25" sn="14.6003" a="53.2751" fwhm="0.0220848" res="17084.2" algo="Sum"/><pk mz="378.21433611" i="1126.1" sn="8.03166" a="27.9646" fwhm="0.0233259" res="16214.3" algo="Sum"/><pk mz="378.29945235" i="701.113" sn="5.00115" a="20.2612" fwhm="0.0262409" res="14416.4" algo="Sum"/><pk mz="378.33647618" i="652.839" sn="4.65756" a="16.1582" fwhm="0.0226885" res="16675.2" algo="Sum"/><pk mz="378.86251953" i="580.16" sn="4.12882" a="11.3554" fwhm="0.0189797" res="19961.5" algo="Sum"/><pk mz="378.90019749" i="3057.79" sn="21.7471" a="62.2866" fwhm="0.0186405" res="20326.7" algo="Sum"/><pk mz="379.22069869" i="823.629" sn="5.83452" a="27.1576" fwhm="0.0452061" res="8388.7" algo="Sum"/><pk mz="379.28131894" i="1582.95" sn="11.2135" a="41.2465" fwhm="0.0241462" res="15707.7" algo="Sum"/><pk mz="379.31696833" i="840.295" sn="5.95195" a="21.1128" fwhm="0.0278109" res="13639.2" algo="Sum"/><pk mz="380.76901933" i="1126.96" sn="7.91958" a="26.8728" fwhm="0.0191404" res="19893.5" algo="Sum"/><pk mz="380.89754486" i="626.077" sn="4.39078" a="17.5781" fwhm="0.0332367" res="11460.2" algo="Sum"/><pk mz="380.98449250" i="571.349" sn="4.00665" a="11.7348" fwhm="0.0239836" res="15885.2" algo="Sum"/><pk mz="381.02510526" i="19111.7" sn="134.023" a="381.474" fwhm="0.0178184" res="21383.8" algo="Sum"/><pk mz="381.07896811" i="4937.87" sn="34.6274" a="104.49" fwhm="0.0191605" res="19888.8" algo="Sum"/><pk mz="381.20496770" i="1229.37" sn="8.62166" a="53.1079" fwhm="0.0399273" res="9547.47" algo="Sum"/><pk mz="381.25688098" i="697.254" sn="4.89125" a="16.276" fwhm="0.0314208" res="12133.9" algo="Sum"/><pk mz="381.29643626" i="1698.04" sn="11.9111" a="45.3883" fwhm="0.0219621" res="17361.6" algo="Sum"/><pk mz="381.33195028" i="569.934" sn="3.99815" a="14.8328" fwhm="0.0262216" res="14542.6" algo="Sum"/><pk mz="381.96961835" i="1485.04" sn="10.3496" a="33.9708" fwhm="0.0194817" res="19606.6" algo="Sum"/><pk mz="382.02811368" i="2137.05" sn="14.8924" a="52.4162" fwhm="0.0201745" res="18936.2" algo="Sum"/><pk mz="382.08233680" i="765.438" sn="5.33368" a="19.213" fwhm="0.0194531" res="19641.2" algo="Sum"/><pk mz="382.76630010" i="1600.23" sn="11.1016" a="36.6264" fwhm="0.0204236" res="18741.4" algo="Sum"/><pk mz="383.11585340" i="100461" sn="696.382" a="1902.3" fwhm="0.0168284" res="22766" algo="Sum"/><pk mz="383.16481138" i="1425.12" sn="9.87743" a="46.0814" fwhm="0.040977" res="9350.74" algo="Sum"/><pk mz="383.22224155" i="35793.9" sn="248.086" a="742.052" fwhm="0.0178998" res="21409.3" algo="Sum"/><pk mz="383.96714859" i="1021.31" sn="7.0513" a="25.358" fwhm="0.020473" res="18754.8" algo="Sum"/><pk mz="384.11920723" i="13831.3" sn="95.4147" a="291.182" fwhm="0.018584" res="20669.4" algo="Sum"/><pk mz="384.22524854" i="7865.74" sn="54.2605" a="196.08" fwhm="0.0196275" res="19575.8" algo="Sum"/><pk mz="384.76315261" i="1089.95" sn="7.4909" a="23.9892" fwhm="0.0190739" res="20172.3" algo="Sum"/><pk mz="384.84497927" i="1050.13" sn="7.21755" a="25.3678" fwhm="0.0211828" res="18167.8" algo="Sum"/><pk mz="384.97211080" i="573.196" sn="3.93994" a="14.4498" fwhm="0.0251952" res="15279.6" algo="Sum"/><pk mz="385.12121570" i="3555.97" sn="24.4329" a="83.9544" fwhm="0.0206068" res="18689.1" algo="Sum"/><pk mz="385.20023480" i="1878.24" sn="12.9061" a="36.5748" fwhm="0.0285899" res="13473.3" algo="Sum"/><pk mz="385.22255565" i="2681.58" sn="18.4255" a="106.658" fwhm="0.0395715" res="9734.86" algo="Sum"/><pk mz="385.29183924" i="966.062" sn="6.6375" a="26.9401" fwhm="0.0295194" res="13052.1" algo="Sum"/><pk mz="386.19716811" i="613.807" sn="4.2034" a="13.8664" fwhm="0.032815" res="11768.9" algo="Sum"/><pk mz="386.22355784" i="586.817" sn="4.01857" a="20.8543" fwhm="0.0407842" res="9469.92" algo="Sum"/><pk mz="386.84277377" i="564.615" sn="3.85117" a="13.2237" fwhm="0.0217174" res="17812.6" algo="Sum"/><pk mz="386.89414478" i="877.415" sn="5.98431" a="23.6905" fwhm="0.0225852" res="17130.4" algo="Sum"/><pk mz="387.20152227" i="1079.38" sn="7.33886" a="51.2528" fwhm="0.0586078" res="6606.65" algo="Sum"/><pk mz="387.25058677" i="1156.74" sn="7.85514" a="31.3605" fwhm="0.0279337" res="13863.2" algo="Sum"/><pk mz="388.35442935" i="689.727" sn="4.64783" a="17.3695" fwhm="0.0215314" res="18036.7" algo="Sum"/><pk mz="388.71169280" i="757.822" sn="5.09661" a="17.3841" fwhm="0.0206644" res="18810.7" algo="Sum"/><pk mz="388.89116062" i="604.517" sn="4.06044" a="14.0793" fwhm="0.0223869" res="17371.4" algo="Sum"/><pk mz="389.17574877" i="931.238" sn="6.22582" a="23.639" fwhm="0.0300222" res="12963" algo="Sum"/><pk mz="389.19482775" i="939.023" sn="6.27819" a="29.439" fwhm="0.029977" res="12983.1" algo="Sum"/><pk mz="389.23936493" i="937.825" sn="6.27" a="27.5901" fwhm="0.0408297" res="9533.25" algo="Sum"/><pk mz="389.26409782" i="784.89" sn="5.24812" a="21.4582" fwhm="0.0295001" res="13195.3" algo="Sum"/><pk mz="389.37482552" i="875.265" sn="5.85465" a="20.5013" fwhm="0.0207718" res="18745.4" algo="Sum"/><pk mz="389.97323288" i="1279.33" sn="8.51389" a="29.9249" fwhm="0.0194953" res="20003.4" algo="Sum"/><pk mz="390.27500080" i="693.314" sn="4.61442" a="18.9466" fwhm="0.0284882" res="13699.5" algo="Sum"/><pk mz="390.70846511" i="652.774" sn="4.33918" a="15.7063" fwhm="0.0209557" res="18644.5" algo="Sum"/><pk mz="390.79771544" i="2346.61" sn="15.56" a="50.5262" fwhm="0.0184814" res="21145.5" algo="Sum"/><pk mz="390.98705951" i="2635.65" sn="17.4079" a="73.6916" fwhm="0.0241637" res="16180.8" algo="Sum"/><pk mz="391.20832231" i="985.775" sn="6.50896" a="31.0421" fwhm="0.0413063" res="9470.92" algo="Sum"/><pk mz="391.28090780" i="1998.22" sn="13.1949" a="52.3327" fwhm="0.0268674" res="14563.4" algo="Sum"/><pk mz="391.35365085" i="621.108" sn="4.1009" a="15.4125" fwhm="0.0215975" res="18120.3" algo="Sum"/><pk mz="392.28348168" i="1490.99" sn="9.77949" a="45.4623" fwhm="0.0281289" res="13945.9" algo="Sum"/><pk mz="392.31320742" i="1034.28" sn="6.7831" a="25.2642" fwhm="0.0285663" res="13733.4" algo="Sum"/><pk mz="392.79488855" i="2766.89" sn="18.049" a="63.0611" fwhm="0.0196718" res="19967.4" algo="Sum"/><pk mz="393.20545097" i="2260.93" sn="14.7284" a="77.393" fwhm="0.028291" res="13898.6" algo="Sum"/><pk mz="393.29707990" i="26456.3" sn="172.344" a="571.584" fwhm="0.0189288" res="20777.7" algo="Sum"/><pk mz="393.36950197" i="632.316" sn="4.11939" a="14.5294" fwhm="0.0247219" res="15911.8" algo="Sum"/><pk mz="394.30016105" i="6701.3" sn="43.4547" a="147.292" fwhm="0.0195451" res="20173.8" algo="Sum"/><pk mz="394.34597985" i="2721.7" sn="17.646" a="63.5942" fwhm="0.0203845" res="19345.4" algo="Sum"/><pk mz="394.79235539" i="1436.48" sn="9.28994" a="33.834" fwhm="0.0206213" res="19144.9" algo="Sum"/><pk mz="394.87412687" i="758.266" sn="4.90397" a="18.4872" fwhm="0.0251364" res="15709.2" algo="Sum"/><pk mz="395.21457322" i="1568.22" sn="10.1319" a="43.6537" fwhm="0.0242052" res="16327.7" algo="Sum"/><pk mz="395.24780414" i="670.781" sn="4.33441" a="19.3857" fwhm="0.039205" res="10081.6" algo="Sum"/><pk mz="395.30205808" i="1411.43" sn="9.1203" a="49.7203" fwhm="0.0294148" res="13438.9" algo="Sum"/><pk mz="395.34912489" i="1096.39" sn="7.08457" a="27.5575" fwhm="0.0217413" res="18184.2" algo="Sum"/><pk mz="396.74355762" i="1054.69" sn="6.75972" a="23.2568" fwhm="0.0181439" res="21866.6" algo="Sum"/><pk mz="396.92368660" i="1150.15" sn="7.3732" a="29.367" fwhm="0.0210133" res="18889.1" algo="Sum"/><pk mz="396.99747334" i="9844.7" sn="63.1111" a="233.89" fwhm="0.0207122" res="19167.4" algo="Sum"/><pk mz="397.23410819" i="1744.03" sn="11.151" a="52.3929" fwhm="0.0272108" res="14598.4" algo="Sum"/><pk mz="397.94303475" i="557.091" sn="3.5528" a="14.0465" fwhm="0.0229542" res="17336.4" algo="Sum"/><pk mz="397.99988424" i="1213.15" sn="7.73559" a="34.7732" fwhm="0.023993" res="16588.1" algo="Sum"/><pk mz="398.32809420" i="619.393" sn="3.94047" a="18.6294" fwhm="0.0250839" res="15879.9" algo="Sum"/><pk mz="398.74080433" i="1636.01" sn="10.3827" a="36.0936" fwhm="0.0226797" res="17581.4" algo="Sum"/><pk mz="398.91930033" i="559.304" sn="3.54788" a="13.4262" fwhm="0.0257788" res="15474.7" algo="Sum"/><pk mz="398.99711988" i="844.944" sn="5.3515" a="25.9801" fwhm="0.0249363" res="16000.6" algo="Sum"/><pk mz="399.08944540" i="12487.7" sn="79.0152" a="272.227" fwhm="0.0189438" res="21067.1" algo="Sum"/><pk mz="399.21539388" i="15245.5" sn="96.4509" a="324.825" fwhm="0.02482" res="16084.5" algo="Sum"/><pk mz="399.30749808" i="1420.86" sn="8.9887" a="40.6714" fwhm="0.0254717" res="15676.5" algo="Sum"/><pk mz="399.77412523" i="709.227" sn="4.47921" a="21.4291" fwhm="0.0243171" res="16440" algo="Sum"/><pk mz="400.09273703" i="1878.2" sn="11.8306" a="40.6756" fwhm="0.0190979" res="20949.5" algo="Sum"/><pk mz="400.21856705" i="3469.65" sn="21.8564" a="85.2367" fwhm="0.0275261" res="14539.6" algo="Sum"/><pk mz="400.27538067" i="590.419" sn="3.72001" a="17.6815" fwhm="0.0366562" res="10919.7" algo="Sum"/><pk mz="400.34171664" i="2337.74" sn="14.7309" a="55.4552" fwhm="0.0202608" res="19759.5" algo="Sum"/><pk mz="400.73757199" i="1122.09" sn="7.06115" a="25.6342" fwhm="0.0195233" res="20526.1" algo="Sum"/><pk mz="400.78303561" i="673.464" sn="4.23431" a="16.4024" fwhm="0.0219697" res="18242.6" algo="Sum"/><pk mz="400.82632247" i="3587.56" sn="22.5397" a="78.7159" fwhm="0.0187896" res="21332.4" algo="Sum"/><pk mz="401.08986134" i="1385.58" sn="8.68726" a="33.174" fwhm="0.0204862" res="19578.6" algo="Sum"/><pk mz="401.19728554" i="1852.48" sn="11.6126" a="52.3656" fwhm="0.0311979" res="12859.8" algo="Sum"/><pk mz="401.28496418" i="1000.1" sn="6.27021" a="27.642" fwhm="0.0292258" res="13730.5" algo="Sum"/><pk mz="401.34506439" i="681.857" sn="4.27435" a="17.1499" fwhm="0.0220876" res="18170.6" algo="Sum"/><pk mz="402.35722468" i="2226.8" sn="13.869" a="50.2455" fwhm="0.0200307" res="20087" algo="Sum"/><pk mz="402.77484774" i="674.836" sn="4.18565" a="15.8175" fwhm="0.0215578" res="18683.5" algo="Sum"/><pk mz="402.82370882" i="3274.31" sn="20.3069" a="71.9313" fwhm="0.0192682" res="20906.2" algo="Sum"/><pk mz="402.86841054" i="759.848" sn="4.71249" a="19.4918" fwhm="0.0236966" res="17001.1" algo="Sum"/><pk mz="403.00710761" i="5797.32" sn="35.935" a="133.045" fwhm="0.0192944" res="20887.2" algo="Sum"/><pk mz="403.17443763" i="798.541" sn="4.94926" a="21.8216" fwhm="0.0333939" res="12073.3" algo="Sum"/><pk mz="403.21708350" i="635.243" sn="3.93795" a="23.0585" fwhm="0.0475173" res="8485.69" algo="Sum"/><pk mz="403.24092059" i="553.125" sn="3.42896" a="6.58973" fwhm="0.0053765" res="75000.6" algo="Sum"/><pk mz="403.25224021" i="577.288" sn="3.57877" a="12.4612" fwhm="0.0426643" res="9451.75" algo="Sum"/><pk mz="403.35930347" i="718.591" sn="4.45464" a="15.7298" fwhm="0.0211159" res="19102.1" algo="Sum"/><pk mz="403.39047675" i="702.487" sn="4.3548" a="17.1097" fwhm="0.0226932" res="17775.8" algo="Sum"/><pk mz="404.00947434" i="816.434" sn="5.03833" a="23.5523" fwhm="0.0201717" res="20028.5" algo="Sum"/><pk mz="404.82138170" i="1213.74" sn="7.45484" a="32.7168" fwhm="0.0240983" res="16798.8" algo="Sum"/><pk mz="405.09704145" i="879.688" sn="5.39943" a="25.1719" fwhm="0.0223203" res="18149.3" algo="Sum"/><pk mz="405.22457254" i="740.658" sn="4.54557" a="24.285" fwhm="0.0415634" res="9749.55" algo="Sum"/><pk mz="405.26220142" i="1124.39" sn="6.90196" a="38.6433" fwhm="0.031632" res="12811.8" algo="Sum"/><pk mz="405.94686417" i="550.033" sn="3.36683" a="16.5279" fwhm="0.0230724" res="17594.5" algo="Sum"/><pk mz="406.21748320" i="710.039" sn="4.34087" a="18.2907" fwhm="0.0209946" res="19348.7" algo="Sum"/><pk mz="406.25800995" i="561.891" sn="3.43261" a="18.3565" fwhm="0.0363457" res="11177.6" algo="Sum"/><pk mz="406.77217070" i="2126.58" sn="12.9526" a="48.7936" fwhm="0.0203005" res="20037.6" algo="Sum"/><pk mz="406.95282643" i="1252.91" sn="7.63438" a="33.303" fwhm="0.0223164" res="18235.6" algo="Sum"/><pk mz="407.22770670" i="569.104" sn="3.46088" a="18.5024" fwhm="0.0310826" res="13101.5" algo="Sum"/><pk mz="407.25381189" i="704.703" sn="4.28305" a="16.9342" fwhm="0.0358159" res="11370.8" algo="Sum"/><pk mz="407.27809517" i="782.656" sn="4.75557" a="28.5451" fwhm="0.0515493" res="7900.75" algo="Sum"/><pk mz="407.34648767" i="556.98" sn="3.37937" a="16.4941" fwhm="0.0345527" res="11789.1" algo="Sum"/><pk mz="408.30448599" i="549.23" sn="3.31399" a="17.4602" fwhm="0.0368599" res="11077.2" algo="Sum"/><pk mz="408.76967791" i="2996.41" sn="18.0652" a="71.0809" fwhm="0.0209985" res="19466.6" algo="Sum"/><pk mz="409.18115411" i="1169.51" sn="7.02464" a="41.2456" fwhm="0.0273794" res="14944.9" algo="Sum"/><pk mz="409.27094791" i="7059.43" sn="42.4159" a="179.495" fwhm="0.0212873" res="19226" algo="Sum"/><pk mz="409.34349371" i="1595.87" sn="9.58982" a="49.5847" fwhm="0.0245706" res="16659.9" algo="Sum"/><pk mz="410.27444972" i="1906.64" sn="11.4057" a="57.2777" fwhm="0.0234516" res="17494.5" algo="Sum"/><pk mz="410.76483214" i="1962.98" sn="11.7328" a="48.1375" fwhm="0.0209085" res="19645.8" algo="Sum"/><pk mz="410.85538182" i="4061.39" sn="24.2486" a="96.0578" fwhm="0.0201965" res="20342.9" algo="Sum"/><pk mz="411.18775560" i="586.01" sn="3.48864" a="19.9849" fwhm="0.0319405" res="12873.5" algo="Sum"/><pk mz="411.25985242" i="1548.85" sn="9.22072" a="70.3979" fwhm="0.039776" res="10339.4" algo="Sum"/><pk mz="411.77090471" i="562.722" sn="3.34358" a="15.0346" fwhm="0.0219857" res="18729" algo="Sum"/><pk mz="412.27277920" i="580.892" sn="3.4472" a="16.2097" fwhm="0.0318906" res="12927.7" algo="Sum"/><pk mz="412.77273713" i="811.343" sn="4.79729" a="27.6982" fwhm="0.0318708" res="12951.4" algo="Sum"/><pk mz="412.85261294" i="2677.29" sn="15.8153" a="60.8905" fwhm="0.0204553" res="20183.2" algo="Sum"/><pk mz="412.89658291" i="749.84" sn="4.42944" a="21.0716" fwhm="0.0241134" res="17123.1" algo="Sum"/><pk mz="412.97104320" i="2002.68" sn="11.8285" a="64.1026" fwhm="0.0259966" res="15885.6" algo="Sum"/><pk mz="413.13739845" i="556.162" sn="3.28225" a="13.8739" fwhm="0.0267925" res="15419.9" algo="Sum"/><pk mz="413.18056165" i="903.867" sn="5.33214" a="24.0416" fwhm="0.031531" res="13104" algo="Sum"/><pk mz="413.22975361" i="1199.96" sn="7.0782" a="38.0751" fwhm="0.0346821" res="11914.8" algo="Sum"/><pk mz="413.26560166" i="14743.4" sn="86.9667" a="346.494" fwhm="0.0204748" res="20184.1" algo="Sum"/><pk mz="413.31830858" i="614.009" sn="3.62194" a="19.8103" fwhm="0.0367342" res="11251.6" algo="Sum"/><pk mz="414.26922421" i="4099.03" sn="24.1195" a="102.798" fwhm="0.0209283" res="19794.7" algo="Sum"/><pk mz="414.71433755" i="845.824" sn="4.96406" a="21.0626" fwhm="0.0216996" res="19111.6" algo="Sum"/><pk mz="414.77504285" i="547.049" sn="3.21083" a="14.3867" fwhm="0.026055" res="15919.2" algo="Sum"/><pk mz="414.85122777" i="687.455" sn="4.03512" a="27.2826" fwhm="0.0374465" res="11078.5" algo="Sum"/><pk mz="415.04196698" i="605.066" sn="3.55034" a="16.4507" fwhm="0.0193183" res="21484.4" algo="Sum"/><pk mz="415.15150550" i="578.917" sn="3.39575" a="14.126" fwhm="0.0293854" res="14127.8" algo="Sum"/><pk mz="415.19248322" i="9475.83" sn="55.5736" a="259.54" fwhm="0.0221645" res="18732.3" algo="Sum"/><pk mz="415.27745615" i="1533.61" sn="8.99487" a="60.9355" fwhm="0.0298596" res="13907.7" algo="Sum"/><pk mz="416.19571590" i="2215.64" sn="12.9462" a="62.9096" fwhm="0.0226298" res="18391.5" algo="Sum"/><pk mz="416.28306919" i="573.006" sn="3.34736" a="18.993" fwhm="0.0296013" res="14063" algo="Sum"/><pk mz="416.71147707" i="599.749" sn="3.4922" a="14.3649" fwhm="0.0195016" res="21368.1" algo="Sum"/><pk mz="416.80032785" i="3038.06" sn="17.6923" a="74.246" fwhm="0.0215332" res="19356.2" algo="Sum"/><pk mz="417.00164310" i="4870.2" sn="28.3606" a="106.325" fwhm="0.0197794" res="21082.6" algo="Sum"/><pk mz="417.19115538" i="1389.12" sn="8.08461" a="56.6718" fwhm="0.0289455" res="14413" algo="Sum"/><pk mz="417.40615157" i="759.093" sn="4.41167" a="16.96" fwhm="0.0207538" res="20112.3" algo="Sum"/><pk mz="418.00545688" i="634.512" sn="3.6809" a="15.891" fwhm="0.0237762" res="17580.8" algo="Sum"/><pk mz="418.79771955" i="3040.74" sn="17.5554" a="71.2089" fwhm="0.0203864" res="20543" algo="Sum"/><pk mz="418.98247453" i="2949.85" sn="17.0287" a="114.212" fwhm="0.0366155" res="11442.8" algo="Sum"/><pk mz="419.24262921" i="694.185" sn="4.00003" a="20.7707" fwhm="0.0404474" res="10365.1" algo="Sum"/><pk mz="419.28504939" i="551.852" sn="3.17955" a="15.0384" fwhm="0.0354694" res="11821" algo="Sum"/><pk mz="419.31512112" i="939.672" sn="5.41402" a="30.1458" fwhm="0.0283413" res="14795.2" algo="Sum"/><pk mz="420.79486638" i="1291.83" sn="7.4062" a="34.7143" fwhm="0.0221048" res="19036.4" algo="Sum"/><pk mz="420.88479914" i="4130.96" sn="23.653" a="94.6213" fwhm="0.0210704" res="19975.2" algo="Sum"/><pk mz="421.23209801" i="9416.23" sn="53.8882" a="242.569" fwhm="0.0207387" res="20311.4" algo="Sum"/><pk mz="422.23602703" i="1999.63" sn="11.3848" a="54.955" fwhm="0.0224755" res="18786.5" algo="Sum"/><pk mz="422.75074093" i="921.575" sn="5.23402" a="34.6591" fwhm="0.035651" res="11858" algo="Sum"/><pk mz="422.88143693" i="1668.63" sn="9.47166" a="42.5801" fwhm="0.0224514" res="18835.4" algo="Sum"/><pk mz="422.92651639" i="631.872" sn="3.58683" a="20.0325" fwhm="0.0366723" res="11532.6" algo="Sum"/><pk mz="423.23882200" i="717.412" sn="4.07028" a="18.2083" fwhm="0.0336096" res="12592.8" algo="Sum"/><pk mz="423.25882967" i="710.372" sn="4.03023" a="25.9241" fwhm="0.0362168" res="11686.8" algo="Sum"/><pk mz="424.27706531" i="616.956" sn="3.47795" a="18.9005" fwhm="0.0289045" res="14678.6" algo="Sum"/><pk mz="424.34074328" i="1550.6" sn="8.7404" a="40.9283" fwhm="0.0226727" res="18715.9" algo="Sum"/><pk mz="424.74288941" i="1295.96" sn="7.2879" a="27.0982" fwhm="0.018528" res="22924.4" algo="Sum"/><pk mz="424.78233873" i="792.014" sn="4.45381" a="25.85" fwhm="0.0339892" res="12497.6" algo="Sum"/><pk mz="424.87176549" i="688.642" sn="3.87208" a="19.3097" fwhm="0.0284908" res="14912.6" algo="Sum"/><pk mz="425.28371873" i="840.039" sn="4.72" a="25.2922" fwhm="0.0355858" res="11950.9" algo="Sum"/><pk mz="425.31750195" i="1294.74" sn="7.27505" a="36.4358" fwhm="0.034153" res="12453.3" algo="Sum"/><pk mz="425.77191504" i="924.285" sn="5.17904" a="27.5482" fwhm="0.0251095" res="16956.6" algo="Sum"/><pk mz="426.27392223" i="669.314" sn="3.74308" a="23.5285" fwhm="0.0317162" res="13440.3" algo="Sum"/><pk mz="426.35746804" i="2175.12" sn="12.1553" a="55.0026" fwhm="0.0225536" res="18904.2" algo="Sum"/><pk mz="426.73972552" i="733.203" sn="4.08756" a="18.5691" fwhm="0.0231142" res="18462.2" algo="Sum"/><pk mz="426.79030938" i="747.113" sn="4.16503" a="22.8578" fwhm="0.030887" res="13817.8" algo="Sum"/><pk mz="426.82940276" i="3177.16" sn="17.7121" a="72.7704" fwhm="0.0203038" res="21022.1" algo="Sum"/><pk mz="426.93242092" i="568.599" sn="3.17002" a="12.4321" fwhm="0.0256248" res="16660.9" algo="Sum"/><pk mz="427.15727354" i="911.548" sn="5.08005" a="26.2112" fwhm="0.0245711" res="17384.5" algo="Sum"/><pk mz="427.24473856" i="852.204" sn="4.74868" a="23.5806" fwhm="0.0347376" res="12299.2" algo="Sum"/><pk mz="427.28165499" i="552.353" sn="3.07692" a="15.61" fwhm="0.0407624" res="10482.2" algo="Sum"/><pk mz="427.35694359" i="1140.62" sn="6.34837" a="42.3183" fwhm="0.0341513" res="12513.6" algo="Sum"/><pk mz="428.37131451" i="1707.57" sn="9.45407" a="49.4717" fwhm="0.0235877" res="18160.8" algo="Sum"/><pk mz="428.78948391" i="612.514" sn="3.3896" a="15.3862" fwhm="0.0256186" res="16737.4" algo="Sum"/><pk mz="428.82666215" i="2213.07" sn="12.2463" a="51.9943" fwhm="0.0210818" res="20341.1" algo="Sum"/><pk mz="428.99795662" i="762.387" sn="4.21782" a="24.5781" fwhm="0.0280157" res="15312.8" algo="Sum"/><pk mz="429.23967998" i="5859.04" sn="32.3039" a="148.968" fwhm="0.0219282" res="19574.7" algo="Sum"/><pk mz="429.31679056" i="1038.78" sn="5.72621" a="39.5861" fwhm="0.0395264" res="10861.5" algo="Sum"/><pk mz="429.37241579" i="2600.94" sn="14.3405" a="62.1836" fwhm="0.0219763" res="19537.9" algo="Sum"/><pk mz="430.24281235" i="1654.08" sn="9.08385" a="46.5245" fwhm="0.0223166" res="19279.1" algo="Sum"/><pk mz="430.38019320" i="5569.68" sn="30.5827" a="139.357" fwhm="0.0222464" res="19346.1" algo="Sum"/><pk mz="430.69468338" i="586.923" sn="3.22036" a="15.2963" fwhm="0.0227301" res="18948.2" algo="Sum"/><pk mz="430.82428702" i="577.902" sn="3.16989" a="20.3307" fwhm="0.0308393" res="13970" algo="Sum"/><pk mz="430.91309367" i="3486.67" sn="19.12" a="78.8263" fwhm="0.0201762" res="21357.5" algo="Sum"/><pk mz="431.17114787" i="1567.69" sn="8.5714" a="57.3297" fwhm="0.0324546" res="13285.4" algo="Sum"/><pk mz="431.23924582" i="1653.95" sn="9.04174" a="53.6225" fwhm="0.0288601" res="14942.4" algo="Sum"/><pk mz="431.27512169" i="630.625" sn="3.44747" a="17.6273" fwhm="0.0349997" res="12322.2" algo="Sum"/><pk mz="431.38418998" i="2149.26" sn="11.7522" a="52.9255" fwhm="0.0221568" res="19469.6" algo="Sum"/><pk mz="431.41998778" i="667.115" sn="3.647" a="15.1419" fwhm="0.0236054" res="18276.3" algo="Sum"/><pk mz="432.77579844" i="1137.65" sn="6.19192" a="29.624" fwhm="0.0234647" res="18443.7" algo="Sum"/><pk mz="432.97386385" i="2521.02" sn="13.6878" a="73.5277" fwhm="0.0236064" res="18341.4" algo="Sum"/><pk mz="434.77156785" i="1282.98" sn="6.93713" a="31.872" fwhm="0.0210513" res="20652.9" algo="Sum"/><pk mz="434.82281886" i="736.137" sn="3.98056" a="17.561" fwhm="0.0233558" res="18617.4" algo="Sum"/><pk mz="434.89851781" i="774.676" sn="4.18816" a="21.8631" fwhm="0.0280526" res="15503" algo="Sum"/><pk mz="434.96807491" i="1170.8" sn="6.32968" a="47.2458" fwhm="0.0383772" res="11334" algo="Sum"/><pk mz="435.21521148" i="827.578" sn="4.47068" a="25.4751" fwhm="0.0355711" res="12235.1" algo="Sum"/><pk mz="436.77285161" i="685.323" sn="3.68324" a="21.5612" fwhm="0.0280544" res="15568.8" algo="Sum"/><pk mz="436.82043289" i="857.213" sn="4.607" a="17.7039" fwhm="0.0221149" res="19752.3" algo="Sum"/><pk mz="436.85815157" i="2620.01" sn="14.0812" a="65.7318" fwhm="0.0226245" res="19309.1" algo="Sum"/><pk mz="436.96036488" i="594.309" sn="3.19409" a="24.0354" fwhm="0.03807" res="11477.8" algo="Sum"/><pk mz="437.20559310" i="2930.44" sn="15.7334" a="70.5341" fwhm="0.0331442" res="13191" algo="Sum"/><pk mz="437.23243247" i="1768.59" sn="9.49512" a="44.72" fwhm="0.0278719" res="15687.2" algo="Sum"/><pk mz="438.20903496" i="613.862" sn="3.29403" a="17.1359" fwhm="0.037714" res="11619.3" algo="Sum"/><pk mz="438.85513854" i="1278.1" sn="6.82764" a="35.5096" fwhm="0.0239114" res="18353.4" algo="Sum"/><pk mz="438.94218172" i="584.486" sn="3.12215" a="13.154" fwhm="0.0275187" res="15950.7" algo="Sum"/><pk mz="438.98339203" i="8145.45" sn="43.5105" a="191.593" fwhm="0.0209556" res="20948.3" algo="Sum"/><pk mz="439.98536575" i="1064.49" sn="5.67155" a="30.9105" fwhm="0.0249647" res="17624.3" algo="Sum"/><pk mz="440.72283997" i="917.96" sn="4.85921" a="23.2492" fwhm="0.0229847" res="19174.6" algo="Sum"/><pk mz="440.98054067" i="2651.08" sn="14.0176" a="69.9741" fwhm="0.0235251" res="18745.1" algo="Sum"/><pk mz="441.29657007" i="13406.2" sn="70.7664" a="315.763" fwhm="0.0214179" res="20604.1" algo="Sum"/><pk mz="442.30003687" i="4046.85" sn="21.2635" a="99.2927" fwhm="0.0210696" res="20992.3" algo="Sum"/><pk mz="442.72070474" i="745.701" sn="3.91437" a="17.8864" fwhm="0.0225822" res="19604.9" algo="Sum"/><pk mz="442.76587993" i="625.033" sn="3.27955" a="15.6302" fwhm="0.0223994" res="19766.8" algo="Sum"/><pk mz="442.80358754" i="1060.23" sn="5.56006" a="26.209" fwhm="0.0224552" res="19719.4" algo="Sum"/><pk mz="443.13356481" i="794.673" sn="4.16144" a="28.9621" fwhm="0.0327844" res="13516.6" algo="Sum"/><pk mz="443.22558128" i="714.658" sn="3.74252" a="22.9666" fwhm="0.0467324" res="9484.32" algo="Sum"/><pk mz="443.30429585" i="1044.13" sn="5.46974" a="30.1982" fwhm="0.0314381" res="14100.9" algo="Sum"/><pk mz="443.33267843" i="1604.91" sn="8.40823" a="44.797" fwhm="0.0260606" res="17011.6" algo="Sum"/><pk mz="444.80057425" i="908.379" sn="4.72373" a="21.9445" fwhm="0.0202953" res="21916.4" algo="Sum"/><pk mz="444.85076697" i="975.832" sn="5.07485" a="28.6128" fwhm="0.0257518" res="17274.5" algo="Sum"/><pk mz="444.92800658" i="790.425" sn="4.11027" a="22.8243" fwhm="0.0321132" res="13855" algo="Sum"/><pk mz="445.30990012" i="761.523" sn="3.95645" a="30.1995" fwhm="0.0478729" res="9301.91" algo="Sum"/><pk mz="445.43674606" i="659.836" sn="3.42803" a="16.0921" fwhm="0.0221898" res="20073.9" algo="Sum"/><pk mz="446.84846829" i="958.723" sn="4.94429" a="25.3078" fwhm="0.0246457" res="18130.9" algo="Sum"/><pk mz="446.88728095" i="2025.05" sn="10.4427" a="61.07" fwhm="0.0224332" res="19920.8" algo="Sum"/><pk mz="448.75567550" i="903.806" sn="4.63097" a="23.6041" fwhm="0.024414" res="18381.1" algo="Sum"/><pk mz="448.94403459" i="602.636" sn="3.08874" a="22.1946" fwhm="0.0350145" res="12821.7" algo="Sum"/><pk mz="449.01045001" i="774.023" sn="3.96717" a="23.781" fwhm="0.025431" res="17656" algo="Sum"/><pk mz="449.28711741" i="791.506" sn="4.05226" a="30.9959" fwhm="0.0404746" res="11100.5" algo="Sum"/><pk mz="450.75202028" i="1370.46" sn="6.98921" a="36.1576" fwhm="0.0240893" res="18711.7" algo="Sum"/><pk mz="450.79745251" i="628.742" sn="3.20621" a="18.7283" fwhm="0.030525" res="14768.1" algo="Sum"/><pk mz="451.15776178" i="653.16" sn="3.32929" a="19.642" fwhm="0.0254439" res="17731.4" algo="Sum"/><pk mz="452.36166510" i="963.301" sn="4.90269" a="29.6357" fwhm="0.0253555" res="17840.8" algo="Sum"/><pk mz="452.75006435" i="938.374" sn="4.77394" a="22.9284" fwhm="0.0223262" res="20278.9" algo="Sum"/><pk mz="452.79578039" i="824.807" sn="4.19592" a="19.5137" fwhm="0.0233755" res="19370.6" algo="Sum"/><pk mz="452.83150419" i="854.212" sn="4.34496" a="23.7228" fwhm="0.0288682" res="15686.2" algo="Sum"/><pk mz="453.16713133" i="954.264" sn="4.83673" a="36.2249" fwhm="0.0350032" res="12946.5" algo="Sum"/><pk mz="453.20913815" i="802.221" sn="4.06522" a="27.0871" fwhm="0.032062" res="14135.4" algo="Sum"/><pk mz="453.29552622" i="607.937" sn="3.0802" a="23.7643" fwhm="0.0448072" res="10116.6" algo="Sum"/><pk mz="453.34151343" i="564.829" sn="2.86179" a="16.8129" fwhm="0.0419868" res="10797.2" algo="Sum"/><pk mz="453.36475507" i="815.56" sn="4.13125" a="25.5769" fwhm="0.0311074" res="14574.2" algo="Sum"/><pk mz="454.29412415" i="573.705" sn="2.89872" a="22.1238" fwhm="0.0321851" res="14115" algo="Sum"/><pk mz="454.88040003" i="1128.33" sn="5.69187" a="34.62" fwhm="0.0257936" res="17635.4" algo="Sum"/><pk mz="454.95561370" i="5237.51" sn="26.4218" a="146.058" fwhm="0.024145" res="18842.6" algo="Sum"/><pk mz="455.18510599" i="547.786" sn="2.76107" a="17.5931" fwhm="0.0391755" res="11619.1" algo="Sum"/><pk mz="455.31255833" i="735.108" sn="3.70484" a="25.594" fwhm="0.0460883" res="9879.13" algo="Sum"/><pk mz="455.95759847" i="790.363" sn="3.97478" a="25.2344" fwhm="0.0278295" res="16384" algo="Sum"/><pk mz="456.69804402" i="749.843" sn="3.76111" a="21.1159" fwhm="0.0253474" res="18017.5" algo="Sum"/><pk mz="456.87708272" i="809.301" sn="4.05908" a="31.462" fwhm="0.0290868" res="15707.4" algo="Sum"/><pk mz="456.95283406" i="2185.46" sn="10.9636" a="68.641" fwhm="0.0257266" res="17761.9" algo="Sum"/><pk mz="457.27047435" i="6207.69" sn="31.1368" a="181.452" fwhm="0.0226568" res="20182.5" algo="Sum"/><pk mz="457.34547976" i="788.102" sn="3.953" a="26.631" fwhm="0.0353324" res="12944.1" algo="Sum"/><pk mz="457.95861974" i="771.243" sn="3.86202" a="23.9509" fwhm="0.0241767" res="18942.1" algo="Sum"/><pk mz="458.27419032" i="1820.96" sn="9.11393" a="57.987" fwhm="0.0239309" res="19149.9" algo="Sum"/><pk mz="458.69488954" i="675.95" sn="3.37034" a="17.6989" fwhm="0.0218867" res="20957.7" algo="Sum"/><pk mz="458.78449583" i="1322.21" sn="6.59237" a="40.964" fwhm="0.0251851" res="18216.5" algo="Sum"/><pk mz="459.24605190" i="697.68" sn="3.47269" a="21.1124" fwhm="0.0270901" res="16952.5" algo="Sum"/><pk mz="459.27169027" i="948.091" sn="4.71956" a="30.2207" fwhm="0.0454424" res="10106.7" algo="Sum"/><pk mz="459.31474278" i="906.273" sn="4.5104" a="35.3534" fwhm="0.049754" res="9231.71" algo="Sum"/><pk mz="460.78157416" i="1653.03" sn="8.17725" a="43.4344" fwhm="0.0235245" res="19587.3" algo="Sum"/><pk mz="460.82621398" i="908.574" sn="4.49234" a="24.8411" fwhm="0.0268294" res="17176.1" algo="Sum"/><pk mz="460.96496023" i="3874.39" sn="19.1588" a="104.125" fwhm="0.0230108" res="20032.5" algo="Sum"/><pk mz="461.18533499" i="828.231" sn="4.09434" a="27.4879" fwhm="0.0281181" res="16401.7" algo="Sum"/><pk mz="461.28292945" i="605.158" sn="2.99021" a="27.0723" fwhm="0.0514373" res="8967.86" algo="Sum"/><pk mz="461.33602985" i="962.53" sn="4.75575" a="38.6672" fwhm="0.0373754" res="12343.3" algo="Sum"/><pk mz="461.96688310" i="597.15" sn="2.94421" a="18.2996" fwhm="0.0249144" res="18542.2" algo="Sum"/><pk mz="462.77899141" i="874.975" sn="4.30082" a="24.8613" fwhm="0.0253641" res="18245.4" algo="Sum"/><pk mz="462.82294327" i="876.238" sn="4.30702" a="23.618" fwhm="0.026359" res="17558.4" algo="Sum"/><pk mz="462.86063598" i="660.409" sn="3.24596" a="24.03" fwhm="0.0290101" res="15955.1" algo="Sum"/><pk mz="462.96303230" i="1353.62" sn="6.65241" a="38.9369" fwhm="0.0276865" res="16721.6" algo="Sum"/><pk mz="463.20088907" i="943.315" sn="4.63286" a="29.4947" fwhm="0.0270641" res="17115" algo="Sum"/><pk mz="463.30333991" i="598.497" sn="2.93937" a="19.5396" fwhm="0.0454404" res="10195.9" algo="Sum"/><pk mz="463.35215664" i="1307.9" sn="6.42253" a="49.6763" fwhm="0.0315862" res="14669.5" algo="Sum"/><pk mz="464.73035575" i="764.213" sn="3.73635" a="20.947" fwhm="0.0241047" res="19279.6" algo="Sum"/><pk mz="464.91042244" i="1313.29" sn="6.40958" a="42.5134" fwhm="0.0246572" res="18854.9" algo="Sum"/><pk mz="464.97709706" i="1181.49" sn="5.76626" a="34.8152" fwhm="0.024817" res="18736.2" algo="Sum"/><pk mz="465.21653972" i="786.333" sn="3.83599" a="28.6089" fwhm="0.035491" res="13108" algo="Sum"/><pk mz="465.36653950" i="583.651" sn="2.84695" a="24.4606" fwhm="0.0453879" res="10253.1" algo="Sum"/><pk mz="466.72713516" i="1294.95" sn="6.28939" a="31.7741" fwhm="0.021419" res="21790.3" algo="Sum"/><pk mz="466.90531071" i="593.756" sn="2.88288" a="23.5893" fwhm="0.0267481" res="17455.6" algo="Sum"/><pk mz="467.31361271" i="564.194" sn="2.73921" a="22.8504" fwhm="0.0516491" res="9047.86" algo="Sum"/><pk mz="468.30768030" i="1195.9" sn="5.77656" a="34.2343" fwhm="0.031359" res="14933.8" algo="Sum"/><pk mz="468.72412516" i="882.558" sn="4.25309" a="22.8691" fwhm="0.0232509" res="20159.4" algo="Sum"/><pk mz="468.81330939" i="1790.25" sn="8.62732" a="54.6458" fwhm="0.0232367" res="20175.6" algo="Sum"/><pk mz="469.32701770" i="1395.81" sn="6.72175" a="64.5563" fwhm="0.0537632" res="8729.52" algo="Sum"/><pk mz="469.36457162" i="821.771" sn="3.95784" a="32.6964" fwhm="0.0410037" res="11446.9" algo="Sum"/><pk mz="470.32939081" i="561.394" sn="2.69414" a="19.5041" fwhm="0.0377782" res="12449.7" algo="Sum"/><pk mz="470.80984884" i="1627.42" sn="7.79184" a="44.1678" fwhm="0.0251677" res="18706.9" algo="Sum"/><pk mz="470.85392652" i="857.79" sn="4.10693" a="26.5215" fwhm="0.0277208" res="16985.6" algo="Sum"/><pk mz="470.92762193" i="1527.49" sn="7.30842" a="54.2018" fwhm="0.0282226" res="16686.2" algo="Sum"/><pk mz="470.99366182" i="2042.49" sn="9.77341" a="52.7825" fwhm="0.0221366" res="21276.7" algo="Sum"/><pk mz="471.34242811" i="697.81" sn="3.3327" a="13.2579" fwhm="0.0256875" res="18349.1" algo="Sum"/><pk mz="471.35889601" i="677.252" sn="3.23403" a="19.799" fwhm="0.0294878" res="15984.9" algo="Sum"/><pk mz="472.33978520" i="725.185" sn="3.45255" a="24.4476" fwhm="0.0314536" res="15017" algo="Sum"/><pk mz="472.80760637" i="765.685" sn="3.63979" a="22.1567" fwhm="0.0285491" res="16561.2" algo="Sum"/><pk mz="472.85144170" i="771.101" sn="3.66545" a="23.0744" fwhm="0.023042" res="20521.3" algo="Sum"/><pk mz="472.92660716" i="798.28" sn="3.79465" a="30.1745" fwhm="0.0291764" res="16209.2" algo="Sum"/><pk mz="473.30323183" i="630.674" sn="2.98721" a="23.6338" fwhm="0.0452117" res="10468.6" algo="Sum"/><pk mz="473.34356111" i="1316.49" sn="6.23446" a="46.693" fwhm="0.0322678" res="14669.2" algo="Sum"/><pk mz="474.75891360" i="1189.2" sn="5.61381" a="34.0372" fwhm="0.0235921" res="20123.7" algo="Sum"/><pk mz="474.94120657" i="1102.14" sn="5.19993" a="53.413" fwhm="0.0358544" res="13246.4" algo="Sum"/><pk mz="475.32332405" i="3072.54" sn="14.4498" a="124.218" fwhm="0.0274879" res="17292.1" algo="Sum"/><pk mz="476.27408370" i="770.478" sn="3.60813" a="25.8258" fwhm="0.0326607" res="14582.5" algo="Sum"/><pk mz="476.32558258" i="1041.78" sn="4.87858" a="33.5634" fwhm="0.0273491" res="17416.5" algo="Sum"/><pk mz="476.75566400" i="1457.96" sn="6.82294" a="41.0514" fwhm="0.0250244" res="19051.6" algo="Sum"/><pk mz="476.93893650" i="2752.09" sn="12.8441" a="96.3148" fwhm="0.0281723" res="16929.4" algo="Sum"/><pk mz="477.33039179" i="1573.06" sn="7.31595" a="55.819" fwhm="0.0369172" res="12929.8" algo="Sum"/><pk mz="478.32818935" i="3126.94" sn="14.4905" a="91.796" fwhm="0.0249724" res="19154.3" algo="Sum"/><pk mz="478.75300404" i="809.25" sn="3.73346" a="26.0294" fwhm="0.0269062" res="17793.4" algo="Sum"/><pk mz="478.84279763" i="1934.89" sn="8.92451" a="60.1834" fwhm="0.0259196" res="18474.2" algo="Sum"/><pk mz="478.93472367" i="1245" sn="5.74261" a="53.8179" fwhm="0.0330875" res="14474.8" algo="Sum"/><pk mz="479.26303267" i="614.05" sn="2.83121" a="25.6282" fwhm="0.0430572" res="11130.9" algo="Sum"/><pk mz="479.33344241" i="1547.96" sn="7.13719" a="73.7166" fwhm="0.0399682" res="11992.9" algo="Sum"/><pk mz="480.34362820" i="1233.03" sn="5.66015" a="41.5755" fwhm="0.0300273" res="15996.9" algo="Sum"/><pk mz="480.83912793" i="1458.64" sn="6.67678" a="43.166" fwhm="0.026995" res="17812.1" algo="Sum"/><pk mz="480.88356248" i="909.309" sn="4.16227" a="26.047" fwhm="0.0277951" res="17301" algo="Sum"/><pk mz="481.20305817" i="1662.07" sn="7.59212" a="53.8246" fwhm="0.0279234" res="17233" algo="Sum"/><pk mz="481.26086544" i="1876.81" sn="8.57293" a="61.9273" fwhm="0.0282975" res="17007.2" algo="Sum"/><pk mz="481.31295930" i="602.207" sn="2.74999" a="14.1136" fwhm="0.0346103" res="13906.7" algo="Sum"/><pk mz="481.34709739" i="931.311" sn="4.25085" a="39.3145" fwhm="0.0502888" res="9571.66" algo="Sum"/><pk mz="482.26293902" i="566.367" sn="2.57999" a="18.3977" fwhm="0.0323016" res="14930" algo="Sum"/><pk mz="482.32287445" i="1238.2" sn="5.63427" a="36.9711" fwhm="0.0331066" res="14568.8" algo="Sum"/><pk mz="482.35749833" i="964.477" sn="4.38562" a="29.7676" fwhm="0.036277" res="13296.5" algo="Sum"/><pk mz="482.70058434" i="585.131" sn="2.66077" a="17.862" fwhm="0.024808" res="19457.5" algo="Sum"/><pk mz="482.83373097" i="655.507" sn="2.97609" a="27.9786" fwhm="0.0523562" res="9222.1" algo="Sum"/><pk mz="483.32993235" i="749.894" sn="3.40139" a="32.3056" fwhm="0.0523733" res="9228.55" algo="Sum"/><pk mz="483.37874862" i="2514.88" sn="11.4071" a="73.7666" fwhm="0.0258211" res="18720.3" algo="Sum"/><pk mz="484.38160655" i="830.76" sn="3.7605" a="27.4972" fwhm="0.0273594" res="17704.4" algo="Sum"/><pk mz="484.78791711" i="1562.51" sn="7.05618" a="43.5347" fwhm="0.0239933" res="20205.1" algo="Sum"/><pk mz="485.29809782" i="803.477" sn="3.62285" a="29.2957" fwhm="0.0398087" res="12190.7" algo="Sum"/><pk mz="485.33609800" i="832.138" sn="3.75209" a="22.8543" fwhm="0.0390987" res="12413.1" algo="Sum"/><pk mz="485.35639849" i="912.651" sn="4.11483" a="21.2092" fwhm="0.0325573" res="14907.7" algo="Sum"/><pk mz="486.78420868" i="1455.84" sn="6.52016" a="41.0605" fwhm="0.0246921" res="19714.2" algo="Sum"/><pk mz="486.96434436" i="1101.4" sn="4.93269" a="41.0789" fwhm="0.0327208" res="14882.4" algo="Sum"/><pk mz="487.35434807" i="1342.82" sn="6.0134" a="41.8537" fwhm="0.0341873" res="14255.4" algo="Sum"/><pk mz="488.78169279" i="664.933" sn="2.95738" a="21.976" fwhm="0.0299582" res="16315.4" algo="Sum"/><pk mz="488.87106439" i="1983.26" sn="8.82065" a="67.8107" fwhm="0.0262937" res="18592.7" algo="Sum"/><pk mz="489.31780547" i="817.633" sn="3.63546" a="31.8497" fwhm="0.055795" res="8769.92" algo="Sum"/><pk mz="489.34918685" i="890.925" sn="3.96134" a="38.7048" fwhm="0.0426465" res="11474.5" algo="Sum"/><pk mz="490.28884604" i="2171.94" sn="9.58729" a="67.0183" fwhm="0.0240245" res="20407.8" algo="Sum"/><pk mz="490.35296548" i="542.861" sn="2.3955" a="17.7958" fwhm="0.0351508" res="13950" algo="Sum"/><pk mz="490.86832477" i="873.784" sn="3.849" a="30.8555" fwhm="0.0350708" res="13996.5" algo="Sum"/><pk mz="490.92766785" i="985.553" sn="4.34128" a="50.7422" fwhm="0.0444687" res="11039.8" algo="Sum"/><pk mz="491.29800005" i="1433.33" sn="6.30866" a="68.6949" fwhm="0.0428199" res="11473.6" algo="Sum"/><pk mz="491.36721005" i="774.588" sn="3.40921" a="27.7745" fwhm="0.0389393" res="12618.8" algo="Sum"/><pk mz="492.73043733" i="629.565" sn="2.73937" a="20.0076" fwhm="0.0288139" res="17100.4" algo="Sum"/><pk mz="492.91473712" i="1063.16" sn="4.62147" a="53.0245" fwhm="0.0434114" res="11354.5" algo="Sum"/><pk mz="493.03744936" i="659.895" sn="2.86757" a="25.8201" fwhm="0.0293084" res="16822.4" algo="Sum"/><pk mz="493.32249535" i="2039.9" sn="8.84766" a="89.9497" fwhm="0.0535994" res="9203.88" algo="Sum"/><pk mz="494.32225778" i="3119.25" sn="13.4424" a="107.076" fwhm="0.0263111" res="18787.6" algo="Sum"/><pk mz="494.77692104" i="596.062" sn="2.56624" a="15.332" fwhm="0.0301719" res="16398.6" algo="Sum"/><pk mz="494.81635544" i="1618.4" sn="6.96665" a="48.7362" fwhm="0.0269931" res="18331.2" algo="Sum"/><pk mz="494.91160509" i="858.977" sn="3.69722" a="38.1294" fwhm="0.0405422" res="12207.3" algo="Sum"/><pk mz="495.32876154" i="1500.84" sn="6.44403" a="68.5474" fwhm="0.0446852" res="11084.8" algo="Sum"/><pk mz="496.33816110" i="85721.9" sn="366.552" a="2068.11" fwhm="0.0212271" res="23382.3" algo="Sum"/><pk mz="496.81456299" i="1413.07" sn="6.03349" a="47.6331" fwhm="0.0312086" res="15919.2" algo="Sum"/><pk mz="496.94016850" i="3542.06" sn="15.1251" a="99.1571" fwhm="0.0250945" res="19802.8" algo="Sum"/><pk mz="496.98168753" i="778.351" sn="3.32359" a="26.7961" fwhm="0.0321227" res="15471.4" algo="Sum"/><pk mz="497.23501649" i="1025.98" sn="4.37229" a="33.7099" fwhm="0.0290098" res="17140.2" algo="Sum"/><pk mz="497.34158648" i="22745.8" sn="96.9374" a="630.055" fwhm="0.024223" res="20531.8" algo="Sum"/><pk mz="497.94251843" i="733.799" sn="3.12051" a="24.2906" fwhm="0.0269405" res="18483.1" algo="Sum"/><pk mz="498.34393732" i="4317.2" sn="18.354" a="121.067" fwhm="0.0248988" res="20014.8" algo="Sum"/><pk mz="498.80881660" i="669.176" sn="2.84245" a="25.0642" fwhm="0.0403308" res="12367.9" algo="Sum"/><pk mz="498.90017329" i="1728.65" sn="7.33162" a="47.6663" fwhm="0.0300945" res="16577.8" algo="Sum"/><pk mz="498.93721192" i="2540.98" sn="10.7733" a="75.1385" fwhm="0.026896" res="18550.6" algo="Sum"/><pk mz="499.30315679" i="585.5" sn="2.47864" a="22.8563" fwhm="0.0515568" res="9684.53" algo="Sum"/><pk mz="499.35026945" i="1496.89" sn="6.33571" a="57.6589" fwhm="0.0370744" res="13468.9" algo="Sum"/><pk mz="500.27271836" i="678.164" sn="2.86773" a="24.1994" fwhm="0.0413925" res="12086.1" algo="Sum"/><pk mz="500.76234404" i="617.709" sn="2.60609" a="20.4385" fwhm="0.0365321" res="13707.5" algo="Sum"/><pk mz="500.93252319" i="628.878" sn="2.65214" a="25.6049" fwhm="0.0440239" res="11378.6" algo="Sum"/><pk mz="501.27570285" i="628.716" sn="2.64752" a="30.8043" fwhm="0.0434286" res="11542.5" algo="Sum"/><pk mz="501.32878874" i="618.615" sn="2.60484" a="14.3398" fwhm="0.0350994" res="14283.1" algo="Sum"/><pk mz="501.34361834" i="601.938" sn="2.53462" a="9.94235" fwhm="0.0176616" res="28386" algo="Sum"/><pk mz="501.38559943" i="1143.57" sn="4.8153" a="45.3951" fwhm="0.0365085" res="13733.4" algo="Sum"/><pk mz="502.00756682" i="724.177" sn="3.04451" a="24.0669" fwhm="0.0284947" res="17617.6" algo="Sum"/><pk mz="502.28881634" i="839.17" sn="3.52292" a="21.4534" fwhm="0.0331785" res="15139" algo="Sum"/><pk mz="502.32532937" i="1404.86" sn="5.89774" a="49.4526" fwhm="0.0294705" res="17045" algo="Sum"/><pk mz="502.75893815" i="688.424" sn="2.88342" a="19.7244" fwhm="0.025833" res="19461.9" algo="Sum"/><pk mz="502.80800564" i="578.635" sn="2.42368" a="19.3837" fwhm="0.0386918" res="12995.2" algo="Sum"/><pk mz="502.88416151" i="587.956" sn="2.4627" a="19.9913" fwhm="0.0370818" res="13561.5" algo="Sum"/><pk mz="503.32975368" i="1195.36" sn="5.00083" a="46.6328" fwhm="0.0385231" res="13065.7" algo="Sum"/><pk mz="504.00480112" i="549.238" sn="2.28851" a="16.0877" fwhm="0.0272024" res="18528" algo="Sum"/><pk mz="504.30461163" i="2093.4" sn="8.71623" a="63.2988" fwhm="0.0295953" res="17040.1" algo="Sum"/><pk mz="504.33915646" i="1641.73" sn="6.82966" a="47.8691" fwhm="0.0350884" res="14373.4" algo="Sum"/><pk mz="504.80801033" i="673.656" sn="2.79286" a="22.6104" fwhm="0.0339427" res="14872.4" algo="Sum"/><pk mz="504.84441579" i="1553.12" sn="6.43238" a="42.6552" fwhm="0.02804" res="18004.5" algo="Sum"/><pk mz="505.10979889" i="574.085" sn="2.37439" a="22.6413" fwhm="0.0301614" res="16746.9" algo="Sum"/><pk mz="505.27907784" i="1002.98" sn="4.14118" a="33.9506" fwhm="0.0335054" res="15080.5" algo="Sum"/><pk mz="505.30723554" i="1133.52" sn="4.68044" a="42.7279" fwhm="0.0423511" res="11931.4" algo="Sum"/><pk mz="505.34291395" i="1019.24" sn="4.20852" a="30.1389" fwhm="0.0325858" res="15508.1" algo="Sum"/><pk mz="506.27100770" i="583.461" sn="2.39835" a="30.5113" fwhm="0.0377139" res="13424" algo="Sum"/><pk mz="506.35713173" i="1473.39" sn="6.05617" a="50.8527" fwhm="0.0260121" res="19466.2" algo="Sum"/><pk mz="506.71289953" i="554.823" sn="2.2743" a="19.5068" fwhm="0.0288337" res="17573.6" algo="Sum"/><pk mz="506.84232262" i="826.643" sn="3.385" a="30.9868" fwhm="0.0388747" res="13037.9" algo="Sum"/><pk mz="507.29549918" i="1197.83" sn="4.89708" a="79.3425" fwhm="0.0566643" res="8952.65" algo="Sum"/><pk mz="507.35753352" i="861.252" sn="3.52105" a="31.1114" fwhm="0.0342626" res="14807.9" algo="Sum"/><pk mz="508.33640562" i="561.499" sn="2.28849" a="18.573" fwhm="0.0397014" res="12804" algo="Sum"/><pk mz="508.37173595" i="782.095" sn="3.18803" a="27.1424" fwhm="0.0375249" res="13547.6" algo="Sum"/><pk mz="508.71024449" i="873.41" sn="3.54756" a="25.2857" fwhm="0.0258119" res="19708.4" algo="Sum"/><pk mz="509.00463208" i="557.265" sn="2.26189" a="23.8529" fwhm="0.0342554" res="14859.1" algo="Sum"/><pk mz="509.31710466" i="1614.02" sn="6.54742" a="86.1444" fwhm="0.0630113" res="8082.95" algo="Sum"/><pk mz="509.36036692" i="1935.14" sn="7.85048" a="74.6997" fwhm="0.0384923" res="13232.8" algo="Sum"/><pk mz="510.35386887" i="1879.55" sn="7.59313" a="80.9597" fwhm="0.0352931" res="14460.4" algo="Sum"/><pk mz="510.70742924" i="672.95" sn="2.71511" a="21.3186" fwhm="0.028889" res="17678.3" algo="Sum"/><pk mz="510.78950767" i="724.956" sn="2.9252" a="19.3435" fwhm="0.0310831" res="16433" algo="Sum"/><pk mz="511.24970376" i="980.561" sn="3.95561" a="38.1309" fwhm="0.0386764" res="13218.6" algo="Sum"/><pk mz="511.28545939" i="638.845" sn="2.57683" a="13.8296" fwhm="0.0267538" res="19110.8" algo="Sum"/><pk mz="511.34822609" i="991.556" sn="3.99864" a="43.5837" fwhm="0.0524979" res="9740.36" algo="Sum"/><pk mz="512.33366837" i="724.204" sn="2.91308" a="30.3726" fwhm="0.0481832" res="10633" algo="Sum"/><pk mz="512.79034269" i="675.005" sn="2.71203" a="24.5544" fwhm="0.0354422" res="14468.4" algo="Sum"/><pk mz="512.83800466" i="739.294" sn="2.97034" a="25.6261" fwhm="0.0380559" res="13475.9" algo="Sum"/><pk mz="512.91220661" i="3326.89" sn="13.3667" a="110.734" fwhm="0.0273235" res="18771.9" algo="Sum"/><pk mz="513.34925838" i="976.044" sn="3.92055" a="51.3873" fwhm="0.0501731" res="10231.6" algo="Sum"/><pk mz="513.40800511" i="808.985" sn="3.24951" a="28.3595" fwhm="0.0307803" res="16679.7" algo="Sum"/><pk mz="513.91417136" i="637.977" sn="2.55785" a="24.9861" fwhm="0.0359995" res="14275.6" algo="Sum"/><pk mz="514.65457811" i="556.363" sn="2.22049" a="18.3159" fwhm="0.0283825" res="18132.8" algo="Sum"/><pk mz="514.83571979" i="686.451" sn="2.73831" a="25.6204" fwhm="0.0453704" res="11347.4" algo="Sum"/><pk mz="514.87416519" i="1139.73" sn="4.54646" a="31.3926" fwhm="0.0341863" res="15060.9" algo="Sum"/><pk mz="514.90966852" i="2337.4" sn="9.32409" a="81.3592" fwhm="0.0309854" res="16617.8" algo="Sum"/><pk mz="515.01875418" i="549.665" sn="2.19158" a="22.1551" fwhm="0.0314156" res="16393.7" algo="Sum"/><pk mz="515.36983513" i="1136.41" sn="4.52529" a="41.2732" fwhm="0.0359653" res="14329.7" algo="Sum"/><pk mz="515.41024960" i="9872.03" sn="39.2718" a="288.258" fwhm="0.0248932" res="20704.9" algo="Sum"/><pk mz="515.91450548" i="575.579" sn="2.28085" a="21.9021" fwhm="0.0387352" res="13319" algo="Sum"/><pk mz="516.30318673" i="4288.77" sn="16.9613" a="131.404" fwhm="0.0253117" res="20397.8" algo="Sum"/><pk mz="516.41406855" i="3408.41" sn="13.4781" a="98.2996" fwhm="0.0258917" res="19945.2" algo="Sum"/><pk mz="516.74216325" i="887.66" sn="3.50626" a="31.5841" fwhm="0.0297137" res="17390.7" algo="Sum"/><pk mz="516.82590672" i="569.306" sn="2.24659" a="21.923" fwhm="0.0468737" res="11025.9" algo="Sum"/><pk mz="516.90806238" i="781.55" sn="3.08123" a="34.0286" fwhm="0.0479535" res="10779.4" algo="Sum"/><pk mz="517.30867161" i="1414.26" sn="5.56143" a="54.8312" fwhm="0.0345244" res="14983.8" algo="Sum"/><pk mz="517.36537363" i="1284.95" sn="5.05277" a="49.9053" fwhm="0.0485137" res="10664.3" algo="Sum"/><pk mz="517.41174353" i="1130.07" sn="4.44355" a="43.1041" fwhm="0.0418028" res="12377.4" algo="Sum"/><pk mz="518.31972605" i="145518" sn="569.754" a="3420" fwhm="0.0204068" res="25399.4" algo="Sum"/><pk mz="518.73923685" i="1287.08" sn="5.028" a="40.7948" fwhm="0.0281858" res="18404.2" algo="Sum"/><pk mz="518.85188818" i="648.177" sn="2.53196" a="22.5781" fwhm="0.0369177" res="14054.3" algo="Sum"/><pk mz="518.92237909" i="2977.57" sn="11.6304" a="101.02" fwhm="0.0264434" res="19623.9" algo="Sum"/><pk mz="519.32251777" i="37333.1" sn="145.387" a="1012.15" fwhm="0.0239688" res="21666.6" algo="Sum"/><pk mz="519.92392958" i="637.501" sn="2.47314" a="21.9664" fwhm="0.0330871" res="15713.8" algo="Sum"/><pk mz="520.28133506" i="579.356" sn="2.24593" a="24.6137" fwhm="0.035415" res="14691" algo="Sum"/><pk mz="520.33464753" i="20785.1" sn="80.5774" a="646.726" fwhm="0.028219" res="18439.2" algo="Sum"/><pk mz="520.73658440" i="829.181" sn="3.20922" a="26.7844" fwhm="0.0319282" res="16309.6" algo="Sum"/><pk mz="520.78117740" i="665.57" sn="2.57594" a="20.809" fwhm="0.0399587" res="13033" algo="Sum"/><pk mz="520.81998520" i="659.685" sn="2.55313" a="23.1558" fwhm="0.0488858" res="10653.8" algo="Sum"/><pk mz="520.91986662" i="2152.82" sn="8.32601" a="72.7446" fwhm="0.0282798" res="18420.2" algo="Sum"/><pk mz="521.26368103" i="910.738" sn="3.51383" a="44.2665" fwhm="0.0572016" res="9112.75" algo="Sum"/><pk mz="521.33892193" i="5794.88" sn="22.3525" a="192.357" fwhm="0.029326" res="17777.3" algo="Sum"/><pk mz="522.35219112" i="13307.8" sn="51.1609" a="410.176" fwhm="0.0256011" res="20403.5" algo="Sum"/><pk mz="522.59544097" i="660.191" sn="2.53781" a="24.5685" fwhm="0.0281936" res="18535.9" algo="Sum"/><pk mz="522.86618929" i="789.821" sn="3.03511" a="31.4677" fwhm="0.039741" res="13156.8" algo="Sum"/><pk mz="522.93216539" i="886.672" sn="3.40712" a="27.2065" fwhm="0.0384938" res="13584.9" algo="Sum"/><pk mz="523.29430368" i="1285.55" sn="4.93397" a="40.2256" fwhm="0.0453807" res="11531.2" algo="Sum"/><pk mz="523.35617121" i="4243.11" sn="16.2852" a="149.54" fwhm="0.0300041" res="17442.8" algo="Sum"/><pk mz="524.27332601" i="897.594" sn="3.44254" a="44.2065" fwhm="0.0412737" res="12702.4" algo="Sum"/><pk mz="524.36820165" i="27250.9" sn="104.528" a="779.321" fwhm="0.025201" res="20807.5" algo="Sum"/><pk mz="524.68388221" i="951.89" sn="3.64897" a="27.65" fwhm="0.0253088" res="20731.3" algo="Sum"/><pk mz="524.86058496" i="658.397" sn="2.52255" a="36.4757" fwhm="0.0398907" res="13157.5" algo="Sum"/><pk mz="525.28659656" i="2220.83" sn="8.50717" a="82.3053" fwhm="0.034246" res="15338.6" algo="Sum"/><pk mz="525.37139117" i="8518.74" sn="32.6315" a="258.86" fwhm="0.027487" res="19113.5" algo="Sum"/><pk mz="526.28954233" i="1481.54" sn="5.65916" a="50.0034" fwhm="0.0317544" res="16573.7" algo="Sum"/><pk mz="526.33228024" i="687.794" sn="2.62722" a="16.91" fwhm="0.0361928" res="14542.5" algo="Sum"/><pk mz="526.37456470" i="1830.8" sn="6.99325" a="63.6363" fwhm="0.0296026" res="17781.4" algo="Sum"/><pk mz="526.68103276" i="734.436" sn="2.80293" a="21.4011" fwhm="0.0270143" res="19496.4" algo="Sum"/><pk mz="526.77056125" i="1413.21" sn="5.39306" a="50.6535" fwhm="0.0272016" res="19365.5" algo="Sum"/><pk mz="526.84942185" i="589.64" sn="2.25016" a="22.1003" fwhm="0.0396228" res="13296.6" algo="Sum"/><pk mz="527.09150978" i="1053.03" sn="4.00594" a="40.4803" fwhm="0.0295002" res="17867.4" algo="Sum"/><pk mz="527.15361995" i="545.078" sn="2.07324" a="22.3718" fwhm="0.04063" res="12974.5" algo="Sum"/><pk mz="527.29651667" i="779.803" sn="2.96595" a="25.2077" fwhm="0.0372828" res="14143.2" algo="Sum"/><pk mz="527.32859855" i="803.334" sn="3.05506" a="30.0332" fwhm="0.0451612" res="11676.6" algo="Sum"/><pk mz="527.37872342" i="612.433" sn="2.32902" a="21.3491" fwhm="0.0493849" res="10679" algo="Sum"/><pk mz="528.76759664" i="1765.36" sn="6.6797" a="51.46" fwhm="0.0252013" res="20981.7" algo="Sum"/><pk mz="528.81158564" i="682.959" sn="2.58166" a="21.7045" fwhm="0.0457344" res="11562.7" algo="Sum"/><pk mz="528.88413960" i="1439.76" sn="5.43658" a="57.3902" fwhm="0.0348006" res="15197.6" algo="Sum"/><pk mz="528.95023231" i="1413.7" sn="5.33923" a="47.8099" fwhm="0.0290686" res="18196.6" algo="Sum"/><pk mz="529.32346352" i="710.647" sn="2.68331" a="24.3968" fwhm="0.0410032" res="12909.3" algo="Sum"/><pk mz="529.34786590" i="742.52" sn="2.80366" a="23.5557" fwhm="0.0400452" res="13218.8" algo="Sum"/><pk mz="529.38608781" i="645.917" sn="2.4389" a="10.5206" fwhm="0.0181487" res="29169.3" algo="Sum"/><pk mz="529.40470855" i="751.802" sn="2.83871" a="26.1043" fwhm="0.0356735" res="14840.3" algo="Sum"/><pk mz="530.31979117" i="662.41" sn="2.48855" a="17.7849" fwhm="0.0322057" res="16466.6" algo="Sum"/><pk mz="530.35507347" i="1077.33" sn="4.04687" a="37.136" fwhm="0.0336919" res="15741.3" algo="Sum"/><pk mz="530.76456890" i="901.361" sn="3.37427" a="29.8807" fwhm="0.0395407" res="13423.2" algo="Sum"/><pk mz="530.80688543" i="670.037" sn="2.50833" a="21.766" fwhm="0.0408617" res="12990.3" algo="Sum"/><pk mz="530.84773974" i="608.424" sn="2.278" a="11.4475" fwhm="0.0272607" res="19473" algo="Sum"/><pk mz="530.88206528" i="1100.24" sn="4.11921" a="45.356" fwhm="0.0403196" res="13166.8" algo="Sum"/><pk mz="530.94953125" i="631.763" sn="2.36503" a="21.4102" fwhm="0.0407874" res="13017.5" algo="Sum"/><pk mz="531.25607730" i="566.651" sn="2.12061" a="26.162" fwhm="0.0363536" res="14613.6" algo="Sum"/><pk mz="531.34888148" i="1234.92" sn="4.62127" a="60.5822" fwhm="0.0574306" res="9252.02" algo="Sum"/><pk mz="531.40395992" i="2507.76" sn="9.38449" a="97.4154" fwhm="0.0332521" res="15981.1" algo="Sum"/><pk mz="532.27766489" i="907.413" sn="3.37973" a="32.8789" fwhm="0.0361997" res="14703.9" algo="Sum"/><pk mz="532.33565054" i="2394.5" sn="8.91952" a="101.46" fwhm="0.0344565" res="15449.5" algo="Sum"/><pk mz="532.40576611" i="1052.17" sn="3.91823" a="33.4127" fwhm="0.0333855" res="15947.2" algo="Sum"/><pk mz="532.43176246" i="814.547" sn="3.03184" a="20.8718" fwhm="0.0297363" res="17905.1" algo="Sum"/><pk mz="532.71588376" i="856.673" sn="3.17811" a="26.4867" fwhm="0.027828" res="19143.2" algo="Sum"/><pk mz="532.80312172" i="551.004" sn="2.04368" a="25.3689" fwhm="0.0554661" res="9605.93" algo="Sum"/><pk mz="532.89599970" i="1018.99" sn="3.77643" a="48.6819" fwhm="0.0453247" res="11757.3" algo="Sum"/><pk mz="532.96316840" i="756.58" sn="2.80337" a="31.6059" fwhm="0.0363172" res="14675.2" algo="Sum"/><pk mz="533.27927870" i="557.425" sn="2.06376" a="23.1234" fwhm="0.0385612" res="13829.4" algo="Sum"/><pk mz="533.34143868" i="1401.62" sn="5.18973" a="60.417" fwhm="0.0463542" res="11505.8" algo="Sum"/><pk mz="534.29248134" i="25524" sn="93.9721" a="735.336" fwhm="0.0251738" res="21224.2" algo="Sum"/><pk mz="534.71319619" i="1416.58" sn="5.20878" a="39.9737" fwhm="0.0235934" res="22663.7" algo="Sum"/><pk mz="534.80478102" i="549.194" sn="2.01936" a="20.0018" fwhm="0.0500085" res="10694.3" algo="Sum"/><pk mz="534.89553291" i="2627.36" sn="9.65975" a="98.4357" fwhm="0.0323005" res="16560" algo="Sum"/><pk mz="535.29566162" i="7137.54" sn="26.2329" a="234.151" fwhm="0.0275249" res="19447.7" algo="Sum"/><pk mz="535.37571463" i="1567.2" sn="5.76" a="59.1011" fwhm="0.0344008" res="15562.9" algo="Sum"/><pk mz="535.89497212" i="655.425" sn="2.40455" a="28.5699" fwhm="0.0399193" res="13424.5" algo="Sum"/><pk mz="536.29382826" i="3137.42" sn="11.506" a="113.434" fwhm="0.0293355" res="18281.4" algo="Sum"/><pk mz="536.37989739" i="635.629" sn="2.33092" a="27.6431" fwhm="0.0510749" res="10501.8" algo="Sum"/><pk mz="536.71018758" i="948.142" sn="3.4737" a="31.3828" fwhm="0.0267387" res="20072.4" algo="Sum"/><pk mz="536.79948876" i="1672.58" sn="6.12769" a="66.5567" fwhm="0.0307547" res="17454.2" algo="Sum"/><pk mz="536.89305927" i="1929.54" sn="7.06798" a="79.2483" fwhm="0.0349116" res="15378.7" algo="Sum"/><pk mz="537.29737717" i="1248.72" sn="4.57294" a="44.0351" fwhm="0.0441783" res="12162" algo="Sum"/><pk mz="537.39236716" i="234963" sn="860.257" a="5340.68" fwhm="0.0194016" res="27698.3" algo="Sum"/><pk mz="538.29670544" i="551.642" sn="2.01629" a="24.4304" fwhm="0.0534333" res="10074.2" algo="Sum"/><pk mz="538.39520176" i="73030.4" sn="266.948" a="1930.89" fwhm="0.0234021" res="23006.2" algo="Sum"/><pk mz="538.79667547" i="1760.93" sn="6.42842" a="56.7035" fwhm="0.0299869" res="17967.7" algo="Sum"/><pk mz="538.83859067" i="856.282" sn="3.12592" a="24.3641" fwhm="0.0422665" res="12748.6" algo="Sum"/><pk mz="538.88902163" i="815.346" sn="2.97606" a="26.9858" fwhm="0.0433342" res="12435.7" algo="Sum"/><pk mz="538.97954298" i="1489.75" sn="5.43589" a="49.0557" fwhm="0.0271831" res="19827.7" algo="Sum"/><pk mz="539.10184043" i="1008.21" sn="3.67747" a="36.646" fwhm="0.0303731" res="17749.3" algo="Sum"/><pk mz="539.29594360" i="852.023" sn="3.10658" a="54.7857" fwhm="0.0738227" res="7305.28" algo="Sum"/><pk mz="539.39370508" i="20375" sn="74.2817" a="697.259" fwhm="0.0292951" res="18412.4" algo="Sum"/><pk mz="540.30202846" i="699.177" sn="2.54071" a="30.2052" fwhm="0.0453864" res="11904.5" algo="Sum"/><pk mz="540.39344533" i="5030.25" sn="18.2798" a="177.813" fwhm="0.030954" res="17458" algo="Sum"/><pk mz="540.79460403" i="903.807" sn="3.27881" a="33.5898" fwhm="0.0382214" res="14149" algo="Sum"/><pk mz="540.83672891" i="757.179" sn="2.74537" a="32.1049" fwhm="0.0399777" res="13528.5" algo="Sum"/><pk mz="541.11699963" i="742.01" sn="2.6874" a="24.8022" fwhm="0.0308686" res="17529.7" algo="Sum"/><pk mz="541.25970735" i="1215.65" sn="4.40065" a="38.9612" fwhm="0.0369808" res="14636.2" algo="Sum"/><pk mz="541.30545160" i="698.534" sn="2.52901" a="20.6227" fwhm="0.0412918" res="13109.3" algo="Sum"/><pk mz="541.34191831" i="760.79" sn="2.75441" a="16.0237" fwhm="0.027529" res="19664.4" algo="Sum"/><pk mz="541.38867003" i="1602.65" sn="5.80184" a="69.5262" fwhm="0.0423015" res="12798.3" algo="Sum"/><pk mz="542.31849960" i="29950.4" sn="107.943" a="846.892" fwhm="0.0249927" res="21699.1" algo="Sum"/><pk mz="542.37995714" i="948.469" sn="3.41833" a="30.3713" fwhm="0.0552151" res="9823.04" algo="Sum"/><pk mz="542.74392019" i="1316.25" sn="4.74028" a="44.5522" fwhm="0.0292809" res="18535.8" algo="Sum"/><pk mz="542.83464756" i="645.099" sn="2.32322" a="30.3204" fwhm="0.0493222" res="11005.9" algo="Sum"/><pk mz="542.92407187" i="622.108" sn="2.24014" a="31.4142" fwhm="0.0441421" res="12299.5" algo="Sum"/><pk mz="543.06222224" i="575.916" sn="2.07098" a="23.4788" fwhm="0.0506665" res="10718.4" algo="Sum"/><pk mz="543.32206322" i="9066.61" sn="32.5649" a="283.681" fwhm="0.0267033" res="20346.6" algo="Sum"/><pk mz="543.39337491" i="854.906" sn="3.07146" a="46.6447" fwhm="0.0671355" res="8093.98" algo="Sum"/><pk mz="544.33411187" i="27842.6" sn="99.6588" a="799.92" fwhm="0.0255566" res="21299.2" algo="Sum"/><pk mz="544.74164316" i="1643.61" sn="5.87385" a="49.6217" fwhm="0.0274327" res="19857.4" algo="Sum"/><pk mz="544.80740927" i="677.82" sn="2.4223" a="29.1564" fwhm="0.0617297" res="8825.7" algo="Sum"/><pk mz="544.84815994" i="583.541" sn="2.0853" a="21.6229" fwhm="0.0506333" res="10760.7" algo="Sum"/><pk mz="544.91930156" i="966.459" sn="3.45192" a="51.3014" fwhm="0.0452126" res="12052.4" algo="Sum"/><pk mz="545.33764492" i="8593.21" sn="30.6191" a="274.486" fwhm="0.0273483" res="19940.5" algo="Sum"/><pk mz="545.41933782" i="2985.56" sn="10.618" a="108.882" fwhm="0.0302667" res="18020.5" algo="Sum"/><pk mz="545.81067217" i="554.053" sn="1.9691" a="20.7744" fwhm="0.0460552" res="11851.2" algo="Sum"/><pk mz="546.34964704" i="44981.3" sn="159.635" a="1288.92" fwhm="0.0252577" res="21631" algo="Sum"/><pk mz="546.41807903" i="1518.75" sn="5.39007" a="57.6788" fwhm="0.0398385" res="13715.8" algo="Sum"/><pk mz="546.73872561" i="932.748" sn="3.30898" a="30.1238" fwhm="0.0304906" res="17931.4" algo="Sum"/><pk mz="546.82771018" i="1912.76" sn="6.78675" a="76.6015" fwhm="0.032926" res="16607.8" algo="Sum"/><pk mz="546.91180206" i="713.238" sn="2.53097" a="36.296" fwhm="0.0579909" res="9430.99" algo="Sum"/><pk mz="547.35279824" i="13847.9" sn="49.0752" a="441.323" fwhm="0.0271655" res="20148.8" algo="Sum"/><pk mz="547.41818826" i="775.415" sn="2.74796" a="33.1772" fwhm="0.0417056" res="13125.8" algo="Sum"/><pk mz="548.27167303" i="1278.61" sn="4.52259" a="42.3824" fwhm="0.0320403" res="17111.9" algo="Sum"/><pk mz="548.31236687" i="764.076" sn="2.70299" a="19.1228" fwhm="0.0369406" res="14843.1" algo="Sum"/><pk mz="548.35628642" i="3086.51" sn="10.9178" a="115.456" fwhm="0.0310676" res="17650.4" algo="Sum"/><pk mz="548.82583389" i="1330.33" sn="4.70006" a="57.0262" fwhm="0.0370607" res="14808.8" algo="Sum"/><pk mz="548.89152551" i="812.817" sn="2.87139" a="24.8987" fwhm="0.038269" res="14343" algo="Sum"/><pk mz="549.07187746" i="783.172" sn="2.7669" a="27.4777" fwhm="0.0405433" res="13542.9" algo="Sum"/><pk mz="549.27434161" i="705.259" sn="2.49153" a="26.2002" fwhm="0.0461254" res="11908.3" algo="Sum"/><pk mz="549.35786279" i="872.463" sn="3.08292" a="46.4695" fwhm="0.0672738" res="8166" algo="Sum"/><pk mz="549.40619023" i="743.855" sn="2.62908" a="29.1429" fwhm="0.039834" res="13792.4" algo="Sum"/><pk mz="549.78567968" i="933.179" sn="3.29455" a="29.5596" fwhm="0.0301308" res="18246.6" algo="Sum"/><pk mz="550.28673587" i="939.707" sn="3.31412" a="38.5616" fwhm="0.037666" res="14609.6" algo="Sum"/><pk mz="550.38129501" i="584.884" sn="2.06267" a="23.4882" fwhm="0.0575847" res="9557.76" algo="Sum"/><pk mz="550.62359835" i="553.275" sn="1.9511" a="22.4346" fwhm="0.0320518" res="17179.2" algo="Sum"/><pk mz="550.68727299" i="695.748" sn="2.45316" a="23.5586" fwhm="0.02962" res="18591.7" algo="Sum"/><pk mz="550.78451353" i="594.859" sn="2.09711" a="20.3125" fwhm="0.046957" res="11729.5" algo="Sum"/><pk mz="550.81769828" i="672.534" sn="2.37094" a="24.5951" fwhm="0.0509094" res="10819.6" algo="Sum"/><pk mz="550.87170496" i="1222.59" sn="4.3101" a="70.6449" fwhm="0.051455" res="10705.9" algo="Sum"/><pk mz="550.99479489" i="668.396" sn="2.3539" a="29.5821" fwhm="0.0383716" res="14359.5" algo="Sum"/><pk mz="551.35125803" i="1634.13" sn="5.7545" a="73.2444" fwhm="0.0444646" res="12399.8" algo="Sum"/><pk mz="551.40479320" i="840.486" sn="2.96013" a="29.0833" fwhm="0.0443003" res="12447" algo="Sum"/><pk mz="552.35378833" i="716.683" sn="2.51626" a="27.81" fwhm="0.0372402" res="14832.2" algo="Sum"/><pk mz="552.77334703" i="1531.22" sn="5.36604" a="65.979" fwhm="0.0320193" res="17263.7" algo="Sum"/><pk mz="552.86664734" i="1086.04" sn="3.80131" a="61.8245" fwhm="0.0522177" res="10587.7" algo="Sum"/><pk mz="553.30905758" i="1039.77" sn="3.63803" a="32.1144" fwhm="0.0667945" res="8283.75" algo="Sum"/><pk mz="553.36658196" i="123205" sn="431.079" a="3795.13" fwhm="0.0262785" res="21057.8" algo="Sum"/><pk mz="553.45370340" i="4650.94" sn="16.2731" a="170.67" fwhm="0.0399425" res="13856.3" algo="Sum"/><pk mz="554.36940311" i="41596.7" sn="144.984" a="1407.46" fwhm="0.0297365" res="18642.7" algo="Sum"/><pk mz="554.45794117" i="1990.57" sn="6.93553" a="80.5033" fwhm="0.0351305" res="15782.8" algo="Sum"/><pk mz="554.77079037" i="1584.07" sn="5.50469" a="54.5227" fwhm="0.0321262" res="17268.5" algo="Sum"/><pk mz="554.89656896" i="2069.88" sn="7.19532" a="68.5698" fwhm="0.0349868" res="15860.2" algo="Sum"/><pk mz="554.94743890" i="1138.03" sn="3.95604" a="49.235" fwhm="0.0406534" res="13650.7" algo="Sum"/><pk mz="555.06854460" i="929.878" sn="3.23159" a="40.737" fwhm="0.0303239" res="18304.7" algo="Sum"/><pk mz="555.28896840" i="604.049" sn="2.09904" a="13.0196" fwhm="0.0278814" res="19916.1" algo="Sum"/><pk mz="555.36604071" i="20054.2" sn="69.6874" a="735.198" fwhm="0.0315313" res="17613.2" algo="Sum"/><pk mz="555.45128446" i="625.795" sn="2.17469" a="23.8384" fwhm="0.0426081" res="13036.3" algo="Sum"/><pk mz="555.89521991" i="595.949" sn="2.07137" a="25.1505" fwhm="0.051809" res="10729.7" algo="Sum"/><pk mz="556.36689009" i="5901.86" sn="20.4833" a="213.733" fwhm="0.0308718" res="18021.9" algo="Sum"/><pk mz="556.76689289" i="828.757" sn="2.87184" a="26.9395" fwhm="0.0364878" res="15259" algo="Sum"/><pk mz="556.80089993" i="946.362" sn="3.27937" a="33.1599" fwhm="0.0462498" res="12039" algo="Sum"/><pk mz="556.85647102" i="1689.26" sn="5.85345" a="55.4665" fwhm="0.0390307" res="14267.1" algo="Sum"/><pk mz="556.89360491" i="2088.82" sn="7.23552" a="66.1959" fwhm="0.0351398" res="15847.9" algo="Sum"/><pk mz="557.09093081" i="808.602" sn="2.79933" a="33.6736" fwhm="0.0344957" res="16149.6" algo="Sum"/><pk mz="557.30751458" i="680.131" sn="2.35344" a="28.9541" fwhm="0.0574274" res="9704.56" algo="Sum"/><pk mz="557.36817448" i="1725.85" sn="5.9705" a="81.6324" fwhm="0.0432635" res="12883.1" algo="Sum"/><pk mz="557.43453095" i="900.817" sn="3.11481" a="42.7102" fwhm="0.0429631" res="12974.7" algo="Sum"/><pk mz="557.89490343" i="563.818" sn="1.94698" a="27.6034" fwhm="0.0528908" res="10548" algo="Sum"/><pk mz="558.29200590" i="5293.55" sn="18.2334" a="171.184" fwhm="0.0280919" res="19873.7" algo="Sum"/><pk mz="558.36025288" i="691.418" sn="2.38053" a="37.1524" fwhm="0.0623595" res="8953.9" algo="Sum"/><pk mz="558.71884772" i="709.645" sn="2.44134" a="24.1242" fwhm="0.0370972" res="15060.9" algo="Sum"/><pk mz="558.82094178" i="730.236" sn="2.5119" a="14.8183" fwhm="0.0279698" res="19979.4" algo="Sum"/><pk mz="558.85353194" i="983.995" sn="3.38435" a="29.438" fwhm="0.0437939" res="12761" algo="Sum"/><pk mz="558.89130179" i="1062.17" sn="3.65323" a="44.0359" fwhm="0.0417965" res="13371.7" algo="Sum"/><pk mz="559.29526539" i="1948.11" sn="6.69843" a="83.6141" fwhm="0.038104" res="14678.1" algo="Sum"/><pk mz="559.38723433" i="726.922" sn="2.49946" a="34.3669" fwhm="0.0678176" res="8248.4" algo="Sum"/><pk mz="559.51357895" i="915.814" sn="3.14814" a="35.6384" fwhm="0.0329404" res="16985.7" algo="Sum"/><pk mz="560.30653950" i="4250.28" sn="14.5863" a="151.692" fwhm="0.0299546" res="18705.2" algo="Sum"/><pk mz="560.35713233" i="544.863" sn="1.87024" a="12.0619" fwhm="0.0280083" res="20006.8" algo="Sum"/><pk mz="560.71327641" i="809.686" sn="2.77623" a="30.2425" fwhm="0.0331909" res="16893.6" algo="Sum"/><pk mz="560.76721999" i="589.586" sn="2.02155" a="20.715" fwhm="0.0440477" res="12730.9" algo="Sum"/><pk mz="560.80825390" i="570.6" sn="1.95645" a="17.1947" fwhm="0.042029" res="13343.4" algo="Sum"/><pk mz="560.84061515" i="588.04" sn="2.01621" a="22.2791" fwhm="0.0497366" res="11276.2" algo="Sum"/><pk mz="560.88605578" i="594.419" sn="2.03806" a="33.5286" fwhm="0.070524" res="7953.12" algo="Sum"/><pk mz="561.08413782" i="822.393" sn="2.82042" a="27.9222" fwhm="0.0316848" res="17708.3" algo="Sum"/><pk mz="561.31004222" i="1571.99" sn="5.38989" a="75.5687" fwhm="0.0416217" res="13486" algo="Sum"/><pk mz="561.40278889" i="1139.07" sn="3.9053" a="44.3823" fwhm="0.0480046" res="11694.8" algo="Sum"/><pk mz="562.32280026" i="8048.62" sn="27.5341" a="279.998" fwhm="0.0281986" res="19941.5" algo="Sum"/><pk mz="562.40573370" i="600.802" sn="2.05548" a="24.2077" fwhm="0.0484219" res="11614.7" algo="Sum"/><pk mz="562.56522717" i="783.856" sn="2.68051" a="30.8979" fwhm="0.0356605" res="15775.6" algo="Sum"/><pk mz="562.76230718" i="662.801" sn="2.26556" a="18.6178" fwhm="0.0356951" res="15765.8" algo="Sum"/><pk mz="562.80249458" i="1558.04" sn="5.32561" a="58.8029" fwhm="0.0358229" res="15710.7" algo="Sum"/><pk mz="562.84339650" i="630.793" sn="2.15615" a="13.4407" fwhm="0.0280704" res="20051.1" algo="Sum"/><pk mz="562.87737584" i="608.19" sn="2.07889" a="31.5646" fwhm="0.0671857" res="8377.94" algo="Sum"/><pk mz="563.32599205" i="2742.7" sn="9.36541" a="127.261" fwhm="0.0312435" res="18030.2" algo="Sum"/><pk mz="564.30326792" i="3596.99" sn="12.2429" a="143.523" fwhm="0.0374202" res="15080.2" algo="Sum"/><pk mz="564.79978618" i="1370.33" sn="4.65828" a="52.4151" fwhm="0.0345737" res="16336.1" algo="Sum"/><pk mz="564.87807338" i="718.279" sn="2.44134" a="54.6745" fwhm="0.0714686" res="7903.86" algo="Sum"/><pk mz="564.96785511" i="550.949" sn="1.87289" a="23.4013" fwhm="0.0435969" res="12958.9" algo="Sum"/><pk mz="565.30505840" i="1431.95" sn="4.86494" a="71.3517" fwhm="0.0556767" res="10153.3" algo="Sum"/><pk mz="565.42230401" i="3699.32" sn="12.5684" a="123.32" fwhm="0.0297647" res="18996.4" algo="Sum"/><pk mz="566.31741479" i="10951.9" sn="37.0973" a="366.048" fwhm="0.027491" res="20600.1" algo="Sum"/><pk mz="566.42523948" i="1480.86" sn="5.01593" a="57.2039" fwhm="0.033899" res="16709.2" algo="Sum"/><pk mz="566.66576331" i="784.16" sn="2.65312" a="24.9529" fwhm="0.0299173" res="18941.1" algo="Sum"/><pk mz="566.79237595" i="747.721" sn="2.52945" a="35.5793" fwhm="0.0601713" res="9419.65" algo="Sum"/><pk mz="566.83894077" i="593.321" sn="2.007" a="12.7806" fwhm="0.0281698" res="20122.2" algo="Sum"/><pk mz="566.88413213" i="1533.69" sn="5.1865" a="60.0534" fwhm="0.0347146" res="16329.8" algo="Sum"/><pk mz="566.96206674" i="594.839" sn="2.01131" a="29.3399" fwhm="0.05159" res="10989.8" algo="Sum"/><pk mz="567.32170709" i="4181.58" sn="14.1238" a="141.607" fwhm="0.0409036" res="13869.7" algo="Sum"/><pk mz="567.41270082" i="862.096" sn="2.91188" a="50.547" fwhm="0.0620049" res="9151.09" algo="Sum"/><pk mz="567.79670963" i="582.001" sn="1.96078" a="24.8158" fwhm="0.0386162" res="14703.6" algo="Sum"/><pk mz="568.33394468" i="10014.6" sn="33.7116" a="330.281" fwhm="0.0286988" res="19803.4" algo="Sum"/><pk mz="568.41722394" i="564.026" sn="1.89886" a="20.5529" fwhm="0.0375174" res="15150.8" algo="Sum"/><pk mz="568.66307687" i="626.232" sn="2.10666" a="22.7174" fwhm="0.0366326" res="15523.4" algo="Sum"/><pk mz="568.74590470" i="795.919" sn="2.67759" a="34.7758" fwhm="0.0450786" res="12616.8" algo="Sum"/><pk mz="568.80250743" i="744.983" sn="2.50629" a="28.779" fwhm="0.052241" res="10888" algo="Sum"/><pk mz="568.83449319" i="589.126" sn="1.98195" a="17.0904" fwhm="0.0376261" res="15118.1" algo="Sum"/><pk mz="569.36014363" i="23610.4" sn="79.2628" a="786.567" fwhm="0.0290032" res="19631" algo="Sum"/><pk mz="569.42776601" i="4785.53" sn="16.0441" a="173.925" fwhm="0.0326235" res="17454.5" algo="Sum"/><pk mz="569.80792558" i="693.734" sn="2.32428" a="37.6339" fwhm="0.0584366" res="9750.87" algo="Sum"/><pk mz="570.36229873" i="8898.34" sn="29.7782" a="319.025" fwhm="0.0323976" res="17605.1" algo="Sum"/><pk mz="570.43130252" i="1994.42" sn="6.67432" a="80.6964" fwhm="0.0317524" res="17965" algo="Sum"/><pk mz="570.74357032" i="807.346" sn="2.70197" a="34.8562" fwhm="0.0586934" res="9724.15" algo="Sum"/><pk mz="570.79705940" i="856.414" sn="2.86596" a="42.1154" fwhm="0.0683519" res="8350.86" algo="Sum"/><pk mz="570.86932038" i="2491.81" sn="8.34055" a="102.573" fwhm="0.0328685" res="17368.3" algo="Sum"/><pk mz="570.91608276" i="595.185" sn="1.99183" a="22.7734" fwhm="0.0402987" res="14167.1" algo="Sum"/><pk mz="571.03677761" i="556.364" sn="1.86165" a="26.3255" fwhm="0.0535589" res="10661.9" algo="Sum"/><pk mz="571.35976205" i="4471.59" sn="14.9458" a="169.458" fwhm="0.0335504" res="17029.9" algo="Sum"/><pk mz="571.43024393" i="1093.9" sn="3.65624" a="44.1064" fwhm="0.0512741" res="11144.6" algo="Sum"/><pk mz="571.86820918" i="629.604" sn="2.10371" a="39.5951" fwhm="0.0578337" res="9888.15" algo="Sum"/><pk mz="572.36309267" i="1929.84" sn="6.44394" a="72.472" fwhm="0.0325551" res="17581.4" algo="Sum"/><pk mz="572.70772726" i="564.871" sn="1.88504" a="19.343" fwhm="0.0367967" res="15564.1" algo="Sum"/><pk mz="572.74072257" i="582.371" sn="1.94299" a="19.0497" fwhm="0.0467075" res="12262.3" algo="Sum"/><pk mz="572.79060863" i="804.16" sn="2.68278" a="28.0423" fwhm="0.0460699" res="12433.1" algo="Sum"/><pk mz="572.82818298" i="1396.57" sn="4.65877" a="37.2187" fwhm="0.0360613" res="15884.9" algo="Sum"/><pk mz="572.86451083" i="2533.94" sn="8.45215" a="96.9184" fwhm="0.0410981" res="13939" algo="Sum"/><pk mz="572.91022503" i="797.128" sn="2.65889" a="29.6034" fwhm="0.0426258" res="13440.4" algo="Sum"/><pk mz="572.97423505" i="599.395" sn="1.99942" a="26.2885" fwhm="0.0415478" res="13790.7" algo="Sum"/><pk mz="573.36343183" i="1166.49" sn="3.89067" a="56.5303" fwhm="0.0579993" res="9885.7" algo="Sum"/><pk mz="573.40850316" i="753.363" sn="2.51277" a="13.8161" fwhm="0.0188883" res="30357.9" algo="Sum"/><pk mz="573.42511083" i="890.708" sn="2.97075" a="24.9795" fwhm="0.0424996" res="13492.5" algo="Sum"/><pk mz="573.86804973" i="710.955" sn="2.36915" a="37.4219" fwhm="0.0553647" res="10365.2" algo="Sum"/><pk mz="574.37764981" i="592.966" sn="1.97359" a="26.477" fwhm="0.0545278" res="10533.7" algo="Sum"/><pk mz="574.69861209" i="685.394" sn="2.27917" a="28.0931" fwhm="0.0437638" res="13131.8" algo="Sum"/><pk mz="574.79046728" i="689.388" sn="2.29182" a="22.7853" fwhm="0.049914" res="11515.6" algo="Sum"/><pk mz="574.82850247" i="923.53" sn="3.07014" a="28.4725" fwhm="0.0417782" res="13759.1" algo="Sum"/><pk mz="574.86382566" i="1183.63" sn="3.9348" a="49.3517" fwhm="0.0513797" res="11188.5" algo="Sum"/><pk mz="574.91286484" i="560.415" sn="1.86302" a="20.8489" fwhm="0.0416753" res="13795" algo="Sum"/><pk mz="575.28319774" i="647.555" sn="2.15008" a="28.4627" fwhm="0.0421137" res="13660.2" algo="Sum"/><pk mz="575.30412158" i="607.443" sn="2.017" a="18.0643" fwhm="0.0333925" res="17228.5" algo="Sum"/><pk mz="575.40209813" i="911.293" sn="3.02565" a="36.686" fwhm="0.0415348" res="13853.5" algo="Sum"/><pk mz="575.49411208" i="913.839" sn="3.03351" a="36.0658" fwhm="0.0400009" res="14387" algo="Sum"/><pk mz="576.27617068" i="3255.97" sn="10.7886" a="105.163" fwhm="0.0293009" res="19667.5" algo="Sum"/><pk mz="576.38202560" i="585.501" sn="1.93966" a="21.9911" fwhm="0.0497418" res="11587.5" algo="Sum"/><pk mz="576.40555939" i="544.992" sn="1.80535" a="16.1659" fwhm="0.0360639" res="15982.9" algo="Sum"/><pk mz="576.69451753" i="1116.59" sn="3.69867" a="40.8109" fwhm="0.0330298" res="17459.8" algo="Sum"/><pk mz="576.81380354" i="568.887" sn="1.88207" a="24.722" fwhm="0.0615687" res="9368.62" algo="Sum"/><pk mz="576.87848737" i="2315.49" sn="7.66044" a="119.585" fwhm="0.0336564" res="17140.2" algo="Sum"/><pk mz="577.05097593" i="548.351" sn="1.8148" a="26.4402" fwhm="0.039849" res="14481" algo="Sum"/><pk mz="577.28039001" i="1060" sn="3.50693" a="41.0998" fwhm="0.0415315" res="13899.8" algo="Sum"/><pk mz="577.37632870" i="855.604" sn="2.83081" a="25.7037" fwhm="0.0426457" res="13538.9" algo="Sum"/><pk mz="577.51341871" i="806.539" sn="2.66868" a="28.3014" fwhm="0.0354604" res="16286.1" algo="Sum"/><pk mz="577.87978694" i="632.759" sn="2.09034" a="36.9747" fwhm="0.0672812" res="8589.02" algo="Sum"/><pk mz="578.27421758" i="1335.98" sn="4.41087" a="48.0809" fwhm="0.03228" res="17914.3" algo="Sum"/><pk mz="578.69346313" i="894.742" sn="2.94878" a="29.7205" fwhm="0.0370129" res="15634.9" algo="Sum"/><pk mz="578.73536815" i="690.18" sn="2.27424" a="20.868" fwhm="0.0414085" res="13976.2" algo="Sum"/><pk mz="578.77840295" i="845.511" sn="2.78657" a="42.2211" fwhm="0.0505556" res="11448.4" algo="Sum"/><pk mz="578.87594705" i="2294.52" sn="7.56519" a="98.8046" fwhm="0.0307433" res="18829.3" algo="Sum"/><pk mz="579.28607474" i="1692.12" sn="5.57408" a="75.1726" fwhm="0.0353299" res="16396.5" algo="Sum"/><pk mz="579.35275233" i="588.929" sn="1.93957" a="14.814" fwhm="0.0332256" res="17436.9" algo="Sum"/><pk mz="579.87890968" i="561.347" sn="1.8454" a="32.2267" fwhm="0.0568301" res="10203.7" algo="Sum"/><pk mz="580.28482949" i="1159.11" sn="3.80678" a="57.802" fwhm="0.0419932" res="13818.5" algo="Sum"/><pk mz="580.73167876" i="590.471" sn="1.93393" a="16.9968" fwhm="0.0427692" res="13578.3" algo="Sum"/><pk mz="580.77726535" i="897.856" sn="2.94062" a="31.8773" fwhm="0.0465767" res="12469.3" algo="Sum"/><pk mz="580.82242619" i="946.094" sn="3.09861" a="39.2621" fwhm="0.0456631" res="12719.7" algo="Sum"/><pk mz="580.87723772" i="1156.81" sn="3.78874" a="61.5637" fwhm="0.0519751" res="11176.1" algo="Sum"/><pk mz="581.29139102" i="710.717" sn="2.32506" a="36.3518" fwhm="0.0590327" res="9846.94" algo="Sum"/><pk mz="581.39507714" i="2271.2" sn="7.42763" a="90.1616" fwhm="0.0373998" res="15545.4" algo="Sum"/><pk mz="581.80274028" i="612.342" sn="2.00027" a="40.4066" fwhm="0.0890539" res="6533.16" algo="Sum"/><pk mz="582.29134803" i="2272.41" sn="7.40805" a="89.441" fwhm="0.0329204" res="17687.9" algo="Sum"/><pk mz="582.39956925" i="988.08" sn="3.21499" a="36.5209" fwhm="0.0403316" res="14440.3" algo="Sum"/><pk mz="582.64124221" i="725.767" sn="2.36068" a="23.5433" fwhm="0.0304812" res="19114.8" algo="Sum"/><pk mz="582.81819378" i="1131.02" sn="3.67965" a="37.9562" fwhm="0.0490139" res="11890.9" algo="Sum"/><pk mz="582.85809035" i="1185.5" sn="3.8565" a="44.835" fwhm="0.0561243" res="10385.1" algo="Sum"/><pk mz="583.25033725" i="7426.2" sn="24.1462" a="244.469" fwhm="0.0290945" res="20046.8" algo="Sum"/><pk mz="583.31692967" i="1705.48" sn="5.54534" a="89.1522" fwhm="0.0514472" res="11338.2" algo="Sum"/><pk mz="583.38516313" i="923.331" sn="3.0022" a="53.6141" fwhm="0.0582536" res="10014.6" algo="Sum"/><pk mz="583.81189448" i="574.339" sn="1.86561" a="24.751" fwhm="0.0550057" res="10613.7" algo="Sum"/><pk mz="584.25461877" i="3825.72" sn="12.4165" a="129.647" fwhm="0.0294124" res="19864.2" algo="Sum"/><pk mz="584.30697770" i="1522.93" sn="4.94273" a="62.7469" fwhm="0.0483888" res="12075.3" algo="Sum"/><pk mz="584.37144905" i="707.415" sn="2.2959" a="29.2936" fwhm="0.0572042" res="10215.5" algo="Sum"/><pk mz="584.63816081" i="702.257" sn="2.27889" a="22.9783" fwhm="0.0302929" res="19299.5" algo="Sum"/><pk mz="584.72638207" i="1167.92" sn="3.79022" a="46.497" fwhm="0.0363401" res="16090.4" algo="Sum"/><pk mz="584.81391076" i="701.6" sn="2.27643" a="39.2362" fwhm="0.0615916" res="9495.03" algo="Sum"/><pk mz="584.86307828" i="725.91" sn="2.35525" a="41.2292" fwhm="0.0643904" res="9083.08" algo="Sum"/><pk mz="585.26656159" i="4916.53" sn="15.9415" a="188.345" fwhm="0.0347449" res="16844.7" algo="Sum"/><pk mz="585.33594168" i="5956.44" sn="19.3189" a="207.124" fwhm="0.0306431" res="19101.7" algo="Sum"/><pk mz="586.30379272" i="4826.55" sn="15.6346" a="151.124" fwhm="0.0374125" res="15671.3" algo="Sum"/><pk mz="586.33457352" i="2495.88" sn="8.08513" a="100.036" fwhm="0.0375963" res="15595.5" algo="Sum"/><pk mz="586.72339692" i="1513.16" sn="4.89752" a="53.3256" fwhm="0.0323006" res="18164.5" algo="Sum"/><pk mz="586.76978642" i="683.866" sn="2.21341" a="23.3028" fwhm="0.047768" res="12283.7" algo="Sum"/><pk mz="586.84164288" i="1401.56" sn="4.5361" a="76.2698" fwhm="0.0440687" res="13316.5" algo="Sum"/><pk mz="586.90624931" i="1103.42" sn="3.57121" a="46.8348" fwhm="0.0422331" res="13896.8" algo="Sum"/><pk mz="587.31089759" i="1721.64" sn="5.56893" a="46.3158" fwhm="0.0338428" res="17354.1" algo="Sum"/><pk mz="587.32960238" i="1748.25" sn="5.65499" a="75.069" fwhm="0.048081" res="12215.4" algo="Sum"/><pk mz="587.39280005" i="690.084" sn="2.2319" a="15.2774" fwhm="0.028676" res="20483.8" algo="Sum"/><pk mz="587.45691117" i="853.296" sn="2.76031" a="37.1685" fwhm="0.0470244" res="12492.6" algo="Sum"/><pk mz="587.54354255" i="1516.26" sn="4.90433" a="57.0917" fwhm="0.031414" res="18703.3" algo="Sum"/><pk mz="588.33784008" i="831.987" sn="2.6829" a="32.3629" fwhm="0.0478213" res="12302.8" algo="Sum"/><pk mz="588.40362327" i="799.59" sn="2.57836" a="38.2033" fwhm="0.05795" res="10153.6" algo="Sum"/><pk mz="588.54441242" i="674.803" sn="2.17503" a="27.5394" fwhm="0.0427608" res="13763.7" algo="Sum"/><pk mz="588.72206858" i="1058.14" sn="3.40903" a="36.7039" fwhm="0.0414095" res="14217.1" algo="Sum"/><pk mz="588.76641578" i="931.005" sn="2.99926" a="32.1546" fwhm="0.0411913" res="14293.5" algo="Sum"/><pk mz="588.80288565" i="822.857" sn="2.64989" a="18.0297" fwhm="0.0287101" res="20508.5" algo="Sum"/><pk mz="588.83862685" i="1401.31" sn="4.51007" a="61.5802" fwhm="0.0463626" res="12700.7" algo="Sum"/><pk mz="588.90393183" i="955.619" sn="3.07474" a="33.6429" fwhm="0.0456515" res="12900" algo="Sum"/><pk mz="589.31267650" i="719.242" sn="2.31479" a="25.9707" fwhm="0.0442927" res="13305" algo="Sum"/><pk mz="589.40563527" i="991.076" sn="3.18947" a="58.3896" fwhm="0.0608354" res="9688.53" algo="Sum"/><pk mz="589.47585991" i="1386.33" sn="4.46132" a="61.0431" fwhm="0.0355883" res="16563.7" algo="Sum"/><pk mz="590.31657352" i="7917.67" sn="25.4329" a="278.723" fwhm="0.0290699" res="20306.8" algo="Sum"/><pk mz="590.47834748" i="642.757" sn="2.06492" a="27.7193" fwhm="0.0440955" res="13390.9" algo="Sum"/><pk mz="590.59136055" i="1051.76" sn="3.37896" a="40.5062" fwhm="0.0333382" res="17715.2" algo="Sum"/><pk mz="590.67205858" i="662.674" sn="2.12839" a="23.3673" fwhm="0.0349295" res="16910.4" algo="Sum"/><pk mz="590.71864804" i="559.017" sn="1.79525" a="18.7312" fwhm="0.0479282" res="12325.1" algo="Sum"/><pk mz="590.76003143" i="711.068" sn="2.28382" a="26.1975" fwhm="0.0480978" res="12282.5" algo="Sum"/><pk mz="590.79482560" i="719.385" sn="2.31091" a="22.2565" fwhm="0.0431383" res="13695.4" algo="Sum"/><pk mz="590.84665755" i="1140.54" sn="3.6647" a="60.7996" fwhm="0.0580946" res="10170.4" algo="Sum"/><pk mz="590.91996824" i="759.316" sn="2.44046" a="31.842" fwhm="0.0546749" res="10807.9" algo="Sum"/><pk mz="591.31967608" i="2968.93" sn="9.53497" a="127.561" fwhm="0.0333368" res="17737.7" algo="Sum"/><pk mz="591.38285373" i="820.321" sn="2.63404" a="35.5058" fwhm="0.0481943" res="12270.8" algo="Sum"/><pk mz="591.48988385" i="1155.67" sn="3.71179" a="49.1938" fwhm="0.032154" res="18395.5" algo="Sum"/><pk mz="592.24906786" i="712.722" sn="2.28683" a="28.6253" fwhm="0.0349692" res="16936.3" algo="Sum"/><pk mz="592.33087698" i="1961.39" sn="6.29329" a="88.6859" fwhm="0.0364664" res="16243.2" algo="Sum"/><pk mz="592.66811375" i="1141.3" sn="3.66152" a="40.3514" fwhm="0.0308666" res="19200.9" algo="Sum"/><pk mz="592.78377086" i="664.107" sn="2.13078" a="26.534" fwhm="0.0528133" res="11224.1" algo="Sum"/><pk mz="592.85117793" i="2619.7" sn="8.4051" a="109.972" fwhm="0.034369" res="17249.6" algo="Sum"/><pk mz="592.89761555" i="547.163" sn="1.75546" a="9.82604" fwhm="0.0304904" res="19445.4" algo="Sum"/><pk mz="593.33462205" i="1279.89" sn="4.10227" a="62.2193" fwhm="0.0546018" res="10866.6" algo="Sum"/><pk mz="593.79716322" i="575.927" sn="1.8412" a="27.7487" fwhm="0.0601265" res="9875.8" algo="Sum"/><pk mz="593.85290464" i="794.244" sn="2.53898" a="41.5524" fwhm="0.0466446" res="12731.4" algo="Sum"/><pk mz="594.34192985" i="663.866" sn="2.11946" a="32.5754" fwhm="0.0562538" res="10565.4" algo="Sum"/><pk mz="594.66618230" i="1021.71" sn="3.25775" a="37.0527" fwhm="0.0321113" res="18518.9" algo="Sum"/><pk mz="594.75535868" i="1436.32" sn="4.5797" a="57.3694" fwhm="0.0375051" res="15858" algo="Sum"/><pk mz="594.79872274" i="636.591" sn="2.02984" a="11.9909" fwhm="0.0192374" res="30918.9" algo="Sum"/><pk mz="594.84870280" i="2504.08" sn="7.98569" a="109.781" fwhm="0.034326" res="17329.4" algo="Sum"/><pk mz="595.34801975" i="1349.12" sn="4.28957" a="53.3774" fwhm="0.0510506" res="11661.9" algo="Sum"/><pk mz="595.85090242" i="733.541" sn="2.33026" a="34.6332" fwhm="0.0584659" res="10191.4" algo="Sum"/><pk mz="596.35144378" i="603.074" sn="1.91336" a="27.3146" fwhm="0.067002" res="8900.51" algo="Sum"/><pk mz="596.75324753" i="1722.97" sn="5.46239" a="63.914" fwhm="0.0338136" res="17648.3" algo="Sum"/><pk mz="596.79692159" i="934.571" sn="2.96255" a="30.7197" fwhm="0.0481743" res="12388.3" algo="Sum"/><pk mz="596.84561777" i="1290.39" sn="4.08994" a="51.7552" fwhm="0.0548633" res="10878.8" algo="Sum"/><pk mz="596.93535002" i="1128.39" sn="3.57613" a="52.6895" fwhm="0.037844" res="15773.6" algo="Sum"/><pk mz="597.33723384" i="1031.2" sn="3.26766" a="45.6558" fwhm="0.061204" res="9759.77" algo="Sum"/><pk mz="597.39487216" i="764.785" sn="2.42378" a="32.646" fwhm="0.0602311" res="9918.38" algo="Sum"/><pk mz="597.44376408" i="715.838" sn="2.26889" a="27.9487" fwhm="0.0510172" res="11710.6" algo="Sum"/><pk mz="598.39260740" i="643.141" sn="2.03675" a="30.0033" fwhm="0.04926" res="12147.6" algo="Sum"/><pk mz="598.75110903" i="1130.73" sn="3.57694" a="44.8441" fwhm="0.0419259" res="14281.2" algo="Sum"/><pk mz="598.79140540" i="970.112" sn="3.06883" a="31.396" fwhm="0.0443462" res="13502.7" algo="Sum"/><pk mz="598.83850234" i="753.563" sn="2.3838" a="44.4142" fwhm="0.0868629" res="6894.07" algo="Sum"/><pk mz="598.89080567" i="578.824" sn="1.83104" a="17.0527" fwhm="0.0386073" res="15512.4" algo="Sum"/><pk mz="598.93285258" i="582.893" sn="1.8437" a="15.1229" fwhm="0.0386082" res="15513.1" algo="Sum"/><pk mz="599.32293627" i="602.017" sn="1.90501" a="22.0153" fwhm="0.0482762" res="12414.5" algo="Sum"/><pk mz="599.37242487" i="616.061" sn="1.9497" a="32.2881" fwhm="0.0465636" res="12872.1" algo="Sum"/><pk mz="599.44702480" i="698.134" sn="2.20917" a="27.5686" fwhm="0.0376063" res="15940.1" algo="Sum"/><pk mz="600.27490055" i="1022.54" sn="3.22753" a="44.1821" fwhm="0.0337422" res="17790" algo="Sum"/><pk mz="600.61082552" i="547.027" sn="1.72685" a="18.7304" fwhm="0.0281793" res="21313.9" algo="Sum"/><pk mz="600.70205292" i="1045.71" sn="3.30067" a="43.0448" fwhm="0.0394034" res="15244.9" algo="Sum"/><pk mz="600.78181399" i="749.595" sn="2.36584" a="46.137" fwhm="0.0628307" res="9561.92" algo="Sum"/><pk mz="600.83115058" i="564.809" sn="1.78156" a="2.56514" fwhm="0.00801105" res="75000.3" algo="Sum"/><pk mz="600.84376917" i="587.197" sn="1.85155" a="10.2982" fwhm="0.0193349" res="31075.6" algo="Sum"/><pk mz="600.87951859" i="839.707" sn="2.64651" a="38.5881" fwhm="0.0522469" res="11500.8" algo="Sum"/><pk mz="600.94871978" i="630.366" sn="1.9861" a="27.1761" fwhm="0.0468681" res="12822.1" algo="Sum"/><pk mz="601.28105974" i="557.458" sn="1.75737" a="20.9665" fwhm="0.0497943" res="12075.3" algo="Sum"/><pk mz="601.34326450" i="1408.96" sn="4.44259" a="77.4701" fwhm="0.0516501" res="11642.6" algo="Sum"/><pk mz="601.41594605" i="550.351" sn="1.7354" a="22.2495" fwhm="0.0482687" res="12459.8" algo="Sum"/><pk mz="601.46271182" i="1106.25" sn="3.48823" a="41.8483" fwhm="0.0421242" res="14278.3" algo="Sum"/><pk mz="601.51416739" i="921.376" sn="2.9051" a="32.9136" fwhm="0.0404151" res="14883.4" algo="Sum"/><pk mz="602.28173847" i="1308.45" sn="4.11695" a="54.2267" fwhm="0.0401746" res="14991.6" algo="Sum"/><pk mz="602.34201690" i="690.306" sn="2.17216" a="36.1686" fwhm="0.0563008" res="10698.6" algo="Sum"/><pk mz="602.69766986" i="1542.41" sn="4.8499" a="69.0284" fwhm="0.0356956" res="16884.4" algo="Sum"/><pk mz="602.78954177" i="749.991" sn="2.35825" a="34.3493" fwhm="0.0581476" res="10366.5" algo="Sum"/><pk mz="602.81249005" i="694.478" sn="2.18375" a="21.7218" fwhm="0.0387336" res="15563" algo="Sum"/><pk mz="602.87640375" i="1040.28" sn="3.27092" a="57.7325" fwhm="0.0631053" res="9553.49" algo="Sum"/><pk mz="603.29091499" i="726.006" sn="2.28224" a="35.1526" fwhm="0.0426073" res="14159.3" algo="Sum"/><pk mz="603.35707968" i="940.483" sn="2.95639" a="58.9043" fwhm="0.0563204" res="10712.9" algo="Sum"/><pk mz="603.43453019" i="812.217" sn="2.55322" a="39.5941" fwhm="0.0569407" res="10597.6" algo="Sum"/><pk mz="603.52325633" i="1241.07" sn="3.90093" a="50.9203" fwhm="0.040371" res="14949.4" algo="Sum"/><pk mz="603.83546613" i="567.534" sn="1.78306" a="26.7069" fwhm="0.0459521" res="13140.5" algo="Sum"/><pk mz="604.30269835" i="1146.05" sn="3.59729" a="63.1122" fwhm="0.0483109" res="12508.6" algo="Sum"/><pk mz="604.44988574" i="608.992" sn="1.91041" a="29.6034" fwhm="0.0592732" res="10197.7" algo="Sum"/><pk mz="604.53013376" i="580.057" sn="1.81927" a="31.5697" fwhm="0.0484093" res="12487.9" algo="Sum"/><pk mz="604.69515097" i="1167.64" sn="3.6583" a="42.8235" fwhm="0.0386945" res="15627.4" algo="Sum"/><pk mz="604.73633138" i="601.813" sn="1.88589" a="12.8219" fwhm="0.0290963" res="20784" algo="Sum"/><pk mz="604.78492520" i="1817.54" sn="5.69685" a="94.9652" fwhm="0.0436338" res="13860.5" algo="Sum"/><pk mz="604.87351205" i="885.372" sn="2.7752" a="43.3482" fwhm="0.0616705" res="9808.15" algo="Sum"/><pk mz="605.23137485" i="961.945" sn="3.01167" a="38.8638" fwhm="0.032872" res="18411.8" algo="Sum"/><pk mz="605.30518830" i="907.644" sn="2.84157" a="44.1661" fwhm="0.0437189" res="13845.4" algo="Sum"/><pk mz="605.37603466" i="1506.08" sn="4.71572" a="80.8771" fwhm="0.0503047" res="12034.2" algo="Sum"/><pk mz="605.44838248" i="986.205" sn="3.08812" a="44.8098" fwhm="0.0501449" res="12074" algo="Sum"/><pk mz="605.78998151" i="612.003" sn="1.917" a="36.2713" fwhm="0.0787787" res="7689.77" algo="Sum"/><pk mz="606.29221265" i="1944.19" sn="6.08032" a="83.4496" fwhm="0.0359378" res="16870.6" algo="Sum"/><pk mz="606.37996527" i="1137.01" sn="3.55277" a="49.2423" fwhm="0.041502" res="14610.9" algo="Sum"/><pk mz="606.69570003" i="587.14" sn="1.83315" a="23.236" fwhm="0.0526318" res="11527.2" algo="Sum"/><pk mz="606.78180364" i="1697.31" sn="5.29984" a="70.062" fwhm="0.044804" res="13543" algo="Sum"/><pk mz="606.81918816" i="1019.82" sn="3.18437" a="36.3996" fwhm="0.0471947" res="12857.8" algo="Sum"/><pk mz="606.88020812" i="835.183" sn="2.60785" a="44.5602" fwhm="0.0466056" res="13021.6" algo="Sum"/><pk mz="606.96474507" i="934.302" sn="2.91736" a="42.9991" fwhm="0.0461416" res="13154.4" algo="Sum"/><pk mz="607.02803500" i="656.091" sn="2.04865" a="31.0106" fwhm="0.0488001" res="12439.1" algo="Sum"/><pk mz="607.24724658" i="3975.66" sn="12.4125" a="139.313" fwhm="0.0299393" res="20282.6" algo="Sum"/><pk mz="607.29066663" i="998.589" sn="3.11725" a="32.2623" fwhm="0.0396513" res="15315.8" algo="Sum"/><pk mz="607.38512207" i="794.963" sn="2.48006" a="46.2181" fwhm="0.0729153" res="8330" algo="Sum"/><pk mz="607.45915514" i="685.268" sn="2.13754" a="34.0033" fwhm="0.0598303" res="10153" algo="Sum"/><pk mz="608.25066344" i="1464.03" sn="4.55516" a="61.7013" fwhm="0.0362548" res="16777.1" algo="Sum"/><pk mz="608.30407300" i="738.883" sn="2.29888" a="31.2461" fwhm="0.051143" res="11894.2" algo="Sum"/><pk mz="608.41108851" i="594.697" sn="1.85012" a="27.855" fwhm="0.0518175" res="11741.4" algo="Sum"/><pk mz="608.46352224" i="593.614" sn="1.84667" a="27.9884" fwhm="0.0357918" res="17000.1" algo="Sum"/><pk mz="608.60502621" i="580.958" sn="1.80735" a="19.1418" fwhm="0.0383956" res="15850.9" algo="Sum"/><pk mz="608.64135178" i="744.421" sn="2.31555" a="26.626" fwhm="0.0334256" res="18208.8" algo="Sum"/><pk mz="608.78019747" i="949.536" sn="2.9536" a="52.5025" fwhm="0.0464834" res="13096.7" algo="Sum"/><pk mz="608.82361894" i="1635.3" sn="5.0867" a="76.9714" fwhm="0.0425856" res="14296.5" algo="Sum"/><pk mz="608.95207698" i="641.804" sn="1.99652" a="29.9746" fwhm="0.0491022" res="12401.7" algo="Sum"/><pk mz="609.30749907" i="944.575" sn="2.93764" a="39.406" fwhm="0.0480842" res="12671.7" algo="Sum"/><pk mz="609.37811329" i="553.579" sn="1.7214" a="14.4903" fwhm="0.0203904" res="29885.5" algo="Sum"/><pk mz="609.41406409" i="729.14" sn="2.26741" a="33.7635" fwhm="0.0581823" res="10474.2" algo="Sum"/><pk mz="609.82619158" i="565.885" sn="1.75917" a="20.5832" fwhm="0.0431214" res="14142.1" algo="Sum"/><pk mz="610.30433887" i="1362.17" sn="4.23493" a="55.4608" fwhm="0.0373338" res="16347.2" algo="Sum"/><pk mz="610.64048157" i="619.205" sn="1.92304" a="25.8199" fwhm="0.0367758" res="16604.4" algo="Sum"/><pk mz="610.72916240" i="1476.01" sn="4.5831" a="57.0229" fwhm="0.0445238" res="13716.9" algo="Sum"/><pk mz="610.76872786" i="792.47" sn="2.46067" a="16.9135" fwhm="0.0281173" res="21722.1" algo="Sum"/><pk mz="610.82202006" i="1464.36" sn="4.54692" a="76.0112" fwhm="0.0460182" res="13273.5" algo="Sum"/><pk mz="610.90892818" i="725.521" sn="2.25279" a="30.9005" fwhm="0.0622902" res="9807.46" algo="Sum"/><pk mz="610.94597537" i="548.266" sn="1.70235" a="23.1534" fwhm="0.0442375" res="13810.6" algo="Sum"/><pk mz="611.31943951" i="959.99" sn="2.98055" a="40.1917" fwhm="0.048336" res="12647.3" algo="Sum"/><pk mz="611.82311723" i="670.332" sn="2.079" a="35.0086" fwhm="0.0724743" res="8441.94" algo="Sum"/><pk mz="612.31942398" i="1171.35" sn="3.62941" a="44.503" fwhm="0.0395344" res="15488.3" algo="Sum"/><pk mz="612.72701870" i="1726.54" sn="5.34312" a="68.0605" fwhm="0.0385763" res="15883.5" algo="Sum"/><pk mz="612.76560025" i="888.938" sn="2.751" a="22.5526" fwhm="0.030788" res="19902.7" algo="Sum"/><pk mz="612.81998749" i="1100.45" sn="3.40557" a="48.6809" fwhm="0.0563756" res="10870.3" algo="Sum"/><pk mz="612.90673671" i="1042.98" sn="3.22706" a="44.337" fwhm="0.0548643" res="11171.3" algo="Sum"/><pk mz="613.26525414" i="809.867" sn="2.50495" a="33.8325" fwhm="0.0399964" res="15333" algo="Sum"/><pk mz="613.33439146" i="2019.27" sn="6.2449" a="89.0737" fwhm="0.0358101" res="17127.4" algo="Sum"/><pk mz="613.38712650" i="576.341" sn="1.78275" a="10.6901" fwhm="0.0195357" res="31398.2" algo="Sum"/><pk mz="613.42115661" i="677.475" sn="2.09574" a="27.0605" fwhm="0.0537246" res="11417.9" algo="Sum"/><pk mz="613.47371090" i="1793.09" sn="5.54686" a="71.308" fwhm="0.033631" res="18241.3" algo="Sum"/><pk mz="613.77574973" i="580.952" sn="1.7946" a="19.5792" fwhm="0.0368611" res="16651" algo="Sum"/><pk mz="614.33582869" i="1815.23" sn="5.59388" a="71.5061" fwhm="0.0355534" res="17279.2" algo="Sum"/><pk mz="614.47612156" i="851.543" sn="2.62466" a="33.5026" fwhm="0.038329" res="16031.6" algo="Sum"/><pk mz="614.72380045" i="1259.87" sn="3.88017" a="46.9299" fwhm="0.0464318" res="13239.3" algo="Sum"/><pk mz="614.81195958" i="1939.16" sn="5.96975" a="69.8279" fwhm="0.0427888" res="14368.5" algo="Sum"/><pk mz="614.89188440" i="756.635" sn="2.32963" a="24.7922" fwhm="0.0319129" res="19267.8" algo="Sum"/><pk mz="615.13538133" i="598.922" sn="1.84488" a="29.1952" fwhm="0.034009" res="18087.4" algo="Sum"/><pk mz="615.34037735" i="967.996" sn="2.98067" a="52.1268" fwhm="0.0570727" res="10781.7" algo="Sum"/><pk mz="615.48935580" i="5798.87" sn="17.8491" a="199.497" fwhm="0.0306215" res="20099.9" algo="Sum"/><pk mz="615.57534267" i="897.256" sn="2.7619" a="36.988" fwhm="0.035292" res="17442.4" algo="Sum"/><pk mz="615.81408152" i="620.498" sn="1.90801" a="21.9146" fwhm="0.0365186" res="16863" algo="Sum"/><pk mz="615.84415438" i="599.236" sn="1.84269" a="31.3" fwhm="0.0523836" res="11756.4" algo="Sum"/><pk mz="616.17064709" i="3941.63" sn="12.1164" a="139.883" fwhm="0.0297138" res="20736.8" algo="Sum"/><pk mz="616.49355973" i="2314.52" sn="7.11047" a="83.3817" fwhm="0.0325905" res="18916.3" algo="Sum"/><pk mz="616.58448279" i="681.262" sn="2.09304" a="33.1355" fwhm="0.0450204" res="13695.7" algo="Sum"/><pk mz="616.67691734" i="672.411" sn="2.06578" a="26.8388" fwhm="0.0475332" res="12973.6" algo="Sum"/><pk mz="616.72588002" i="707.801" sn="2.1747" a="22.1597" fwhm="0.0489717" res="12593.5" algo="Sum"/><pk mz="616.73881588" i="614.759" sn="1.88893" a="11.0935" fwhm="0.0474703" res="12992.1" algo="Sum"/><pk mz="616.80968162" i="1455.4" sn="4.47299" a="72.7535" fwhm="0.0481135" res="12819.9" algo="Sum"/><pk mz="616.84489506" i="1063.81" sn="3.26969" a="36.9176" fwhm="0.046289" res="13325.9" algo="Sum"/><pk mz="617.17314396" i="1652.4" sn="5.07515" a="66.6091" fwhm="0.0329384" res="18737.2" algo="Sum"/><pk mz="617.32049938" i="1006.36" sn="3.09008" a="55.8193" fwhm="0.0548337" res="11258" algo="Sum"/><pk mz="617.46142647" i="1350.06" sn="4.14427" a="36.1616" fwhm="0.0392007" res="15751.3" algo="Sum"/><pk mz="617.50479299" i="5619.06" sn="17.2372" a="206.679" fwhm="0.0309364" res="19960.5" algo="Sum"/><pk mz="617.80772870" i="557.364" sn="1.70953" a="22.0553" fwhm="0.0539162" res="11458.7" algo="Sum"/><pk mz="618.46970016" i="673.759" sn="2.06423" a="16.8329" fwhm="0.0343284" res="18016.3" algo="Sum"/><pk mz="618.50890839" i="2367.63" sn="7.25142" a="87.5719" fwhm="0.030986" res="19960.9" algo="Sum"/><pk mz="618.62416168" i="673.673" sn="2.06441" a="23.2636" fwhm="0.0439916" res="14062.3" algo="Sum"/><pk mz="618.67238918" i="947.373" sn="2.90346" a="34.1983" fwhm="0.0391691" res="15794.9" algo="Sum"/><pk mz="618.72367084" i="626.089" sn="1.91894" a="21.7699" fwhm="0.049051" res="12613.9" algo="Sum"/><pk mz="618.76056633" i="677.407" sn="2.07635" a="18.4225" fwhm="0.0392419" res="15767.9" algo="Sum"/><pk mz="618.80235314" i="862.229" sn="2.64285" a="40.031" fwhm="0.0631914" res="9792.51" algo="Sum"/><pk mz="618.85110810" i="850.746" sn="2.60766" a="43.9608" fwhm="0.0677205" res="9138.31" algo="Sum"/><pk mz="619.03984007" i="1259.57" sn="3.8576" a="54.0486" fwhm="0.034668" res="17856.2" algo="Sum"/><pk mz="619.30707455" i="793.037" sn="2.42916" a="38.415" fwhm="0.0627968" res="9862.08" algo="Sum"/><pk mz="619.34958139" i="693.611" sn="2.12335" a="28.9319" fwhm="0.0539838" res="11472.9" algo="Sum"/><pk mz="619.42931315" i="882.337" sn="2.69747" a="38.9281" fwhm="0.0642544" res="9640.27" algo="Sum"/><pk mz="619.51875066" i="1151.59" sn="3.52001" a="53.7761" fwhm="0.04771" res="12985.1" algo="Sum"/><pk mz="619.80892572" i="607.858" sn="1.85786" a="22.9104" fwhm="0.0496065" res="12494.5" algo="Sum"/><pk mz="620.40399410" i="683.027" sn="2.08393" a="28.0261" fwhm="0.0565148" res="10977.7" algo="Sum"/><pk mz="620.66798653" i="754.285" sn="2.3009" a="30.5565" fwhm="0.0448216" res="13847.5" algo="Sum"/><pk mz="620.72007674" i="717.779" sn="2.18938" a="18.3026" fwhm="0.039304" res="15792.8" algo="Sum"/><pk mz="620.75951314" i="1683.24" sn="5.134" a="88.9448" fwhm="0.0412528" res="15047.7" algo="Sum"/><pk mz="620.84325505" i="781.53" sn="2.38372" a="43.6035" fwhm="0.0496452" res="12505.6" algo="Sum"/><pk mz="621.03683973" i="619.07" sn="1.88776" a="30.2974" fwhm="0.0443743" res="13995.4" algo="Sum"/><pk mz="621.35435523" i="941.202" sn="2.86542" a="66.4478" fwhm="0.0875696" res="7095.55" algo="Sum"/><pk mz="621.40118468" i="786.945" sn="2.39579" a="31.3892" fwhm="0.0536332" res="11586.1" algo="Sum"/><pk mz="621.76361191" i="608.123" sn="1.84961" a="29.489" fwhm="0.056047" res="11093.6" algo="Sum"/><pk mz="622.34527177" i="582.195" sn="1.77037" a="30.787" fwhm="0.0613366" res="10146.4" algo="Sum"/><pk mz="622.71872212" i="665.566" sn="2.02186" a="20.1249" fwhm="0.0338904" res="18374.5" algo="Sum"/><pk mz="622.75540580" i="1582.62" sn="4.80767" a="82.0055" fwhm="0.0444919" res="13997.1" algo="Sum"/><pk mz="622.83787603" i="905.098" sn="2.7494" a="39.1411" fwhm="0.0683916" res="9106.94" algo="Sum"/><pk mz="622.93173504" i="833.848" sn="2.532" a="45.9804" fwhm="0.0570278" res="10923.3" algo="Sum"/><pk mz="623.22340814" i="872.697" sn="2.64997" a="39.8267" fwhm="0.044004" res="14162.9" algo="Sum"/><pk mz="623.34548544" i="580.86" sn="1.76418" a="24.9848" fwhm="0.0590805" res="10550.8" algo="Sum"/><pk mz="623.77100295" i="633.807" sn="1.92276" a="27.144" fwhm="0.0506996" res="12303.3" algo="Sum"/><pk mz="623.82714237" i="575.513" sn="1.74592" a="20.2869" fwhm="0.049253" res="12665.8" algo="Sum"/><pk mz="624.61975955" i="551.078" sn="1.67145" a="21.5601" fwhm="0.0387625" res="16114" algo="Sum"/><pk mz="624.75306003" i="1006.1" sn="3.05061" a="49.6151" fwhm="0.058946" res="10598.7" algo="Sum"/><pk mz="624.79626135" i="837.352" sn="2.53895" a="23.2325" fwhm="0.0394331" res="15844.5" algo="Sum"/><pk mz="624.84049864" i="1673.36" sn="5.07383" a="78.7657" fwhm="0.0398786" res="15668.6" algo="Sum"/><pk mz="624.91957571" i="756.13" sn="2.29267" a="35.5626" fwhm="0.0564049" res="11079.2" algo="Sum"/><pk mz="625.27932411" i="657.926" sn="1.99601" a="35.2284" fwhm="0.0513942" res="12166.3" algo="Sum"/><pk mz="625.38784407" i="899.024" sn="2.72705" a="43.9958" fwhm="0.0635067" res="9847.59" algo="Sum"/><pk mz="625.76246955" i="555.979" sn="1.68515" a="16.1567" fwhm="0.0438178" res="14281" algo="Sum"/><pk mz="625.77824796" i="543.987" sn="1.64886" a="12.6836" fwhm="0.0295981" res="21142.5" algo="Sum"/><pk mz="625.83989855" i="582.094" sn="1.76442" a="34.4101" fwhm="0.0729654" res="8577.21" algo="Sum"/><pk mz="626.28037913" i="652.062" sn="1.97671" a="32.9314" fwhm="0.0632743" res="9897.86" algo="Sum"/><pk mz="626.61882626" i="582.892" sn="1.7661" a="22.6112" fwhm="0.033995" res="18432.7" algo="Sum"/><pk mz="626.70495625" i="858.035" sn="2.59985" a="34.1494" fwhm="0.0556865" res="11254.2" algo="Sum"/><pk mz="626.74122417" i="654.583" sn="1.98282" a="12.4287" fwhm="0.0197472" res="31738.3" algo="Sum"/><pk mz="626.76892728" i="656.373" sn="1.9877" a="15.6045" fwhm="0.0296212" res="21159.4" algo="Sum"/><pk mz="626.79645149" i="820.57" sn="2.4837" a="29.4041" fwhm="0.0471227" res="13301.4" algo="Sum"/><pk mz="626.83707937" i="1011.64" sn="3.06023" a="44.3107" fwhm="0.0567701" res="11041.7" algo="Sum"/><pk mz="626.90743464" i="582.218" sn="1.76082" a="5.66465" fwhm="0.0205463" res="30512" algo="Sum"/><pk mz="626.91327295" i="589.136" sn="1.78174" a="19.0254" fwhm="0.0786661" res="7969.29" algo="Sum"/><pk mz="627.32308820" i="597.495" sn="1.80715" a="15.2151" fwhm="0.0345733" res="18144.7" algo="Sum"/><pk mz="627.34564860" i="546.708" sn="1.65365" a="25.5316" fwhm="0.0642098" res="9770.25" algo="Sum"/><pk mz="627.42031873" i="606.844" sn="1.83576" a="45.5186" fwhm="0.0864799" res="7255.1" algo="Sum"/><pk mz="627.82642587" i="549.655" sn="1.66018" a="27.6361" fwhm="0.0501237" res="12525.5" algo="Sum"/><pk mz="628.39618929" i="635.469" sn="1.9195" a="29.2129" fwhm="0.0435289" res="14436.3" algo="Sum"/><pk mz="628.70046585" i="1071.35" sn="3.23042" a="47.4163" fwhm="0.0479627" res="13108.1" algo="Sum"/><pk mz="628.74894193" i="903.768" sn="2.72515" a="30.5422" fwhm="0.0470435" res="13365.3" algo="Sum"/><pk mz="628.82332994" i="1323.47" sn="3.99192" a="82.3466" fwhm="0.0641033" res="9809.53" algo="Sum"/><pk mz="628.88605175" i="791.118" sn="2.38684" a="51.6895" fwhm="0.0769897" res="8168.44" algo="Sum"/><pk mz="629.14522785" i="1073.81" sn="3.23804" a="43.6851" fwhm="0.0330153" res="19056.2" algo="Sum"/><pk mz="629.22962961" i="775.53" sn="2.33859" a="35.0661" fwhm="0.038792" res="16220.6" algo="Sum"/><pk mz="629.30853966" i="1208.06" sn="3.64286" a="57.3832" fwhm="0.0377679" res="16662.5" algo="Sum"/><pk mz="629.40088847" i="721.98" sn="2.17631" a="33.2439" fwhm="0.0594177" res="10592.8" algo="Sum"/><pk mz="629.44724328" i="1281.65" sn="3.86299" a="57.8463" fwhm="0.0475208" res="13245.7" algo="Sum"/><pk mz="629.81742796" i="599.789" sn="1.80728" a="38.9618" fwhm="0.0833072" res="7560.18" algo="Sum"/><pk mz="630.31902286" i="922.803" sn="2.77726" a="57.5029" fwhm="0.0570185" res="11054.6" algo="Sum"/><pk mz="630.44790744" i="703.907" sn="2.11748" a="36.2523" fwhm="0.0425628" res="14812.2" algo="Sum"/><pk mz="630.69909402" i="788.111" sn="2.36613" a="32.5723" fwhm="0.0547422" res="11521.2" algo="Sum"/><pk mz="630.74698589" i="999.136" sn="2.99994" a="32.5505" fwhm="0.0389741" res="16183.8" algo="Sum"/><pk mz="630.78879514" i="1643.95" sn="4.93602" a="50.4176" fwhm="0.0393762" res="16019.6" algo="Sum"/><pk mz="630.81736949" i="1646.92" sn="4.94493" a="74.5305" fwhm="0.047592" res="13254.7" algo="Sum"/><pk mz="630.87544014" i="692.993" sn="2.08073" a="23.6595" fwhm="0.037518" res="16815.3" algo="Sum"/><pk mz="630.92837714" i="740.92" sn="2.22463" a="37.4053" fwhm="0.0545149" res="11573.5" algo="Sum"/><pk mz="631.10860634" i="743.445" sn="2.23108" a="26.9344" fwhm="0.034542" res="18270.8" algo="Sum"/><pk mz="631.33224958" i="587.192" sn="1.76087" a="16.0635" fwhm="0.0396387" res="15927.2" algo="Sum"/><pk mz="631.35560522" i="639.604" sn="1.91788" a="25.5679" fwhm="0.0321802" res="19619.4" algo="Sum"/><pk mz="631.46280387" i="3151" sn="9.44786" a="120.21" fwhm="0.0342173" res="18454.5" algo="Sum"/><pk mz="631.76723084" i="581.107" sn="1.74184" a="26.3575" fwhm="0.0568799" res="11107" algo="Sum"/><pk mz="631.81764233" i="662.993" sn="1.987" a="43.0505" fwhm="0.0821335" res="7692.57" algo="Sum"/><pk mz="632.47119881" i="1552.76" sn="4.64028" a="73.1483" fwhm="0.0431493" res="14657.7" algo="Sum"/><pk mz="632.64818746" i="737.238" sn="2.20316" a="27.4653" fwhm="0.0482418" res="13114.1" algo="Sum"/><pk mz="632.78463043" i="1340.05" sn="4.00438" a="50.1435" fwhm="0.0545658" res="11596.7" algo="Sum"/><pk mz="632.81555581" i="1208.64" sn="3.61167" a="46.9522" fwhm="0.048071" res="13164.2" algo="Sum"/><pk mz="632.86723504" i="656.443" sn="1.9615" a="27.9522" fwhm="0.0443248" res="14278" algo="Sum"/><pk mz="632.93616680" i="651.45" sn="1.94644" a="31.124" fwhm="0.0686595" res="9218.48" algo="Sum"/><pk mz="633.32729544" i="707.586" sn="2.11219" a="44.3026" fwhm="0.0681326" res="9295.5" algo="Sum"/><pk mz="633.47837964" i="2627.7" sn="7.84152" a="111.746" fwhm="0.0395074" res="16034.4" algo="Sum"/><pk mz="633.75970954" i="674.515" sn="2.01331" a="25.0846" fwhm="0.0531821" res="11916.8" algo="Sum"/><pk mz="633.80337232" i="584.243" sn="1.74348" a="10.6585" fwhm="0.0198581" res="31916.6" algo="Sum"/><pk mz="633.82935060" i="683.688" sn="2.04021" a="23.4164" fwhm="0.0496464" res="12766.9" algo="Sum"/><pk mz="634.23335077" i="708.056" sn="2.11136" a="37.662" fwhm="0.0446511" res="14204.2" algo="Sum"/><pk mz="634.30462673" i="678.73" sn="2.02369" a="28.7297" fwhm="0.0485576" res="13062.9" algo="Sum"/><pk mz="634.48098038" i="1148.7" sn="3.4246" a="56.5913" fwhm="0.0412371" res="15386.2" algo="Sum"/><pk mz="634.64978445" i="1140.47" sn="3.39982" a="40.4795" fwhm="0.0336681" res="18850.2" algo="Sum"/><pk mz="634.70207070" i="612.043" sn="1.82455" a="22.1536" fwhm="0.0585459" res="10841.1" algo="Sum"/><pk mz="634.77132410" i="954.623" sn="2.84581" a="36.7926" fwhm="0.0523213" res="12132.2" algo="Sum"/><pk mz="634.83363379" i="1882.11" sn="5.61073" a="80.9954" fwhm="0.0505278" res="12564" algo="Sum"/><pk mz="635.01138598" i="740.809" sn="2.20822" a="31.6264" fwhm="0.0440432" res="14417.9" algo="Sum"/><pk mz="635.40887085" i="873.356" sn="2.60323" a="40.6936" fwhm="0.0611258" res="10395.1" algo="Sum"/><pk mz="635.47969940" i="798.744" sn="2.38161" a="34.388" fwhm="0.0492508" res="12902.9" algo="Sum"/><pk mz="635.76986340" i="562.625" sn="1.6764" a="23.9564" fwhm="0.0530837" res="11976.7" algo="Sum"/><pk mz="635.83773446" i="614.542" sn="1.83076" a="21.8286" fwhm="0.0435563" res="14598.1" algo="Sum"/><pk mz="636.23321486" i="560.595" sn="1.66883" a="27.5857" fwhm="0.040515" res="15703.6" algo="Sum"/><pk mz="636.38629480" i="572.016" sn="1.70282" a="15.965" fwhm="0.0397972" res="15990.7" algo="Sum"/><pk mz="636.64407416" i="1070.01" sn="3.18219" a="50.9479" fwhm="0.0480648" res="13245.5" algo="Sum"/><pk mz="636.69397300" i="818.249" sn="2.43347" a="23.9012" fwhm="0.0385111" res="16532.7" algo="Sum"/><pk mz="636.73245728" i="1001.32" sn="2.97792" a="48.6408" fwhm="0.0707022" res="9005.84" algo="Sum"/><pk mz="636.77419321" i="753.453" sn="2.24077" a="20.7307" fwhm="0.0398095" res="15995.5" algo="Sum"/><pk mz="636.83130601" i="2208.45" sn="6.56793" a="90.9812" fwhm="0.0368587" res="17277.6" algo="Sum"/><pk mz="637.37600803" i="675.593" sn="2.00984" a="23.8216" fwhm="0.0488808" res="13039.4" algo="Sum"/><pk mz="637.47410438" i="1043.99" sn="3.10579" a="43.7853" fwhm="0.0396089" res="16094.2" algo="Sum"/><pk mz="637.78317068" i="555.019" sn="1.64966" a="17.9513" fwhm="0.0448209" res="14229.6" algo="Sum"/><pk mz="637.83801474" i="672.945" sn="2.00008" a="14.6808" fwhm="0.0244893" res="26045.6" algo="Sum"/><pk mz="638.47232254" i="732.795" sn="2.17616" a="28.5187" fwhm="0.0481338" res="13264.5" algo="Sum"/><pk mz="638.64918617" i="553.317" sn="1.64208" a="22.7457" fwhm="0.0509301" res="12539.7" algo="Sum"/><pk mz="638.68940047" i="692.367" sn="2.05444" a="21.585" fwhm="0.0428545" res="14903.7" algo="Sum"/><pk mz="638.73062243" i="1113.96" sn="3.30533" a="41.1088" fwhm="0.056304" res="11344.3" algo="Sum"/><pk mz="638.77932459" i="998.535" sn="2.96286" a="38.6023" fwhm="0.0548237" res="11651.5" algo="Sum"/><pk mz="638.83283557" i="1480.16" sn="4.39221" a="87.0925" fwhm="0.0685505" res="9319.16" algo="Sum"/><pk mz="638.89205663" i="587.459" sn="1.74298" a="18.9993" fwhm="0.0398759" res="16022" algo="Sum"/><pk mz="638.92671626" i="550.489" sn="1.63306" a="16.402" fwhm="0.0712783" res="8963.84" algo="Sum"/><pk mz="639.40490546" i="835.981" sn="2.48091" a="28.5278" fwhm="0.0498643" res="12822.9" algo="Sum"/><pk mz="639.48915417" i="4933.02" sn="14.6395" a="176.83" fwhm="0.0312061" res="20492.5" algo="Sum"/><pk mz="639.74168902" i="627.131" sn="1.86039" a="30.3255" fwhm="0.065157" res="9818.46" algo="Sum"/><pk mz="639.79040174" i="618.472" sn="1.83444" a="16.4585" fwhm="0.0349152" res="18324.1" algo="Sum"/><pk mz="639.80109198" i="586.787" sn="1.74018" a="11.2648" fwhm="0.0278514" res="22972" algo="Sum"/><pk mz="639.82233031" i="583.111" sn="1.72876" a="20.9299" fwhm="0.031265" res="20464.5" algo="Sum"/><pk mz="640.49279043" i="2230.29" sn="6.61573" a="83.4276" fwhm="0.0316856" res="20214" algo="Sum"/><pk mz="640.58322668" i="1483.26" sn="4.3989" a="64.4059" fwhm="0.0378167" res="16939.2" algo="Sum"/><pk mz="640.77597448" i="1111.21" sn="3.29453" a="37.9611" fwhm="0.0499174" res="12836.7" algo="Sum"/><pk mz="640.81685161" i="1591.1" sn="4.71787" a="87.1527" fwhm="0.0579965" res="11049.2" algo="Sum"/><pk mz="641.35947352" i="823.15" sn="2.44166" a="32.9505" fwhm="0.0468254" res="13696.8" algo="Sum"/><pk mz="641.40369240" i="608.474" sn="1.8046" a="29.9909" fwhm="0.0509456" res="12590" algo="Sum"/><pk mz="641.50444799" i="10054.2" sn="29.8157" a="353.085" fwhm="0.0305719" res="20983.5" algo="Sum"/><pk mz="641.58408024" i="735.325" sn="2.1798" a="34.9785" fwhm="0.0462185" res="13881.5" algo="Sum"/><pk mz="641.76004624" i="629.613" sn="1.86442" a="17.1236" fwhm="0.0349695" res="18352" algo="Sum"/><pk mz="641.78581872" i="564.44" sn="1.67164" a="2.79032" fwhm="0.00855712" res="75000.2" algo="Sum"/><pk mz="641.81289487" i="724.75" sn="2.14669" a="32.7384" fwhm="0.0489357" res="13115.4" algo="Sum"/><pk mz="641.85094013" i="601.388" sn="1.78149" a="23.4012" fwhm="0.0321938" res="19937.1" algo="Sum"/><pk mz="642.41924991" i="640.877" sn="1.89651" a="36.2229" fwhm="0.058871" res="10912.3" algo="Sum"/><pk mz="642.50827264" i="4346.09" sn="12.8593" a="156.189" fwhm="0.0312994" res="20527.8" algo="Sum"/><pk mz="642.58973599" i="809.073" sn="2.3928" a="37.6562" fwhm="0.052093" res="12335.4" algo="Sum"/><pk mz="642.68481072" i="962.901" sn="2.84789" a="59.7241" fwhm="0.0480101" res="13386.5" algo="Sum"/><pk mz="642.76897411" i="926.24" sn="2.74011" a="45.3875" fwhm="0.0548261" res="11723.8" algo="Sum"/><pk mz="642.81128537" i="989.165" sn="2.92667" a="50.2577" fwhm="0.0622923" res="10319.3" algo="Sum"/><pk mz="642.90362091" i="616.943" sn="1.8252" a="41.294" fwhm="0.0758076" res="8480.73" algo="Sum"/><pk mz="643.42146574" i="666.646" sn="1.97185" a="31.5855" fwhm="0.0618064" res="10410.3" algo="Sum"/><pk mz="643.51955017" i="6900.26" sn="20.3864" a="259.141" fwhm="0.0327443" res="19652.9" algo="Sum"/><pk mz="643.75771563" i="630.571" sn="1.86295" a="28.5084" fwhm="0.0528259" res="12186.4" algo="Sum"/><pk mz="643.82323085" i="622.653" sn="1.83944" a="32.3366" fwhm="0.0750539" res="8578.15" algo="Sum"/><pk mz="644.26228804" i="791.275" sn="2.336" a="41.573" fwhm="0.0430417" res="14968.3" algo="Sum"/><pk mz="644.52353294" i="3015.22" sn="8.9007" a="110.057" fwhm="0.0317878" res="20275.8" algo="Sum"/><pk mz="644.58933742" i="1022.15" sn="3.01806" a="39.0039" fwhm="0.0418029" res="15419.7" algo="Sum"/><pk mz="644.67973249" i="1295.46" sn="3.82527" a="57.8092" fwhm="0.0441611" res="14598.4" algo="Sum"/><pk mz="644.72424733" i="837.898" sn="2.47417" a="34.216" fwhm="0.0600859" res="10730" algo="Sum"/><pk mz="644.79715155" i="1044.23" sn="3.08343" a="53.3692" fwhm="0.0552333" res="11674.1" algo="Sum"/><pk mz="644.86385970" i="1044.25" sn="3.08343" a="44.9004" fwhm="0.0600669" res="10735.8" algo="Sum"/><pk mz="645.11380959" i="571.173" sn="1.68551" a="27.9698" fwhm="0.0391365" res="16483.7" algo="Sum"/><pk mz="645.28482388" i="814.914" sn="2.40373" a="55.1063" fwhm="0.0623028" res="10357.2" algo="Sum"/><pk mz="645.44048321" i="683.215" sn="2.01257" a="22.0457" fwhm="0.045089" res="14314.8" algo="Sum"/><pk mz="645.48266494" i="1077.43" sn="3.17399" a="41.1434" fwhm="0.0517986" res="12461.4" algo="Sum"/><pk mz="645.54025884" i="1560.45" sn="4.59692" a="74.6857" fwhm="0.0485283" res="13302.3" algo="Sum"/><pk mz="645.76190788" i="595.564" sn="1.75379" a="33.3433" fwhm="0.0581255" res="11109.8" algo="Sum"/><pk mz="645.80420016" i="566.582" sn="1.66837" a="30.5871" fwhm="0.0751705" res="8591.19" algo="Sum"/><pk mz="646.29608370" i="544.074" sn="1.60089" a="16.2334" fwhm="0.0431731" res="14969.9" algo="Sum"/><pk mz="646.49837856" i="1298.92" sn="3.81962" a="56.6491" fwhm="0.048328" res="13377.3" algo="Sum"/><pk mz="646.54380672" i="888.261" sn="2.61201" a="37.7468" fwhm="0.0463069" res="13962.2" algo="Sum"/><pk mz="646.67866243" i="1132.61" sn="3.33111" a="44.9164" fwhm="0.0433526" res="14916.7" algo="Sum"/><pk mz="646.72022257" i="1126.23" sn="3.31235" a="36.2909" fwhm="0.044532" res="14522.6" algo="Sum"/><pk mz="646.76216363" i="1210.72" sn="3.56084" a="35.1748" fwhm="0.045135" res="14329.5" algo="Sum"/><pk mz="646.79040264" i="1292.5" sn="3.80136" a="58.9875" fwhm="0.0581813" res="11116.8" algo="Sum"/><pk mz="646.86150871" i="1078.89" sn="3.1727" a="49.2216" fwhm="0.0583799" res="11080.2" algo="Sum"/><pk mz="646.89892150" i="779.745" sn="2.293" a="26.5468" fwhm="0.0501562" res="12897.7" algo="Sum"/><pk mz="647.35670367" i="553.667" sn="1.62588" a="14.0657" fwhm="0.0307412" res="21058.3" algo="Sum"/><pk mz="647.45162793" i="3311.93" sn="9.72715" a="150.43" fwhm="0.0348914" res="18556.2" algo="Sum"/><pk mz="647.50057341" i="1062.28" sn="3.12001" a="38.1998" fwhm="0.0397336" res="16296" algo="Sum"/><pk mz="647.56227067" i="905.25" sn="2.6579" a="36.8192" fwhm="0.0447836" res="14459.8" algo="Sum"/><pk mz="647.77731109" i="656.846" sn="1.92797" a="27.7292" fwhm="0.0552085" res="11733.3" algo="Sum"/><pk mz="647.85966348" i="589.269" sn="1.72946" a="19.5343" fwhm="0.0501929" res="12907.4" algo="Sum"/><pk mz="648.35988405" i="554.347" sn="1.62718" a="13.4314" fwhm="0.0359127" res="18053.8" algo="Sum"/><pk mz="648.45503615" i="1613.34" sn="4.73657" a="80.4225" fwhm="0.0388517" res="16690.5" algo="Sum"/><pk mz="648.62708691" i="761.096" sn="2.23408" a="30.9066" fwhm="0.0524593" res="12364.4" algo="Sum"/><pk mz="648.67818812" i="686.223" sn="2.0143" a="20.9507" fwhm="0.0452019" res="14350.7" algo="Sum"/><pk mz="648.71903171" i="888.22" sn="2.60706" a="30.5721" fwhm="0.0502258" res="12916.1" algo="Sum"/><pk mz="648.75393587" i="926.778" sn="2.72024" a="30.9135" fwhm="0.0452045" res="14351.5" algo="Sum"/><pk mz="648.80030480" i="1221.27" sn="3.58462" a="68.4818" fwhm="0.0705736" res="9193.24" algo="Sum"/><pk mz="648.87642136" i="967.498" sn="2.8393" a="33.8099" fwhm="0.0464527" res="13968.5" algo="Sum"/><pk mz="649.43164509" i="1535.09" sn="4.50608" a="84.4835" fwhm="0.0598506" res="10850.9" algo="Sum"/><pk mz="649.76268967" i="649.641" sn="1.90588" a="17.048" fwhm="0.0402133" res="16157.9" algo="Sum"/><pk mz="649.80790359" i="649.996" sn="1.90692" a="33.6676" fwhm="0.0804294" res="8079.24" algo="Sum"/><pk mz="649.87632119" i="546.136" sn="1.60222" a="17.3915" fwhm="0.0452437" res="14363.9" algo="Sum"/><pk mz="649.93237674" i="978.997" sn="2.87212" a="44.19" fwhm="0.0414656" res="15674" algo="Sum"/><pk mz="650.43717464" i="1424.9" sn="4.1816" a="88.8403" fwhm="0.0492233" res="13214" algo="Sum"/><pk mz="650.62968697" i="1032.93" sn="3.03024" a="45.973" fwhm="0.0419126" res="15523.5" algo="Sum"/><pk mz="650.67457261" i="631.476" sn="1.85224" a="16.9464" fwhm="0.0402414" res="16169.3" algo="Sum"/><pk mz="650.73987263" i="766.244" sn="2.24718" a="51.0357" fwhm="0.0725898" res="8964.62" algo="Sum"/><pk mz="650.80837391" i="2249.25" sn="6.59626" a="107.345" fwhm="0.0550237" res="11827.8" algo="Sum"/><pk mz="650.89703740" i="676.022" sn="1.98256" a="9.63397" fwhm="0.0150932" res="43125.2" algo="Sum"/><pk mz="650.93811189" i="886.466" sn="2.59972" a="36.9094" fwhm="0.0574537" res="11329.8" algo="Sum"/><pk mz="650.97550078" i="675.585" sn="1.98136" a="30.9553" fwhm="0.0464838" res="14004.3" algo="Sum"/><pk mz="651.12617898" i="1585.74" sn="4.6521" a="64.7713" fwhm="0.0331735" res="19627.9" algo="Sum"/><pk mz="651.36882195" i="550.698" sn="1.61702" a="20.1117" fwhm="0.0503284" res="12942.4" algo="Sum"/><pk mz="651.43790556" i="834.482" sn="2.45022" a="56.2755" fwhm="0.0659971" res="9870.7" algo="Sum"/><pk mz="651.74065518" i="619.771" sn="1.81888" a="36.3213" fwhm="0.0820217" res="7945.95" algo="Sum"/><pk mz="651.80898055" i="766.172" sn="2.249" a="28.978" fwhm="0.0553804" res="11769.7" algo="Sum"/><pk mz="652.62370918" i="860.623" sn="2.52671" a="34.4204" fwhm="0.040977" res="15926.6" algo="Sum"/><pk mz="652.66613402" i="601.942" sn="1.76744" a="13.3308" fwhm="0.0302273" res="21592" algo="Sum"/><pk mz="652.71357777" i="1304.74" sn="3.83105" a="71.377" fwhm="0.050549" res="12912.5" algo="Sum"/><pk mz="652.80439004" i="2437.24" sn="7.15667" a="121.867" fwhm="0.042444" res="15380.4" algo="Sum"/><pk mz="653.32927491" i="794.894" sn="2.33504" a="45.5068" fwhm="0.0531687" res="12287.9" algo="Sum"/><pk mz="653.44640342" i="955.463" sn="2.80704" a="62.567" fwhm="0.0551261" res="11853.7" algo="Sum"/><pk mz="653.80472198" i="850.434" sn="2.49787" a="45.8677" fwhm="0.0483982" res="13508.9" algo="Sum"/><pk mz="654.28953648" i="1012.69" sn="2.976" a="42.8777" fwhm="0.0424782" res="15402.9" algo="Sum"/><pk mz="654.61655465" i="678.936" sn="1.99577" a="31.2544" fwhm="0.0508197" res="12881.1" algo="Sum"/><pk mz="654.71008936" i="1734.52" sn="5.10007" a="69.9242" fwhm="0.0463536" res="14124.3" algo="Sum"/><pk mz="654.75362571" i="1065.58" sn="3.13381" a="34.5663" fwhm="0.0454133" res="14417.7" algo="Sum"/><pk mz="654.80330407" i="1596.51" sn="4.69575" a="96.5198" fwhm="0.0583305" res="11225.7" algo="Sum"/><pk mz="654.89206023" i="1077.6" sn="3.16952" a="49.9114" fwhm="0.0504122" res="12990.7" algo="Sum"/><pk mz="655.29269310" i="618.564" sn="1.81811" a="22.2475" fwhm="0.0400825" res="16348.6" algo="Sum"/><pk mz="655.35878001" i="641.235" sn="1.88456" a="51.5623" fwhm="0.0832358" res="7873.52" algo="Sum"/><pk mz="655.46328807" i="2736.7" sn="8.0418" a="129.34" fwhm="0.0374878" res="17484.7" algo="Sum"/><pk mz="655.71478124" i="614.867" sn="1.80818" a="21.1549" fwhm="0.0512084" res="12804.8" algo="Sum"/><pk mz="655.73471662" i="581.802" sn="1.71093" a="11.338" fwhm="0.0201988" res="32464" algo="Sum"/><pk mz="655.76445813" i="617.094" sn="1.81473" a="20.7267" fwhm="0.0454483" res="14428.8" algo="Sum"/><pk mz="655.79799723" i="712.935" sn="2.09674" a="27.7397" fwhm="0.0555496" res="11805.6" algo="Sum"/><pk mz="655.84109203" i="619.135" sn="1.82094" a="24.0557" fwhm="0.0422256" res="15531.8" algo="Sum"/><pk mz="656.46532024" i="1306.42" sn="3.84" a="72.175" fwhm="0.0387371" res="16946.7" algo="Sum"/><pk mz="656.62139939" i="594.949" sn="1.74924" a="28.0888" fwhm="0.0410244" res="16005.6" algo="Sum"/><pk mz="656.70806323" i="1289.14" sn="3.7897" a="49.2337" fwhm="0.0498463" res="13174.7" algo="Sum"/><pk mz="656.74759135" i="1165.73" sn="3.42732" a="41.2118" fwhm="0.0505361" res="12995.6" algo="Sum"/><pk mz="656.79397457" i="1130.58" sn="3.32399" a="79.3229" fwhm="0.0764213" res="8594.39" algo="Sum"/><pk mz="656.89036542" i="901.561" sn="2.65065" a="40.6373" fwhm="0.0660329" res="9947.92" algo="Sum"/><pk mz="656.91801318" i="655.811" sn="1.92813" a="27.0451" fwhm="0.0443338" res="14817.5" algo="Sum"/><pk mz="657.35930838" i="1291.72" sn="3.79421" a="72.3741" fwhm="0.0469946" res="13988" algo="Sum"/><pk mz="657.47808847" i="5365.09" sn="15.7627" a="218.592" fwhm="0.0323963" res="20294.9" algo="Sum"/><pk mz="657.72533285" i="608.71" sn="1.78933" a="16.3449" fwhm="0.0326901" res="20120" algo="Sum"/><pk mz="657.75409624" i="641.414" sn="1.88578" a="20.5499" fwhm="0.0455172" res="14450.7" algo="Sum"/><pk mz="657.78335951" i="581.619" sn="1.71008" a="14.2505" fwhm="0.0303454" res="21676.5" algo="Sum"/><pk mz="657.80792347" i="564.697" sn="1.6602" a="13.5008" fwhm="0.0303461" res="21676.8" algo="Sum"/><pk mz="657.83310327" i="595.626" sn="1.75098" a="12.8773" fwhm="0.0303467" res="21677.2" algo="Sum"/><pk mz="658.36418087" i="628.144" sn="1.84554" a="34.2213" fwhm="0.0749356" res="8785.74" algo="Sum"/><pk mz="658.48087555" i="2296.32" sn="6.74698" a="98.4719" fwhm="0.0340868" res="19317.8" algo="Sum"/><pk mz="658.60637867" i="779.791" sn="2.29095" a="34.7819" fwhm="0.0542349" res="12143.6" algo="Sum"/><pk mz="658.65749479" i="938.789" sn="2.75796" a="37.045" fwhm="0.0579819" res="11359.7" algo="Sum"/><pk mz="658.71519359" i="879.487" sn="2.58398" a="27.733" fwhm="0.0455499" res="14461.4" algo="Sum"/><pk mz="658.73969111" i="945.028" sn="2.77653" a="43.9949" fwhm="0.0607352" res="10846.1" algo="Sum"/><pk mz="658.78353623" i="808.463" sn="2.37529" a="23.0986" fwhm="0.03543" res="18593.9" algo="Sum"/><pk mz="658.83551807" i="984.177" sn="2.89155" a="55.9376" fwhm="0.059421" res="11087.6" algo="Sum"/><pk mz="658.90121975" i="857.373" sn="2.51889" a="36.2617" fwhm="0.0557008" res="11829.3" algo="Sum"/><pk mz="659.42337702" i="584.754" sn="1.71708" a="19.4311" fwhm="0.045575" res="14469" algo="Sum"/><pk mz="659.49202433" i="3643.69" sn="10.6977" a="165.291" fwhm="0.0355327" res="18560.2" algo="Sum"/><pk mz="659.73701046" i="641.591" sn="1.8839" a="38.562" fwhm="0.0576901" res="11435.9" algo="Sum"/><pk mz="659.77074345" i="647.891" sn="1.90231" a="21.6934" fwhm="0.0455869" res="14472.8" algo="Sum"/><pk mz="659.79151041" i="644.618" sn="1.89255" a="22.8143" fwhm="0.0380768" res="17327.9" algo="Sum"/><pk mz="659.84040237" i="566.138" sn="1.66209" a="23.5874" fwhm="0.035924" res="18367.7" algo="Sum"/><pk mz="660.24020818" i="577.634" sn="1.69592" a="21.4389" fwhm="0.0535119" res="12338.2" algo="Sum"/><pk mz="660.49668774" i="1451.59" sn="4.26384" a="70.0299" fwhm="0.0400033" res="16511" algo="Sum"/><pk mz="660.65562651" i="1413.74" sn="4.15282" a="55.1325" fwhm="0.0383495" res="17227.2" algo="Sum"/><pk mz="660.70680014" i="735.855" sn="2.16152" a="21.1406" fwhm="0.0405503" res="16293.5" algo="Sum"/><pk mz="660.73886381" i="941.037" sn="2.76422" a="20.4598" fwhm="0.0304133" res="21725.3" algo="Sum"/><pk mz="660.75735249" i="940.912" sn="2.76385" a="29.8805" fwhm="0.0456211" res="14483.6" algo="Sum"/><pk mz="660.83392013" i="1236.17" sn="3.6311" a="72.6799" fwhm="0.0695372" res="9503.32" algo="Sum"/><pk mz="660.91178141" i="591.967" sn="1.73852" a="25.5139" fwhm="0.0487235" res="13564.5" algo="Sum"/><pk mz="661.43404292" i="1536.48" sn="4.51486" a="52.6811" fwhm="0.0399137" res="16571.6" algo="Sum"/><pk mz="661.47058652" i="1844.06" sn="5.41941" a="85.3764" fwhm="0.064349" res="10279.4" algo="Sum"/><pk mz="661.74788889" i="678.869" sn="1.9952" a="15.7016" fwhm="0.0304369" res="21741.6" algo="Sum"/><pk mz="661.78231861" i="624.67" sn="1.83591" a="15.2282" fwhm="0.0492615" res="13434.1" algo="Sum"/><pk mz="661.80266076" i="645.489" sn="1.89709" a="23.7241" fwhm="0.0507303" res="13045.5" algo="Sum"/><pk mz="661.84486588" i="610.827" sn="1.79522" a="20.6206" fwhm="0.0468497" res="14127" algo="Sum"/><pk mz="661.93272240" i="872.989" sn="2.56512" a="46.6388" fwhm="0.0522194" res="12676" algo="Sum"/><pk mz="662.43755364" i="1247.11" sn="3.66772" a="53.5167" fwhm="0.0474959" res="13947.3" algo="Sum"/><pk mz="662.47893558" i="864.324" sn="2.54209" a="29.8089" fwhm="0.0464852" res="14251.4" algo="Sum"/><pk mz="662.52164987" i="630.265" sn="1.85374" a="25.3444" fwhm="0.0578243" res="11457.5" algo="Sum"/><pk mz="662.65187423" i="1153.62" sn="3.39527" a="53.8777" fwhm="0.0453085" res="14625.3" algo="Sum"/><pk mz="662.69239127" i="779.571" sn="2.29438" a="22.0906" fwhm="0.0406113" res="16317.9" algo="Sum"/><pk mz="662.74142357" i="1685.94" sn="4.96195" a="96.8919" fwhm="0.0589016" res="11251.7" algo="Sum"/><pk mz="662.83064181" i="1117.18" sn="3.28801" a="63.2012" fwhm="0.0755597" res="8772.27" algo="Sum"/><pk mz="662.93690364" i="904.991" sn="2.66351" a="41.2499" fwhm="0.048138" res="13771.6" algo="Sum"/><pk mz="663.32961053" i="653.504" sn="1.925" a="33.7606" fwhm="0.0621187" res="10678.4" algo="Sum"/><pk mz="663.44652716" i="7038.71" sn="20.7384" a="252.886" fwhm="0.0348076" res="19060.4" algo="Sum"/><pk mz="663.74052497" i="784.094" sn="2.30909" a="29.1723" fwhm="0.0557586" res="11903.8" algo="Sum"/><pk mz="663.77232400" i="651.964" sn="1.9198" a="12.6181" fwhm="0.0203222" res="32662.4" algo="Sum"/><pk mz="663.79060993" i="632.865" sn="1.8634" a="15.074" fwhm="0.0304839" res="21775.1" algo="Sum"/><pk mz="663.83111275" i="745.04" sn="2.19367" a="27.8671" fwhm="0.0536985" res="12362.2" algo="Sum"/><pk mz="663.94724392" i="1054.64" sn="3.10524" a="46.5322" fwhm="0.0395779" res="16775.7" algo="Sum"/><pk mz="664.45021692" i="3666.17" sn="10.8163" a="143.819" fwhm="0.036017" res="18448.2" algo="Sum"/><pk mz="664.65149332" i="691.768" sn="2.03964" a="26.4722" fwhm="0.0509769" res="13038.3" algo="Sum"/><pk mz="664.68920002" i="684.434" sn="2.01805" a="19.2454" fwhm="0.0406723" res="16342.6" algo="Sum"/><pk mz="664.73944794" i="1761.81" sn="5.195" a="83.7301" fwhm="0.0566648" res="11731.1" algo="Sum"/><pk mz="664.82945737" i="967.401" sn="2.8527" a="47.7251" fwhm="0.0711849" res="9339.47" algo="Sum"/><pk mz="664.92454860" i="1137.92" sn="3.35532" a="44.6485" fwhm="0.0490286" res="13562" algo="Sum"/><pk mz="665.45276175" i="1284.73" sn="3.7935" a="54.7179" fwhm="0.058664" res="11343.5" algo="Sum"/><pk mz="665.50362012" i="1517.1" sn="4.47964" a="63.8414" fwhm="0.0411168" res="16185.7" algo="Sum"/><pk mz="665.74803306" i="680.31" sn="2.00767" a="52.2621" fwhm="0.0776926" res="8569" algo="Sum"/><pk mz="665.77706606" i="679.114" sn="2.00402" a="12.5015" fwhm="0.0203529" res="32711.7" algo="Sum"/><pk mz="665.80114703" i="690.684" sn="2.03813" a="23.8761" fwhm="0.0449129" res="14824.3" algo="Sum"/><pk mz="666.50795749" i="804.476" sn="2.37643" a="37.6479" fwhm="0.0423433" res="15740.6" algo="Sum"/><pk mz="666.59782950" i="1507.64" sn="4.45412" a="65.928" fwhm="0.0400472" res="16645.3" algo="Sum"/><pk mz="666.64478990" i="620.808" sn="1.83439" a="19.7055" fwhm="0.0407326" res="16366.4" algo="Sum"/><pk mz="666.73669499" i="1276.9" sn="3.77163" a="51.5502" fwhm="0.0553153" res="12053.4" algo="Sum"/><pk mz="666.78003834" i="1609.2" sn="4.75367" a="71.3118" fwhm="0.0649363" res="10268.2" algo="Sum"/><pk mz="666.91461262" i="703.809" sn="2.08089" a="25.7547" fwhm="0.0408701" res="16317.9" algo="Sum"/><pk mz="666.93370036" i="673.517" sn="1.99164" a="19.5214" fwhm="0.0575477" res="11589.2" algo="Sum"/><pk mz="667.09530411" i="897.323" sn="2.65398" a="38.5365" fwhm="0.0380021" res="17554.2" algo="Sum"/><pk mz="667.51934753" i="821.815" sn="2.43073" a="39.5121" fwhm="0.0459824" res="14516.8" algo="Sum"/><pk mz="667.60121397" i="624.995" sn="1.84889" a="28.1415" fwhm="0.0465668" res="14336.4" algo="Sum"/><pk mz="667.75251155" i="646.143" sn="1.912" a="28.0135" fwhm="0.0823826" res="8105.5" algo="Sum"/><pk mz="667.78275944" i="723.151" sn="2.14017" a="29.5388" fwhm="0.0465141" res="14356.6" algo="Sum"/><pk mz="667.80919492" i="588.047" sn="1.74035" a="15.7812" fwhm="0.03691" res="18092.9" algo="Sum"/><pk mz="668.60574905" i="1465.33" sn="4.33613" a="75.9016" fwhm="0.0453283" res="14750.3" algo="Sum"/><pk mz="668.68600484" i="1270.93" sn="3.76112" a="60.6214" fwhm="0.0553478" res="12081.5" algo="Sum"/><pk mz="668.77687532" i="1734.11" sn="5.13421" a="119.681" fwhm="0.0552232" res="12110.4" algo="Sum"/><pk mz="668.86335695" i="834.225" sn="2.47068" a="44.4893" fwhm="0.0651103" res="10272.8" algo="Sum"/><pk mz="668.93088858" i="635.197" sn="1.88135" a="38.0752" fwhm="0.0823071" res="8127.26" algo="Sum"/><pk mz="669.43215442" i="1349.06" sn="3.99586" a="68.3236" fwhm="0.0507749" res="13184.3" algo="Sum"/><pk mz="669.54568923" i="713.617" sn="2.11364" a="32.781" fwhm="0.0471724" res="14193.6" algo="Sum"/><pk mz="669.61610911" i="632.307" sn="1.87276" a="34.4573" fwhm="0.0721198" res="9284.78" algo="Sum"/><pk mz="669.73235924" i="654.493" sn="1.93902" a="20.6817" fwhm="0.0435057" res="15394.1" algo="Sum"/><pk mz="669.78049119" i="750.372" sn="2.22322" a="20.9327" fwhm="0.040828" res="16404.9" algo="Sum"/><pk mz="670.26867258" i="555.749" sn="1.64471" a="25.1248" fwhm="0.0510086" res="13140.3" algo="Sum"/><pk mz="670.43582576" i="780.926" sn="2.3112" a="46.2899" fwhm="0.0524758" res="12776.1" algo="Sum"/><pk mz="670.60282617" i="1614.94" sn="4.78101" a="74.6259" fwhm="0.0414341" res="16184.8" algo="Sum"/><pk mz="670.68403503" i="1697.41" sn="5.02664" a="74.0208" fwhm="0.0475356" res="14109.1" algo="Sum"/><pk mz="670.72294782" i="970.839" sn="2.87501" a="27.1488" fwhm="0.0408568" res="16416.4" algo="Sum"/><pk mz="670.77798760" i="1364.91" sn="4.04201" a="84.8169" fwhm="0.05684" res="11801.2" algo="Sum"/><pk mz="670.86342959" i="1174.98" sn="3.47989" a="81.7333" fwhm="0.0664053" res="10102.6" algo="Sum"/><pk mz="671.36835324" i="622.029" sn="1.8418" a="23.5313" fwhm="0.0521403" res="12876.2" algo="Sum"/><pk mz="671.44250542" i="1109.57" sn="3.28492" a="58.632" fwhm="0.0520759" res="12893.5" algo="Sum"/><pk mz="671.56666072" i="7240.34" sn="21.4406" a="302.963" fwhm="0.033094" res="20292.7" algo="Sum"/><pk mz="671.69542412" i="679.003" sn="2.01057" a="15.1355" fwhm="0.0306646" res="21904.6" algo="Sum"/><pk mz="671.72885319" i="687.212" sn="2.03516" a="28.6494" fwhm="0.0562199" res="11948.2" algo="Sum"/><pk mz="671.77744165" i="750.475" sn="2.22263" a="34.0764" fwhm="0.0664442" res="10110.4" algo="Sum"/><pk mz="671.80601419" i="619.849" sn="1.83557" a="20.8723" fwhm="0.0332214" res="20222.1" algo="Sum"/><pk mz="671.84636392" i="628.427" sn="1.86087" a="14.4904" fwhm="0.0306682" res="21906.9" algo="Sum"/><pk mz="672.42757783" i="674.25" sn="1.99606" a="25.3016" fwhm="0.0607527" res="11068.3" algo="Sum"/><pk mz="672.43957154" i="718.442" sn="2.12683" a="34.5622" fwhm="0.0431782" res="15573.6" algo="Sum"/><pk mz="672.57018126" i="3890.5" sn="11.5181" a="148.97" fwhm="0.0355818" res="18902.1" algo="Sum"/><pk mz="672.61700391" i="1933.42" sn="5.72462" a="71.797" fwhm="0.0432875" res="15538.4" algo="Sum"/><pk mz="672.68042460" i="1385.95" sn="4.10436" a="70.3963" fwhm="0.0539589" res="12466.5" algo="Sum"/><pk mz="672.72071100" i="906.348" sn="2.68419" a="13.4988" fwhm="0.0282328" res="23827.6" algo="Sum"/><pk mz="672.77035879" i="1782.39" sn="5.27861" a="110.042" fwhm="0.0666647" res="10091.8" algo="Sum"/><pk mz="672.85518427" i="930.388" sn="2.75538" a="58.9035" fwhm="0.074189" res="9069.47" algo="Sum"/><pk mz="672.91893901" i="656.89" sn="1.94556" a="17.8687" fwhm="0.0409235" res="16443.3" algo="Sum"/><pk mz="673.10807805" i="1582.42" sn="4.6864" a="69.4556" fwhm="0.035525" res="18947.4" algo="Sum"/><pk mz="673.33503578" i="921.291" sn="2.72781" a="52.7543" fwhm="0.0550899" res="12222.5" algo="Sum"/><pk mz="673.43014358" i="1115.94" sn="3.30547" a="68.681" fwhm="0.0462702" res="14554.3" algo="Sum"/><pk mz="673.52031179" i="892.379" sn="2.64436" a="34.8466" fwhm="0.0458522" res="14688.9" algo="Sum"/><pk mz="673.57869968" i="2294.41" sn="6.80049" a="92.0644" fwhm="0.0412686" res="16321.8" algo="Sum"/><pk mz="673.62210732" i="1118.12" sn="3.31426" a="41.6255" fwhm="0.039247" res="17163.7" algo="Sum"/><pk mz="673.71105072" i="608.646" sn="1.80411" a="17.1355" fwhm="0.0409474" res="16453.1" algo="Sum"/><pk mz="673.75065865" i="685.661" sn="2.03215" a="19.1878" fwhm="0.0668762" res="10074.6" algo="Sum"/><pk mz="673.77168259" i="819.042" sn="2.42746" a="25.4201" fwhm="0.0404192" res="16669.6" algo="Sum"/><pk mz="673.79138669" i="715.527" sn="2.12066" a="16.7495" fwhm="0.0564147" res="11943.5" algo="Sum"/><pk mz="673.93251820" i="814.915" sn="2.41435" a="38.8273" fwhm="0.0469287" res="14360.8" algo="Sum"/><pk mz="674.43560819" i="941.026" sn="2.78794" a="46.7172" fwhm="0.0385862" res="17478.7" algo="Sum"/><pk mz="674.52914547" i="549.216" sn="1.62798" a="23.3362" fwhm="0.0530103" res="12724.5" algo="Sum"/><pk mz="674.58502706" i="1243.01" sn="3.68454" a="54.7703" fwhm="0.0482748" res="13973.9" algo="Sum"/><pk mz="674.63141953" i="949.651" sn="2.81497" a="32.0814" fwhm="0.0479992" res="14055.1" algo="Sum"/><pk mz="674.67778478" i="869.039" sn="2.57602" a="35.3503" fwhm="0.0563433" res="11974.4" algo="Sum"/><pk mz="674.72296538" i="842.522" sn="2.49742" a="24.1255" fwhm="0.0409781" res="16465.5" algo="Sum"/><pk mz="674.76714544" i="1613.46" sn="4.78265" a="81.4073" fwhm="0.0498085" res="13547.2" algo="Sum"/><pk mz="674.85873630" i="719.519" sn="2.13281" a="10.9533" fwhm="0.0299514" res="22531.8" algo="Sum"/><pk mz="674.86525818" i="725.096" sn="2.14934" a="14.106" fwhm="0.049216" res="13712.3" algo="Sum"/><pk mz="674.94620587" i="1281.49" sn="3.79792" a="68.0088" fwhm="0.0445888" res="15137.1" algo="Sum"/><pk mz="675.44565037" i="1331.76" sn="3.9444" a="80.8974" fwhm="0.0446628" res="15123.2" algo="Sum"/><pk mz="675.53635369" i="5801.07" sn="17.1801" a="212.966" fwhm="0.0331756" res="20362.4" algo="Sum"/><pk mz="675.71236221" i="628.366" sn="1.86184" a="14.6336" fwhm="0.0307563" res="21969.9" algo="Sum"/><pk mz="675.76166096" i="745.059" sn="2.20764" a="28.4214" fwhm="0.0512623" res="13182.4" algo="Sum"/><pk mz="675.80783750" i="638.592" sn="1.89222" a="17.4266" fwhm="0.0358719" res="18839.5" algo="Sum"/><pk mz="675.94738488" i="1097.43" sn="3.25074" a="51.4449" fwhm="0.0385548" res="17532.1" algo="Sum"/><pk mz="676.45252549" i="977.99" sn="2.89369" a="46.7119" fwhm="0.0420332" res="16093.3" algo="Sum"/><pk mz="676.53984138" i="2645.08" sn="7.82418" a="110.794" fwhm="0.0346555" res="19521.9" algo="Sum"/><pk mz="676.62954423" i="934.596" sn="2.76394" a="39.7067" fwhm="0.0552004" res="12257.7" algo="Sum"/><pk mz="676.67842805" i="796.845" sn="2.35673" a="32.2577" fwhm="0.0523852" res="12917.4" algo="Sum"/><pk mz="676.76051853" i="1132.74" sn="3.35012" a="55.8579" fwhm="0.066656" res="10153" algo="Sum"/><pk mz="676.80541849" i="1142.48" sn="3.37893" a="57.5543" fwhm="0.0682039" res="9923.26" algo="Sum"/><pk mz="676.85512187" i="644.825" sn="1.9071" a="8.53282" fwhm="0.0153912" res="43976.8" algo="Sum"/><pk mz="676.88555069" i="573.899" sn="1.69734" a="26.2084" fwhm="0.0612857" res="11044.7" algo="Sum"/><pk mz="676.95459302" i="870.297" sn="2.57392" a="32.4171" fwhm="0.0448218" res="15103.3" algo="Sum"/><pk mz="676.99393802" i="942.927" sn="2.7886" a="39.0259" fwhm="0.0493994" res="13704.5" algo="Sum"/><pk mz="677.35902593" i="580.769" sn="1.7184" a="27.9198" fwhm="0.052079" res="13006.4" algo="Sum"/><pk mz="677.45489943" i="1589.49" sn="4.70312" a="95.8056" fwhm="0.0503282" res="13460.8" algo="Sum"/><pk mz="677.54523310" i="905.982" sn="2.68017" a="45.0463" fwhm="0.0483285" res="14019.6" algo="Sum"/><pk mz="677.69479095" i="587.32" sn="1.73739" a="20.574" fwhm="0.0513354" res="13201.3" algo="Sum"/><pk mz="677.75839770" i="730.717" sn="2.16268" a="26.7771" fwhm="0.0513379" res="13201.9" algo="Sum"/><pk mz="677.80518987" i="622.122" sn="1.8416" a="14.9784" fwhm="0.030804" res="22003.8" algo="Sum"/><pk mz="677.85576834" i="596.812" sn="1.76649" a="21.8558" fwhm="0.0439396" res="15427" algo="Sum"/><pk mz="678.45889386" i="770.026" sn="2.27531" a="45.2854" fwhm="0.0613575" res="11057.5" algo="Sum"/><pk mz="678.62684659" i="782.882" sn="2.31328" a="35.8262" fwhm="0.0424254" res="15995.8" algo="Sum"/><pk mz="678.71610711" i="1562.78" sn="4.61721" a="80.6173" fwhm="0.0735981" res="9221.93" algo="Sum"/><pk mz="678.80426263" i="1012.64" sn="2.99223" a="55.7498" fwhm="0.0699145" res="9709.07" algo="Sum"/><pk mz="678.89017145" i="653.953" sn="1.93226" a="35.5248" fwhm="0.0622118" res="10912.6" algo="Sum"/><pk mz="678.99239996" i="630.27" sn="1.86147" a="34.9008" fwhm="0.0500298" res="13571.8" algo="Sum"/><pk mz="679.46121704" i="1663.91" sn="4.91826" a="81.1012" fwhm="0.0480127" res="14151.7" algo="Sum"/><pk mz="679.73268638" i="720.58" sn="2.12896" a="53.1274" fwhm="0.0686182" res="9906.01" algo="Sum"/><pk mz="679.82206339" i="648.636" sn="1.91683" a="30.7366" fwhm="0.0513386" res="13241.9" algo="Sum"/><pk mz="680.40862500" i="563.839" sn="1.66703" a="22.5025" fwhm="0.0371793" res="18300.7" algo="Sum"/><pk mz="680.42730747" i="555.068" sn="1.6411" a="10.9319" fwhm="0.0205756" res="33069.6" algo="Sum"/><pk mz="680.47478213" i="1151.08" sn="3.40321" a="72.8144" fwhm="0.0630725" res="10788.8" algo="Sum"/><pk mz="680.63085227" i="555.863" sn="1.64356" a="22.2927" fwhm="0.044421" res="15322.3" algo="Sum"/><pk mz="680.71190027" i="1881.81" sn="5.56402" a="103.521" fwhm="0.0504608" res="13489.9" algo="Sum"/><pk mz="680.79571696" i="946.211" sn="2.79757" a="65.1055" fwhm="0.0635044" res="10720.4" algo="Sum"/><pk mz="680.89098807" i="942.61" sn="2.78525" a="61.3073" fwhm="0.0639105" res="10653.8" algo="Sum"/><pk mz="681.41457199" i="560.609" sn="1.65703" a="37.7136" fwhm="0.108983" res="6252.5" algo="Sum"/><pk mz="681.47477264" i="1249.31" sn="3.69301" a="64.0596" fwhm="0.0471249" res="14461" algo="Sum"/><pk mz="681.72409540" i="720.006" sn="2.12873" a="31.5347" fwhm="0.0569759" res="11965.1" algo="Sum"/><pk mz="681.73753157" i="679.112" sn="2.00786" a="10.286" fwhm="0.0154466" res="44135.1" algo="Sum"/><pk mz="681.77757325" i="711.041" sn="2.10207" a="34.4732" fwhm="0.0513487" res="13277.4" algo="Sum"/><pk mz="681.88936765" i="584.899" sn="1.72867" a="22.6235" fwhm="0.0566433" res="12038.3" algo="Sum"/><pk mz="682.48162909" i="679.228" sn="2.00883" a="34.7711" fwhm="0.0456595" res="14947.2" algo="Sum"/><pk mz="682.57881340" i="581.97" sn="1.72184" a="25.441" fwhm="0.0490067" res="13928.3" algo="Sum"/><pk mz="682.71363185" i="1238.09" sn="3.66219" a="59.072" fwhm="0.0657228" res="10387.8" algo="Sum"/><pk mz="682.75479202" i="1106.87" sn="3.27426" a="25.4881" fwhm="0.0309161" res="22084.1" algo="Sum"/><pk mz="682.79728243" i="1642.06" sn="4.85844" a="92.3547" fwhm="0.055435" res="12317.1" algo="Sum"/><pk mz="682.87895741" i="867.613" sn="2.56773" a="42.0108" fwhm="0.0641832" res="10639.5" algo="Sum"/><pk mz="683.42932241" i="678.105" sn="2.00583" a="26.7856" fwhm="0.055055" res="12413.6" algo="Sum"/><pk mz="683.49449639" i="738.309" sn="2.18375" a="46.7451" fwhm="0.0670476" res="10194.2" algo="Sum"/><pk mz="683.70806760" i="676.736" sn="2.00309" a="27.9722" fwhm="0.0514396" res="13291.5" algo="Sum"/><pk mz="683.72858994" i="743.49" sn="2.20071" a="27.5354" fwhm="0.0512151" res="13350.1" algo="Sum"/><pk mz="683.76995414" i="728.516" sn="2.15612" a="21.1553" fwhm="0.041252" res="16575.4" algo="Sum"/><pk mz="683.78795998" i="737.431" sn="2.18238" a="17.1125" fwhm="0.0309397" res="22100.7" algo="Sum"/><pk mz="684.57283661" i="577.615" sn="1.71054" a="28.2776" fwhm="0.063069" res="10854.4" algo="Sum"/><pk mz="684.66095639" i="856.351" sn="2.53592" a="34.3423" fwhm="0.0563204" res="12156.5" algo="Sum"/><pk mz="684.70019850" i="874.345" sn="2.58921" a="29.658" fwhm="0.0464401" res="14743.7" algo="Sum"/><pk mz="684.75148182" i="1081.73" sn="3.20333" a="48.1934" fwhm="0.0619221" res="11058.3" algo="Sum"/><pk mz="684.79461435" i="1327.63" sn="3.93153" a="61.297" fwhm="0.0541019" res="12657.5" algo="Sum"/><pk mz="685.34867795" i="585.065" sn="1.73275" a="33.6218" fwhm="0.0496915" res="13792.1" algo="Sum"/><pk mz="685.42676148" i="25130.5" sn="74.4455" a="993.278" fwhm="0.0346598" res="19775.9" algo="Sum"/><pk mz="685.70873241" i="635.806" sn="1.88331" a="18.3451" fwhm="0.0413103" res="16599" algo="Sum"/><pk mz="685.73195280" i="669.785" sn="1.98394" a="16.074" fwhm="0.0309834" res="22132.2" algo="Sum"/><pk mz="685.76061711" i="687.671" sn="2.03689" a="23.474" fwhm="0.0464761" res="14755.1" algo="Sum"/><pk mz="685.79401136" i="702.497" sn="2.08063" a="26.5357" fwhm="0.0516416" res="13279.9" algo="Sum"/><pk mz="685.83474568" i="671.489" sn="1.98922" a="15.3077" fwhm="0.0299945" res="22865.4" algo="Sum"/><pk mz="685.85797172" i="655.08" sn="1.94084" a="20.7318" fwhm="0.0413153" res="16600.6" algo="Sum"/><pk mz="686.43020475" i="12140.5" sn="35.9771" a="508.924" fwhm="0.0351209" res="19544.8" algo="Sum"/><pk mz="686.57636011" i="866.093" sn="2.56635" a="38.7544" fwhm="0.0587238" res="11691.6" algo="Sum"/><pk mz="686.65809025" i="1183.86" sn="3.50872" a="69.3355" fwhm="0.0739277" res="9288.24" algo="Sum"/><pk mz="686.70915670" i="917.45" sn="2.71912" a="35.9755" fwhm="0.0516758" res="13288.8" algo="Sum"/><pk mz="686.78362419" i="1168.3" sn="3.46259" a="63.3028" fwhm="0.0722194" res="9509.68" algo="Sum"/><pk mz="686.83271022" i="955.583" sn="2.83214" a="57.5981" fwhm="0.0551862" res="12445.7" algo="Sum"/><pk mz="686.94545710" i="699.197" sn="2.0717" a="42.7738" fwhm="0.0795901" res="8631.05" algo="Sum"/><pk mz="687.43530160" i="3519.53" sn="10.4262" a="163.715" fwhm="0.0437498" res="15712.9" algo="Sum"/><pk mz="687.48788448" i="1538.65" sn="4.559" a="49.4874" fwhm="0.0465346" res="14773.7" algo="Sum"/><pk mz="687.54055111" i="4591.32" sn="13.6065" a="201.605" fwhm="0.035495" res="19370.1" algo="Sum"/><pk mz="687.67568157" i="578.9" sn="1.7158" a="30.2029" fwhm="0.0645782" res="10648.7" algo="Sum"/><pk mz="687.71096260" i="692.001" sn="2.05102" a="29.2425" fwhm="0.0568846" res="12089.6" algo="Sum"/><pk mz="687.74766159" i="707.041" sn="2.0956" a="17.1726" fwhm="0.0310288" res="22164.8" algo="Sum"/><pk mz="687.77432817" i="736.676" sn="2.18343" a="42.1997" fwhm="0.0704258" res="9765.94" algo="Sum"/><pk mz="687.84180712" i="601.253" sn="1.78205" a="18.038" fwhm="0.0327441" res="21006.6" algo="Sum"/><pk mz="687.94801096" i="697.366" sn="2.06585" a="35.2741" fwhm="0.0558245" res="12323.4" algo="Sum"/><pk mz="688.44448597" i="1062.55" sn="3.15032" a="42.5267" fwhm="0.0585906" res="11750.1" algo="Sum"/><pk mz="688.48971721" i="872.674" sn="2.58853" a="26.8977" fwhm="0.0465685" res="14784.4" algo="Sum"/><pk mz="688.54404521" i="2330.98" sn="6.91476" a="98.2247" fwhm="0.0411573" res="16729.6" algo="Sum"/><pk mz="688.65452595" i="997.127" sn="2.95795" a="45.6905" fwhm="0.0675465" res="10195.3" algo="Sum"/><pk mz="688.70284847" i="1031.03" sn="3.05852" a="28.5626" fwhm="0.0414004" res="16635.2" algo="Sum"/><pk mz="688.74470220" i="1602.5" sn="4.75377" a="68.702" fwhm="0.0664507" res="10364.7" algo="Sum"/><pk mz="688.83062884" i="942.098" sn="2.7947" a="36.781" fwhm="0.054568" res="12623.4" algo="Sum"/><pk mz="688.88904841" i="800.343" sn="2.37408" a="47.0393" fwhm="0.0577627" res="11926.2" algo="Sum"/><pk mz="688.95319541" i="630.816" sn="1.87086" a="27.6945" fwhm="0.0532583" res="12936.1" algo="Sum"/><pk mz="689.07794005" i="1030.26" sn="3.05518" a="50.126" fwhm="0.0410807" res="16773.8" algo="Sum"/><pk mz="689.46190225" i="626.697" sn="1.8599" a="16.9734" fwhm="0.0362451" res="19022.2" algo="Sum"/><pk mz="689.50602132" i="2360.68" sn="7.00545" a="85.485" fwhm="0.0386549" res="17837.5" algo="Sum"/><pk mz="689.55106806" i="4567.87" sn="13.5554" a="204.385" fwhm="0.0378121" res="18236.2" algo="Sum"/><pk mz="689.75293796" i="836.51" sn="2.4823" a="26.9244" fwhm="0.0390399" res="17667.9" algo="Sum"/><pk mz="689.77718451" i="845.602" sn="2.50904" a="33.7335" fwhm="0.0515441" res="13382.3" algo="Sum"/><pk mz="690.51473742" i="1281.84" sn="3.80412" a="39.4972" fwhm="0.0376381" res="18346.2" algo="Sum"/><pk mz="690.55421807" i="2132.4" sn="6.32832" a="97.4812" fwhm="0.0542519" res="12728.7" algo="Sum"/><pk mz="690.64594421" i="737.725" sn="2.18976" a="20.3145" fwhm="0.0362767" res="19038.3" algo="Sum"/><pk mz="690.74222142" i="1698.68" sn="5.04341" a="64.9679" fwhm="0.0524931" res="13158.7" algo="Sum"/><pk mz="690.82270142" i="826.825" sn="2.45486" a="31.1404" fwhm="0.0514215" res="13434.5" algo="Sum"/><pk mz="690.89163891" i="836.661" sn="2.4839" a="38.5459" fwhm="0.0552491" res="12505" algo="Sum"/><pk mz="690.91630650" i="831.35" sn="2.46813" a="31.6018" fwhm="0.0464705" res="14867.8" algo="Sum"/><pk mz="691.40972852" i="855.14" sn="2.54022" a="50.7811" fwhm="0.0619579" res="11159.4" algo="Sum"/><pk mz="691.51786201" i="1049.89" sn="3.11872" a="46.8837" fwhm="0.0509827" res="13563.8" algo="Sum"/><pk mz="691.55220864" i="816.113" sn="2.42429" a="34.1742" fwhm="0.048316" res="14313.1" algo="Sum"/><pk mz="691.73164593" i="738.901" sn="2.19421" a="34.7839" fwhm="0.0622368" res="11114.5" algo="Sum"/><pk mz="691.76610587" i="770.247" sn="2.28755" a="44.5738" fwhm="0.0636568" res="10867.1" algo="Sum"/><pk mz="691.82736233" i="610.319" sn="1.81277" a="17.0947" fwhm="0.0414945" res="16672.8" algo="Sum"/><pk mz="691.86194719" i="556.899" sn="1.65421" a="18.4119" fwhm="0.0466824" res="14820.6" algo="Sum"/><pk mz="692.51717266" i="622.497" sn="1.85097" a="26.1626" fwhm="0.0494354" res="14008.5" algo="Sum"/><pk mz="692.61159391" i="1066.99" sn="3.17218" a="55.9845" fwhm="0.047419" res="14606.2" algo="Sum"/><pk mz="692.73650897" i="1108.16" sn="3.29479" a="55.9137" fwhm="0.0696508" res="9945.85" algo="Sum"/><pk mz="692.79278112" i="1412" sn="4.19808" a="48.5478" fwhm="0.0410985" res="16856.9" algo="Sum"/><pk mz="692.82293047" i="1514.47" sn="4.50273" a="77.6926" fwhm="0.0665489" res="10410.7" algo="Sum"/><pk mz="692.88391596" i="664.761" sn="1.97689" a="40.443" fwhm="0.0865925" res="8001.66" algo="Sum"/><pk mz="692.96704375" i="720.351" sn="2.14344" a="38.5869" fwhm="0.0643984" res="10760.6" algo="Sum"/><pk mz="693.45043899" i="653.906" sn="1.94651" a="33.5037" fwhm="0.0582627" res="11902.1" algo="Sum"/><pk mz="693.55053236" i="1422.76" sn="4.23518" a="68.0997" fwhm="0.0406953" res="17042.5" algo="Sum"/><pk mz="693.73110344" i="693.013" sn="2.06355" a="17.4509" fwhm="0.036111" res="19211.1" algo="Sum"/><pk mz="693.74933784" i="720.882" sn="2.14633" a="10.8485" fwhm="0.015582" res="44522.5" algo="Sum"/><pk mz="693.77214294" i="736.116" sn="2.19168" a="35.2554" fwhm="0.0623295" res="11130.7" algo="Sum"/><pk mz="693.82019767" i="728.304" sn="2.16847" a="19.9418" fwhm="0.0342417" res="20262.5" algo="Sum"/><pk mz="694.43329002" i="622.917" sn="1.85742" a="23.5428" fwhm="0.0567935" res="12227.3" algo="Sum"/><pk mz="694.55328663" i="886.4" sn="2.64503" a="42.5798" fwhm="0.0462946" res="15002.9" algo="Sum"/><pk mz="694.61684538" i="943.388" sn="2.81523" a="39.8966" fwhm="0.0531589" res="13066.8" algo="Sum"/><pk mz="694.68909754" i="1025.08" sn="3.05897" a="37.0766" fwhm="0.0519749" res="13365.9" algo="Sum"/><pk mz="694.73097402" i="932.727" sn="2.7838" a="22.2621" fwhm="0.031186" res="22277" algo="Sum"/><pk mz="694.79088560" i="1751.04" sn="5.22692" a="90.2613" fwhm="0.0624011" res="11134.3" algo="Sum"/><pk mz="694.93790711" i="576.903" sn="1.7233" a="25.5225" fwhm="0.0623808" res="11140.3" algo="Sum"/><pk mz="694.96077657" i="612.62" sn="1.8306" a="22.8292" fwhm="0.0410881" res="16913.9" algo="Sum"/><pk mz="695.09006633" i="1413.13" sn="4.22895" a="65.021" fwhm="0.0383998" res="18101.4" algo="Sum"/><pk mz="695.39381683" i="589.77" sn="1.76346" a="39.1659" fwhm="0.070194" res="9906.75" algo="Sum"/><pk mz="695.42378326" i="555.576" sn="1.66153" a="23.2801" fwhm="0.061094" res="11382.9" algo="Sum"/><pk mz="695.50339817" i="839.903" sn="2.51397" a="43.3285" fwhm="0.0570828" res="12184.1" algo="Sum"/><pk mz="695.56635590" i="2186.37" sn="6.5438" a="89.2892" fwhm="0.0365693" res="19020.5" algo="Sum"/><pk mz="695.63619596" i="578.697" sn="1.73202" a="20.4072" fwhm="0.0520104" res="13374.9" algo="Sum"/><pk mz="695.69291646" i="664.171" sn="1.98819" a="18.885" fwhm="0.0416101" res="16719.3" algo="Sum"/><pk mz="695.71835704" i="630.044" sn="1.88617" a="13.0193" fwhm="0.0291999" res="23826.1" algo="Sum"/><pk mz="695.73754058" i="693.355" sn="2.07579" a="16.6753" fwhm="0.0312087" res="22293.1" algo="Sum"/><pk mz="695.79049090" i="780.797" sn="2.338" a="84.5161" fwhm="0.0502736" res="13840.1" algo="Sum"/><pk mz="696.50495283" i="556.786" sn="1.66685" a="20.7446" fwhm="0.0528065" res="13189.8" algo="Sum"/><pk mz="696.56989582" i="1285.12" sn="3.84899" a="66.539" fwhm="0.0542111" res="12849.2" algo="Sum"/><pk mz="696.64822284" i="838.297" sn="2.51212" a="34.363" fwhm="0.0495771" res="14051.8" algo="Sum"/><pk mz="696.68584634" i="1168.17" sn="3.50044" a="51.8618" fwhm="0.067665" res="10296.1" algo="Sum"/><pk mz="696.72983835" i="1132.45" sn="3.3938" a="40.4564" fwhm="0.0512123" res="13604.7" algo="Sum"/><pk mz="696.78898638" i="1423.04" sn="4.26521" a="81.1166" fwhm="0.079371" res="8778.89" algo="Sum"/><pk mz="697.35799093" i="617.604" sn="1.85305" a="37.4097" fwhm="0.0728716" res="9569.68" algo="Sum"/><pk mz="697.51889963" i="5702.97" sn="17.1099" a="228.069" fwhm="0.0342067" res="20391.3" algo="Sum"/><pk mz="697.56948579" i="812.771" sn="2.43825" a="34.2448" fwhm="0.046073" res="15140.5" algo="Sum"/><pk mz="697.65692116" i="645.247" sn="1.93661" a="33.7278" fwhm="0.0575504" res="12122.5" algo="Sum"/><pk mz="697.71617688" i="726.487" sn="2.18026" a="25.725" fwhm="0.0468795" res="14883.2" algo="Sum"/><pk mz="697.77737156" i="802.598" sn="2.40832" a="29.3617" fwhm="0.0520905" res="13395.5" algo="Sum"/><pk mz="697.80223794" i="692.399" sn="2.07758" a="30.1799" fwhm="0.051243" res="13617.5" algo="Sum"/><pk mz="698.52257231" i="2547.91" sn="7.63764" a="115.236" fwhm="0.0374558" res="18649.2" algo="Sum"/><pk mz="698.58380076" i="553.033" sn="1.65778" a="10.6047" fwhm="0.0208483" res="33507.9" algo="Sum"/><pk mz="698.68257453" i="969.892" sn="2.90734" a="41.2871" fwhm="0.0487757" res="14324.4" algo="Sum"/><pk mz="698.73435929" i="1173.16" sn="3.51664" a="37.6565" fwhm="0.0670801" res="10416.4" algo="Sum"/><pk mz="698.77454711" i="1616.44" sn="4.84542" a="113.785" fwhm="0.0745286" res="9375.93" algo="Sum"/><pk mz="698.85776552" i="813.612" sn="2.43888" a="39.5031" fwhm="0.0661329" res="10567.5" algo="Sum"/><pk mz="698.90360498" i="567.385" sn="1.70063" a="33.8823" fwhm="0.0455179" res="15354.5" algo="Sum"/><pk mz="699.52627022" i="968.203" sn="2.90437" a="53.1266" fwhm="0.0450739" res="15519.5" algo="Sum"/><pk mz="699.71976621" i="770.456" sn="2.31049" a="22.258" fwhm="0.0417304" res="16767.6" algo="Sum"/><pk mz="699.75023587" i="754.719" sn="2.26338" a="14.857" fwhm="0.0208656" res="33536" algo="Sum"/><pk mz="699.77372754" i="866.354" sn="2.59827" a="26.6772" fwhm="0.0420568" res="16638.8" algo="Sum"/><pk mz="699.79486535" i="712.326" sn="2.13641" a="10.5314" fwhm="0.0156498" res="44715.8" algo="Sum"/><pk mz="699.85761815" i="588.57" sn="1.76519" a="17.0438" fwhm="0.0417345" res="16769.3" algo="Sum"/><pk mz="700.53816452" i="684.395" sn="2.05052" a="44.9457" fwhm="0.0763542" res="9174.84" algo="Sum"/><pk mz="700.64600262" i="966.172" sn="2.89434" a="42.6487" fwhm="0.0466799" res="15009.6" algo="Sum"/><pk mz="700.72879352" i="1064.69" sn="3.18946" a="31.831" fwhm="0.0558911" res="12537.4" algo="Sum"/><pk mz="700.76794006" i="1362.66" sn="4.08211" a="61.6111" fwhm="0.0596418" res="11749.6" algo="Sum"/><pk mz="700.82841738" i="813.067" sn="2.43569" a="28.1493" fwhm="0.0469839" res="14916.3" algo="Sum"/><pk mz="700.84887653" i="760.083" sn="2.27691" a="28.6284" fwhm="0.0383434" res="18278.2" algo="Sum"/><pk mz="700.95585658" i="629.501" sn="1.88682" a="22.2312" fwhm="0.0522089" res="13426" algo="Sum"/><pk mz="701.40224841" i="12461.2" sn="37.311" a="485.136" fwhm="0.0341718" res="20525.8" algo="Sum"/><pk mz="701.55229414" i="11932.1" sn="35.7379" a="472.654" fwhm="0.0339735" res="20650" algo="Sum"/><pk mz="701.70762055" i="764.087" sn="2.28843" a="18.1863" fwhm="0.0313423" res="22388.5" algo="Sum"/><pk mz="701.73853105" i="826.536" sn="2.47554" a="26.4153" fwhm="0.0470144" res="14926" algo="Sum"/><pk mz="701.75987398" i="745.628" sn="2.23307" a="11.159" fwhm="0.0229892" res="30525.7" algo="Sum"/><pk mz="701.77678965" i="713.766" sn="2.13758" a="18.0222" fwhm="0.0518466" res="13535.6" algo="Sum"/><pk mz="701.80521004" i="677.497" sn="2.02873" a="30.5755" fwhm="0.0532175" res="13187.5" algo="Sum"/><pk mz="702.22344075" i="583.804" sn="1.74665" a="41.8083" fwhm="0.0761297" res="9224.04" algo="Sum"/><pk mz="702.40545685" i="5953.01" sn="17.8046" a="239.664" fwhm="0.0354437" res="19817.5" algo="Sum"/><pk mz="702.55494273" i="5579.46" sn="16.6831" a="226.123" fwhm="0.0354276" res="19830.7" algo="Sum"/><pk mz="702.63775570" i="1224.52" sn="3.66184" a="63.0954" fwhm="0.0525672" res="13366.5" algo="Sum"/><pk mz="702.68532118" i="873.107" sn="2.61097" a="17.2238" fwhm="0.0209093" res="33606.3" algo="Sum"/><pk mz="702.76565031" i="1080.53" sn="3.23125" a="68.6107" fwhm="0.0738527" res="9515.77" algo="Sum"/><pk mz="702.82359091" i="1039.21" sn="3.10769" a="34.6216" fwhm="0.0470504" res="14937.7" algo="Sum"/><pk mz="702.85398344" i="1106.18" sn="3.30795" a="54.8971" fwhm="0.0597483" res="11763.6" algo="Sum"/><pk mz="702.92610255" i="663.592" sn="1.98431" a="38.4698" fwhm="0.0750711" res="9363.47" algo="Sum"/><pk mz="703.40687432" i="2529.67" sn="7.55991" a="113.27" fwhm="0.0419725" res="16758.7" algo="Sum"/><pk mz="703.46023897" i="1332" sn="3.98067" a="67.6293" fwhm="0.0578614" res="12157.7" algo="Sum"/><pk mz="703.56792058" i="62007.6" sn="185.319" a="2199.23" fwhm="0.030374" res="23163.5" algo="Sum"/><pk mz="703.70295690" i="897.88" sn="2.68344" a="29.9043" fwhm="0.0470804" res="14946.8" algo="Sum"/><pk mz="703.74994974" i="812.221" sn="2.42746" a="28.8378" fwhm="0.0470816" res="14947.5" algo="Sum"/><pk mz="703.77120051" i="800.495" sn="2.39241" a="27.0434" fwhm="0.0470828" res="14947.5" algo="Sum"/><pk mz="703.85446216" i="587.273" sn="1.75514" a="27.0226" fwhm="0.0627807" res="11211.3" algo="Sum"/><pk mz="704.40629578" i="982.734" sn="2.93493" a="46.397" fwhm="0.0551892" res="12763.5" algo="Sum"/><pk mz="704.46410963" i="807.925" sn="2.41287" a="36.9314" fwhm="0.0598552" res="11769.5" algo="Sum"/><pk mz="704.57118312" i="26923.8" sn="80.3989" a="970.444" fwhm="0.0322791" res="21827.5" algo="Sum"/><pk mz="704.67829530" i="1111.9" sn="3.32031" a="33.0869" fwhm="0.0366434" res="19230.7" algo="Sum"/><pk mz="704.72881576" i="1226.61" sn="3.66287" a="97.6296" fwhm="0.11224" res="6278.77" algo="Sum"/><pk mz="704.81499099" i="1176.35" sn="3.51279" a="55.7174" fwhm="0.0521097" res="13525.6" algo="Sum"/><pk mz="704.85265440" i="918.547" sn="2.74284" a="38.1135" fwhm="0.0762911" res="9238.99" algo="Sum"/><pk mz="705.48106171" i="2015.39" sn="6.02066" a="116.047" fwhm="0.050069" res="14090.2" algo="Sum"/><pk mz="705.57707152" i="8457.51" sn="25.2652" a="352.691" fwhm="0.0361191" res="19534.7" algo="Sum"/><pk mz="705.65649792" i="676.314" sn="2.02039" a="15.7359" fwhm="0.0314304" res="22451.4" algo="Sum"/><pk mz="705.70585325" i="713.86" sn="2.13295" a="18.146" fwhm="0.042902" res="16449.3" algo="Sum"/><pk mz="705.73602566" i="842.095" sn="2.51604" a="32.0153" fwhm="0.0497881" res="14174.8" algo="Sum"/><pk mz="705.75390905" i="793.261" sn="2.37013" a="23.0575" fwhm="0.0366717" res="19245.2" algo="Sum"/><pk mz="705.86890076" i="588.858" sn="1.76149" a="29.3308" fwhm="0.0686704" res="10279.1" algo="Sum"/><pk mz="706.48726957" i="1036.43" sn="3.10121" a="42.1625" fwhm="0.0438012" res="16129.4" algo="Sum"/><pk mz="706.53086015" i="2034.07" sn="6.08632" a="84.3783" fwhm="0.0456224" res="15486.5" algo="Sum"/><pk mz="706.58158233" i="2442.03" sn="7.30699" a="108.513" fwhm="0.0453837" res="15569.1" algo="Sum"/><pk mz="706.67904655" i="931.911" sn="2.78912" a="30.9697" fwhm="0.0471792" res="14978.6" algo="Sum"/><pk mz="706.71998823" i="1173.61" sn="3.51272" a="49.4322" fwhm="0.0570568" res="12386.2" algo="Sum"/><pk mz="706.75557536" i="1220.2" sn="3.65217" a="67.2006" fwhm="0.0838799" res="8425.8" algo="Sum"/><pk mz="706.82036493" i="1016.19" sn="3.04141" a="39.2441" fwhm="0.0524269" res="13482" algo="Sum"/><pk mz="706.85016785" i="980.966" sn="2.93623" a="36.0007" fwhm="0.0453115" res="15599.8" algo="Sum"/><pk mz="707.48550989" i="986.086" sn="2.9592" a="57.0285" fwhm="0.0625932" res="11302.9" algo="Sum"/><pk mz="707.53195150" i="1016.77" sn="3.05112" a="41.0566" fwhm="0.0489808" res="14445.1" algo="Sum"/><pk mz="707.58765799" i="732.916" sn="2.19953" a="36.2616" fwhm="0.0591171" res="11969.3" algo="Sum"/><pk mz="707.71897220" i="757.355" sn="2.27309" a="22.2141" fwhm="0.0419683" res="16863.2" algo="Sum"/><pk mz="707.75198980" i="793.586" sn="2.38162" a="22.8072" fwhm="0.0419692" res="16863.6" algo="Sum"/><pk mz="707.79457209" i="684.154" sn="2.05313" a="23.154" fwhm="0.047217" res="14990.2" algo="Sum"/><pk mz="707.84748122" i="689.46" sn="2.06885" a="36.5694" fwhm="0.0756738" res="9353.93" algo="Sum"/><pk mz="707.89761073" i="568.832" sn="1.70761" a="17.2466" fwhm="0.0439598" res="16103.3" algo="Sum"/><pk mz="708.49342829" i="651.764" sn="1.96162" a="28.483" fwhm="0.0629869" res="11248.3" algo="Sum"/><pk mz="708.58534586" i="695.207" sn="2.09294" a="33.2784" fwhm="0.0617989" res="11466" algo="Sum"/><pk mz="708.63958471" i="650.122" sn="1.95723" a="25.2746" fwhm="0.0524942" res="13499.4" algo="Sum"/><pk mz="708.76584983" i="1700.56" sn="5.12065" a="79.6201" fwhm="0.0566406" res="12513.4" algo="Sum"/><pk mz="708.79912886" i="1379.4" sn="4.1542" a="45.7277" fwhm="0.0472506" res="15000.8" algo="Sum"/><pk mz="708.93579418" i="775.191" sn="2.3358" a="47.812" fwhm="0.0759844" res="9330.02" algo="Sum"/><pk mz="709.45856629" i="551.431" sn="1.6637" a="20.7991" fwhm="0.0525245" res="13507.2" algo="Sum"/><pk mz="709.52533787" i="1361.45" sn="4.10998" a="83.114" fwhm="0.051389" res="13806.9" algo="Sum"/><pk mz="709.71189053" i="719.347" sn="2.17206" a="37.6135" fwhm="0.0735471" res="9649.76" algo="Sum"/><pk mz="709.76438086" i="844.09" sn="2.54942" a="20.5434" fwhm="0.0315216" res="22516.8" algo="Sum"/><pk mz="709.82601030" i="647.679" sn="1.9567" a="21.658" fwhm="0.0387117" res="18336.2" algo="Sum"/><pk mz="710.52935413" i="750.476" sn="2.27014" a="37.6211" fwhm="0.0597887" res="11884" algo="Sum"/><pk mz="710.58180072" i="747.588" sn="2.26182" a="30.2802" fwhm="0.0577742" res="12299.3" algo="Sum"/><pk mz="710.63250526" i="604.1" sn="1.82831" a="14.5188" fwhm="0.0514607" res="13809.2" algo="Sum"/><pk mz="710.67405140" i="1156.26" sn="3.50008" a="65.8172" fwhm="0.0774917" res="9170.97" algo="Sum"/><pk mz="710.71009269" i="882.251" sn="2.67104" a="13.2412" fwhm="0.0157714" res="45063.3" algo="Sum"/><pk mz="710.76304911" i="1952.28" sn="5.91067" a="127.49" fwhm="0.0683353" res="10401.1" algo="Sum"/><pk mz="710.93155517" i="597.788" sn="1.81019" a="33.7331" fwhm="0.0751405" res="9461.37" algo="Sum"/><pk mz="711.06125629" i="1156.71" sn="3.50225" a="52.6275" fwhm="0.0375724" res="18925.1" algo="Sum"/><pk mz="711.53623607" i="4668.17" sn="14.1492" a="234.412" fwhm="0.0390777" res="18208.3" algo="Sum"/><pk mz="711.70899145" i="767.038" sn="2.32748" a="18.6189" fwhm="0.0315649" res="22547.5" algo="Sum"/><pk mz="711.75858128" i="834.669" sn="2.53327" a="36.5915" fwhm="0.0578712" res="12299" algo="Sum"/><pk mz="711.81901415" i="623.169" sn="1.89105" a="14.1799" fwhm="0.0220997" res="32209.4" algo="Sum"/><pk mz="712.24737924" i="680.314" sn="2.06645" a="46.665" fwhm="0.0632684" res="11257.6" algo="Sum"/><pk mz="712.53929553" i="2305.68" sn="7.01591" a="131.897" fwhm="0.0469146" res="15188" algo="Sum"/><pk mz="712.66845763" i="1417.33" sn="4.3123" a="77.4066" fwhm="0.0475564" res="14985.7" algo="Sum"/><pk mz="712.70376717" i="1057.44" sn="3.21766" a="21.2354" fwhm="0.0210579" res="33844.9" algo="Sum"/><pk mz="712.76410587" i="1580.78" sn="4.81014" a="97.042" fwhm="0.0634785" res="11228.4" algo="Sum"/><pk mz="712.85008862" i="975.188" sn="2.96731" a="54.8956" fwhm="0.0766711" res="9297.51" algo="Sum"/><pk mz="713.49519891" i="1155.28" sn="3.51788" a="59.1877" fwhm="0.0543674" res="13123.6" algo="Sum"/><pk mz="713.54412418" i="1040.36" sn="3.16819" a="52.6169" fwhm="0.0533005" res="13387.2" algo="Sum"/><pk mz="713.68986695" i="672.641" sn="2.04924" a="16.4545" fwhm="0.0316084" res="22579.1" algo="Sum"/><pk mz="713.71407921" i="777.802" sn="2.36962" a="29.0066" fwhm="0.052682" res="13547.6" algo="Sum"/><pk mz="713.75356492" i="821.392" sn="2.50249" a="44.889" fwhm="0.0511421" res="13956.3" algo="Sum"/><pk mz="713.84316596" i="571.692" sn="1.74228" a="29.336" fwhm="0.073233" res="9747.56" algo="Sum"/><pk mz="714.49781076" i="681.841" sn="2.08433" a="27.5938" fwhm="0.0438747" res="16284.9" algo="Sum"/><pk mz="714.53635032" i="771.027" sn="2.35764" a="34.3791" fwhm="0.0649445" res="11002.3" algo="Sum"/><pk mz="714.66431012" i="1308.96" sn="4.00236" a="57.5113" fwhm="0.0537507" res="13295.9" algo="Sum"/><pk mz="714.70696666" i="1208.9" sn="3.69642" a="40.727" fwhm="0.0474468" res="15063.3" algo="Sum"/><pk mz="714.75513724" i="1282.59" sn="3.92174" a="97.9304" fwhm="0.100805" res="7090.48" algo="Sum"/><pk mz="714.85213316" i="894.588" sn="2.7352" a="53.6362" fwhm="0.0888501" res="8045.6" algo="Sum"/><pk mz="715.38291791" i="689.853" sn="2.1095" a="46.9963" fwhm="0.0661539" res="10813.9" algo="Sum"/><pk mz="715.56470597" i="709.136" sn="2.16876" a="31.6063" fwhm="0.0571236" res="12526.6" algo="Sum"/><pk mz="715.63615281" i="810.464" sn="2.47847" a="36.4391" fwhm="0.0582703" res="12281.3" algo="Sum"/><pk mz="715.70795068" i="724.707" sn="2.21614" a="14.6017" fwhm="0.0211021" res="33916.4" algo="Sum"/><pk mz="715.72286086" i="769.307" sn="2.35252" a="15.2092" fwhm="0.0211024" res="33916.6" algo="Sum"/><pk mz="715.74658646" i="782.479" sn="2.3928" a="23.2838" fwhm="0.0422056" res="16958.6" algo="Sum"/><pk mz="715.77468336" i="826.63" sn="2.52781" a="29.4391" fwhm="0.0527584" res="13567" algo="Sum"/><pk mz="715.81307900" i="700.361" sn="2.14169" a="16.6801" fwhm="0.0316559" res="22612.3" algo="Sum"/><pk mz="715.84306715" i="649.814" sn="1.98694" a="12.7594" fwhm="0.0211042" res="33919.4" algo="Sum"/><pk mz="715.88287992" i="836.709" sn="2.55853" a="44.3236" fwhm="0.0618834" res="11568.2" algo="Sum"/><pk mz="716.51921145" i="924.075" sn="2.82845" a="35.8361" fwhm="0.0413097" res="17345" algo="Sum"/><pk mz="716.62069006" i="857.719" sn="2.62512" a="25.7928" fwhm="0.0456893" res="15684.6" algo="Sum"/><pk mz="716.70602055" i="1177.4" sn="3.60352" a="32.5509" fwhm="0.0422339" res="16969.9" algo="Sum"/><pk mz="716.74555191" i="1078.99" sn="3.30235" a="42.2046" fwhm="0.0527938" res="13576.3" algo="Sum"/><pk mz="716.77535145" i="989.553" sn="3.02861" a="10.3266" fwhm="0.010559" res="67883.2" algo="Sum"/><pk mz="716.79420860" i="1038.61" sn="3.17875" a="48.6735" fwhm="0.0629332" res="11389.8" algo="Sum"/><pk mz="716.84175525" i="845.947" sn="2.58909" a="16.6339" fwhm="0.0211189" res="33943.1" algo="Sum"/><pk mz="716.86245612" i="816.945" sn="2.50033" a="24.5088" fwhm="0.0422386" res="16971.7" algo="Sum"/><pk mz="716.94859510" i="673.64" sn="2.06133" a="32.5106" fwhm="0.0520965" res="13761.9" algo="Sum"/><pk mz="717.07228692" i="1236.05" sn="3.78155" a="59.8395" fwhm="0.0429018" res="16714.3" algo="Sum"/><pk mz="717.36201733" i="779.772" sn="2.38747" a="46.5674" fwhm="0.0549035" res="13065.9" algo="Sum"/><pk mz="717.44553613" i="622.628" sn="1.90666" a="37.5523" fwhm="0.0692166" res="10365.2" algo="Sum"/><pk mz="717.52153753" i="610.117" sn="1.86793" a="23.8572" fwhm="0.0502892" res="14267.9" algo="Sum"/><pk mz="717.58396545" i="2016.83" sn="6.1739" a="111.197" fwhm="0.042175" res="17014.4" algo="Sum"/><pk mz="717.69180815" i="765.757" sn="2.34404" a="21.2493" fwhm="0.0361301" res="19864.1" algo="Sum"/><pk mz="717.72300490" i="818.005" sn="2.5038" a="26.5803" fwhm="0.0475469" res="15095.1" algo="Sum"/><pk mz="717.75375926" i="722.205" sn="2.21039" a="15.091" fwhm="0.0211324" res="33964.7" algo="Sum"/><pk mz="717.76553576" i="698.118" sn="2.13656" a="21.1984" fwhm="0.0699581" res="10259.9" algo="Sum"/><pk mz="718.57215176" i="2716.76" sn="8.32577" a="118.39" fwhm="0.0529908" res="13560.3" algo="Sum"/><pk mz="718.69694393" i="1039.4" sn="3.18535" a="33.4626" fwhm="0.0453027" res="15864.3" algo="Sum"/><pk mz="718.72351296" i="974.478" sn="2.98638" a="44.9063" fwhm="0.0634405" res="11329.1" algo="Sum"/><pk mz="718.78974081" i="1264.13" sn="3.87427" a="62.6705" fwhm="0.0699617" res="10274" algo="Sum"/><pk mz="718.89592963" i="569.548" sn="1.74534" a="28.3189" fwhm="0.0404676" res="17764.7" algo="Sum"/><pk mz="719.44748192" i="725.469" sn="2.22526" a="38.0878" fwhm="0.070513" res="10203.1" algo="Sum"/><pk mz="719.49001202" i="739.007" sn="2.26679" a="31.1607" fwhm="0.0581843" res="12365.7" algo="Sum"/><pk mz="719.56940479" i="1998.77" sn="6.13091" a="121.74" fwhm="0.0459806" res="15649.4" algo="Sum"/><pk mz="719.69617435" i="730.327" sn="2.23976" a="20.8489" fwhm="0.0423217" res="17005.4" algo="Sum"/><pk mz="719.71792787" i="722.902" sn="2.21717" a="18.1032" fwhm="0.031742" res="22674" algo="Sum"/><pk mz="719.75890884" i="757.343" sn="2.32306" a="37.7215" fwhm="0.0677312" res="10626.7" algo="Sum"/><pk mz="719.79009491" i="702.513" sn="2.15513" a="29.8222" fwhm="0.0575004" res="12518" algo="Sum"/><pk mz="719.84519961" i="582.399" sn="1.78739" a="14.1672" fwhm="0.0317448" res="22676" algo="Sum"/><pk mz="720.58237329" i="2832.93" sn="8.69193" a="180.672" fwhm="0.0553286" res="13023.7" algo="Sum"/><pk mz="720.69967524" i="1412.99" sn="4.33576" a="82.5216" fwhm="0.062314" res="11565.6" algo="Sum"/><pk mz="720.78751715" i="1207.06" sn="3.70386" a="69.137" fwhm="0.0853143" res="8448.61" algo="Sum"/><pk mz="721.47912406" i="809.01" sn="2.48708" a="54.4093" fwhm="0.0568108" res="12699.7" algo="Sum"/><pk mz="721.58597331" i="1287.14" sn="3.95756" a="85.5484" fwhm="0.0617383" res="11687.8" algo="Sum"/><pk mz="721.70441415" i="768.106" sn="2.36206" a="40.6048" fwhm="0.0526339" res="13711.8" algo="Sum"/><pk mz="721.76306534" i="721.671" sn="2.219" a="25.4761" fwhm="0.0476804" res="15137.5" algo="Sum"/><pk mz="721.78583603" i="705.847" sn="2.17" a="17.5191" fwhm="0.0317877" res="22706.5" algo="Sum"/><pk mz="721.82751384" i="599.501" sn="1.84279" a="17.4434" fwhm="0.039898" res="18091.8" algo="Sum"/><pk mz="722.27740128" i="773.325" sn="2.37765" a="51.7282" fwhm="0.0637627" res="11327.6" algo="Sum"/><pk mz="722.50199366" i="927.828" sn="2.85448" a="59.3779" fwhm="0.0637151" res="11339.6" algo="Sum"/><pk mz="722.56112164" i="629.058" sn="1.93615" a="21.8213" fwhm="0.0694977" res="10396.9" algo="Sum"/><pk mz="722.60420896" i="892.144" sn="2.74556" a="46.3307" fwhm="0.0715539" res="10098.7" algo="Sum"/><pk mz="722.69722585" i="1603.12" sn="4.93346" a="74.7053" fwhm="0.0672691" res="10743.4" algo="Sum"/><pk mz="722.76847080" i="1066.66" sn="3.28244" a="21.5814" fwhm="0.021206" res="34083.2" algo="Sum"/><pk mz="722.79025577" i="1086.57" sn="3.34369" a="36.5607" fwhm="0.0477145" res="15148.2" algo="Sum"/><pk mz="722.87829017" i="876.85" sn="2.69918" a="48.6657" fwhm="0.076227" res="9483.23" algo="Sum"/><pk mz="723.28553615" i="556.401" sn="1.71574" a="21.4467" fwhm="0.0419211" res="17253.5" algo="Sum"/><pk mz="723.53476412" i="10949.5" sn="33.7758" a="439.105" fwhm="0.0350241" res="20658.2" algo="Sum"/><pk mz="723.62343825" i="554.844" sn="1.71105" a="12.8914" fwhm="0.031828" res="22735.4" algo="Sum"/><pk mz="723.69021057" i="751.742" sn="2.31788" a="25.0065" fwhm="0.0477437" res="15157.8" algo="Sum"/><pk mz="723.71929392" i="775.311" sn="2.39054" a="27.0913" fwhm="0.047745" res="15158" algo="Sum"/><pk mz="723.75101538" i="796.603" sn="2.45646" a="23.3051" fwhm="0.042441" res="17053.1" algo="Sum"/><pk mz="723.77760540" i="725.008" sn="2.2359" a="29.2845" fwhm="0.0748688" res="9667.28" algo="Sum"/><pk mz="723.85737339" i="554.904" sn="1.71147" a="29.2161" fwhm="0.055774" res="12978.4" algo="Sum"/><pk mz="724.53559602" i="5707.02" sn="17.6091" a="299.732" fwhm="0.0413776" res="17510.3" algo="Sum"/><pk mz="724.61498837" i="642.895" sn="1.98459" a="13.111" fwhm="0.0212332" res="34126.6" algo="Sum"/><pk mz="724.69565401" i="1348.86" sn="4.16741" a="78.5341" fwhm="0.0553078" res="13103" algo="Sum"/><pk mz="724.73717695" i="1444.94" sn="4.4651" a="61.8793" fwhm="0.058396" res="12410.7" algo="Sum"/><pk mz="724.78778242" i="1063.45" sn="3.28642" a="62.6664" fwhm="0.0591045" res="12262.8" algo="Sum"/><pk mz="724.88069894" i="830.362" sn="2.56638" a="20.3412" fwhm="0.0318557" res="22755.1" algo="Sum"/><pk mz="724.90252907" i="741.693" sn="2.29233" a="18.8836" fwhm="0.0542032" res="13373.8" algo="Sum"/><pk mz="725.55013408" i="58548.4" sn="181.301" a="2086.2" fwhm="0.0314569" res="23064.9" algo="Sum"/><pk mz="725.70570855" i="907.621" sn="2.81054" a="53.66" fwhm="0.0722118" res="10049.7" algo="Sum"/><pk mz="725.73961994" i="944.314" sn="2.92417" a="27.0055" fwhm="0.0424993" res="17076.5" algo="Sum"/><pk mz="725.81300577" i="685.968" sn="2.12395" a="13.4178" fwhm="0.0212507" res="34154.7" algo="Sum"/><pk mz="725.86762283" i="578.809" sn="1.79226" a="11.3805" fwhm="0.0212514" res="34156.2" algo="Sum"/><pk mz="725.88165440" i="548.925" sn="1.69972" a="18.905" fwhm="0.0478167" res="15180.5" algo="Sum"/><pk mz="726.55321291" i="25315.9" sn="78.4515" a="1003.9" fwhm="0.0340522" res="21336.4" algo="Sum"/><pk mz="726.64325979" i="1273.05" sn="3.94588" a="57.7774" fwhm="0.0637886" res="11391.4" algo="Sum"/><pk mz="726.73584918" i="1620.85" sn="5.02515" a="108.712" fwhm="0.0858189" res="8468.25" algo="Sum"/><pk mz="726.82410794" i="904.534" sn="2.80434" a="46.0953" fwhm="0.0560895" res="12958.3" algo="Sum"/><pk mz="726.90008517" i="748.48" sn="2.32081" a="61.9232" fwhm="0.089749" res="8099.26" algo="Sum"/><pk mz="727.02871737" i="558.475" sn="1.73168" a="33.0976" fwhm="0.0558192" res="13024.7" algo="Sum"/><pk mz="727.47370166" i="885.975" sn="2.75651" a="51.4589" fwhm="0.0644809" res="11282" algo="Sum"/><pk mz="727.55909893" i="8470.86" sn="26.3641" a="404.205" fwhm="0.0381876" res="19052.3" algo="Sum"/><pk mz="727.64044748" i="620.378" sn="1.93132" a="9.51098" fwhm="0.015958" res="45597.1" algo="Sum"/><pk mz="727.66472335" i="688.821" sn="2.14461" a="20.2635" fwhm="0.0424966" res="17122.9" algo="Sum"/><pk mz="727.74486487" i="820.815" sn="2.55531" a="48.8934" fwhm="0.0742128" res="9806.19" algo="Sum"/><pk mz="727.80952861" i="696.286" sn="2.16791" a="19.3056" fwhm="0.04256" res="17100.8" algo="Sum"/><pk mz="728.51321939" i="2702.15" sn="8.43405" a="126.756" fwhm="0.0458497" res="15889.1" algo="Sum"/><pk mz="728.56204674" i="3017.09" sn="9.41916" a="144.472" fwhm="0.055613" res="13100.6" algo="Sum"/><pk mz="728.64215925" i="1382.97" sn="4.3181" a="72.7616" fwhm="0.0661008" res="11023.2" algo="Sum"/><pk mz="728.68972138" i="999.385" sn="3.12043" a="20.1386" fwhm="0.0212927" res="34222.5" algo="Sum"/><pk mz="728.73514259" i="1392.39" sn="4.34754" a="100.783" fwhm="0.0835593" res="8721.17" algo="Sum"/><pk mz="728.81735631" i="1095.64" sn="3.42095" a="49.7527" fwhm="0.0638838" res="11408.5" algo="Sum"/><pk mz="728.88144634" i="587.635" sn="1.83458" a="17.425" fwhm="0.0425912" res="17113.4" algo="Sum"/><pk mz="729.51762650" i="1368.63" sn="4.2869" a="60.0219" fwhm="0.0503173" res="14498.3" algo="Sum"/><pk mz="729.58358532" i="8879.63" sn="27.8133" a="396.465" fwhm="0.037269" res="19576.2" algo="Sum"/><pk mz="729.67544548" i="745.088" sn="2.33364" a="15.0427" fwhm="0.0213072" res="34245.5" algo="Sum"/><pk mz="729.70494448" i="822.377" sn="2.57578" a="15.7612" fwhm="0.0213075" res="34246.4" algo="Sum"/><pk mz="729.73622475" i="838.758" sn="2.62697" a="42.0914" fwhm="0.0639242" res="11415.7" algo="Sum"/><pk mz="729.80701326" i="714.059" sn="2.23634" a="36.5521" fwhm="0.0516889" res="14119.2" algo="Sum"/><pk mz="729.86863751" i="550.169" sn="1.72283" a="13.3143" fwhm="0.031965" res="22833.4" algo="Sum"/><pk mz="730.53182915" i="2964.07" sn="9.28963" a="125.691" fwhm="0.049265" res="14828.6" algo="Sum"/><pk mz="730.58651872" i="4509.13" sn="14.132" a="192.972" fwhm="0.0402019" res="18172.9" algo="Sum"/><pk mz="730.63602728" i="1572.52" sn="4.9284" a="58.3857" fwhm="0.0331537" res="22037.9" algo="Sum"/><pk mz="730.68822507" i="964.196" sn="3.02186" a="15.3325" fwhm="0.0257109" res="28419.4" algo="Sum"/><pk mz="730.73021376" i="1629.79" sn="5.10787" a="85.3959" fwhm="0.0615273" res="11876.5" algo="Sum"/><pk mz="730.81686583" i="1045.44" sn="3.27649" a="69.0672" fwhm="0.0458649" res="15934.1" algo="Sum"/><pk mz="730.90430547" i="571.876" sn="1.79231" a="14.3074" fwhm="0.0319876" res="22849.6" algo="Sum"/><pk mz="731.53531262" i="1507.31" sn="4.72965" a="67.9956" fwhm="0.0488792" res="14966.2" algo="Sum"/><pk mz="731.59964918" i="14223.3" sn="44.6303" a="567.53" fwhm="0.0354218" res="20654" algo="Sum"/><pk mz="731.73106226" i="921.211" sn="2.89049" a="38.3548" fwhm="0.0519458" res="14086.4" algo="Sum"/><pk mz="731.76123086" i="813.36" sn="2.55231" a="24.5994" fwhm="0.0426752" res="17147.2" algo="Sum"/><pk mz="731.80837069" i="678.281" sn="2.12834" a="17.6098" fwhm="0.0320075" res="22863.7" algo="Sum"/><pk mz="732.54718198" i="12335.7" sn="38.715" a="483.608" fwhm="0.0356913" res="20524.5" algo="Sum"/><pk mz="732.60231794" i="6697.39" sn="21.0194" a="317.309" fwhm="0.0460647" res="15903.8" algo="Sum"/><pk mz="732.72656960" i="1702.21" sn="5.34227" a="90.4564" fwhm="0.0585886" res="12506.3" algo="Sum"/><pk mz="732.82084143" i="801.7" sn="2.51645" a="62.2368" fwhm="0.0860852" res="8512.73" algo="Sum"/><pk mz="732.90693317" i="799.214" sn="2.50808" a="37.3577" fwhm="0.0562699" res="13024.9" algo="Sum"/><pk mz="733.04368116" i="1040.89" sn="3.26914" a="54.3304" fwhm="0.0447127" res="16394.5" algo="Sum"/><pk mz="733.55019741" i="5862.82" sn="18.4158" a="241.973" fwhm="0.0380117" res="19298" algo="Sum"/><pk mz="733.60779807" i="2635.13" sn="8.27725" a="131.758" fwhm="0.0540842" res="13564.2" algo="Sum"/><pk mz="733.67556738" i="692.954" sn="2.17701" a="14.843" fwhm="0.0213655" res="34339.3" algo="Sum"/><pk mz="733.70449704" i="758.464" sn="2.3829" a="18.9504" fwhm="0.0320486" res="22893.5" algo="Sum"/><pk mz="733.72968934" i="834.247" sn="2.62141" a="28.144" fwhm="0.0480741" res="15262.5" algo="Sum"/><pk mz="733.76217288" i="805.696" sn="2.53237" a="23.3725" fwhm="0.0373919" res="19623.5" algo="Sum"/><pk mz="733.78386859" i="699.302" sn="2.19836" a="24.6704" fwhm="0.0480764" res="15262.9" algo="Sum"/><pk mz="734.56226674" i="11183" sn="35.1838" a="474.581" fwhm="0.0367378" res="19994.7" algo="Sum"/><pk mz="734.72441807" i="1268.03" sn="3.98994" a="83.7198" fwhm="0.0682584" res="10763.9" algo="Sum"/><pk mz="734.76462481" i="1247.52" sn="3.92551" a="60.3445" fwhm="0.0528919" res="13891.8" algo="Sum"/><pk mz="734.91008611" i="607.556" sn="1.91326" a="29.9502" fwhm="0.052293" res="14053.7" algo="Sum"/><pk mz="734.94181716" i="555.19" sn="1.74885" a="20.9962" fwhm="0.0476625" res="15419.7" algo="Sum"/><pk mz="735.49383300" i="565.099" sn="1.78119" a="21.4355" fwhm="0.0529967" res="13878.1" algo="Sum"/><pk mz="735.56499312" i="5114.66" sn="16.1239" a="255.847" fwhm="0.0387026" res="19005.6" algo="Sum"/><pk mz="735.66304659" i="653.75" sn="2.06147" a="13.6342" fwhm="0.0328374" res="22403.2" algo="Sum"/><pk mz="735.68837929" i="681.842" sn="2.15019" a="21.3339" fwhm="0.0427894" res="17193.2" algo="Sum"/><pk mz="735.72777986" i="810.396" sn="2.55552" a="39.6661" fwhm="0.0674003" res="10915.8" algo="Sum"/><pk mz="735.76882865" i="759.008" sn="2.39367" a="26.088" fwhm="0.0481409" res="15283.6" algo="Sum"/><pk mz="735.79168709" i="704.925" sn="2.22312" a="23.3489" fwhm="0.044206" res="16644.6" algo="Sum"/><pk mz="736.53885614" i="3167.83" sn="10.0185" a="150.524" fwhm="0.0497513" res="14804.4" algo="Sum"/><pk mz="736.67530304" i="1214.74" sn="3.84265" a="76.5148" fwhm="0.0800226" res="9205.84" algo="Sum"/><pk mz="736.72670828" i="1023.51" sn="3.23857" a="26.0035" fwhm="0.0321146" res="22940.6" algo="Sum"/><pk mz="736.75648955" i="1122.12" sn="3.55119" a="70.728" fwhm="0.0805423" res="9147.45" algo="Sum"/><pk mz="736.80907428" i="776.801" sn="2.45895" a="15.4796" fwhm="0.026764" res="27529.8" algo="Sum"/><pk mz="736.84829980" i="854.321" sn="2.70476" a="42.4598" fwhm="0.0561119" res="13131.8" algo="Sum"/><pk mz="736.91754261" i="566.279" sn="1.79268" a="25.0112" fwhm="0.0524768" res="14042.7" algo="Sum"/><pk mz="737.54266341" i="1934.22" sn="6.13655" a="109.32" fwhm="0.0495402" res="14887.8" algo="Sum"/><pk mz="737.67660024" i="733.657" sn="2.32851" a="31.9345" fwhm="0.0456453" res="16161.1" algo="Sum"/><pk mz="737.73533816" i="876.571" sn="2.78286" a="25.9298" fwhm="0.042849" res="17217.1" algo="Sum"/><pk mz="737.78039378" i="743.637" sn="2.36138" a="29.4791" fwhm="0.051368" res="14362.6" algo="Sum"/><pk mz="737.82164464" i="667" sn="2.11824" a="16.8355" fwhm="0.0321387" res="22957.4" algo="Sum"/><pk mz="738.25051228" i="551.048" sn="1.75466" a="17.2877" fwhm="0.0463482" res="15928.4" algo="Sum"/><pk mz="738.50065717" i="1228.63" sn="3.91472" a="56.5946" fwhm="0.0411543" res="17944.7" algo="Sum"/><pk mz="738.53819150" i="1626.79" sn="5.18377" a="106.73" fwhm="0.068921" res="10715.7" algo="Sum"/><pk mz="738.67375329" i="1528.77" sn="4.87504" a="101.68" fwhm="0.0725982" res="10174.8" algo="Sum"/><pk mz="738.76211747" i="1094.67" sn="3.49142" a="73.5332" fwhm="0.0863317" res="8557.26" algo="Sum"/><pk mz="738.85139894" i="895.643" sn="2.85664" a="41.5284" fwhm="0.0667798" res="11064" algo="Sum"/><pk mz="738.90405953" i="548.461" sn="1.74931" a="21.0864" fwhm="0.0419676" res="17606.5" algo="Sum"/><pk mz="739.05310755" i="1472.49" sn="4.69596" a="85.6105" fwhm="0.041675" res="17733.7" algo="Sum"/><pk mz="739.51090979" i="2189.07" sn="6.99172" a="102.326" fwhm="0.052362" res="14123.1" algo="Sum"/><pk mz="739.56467311" i="2117.77" sn="6.76553" a="111.803" fwhm="0.0572611" res="12915.7" algo="Sum"/><pk mz="739.68648583" i="772.003" sn="2.46735" a="18.8498" fwhm="0.0321792" res="22986.5" algo="Sum"/><pk mz="739.71491365" i="726.136" sn="2.32179" a="22.834" fwhm="0.0429064" res="17240.2" algo="Sum"/><pk mz="739.75329474" i="823.888" sn="2.63511" a="36.6786" fwhm="0.0589978" res="12538.6" algo="Sum"/><pk mz="739.78724583" i="724.934" sn="2.31838" a="18.1845" fwhm="0.0321815" res="22988" algo="Sum"/><pk mz="739.83823204" i="598.529" sn="1.91361" a="25.5354" fwhm="0.0388582" res="19039.4" algo="Sum"/><pk mz="740.05005259" i="599.899" sn="1.91881" a="42.3482" fwhm="0.0577884" res="12806.2" algo="Sum"/><pk mz="740.55004441" i="3850.08" sn="12.362" a="193.282" fwhm="0.0530718" res="13953.7" algo="Sum"/><pk mz="740.67018136" i="1299" sn="4.17132" a="76.9595" fwhm="0.0706688" res="10480.9" algo="Sum"/><pk mz="740.71497639" i="1104.18" sn="3.5462" a="28.4887" fwhm="0.0322016" res="23002.4" algo="Sum"/><pk mz="740.75665716" i="1512.12" sn="4.85635" a="94.5898" fwhm="0.0724449" res="10225.1" algo="Sum"/><pk mz="740.84091254" i="875.533" sn="2.81168" a="40.2814" fwhm="0.0697758" res="10617.5" algo="Sum"/><pk mz="741.52556599" i="8637.88" sn="27.8012" a="435.169" fwhm="0.0414949" res="17870.3" algo="Sum"/><pk mz="741.67508584" i="717.952" sn="2.31086" a="36.4992" fwhm="0.059328" res="12501.3" algo="Sum"/><pk mz="741.71403353" i="771.579" sn="2.48353" a="11.8272" fwhm="0.0161116" res="46036" algo="Sum"/><pk mz="741.73958250" i="872.736" sn="2.80913" a="29.1156" fwhm="0.04759" res="15586.1" algo="Sum"/><pk mz="741.79274843" i="695.842" sn="2.23983" a="17.1143" fwhm="0.0322251" res="23019.1" algo="Sum"/><pk mz="741.81669708" i="638.591" sn="2.05547" a="13.0354" fwhm="0.0268547" res="27623.3" algo="Sum"/><pk mz="741.83859329" i="608.984" sn="1.96031" a="17.7113" fwhm="0.0621151" res="11943" algo="Sum"/><pk mz="742.56548070" i="7731.74" sn="25.0145" a="361.433" fwhm="0.0497907" res="14913.7" algo="Sum"/><pk mz="742.66185027" i="1012.85" sn="3.27682" a="28.7611" fwhm="0.0379871" res="19550.4" algo="Sum"/><pk mz="742.71357858" i="1070.77" sn="3.46421" a="43.1672" fwhm="0.0867528" res="8561.26" algo="Sum"/><pk mz="742.75301552" i="1392.12" sn="4.50383" a="76.5241" fwhm="0.0844471" res="8795.49" algo="Sum"/><pk mz="742.93742656" i="593.044" sn="1.91835" a="31.1904" fwhm="0.067504" res="11005.8" algo="Sum"/><pk mz="743.44291983" i="582.181" sn="1.88515" a="36.642" fwhm="0.0682182" res="10898" algo="Sum"/><pk mz="743.56968707" i="3880.66" sn="12.5711" a="186.191" fwhm="0.050851" res="14622.5" algo="Sum"/><pk mz="743.69725459" i="766.343" sn="2.4818" a="39.8525" fwhm="0.0384658" res="19334" algo="Sum"/><pk mz="743.71845230" i="780.515" sn="2.52769" a="24.4264" fwhm="0.0430224" res="17286.8" algo="Sum"/><pk mz="743.75220798" i="815.876" sn="2.64231" a="32.0252" fwhm="0.0494058" res="15053.9" algo="Sum"/><pk mz="743.82238765" i="641.19" sn="2.07656" a="15.6536" fwhm="0.0322691" res="23050.6" algo="Sum"/><pk mz="744.48967185" i="1244.12" sn="4.03405" a="46.6249" fwhm="0.0486593" res="15300.1" algo="Sum"/><pk mz="744.58087507" i="5921.6" sn="19.2008" a="272.592" fwhm="0.0464304" res="16036.5" algo="Sum"/><pk mz="744.74701009" i="1281.29" sn="4.15457" a="61.9549" fwhm="0.064933" res="11469.5" algo="Sum"/><pk mz="744.79170010" i="993.475" sn="3.22129" a="45.7952" fwhm="0.0481694" res="15461.9" algo="Sum"/><pk mz="744.91189319" i="553.098" sn="1.79412" a="8.46581" fwhm="0.0161463" res="46135.1" algo="Sum"/><pk mz="744.93508988" i="589.192" sn="1.91135" a="21.9938" fwhm="0.0538221" res="13840.7" algo="Sum"/><pk mz="745.41266485" i="688.378" sn="2.23551" a="32.9721" fwhm="0.0698208" res="10676.1" algo="Sum"/><pk mz="745.48059505" i="948.573" sn="3.08049" a="42.6279" fwhm="0.061107" res="12199.6" algo="Sum"/><pk mz="745.58812135" i="2949.12" sn="9.57596" a="170.072" fwhm="0.0632565" res="11786.7" algo="Sum"/><pk mz="745.71643103" i="799.794" sn="2.59852" a="32.6244" fwhm="0.0538499" res="13848" algo="Sum"/><pk mz="745.74731272" i="882.424" sn="2.86732" a="33.7129" fwhm="0.0538515" res="13848.2" algo="Sum"/><pk mz="746.50485061" i="2214.95" sn="7.21379" a="118.109" fwhm="0.0474667" res="15726.9" algo="Sum"/><pk mz="746.59762834" i="4729.12" sn="15.4021" a="233.416" fwhm="0.0520366" res="14347.5" algo="Sum"/><pk mz="746.71161059" i="1395.46" sn="4.54508" a="64.183" fwhm="0.0646624" res="11547.9" algo="Sum"/><pk mz="746.72039325" i="1397.46" sn="4.55161" a="29.633" fwhm="0.0269434" res="27714.4" algo="Sum"/><pk mz="746.77900812" i="1030.94" sn="3.35847" a="48.6093" fwhm="0.049576" res="15063.3" algo="Sum"/><pk mz="746.88276029" i="668.884" sn="2.17917" a="19.8986" fwhm="0.0377248" res="19798.2" algo="Sum"/><pk mz="747.50734358" i="1250.39" sn="4.07498" a="74.6782" fwhm="0.0585227" res="12772.9" algo="Sum"/><pk mz="747.60089600" i="2169.02" sn="7.06915" a="108.669" fwhm="0.054246" res="13781.7" algo="Sum"/><pk mz="747.69827269" i="769.802" sn="2.50965" a="16.2191" fwhm="0.0324096" res="23070.3" algo="Sum"/><pk mz="747.72212415" i="796.435" sn="2.59642" a="25.1338" fwhm="0.043138" res="17333.3" algo="Sum"/><pk mz="747.74632105" i="795.847" sn="2.59475" a="20.135" fwhm="0.0323542" res="23111.3" algo="Sum"/><pk mz="747.79792711" i="663.689" sn="2.16422" a="23.9095" fwhm="0.0485329" res="15408.1" algo="Sum"/><pk mz="748.52185667" i="2730.72" sn="8.91715" a="138.502" fwhm="0.0447044" res="16743.8" algo="Sum"/><pk mz="748.58218557" i="1731.44" sn="5.65509" a="75.5806" fwhm="0.0593488" res="12613.3" algo="Sum"/><pk mz="748.70238236" i="1603.93" sn="5.24142" a="95.2377" fwhm="0.051398" res="14566.8" algo="Sum"/><pk mz="748.73244156" i="1427.38" sn="4.66524" a="55.8963" fwhm="0.0536711" res="13950.4" algo="Sum"/><pk mz="748.78014275" i="954.901" sn="3.12171" a="19.453" fwhm="0.0215843" res="34691" algo="Sum"/><pk mz="748.82865993" i="806.452" sn="2.63711" a="16.6264" fwhm="0.021585" res="34692.1" algo="Sum"/><pk mz="748.84873540" i="773.765" sn="2.53051" a="19.6335" fwhm="0.0323781" res="23128.3" algo="Sum"/><pk mz="748.87889471" i="759.346" sn="2.48425" a="26.8747" fwhm="0.0539646" res="13877.2" algo="Sum"/><pk mz="749.01780794" i="556.318" sn="1.82226" a="30.4368" fwhm="0.0654889" res="11437.3" algo="Sum"/><pk mz="749.52622329" i="2033.55" sn="6.65937" a="126.015" fwhm="0.0595497" res="12586.6" algo="Sum"/><pk mz="749.63108306" i="671.763" sn="2.20003" a="19.7136" fwhm="0.0421894" res="17768.2" algo="Sum"/><pk mz="749.73076672" i="869.996" sn="2.85069" a="29.9604" fwhm="0.0485954" res="15428" algo="Sum"/><pk mz="749.77901128" i="713.376" sn="2.33816" a="17.6631" fwhm="0.0323983" res="23142.6" algo="Sum"/><pk mz="749.86404909" i="578.615" sn="1.89685" a="20.76" fwhm="0.0457488" res="16390.9" algo="Sum"/><pk mz="750.53687612" i="3299.64" sn="10.8317" a="174.33" fwhm="0.0451288" res="16631" algo="Sum"/><pk mz="750.65299705" i="807.937" sn="2.65384" a="12.1856" fwhm="0.0162084" res="46312.7" algo="Sum"/><pk mz="750.70166632" i="1287.01" sn="4.22851" a="60.5824" fwhm="0.0592165" res="12677.2" algo="Sum"/><pk mz="750.74895178" i="1393.35" sn="4.57906" a="62.3958" fwhm="0.0648374" res="11579" algo="Sum"/><pk mz="750.78074113" i="1422.88" sn="4.67673" a="72.4954" fwhm="0.0615144" res="12205" algo="Sum"/><pk mz="750.83610089" i="827.293" sn="2.71974" a="20.2606" fwhm="0.032421" res="23158.9" algo="Sum"/><pk mz="750.86342623" i="716.549" sn="2.35549" a="36.5551" fwhm="0.062394" res="12034.2" algo="Sum"/><pk mz="750.92634959" i="568.089" sn="1.86706" a="18.6453" fwhm="0.0438756" res="17114.9" algo="Sum"/><pk mz="751.56590808" i="8173.16" sn="26.9589" a="404.731" fwhm="0.0395774" res="18989.8" algo="Sum"/><pk mz="751.65877994" i="710.894" sn="2.34606" a="14.3996" fwhm="0.0216258" res="34757.6" algo="Sum"/><pk mz="751.69195810" i="754.988" sn="2.49199" a="22.4102" fwhm="0.0428326" res="17549.5" algo="Sum"/><pk mz="751.74639346" i="880.265" sn="2.90626" a="34.4214" fwhm="0.0490222" res="15334.8" algo="Sum"/><pk mz="751.78295073" i="815.674" sn="2.69331" a="23.3316" fwhm="0.0432551" res="17380.2" algo="Sum"/><pk mz="751.83380492" i="618.222" sn="2.04119" a="26.2596" fwhm="0.059478" res="12640.5" algo="Sum"/><pk mz="752.04077961" i="622.772" sn="2.05656" a="38.5772" fwhm="0.0418145" res="17985.1" algo="Sum"/><pk mz="752.51912030" i="3943.61" sn="13.0559" a="158.568" fwhm="0.0426116" res="17660" algo="Sum"/><pk mz="752.56236431" i="5968.94" sn="19.7653" a="310.458" fwhm="0.0583062" res="12907.1" algo="Sum"/><pk mz="752.65294541" i="1024.31" sn="3.39344" a="50.5645" fwhm="0.0662638" res="11358.4" algo="Sum"/><pk mz="752.74891998" i="1744.34" sn="5.77936" a="111.621" fwhm="0.0570395" res="13197" algo="Sum"/><pk mz="752.92459411" i="611.152" sn="2.02496" a="41.6976" fwhm="0.0565123" res="13323.2" algo="Sum"/><pk mz="753.04812725" i="2314.87" sn="7.67223" a="101.286" fwhm="0.0355225" res="21199.2" algo="Sum"/><pk mz="753.41807122" i="653.014" sn="2.17129" a="35.3125" fwhm="0.0665784" res="11316.2" algo="Sum"/><pk mz="753.58111809" i="13634.3" sn="45.3562" a="598.483" fwhm="0.0402606" res="18717.6" algo="Sum"/><pk mz="753.69721043" i="815.903" sn="2.71445" a="20.7566" fwhm="0.0324826" res="23203.1" algo="Sum"/><pk mz="753.75939923" i="906.053" sn="3.0144" a="40.716" fwhm="0.0595539" res="12656.8" algo="Sum"/><pk mz="753.82795117" i="566.276" sn="1.88399" a="17.8566" fwhm="0.0433139" res="17403.8" algo="Sum"/><pk mz="754.05541692" i="2186.38" sn="7.27404" a="96.2258" fwhm="0.0348066" res="21664.1" algo="Sum"/><pk mz="754.53100660" i="16668.6" sn="55.5103" a="722.549" fwhm="0.0394626" res="19120.2" algo="Sum"/><pk mz="754.58067566" i="7197.4" sn="23.9698" a="266.959" fwhm="0.0421922" res="17884.4" algo="Sum"/><pk mz="754.69683364" i="1118.79" sn="3.72519" a="33.7312" fwhm="0.0433386" res="17414" algo="Sum"/><pk mz="754.74636076" i="1563.03" sn="5.20423" a="104.185" fwhm="0.0778418" res="9695.9" algo="Sum"/><pk mz="755.02853148" i="1213.12" sn="4.0402" a="51.939" fwhm="0.0435356" res="17342.8" algo="Sum"/><pk mz="755.05244497" i="1147.12" sn="3.82085" a="46.5646" fwhm="0.0394018" res="19162.9" algo="Sum"/><pk mz="755.53464163" i="7906.99" sn="26.3706" a="320.166" fwhm="0.0381943" res="19781.3" algo="Sum"/><pk mz="755.59201072" i="3037.37" sn="10.1288" a="155.834" fwhm="0.0498916" res="15144.7" algo="Sum"/><pk mz="755.68652853" i="778.656" sn="2.59701" a="20.4227" fwhm="0.0325254" res="23233.7" algo="Sum"/><pk mz="755.74664295" i="909.458" sn="3.03326" a="40.4281" fwhm="0.0428226" res="17648.3" algo="Sum"/><pk mz="755.84575027" i="584.514" sn="1.95031" a="18.0455" fwhm="0.0433717" res="17427.1" algo="Sum"/><pk mz="756.06945682" i="556.56" sn="1.85862" a="31.1761" fwhm="0.0692059" res="10924.9" algo="Sum"/><pk mz="756.54638819" i="23143.4" sn="77.3975" a="1023.47" fwhm="0.0360019" res="21014.1" algo="Sum"/><pk mz="756.63570892" i="1223.41" sn="4.09192" a="30.2571" fwhm="0.0598902" res="12633.7" algo="Sum"/><pk mz="756.69947571" i="1241.51" sn="4.15246" a="60.9574" fwhm="0.0705184" res="10730.5" algo="Sum"/><pk mz="756.73824475" i="1540" sn="5.15081" a="101.34" fwhm="0.0748624" res="10108.4" algo="Sum"/><pk mz="756.80944185" i="936.082" sn="3.1309" a="40.0441" fwhm="0.0397813" res="19024.2" algo="Sum"/><pk mz="756.93711877" i="840.127" sn="2.81339" a="47.4919" fwhm="0.0582547" res="12993.6" algo="Sum"/><pk mz="757.35288558" i="552.888" sn="1.85222" a="24.9871" fwhm="0.0546183" res="13866.3" algo="Sum"/><pk mz="757.55060378" i="10337.9" sn="34.7064" a="430.702" fwhm="0.0376744" res="20107.8" algo="Sum"/><pk mz="757.61625091" i="4763.05" sn="15.9904" a="224.04" fwhm="0.0475327" res="15938.8" algo="Sum"/><pk mz="757.68845040" i="932.218" sn="3.12963" a="32.9054" fwhm="0.0488526" res="15509.7" algo="Sum"/><pk mz="757.73286328" i="929.547" sn="3.12066" a="36.8342" fwhm="0.0542821" res="13959.2" algo="Sum"/><pk mz="757.81154570" i="783.257" sn="2.62914" a="21.732" fwhm="0.0434282" res="17449.8" algo="Sum"/><pk mz="758.36503485" i="571.947" sn="1.92338" a="16.0575" fwhm="0.0434439" res="17456.2" algo="Sum"/><pk mz="758.42759762" i="631.555" sn="2.12331" a="37.529" fwhm="0.065944" res="11501.1" algo="Sum"/><pk mz="758.56542018" i="379299" sn="1275.24" a="10600.3" fwhm="0.023231" res="32653.2" algo="Sum"/><pk mz="758.72887499" i="1922.33" sn="6.46319" a="108.105" fwhm="0.0727083" res="10435.3" algo="Sum"/><pk mz="758.81682499" i="988.337" sn="3.32406" a="56.2671" fwhm="0.0515476" res="14720.7" algo="Sum"/><pk mz="758.92974089" i="1005.38" sn="3.38192" a="77.5844" fwhm="0.0845237" res="8978.9" algo="Sum"/><pk mz="759.21733946" i="554.699" sn="1.86946" a="16.9971" fwhm="0.0434683" res="17466" algo="Sum"/><pk mz="759.25118313" i="543.576" sn="1.83243" a="24.8551" fwhm="0.0593033" res="12802.8" algo="Sum"/><pk mz="759.39367903" i="565.824" sn="1.90795" a="16.7993" fwhm="0.0434733" res="17468" algo="Sum"/><pk mz="759.42201650" i="560.792" sn="1.89124" a="14.2894" fwhm="0.0326057" res="23291.1" algo="Sum"/><pk mz="759.56833512" i="162905" sn="549.236" a="5279.69" fwhm="0.0280113" res="27116.5" algo="Sum"/><pk mz="759.62852437" i="9650.89" sn="32.538" a="349.553" fwhm="0.0384549" res="19753.8" algo="Sum"/><pk mz="759.88582105" i="590.053" sn="1.98967" a="17.9236" fwhm="0.0380517" res="19969.8" algo="Sum"/><pk mz="760.43403314" i="572.05" sn="1.93141" a="16.5334" fwhm="0.038458" res="19773.1" algo="Sum"/><pk mz="760.57909040" i="195991" sn="661.717" a="6228.59" fwhm="0.0279495" res="27212.6" algo="Sum"/><pk mz="760.71458578" i="1670.61" sn="5.64117" a="144.497" fwhm="0.077067" res="9870.82" algo="Sum"/><pk mz="760.77359934" i="1288.89" sn="4.35188" a="33.7422" fwhm="0.0326348" res="23311.7" algo="Sum"/><pk mz="760.81111601" i="1277.65" sn="4.31404" a="59.2391" fwhm="0.0586246" res="12977.7" algo="Sum"/><pk mz="760.89571129" i="658.467" sn="2.22368" a="17.9493" fwhm="0.0326373" res="23313.7" algo="Sum"/><pk mz="760.92504934" i="714.404" sn="2.41253" a="25.7998" fwhm="0.0489569" res="15542.8" algo="Sum"/><pk mz="761.03897534" i="1222.07" sn="4.12926" a="75.3086" fwhm="0.0562748" res="13523.6" algo="Sum"/><pk mz="761.38389818" i="612.477" sn="2.06998" a="43.7242" fwhm="0.0692822" res="10989.6" algo="Sum"/><pk mz="761.58329439" i="79276.1" sn="267.958" a="2897.66" fwhm="0.0315202" res="24161.8" algo="Sum"/><pk mz="761.73055738" i="1059" sn="3.58095" a="56.9971" fwhm="0.0624065" res="12206" algo="Sum"/><pk mz="761.77974541" i="881.2" sn="2.98049" a="26.0961" fwhm="0.0380992" res="19994.6" algo="Sum"/><pk mz="761.81253989" i="780.675" sn="2.6417" a="22.9918" fwhm="0.0435428" res="17495.7" algo="Sum"/><pk mz="761.88107789" i="543.366" sn="1.84132" a="20.7029" fwhm="0.0477172" res="15966.6" algo="Sum"/><pk mz="762.04864050" i="656.269" sn="2.22485" a="48.8848" fwhm="0.0677928" res="11240.8" algo="Sum"/><pk mz="762.24334693" i="556.661" sn="1.88749" a="22.816" fwhm="0.0364277" res="20924.8" algo="Sum"/><pk mz="762.49908594" i="1723.61" sn="5.84447" a="94.4724" fwhm="0.0552056" res="13812" algo="Sum"/><pk mz="762.58714172" i="21501.8" sn="72.9333" a="904.226" fwhm="0.0363769" res="20963.5" algo="Sum"/><pk mz="762.69677905" i="1329.68" sn="4.50982" a="78.0098" fwhm="0.0626395" res="12176" algo="Sum"/><pk mz="762.77232018" i="1142.29" sn="3.87547" a="52.2642" fwhm="0.0599087" res="12732.2" algo="Sum"/><pk mz="762.81040902" i="1041.09" sn="3.53267" a="41.8498" fwhm="0.0544641" res="14005.7" algo="Sum"/><pk mz="762.89600488" i="630.854" sn="2.1425" a="26.006" fwhm="0.0437059" res="17455.2" algo="Sum"/><pk mz="763.50265018" i="1073.98" sn="3.64739" a="66.3005" fwhm="0.0646234" res="11814.6" algo="Sum"/><pk mz="763.59197276" i="5051.43" sn="17.1584" a="266.059" fwhm="0.0402256" res="18982.7" algo="Sum"/><pk mz="763.66522937" i="908.583" sn="3.08732" a="14.1129" fwhm="0.0163483" res="46712.2" algo="Sum"/><pk mz="763.68858575" i="928.694" sn="3.15601" a="23.5505" fwhm="0.0326971" res="23356.4" algo="Sum"/><pk mz="763.71641757" i="884.37" sn="3.00576" a="27.3412" fwhm="0.043597" res="17517.7" algo="Sum"/><pk mz="763.75225199" i="850.524" sn="2.89122" a="35.2555" fwhm="0.0544976" res="14014.4" algo="Sum"/><pk mz="763.77970828" i="771.791" sn="2.62395" a="20.3146" fwhm="0.0326994" res="23357.6" algo="Sum"/><pk mz="763.81367498" i="762.078" sn="2.59119" a="26.5047" fwhm="0.04905" res="15572.1" algo="Sum"/><pk mz="764.04365531" i="652.074" sn="2.22487" a="40.6814" fwhm="0.0647925" res="11792.2" algo="Sum"/><pk mz="764.55088378" i="8034.1" sn="27.4096" a="343.647" fwhm="0.050592" res="15112.1" algo="Sum"/><pk mz="764.67833589" i="1210.29" sn="4.13138" a="47.5708" fwhm="0.05453" res="14023.1" algo="Sum"/><pk mz="764.71692546" i="1290.53" sn="4.40621" a="69.6332" fwhm="0.0763445" res="10016.7" algo="Sum"/><pk mz="764.77494429" i="1066.3" sn="3.64168" a="49.5834" fwhm="0.0599872" res="12749" algo="Sum"/><pk mz="765.04923212" i="1462.58" sn="4.99703" a="70.1784" fwhm="0.0390299" res="19601.6" algo="Sum"/><pk mz="765.55220275" i="4959.98" sn="16.9597" a="239.722" fwhm="0.0488761" res="15663.1" algo="Sum"/><pk mz="765.63868244" i="720.467" sn="2.46427" a="22.6362" fwhm="0.0381955" res="20045.3" algo="Sum"/><pk mz="765.68552598" i="852.962" sn="2.91805" a="23.9874" fwhm="0.0370702" res="20655" algo="Sum"/><pk mz="765.70931952" i="890.767" sn="3.04773" a="26.4812" fwhm="0.0381971" res="20046.3" algo="Sum"/><pk mz="765.73270748" i="824.162" sn="2.82015" a="21.8477" fwhm="0.0496215" res="15431.5" algo="Sum"/><pk mz="765.75542182" i="832.524" sn="2.84887" a="16.7242" fwhm="0.0272846" res="28065.5" algo="Sum"/><pk mz="765.78321518" i="759.557" sn="2.59912" a="33.9085" fwhm="0.0654846" res="11694.1" algo="Sum"/><pk mz="766.05657273" i="1858.29" sn="6.36035" a="80.6755" fwhm="0.0331819" res="23086.6" algo="Sum"/><pk mz="766.56714914" i="17724.4" sn="60.8336" a="804.604" fwhm="0.0432177" res="17737.3" algo="Sum"/><pk mz="766.67288135" i="1138.83" sn="3.91058" a="34.6722" fwhm="0.0436811" res="17551.6" algo="Sum"/><pk mz="766.72531477" i="1548.02" sn="5.31621" a="86.7794" fwhm="0.0819049" res="9361.17" algo="Sum"/><pk mz="766.84147013" i="746.852" sn="2.56488" a="25.5127" fwhm="0.0436864" res="17553.3" algo="Sum"/><pk mz="766.89645886" i="661.31" sn="2.27111" a="41.6042" fwhm="0.0843328" res="9093.7" algo="Sum"/><pk mz="767.06369694" i="2250.01" sn="7.73028" a="117.951" fwhm="0.0381247" res="20119.9" algo="Sum"/><pk mz="767.57013542" i="10000.7" sn="34.4742" a="486.021" fwhm="0.0500323" res="15341.5" algo="Sum"/><pk mz="767.65895514" i="798.928" sn="2.7545" a="20.5505" fwhm="0.0327822" res="23417" algo="Sum"/><pk mz="767.70124810" i="832.651" sn="2.87062" a="16.6946" fwhm="0.0218551" res="35126.9" algo="Sum"/><pk mz="767.73102072" i="888.357" sn="3.06261" a="44.9828" fwhm="0.0655669" res="11709.1" algo="Sum"/><pk mz="768.06882439" i="1488.94" sn="5.13509" a="99.9383" fwhm="0.047883" res="16040.5" algo="Sum"/><pk mz="768.49096016" i="1292.26" sn="4.47763" a="59.8118" fwhm="0.0454658" res="16902.6" algo="Sum"/><pk mz="768.58249996" i="18225.7" sn="63.168" a="822.348" fwhm="0.0470909" res="16321.2" algo="Sum"/><pk mz="768.72608994" i="1843.07" sn="6.38807" a="104.523" fwhm="0.0607025" res="12663.8" algo="Sum"/><pk mz="768.89098283" i="676.484" sn="2.34463" a="35.9831" fwhm="0.0648529" res="11855.9" algo="Sum"/><pk mz="769.05219495" i="1026.8" sn="3.55893" a="56.0078" fwhm="0.0597791" res="12864.9" algo="Sum"/><pk mz="769.49339109" i="755.72" sn="2.62485" a="43.1741" fwhm="0.0816785" res="9421" algo="Sum"/><pk mz="769.58458601" i="9115.36" sn="31.6549" a="412.484" fwhm="0.0465948" res="16516.5" algo="Sum"/><pk mz="769.69035120" i="799.676" sn="2.77676" a="20.4663" fwhm="0.0328251" res="23448.2" algo="Sum"/><pk mz="769.73254294" i="940.117" sn="3.26441" a="44.9793" fwhm="0.0589525" res="13056.8" algo="Sum"/><pk mz="769.76150040" i="809.414" sn="2.81057" a="27.726" fwhm="0.0326512" res="23575.3" algo="Sum"/><pk mz="769.80384821" i="679.154" sn="2.35828" a="29.073" fwhm="0.0443009" res="17376.7" algo="Sum"/><pk mz="770.05699768" i="1596.29" sn="5.5468" a="80.0763" fwhm="0.0389789" res="19755.7" algo="Sum"/><pk mz="770.50556520" i="6023.11" sn="21.0128" a="255.546" fwhm="0.0422313" res="18244.9" algo="Sum"/><pk mz="770.56586441" i="6720.58" sn="23.4478" a="270.94" fwhm="0.0493872" res="15602.5" algo="Sum"/><pk mz="770.59321273" i="6401.94" sn="22.337" a="275.789" fwhm="0.0421355" res="18288.5" algo="Sum"/><pk mz="770.72222686" i="1571.94" sn="5.48466" a="120.288" fwhm="0.0961959" res="8012.01" algo="Sum"/><pk mz="770.81097147" i="923.173" sn="3.22104" a="48.1812" fwhm="0.0711728" res="10830.1" algo="Sum"/><pk mz="770.99806661" i="592.023" sn="2.06654" a="30.8125" fwhm="0.0820288" res="9399.12" algo="Sum"/><pk mz="771.06423930" i="1572.33" sn="5.48922" a="76.5704" fwhm="0.0417954" res="18448.6" algo="Sum"/><pk mz="771.51011166" i="2996.53" sn="10.4687" a="144.85" fwhm="0.0468901" res="16453.6" algo="Sum"/><pk mz="771.56875715" i="3214.26" sn="11.2304" a="142.716" fwhm="0.0542503" res="14222.4" algo="Sum"/><pk mz="771.70525490" i="771.04" sn="2.6939" a="16.3995" fwhm="0.0219121" res="35218.2" algo="Sum"/><pk mz="771.73058166" i="818.273" sn="2.85887" a="46.3577" fwhm="0.0766945" res="10062.4" algo="Sum"/><pk mz="771.78388353" i="723.171" sn="2.52652" a="33.4518" fwhm="0.0594379" res="12984.7" algo="Sum"/><pk mz="772.06990575" i="803.415" sn="2.80747" a="47.0726" fwhm="0.0496381" res="15554" algo="Sum"/><pk mz="772.52071174" i="5867.69" sn="20.5339" a="276.831" fwhm="0.045496" res="16980" algo="Sum"/><pk mz="772.58076628" i="7656.55" sn="26.7939" a="331.402" fwhm="0.0512017" res="15089" algo="Sum"/><pk mz="772.71088170" i="1333.01" sn="4.66484" a="76.2478" fwhm="0.0785489" res="9837.32" algo="Sum"/><pk mz="772.80877822" i="1035.15" sn="3.6224" a="47.0645" fwhm="0.0609551" res="12678.3" algo="Sum"/><pk mz="772.91657515" i="751.179" sn="2.62862" a="30.6024" fwhm="0.0500261" res="15450.3" algo="Sum"/><pk mz="773.05189250" i="559.995" sn="1.96067" a="46.8092" fwhm="0.0785958" res="9835.79" algo="Sum"/><pk mz="773.52542495" i="2847.29" sn="9.97971" a="137.781" fwhm="0.055456" res="13948.5" algo="Sum"/><pk mz="773.58330996" i="3733.61" sn="13.0863" a="180.249" fwhm="0.0642581" res="12038.7" algo="Sum"/><pk mz="773.64745800" i="3340.39" sn="11.708" a="174.244" fwhm="0.0574554" res="13465.2" algo="Sum"/><pk mz="773.71460710" i="850.719" sn="2.98185" a="22.5078" fwhm="0.0329111" res="23509.2" algo="Sum"/><pk mz="773.74506940" i="852.477" sn="2.98842" a="33.0453" fwhm="0.054853" res="14105.8" algo="Sum"/><pk mz="773.77730707" i="724.894" sn="2.54118" a="11.2654" fwhm="0.0164562" res="47020.4" algo="Sum"/><pk mz="773.79796072" i="700.718" sn="2.45631" a="21.2874" fwhm="0.0383985" res="20151.8" algo="Sum"/><pk mz="774.05763311" i="676.462" sn="2.37462" a="38.4263" fwhm="0.0653568" res="11843.6" algo="Sum"/><pk mz="774.53806790" i="5038.52" sn="17.7091" a="254.981" fwhm="0.0548414" res="14123.2" algo="Sum"/><pk mz="774.59374183" i="4345.61" sn="15.2737" a="205.517" fwhm="0.0655334" res="11819.8" algo="Sum"/><pk mz="774.64559760" i="2514.51" sn="8.83783" a="119.469" fwhm="0.0583811" res="13268.8" algo="Sum"/><pk mz="774.74126194" i="1116.84" sn="3.9258" a="27.9163" fwhm="0.032933" res="23524.8" algo="Sum"/><pk mz="774.81232966" i="915.456" sn="3.21812" a="77.7348" fwhm="0.0677813" res="11431.1" algo="Sum"/><pk mz="774.90971297" i="781.84" sn="2.74981" a="43.3122" fwhm="0.0640868" res="12091.6" algo="Sum"/><pk mz="775.06247760" i="778.49" sn="2.73888" a="49.9016" fwhm="0.0675793" res="11468.9" algo="Sum"/><pk mz="775.54496775" i="2600.86" sn="9.14659" a="139.149" fwhm="0.063821" res="12151.9" algo="Sum"/><pk mz="775.59612697" i="2048.12" sn="7.20276" a="109.004" fwhm="0.0619892" res="12511.8" algo="Sum"/><pk mz="775.64494737" i="1213.01" sn="4.26637" a="49.7327" fwhm="0.0437907" res="17712.5" algo="Sum"/><pk mz="775.70246811" i="813.286" sn="2.86051" a="21.2685" fwhm="0.0329533" res="23539.4" algo="Sum"/><pk mz="775.72643634" i="809.462" sn="2.84692" a="29.3218" fwhm="0.0408382" res="18995.1" algo="Sum"/><pk mz="775.76395263" i="764.183" sn="2.68807" a="29.2084" fwhm="0.0332717" res="23316" algo="Sum"/><pk mz="775.80200268" i="660.398" sn="2.32485" a="16.5193" fwhm="0.0329557" res="23540.8" algo="Sum"/><pk mz="776.05688033" i="653.389" sn="2.30328" a="43.965" fwhm="0.0725362" res="10698.9" algo="Sum"/><pk mz="776.55402768" i="3504.62" sn="12.3602" a="167.703" fwhm="0.0667594" res="11632.1" algo="Sum"/><pk mz="776.65405146" i="1065.82" sn="3.76025" a="27.9228" fwhm="0.0329736" res="23553.8" algo="Sum"/><pk mz="776.71043073" i="1020.81" sn="3.6021" a="37.0075" fwhm="0.0494619" res="15703.2" algo="Sum"/><pk mz="776.75131239" i="1184.16" sn="4.17922" a="65.4062" fwhm="0.0769433" res="10095.1" algo="Sum"/><pk mz="776.88141919" i="632.42" sn="2.23628" a="16.0869" fwhm="0.0329783" res="23557.4" algo="Sum"/><pk mz="776.90605111" i="631.418" sn="2.23412" a="18.9186" fwhm="0.0384754" res="20192.3" algo="Sum"/><pk mz="777.04957134" i="1342.73" sn="4.75304" a="69.3063" fwhm="0.0546367" res="14222.1" algo="Sum"/><pk mz="777.55707834" i="2954.47" sn="10.4579" a="200.28" fwhm="0.057761" res="13461.6" algo="Sum"/><pk mz="777.66052509" i="768.695" sn="2.72097" a="8.41498" fwhm="0.0109982" res="70707.7" algo="Sum"/><pk mz="777.68130355" i="895.195" sn="3.16898" a="21.6522" fwhm="0.0329951" res="23569.6" algo="Sum"/><pk mz="777.70820714" i="829.568" sn="2.93691" a="22.0809" fwhm="0.0329958" res="23569.9" algo="Sum"/><pk mz="777.72507495" i="846.569" sn="2.99725" a="33.479" fwhm="0.0542044" res="14348" algo="Sum"/><pk mz="777.77527144" i="777.362" sn="2.7531" a="19.4448" fwhm="0.0329973" res="23570.9" algo="Sum"/><pk mz="777.79991888" i="732.28" sn="2.5937" a="29.5561" fwhm="0.0549967" res="14142.7" algo="Sum"/><pk mz="778.05588272" i="1444.36" sn="5.12017" a="69.2911" fwhm="0.0450247" res="17280.6" algo="Sum"/><pk mz="778.53346016" i="12196" sn="43.2484" a="651.563" fwhm="0.0435684" res="17869.2" algo="Sum"/><pk mz="778.65487008" i="1243.9" sn="4.41314" a="68.365" fwhm="0.0657199" res="11848.1" algo="Sum"/><pk mz="778.75041429" i="1166.66" sn="4.14114" a="57.6222" fwhm="0.0660354" res="11792.9" algo="Sum"/><pk mz="778.86338016" i="660.761" sn="2.3461" a="20.0113" fwhm="0.0421767" res="18466.7" algo="Sum"/><pk mz="779.06442217" i="1677.17" sn="5.96274" a="102.557" fwhm="0.0458718" res="16983.5" algo="Sum"/><pk mz="779.20452560" i="552.632" sn="1.96408" a="22.2986" fwhm="0.055046" res="14155.5" algo="Sum"/><pk mz="779.53676229" i="6730.61" sn="23.9211" a="343.968" fwhm="0.0483242" res="16131.4" algo="Sum"/><pk mz="779.59727757" i="4597.89" sn="16.3456" a="259.828" fwhm="0.0547935" res="14227.9" algo="Sum"/><pk mz="779.69788755" i="830.543" sn="2.95401" a="17.6046" fwhm="0.0103959" res="75000.5" algo="Sum"/><pk mz="779.71616206" i="845.033" sn="3.00582" a="12.9727" fwhm="0.0301836" res="25832.4" algo="Sum"/><pk mz="779.75374051" i="822.542" sn="2.92626" a="38.9479" fwhm="0.0660786" res="11800.4" algo="Sum"/><pk mz="779.79432146" i="775.511" sn="2.75922" a="24.6193" fwhm="0.0440535" res="17701.1" algo="Sum"/><pk mz="780.06973316" i="1633.64" sn="5.81452" a="123.037" fwhm="0.0613438" res="12716.4" algo="Sum"/><pk mz="780.17836824" i="593.643" sn="2.11384" a="32.8702" fwhm="0.0464079" res="16811.3" algo="Sum"/><pk mz="780.23285758" i="726.56" sn="2.58666" a="35.1257" fwhm="0.0569471" res="13701" algo="Sum"/><pk mz="780.27971500" i="617.904" sn="2.19935" a="16.184" fwhm="0.0330506" res="23608.6" algo="Sum"/><pk mz="780.31120192" i="598.405" sn="2.12999" a="9.42317" fwhm="0.0165255" res="47218.6" algo="Sum"/><pk mz="780.34716867" i="610.327" sn="2.17277" a="22.283" fwhm="0.0495774" res="15740" algo="Sum"/><pk mz="780.54917498" i="542769" sn="1933.85" a="13902.4" fwhm="0.0219693" res="35529.1" algo="Sum"/><pk mz="780.83466765" i="1019.04" sn="3.63166" a="49.0746" fwhm="0.0561929" res="13895.6" algo="Sum"/><pk mz="780.93878083" i="603.463" sn="2.15062" a="30.7736" fwhm="0.0524803" res="14880.6" algo="Sum"/><pk mz="781.05060480" i="6116.98" sn="21.8016" a="302.342" fwhm="0.0388808" res="20088.3" algo="Sum"/><pk mz="781.23249119" i="716.216" sn="2.55864" a="22.0404" fwhm="0.0440939" res="17717.5" algo="Sum"/><pk mz="781.25019503" i="677.209" sn="2.41946" a="27.0386" fwhm="0.0551188" res="14173.9" algo="Sum"/><pk mz="781.30036436" i="600.818" sn="2.14621" a="12.5496" fwhm="0.022048" res="35436.4" algo="Sum"/><pk mz="781.32625491" i="604.392" sn="2.15878" a="15.7384" fwhm="0.0330725" res="23624.6" algo="Sum"/><pk mz="781.36109339" i="620.712" sn="2.21672" a="19.2536" fwhm="0.0440975" res="17718.9" algo="Sum"/><pk mz="781.39239260" i="666.935" sn="2.38173" a="16.4427" fwhm="0.0330738" res="23625.7" algo="Sum"/><pk mz="781.41172525" i="627.132" sn="2.23958" a="16.7207" fwhm="0.0330744" res="23625.9" algo="Sum"/><pk mz="781.55235262" i="237413" sn="848.268" a="7215.81" fwhm="0.0265867" res="29396.4" algo="Sum"/><pk mz="781.68793329" i="1437.02" sn="5.13657" a="36.7302" fwhm="0.0650474" res="12017.2" algo="Sum"/><pk mz="781.82598289" i="852.876" sn="3.04829" a="34.2072" fwhm="0.0551388" res="14179.2" algo="Sum"/><pk mz="781.89305550" i="671.006" sn="2.39826" a="17.3247" fwhm="0.0330846" res="23633.2" algo="Sum"/><pk mz="782.05707219" i="7341.73" sn="26.2515" a="355.3" fwhm="0.0379206" res="20623.5" algo="Sum"/><pk mz="782.15818088" i="614.108" sn="2.19617" a="13.2583" fwhm="0.02206" res="35455.9" algo="Sum"/><pk mz="782.19631239" i="640.972" sn="2.29363" a="23.9418" fwhm="0.049636" res="15758.6" algo="Sum"/><pk mz="782.23147135" i="684.461" sn="2.45132" a="38.897" fwhm="0.0772142" res="10130.7" algo="Sum"/><pk mz="782.27515065" i="651.482" sn="2.33476" a="13.8394" fwhm="0.0220617" res="35458.5" algo="Sum"/><pk mz="782.29879566" i="638.793" sn="2.28999" a="16.9481" fwhm="0.0330932" res="23639.3" algo="Sum"/><pk mz="782.33927392" i="623.485" sn="2.23567" a="23.4727" fwhm="0.0496407" res="15760" algo="Sum"/><pk mz="782.37354677" i="703.112" sn="2.52119" a="17.4374" fwhm="0.0330946" res="23640.5" algo="Sum"/><pk mz="782.40436186" i="724.439" sn="2.59771" a="23" fwhm="0.0441269" res="17730.8" algo="Sum"/><pk mz="782.56378341" i="489203" sn="1755.33" a="13349.5" fwhm="0.0229287" res="34130.3" algo="Sum"/><pk mz="782.69367220" i="2027.79" sn="7.27622" a="83.7321" fwhm="0.0551697" res="14187" algo="Sum"/><pk mz="782.83102120" i="1016.59" sn="3.64843" a="48.5652" fwhm="0.0606915" res="12898.5" algo="Sum"/><pk mz="782.90878775" i="757.533" sn="2.71869" a="19.0107" fwhm="0.0331061" res="23648.4" algo="Sum"/><pk mz="783.06308440" i="4293.84" sn="15.4131" a="252.104" fwhm="0.0410738" res="19064.8" algo="Sum"/><pk mz="783.14870335" i="597.571" sn="2.14542" a="12.4339" fwhm="0.022074" res="35478.3" algo="Sum"/><pk mz="783.17353986" i="592.128" sn="2.12593" a="15.9812" fwhm="0.0331116" res="23652.5" algo="Sum"/><pk mz="783.22136055" i="645.946" sn="2.31928" a="23.4362" fwhm="0.0441504" res="17739.9" algo="Sum"/><pk mz="783.26203991" i="612.85" sn="2.20305" a="25.1782" fwhm="0.0551893" res="14192.3" algo="Sum"/><pk mz="783.30683556" i="616.367" sn="2.2192" a="18.0575" fwhm="0.0386336" res="20275.3" algo="Sum"/><pk mz="783.40077842" i="577.685" sn="2.0843" a="35.313" fwhm="0.0601414" res="13026" algo="Sum"/><pk mz="783.56692773" i="200520" sn="723.544" a="6753.02" fwhm="0.0277197" res="28267.5" algo="Sum"/><pk mz="783.71261673" i="1315.75" sn="4.74757" a="26.4391" fwhm="0.0220821" res="35490.8" algo="Sum"/><pk mz="783.76373073" i="1092.02" sn="3.9403" a="43.8085" fwhm="0.0531867" res="14736.1" algo="Sum"/><pk mz="783.84806367" i="770.542" sn="2.78018" a="19.9718" fwhm="0.033126" res="23662.6" algo="Sum"/><pk mz="784.07131180" i="2471.33" sn="8.92108" a="133.996" fwhm="0.0440716" res="17790.9" algo="Sum"/><pk mz="784.16632200" i="560.375" sn="2.02397" a="14.0952" fwhm="0.0612512" res="12802.5" algo="Sum"/><pk mz="784.19234800" i="571.441" sn="2.06418" a="27.3745" fwhm="0.0607441" res="12909.8" algo="Sum"/><pk mz="784.23901512" i="586.346" sn="2.11836" a="27.3809" fwhm="0.060746" res="12910.1" algo="Sum"/><pk mz="784.28292174" i="565.216" sn="2.04247" a="17.2685" fwhm="0.0441801" res="17752" algo="Sum"/><pk mz="784.42818716" i="616.794" sn="2.23453" a="27.0568" fwhm="0.0587931" res="13342.2" algo="Sum"/><pk mz="784.57749744" i="154555" sn="559.773" a="5586.26" fwhm="0.0303637" res="25839.4" algo="Sum"/><pk mz="784.76945167" i="1207.74" sn="4.37435" a="53.6052" fwhm="0.060767" res="12914.4" algo="Sum"/><pk mz="784.85116485" i="977.629" sn="3.5409" a="56.5347" fwhm="0.0732004" res="10722" algo="Sum"/><pk mz="784.91490006" i="659.451" sn="2.38946" a="19.2715" fwhm="0.044198" res="17759.1" algo="Sum"/><pk mz="785.07713274" i="1589.36" sn="5.76026" a="106" fwhm="0.062648" res="12531.6" algo="Sum"/><pk mz="785.15086667" i="589.903" sn="2.13908" a="14.5593" fwhm="0.0331534" res="23682.4" algo="Sum"/><pk mz="785.18400460" i="623.634" sn="2.26203" a="18.2036" fwhm="0.0442053" res="17762.2" algo="Sum"/><pk mz="785.21128223" i="642.85" sn="2.33186" a="15.7711" fwhm="0.0331547" res="23683.3" algo="Sum"/><pk mz="785.23859306" i="578.985" sn="2.10022" a="15.6115" fwhm="0.0331553" res="23683.7" algo="Sum"/><pk mz="785.26638155" i="604.02" sn="2.19104" a="18.4008" fwhm="0.0386819" res="20300.6" algo="Sum"/><pk mz="785.28828922" i="555.557" sn="2.0152" a="11.5098" fwhm="0.0268634" res="29232.7" algo="Sum"/><pk mz="785.41102100" i="614.96" sn="2.23442" a="36.3476" fwhm="0.0832184" res="9437.95" algo="Sum"/><pk mz="785.46139315" i="617.219" sn="2.24658" a="12.1668" fwhm="0.0221065" res="35530.9" algo="Sum"/><pk mz="785.58211665" i="60370.3" sn="219.842" a="2393.2" fwhm="0.0341814" res="22982.7" algo="Sum"/><pk mz="785.64745657" i="12879.9" sn="46.903" a="569.887" fwhm="0.0491783" res="15975.5" algo="Sum"/><pk mz="785.77302866" i="983.359" sn="3.58096" a="36.5532" fwhm="0.0497499" res="15794.5" algo="Sum"/><pk mz="785.86312171" i="748.732" sn="2.72652" a="18.1279" fwhm="0.0331687" res="23692.9" algo="Sum"/><pk mz="785.90018111" i="599.569" sn="2.18346" a="24.8981" fwhm="0.0428566" res="18337.9" algo="Sum"/><pk mz="785.94195195" i="552.682" sn="2.013" a="30.7899" fwhm="0.077005" res="10206.4" algo="Sum"/><pk mz="786.05673349" i="1050.62" sn="3.82826" a="86.0182" fwhm="0.0661482" res="11883.3" algo="Sum"/><pk mz="786.18769372" i="555.855" sn="2.02625" a="31.4024" fwhm="0.077408" res="10156.4" algo="Sum"/><pk mz="786.21705679" i="605.875" sn="2.20892" a="15.3722" fwhm="0.0331759" res="23698.4" algo="Sum"/><pk mz="786.24391479" i="601.76" sn="2.19454" a="23.9502" fwhm="0.0552943" res="14219.2" algo="Sum"/><pk mz="786.28784828" i="571.322" sn="2.08432" a="16.676" fwhm="0.0363095" res="21655.2" algo="Sum"/><pk mz="786.35803340" i="566.483" sn="2.06706" a="12.6979" fwhm="0.0331789" res="23700.5" algo="Sum"/><pk mz="786.50242857" i="4984.29" sn="18.1878" a="221.427" fwhm="0.0497651" res="15804.3" algo="Sum"/><pk mz="786.59583046" i="173014" sn="631.332" a="5781.11" fwhm="0.0287931" res="27318.9" algo="Sum"/><pk mz="786.77251363" i="1306.06" sn="4.76583" a="41.6575" fwhm="0.038719" res="20320" algo="Sum"/><pk mz="786.93870746" i="585.751" sn="2.13845" a="12.3656" fwhm="0.0221274" res="35564" algo="Sum"/><pk mz="786.96582634" i="602.595" sn="2.19986" a="31.3354" fwhm="0.0666058" res="11815.3" algo="Sum"/><pk mz="787.06015458" i="1038.38" sn="3.79293" a="85.4361" fwhm="0.0738114" res="10663.1" algo="Sum"/><pk mz="787.20358960" i="599.971" sn="2.19274" a="23.3599" fwhm="0.0553274" res="14228.1" algo="Sum"/><pk mz="787.21873889" i="586.51" sn="2.14364" a="20.7099" fwhm="0.056358" res="13968.2" algo="Sum"/><pk mz="787.50592375" i="2660.97" sn="9.73045" a="111.887" fwhm="0.0488181" res="16131.4" algo="Sum"/><pk mz="787.59906163" i="75787.9" sn="277.135" a="2913.34" fwhm="0.0331986" res="23723.8" algo="Sum"/><pk mz="787.66249712" i="14625.3" sn="53.4807" a="634.135" fwhm="0.0461429" res="17070.1" algo="Sum"/><pk mz="787.92014928" i="553.289" sn="2.02364" a="17.2405" fwhm="0.0442824" res="17793.1" algo="Sum"/><pk mz="788.06777385" i="1001.96" sn="3.66653" a="61.3924" fwhm="0.06935" res="11363.6" algo="Sum"/><pk mz="788.55206310" i="13758.6" sn="50.3856" a="649.388" fwhm="0.045715" res="17249.3" algo="Sum"/><pk mz="788.60670410" i="38257.7" sn="140.104" a="1610.5" fwhm="0.0384604" res="20504.4" algo="Sum"/><pk mz="788.66629176" i="8009.41" sn="29.334" a="338.929" fwhm="0.0467416" res="16872.9" algo="Sum"/><pk mz="788.77685946" i="1240.2" sn="4.54332" a="58.7958" fwhm="0.0664598" res="11868.5" algo="Sum"/><pk mz="788.86467821" i="676.662" sn="2.47868" a="7.42759" fwhm="0.0110772" res="71215.3" algo="Sum"/><pk mz="788.87809526" i="739.598" sn="2.70915" a="51.2378" fwhm="0.0614057" res="12847" algo="Sum"/><pk mz="789.04404452" i="1046.76" sn="3.8363" a="52.8621" fwhm="0.0492576" res="16018.7" algo="Sum"/><pk mz="789.19386584" i="543.703" sn="1.99484" a="18.3566" fwhm="0.0492101" res="16037.2" algo="Sum"/><pk mz="789.55412456" i="7372.9" sn="27.0724" a="363.912" fwhm="0.0512215" res="15414.5" algo="Sum"/><pk mz="789.61201305" i="13874" sn="50.9457" a="604.226" fwhm="0.0403875" res="19550.9" algo="Sum"/><pk mz="789.66869829" i="3065.14" sn="11.2555" a="176.698" fwhm="0.0469552" res="16817.5" algo="Sum"/><pk mz="789.78020730" i="790.629" sn="2.9037" a="23.744" fwhm="0.0387931" res="20358.8" algo="Sum"/><pk mz="789.81217977" i="653.239" sn="2.39918" a="17.0706" fwhm="0.0540689" res="14607.5" algo="Sum"/><pk mz="789.84268641" i="639.765" sn="2.35003" a="18.6816" fwhm="0.0387946" res="20359.6" algo="Sum"/><pk mz="790.04839272" i="1196.23" sn="4.39521" a="70.7215" fwhm="0.0638788" res="12367.9" algo="Sum"/><pk mz="790.26310030" i="573.406" sn="2.10648" a="22.7203" fwhm="0.0554351" res="14255.6" algo="Sum"/><pk mz="790.56569707" i="19985.1" sn="73.4475" a="998.675" fwhm="0.0435774" res="18141.6" algo="Sum"/><pk mz="790.68130962" i="1868.44" sn="6.8669" a="81.2069" fwhm="0.060995" res="12963.1" algo="Sum"/><pk mz="790.74981182" i="973.305" sn="3.57755" a="30.3934" fwhm="0.0266903" res="29626.9" algo="Sum"/><pk mz="790.79350821" i="893.104" sn="3.2834" a="46.2942" fwhm="0.0645556" res="12249.8" algo="Sum"/><pk mz="790.86547259" i="779.549" sn="2.86908" a="49.4222" fwhm="0.0667038" res="11856.4" algo="Sum"/><pk mz="791.06027122" i="1318.63" sn="4.85245" a="81.2389" fwhm="0.055274" res="14311.6" algo="Sum"/><pk mz="791.56805860" i="10153.9" sn="37.3983" a="423.059" fwhm="0.048875" res="16195.8" algo="Sum"/><pk mz="791.67609033" i="904.631" sn="3.33281" a="38.6529" fwhm="0.0489336" res="16178.6" algo="Sum"/><pk mz="791.85151714" i="600.897" sn="2.21939" a="21.1225" fwhm="0.044393" res="17837.3" algo="Sum"/><pk mz="792.04400040" i="2199.77" sn="8.14252" a="149.526" fwhm="0.053191" res="14890.6" algo="Sum"/><pk mz="792.55383724" i="14558.6" sn="53.9138" a="427.102" fwhm="0.0338427" res="23418.7" algo="Sum"/><pk mz="792.57994196" i="16464" sn="60.9722" a="777.01" fwhm="0.050853" res="15585.7" algo="Sum"/><pk mz="792.68328548" i="1193.35" sn="4.42108" a="55.8197" fwhm="0.061072" res="12979.5" algo="Sum"/><pk mz="792.72367757" i="1154.99" sn="4.27976" a="48.0856" fwhm="0.0555216" res="14277.7" algo="Sum"/><pk mz="792.86696983" i="717.048" sn="2.65883" a="32.6252" fwhm="0.0588766" res="13466.6" algo="Sum"/><pk mz="793.04867108" i="6828.48" sn="25.3744" a="325.8" fwhm="0.0386766" res="20504.6" algo="Sum"/><pk mz="793.55330731" i="15927.5" sn="59.1933" a="686.343" fwhm="0.0508916" res="15593" algo="Sum"/><pk mz="793.67524976" i="885.07" sn="3.29114" a="23.1059" fwhm="0.0333329" res="23810.6" algo="Sum"/><pk mz="793.71976708" i="755.205" sn="2.80883" a="4.08439" fwhm="0.0105829" res="75000.4" algo="Sum"/><pk mz="793.73421226" i="785.513" sn="2.92193" a="8.26737" fwhm="0.0111113" res="71434.7" algo="Sum"/><pk mz="793.74954284" i="808.812" sn="3.00909" a="28.2243" fwhm="0.0500017" res="15874.4" algo="Sum"/><pk mz="793.77981900" i="677.675" sn="2.52167" a="14.4212" fwhm="0.0277793" res="28574.5" algo="Sum"/><pk mz="793.79915267" i="656.786" sn="2.44393" a="26.1187" fwhm="0.053886" res="14731.1" algo="Sum"/><pk mz="793.85160965" i="545.757" sn="2.03029" a="20.0039" fwhm="0.0658501" res="12055.4" algo="Sum"/><pk mz="794.05606037" i="8598.53" sn="32.0624" a="406.944" fwhm="0.0372312" res="21327.7" algo="Sum"/><pk mz="794.56198390" i="23817.5" sn="88.8148" a="958.235" fwhm="0.0478624" res="16601" algo="Sum"/><pk mz="794.59022022" i="17440.2" sn="65.0422" a="694.393" fwhm="0.0393388" res="20198.6" algo="Sum"/><pk mz="794.71201887" i="1083.83" sn="4.04418" a="51.0126" fwhm="0.0611509" res="12995.9" algo="Sum"/><pk mz="794.75301449" i="948.164" sn="3.53831" a="32.9488" fwhm="0.0646963" res="12284.4" algo="Sum"/><pk mz="794.79995243" i="803.939" sn="2.99992" a="42.657" fwhm="0.0743731" res="10686.7" algo="Sum"/><pk mz="794.86835056" i="664.275" sn="2.47854" a="20.0437" fwhm="0.043628" res="18219.2" algo="Sum"/><pk mz="795.06375669" i="9502.2" sn="35.4639" a="443.319" fwhm="0.0375447" res="21176.4" algo="Sum"/><pk mz="795.56925225" i="15178.5" sn="56.6851" a="680.943" fwhm="0.054033" res="14723.8" algo="Sum"/><pk mz="795.75662566" i="769.707" sn="2.87527" a="19.8989" fwhm="0.0333768" res="23841.6" algo="Sum"/><pk mz="795.78348968" i="715.821" sn="2.67372" a="14.4036" fwhm="0.0278144" res="28610.5" algo="Sum"/><pk mz="795.81187786" i="645.054" sn="2.40943" a="19.4919" fwhm="0.0330366" res="24088.8" algo="Sum"/><pk mz="796.07148672" i="6604.65" sn="24.6761" a="299.3" fwhm="0.0380076" res="20945.1" algo="Sum"/><pk mz="796.21788709" i="549.877" sn="2.05677" a="27.3218" fwhm="0.0723375" res="11007" algo="Sum"/><pk mz="796.41130790" i="552.459" sn="2.06605" a="33.1271" fwhm="0.0656952" res="12122.8" algo="Sum"/><pk mz="796.52100346" i="82673.4" sn="309.28" a="3079.46" fwhm="0.0319156" res="24957.1" algo="Sum"/><pk mz="796.57455853" i="13744.2" sn="51.4278" a="466.818" fwhm="0.0500908" res="15902.6" algo="Sum"/><pk mz="796.72182639" i="1147.92" sn="4.295" a="69.4819" fwhm="0.0556487" res="14317" algo="Sum"/><pk mz="796.80474399" i="871.653" sn="3.26161" a="51.3288" fwhm="0.0724199" res="11002.6" algo="Sum"/><pk mz="797.07769315" i="2973.37" sn="11.1259" a="164.05" fwhm="0.0468377" res="17017.9" algo="Sum"/><pk mz="797.52411455" i="37650.3" sn="141.172" a="1506.8" fwhm="0.0356077" res="22397.5" algo="Sum"/><pk mz="797.58065637" i="7241.69" sn="27.1541" a="285.114" fwhm="0.0556915" res="14321.4" algo="Sum"/><pk mz="797.73748593" i="810.847" sn="3.04071" a="25.7257" fwhm="0.0711977" res="11204.5" algo="Sum"/><pk mz="797.79689953" i="680.793" sn="2.55296" a="21.769" fwhm="0.0445592" res="17904.2" algo="Sum"/><pk mz="798.08231230" i="1413.25" sn="5.30265" a="53.6093" fwhm="0.0557089" res="14326" algo="Sum"/><pk mz="798.53376361" i="50593.4" sn="190.732" a="2118.83" fwhm="0.0372517" res="21436.2" algo="Sum"/><pk mz="798.70268149" i="1221.93" sn="4.60732" a="86.6831" fwhm="0.0587917" res="13585.3" algo="Sum"/><pk mz="798.80650321" i="884.298" sn="3.33428" a="45.7689" fwhm="0.072454" res="11025" algo="Sum"/><pk mz="798.86756384" i="596.324" sn="2.2483" a="12.511" fwhm="0.0222945" res="35832.5" algo="Sum"/><pk mz="798.99922534" i="583.982" sn="2.20215" a="29.4487" fwhm="0.0671036" res="11906.9" algo="Sum"/><pk mz="799.06349530" i="1398.33" sn="5.27415" a="84.6878" fwhm="0.0692314" res="11541.9" algo="Sum"/><pk mz="799.53786973" i="21029.3" sn="79.6211" a="965.526" fwhm="0.0410476" res="19478.3" algo="Sum"/><pk mz="799.66400316" i="6353.07" sn="24.0586" a="305.101" fwhm="0.0430436" res="18578" algo="Sum"/><pk mz="799.77068084" i="794.958" sn="3.0109" a="23.7267" fwhm="0.0390375" res="20487.2" algo="Sum"/><pk mz="799.80293812" i="727.526" sn="2.75579" a="22.2389" fwhm="0.0446151" res="17926.7" algo="Sum"/><pk mz="800.06910891" i="1262.03" sn="4.78083" a="89.8244" fwhm="0.0601137" res="13309.3" algo="Sum"/><pk mz="800.53889363" i="10073.6" sn="38.3367" a="563.94" fwhm="0.0510471" res="15682.4" algo="Sum"/><pk mz="800.66705318" i="3893.73" sn="14.8182" a="225.554" fwhm="0.0516011" res="15516.5" algo="Sum"/><pk mz="800.78509884" i="926.691" sn="3.52666" a="28.4018" fwhm="0.0446425" res="17937.7" algo="Sum"/><pk mz="800.89409341" i="721.065" sn="2.74549" a="33.2068" fwhm="0.056513" res="14171.8" algo="Sum"/><pk mz="801.04021521" i="1083.43" sn="4.1276" a="41.47" fwhm="0.0380412" res="21057.2" algo="Sum"/><pk mz="801.06633962" i="1119.62" sn="4.26565" a="81.707" fwhm="0.0681295" res="11758" algo="Sum"/><pk mz="801.54185814" i="4489.21" sn="17.1338" a="243.086" fwhm="0.0560614" res="14297.6" algo="Sum"/><pk mz="801.67903354" i="6615.23" sn="25.2481" a="362.63" fwhm="0.042336" res="18936.1" algo="Sum"/><pk mz="801.77463910" i="745.702" sn="2.84659" a="15.4981" fwhm="0.0223351" res="35897.5" algo="Sum"/><pk mz="801.80417324" i="694.486" sn="2.65121" a="42.368" fwhm="0.0430709" res="18615.9" algo="Sum"/><pk mz="802.04490350" i="1264.88" sn="4.8333" a="67.8823" fwhm="0.0515706" res="15552.4" algo="Sum"/><pk mz="802.09343318" i="1112.07" sn="4.25033" a="61.3056" fwhm="0.0629071" res="12750.4" algo="Sum"/><pk mz="802.53145568" i="61697.5" sn="236.195" a="2560.94" fwhm="0.0335255" res="23937.9" algo="Sum"/><pk mz="802.68366726" i="3919.28" sn="15.0041" a="208.899" fwhm="0.0519233" res="15459" algo="Sum"/><pk mz="802.89773213" i="667.5" sn="2.55639" a="36.6035" fwhm="0.0597737" res="13432.3" algo="Sum"/><pk mz="803.05014004" i="1499.79" sn="5.74508" a="83.9983" fwhm="0.0606803" res="13234.1" algo="Sum"/><pk mz="803.53477670" i="29604" sn="113.464" a="1278.84" fwhm="0.0373113" res="21536" algo="Sum"/><pk mz="803.68667374" i="1778.62" sn="6.81947" a="118.625" fwhm="0.0777368" res="10338.6" algo="Sum"/><pk mz="803.74334685" i="844.224" sn="3.23709" a="21.6223" fwhm="0.0335438" res="23961" algo="Sum"/><pk mz="803.81294098" i="678.965" sn="2.60371" a="28.3476" fwhm="0.0559085" res="14377.3" algo="Sum"/><pk mz="803.88087679" i="560.238" sn="2.14828" a="14.4456" fwhm="0.0335465" res="23963.2" algo="Sum"/><pk mz="804.04799767" i="1835.83" sn="7.04369" a="117.663" fwhm="0.0549782" res="14624.9" algo="Sum"/><pk mz="804.10878474" i="683.03" sn="2.62131" a="16.4295" fwhm="0.0335515" res="23966.4" algo="Sum"/><pk mz="804.18623520" i="557.357" sn="2.13911" a="16.6777" fwhm="0.0421994" res="19056.8" algo="Sum"/><pk mz="804.23064656" i="572.516" sn="2.19758" a="18.6277" fwhm="0.078838" res="10201" algo="Sum"/><pk mz="804.24303424" i="607.279" sn="2.33112" a="24.7223" fwhm="0.0432979" res="18574.6" algo="Sum"/><pk mz="804.29197045" i="564.879" sn="2.16845" a="25.5739" fwhm="0.0615179" res="13074.1" algo="Sum"/><pk mz="804.38929698" i="567.079" sn="2.17716" a="20.3609" fwhm="0.0503353" res="15980.6" algo="Sum"/><pk mz="804.54705442" i="257705" sn="989.396" a="8018.96" fwhm="0.026369" res="30511.1" algo="Sum"/><pk mz="804.74612148" i="1263.15" sn="4.85064" a="50.9601" fwhm="0.0413077" res="19481.8" algo="Sum"/><pk mz="804.82649098" i="885.031" sn="3.39979" a="42.8003" fwhm="0.0556402" res="14464.8" algo="Sum"/><pk mz="804.89118072" i="712.706" sn="2.73878" a="22.2876" fwhm="0.0391623" res="20552.7" algo="Sum"/><pk mz="805.04925339" i="8106.86" sn="31.1559" a="369.142" fwhm="0.0361225" res="22286.7" algo="Sum"/><pk mz="805.13246609" i="670.241" sn="2.57538" a="19.6409" fwhm="0.0447635" res="17986.3" algo="Sum"/><pk mz="805.16842107" i="594.017" sn="2.28228" a="12.5452" fwhm="0.0223822" res="35973.7" algo="Sum"/><pk mz="805.18962837" i="591.503" sn="2.27261" a="15.8295" fwhm="0.0335738" res="23982.7" algo="Sum"/><pk mz="805.23008805" i="597.865" sn="2.2971" a="34.8308" fwhm="0.0783408" res="10278.6" algo="Sum"/><pk mz="805.31405329" i="556.214" sn="2.13782" a="14.1206" fwhm="0.0329728" res="24423.6" algo="Sum"/><pk mz="805.40991548" i="725.046" sn="2.78732" a="32.06" fwhm="0.0464949" res="17322.5" algo="Sum"/><pk mz="805.55071396" i="125549" sn="482.666" a="4472.91" fwhm="0.0303856" res="26510.9" algo="Sum"/><pk mz="805.69393735" i="1177.29" sn="4.52709" a="44.9957" fwhm="0.0559744" res="14394" algo="Sum"/><pk mz="805.73634314" i="987.902" sn="3.79942" a="19.6032" fwhm="0.0279879" res="28788.8" algo="Sum"/><pk mz="805.78887679" i="797.04" sn="3.06607" a="31.3432" fwhm="0.0473026" res="17034.8" algo="Sum"/><pk mz="805.83276318" i="667.548" sn="2.56996" a="20.8692" fwhm="0.0447831" res="17994.1" algo="Sum"/><pk mz="805.87203362" i="644.889" sn="2.48389" a="28.0248" fwhm="0.0413551" res="19486.6" algo="Sum"/><pk mz="806.05607695" i="9539.35" sn="36.7712" a="448.693" fwhm="0.0369124" res="21837" algo="Sum"/><pk mz="806.18939903" i="569.332" sn="2.19589" a="18.6285" fwhm="0.0570441" res="14132.7" algo="Sum"/><pk mz="806.23291950" i="638.144" sn="2.46112" a="26.7347" fwhm="0.0559921" res="14399" algo="Sum"/><pk mz="806.25325625" i="636.362" sn="2.45433" a="16.8341" fwhm="0.0335961" res="23998.4" algo="Sum"/><pk mz="806.28103930" i="639.823" sn="2.46736" a="19.0554" fwhm="0.0391962" res="20570.4" algo="Sum"/><pk mz="806.33629543" i="590.386" sn="2.27665" a="15.5644" fwhm="0.0335978" res="23999.6" algo="Sum"/><pk mz="806.56374613" i="394006" sn="1519.82" a="11294.7" fwhm="0.0243821" res="33080.2" algo="Sum"/><pk mz="806.74768543" i="1323.49" sn="5.10883" a="28.278" fwhm="0.0224042" res="36008.7" algo="Sum"/><pk mz="806.83150952" i="911.272" sn="3.51897" a="29.7946" fwhm="0.0448107" res="18005.3" algo="Sum"/><pk mz="807.06413366" i="10381.5" sn="40.2103" a="495.151" fwhm="0.0381269" res="21167.8" algo="Sum"/><pk mz="807.17336860" i="630.449" sn="2.44152" a="26.2822" fwhm="0.0560252" res="14407.3" algo="Sum"/><pk mz="807.22129844" i="641.986" sn="2.48579" a="23.2981" fwhm="0.050424" res="16008.7" algo="Sum"/><pk mz="807.25630410" i="612.464" sn="2.37119" a="12.916" fwhm="0.0401151" res="20123.5" algo="Sum"/><pk mz="807.26534400" i="589.66" sn="2.28282" a="16.075" fwhm="0.0538618" res="14987.7" algo="Sum"/><pk mz="807.29298833" i="552.526" sn="2.13887" a="17.687" fwhm="0.0658091" res="12267.2" algo="Sum"/><pk mz="807.42228841" i="615.789" sn="2.3847" a="22.2099" fwhm="0.0504303" res="16010.7" algo="Sum"/><pk mz="807.56752683" i="180918" sn="700.672" a="6032.58" fwhm="0.0286299" res="28207.2" algo="Sum"/><pk mz="807.62481473" i="10731.3" sn="41.5695" a="476.562" fwhm="0.0450448" res="17929.4" algo="Sum"/><pk mz="807.78072942" i="983.421" sn="3.81209" a="19.5503" fwhm="0.0224186" res="36031.8" algo="Sum"/><pk mz="807.84966535" i="715.297" sn="2.7734" a="19.6245" fwhm="0.033629" res="24022.4" algo="Sum"/><pk mz="807.85975036" i="719.722" sn="2.79057" a="18.9244" fwhm="0.0643017" res="12563.6" algo="Sum"/><pk mz="808.07220043" i="9092.82" sn="35.3119" a="472.989" fwhm="0.0415048" res="19469.3" algo="Sum"/><pk mz="808.18915851" i="629.353" sn="2.44374" a="22.8605" fwhm="0.0504543" res="16018.3" algo="Sum"/><pk mz="808.22372716" i="611.343" sn="2.37348" a="19.8706" fwhm="0.0426585" res="18946.4" algo="Sum"/><pk mz="808.25800276" i="664.801" sn="2.58069" a="19.9815" fwhm="0.0448502" res="18021.3" algo="Sum"/><pk mz="808.34321679" i="545.899" sn="2.11935" a="14.7758" fwhm="0.0336393" res="24029.8" algo="Sum"/><pk mz="808.38108756" i="602.733" sn="2.34039" a="24.0784" fwhm="0.0560668" res="14418.2" algo="Sum"/><pk mz="808.57836980" i="325815" sn="1265.92" a="9726.8" fwhm="0.0256939" res="31469.7" algo="Sum"/><pk mz="808.84652040" i="872.646" sn="3.39332" a="32.328" fwhm="0.0482022" res="16780.3" algo="Sum"/><pk mz="808.92639399" i="623.041" sn="2.42228" a="23.1843" fwhm="0.0334914" res="24153.3" algo="Sum"/><pk mz="809.08016074" i="5180.82" sn="20.1712" a="250.385" fwhm="0.0497121" res="16275.3" algo="Sum"/><pk mz="809.20670969" i="655.224" sn="2.5518" a="26.3524" fwhm="0.0560954" res="14425.6" algo="Sum"/><pk mz="809.25631638" i="600.329" sn="2.33853" a="22.5342" fwhm="0.0504877" res="16028.8" algo="Sum"/><pk mz="809.28675404" i="603.042" sn="2.34909" a="18.2861" fwhm="0.0392691" res="20608.7" algo="Sum"/><pk mz="809.32502648" i="561.935" sn="2.18882" a="17.1313" fwhm="0.0448799" res="18033.1" algo="Sum"/><pk mz="809.35791652" i="543.864" sn="2.11814" a="18.9206" fwhm="0.0402516" res="20107.5" algo="Sum"/><pk mz="809.45227434" i="613.555" sn="2.38997" a="15.0797" fwhm="0.0336622" res="24046.3" algo="Sum"/><pk mz="809.58209520" i="137701" sn="536.774" a="5005.19" fwhm="0.0305381" res="26510.6" algo="Sum"/><pk mz="809.64318460" i="13239.3" sn="51.6216" a="525.798" fwhm="0.0416489" res="19439.7" algo="Sum"/><pk mz="809.85620386" i="661.679" sn="2.58076" a="14.1687" fwhm="0.0280593" res="28862.3" algo="Sum"/><pk mz="810.08775048" i="2432.96" sn="9.49474" a="139.251" fwhm="0.0542602" res="14929.7" algo="Sum"/><pk mz="810.16463446" i="573.553" sn="2.23894" a="9.32707" fwhm="0.0168387" res="48113.2" algo="Sum"/><pk mz="810.19485424" i="597.333" sn="2.33235" a="18.5268" fwhm="0.0392911" res="20620.3" algo="Sum"/><pk mz="810.22883439" i="566.183" sn="2.21119" a="15.1197" fwhm="0.0377843" res="21443.5" algo="Sum"/><pk mz="810.26605738" i="612.087" sn="2.39061" a="27.0868" fwhm="0.0588118" res="13777.3" algo="Sum"/><pk mz="810.40999113" i="715.063" sn="2.7932" a="30.935" fwhm="0.0451338" res="17955.7" algo="Sum"/><pk mz="810.43930484" i="679.004" sn="2.65233" a="25.7189" fwhm="0.0505244" res="16040.5" algo="Sum"/><pk mz="810.59413969" i="170089" sn="664.868" a="5996.28" fwhm="0.0297111" res="27282.5" algo="Sum"/><pk mz="810.88523023" i="702.808" sn="2.74768" a="21.3949" fwhm="0.0393078" res="20629.1" algo="Sum"/><pk mz="810.91695907" i="630.926" sn="2.46701" a="37.1003" fwhm="0.0680437" res="11917.6" algo="Sum"/><pk mz="811.07786175" i="1325.54" sn="5.18693" a="94.7626" fwhm="0.0891499" res="9097.91" algo="Sum"/><pk mz="811.19814165" i="562.915" sn="2.20619" a="8.92389" fwhm="0.0168494" res="48144" algo="Sum"/><pk mz="811.22611709" i="559.26" sn="2.19388" a="23.5104" fwhm="0.0561658" res="14443.4" algo="Sum"/><pk mz="811.59846644" i="72533.3" sn="284.991" a="2940.92" fwhm="0.0343003" res="23661.5" algo="Sum"/><pk mz="811.66303824" i="17306.4" sn="67.9987" a="705.097" fwhm="0.0453983" res="17878.7" algo="Sum"/><pk mz="811.90832252" i="559.722" sn="2.19941" a="17.7437" fwhm="0.0449514" res="18061.9" algo="Sum"/><pk mz="812.07079602" i="1327.53" sn="5.21668" a="96.5208" fwhm="0.0766277" res="10597.6" algo="Sum"/><pk mz="812.22051965" i="550.9" sn="2.16604" a="13.2705" fwhm="0.0337202" res="24087" algo="Sum"/><pk mz="812.55631945" i="7556.31" sn="29.749" a="304.804" fwhm="0.030374" res="26751.7" algo="Sum"/><pk mz="812.60879999" i="56191.7" sn="221.201" a="2393.07" fwhm="0.0362715" res="22403.5" algo="Sum"/><pk mz="812.66389273" i="9648.98" sn="37.9853" a="424.538" fwhm="0.0423655" res="19182.2" algo="Sum"/><pk mz="812.77731074" i="1010.99" sn="3.98021" a="63.4951" fwhm="0.0655206" res="12404.9" algo="Sum"/><pk mz="812.85346903" i="699.982" sn="2.75579" a="25.138" fwhm="0.0505998" res="16064.3" algo="Sum"/><pk mz="812.98893940" i="658.903" sn="2.59476" a="32.1111" fwhm="0.0674712" res="12049.4" algo="Sum"/><pk mz="813.04334040" i="1205.34" sn="4.74773" a="45.8384" fwhm="0.0569142" res="14285.4" algo="Sum"/><pk mz="813.07387874" i="1239.35" sn="4.88201" a="86.9813" fwhm="0.0799147" res="10174.3" algo="Sum"/><pk mz="813.55289580" i="4632.92" sn="18.3217" a="230.088" fwhm="0.0475449" res="17111.3" algo="Sum"/><pk mz="813.61355384" i="23211.3" sn="91.8087" a="1012.09" fwhm="0.0400491" res="20315.4" algo="Sum"/><pk mz="813.67962350" i="29818.1" sn="117.941" a="1223.69" fwhm="0.0375014" res="21697.3" algo="Sum"/><pk mz="813.83306811" i="647.59" sn="2.56144" a="26.1404" fwhm="0.0723485" res="11248.8" algo="Sum"/><pk mz="813.88473794" i="549.247" sn="2.17246" a="22.2107" fwhm="0.0562579" res="14467" algo="Sum"/><pk mz="814.04411849" i="1285" sn="5.08441" a="78.6056" fwhm="0.0575076" res="14155.4" algo="Sum"/><pk mz="814.08765285" i="1040.79" sn="4.11853" a="55.4865" fwhm="0.0560675" res="14519.8" algo="Sum"/><pk mz="814.38750567" i="563.829" sn="2.23425" a="33.8407" fwhm="0.0661209" res="12316.7" algo="Sum"/><pk mz="814.56436928" i="13182.7" sn="52.2965" a="610.834" fwhm="0.063568" res="12814.1" algo="Sum"/><pk mz="814.61953973" i="9839.09" sn="39.0323" a="391.255" fwhm="0.0541468" res="15044.6" algo="Sum"/><pk mz="814.68289861" i="15651" sn="62.0883" a="696.977" fwhm="0.040292" res="20219.5" algo="Sum"/><pk mz="814.90074801" i="659.448" sn="2.61668" a="19.5615" fwhm="0.036387" res="22395.4" algo="Sum"/><pk mz="815.05237243" i="1515.17" sn="6.01541" a="81.7585" fwhm="0.0598109" res="13627.2" algo="Sum"/><pk mz="815.10117034" i="987.497" sn="3.92119" a="55.9682" fwhm="0.0555488" res="14673.6" algo="Sum"/><pk mz="815.56428701" i="7507.26" sn="29.9292" a="504.386" fwhm="0.0638858" res="12766" algo="Sum"/><pk mz="815.62459447" i="3676.41" sn="14.6567" a="145.249" fwhm="0.0563178" res="14482.5" algo="Sum"/><pk mz="815.69271841" i="12687.1" sn="50.5795" a="584.533" fwhm="0.0402894" res="20245.8" algo="Sum"/><pk mz="816.04947618" i="1762.69" sn="7.03349" a="107.249" fwhm="0.0585844" res="13929.5" algo="Sum"/><pk mz="816.10467794" i="819.127" sn="3.26848" a="45.6566" fwhm="0.0797101" res="10238.4" algo="Sum"/><pk mz="816.58051071" i="17078.2" sn="68.1818" a="809.527" fwhm="0.048781" res="16739.7" algo="Sum"/><pk mz="816.69725631" i="6151.94" sn="24.5606" a="313.116" fwhm="0.0460793" res="17723.7" algo="Sum"/><pk mz="816.83003565" i="634.371" sn="2.53339" a="17.2257" fwhm="0.0338155" res="24155.5" algo="Sum"/><pk mz="816.88318871" i="691.358" sn="2.76054" a="49.8885" fwhm="0.0622537" res="13121.8" algo="Sum"/><pk mz="817.04988917" i="3983.82" sn="15.9121" a="195.543" fwhm="0.0407698" res="20040.6" algo="Sum"/><pk mz="817.11223957" i="717.09" sn="2.865" a="20.2435" fwhm="0.036192" res="22577.2" algo="Sum"/><pk mz="817.57730726" i="9245.79" sn="36.9649" a="697.304" fwhm="0.0689622" res="11855.4" algo="Sum"/><pk mz="817.70015169" i="2194.86" sn="8.77554" a="148.053" fwhm="0.0674497" res="12123.1" algo="Sum"/><pk mz="817.78878672" i="650.414" sn="2.60105" a="16.3848" fwhm="0.0338356" res="24169.5" algo="Sum"/><pk mz="817.81256408" i="556.924" sn="2.22728" a="14.6307" fwhm="0.0613744" res="13325" algo="Sum"/><pk mz="818.05657416" i="5048.66" sn="20.1976" a="265.401" fwhm="0.0381975" res="21416.5" algo="Sum"/><pk mz="818.50566011" i="12203.6" sn="48.8775" a="512.338" fwhm="0.0448621" res="18244.9" algo="Sum"/><pk mz="818.56482436" i="16166.8" sn="64.7509" a="707.108" fwhm="0.0520675" res="15721.2" algo="Sum"/><pk mz="818.68730100" i="1236.8" sn="4.955" a="28.473" fwhm="0.0296841" res="27580" algo="Sum"/><pk mz="818.69770540" i="1323.15" sn="5.30094" a="50.4545" fwhm="0.0924546" res="8855.13" algo="Sum"/><pk mz="818.75542158" i="948.056" sn="3.79821" a="72.1271" fwhm="0.0545067" res="15021.2" algo="Sum"/><pk mz="818.85253864" i="616.45" sn="2.46997" a="16.8293" fwhm="0.0338573" res="24185.4" algo="Sum"/><pk mz="818.87813652" i="613.784" sn="2.4593" a="43.8306" fwhm="0.0835906" res="9796.3" algo="Sum"/><pk mz="819.06442915" i="8839.7" sn="35.4273" a="417.837" fwhm="0.0383592" res="21352.5" algo="Sum"/><pk mz="819.50909620" i="6203.39" sn="24.8745" a="242.856" fwhm="0.0444442" res="18439.1" algo="Sum"/><pk mz="819.56939986" i="13227.7" sn="53.0441" a="554.445" fwhm="0.048954" res="16741.6" algo="Sum"/><pk mz="819.69040701" i="865.707" sn="3.4723" a="64.7622" fwhm="0.0584231" res="14030.3" algo="Sum"/><pk mz="819.76567678" i="658.216" sn="2.64144" a="36.2118" fwhm="0.0705246" res="11623.8" algo="Sum"/><pk mz="820.07141927" i="7247.19" sn="29.1662" a="353.695" fwhm="0.0414586" res="19780.5" algo="Sum"/><pk mz="820.52057868" i="45012.5" sn="181.283" a="1835.41" fwhm="0.0362412" res="22640.5" algo="Sum"/><pk mz="820.57647501" i="13691.1" sn="55.1459" a="525.512" fwhm="0.0564885" res="14526.4" algo="Sum"/><pk mz="820.73312246" i="1002.24" sn="4.03851" a="31.0739" fwhm="0.0395457" res="20754" algo="Sum"/><pk mz="820.75651841" i="897.996" sn="3.61883" a="20.314" fwhm="0.0324401" res="25300.7" algo="Sum"/><pk mz="821.08082635" i="4782.32" sn="19.3143" a="294.706" fwhm="0.0509378" res="16119.3" algo="Sum"/><pk mz="821.52429900" i="21676.6" sn="87.5603" a="938.151" fwhm="0.038572" res="21298.5" algo="Sum"/><pk mz="821.58447472" i="8019.79" sn="32.4012" a="376.012" fwhm="0.067828" res="12112.8" algo="Sum"/><pk mz="821.63384091" i="5869.98" sn="23.7201" a="280.546" fwhm="0.0514937" res="15956" algo="Sum"/><pk mz="822.08966160" i="2641.44" sn="10.7508" a="124.591" fwhm="0.0534571" res="15378.5" algo="Sum"/><pk mz="822.53397528" i="31673.3" sn="128.961" a="1372.59" fwhm="0.0397864" res="20673.7" algo="Sum"/><pk mz="822.63123472" i="5397.42" sn="21.9848" a="308.877" fwhm="0.0564736" res="14566.7" algo="Sum"/><pk mz="822.73646458" i="968.991" sn="3.94875" a="30.5643" fwhm="0.039594" res="20779.3" algo="Sum"/><pk mz="822.76513973" i="877.37" sn="3.57581" a="40.8517" fwhm="0.0742464" res="11081.5" algo="Sum"/><pk mz="822.81212044" i="704.618" sn="2.8721" a="21.9059" fwhm="0.0706092" res="11653.1" algo="Sum"/><pk mz="823.10089055" i="1315.26" sn="5.37343" a="34.0748" fwhm="0.033945" res="24248.1" algo="Sum"/><pk mz="823.11776712" i="1379.64" sn="5.63643" a="68.1261" fwhm="0.0481555" res="17092.9" algo="Sum"/><pk mz="823.53852000" i="14141.5" sn="57.7845" a="687.346" fwhm="0.0422683" res="19483.6" algo="Sum"/><pk mz="823.60547508" i="3880.98" sn="15.8627" a="147.603" fwhm="0.0509332" res="16170.3" algo="Sum"/><pk mz="823.65834497" i="5693.4" sn="23.2762" a="326.687" fwhm="0.0610401" res="13493.7" algo="Sum"/><pk mz="823.80497605" i="574.492" sn="2.35014" a="17.8426" fwhm="0.0396197" res="20792.8" algo="Sum"/><pk mz="824.07000513" i="905.103" sn="3.71312" a="30.4096" fwhm="0.0472794" res="17429.8" algo="Sum"/><pk mz="824.13143839" i="682.849" sn="2.80252" a="28.0575" fwhm="0.0566106" res="14557.9" algo="Sum"/><pk mz="824.55103755" i="39734.7" sn="163.123" a="1822.47" fwhm="0.0375009" res="21987.5" algo="Sum"/><pk mz="824.65926218" i="3743.54" sn="15.3747" a="208.42" fwhm="0.0673641" res="12241.8" algo="Sum"/><pk mz="824.80820464" i="738.867" sn="3.03518" a="18.0786" fwhm="0.0339806" res="24272.9" algo="Sum"/><pk mz="825.07542799" i="949.943" sn="3.90528" a="57.1834" fwhm="0.0593629" res="13898.9" algo="Sum"/><pk mz="825.55438656" i="19001.4" sn="78.2163" a="840.403" fwhm="0.0395872" res="20854.1" algo="Sum"/><pk mz="825.67392338" i="2209.95" sn="9.09981" a="137.366" fwhm="0.0600107" res="13758.8" algo="Sum"/><pk mz="825.77055649" i="735.112" sn="3.02703" a="27.6144" fwhm="0.0537235" res="15370.7" algo="Sum"/><pk mz="826.05765159" i="821.754" sn="3.38724" a="41.4123" fwhm="0.0510887" res="16169.1" algo="Sum"/><pk mz="826.09009367" i="941.233" sn="3.87995" a="61.7123" fwhm="0.0755206" res="10938.6" algo="Sum"/><pk mz="826.55845183" i="13351.8" sn="55.2764" a="762.584" fwhm="0.0505482" res="16351.9" algo="Sum"/><pk mz="826.68051837" i="1873.13" sn="7.75551" a="128.069" fwhm="0.0908504" res="9099.36" algo="Sum"/><pk mz="826.76279935" i="824.783" sn="3.4155" a="38.8235" fwhm="0.0577544" res="14315.1" algo="Sum"/><pk mz="826.79795677" i="642.042" sn="2.65876" a="21.1095" fwhm="0.0453621" res="18226.6" algo="Sum"/><pk mz="826.84701380" i="631.521" sn="2.61518" a="22.8329" fwhm="0.0510335" res="16202.1" algo="Sum"/><pk mz="827.05589170" i="1235.34" sn="5.1162" a="73.0683" fwhm="0.0619135" res="13358.3" algo="Sum"/><pk mz="827.56185772" i="6054.31" sn="25.1323" a="440.774" fwhm="0.0564538" res="14659.1" algo="Sum"/><pk mz="827.69696026" i="2285.91" sn="9.49117" a="168.444" fwhm="0.0617294" res="13408.5" algo="Sum"/><pk mz="827.79620720" i="587.158" sn="2.43791" a="15.2652" fwhm="0.049099" res="16859.7" algo="Sum"/><pk mz="827.83992347" i="544.708" sn="2.26165" a="14.307" fwhm="0.0340428" res="24317.6" algo="Sum"/><pk mz="828.05793944" i="1131.3" sn="4.70188" a="66.0475" fwhm="0.0543447" res="15237.2" algo="Sum"/><pk mz="828.40784574" i="579.649" sn="2.42062" a="13.1382" fwhm="0.0285277" res="29038.8" algo="Sum"/><pk mz="828.54773668" i="237968" sn="994.704" a="7740.47" fwhm="0.0272951" res="30355.2" algo="Sum"/><pk mz="828.69741282" i="2063.76" sn="8.62691" a="133.933" fwhm="0.0823184" res="10067" algo="Sum"/><pk mz="828.80191934" i="854.066" sn="3.57016" a="27.0087" fwhm="0.0454168" res="18248.8" algo="Sum"/><pk mz="828.89288192" i="565.511" sn="2.36407" a="19.4608" fwhm="0.0386166" res="21464.7" algo="Sum"/><pk mz="829.05212582" i="2209.29" sn="9.23956" a="123.798" fwhm="0.0472424" res="17548.9" algo="Sum"/><pk mz="829.46172200" i="567.782" sn="2.38162" a="14.2223" fwhm="0.0340757" res="24341.8" algo="Sum"/><pk mz="829.55065642" i="115281" sn="483.725" a="4298.66" fwhm="0.0313816" res="26434.3" algo="Sum"/><pk mz="829.70521747" i="1632.54" sn="6.85057" a="84.9324" fwhm="0.0755756" res="10978.5" algo="Sum"/><pk mz="829.84639620" i="1452.34" sn="6.09475" a="99.1208" fwhm="0.054737" res="15160.6" algo="Sum"/><pk mz="830.05833605" i="2428.29" sn="10.2008" a="139.595" fwhm="0.0439644" res="18880.2" algo="Sum"/><pk mz="830.13900425" i="549.076" sn="2.30738" a="17.8873" fwhm="0.0356908" res="23259.2" algo="Sum"/><pk mz="830.16967879" i="558.988" sn="2.34931" a="17.5492" fwhm="0.0397724" res="20873" algo="Sum"/><pk mz="830.56051822" i="117322" sn="494.426" a="4462.49" fwhm="0.0326508" res="25437.7" algo="Sum"/><pk mz="830.75563757" i="1026.85" sn="4.32744" a="33.2641" fwhm="0.0454703" res="18270.3" algo="Sum"/><pk mz="830.84302807" i="752" sn="3.17003" a="62.2546" fwhm="0.125052" res="6643.98" algo="Sum"/><pk mz="831.06486061" i="4234.48" sn="17.8715" a="203.674" fwhm="0.0397117" res="20927.5" algo="Sum"/><pk mz="831.18599424" i="546.578" sn="2.30741" a="13.188" fwhm="0.0341115" res="24366.7" algo="Sum"/><pk mz="831.56524588" i="52276.5" sn="220.733" a="2084.78" fwhm="0.0358959" res="23166" algo="Sum"/><pk mz="832.07288722" i="3759.18" sn="15.8872" a="186.976" fwhm="0.0454395" res="18311.7" algo="Sum"/><pk mz="832.46196168" i="604.987" sn="2.56251" a="9.87064" fwhm="0.0170687" res="48771.2" algo="Sum"/><pk mz="832.57810799" i="155440" sn="658.356" a="5778.86" fwhm="0.030345" res="27437.1" algo="Sum"/><pk mz="832.74921938" i="1062.48" sn="4.50121" a="43.2296" fwhm="0.0495943" res="16791.2" algo="Sum"/><pk mz="832.84882891" i="699.472" sn="2.96383" a="41.6276" fwhm="0.0766575" res="10864.5" algo="Sum"/><pk mz="833.08085722" i="3429.3" sn="14.5402" a="226.81" fwhm="0.0506286" res="16454.8" algo="Sum"/><pk mz="833.21078764" i="560.297" sn="2.37593" a="29.4885" fwhm="0.0486041" res="17142.8" algo="Sum"/><pk mz="833.58170565" i="73506.6" sn="311.969" a="2884.19" fwhm="0.0341849" res="24384.5" algo="Sum"/><pk mz="833.64483792" i="12851.4" sn="54.552" a="560.609" fwhm="0.048052" res="17348.8" algo="Sum"/><pk mz="833.88165340" i="554.135" sn="2.3532" a="23.1467" fwhm="0.0404671" res="20606.4" algo="Sum"/><pk mz="834.08894989" i="2167.8" sn="9.20658" a="104.21" fwhm="0.0497324" res="16771.5" algo="Sum"/><pk mz="834.59438117" i="131395" sn="558.233" a="4884.08" fwhm="0.0322102" res="25910.8" algo="Sum"/><pk mz="834.84445396" i="708.951" sn="3.01482" a="14.7999" fwhm="0.022791" res="36630.5" algo="Sum"/><pk mz="834.86915410" i="685.513" sn="2.91566" a="23.7568" fwhm="0.0512807" res="16280.4" algo="Sum"/><pk mz="834.96656338" i="558.608" sn="2.37663" a="35.1655" fwhm="0.0939375" res="8888.53" algo="Sum"/><pk mz="835.10020775" i="1154.03" sn="4.90901" a="49.2209" fwhm="0.0543185" res="15374.1" algo="Sum"/><pk mz="835.12069192" i="1107.38" sn="4.71057" a="44.4013" fwhm="0.0541796" res="15413.9" algo="Sum"/><pk mz="835.59824816" i="60866.3" sn="259.064" a="2458.39" fwhm="0.0357153" res="23396.1" algo="Sum"/><pk mz="835.66116959" i="22271.7" sn="94.8063" a="944.415" fwhm="0.0460485" res="18147.4" algo="Sum"/><pk mz="835.81916612" i="581.955" sn="2.47902" a="12.8624" fwhm="0.0285055" res="29321.3" algo="Sum"/><pk mz="836.08471111" i="632.032" sn="2.696" a="29.4257" fwhm="0.0381065" res="21940.7" algo="Sum"/><pk mz="836.13042045" i="708.988" sn="3.024" a="40.107" fwhm="0.0798295" res="10474" algo="Sum"/><pk mz="836.60687246" i="32966.5" sn="140.778" a="1426.52" fwhm="0.0393356" res="21268.4" algo="Sum"/><pk mz="836.66332668" i="12370.3" sn="52.8377" a="510.409" fwhm="0.0464211" res="18023.4" algo="Sum"/><pk mz="836.83774575" i="639.567" sn="2.73357" a="37.8322" fwhm="0.0693679" res="12063.8" algo="Sum"/><pk mz="837.04750396" i="573.825" sn="2.46355" a="14.2607" fwhm="0.0321236" res="26057.1" algo="Sum"/><pk mz="837.07977226" i="615.274" sn="2.64144" a="43.1515" fwhm="0.087702" res="9544.59" algo="Sum"/><pk mz="837.61247160" i="12990.5" sn="55.8296" a="591.952" fwhm="0.0431654" res="19404.7" algo="Sum"/><pk mz="837.67445408" i="10106.3" sn="43.4442" a="518.452" fwhm="0.0465563" res="17992.7" algo="Sum"/><pk mz="837.80054355" i="597.002" sn="2.56816" a="15.6146" fwhm="0.0342472" res="24463.4" algo="Sum"/><pk mz="838.07330087" i="605.085" sn="2.60932" a="71.5932" fwhm="0.136741" res="6128.89" algo="Sum"/><pk mz="838.50638115" i="5180.9" sn="22.3407" a="246.91" fwhm="0.0461185" res="18181.6" algo="Sum"/><pk mz="838.56464355" i="2566.79" sn="11.071" a="84.9877" fwhm="0.0456833" res="18356.1" algo="Sum"/><pk mz="838.62066093" i="6351.33" sn="27.4006" a="323.027" fwhm="0.0536033" res="15645" algo="Sum"/><pk mz="838.67992811" i="4695.47" sn="20.2619" a="227.927" fwhm="0.0562394" res="14912.7" algo="Sum"/><pk mz="838.79977449" i="788.826" sn="3.40468" a="32.345" fwhm="0.057112" res="14686.9" algo="Sum"/><pk mz="839.05307783" i="763.885" sn="3.30335" a="53.3736" fwhm="0.0585255" res="14336.5" algo="Sum"/><pk mz="839.09611733" i="554.206" sn="2.39937" a="20.2673" fwhm="0.0456983" res="18361.6" algo="Sum"/><pk mz="839.51028315" i="2473.79" sn="10.7306" a="114.6" fwhm="0.0536126" res="15658.8" algo="Sum"/><pk mz="839.56643537" i="1795.19" sn="7.78892" a="83.9181" fwhm="0.062852" res="13357.8" algo="Sum"/><pk mz="839.62827977" i="3281.75" sn="14.2424" a="180.132" fwhm="0.067086" res="12515.7" algo="Sum"/><pk mz="839.68382369" i="1978.59" sn="8.58807" a="120.282" fwhm="0.0598955" res="14019.1" algo="Sum"/><pk mz="839.78922468" i="585.406" sn="2.54144" a="30.1182" fwhm="0.0613683" res="13684.4" algo="Sum"/><pk mz="840.05830231" i="759.442" sn="3.29963" a="57.0346" fwhm="0.0577087" res="14556.9" algo="Sum"/><pk mz="840.51642430" i="4248.94" sn="18.5226" a="227.621" fwhm="0.0583325" res="14409.1" algo="Sum"/><pk mz="840.58272627" i="5514.19" sn="24.0439" a="286.202" fwhm="0.0551345" res="15246" algo="Sum"/><pk mz="840.68965820" i="1290.93" sn="5.62982" a="67.3788" fwhm="0.0743294" res="11310.3" algo="Sum"/><pk mz="840.79582977" i="708.823" sn="3.09181" a="30.019" fwhm="0.0571803" res="14704.3" algo="Sum"/><pk mz="841.06555884" i="699.452" sn="3.05135" a="45.6207" fwhm="0.0740758" res="11354.1" algo="Sum"/><pk mz="841.11272592" i="545.684" sn="2.38107" a="30.4709" fwhm="0.0461554" res="18223.5" algo="Sum"/><pk mz="841.51905748" i="2009.6" sn="8.82877" a="102.745" fwhm="0.0610915" res="13774.7" algo="Sum"/><pk mz="841.58584665" i="3216.31" sn="14.1323" a="182.43" fwhm="0.0722751" res="11644.2" algo="Sum"/><pk mz="841.70498510" i="1053.68" sn="4.63075" a="56.7136" fwhm="0.0644116" res="13067.6" algo="Sum"/><pk mz="841.76415291" i="581.312" sn="2.55483" a="26.9886" fwhm="0.0631303" res="13333.8" algo="Sum"/><pk mz="842.06821106" i="693.599" sn="3.04908" a="31.005" fwhm="0.0603837" res="13945.3" algo="Sum"/><pk mz="842.56871256" i="6130.28" sn="27.0366" a="231.126" fwhm="0.0471245" res="17879.6" algo="Sum"/><pk mz="842.76631575" i="666.178" sn="2.93878" a="21.7274" fwhm="0.0457977" res="18401.9" algo="Sum"/><pk mz="842.80134825" i="629.387" sn="2.77649" a="37.839" fwhm="0.0455642" res="18497" algo="Sum"/><pk mz="843.06511679" i="1630.03" sn="7.1936" a="89.0451" fwhm="0.0421418" res="20005.4" algo="Sum"/><pk mz="843.57171895" i="4075.82" sn="18.0941" a="306.695" fwhm="0.0727716" res="11592" algo="Sum"/><pk mz="843.67212997" i="1105.55" sn="4.9081" a="39.1157" fwhm="0.0515502" res="16366" algo="Sum"/><pk mz="844.07220012" i="1356.8" sn="6.02909" a="61.8608" fwhm="0.0426921" res="19771.2" algo="Sum"/><pk mz="844.52120084" i="42828" sn="191.042" a="1724.89" fwhm="0.0365855" res="23083.5" algo="Sum"/><pk mz="844.73069223" i="919.871" sn="4.10373" a="24.2165" fwhm="0.0343883" res="24564.5" algo="Sum"/><pk mz="845.08071012" i="1484.97" sn="6.63128" a="95.5435" fwhm="0.0467771" res="18066.1" algo="Sum"/><pk mz="845.52445383" i="21856.7" sn="97.908" a="962.688" fwhm="0.0375133" res="22539.3" algo="Sum"/><pk mz="845.67851994" i="907.975" sn="4.06732" a="35.1943" fwhm="0.0416289" res="20314.7" algo="Sum"/><pk mz="845.81659235" i="655.723" sn="2.93771" a="47.3526" fwhm="0.0732936" res="11540.1" algo="Sum"/><pk mz="846.09076439" i="1087.31" sn="4.87736" a="51.6128" fwhm="0.0563957" res="15002.8" algo="Sum"/><pk mz="846.53308645" i="24340.8" sn="109.357" a="1184.71" fwhm="0.0403967" res="20955.5" algo="Sum"/><pk mz="846.62750416" i="2784.75" sn="12.5111" a="123.65" fwhm="0.0551357" res="15355.3" algo="Sum"/><pk mz="846.73823519" i="812.115" sn="3.64937" a="50.0355" fwhm="0.0819068" res="10337.8" algo="Sum"/><pk mz="846.82675834" i="602.839" sn="2.70892" a="30.7922" fwhm="0.0666901" res="12697.9" algo="Sum"/><pk mz="847.09756470" i="640.834" sn="2.88228" a="20.3692" fwhm="0.0484008" res="17501.7" algo="Sum"/><pk mz="847.11509128" i="611.5" sn="2.75054" a="29.8438" fwhm="0.0607297" res="13948.9" algo="Sum"/><pk mz="847.53776794" i="10573.3" sn="47.6848" a="536.146" fwhm="0.044073" res="19230.3" algo="Sum"/><pk mz="847.60432952" i="1766.58" sn="7.9672" a="39.1007" fwhm="0.0229645" res="36909.3" algo="Sum"/><pk mz="847.62821207" i="1718.19" sn="7.74902" a="53.6812" fwhm="0.0459298" res="18454.9" algo="Sum"/><pk mz="847.73191617" i="608.098" sn="2.7442" a="32.5219" fwhm="0.0688979" res="12304.2" algo="Sum"/><pk mz="848.54810454" i="32405.3" sn="146.637" a="1589.38" fwhm="0.0417697" res="20314.9" algo="Sum"/><pk mz="848.64317262" i="2345.93" sn="10.6186" a="150.692" fwhm="0.0629569" res="13479.8" algo="Sum"/><pk mz="848.73052574" i="763.235" sn="3.45524" a="12.9548" fwhm="0.031531" res="26917.3" algo="Sum"/><pk mz="848.82079261" i="619.691" sn="2.80679" a="36.669" fwhm="0.0633462" res="13399.7" algo="Sum"/><pk mz="849.55234503" i="15648.4" sn="70.9887" a="787.757" fwhm="0.0433588" res="19593.5" algo="Sum"/><pk mz="849.61762258" i="3013.89" sn="13.6754" a="133.268" fwhm="0.0632276" res="13437.5" algo="Sum"/><pk mz="849.66877201" i="2005.05" sn="9.09895" a="107.871" fwhm="0.0613187" res="13856.6" algo="Sum"/><pk mz="850.56054872" i="16837.4" sn="76.7655" a="984.515" fwhm="0.0469074" res="18132.8" algo="Sum"/><pk mz="850.66354837" i="2219.46" sn="10.1206" a="126.021" fwhm="0.066066" res="12876" algo="Sum"/><pk mz="850.82117382" i="600.325" sn="2.73996" a="28.5475" fwhm="0.0591312" res="14388.7" algo="Sum"/><pk mz="851.56612611" i="7453.76" sn="34.0875" a="403.6" fwhm="0.0511631" res="16644.1" algo="Sum"/><pk mz="851.63596897" i="4121.03" sn="18.8509" a="209.081" fwhm="0.0626478" res="13594" algo="Sum"/><pk mz="851.69961167" i="2211.72" sn="10.1197" a="111.293" fwhm="0.0561" res="15181.8" algo="Sum"/><pk mz="852.56604857" i="4201.61" sn="19.3031" a="263.626" fwhm="0.0662406" res="12870.7" algo="Sum"/><pk mz="852.64187219" i="2569.5" sn="11.8085" a="142.826" fwhm="0.0720209" res="11838.8" algo="Sum"/><pk mz="852.69331945" i="1849.76" sn="8.50246" a="76.3227" fwhm="0.0575835" res="14807.9" algo="Sum"/><pk mz="853.57085446" i="2221.76" sn="10.254" a="139.125" fwhm="0.0671188" res="12717.3" algo="Sum"/><pk mz="853.65000460" i="2189.48" sn="10.1081" a="136.274" fwhm="0.0702452" res="12152.4" algo="Sum"/><pk mz="853.71817418" i="2070.12" sn="9.55955" a="147.056" fwhm="0.0651861" res="13096.6" algo="Sum"/><pk mz="854.48361160" i="1098.12" sn="5.10641" a="58.6196" fwhm="0.0559868" res="15262.2" algo="Sum"/><pk mz="854.56308722" i="10578.1" sn="49.2056" a="531.658" fwhm="0.0413693" res="20656.9" algo="Sum"/><pk mz="854.65511778" i="1458.06" sn="6.7848" a="77.9614" fwhm="0.0749446" res="11403.8" algo="Sum"/><pk mz="854.72071257" i="1530.95" sn="7.1249" a="100.894" fwhm="0.0742795" res="11506.8" algo="Sum"/><pk mz="855.48648802" i="626.526" sn="2.93005" a="31.2211" fwhm="0.0513507" res="16659.7" algo="Sum"/><pk mz="855.56682498" i="5835.04" sn="27.3004" a="304.404" fwhm="0.0424562" res="20151.7" algo="Sum"/><pk mz="855.63423434" i="1061.55" sn="4.96725" a="22.8692" fwhm="0.0230731" res="37083.7" algo="Sum"/><pk mz="855.66453189" i="983.246" sn="4.60095" a="37.5043" fwhm="0.0519154" res="16481.9" algo="Sum"/><pk mz="855.73344074" i="1364.09" sn="6.38367" a="81.4757" fwhm="0.0774247" res="11052.5" algo="Sum"/><pk mz="856.57858979" i="78292.2" sn="368.647" a="3025.99" fwhm="0.0338183" res="25328.9" algo="Sum"/><pk mz="856.74036446" i="1163.31" sn="5.47894" a="53.3855" fwhm="0.0634915" res="13493.8" algo="Sum"/><pk mz="857.07889249" i="559.148" sn="2.63409" a="33.438" fwhm="0.0560871" res="15281.2" algo="Sum"/><pk mz="857.58202714" i="40975.2" sn="193.654" a="1697.8" fwhm="0.0360817" res="23767.8" algo="Sum"/><pk mz="857.74405949" i="834.698" sn="3.94551" a="49.5632" fwhm="0.0911966" res="9405.44" algo="Sum"/><pk mz="858.59014399" i="26866.7" sn="127.926" a="1274.2" fwhm="0.0401524" res="21383.3" algo="Sum"/><pk mz="858.74859633" i="827.402" sn="3.93969" a="37.1706" fwhm="0.0676364" res="12696.6" algo="Sum"/><pk mz="859.59547325" i="10825.3" sn="51.7541" a="567.913" fwhm="0.042469" res="20240.6" algo="Sum"/><pk mz="859.77913005" i="565.633" sn="2.70507" a="28.2153" fwhm="0.0377248" res="22790.8" algo="Sum"/><pk mz="860.49448267" i="1099.92" sn="5.28573" a="43.9725" fwhm="0.0489273" res="17587.2" algo="Sum"/><pk mz="860.60373459" i="5998.08" sn="28.8243" a="361.268" fwhm="0.0474799" res="18125.7" algo="Sum"/><pk mz="860.73463808" i="737.137" sn="3.54238" a="26.4494" fwhm="0.0520688" res="16530.7" algo="Sum"/><pk mz="860.76647319" i="618.406" sn="2.97183" a="22.5047" fwhm="0.0462846" res="18597.3" algo="Sum"/><pk mz="861.53339769" i="935.985" sn="4.51754" a="72.5121" fwhm="0.0937805" res="9186.7" algo="Sum"/><pk mz="861.61035232" i="2572.41" sn="12.4158" a="146.417" fwhm="0.0526015" res="16379.9" algo="Sum"/><pk mz="862.50639915" i="3133.06" sn="15.1563" a="200.007" fwhm="0.0492592" res="17509.6" algo="Sum"/><pk mz="862.62050179" i="1965.35" sn="9.50748" a="123.729" fwhm="0.0779403" res="11067.7" algo="Sum"/><pk mz="863.50896046" i="1622.17" sn="7.85995" a="106.519" fwhm="0.0618732" res="13956.1" algo="Sum"/><pk mz="863.62130048" i="1187.16" sn="5.75381" a="89.8482" fwhm="0.0595033" res="14513.8" algo="Sum"/><pk mz="863.69204310" i="787.433" sn="3.81703" a="41.0825" fwhm="0.0742129" res="11638" algo="Sum"/><pk mz="864.51447217" i="3428.4" sn="16.6469" a="226.285" fwhm="0.051381" res="16825.6" algo="Sum"/><pk mz="864.63614346" i="1402.96" sn="6.81453" a="114.022" fwhm="0.0906944" res="9533.51" algo="Sum"/><pk mz="864.70159736" i="857.627" sn="4.16645" a="38.0168" fwhm="0.060199" res="14364" algo="Sum"/><pk mz="864.77644172" i="604.247" sn="2.93632" a="22.5065" fwhm="0.0460142" res="18793.7" algo="Sum"/><pk mz="865.51558887" i="1942.58" sn="9.45479" a="130.507" fwhm="0.0592698" res="14603" algo="Sum"/><pk mz="865.65133151" i="1256.66" sn="6.11803" a="66.2995" fwhm="0.0633113" res="13672.9" algo="Sum"/><pk mz="866.53216959" i="3509.3" sn="17.1203" a="221.381" fwhm="0.0549998" res="15755.2" algo="Sum"/><pk mz="866.60181333" i="1177.56" sn="5.74581" a="46.8397" fwhm="0.0522459" res="16587" algo="Sum"/><pk mz="866.66203115" i="1336.31" sn="6.52188" a="77.0894" fwhm="0.079573" res="10891.4" algo="Sum"/><pk mz="867.53936096" i="1990.76" sn="9.73729" a="128.211" fwhm="0.057053" res="15205.8" algo="Sum"/><pk mz="867.60426663" i="992.16" sn="4.85403" a="46.9484" fwhm="0.0588321" res="14747.1" algo="Sum"/><pk mz="867.67581250" i="1619.97" sn="7.92758" a="107.545" fwhm="0.0708219" res="12251.5" algo="Sum"/><pk mz="868.53965385" i="2055.03" sn="10.0843" a="134.695" fwhm="0.0727588" res="11937.2" algo="Sum"/><pk mz="868.61403377" i="1398.28" sn="6.8634" a="70.477" fwhm="0.0679143" res="12789.9" algo="Sum"/><pk mz="868.67973513" i="1452.3" sn="7.13035" a="94.3306" fwhm="0.088613" res="9803.07" algo="Sum"/><pk mz="868.77676755" i="583.287" sn="2.86447" a="20.6426" fwhm="0.0523115" res="16607.7" algo="Sum"/><pk mz="869.54366169" i="1073.8" sn="5.29237" a="48.5692" fwhm="0.0522179" res="16652.2" algo="Sum"/><pk mz="869.61452048" i="985.451" sn="4.85816" a="64.92" fwhm="0.0788976" res="11022.1" algo="Sum"/><pk mz="869.69386811" i="1656.92" sn="8.17015" a="93.8316" fwhm="0.0604693" res="14382.4" algo="Sum"/><pk mz="870.53494404" i="3282.11" sn="16.2231" a="200.969" fwhm="0.0560259" res="15538.1" algo="Sum"/><pk mz="870.62347506" i="1809.1" sn="8.94462" a="121.489" fwhm="0.0976174" res="8918.73" algo="Sum"/><pk mz="870.69065080" i="1456.09" sn="7.19977" a="79.3476" fwhm="0.0764651" res="11386.8" algo="Sum"/><pk mz="871.53797953" i="1779.18" sn="8.82911" a="106.29" fwhm="0.0643388" res="13546.1" algo="Sum"/><pk mz="871.62823873" i="1380.25" sn="6.85019" a="97.6281" fwhm="0.102143" res="8533.39" algo="Sum"/><pk mz="871.70665089" i="1114.49" sn="5.532" a="86.7536" fwhm="0.0847626" res="10284.1" algo="Sum"/><pk mz="872.55013834" i="17438.2" sn="86.7371" a="868.134" fwhm="0.0430516" res="20267.6" algo="Sum"/><pk mz="872.64379722" i="1970.6" sn="9.80318" a="120.139" fwhm="0.0852326" res="10238.4" algo="Sum"/><pk mz="873.55343024" i="9335.4" sn="46.6167" a="469.995" fwhm="0.0432683" res="20189.2" algo="Sum"/><pk mz="873.64796028" i="1369.98" sn="6.84152" a="74.5264" fwhm="0.0691242" res="12638.8" algo="Sum"/><pk mz="874.55896699" i="8449.69" sn="42.3007" a="478.404" fwhm="0.0479433" res="18241.5" algo="Sum"/><pk mz="874.66022193" i="1838.74" sn="9.20569" a="107.125" fwhm="0.0797073" res="10973.4" algo="Sum"/><pk mz="874.72289866" i="1320.18" sn="6.60949" a="77.9027" fwhm="0.0636731" res="13737.7" algo="Sum"/><pk mz="874.77992690" i="586.827" sn="2.93777" a="20.1586" fwhm="0.0418405" res="20907.5" algo="Sum"/><pk mz="875.56309236" i="3736.81" sn="18.7602" a="254.647" fwhm="0.0534004" res="16396.2" algo="Sum"/><pk mz="875.71121076" i="1421.22" sn="7.13508" a="87.2213" fwhm="0.0686105" res="12763.5" algo="Sum"/><pk mz="876.56628292" i="5156.62" sn="25.9456" a="312.042" fwhm="0.0485103" res="18069.7" algo="Sum"/><pk mz="876.68705223" i="1790.75" sn="9.01022" a="101.369" fwhm="0.0731518" res="11984.5" algo="Sum"/><pk mz="877.56896377" i="2437.47" sn="12.2931" a="145.578" fwhm="0.0571984" res="15342.6" algo="Sum"/><pk mz="877.72065460" i="3171.44" sn="16.0006" a="198.022" fwhm="0.0530457" res="16546.5" algo="Sum"/><pk mz="878.48382887" i="712.128" sn="3.59916" a="36.0664" fwhm="0.0591787" res="14844.6" algo="Sum"/><pk mz="878.57642662" i="1703.39" sn="8.60981" a="98.4981" fwhm="0.0791342" res="11102.4" algo="Sum"/><pk mz="878.71929771" i="2454.24" sn="12.4094" a="197.797" fwhm="0.0729225" res="12050" algo="Sum"/><pk mz="879.58645605" i="1046.6" sn="5.30252" a="91.6899" fwhm="0.108096" res="8137.1" algo="Sum"/><pk mz="879.73596508" i="3896.13" sn="19.7466" a="245.317" fwhm="0.0479587" res="18343.6" algo="Sum"/><pk mz="880.49360834" i="811.929" sn="4.12143" a="51.0764" fwhm="0.0706387" res="12464.8" algo="Sum"/><pk mz="880.58766182" i="1037.47" sn="5.26721" a="87.7849" fwhm="0.103425" res="8514.29" algo="Sum"/><pk mz="880.74010023" i="2552.02" sn="12.9619" a="179.379" fwhm="0.0546884" res="16104.7" algo="Sum"/><pk mz="881.50617148" i="585.773" sn="2.97931" a="27.4619" fwhm="0.0644026" res="13687.4" algo="Sum"/><pk mz="881.58911360" i="931.325" sn="4.73769" a="59.2729" fwhm="0.0693602" res="12710.3" algo="Sum"/><pk mz="881.65803870" i="638.862" sn="3.25065" a="13.8077" fwhm="0.0234212" res="37643.6" algo="Sum"/><pk mz="881.74833265" i="2259.15" sn="11.4985" a="120.664" fwhm="0.0487197" res="18098.4" algo="Sum"/><pk mz="882.50869789" i="855.379" sn="4.3645" a="58.154" fwhm="0.0741386" res="11903.5" algo="Sum"/><pk mz="882.59663870" i="1491.66" sn="7.61291" a="119.703" fwhm="0.0769128" res="11475.3" algo="Sum"/><pk mz="882.68711827" i="791.587" sn="4.04131" a="30.3863" fwhm="0.0527284" res="16740.3" algo="Sum"/><pk mz="882.75316709" i="1379.61" sn="7.04509" a="97.3086" fwhm="0.0648741" res="13607.2" algo="Sum"/><pk mz="883.52271655" i="572.954" sn="2.93285" a="26.5957" fwhm="0.0528951" res="16703.3" algo="Sum"/><pk mz="883.59534911" i="977.669" sn="5.00582" a="72.9175" fwhm="0.0770794" res="11463.4" algo="Sum"/><pk mz="883.68161322" i="610.971" sn="3.12927" a="20.3368" fwhm="0.046896" res="18843.4" algo="Sum"/><pk mz="883.70880889" i="593.866" sn="3.04197" a="17.1817" fwhm="0.0351727" res="25124.8" algo="Sum"/><pk mz="883.75612959" i="753.806" sn="3.86172" a="58.4433" fwhm="0.0853365" res="10356.1" algo="Sum"/><pk mz="884.51584253" i="677.649" sn="3.48277" a="24.9189" fwhm="0.0489008" res="18087.9" algo="Sum"/><pk mz="884.60431084" i="1533.62" sn="7.88458" a="137.139" fwhm="0.0938019" res="9430.55" algo="Sum"/><pk mz="884.75814689" i="601.224" sn="3.09208" a="10.0136" fwhm="0.0175967" res="50279.8" algo="Sum"/><pk mz="884.76924873" i="567.641" sn="2.91943" a="17.5678" fwhm="0.0801543" res="11038.3" algo="Sum"/><pk mz="885.56034709" i="671.348" sn="3.46073" a="14.5584" fwhm="0.0234729" res="37726.9" algo="Sum"/><pk mz="885.60880920" i="950.56" sn="4.90075" a="55.6696" fwhm="0.0751421" res="11785.8" algo="Sum"/><pk mz="885.68303606" i="627.448" sn="3.23523" a="27.4934" fwhm="0.0586867" res="15091.7" algo="Sum"/><pk mz="885.71881294" i="566.967" sn="2.92345" a="17.5601" fwhm="0.0335134" res="26428.8" algo="Sum"/><pk mz="886.50814560" i="2650.57" sn="13.7116" a="166.041" fwhm="0.0491142" res="18050" algo="Sum"/><pk mz="886.62606771" i="1283.51" sn="6.64125" a="99.9469" fwhm="0.0786651" res="11270.9" algo="Sum"/><pk mz="886.72429750" i="684.717" sn="3.54387" a="21.2834" fwhm="0.0411048" res="21572.3" algo="Sum"/><pk mz="886.74792465" i="596.147" sn="3.08563" a="21.4161" fwhm="0.0902851" res="9821.65" algo="Sum"/><pk mz="887.51195906" i="1454.11" sn="7.54268" a="81.3179" fwhm="0.0580016" res="15301.5" algo="Sum"/><pk mz="887.63459047" i="809.471" sn="4.19961" a="37.6285" fwhm="0.0646267" res="13734.8" algo="Sum"/><pk mz="888.51398392" i="2419.07" sn="12.6043" a="154.443" fwhm="0.0546655" res="16253.6" algo="Sum"/><pk mz="888.63120816" i="1038.73" sn="5.41338" a="95.5149" fwhm="0.0845876" res="10505.5" algo="Sum"/><pk mz="888.71434676" i="684.275" sn="3.56613" a="33.3284" fwhm="0.0646658" res="13743.2" algo="Sum"/><pk mz="889.51927838" i="1290.35" sn="6.74501" a="76.3405" fwhm="0.0656992" res="13539.3" algo="Sum"/><pk mz="889.64123512" i="880.613" sn="4.60396" a="90.1028" fwhm="0.110499" res="8051.1" algo="Sum"/><pk mz="890.53335529" i="2355.8" sn="12.3498" a="151.922" fwhm="0.0545563" res="16323.2" algo="Sum"/><pk mz="890.63801620" i="942.723" sn="4.94205" a="58.4618" fwhm="0.0896775" res="9931.56" algo="Sum"/><pk mz="890.70326308" i="735.933" sn="3.858" a="8.10689" fwhm="0.0219638" res="40553.3" algo="Sum"/><pk mz="890.72167627" i="719.531" sn="3.77201" a="26.4664" fwhm="0.0529683" res="16816.1" algo="Sum"/><pk mz="891.54029795" i="1267.07" sn="6.65732" a="82.2961" fwhm="0.0700769" res="12722.3" algo="Sum"/><pk mz="891.60087945" i="741.016" sn="3.89339" a="20.6591" fwhm="0.0353293" res="25236.9" algo="Sum"/><pk mz="891.63272802" i="811.733" sn="4.26495" a="26.4482" fwhm="0.0471065" res="18928" algo="Sum"/><pk mz="891.67823455" i="1194.97" sn="6.27857" a="72.3058" fwhm="0.0851657" res="10469.9" algo="Sum"/><pk mz="892.54700588" i="2328.07" sn="12.2618" a="161.115" fwhm="0.0630216" res="14162.6" algo="Sum"/><pk mz="892.61819486" i="835.355" sn="4.39975" a="28.3462" fwhm="0.0385599" res="23148.9" algo="Sum"/><pk mz="892.68156131" i="1109.62" sn="5.8451" a="68.5927" fwhm="0.0717804" res="12436.3" algo="Sum"/><pk mz="893.55343545" i="1286.96" sn="6.80314" a="80.347" fwhm="0.0807415" res="11066.8" algo="Sum"/><pk mz="893.62044147" i="1080.54" sn="5.71313" a="49.8177" fwhm="0.0648438" res="13781.1" algo="Sum"/><pk mz="893.69593498" i="2592.74" sn="13.7111" a="147.116" fwhm="0.0488829" res="18282.4" algo="Sum"/><pk mz="894.56090742" i="1084.38" sn="5.75883" a="81.5855" fwhm="0.0854436" res="10469.6" algo="Sum"/><pk mz="894.62534577" i="1084.02" sn="5.75814" a="59.9053" fwhm="0.0707784" res="12639.8" algo="Sum"/><pk mz="894.69836218" i="1878.85" sn="9.98208" a="111.01" fwhm="0.0603265" res="14830.9" algo="Sum"/><pk mz="895.62604477" i="1021.93" sn="5.44434" a="57.0309" fwhm="0.079798" res="11223.7" algo="Sum"/><pk mz="895.70963469" i="3058.04" sn="16.295" a="174.507" fwhm="0.0487963" res="18356.1" algo="Sum"/><pk mz="896.47265581" i="664.559" sn="3.56248" a="35.4938" fwhm="0.0542349" res="16529.4" algo="Sum"/><pk mz="896.53557652" i="3752.93" sn="20.1215" a="206.042" fwhm="0.0446942" res="20059.3" algo="Sum"/><pk mz="896.64675797" i="1393.79" sn="7.47466" a="77.0635" fwhm="0.0824303" res="10877.6" algo="Sum"/><pk mz="896.71229306" i="2086.7" sn="11.193" a="114.465" fwhm="0.0595513" res="15057.8" algo="Sum"/><pk mz="897.53904957" i="2030.71" sn="10.961" a="109.05" fwhm="0.0495029" res="18131" algo="Sum"/><pk mz="897.63877839" i="1242.31" sn="6.70764" a="79.0166" fwhm="0.0694971" res="12916.2" algo="Sum"/><pk mz="897.72142961" i="1848.11" sn="9.98148" a="126.677" fwhm="0.0602369" res="14903.2" algo="Sum"/><pk mz="898.47083065" i="711.868" sn="3.87084" a="42.1272" fwhm="0.0653205" res="13754.8" algo="Sum"/><pk mz="898.54952080" i="2203.64" sn="11.985" a="137.302" fwhm="0.0550566" res="16320.5" algo="Sum"/><pk mz="898.66118411" i="1627.3" sn="8.85381" a="71.1579" fwhm="0.0632422" res="14209.8" algo="Sum"/><pk mz="898.72719680" i="1191.28" sn="6.48298" a="77.6511" fwhm="0.0704127" res="12763.7" algo="Sum"/><pk mz="899.55651916" i="1191.53" sn="6.52866" a="83.11" fwhm="0.0719649" res="12499.9" algo="Sum"/><pk mz="899.66488401" i="1116.62" sn="6.12053" a="78.3599" fwhm="0.0929937" res="9674.47" algo="Sum"/><pk mz="899.70711963" i="1029.51" sn="5.64381" a="60.3013" fwhm="0.0774112" res="11622.4" algo="Sum"/><pk mz="900.56712330" i="2733.06" sn="15.0679" a="165.043" fwhm="0.0496667" res="18132.2" algo="Sum"/><pk mz="900.67773101" i="1644.59" sn="9.06964" a="105.512" fwhm="0.0754462" res="11938" algo="Sum"/><pk mz="901.56824978" i="1508.75" sn="8.3572" a="90.7952" fwhm="0.0622546" res="14482" algo="Sum"/><pk mz="901.63562708" i="919.566" sn="5.09428" a="29.2537" fwhm="0.0457531" res="19706.6" algo="Sum"/><pk mz="901.68457510" i="1181.48" sn="6.54599" a="61.9485" fwhm="0.0769783" res="11713.5" algo="Sum"/><pk mz="901.71525494" i="1101.38" sn="6.10269" a="49.4964" fwhm="0.0516355" res="17463.1" algo="Sum"/><pk mz="902.48655452" i="639.743" sn="3.55387" a="38.7055" fwhm="0.0577051" res="15639.6" algo="Sum"/><pk mz="902.50758951" i="603.827" sn="3.35455" a="3.44146" fwhm="0.0120334" res="75000.4" algo="Sum"/><pk mz="902.58113828" i="1585.96" sn="8.81165" a="122.629" fwhm="0.0782543" res="11534" algo="Sum"/><pk mz="902.64417192" i="853.908" sn="4.7449" a="14.7438" fwhm="0.0177737" res="50785.3" algo="Sum"/><pk mz="902.69906173" i="1270.32" sn="7.05984" a="107.386" fwhm="0.106503" res="8475.83" algo="Sum"/><pk mz="903.58866190" i="918.788" sn="5.12476" a="60.7875" fwhm="0.0809471" res="11162.7" algo="Sum"/><pk mz="903.65005492" i="1154.72" sn="6.44142" a="67.2001" fwhm="0.0873287" res="10347.7" algo="Sum"/><pk mz="903.73434895" i="1238.47" sn="6.90859" a="77.7776" fwhm="0.0686795" res="13158.7" algo="Sum"/><pk mz="904.49999124" i="638.952" sn="3.56976" a="45.6472" fwhm="0.0826957" res="10937.7" algo="Sum"/><pk mz="904.60753121" i="874.372" sn="4.88675" a="63.5294" fwhm="0.0664839" res="13606.4" algo="Sum"/><pk mz="904.65380040" i="933.302" sn="5.21651" a="41.6907" fwhm="0.0593116" res="15252.6" algo="Sum"/><pk mz="904.69945754" i="916.941" sn="5.12506" a="26.2305" fwhm="0.0478807" res="18894.9" algo="Sum"/><pk mz="904.73448726" i="1089.33" sn="6.08858" a="64.4077" fwhm="0.068911" res="13129" algo="Sum"/><pk mz="905.60247473" i="580.412" sn="3.25505" a="40.54" fwhm="0.0668358" res="13549.7" algo="Sum"/><pk mz="905.66661388" i="844.944" sn="4.73859" a="53.7231" fwhm="0.0766566" res="11814.6" algo="Sum"/><pk mz="905.74954828" i="1021.58" sn="5.72921" a="79.5786" fwhm="0.071038" res="12750.2" algo="Sum"/><pk mz="906.50006689" i="1059.94" sn="5.95882" a="78.8845" fwhm="0.0601708" res="15065.4" algo="Sum"/><pk mz="906.61280643" i="766.204" sn="4.30771" a="38.9951" fwhm="0.0712509" res="12724.2" algo="Sum"/><pk mz="906.68260101" i="800.55" sn="4.50081" a="54.635" fwhm="0.0941045" res="9634.85" algo="Sum"/><pk mz="906.74882036" i="810.493" sn="4.55708" a="49.9883" fwhm="0.0905775" res="10010.8" algo="Sum"/><pk mz="907.51236175" i="695.669" sn="3.9227" a="51.2757" fwhm="0.0769375" res="11795.5" algo="Sum"/><pk mz="907.70062805" i="907.9" sn="5.11997" a="53.8172" fwhm="0.0898456" res="10102.9" algo="Sum"/><pk mz="907.76626969" i="793.429" sn="4.47521" a="53.5493" fwhm="0.0602322" res="15071.1" algo="Sum"/><pk mz="908.51399489" i="929.47" sn="5.25086" a="54.3801" fwhm="0.072035" res="12612.1" algo="Sum"/><pk mz="908.60094256" i="660.325" sn="3.73038" a="43.0078" fwhm="0.0600269" res="15136.6" algo="Sum"/><pk mz="908.64997254" i="614.253" sn="3.4704" a="14.3594" fwhm="0.023777" res="38215.5" algo="Sum"/><pk mz="908.70262961" i="824.613" sn="4.65953" a="56.6709" fwhm="0.0787387" res="11540.7" algo="Sum"/><pk mz="908.77476889" i="683.871" sn="3.86481" a="35.2971" fwhm="0.057403" res="15831.5" algo="Sum"/><pk mz="909.54038148" i="1236.51" sn="7.00031" a="106.989" fwhm="0.0747227" res="12172.2" algo="Sum"/><pk mz="909.61885275" i="600.796" sn="3.40205" a="16.7503" fwhm="0.0356845" res="25490.6" algo="Sum"/><pk mz="909.65040674" i="638.617" sn="3.61654" a="24.4948" fwhm="0.0535277" res="16994" algo="Sum"/><pk mz="909.69395022" i="603.761" sn="3.41939" a="27.2253" fwhm="0.0594767" res="15295" algo="Sum"/><pk mz="910.54701368" i="928.755" sn="5.27863" a="63.792" fwhm="0.0769714" res="11829.7" algo="Sum"/><pk mz="910.62168790" i="705" sn="4.00759" a="23.7204" fwhm="0.0476054" res="19128.5" algo="Sum"/><pk mz="910.64201540" i="710.324" sn="4.03789" a="15.9945" fwhm="0.0238031" res="38257.3" algo="Sum"/><pk mz="910.70840020" i="609.863" sn="3.46719" a="35.4927" fwhm="0.0572344" res="15911.9" algo="Sum"/><pk mz="911.56262381" i="625.202" sn="3.56183" a="46.7788" fwhm="0.0941917" res="9677.74" algo="Sum"/><pk mz="911.61060726" i="610.366" sn="3.47759" a="26.55" fwhm="0.0595393" res="15311.1" algo="Sum"/><pk mz="911.64202744" i="584.306" sn="3.32934" a="18.583" fwhm="0.0476325" res="19139.1" algo="Sum"/><pk mz="912.51819827" i="848.572" sn="4.84634" a="48.7671" fwhm="0.0626126" res="14574" algo="Sum"/><pk mz="912.54711440" i="709.194" sn="4.05057" a="22.3904" fwhm="0.037131" res="24576.4" algo="Sum"/><pk mz="912.62189748" i="717.834" sn="4.10067" a="30.0029" fwhm="0.0595717" res="15319.7" algo="Sum"/><pk mz="912.63638477" i="733.195" sn="4.18854" a="26.5769" fwhm="0.0536159" res="17021.8" algo="Sum"/><pk mz="912.68487925" i="556.976" sn="3.18235" a="24.8601" fwhm="0.0499512" res="18271.5" algo="Sum"/><pk mz="913.52005583" i="546.788" sn="3.13251" a="36.809" fwhm="0.0739701" res="12349.9" algo="Sum"/><pk mz="913.62274030" i="892.055" sn="5.11196" a="64.577" fwhm="0.0717676" res="12730.3" algo="Sum"/><pk mz="914.53651035" i="1343.62" sn="7.72317" a="86.7963" fwhm="0.0630656" res="14501.4" algo="Sum"/><pk mz="914.63245531" i="975.013" sn="5.60612" a="86.4477" fwhm="0.0814357" res="11231.3" algo="Sum"/><pk mz="914.72239921" i="546.319" sn="3.14211" a="38.3562" fwhm="0.101391" res="9021.75" algo="Sum"/><pk mz="915.54192423" i="872.836" sn="5.03076" a="63.7373" fwhm="0.0625762" res="14630.8" algo="Sum"/><pk mz="915.67790829" i="880.501" sn="5.07713" a="53.0474" fwhm="0.0689497" res="13280.4" algo="Sum"/><pk mz="916.53505886" i="1694.85" sn="9.80256" a="130.269" fwhm="0.0707798" res="12949.1" algo="Sum"/><pk mz="916.67116754" i="765.429" sn="4.4285" a="52.7185" fwhm="0.0867744" res="10563.8" algo="Sum"/><pk mz="917.53902071" i="958.359" sn="5.56471" a="75.054" fwhm="0.0852774" res="10759.5" algo="Sum"/><pk mz="917.69541638" i="1062.33" sn="6.17036" a="85.3976" fwhm="0.0818385" res="11213.5" algo="Sum"/><pk mz="918.54541536" i="1125.21" sn="6.56575" a="99.3596" fwhm="0.0959018" res="9577.98" algo="Sum"/><pk mz="918.62747368" i="670.575" sn="3.9139" a="18.9276" fwhm="0.0358609" res="25616.4" algo="Sum"/><pk mz="918.65567749" i="702.479" sn="4.10046" a="7.95452" fwhm="0.0122487" res="75000.4" algo="Sum"/><pk mz="918.69998004" i="892.106" sn="5.2076" a="65.0463" fwhm="0.097581" res="9414.74" algo="Sum"/><pk mz="919.54176693" i="623.565" sn="3.65073" a="38.8711" fwhm="0.0896966" res="10251.7" algo="Sum"/><pk mz="919.62567828" i="730.985" sn="4.28047" a="51.8112" fwhm="0.0786585" res="11691.4" algo="Sum"/><pk mz="919.70677978" i="1135.66" sn="6.65162" a="81.4043" fwhm="0.0844715" res="10887.8" algo="Sum"/><pk mz="920.59200684" i="799.025" sn="4.69681" a="37.5256" fwhm="0.0706478" res="13030.7" algo="Sum"/><pk mz="920.62912871" i="696.611" sn="4.0948" a="24.0999" fwhm="0.0478666" res="19233.2" algo="Sum"/><pk mz="920.67039868" i="743.396" sn="4.36981" a="20.245" fwhm="0.0359006" res="25645" algo="Sum"/><pk mz="920.71169566" i="865.43" sn="5.08715" a="36.3041" fwhm="0.0598356" res="15387.4" algo="Sum"/><pk mz="921.59660771" i="545.847" sn="3.21816" a="18.6503" fwhm="0.0478915" res="19243.4" algo="Sum"/><pk mz="921.64632312" i="654.404" sn="3.85818" a="30.2099" fwhm="0.058002" res="15889.9" algo="Sum"/><pk mz="921.72888127" i="911.686" sn="5.37504" a="55.405" fwhm="0.0797167" res="11562.6" algo="Sum"/><pk mz="922.48141710" i="549.928" sn="3.25663" a="37.9612" fwhm="0.0827145" res="11152.6" algo="Sum"/><pk mz="922.57859853" i="659.924" sn="3.90802" a="61.549" fwhm="0.10073" res="9158.91" algo="Sum"/><pk mz="922.66353893" i="806.21" sn="4.77431" a="49.9382" fwhm="0.0801317" res="11514.3" algo="Sum"/><pk mz="922.72970549" i="853.974" sn="5.05764" a="54.9698" fwhm="0.0871128" res="10592.4" algo="Sum"/><pk mz="923.60789304" i="565.574" sn="3.36519" a="23.994" fwhm="0.0483725" res="19093.7" algo="Sum"/><pk mz="923.67469253" i="725.421" sn="4.31672" a="48.7654" fwhm="0.0952289" res="9699.52" algo="Sum"/><pk mz="923.73772136" i="769.246" sn="4.57818" a="51.3512" fwhm="0.0831395" res="11110.7" algo="Sum"/><pk mz="924.48825682" i="618.34" sn="3.69465" a="40.1211" fwhm="0.0625156" res="14788.1" algo="Sum"/><pk mz="924.56728003" i="1670.58" sn="9.9819" a="111.557" fwhm="0.0518255" res="17840" algo="Sum"/><pk mz="924.67750452" i="968.748" sn="5.78988" a="69.5007" fwhm="0.0927235" res="9972.42" algo="Sum"/><pk mz="925.57159080" i="1022.12" sn="6.14157" a="61.0808" fwhm="0.0745239" res="12419.8" algo="Sum"/><pk mz="925.63217009" i="722.912" sn="4.34424" a="23.158" fwhm="0.0479963" res="19285.5" algo="Sum"/><pk mz="925.67774553" i="729.635" sn="4.3848" a="20.5289" fwhm="0.0555214" res="16672.5" algo="Sum"/><pk mz="925.71960179" i="876.728" sn="5.26907" a="64.5104" fwhm="0.0905296" res="10225.6" algo="Sum"/><pk mz="926.57939415" i="952.67" sn="5.75606" a="48.0014" fwhm="0.0722253" res="12829" algo="Sum"/><pk mz="926.61265415" i="763.67" sn="4.61442" a="37.4663" fwhm="0.0660307" res="14033" algo="Sum"/><pk mz="926.71828351" i="744.702" sn="4.50075" a="69.8712" fwhm="0.129357" res="7164.05" algo="Sum"/><pk mz="927.59719233" i="595.001" sn="3.61477" a="35.5355" fwhm="0.0548807" res="16902.1" algo="Sum"/><pk mz="927.67397324" i="880.541" sn="5.35042" a="63.6978" fwhm="0.0854542" res="10855.8" algo="Sum"/><pk mz="927.73553124" i="1006.58" sn="6.11729" a="53.6288" fwhm="0.0649557" res="14282.6" algo="Sum"/><pk mz="928.67721245" i="772.33" sn="4.71057" a="30.1299" fwhm="0.0540847" res="17170.8" algo="Sum"/><pk mz="928.72224186" i="765.33" sn="4.66853" a="24.8064" fwhm="0.0480763" res="19317.7" algo="Sum"/><pk mz="929.60607752" i="644.605" sn="3.94429" a="51.3978" fwhm="0.0752062" res="12360.8" algo="Sum"/><pk mz="929.66080687" i="571.649" sn="3.4984" a="22.3085" fwhm="0.0411827" res="22574.1" algo="Sum"/><pk mz="929.74580498" i="589.882" sn="3.6105" a="32.7434" fwhm="0.0649152" res="14322.5" algo="Sum"/><pk mz="930.50902685" i="695.37" sn="4.26501" a="52.9814" fwhm="0.073047" res="12738.5" algo="Sum"/><pk mz="930.61596198" i="713.558" sn="4.37783" a="57.7344" fwhm="0.0982663" res="9470.34" algo="Sum"/><pk mz="930.69213647" i="594.436" sn="3.64729" a="35.9586" fwhm="0.0803122" res="11588.4" algo="Sum"/><pk mz="931.52265155" i="1052.74" sn="6.47325" a="63.1531" fwhm="0.0463618" res="20092.4" algo="Sum"/><pk mz="932.51683936" i="908.678" sn="5.59874" a="66.9754" fwhm="0.0894119" res="10429.4" algo="Sum"/><pk mz="932.60203135" i="613.256" sn="3.77886" a="26.3505" fwhm="0.0594285" res="15692.8" algo="Sum"/><pk mz="932.65716911" i="544.84" sn="3.35748" a="15.818" fwhm="0.0361336" res="25811.4" algo="Sum"/><pk mz="932.69163535" i="636.187" sn="3.92057" a="23.633" fwhm="0.0542014" res="17207.9" algo="Sum"/><pk mz="933.53768015" i="587.773" sn="3.62905" a="42.8524" fwhm="0.0870922" res="10719" algo="Sum"/><pk mz="934.52899910" i="760.688" sn="4.70815" a="52.1422" fwhm="0.0738666" res="12651.6" algo="Sum"/><pk mz="934.61302224" i="580.15" sn="3.59096" a="28.8937" fwhm="0.0641929" res="14559.5" algo="Sum"/><pk mz="934.68615827" i="590.107" sn="3.65324" a="32.5429" fwhm="0.0723456" res="12919.7" algo="Sum"/><pk mz="936.59732126" i="545.708" sn="3.39562" a="24.7334" fwhm="0.0603494" res="15519.6" algo="Sum"/><pk mz="936.64492124" i="579.48" sn="3.60607" a="28.4592" fwhm="0.0663862" res="14109" algo="Sum"/><pk mz="938.63941919" i="578.361" sn="3.61794" a="32.1146" fwhm="0.0577965" res="16240.4" algo="Sum"/><pk mz="938.68455777" i="557.833" sn="3.48953" a="17.8525" fwhm="0.0483337" res="19420.9" algo="Sum"/><pk mz="939.68957227" i="620.997" sn="3.89619" a="32.1037" fwhm="0.0500831" res="18762.6" algo="Sum"/><pk mz="940.54756219" i="793.72" sn="4.99182" a="36.3622" fwhm="0.0434021" res="21670.6" algo="Sum"/><pk mz="940.59773521" i="614.938" sn="3.86771" a="16.9702" fwhm="0.0362872" res="25920.9" algo="Sum"/><pk mz="940.66235941" i="654.255" sn="4.11576" a="35.4567" fwhm="0.0636073" res="14788.6" algo="Sum"/><pk mz="941.69445687" i="1005.95" sn="6.34916" a="77.5884" fwhm="0.0669724" res="14060.9" algo="Sum"/><pk mz="942.54646095" i="636.59" sn="4.02376" a="39.7525" fwhm="0.0750987" res="12550.8" algo="Sum"/><pk mz="942.58714839" i="606.647" sn="3.8345" a="17.1551" fwhm="0.0363255" res="25948.4" algo="Sum"/><pk mz="942.62320559" i="572.969" sn="3.62191" a="22.8253" fwhm="0.0544892" res="17299.3" algo="Sum"/><pk mz="942.69445243" i="749.016" sn="4.73546" a="48.4244" fwhm="0.0879999" res="10712.5" algo="Sum"/><pk mz="943.71021479" i="906.432" sn="5.74117" a="53.3007" fwhm="0.0710754" res="13277.6" algo="Sum"/><pk mz="944.55441239" i="732.091" sn="4.65843" a="29.4483" fwhm="0.0435206" res="21703.6" algo="Sum"/><pk mz="944.57703941" i="695.099" sn="4.42326" a="23.9625" fwhm="0.0424245" res="22264.9" algo="Sum"/><pk mz="944.71371666" i="734.716" sn="4.67714" a="51.4111" fwhm="0.0706843" res="13365.3" algo="Sum"/><pk mz="945.60540872" i="574.415" sn="3.67395" a="29.7752" fwhm="0.0500423" res="18896.1" algo="Sum"/><pk mz="945.72732555" i="664.845" sn="4.25309" a="27.571" fwhm="0.053165" res="17788.5" algo="Sum"/><pk mz="946.59849208" i="615.802" sn="3.95774" a="40.1491" fwhm="0.0651925" res="14520" algo="Sum"/><pk mz="946.70610272" i="600.457" sn="3.86021" a="37.3359" fwhm="0.0691767" res="13685.3" algo="Sum"/><pk mz="947.66676444" i="545.412" sn="3.51971" a="34.043" fwhm="0.0526079" res="18013.8" algo="Sum"/><pk mz="948.59220776" i="580.426" sn="3.76407" a="35.4129" fwhm="0.0719852" res="13177.6" algo="Sum"/><pk mz="950.60188316" i="604.634" sn="3.95583" a="21.7642" fwhm="0.0547195" res="17372.3" algo="Sum"/><pk mz="952.66709138" i="563.333" sn="3.71627" a="18.5068" fwhm="0.0391027" res="24363.2" algo="Sum"/><pk mz="954.66399207" i="554.61" sn="3.68257" a="24.4339" fwhm="0.060929" res="15668.5" algo="Sum"/><pk mz="955.58112058" i="584.981" sn="3.89082" a="34.2895" fwhm="0.075525" res="12652.5" algo="Sum"/><pk mz="955.69845663" i="886.653" sn="5.89797" a="64.8442" fwhm="0.0679989" res="14054.6" algo="Sum"/><pk mz="956.58764833" i="575.525" sn="3.83866" a="18.5696" fwhm="0.0426934" res="22406" algo="Sum"/><pk mz="956.69885083" i="819.106" sn="5.4643" a="63.5399" fwhm="0.0751541" res="12729.8" algo="Sum"/><pk mz="957.68991284" i="648.041" sn="4.33524" a="46.5991" fwhm="0.0740447" res="12933.9" algo="Sum"/><pk mz="958.59792226" i="553.345" sn="3.71703" a="14.3156" fwhm="0.0366327" res="26167.9" algo="Sum"/><pk mz="963.58803851" i="779.222" sn="5.33592" a="52.3029" fwhm="0.0686566" res="14034.9" algo="Sum"/><pk mz="964.52412131" i="604.053" sn="4.14774" a="27.9953" fwhm="0.0681763" res="14147.5" algo="Sum"/><pk mz="964.58306246" i="671.612" sn="4.61231" a="35.4584" fwhm="0.0686997" res="14040.6" algo="Sum"/><pk mz="1020.64986317" i="603.025" sn="5.50016" a="49.7889" fwhm="0.064261" res="15882.9" algo="Sum"/><pk mz="1051.79549349" i="1973.38" sn="21.19" a="122.526" fwhm="0.0515026" res="20422.2" algo="Sum"/><pk mz="1052.79958634" i="1414.33" sn="15.2838" a="84.3243" fwhm="0.0507559" res="20742.4" algo="Sum"/><pk mz="1053.79891583" i="719.068" sn="7.80946" a="49.3201" fwhm="0.064248" res="16402.1" algo="Sum"/><pk mz="1067.77717508" i="961.129" sn="11.1941" a="75.637" fwhm="0.0688189" res="15515.7" algo="Sum"/><pk mz="1068.78012123" i="740.605" sn="8.65362" a="56.2957" fwhm="0.0679686" res="15724.6" algo="Sum"/></ms_peaks><deconvolution_results/><annotation_list/><GMF_results/></ms_spectrum></DataAnalysis></analysis><checksums><DataAnalysis_checksum>344271a5163d9c5f14cdc1c1586be8a0</DataAnalysis_checksum></checksums></root>
