# Supplementary material for: Diagnosing Impaired Glucose Tolerance Using Direct Infusion Mass Spectrometry of Blood Plasma
Source: PLoS One. 2014 Sep 9;9(9):e105343. doi: 10.1371/journal.pone.0105343 (PMC4159123; doi:10.1371/journal.pone.0105343)
Supplement: Supporting Information S1 — Mass spectra of blood plasma metabolites obtained by direct infusion mass spectrometry (DIMS) of blood plasma samples from control subjects (n = 30) and patients with impaired glucose tolerance (n = 20). (ZIP) [file pone.0105343.s002.zip › Mass spectra/Sample 40.xml]

<root><fileinfo appname="Bruker Compass DataAnalysis" appversion="4.1.335.0" date="2014-06-18T11:10:10" type="DataAnalysisResults" typeversion="1.1" subtype="MS Spectrum"/><generalinfo organisation="" user="111" hostname="TRIFONOVA-PC" os="Windows 7"/><analysis name="C:\Users\Trifonova\Desktop\Mass spectra\Diabetes\Plasma Sample 48 ST PM 15022013.d\analysis.baf"><info><DateTime>2013-02-15T13:09:13+04:00</DateTime><method>Tune_pos_Standard.m</method><sample><![CDATA[Plasma Sample 48 ST PM 15022013]]></sample><comment><![CDATA[Sample 48*. Diabetes. Human blood plasma after protein precipitation 50 fold in MeOH with 0.1% FA
]]></comment><operator>BDAL@DE</operator><instrument>maXis impact</instrument><instrument_serial_number>282001.00069</instrument_serial_number></info><DataAnalysis version="DataAnalysis 4.1.335.0" DataAnalysisResults=""><DataAnalysis_processing_parameters><find_compounds_chromatogram detect_version="3" detect_areamode="1" detect_areathresholdabs="0" detect_areathresholdrel="0" detect_intensitymode="1" detect_intensitythresholdabs="3000" detect_intensitythresholdrel="3" detect_sensitivity="0.333333" detect_skimratio="0" detect_smoothingwidth="3" detect_averageno="5" detect_averagemode="0" add_uv_or_ms_spectra="0" spectrum_load_mode="0" background_subtraction_mode="2" MS_peaksensmode2="1" MS_pc12="0.4" MS_pc22="4" MS_peaksens12="99" MS_peaksens22="99" MS_areamode2="2" MS_areathresholdabs2="1000" MS_areathresholdrel2="10" MS_intensitymode2="0" MS_intensitythresholdabs2="1000" MS_intensitythresholdrel2="10" MS_basesmoothmode2="1" MS_basesmoothpts2="8" MS_basesmoothmin2="12" MS_basesmoothforce2="0.1" MS_startendslope2="10" MS_valleyfilterused2="1" MS_valleyfilter2="10" MS_noisecorr2="0" UV_peaksensmode2="1" UV_pc12="0.4" UV_pc22="4" UV_peaksens12="99.9" UV_peaksens22="100" UV_areamode2="0" UV_areathresholdabs2="5" UV_areathresholdrel2="1" UV_intensitymode2="1" UV_intensitythresholdabs2="1" UV_intensitythresholdrel2="0.01" UV_basesmoothmode2="1" UV_basesmoothpts2="8" UV_basesmoothmin2="12" UV_basesmoothforce2="1" UV_startendslope2="10" UV_valleyfilterused2="1" UV_valleyfilter2="10" UV_noisecorr2="0" detect_delcmpdsinrng="1"/><auto_ms_n use_retention_time_window="0" retention_time_window="1" rt_unit="min" minimum_intensity_positive="1000" minimum_intensity_negative="1000" create_max_number_compounds="100000" spectrum_load_mode="0" background_type="0" create_auto_ms_n_traces="0" create_detailed_traces="0" merge_positive_negative_compounds="0" detect_delcmpdsinrng="1" detect_keep_cmpds_detectedneutralloss="0" add_uv_spectra="0" create_individual_MSMS_cmpds="0" advanced_precursor_determination="0"/><dissect_params dissect_addsmoothing="0" dissect_allow_wider_peaks="0" dissect_resolving_power="1" dissect_deletepeaksinrange="1" dissect_fullrange="1" dissect_cutoff="0.1" dissect_sensitivity="0.333333" dissect_maxoverlap="5" dissect_smoothwidth="1" spectrum_load_mode="0" add_uv_spectra="0"/><find_all_compounds min_time_points="20" min_correlation="0.7" background_type="0" load_spec_type="2" additional_smoothing="1" proteomics="1" chrom_sn_threshold="3" chrom_smoothingwidth="10" detect_delcmpdsinrng="1" add_MSMS_spectra="1"/><ms_peak_finder ms_peak_finder_type="3" ms_manually_use_peak_finder="1"><ms_peak_finder_apex minimum_intensity="100" peak_width="0.05" relative_threshold_base_peak="0.1" signal_to_noise="10"/><ms_peak_finder_centroid peak_width="1" signal_to_noise="1" relative_threshold_base_peak="2" minimum_intensity="100" centroid_percentage="80"/><ms_peak_finder_snap minimum_intensity="0" relative_threshold_base_peak="0" signal_to_noise="2" maximum_charge="12" quality_factor_threshold="0.9" number_of_patterns="500000" building_block_1="C 4.9384 N 1.3577 O 1.4773 S 0.0417 H 7.7583" building_block_2="" use_snap_2="1" add_detailed_results="0"/><ms_peak_finder_sumpeak minimum_intensity="100" peak_width="5" use_datapoints="1" sum_width="2" relative_threshold_base_peak="0.1" signal_to_noise="1" baseline_type="1" baseline_flatness="1" same_sumwidth_as_acquisition="1" use_resolution="0" res="10000" instrument_sum_width="2" use_sum_of_intensities="0"/><ms_peak_finder_ftms signal_to_noise="4" relative_threshold_base_peak="0.01" minimum_intensity="100" centroid_percentage="80" use_centroid="0"/></ms_peak_finder><deconvolution clear_prev_results="1" create_neutral_spectrum="0" incl_shifted_spectra="0" ret_residuals="0" incl_comp_details="0" show_comp_details="0" substance_class="1" extend_evelope="0" extend_before="1" extend_after="1" auto_apply="0"><deconvolution_detailed perf_deconv="1" rel_isotop_deconv="0" resolve_isotop="1" exclude_itraq_ions="1" abund_cutoff="2" envelope_cutoff="75" high_mass="4000" low_mass="250" mw_agreement="0" maximum_charge="10" max_charge_isotop="5" min_charge="1" min_peaks="3" precursor_deconv="0" max_components="10" adduct_ion_name="+H" adduct_ion_mass="1.00728" apply_min_max_mass_boundaries="0"/><deconvolution_detailed perf_deconv="1" rel_isotop_deconv="0" resolve_isotop="1" exclude_itraq_ions="1" abund_cutoff="2" envelope_cutoff="75" high_mass="3000" low_mass="100" mw_agreement="5" maximum_charge="3" max_charge_isotop="0" min_charge="1" min_peaks="3" precursor_deconv="0" max_components="10" adduct_ion_name="+H" adduct_ion_mass="1.00728" apply_min_max_mass_boundaries="0"/><deconvolution_detailed perf_deconv="1" rel_isotop_deconv="0" resolve_isotop="1" exclude_itraq_ions="1" abund_cutoff="0.5" envelope_cutoff="75" high_mass="2000" low_mass="50" mw_agreement="5" maximum_charge="3" max_charge_isotop="4" min_charge="1" min_peaks="3" precursor_deconv="0" max_components="10" adduct_ion_name="+H" adduct_ion_mass="1.00728" apply_min_max_mass_boundaries="0"/><deconvolution_detailed perf_deconv="1" rel_isotop_deconv="1" resolve_isotop="0" exclude_itraq_ions="0" abund_cutoff="10" envelope_cutoff="75" high_mass="100000" low_mass="5000" mw_agreement="5" maximum_charge="100" max_charge_isotop="0" min_charge="1" min_peaks="3" precursor_deconv="0" max_components="10" adduct_ion_name="+H" adduct_ion_mass="1.00728" apply_min_max_mass_boundaries="1"/><max_entropy_deconvolution adduct_ion_name="-H" adduct_ion_mass="-1.00783" low_mass="5000" high_mass="100000" spacint_out="0" resolving_power="10000" peak_width="0.3" width="1" maxentx="0"/></deconvolution><mascot_export globalchargelimit_apply="1" globalchargelimit="1+, 2+ and 3+" prefer_fullscan_deconvolution_results="1" deconvolution_export_type="2" msmssignals="50" threshold="100" mssignals_deconv="2" mssignals_non_deconv="20" normalize_msms="0" single_charged="0"/><process_parameters baseline_flatness="0.8" baseline_addchild="1" baseline_disableoriginal="0" baseline_usesamecolor="1" smoothing_algorithm="1" smoothing_width="0.2" smoothing_cycles="1" smoothing_addchild="1" smoothing_disableoriginal="0" smoothing_usesamecolor="1"/><process_parameters baseline_flatness="0.8" baseline_addchild="1" baseline_disableoriginal="0" baseline_usesamecolor="1" smoothing_algorithm="1" smoothing_width="0.2" smoothing_cycles="1" smoothing_addchild="1" smoothing_disableoriginal="0" smoothing_usesamecolor="1"/><display_params mass_precision="4" time_precision="1" structure_size="30" chrom_peak_label="Index"/><calibration_params calibration_range="0.05" calibration_listname="Samples Recalibration Diabetes" calibration_listgroupname="ESI" calibration_fit_mode="2" calibration_intensitythreshold="1000"/><calibration_params calibration_range="0.05" calibration_listname="Lockmass 1222" calibration_listgroupname="ESI" calibration_intensitythreshold="1000" calibration_lockmassmode="0"/><library_search_params del_prev_res="1"><library_search_basic_params accept_score="50" allowmasses_above="0" allowmasses_below="0" desired_score="900" increasedepth="0" maxnr_spectra="10" match_all="0" sort_by="1" include_precursor_spectra="1" skip_low_frgamnet_spectra="1" min_effective_score="500" minmatch_score="250" min_score="400"/><library_search_basic_params add_int_range="5" extended="1" locnorm="0" root="0" hwfstp="50" hwscdp="7" intrangefac="1.9" locnormeqfac="1" locnormfac="2" locnormwin="25" masdisint="20" minsrcint="100" minspepresrc="15" threshfstp="40" maskadducts="0" maskprecursor="0"/><library_search_libraries_params add_unid="0" srcparallel="0" libraries="" librariey_unidentified=""/><library_search_match_params chrgdeconv="0" collenerg="0" fragampl="1" instrtp="2" ionmeth="1" isolwidth="0" msmsstg="2" ms_vs_msms="4" pkwidth="0" polarity="4" psd="0" precion="0" prodion="0" rgtgaspress="0" rgtion="0" refl="0" trgtgas="0" trgtgaspress="0" trapdrv="1"/><library_search_basic_params add_confirm_mode="0"/><library_search_basic_params accepted_deviation="1" apply_rt_match="0" match_columnname="1" max_deviation="5"/></library_search_params><masslist_layout layout_columntypes="1 2 6 5 3 11 4 " layout_columnwidth="30 60 45 48 45 30 48 "/><cmpdlist_layout layout_columntypes="14 20 1 23 12 26 31 6 52 " layout_columnwidth="23 55 49 60 50 37 272 61 0 "/><cmpdlist_layout layout_columntypes="24 1 2 3 5 18 18 40 7 9 8 " layout_columnwidth="-1 -1 -1 -1 -1 -1 -1 -1 -1 -1 -1 "/><cmpdlist_layout layout_columntypes="6 0 5 3 4 2 12 14 10 11 " layout_columnwidth="-1 -1 -1 -1 -1 -1 -1 -1 -1 -1 "/><cmpdlist_layout layout_columntypes="15 14 6 5 43 11 1 2 17 7 8 9 10 4 3 39 40 41 42 16 18 19 25 20 21 22 23 24 31 26 27 28 29 30 37 32 33 34 35 36 " layout_columnwidth="-1 -1 -1 -1 -1 -1 -1 -1 -1 -1 -1 -1 -1 -1 -1 -1 -1 -1 -1 -1 -1 -1 -1 -1 -1 -1 -1 -1 -1 -1 -1 -1 -1 -1 -1 -1 -1 -1 -1 -1 "/><exclusion_masses/><xml_export_parameters export_detailed_information="0" export_peptide_database_query_information="1"/><smf1D_params max_nr_formulae="500" z="1" rdb_min="0" rdb_max="80" tolerance_ppm="5" tolerance_abs="2" tolerance_ppm_MSn="5" tolerance_abs_MSn="2" use_rel_tolerance="1" use_rel_tolerance_MSn="0" lower_bound_formula="" upper_bound_formula="" electron_configuration="2" electron_configuration_MSn="0" sigma_limit="0.02" sigma_limit_MSn="0.05" HC_Ratio_min="0" HC_Ratio_max="3" filtering="1" patternsearch="0" validate_formulae="1" filter_by_elementratio="1" estimate_carbon_count="1" relative_threshold_base_peak="10" delete_previous_results="1" filter_criteriy="0" adducts_positive_mode="'M+H' " adducts_negative_mode="'M-H' " collect_adducts="0"/><smf3D_params tolerance_neutralloss="2" intensitythresholdabs2="100" intensity_threshold_abs_msms="100" auto_filter="0" nr_explained_peaks="5" highlight_unexplained_peaks="0"/><uv_parameters rt_offset="0"/><target_screening delta_rt="1.5" threshold_sigma="0.05" detection_tolerance="5" identification_tolerance="5" use_tolerance_ppm="0" compound_database="C:\BDALSystemData\BuildingBlocks\TargetScreeningDataBase.csv" use_sampleinfo_xml="0" rt_range_start="0" rt_range_end="0" additional_smoothing="0" create_chromatogram_time_slices="1" rt_window_halfwidth="45" enable_BPC="1" evaluate_qualifier_ions="1" qualifier_ion_intensity_threshold="0" group_id="':' " lc_method_id=":" ms_method_id=":" matrix_id=":" useDB="0" sortanalytes="4"/><automatic_calibration automatic_calibration="0/0" automatic_calibration_use_spectrum_type="0/0" automatic_calibration_retain_data="0/0" automatic_calibration_perform_lockmass="0/0"/><target_screening_scoring threshold1_qualityfactor="0.05" threshold1_massaccuracy="10" threshold1_retentiontime="20" threshold2_retentiontime="40" use_tolerance_ppm="0"/></DataAnalysis_processing_parameters><ms_spectrum info="+MS, 0.2-0.7min #12-41" msmsinfo="All MS" polarity="+" scanmode="fullscan" seq_nr_start="12" seq_nr_end="41" spec_index="0" spec_nrs="12/13/14/15/16/17/18/19/20/21/22/23/24/25/26/27/28/29/30/31/32/33/34/35/36/37/38/39/40/41" rt="0.447325" rt_unit="min"><ms_peaks><pk mz="80.94777959" i="1490.47" sn="358.088" a="8.89943" fwhm="0.00516199" res="15681.5" algo="Sum"/><pk mz="82.94475367" i="1262.89" sn="302.277" a="7.94851" fwhm="0.00535502" res="15489.2" algo="Sum"/><pk mz="84.04430326" i="2154.51" sn="514.265" a="12.8216" fwhm="0.00516783" res="16263" algo="Sum"/><pk mz="84.08060111" i="1599.09" sn="381.573" a="9.7948" fwhm="0.00544869" res="15431.4" algo="Sum"/><pk mz="84.95954523" i="3813.36" sn="906.189" a="23.7751" fwhm="0.00531051" res="15998.4" algo="Sum"/><pk mz="85.02821505" i="862.209" sn="204.889" a="5.30811" fwhm="0.00561621" res="15139.8" algo="Sum"/><pk mz="86.09620250" i="11913.8" sn="2822.9" a="69.4307" fwhm="0.00532168" res="16178.4" algo="Sum"/><pk mz="87.09976680" i="810.79" sn="191.405" a="5.68503" fwhm="0.00613824" res="14189.7" algo="Sum"/><pk mz="88.07545040" i="483.972" sn="113.759" a="3.02238" fwhm="0.00513887" res="17139.1" algo="Sum"/><pk mz="90.05483356" i="2818.8" sn="656.127" a="16.0048" fwhm="0.00519533" res="17333.8" algo="Sum"/><pk mz="90.97646488" i="15138.6" sn="3511.6" a="84.2884" fwhm="0.00516975" res="17597.8" algo="Sum"/><pk mz="91.05432904" i="1073.37" sn="248.976" a="6.85001" fwhm="0.00534278" res="17042.5" algo="Sum"/><pk mz="93.05721910" i="4650.42" sn="1070.34" a="26.6964" fwhm="0.00533093" res="17456.1" algo="Sum"/><pk mz="93.06939206" i="473.636" sn="109.002" a="2.863" fwhm="0.00595844" res="15619.8" algo="Sum"/><pk mz="94.06491777" i="8627.46" sn="1976.58" a="55.6782" fwhm="0.00569408" res="16519.8" algo="Sum"/><pk mz="95.06813480" i="674.518" sn="153.997" a="4.48913" fwhm="0.00640428" res="14844.5" algo="Sum"/><pk mz="95.08521482" i="566.635" sn="129.369" a="3.58669" fwhm="0.00576283" res="16499.7" algo="Sum"/><pk mz="96.07848390" i="1119.39" sn="254.066" a="7.75388" fwhm="0.00557044" res="17247.9" algo="Sum"/><pk mz="96.92157371" i="38852.2" sn="8770.63" a="228.808" fwhm="0.0054196" res="17883.5" algo="Sum"/><pk mz="97.10111588" i="852.242" sn="192.275" a="4.89078" fwhm="0.00538235" res="18040.7" algo="Sum"/><pk mz="98.91887875" i="16129.7" sn="3591.14" a="101.614" fwhm="0.00571609" res="17305.3" algo="Sum"/><pk mz="98.99538300" i="1700.55" sn="378.264" a="11.6276" fwhm="0.00611346" res="16193" algo="Sum"/><pk mz="99.97959777" i="596.471" sn="131.709" a="3.9429" fwhm="0.00584031" res="17118.9" algo="Sum"/><pk mz="100.07561829" i="1262.95" sn="278.775" a="8.02274" fwhm="0.00542676" res="18441.1" algo="Sum"/><pk mz="100.91683860" i="1156.24" sn="253.619" a="6.78058" fwhm="0.0052907" res="19074.4" algo="Sum"/><pk mz="101.07099932" i="749.311" sn="164.147" a="5.30475" fwhm="0.00551607" res="18323" algo="Sum"/><pk mz="101.09595341" i="493.961" sn="108.209" a="3.05867" fwhm="0.00548197" res="18441.5" algo="Sum"/><pk mz="102.05480698" i="4482.28" sn="974.515" a="29.7801" fwhm="0.00601492" res="16966.9" algo="Sum"/><pk mz="102.09108847" i="1095.27" sn="237.976" a="6.95177" fwhm="0.00555358" res="18382.9" algo="Sum"/><pk mz="103.03887994" i="2437.93" sn="524.495" a="15.9172" fwhm="0.00591713" res="17413.7" algo="Sum"/><pk mz="103.05424209" i="2155.1" sn="463.622" a="14.3263" fwhm="0.0059193" res="17409.9" algo="Sum"/><pk mz="104.05278293" i="1191.82" sn="253.622" a="8.85283" fwhm="0.00630755" res="16496.5" algo="Sum"/><pk mz="104.07060087" i="470.698" sn="100.14" a="3.56267" fwhm="0.00605088" res="17199.3" algo="Sum"/><pk mz="104.10683970" i="13077.4" sn="2781.1" a="88.3795" fwhm="0.00610639" res="17048.8" algo="Sum"/><pk mz="104.99216632" i="5651.52" sn="1191.6" a="38.452" fwhm="0.00594999" res="17645.8" algo="Sum"/><pk mz="105.11023525" i="939.765" sn="198.031" a="6.06222" fwhm="0.00568316" res="18495" algo="Sum"/><pk mz="106.06510646" i="829.367" sn="173.503" a="5.65321" fwhm="0.00580214" res="18280.4" algo="Sum"/><pk mz="106.08618107" i="2280.98" sn="477.193" a="15.2176" fwhm="0.00607442" res="17464.4" algo="Sum"/><pk mz="106.95044011" i="10380.1" sn="2154.49" a="68.4046" fwhm="0.00600628" res="17806.4" algo="Sum"/><pk mz="107.04903112" i="2042.1" sn="423.816" a="13.4281" fwhm="0.0057176" res="18722.7" algo="Sum"/><pk mz="108.08078658" i="5449.31" sn="1122.1" a="36.1427" fwhm="0.0061626" res="17538.2" algo="Sum"/><pk mz="108.94866853" i="761.396" sn="155.229" a="6.07425" fwhm="0.00721504" res="15100.2" algo="Sum"/><pk mz="109.08345682" i="493.929" sn="100.459" a="3.40607" fwhm="0.0076108" res="14332.7" algo="Sum"/><pk mz="109.10117667" i="687.044" sn="139.703" a="4.55671" fwhm="0.00598035" res="18243.3" algo="Sum"/><pk mz="110.00863815" i="17510.3" sn="3510.82" a="121.397" fwhm="0.00630716" res="17441.9" algo="Sum"/><pk mz="110.07116985" i="3753.85" sn="752.155" a="28.4182" fwhm="0.00644847" res="17069.4" algo="Sum"/><pk mz="111.00978030" i="2944.26" sn="584.389" a="21.5162" fwhm="0.00691056" res="16063.8" algo="Sum"/><pk mz="111.11672590" i="1278.01" sn="253.138" a="8.4875" fwhm="0.00599958" res="18520.8" algo="Sum"/><pk mz="112.00618961" i="2959.12" sn="581.648" a="19.7553" fwhm="0.00581355" res="19266.4" algo="Sum"/><pk mz="112.02290329" i="475.376" sn="93.4404" a="3.3806" fwhm="0.00659735" res="16980" algo="Sum"/><pk mz="112.05197451" i="536.29" sn="105.414" a="4.29606" fwhm="0.00712181" res="15733.6" algo="Sum"/><pk mz="112.89559990" i="108627" sn="21116.1" a="682.974" fwhm="0.00583121" res="19360.6" algo="Sum"/><pk mz="113.00847516" i="476.744" sn="92.674" a="3.60988" fwhm="0.00635217" res="17790.5" algo="Sum"/><pk mz="113.07097975" i="496.838" sn="96.5712" a="3.88976" fwhm="0.00707734" res="15976.5" algo="Sum"/><pk mz="114.06606840" i="11706.2" sn="2250.15" a="81.9526" fwhm="0.00653081" res="17465.8" algo="Sum"/><pk mz="114.09130468" i="5807.64" sn="1116.07" a="41.6995" fwhm="0.00643931" res="17717.9" algo="Sum"/><pk mz="114.89300304" i="49318.5" sn="9418.86" a="336.941" fwhm="0.00628757" res="18273" algo="Sum"/><pk mz="115.03683535" i="870.511" sn="166.071" a="6.65618" fwhm="0.00698013" res="16480.6" algo="Sum"/><pk mz="115.06968965" i="602.782" sn="114.967" a="5.59778" fwhm="0.00781575" res="14722.8" algo="Sum"/><pk mz="115.08711231" i="625.991" sn="119.383" a="5.19224" fwhm="0.00781296" res="14730.3" algo="Sum"/><pk mz="116.05271427" i="631.685" sn="119.627" a="4.76947" fwhm="0.00710868" res="16325.5" algo="Sum"/><pk mz="116.07047867" i="25180" sn="4768.54" a="175.776" fwhm="0.00639867" res="18139.8" algo="Sum"/><pk mz="116.89097350" i="5493.34" sn="1034.57" a="39.2322" fwhm="0.0065093" res="17957.5" algo="Sum"/><pk mz="116.99239174" i="949.297" sn="178.584" a="7.30873" fwhm="0.00673796" res="17363.2" algo="Sum"/><pk mz="117.07351331" i="1614.6" sn="303.65" a="13.0401" fwhm="0.00704727" res="16612.6" algo="Sum"/><pk mz="118.06506245" i="946.83" sn="176.295" a="8.40047" fwhm="0.0076395" res="15454.6" algo="Sum"/><pk mz="118.08621267" i="25709.4" sn="4786.48" a="191.104" fwhm="0.0065711" res="17970.5" algo="Sum"/><pk mz="119.01679440" i="590.111" sn="109.137" a="4.61437" fwhm="0.00707732" res="16816.6" algo="Sum"/><pk mz="119.04921578" i="919.611" sn="170.076" a="7.11747" fwhm="0.00688086" res="17301.5" algo="Sum"/><pk mz="119.08908326" i="1560.47" sn="288.519" a="14.2818" fwhm="0.00823401" res="14463.1" algo="Sum"/><pk mz="120.00328921" i="1293.78" sn="237.057" a="9.62978" fwhm="0.0064996" res="18463.2" algo="Sum"/><pk mz="120.06551218" i="802.534" sn="146.966" a="5.43868" fwhm="0.00655279" res="18322.8" algo="Sum"/><pk mz="120.08083394" i="27726.1" sn="5077.41" a="205.403" fwhm="0.0066361" res="18095.1" algo="Sum"/><pk mz="120.96624414" i="1712.75" sn="311.24" a="12.0931" fwhm="0.00638358" res="18949.6" algo="Sum"/><pk mz="120.99531266" i="837.028" sn="152.074" a="6.96227" fwhm="0.00643564" res="18800.8" algo="Sum"/><pk mz="121.02869022" i="1320.64" sn="239.743" a="8.84298" fwhm="0.00604411" res="20024.2" algo="Sum"/><pk mz="121.08405405" i="2353.59" sn="426.563" a="18.6899" fwhm="0.0070874" res="17084.4" algo="Sum"/><pk mz="121.10140853" i="487.145" sn="88.251" a="3.77375" fwhm="0.00701127" res="17272.4" algo="Sum"/><pk mz="122.05845489" i="865.404" sn="155.521" a="7.39799" fwhm="0.00722522" res="16893.4" algo="Sum"/><pk mz="122.09645987" i="487.622" sn="87.6042" a="4.38673" fwhm="0.00735551" res="16599.3" algo="Sum"/><pk mz="122.92451374" i="13101" sn="2327.72" a="98.6374" fwhm="0.00677599" res="18141.2" algo="Sum"/><pk mz="123.04403168" i="1650.24" sn="292.909" a="13.0971" fwhm="0.00663251" res="18551.6" algo="Sum"/><pk mz="123.11701592" i="535.122" sn="94.9815" a="3.82608" fwhm="0.0066264" res="18579.8" algo="Sum"/><pk mz="124.08718936" i="698.959" sn="122.516" a="5.53526" fwhm="0.00726641" res="17076.8" algo="Sum"/><pk mz="124.92281026" i="1996.59" sn="345.696" a="15.6638" fwhm="0.00708009" res="17644.2" algo="Sum"/><pk mz="125.02106958" i="2423.83" sn="419.172" a="19.2132" fwhm="0.00720742" res="17346.2" algo="Sum"/><pk mz="125.13249034" i="596.42" sn="102.926" a="4.25315" fwhm="0.00638646" res="19593.4" algo="Sum"/><pk mz="125.98639850" i="1965.11" sn="334.215" a="14.2143" fwhm="0.00667726" res="18868" algo="Sum"/><pk mz="128.01938116" i="14415.7" sn="2396.17" a="111.557" fwhm="0.00689158" res="18576.2" algo="Sum"/><pk mz="128.06874722" i="2773.41" sn="460.764" a="23.0603" fwhm="0.00741811" res="17264.3" algo="Sum"/><pk mz="128.99478925" i="682.731" sn="111.772" a="6.09915" fwhm="0.00799149" res="16141.5" algo="Sum"/><pk mz="129.02063166" i="2330.48" sn="381.529" a="21.7401" fwhm="0.00825246" res="15634.2" algo="Sum"/><pk mz="129.05404467" i="734.657" sn="120.273" a="5.65939" fwhm="0.00799053" res="16150.9" algo="Sum"/><pk mz="129.06639972" i="1502.29" sn="245.944" a="13.6131" fwhm="0.00828479" res="15578.7" algo="Sum"/><pk mz="129.10239550" i="934.19" sn="152.938" a="7.56185" fwhm="0.00700777" res="18422.8" algo="Sum"/><pk mz="130.01712724" i="2254.17" sn="365.064" a="18.8354" fwhm="0.00743991" res="17475.6" algo="Sum"/><pk mz="130.03396778" i="802.223" sn="129.92" a="5.20151" fwhm="0.00677173" res="19202.5" algo="Sum"/><pk mz="130.05000434" i="17785.7" sn="2880.4" a="139.515" fwhm="0.00717181" res="18133.5" algo="Sum"/><pk mz="130.08635061" i="8855.24" sn="1433.78" a="74.813" fwhm="0.00726884" res="17896.4" algo="Sum"/><pk mz="130.15924615" i="6370.37" sn="1030.94" a="50.265" fwhm="0.00730685" res="17813.3" algo="Sum"/><pk mz="131.01845027" i="481.045" sn="76.4837" a="6.99945" fwhm="0.0108618" res="12062.3" algo="Sum"/><pk mz="131.05162656" i="1639.66" sn="260.399" a="20.1494" fwhm="0.0104269" res="12568.7" algo="Sum"/><pk mz="131.08883815" i="794.582" sn="126.069" a="8.96072" fwhm="0.00904404" res="14494.5" algo="Sum"/><pk mz="131.16277652" i="637.673" sn="101.005" a="4.85947" fwhm="0.00680291" res="19280.4" algo="Sum"/><pk mz="132.06636344" i="4132.08" sn="639.153" a="30.2011" fwhm="0.00730794" res="18071.6" algo="Sum"/><pk mz="132.07701382" i="11486.5" sn="1776.18" a="100.694" fwhm="0.00798557" res="16539.5" algo="Sum"/><pk mz="132.10208740" i="13343.4" sn="2061.07" a="112.236" fwhm="0.0076226" res="17330.3" algo="Sum"/><pk mz="132.98761711" i="876.909" sn="132.455" a="8.15278" fwhm="0.00746077" res="17824.9" algo="Sum"/><pk mz="133.03224046" i="1373.9" sn="207.367" a="11.9114" fwhm="0.00807785" res="16468.8" algo="Sum"/><pk mz="133.08000728" i="667.182" sn="100.617" a="8.15021" fwhm="0.0142951" res="9309.46" algo="Sum"/><pk mz="133.09966409" i="1718.21" sn="259.071" a="24.2061" fwhm="0.0138684" res="9597.34" algo="Sum"/><pk mz="134.01910790" i="1779.39" sn="263.437" a="15.218" fwhm="0.00742168" res="18057.8" algo="Sum"/><pk mz="134.04504647" i="565.218" sn="83.6829" a="5.0627" fwhm="0.00776385" res="17265.3" algo="Sum"/><pk mz="135.00306365" i="36911.2" sn="5373.64" a="307.084" fwhm="0.00725608" res="18605.5" algo="Sum"/><pk mz="135.11723445" i="850.902" sn="123.877" a="7.36119" fwhm="0.00764057" res="17684.2" algo="Sum"/><pk mz="135.97747447" i="669.617" sn="96.5806" a="5.12591" fwhm="0.00719567" res="18897.1" algo="Sum"/><pk mz="136.00649957" i="1291.68" sn="186.282" a="12.2844" fwhm="0.00889865" res="15283.9" algo="Sum"/><pk mz="136.02173907" i="1696.99" sn="244.735" a="14.0947" fwhm="0.00774947" res="17552.4" algo="Sum"/><pk mz="136.04831762" i="9325.58" sn="1344.77" a="75.942" fwhm="0.00744647" res="18270.2" algo="Sum"/><pk mz="136.07509656" i="8950.08" sn="1290.53" a="79.6425" fwhm="0.00805113" res="16901.4" algo="Sum"/><pk mz="137.05978044" i="2809.48" sn="399.506" a="27.3334" fwhm="0.00771664" res="17761.6" algo="Sum"/><pk mz="137.07695018" i="822.317" sn="116.907" a="8.50558" fwhm="0.0103707" res="13217.7" algo="Sum"/><pk mz="138.05331393" i="1620.94" sn="227.085" a="16.2181" fwhm="0.00769995" res="17929.1" algo="Sum"/><pk mz="138.90679405" i="2135.67" sn="294.967" a="17.8646" fwhm="0.00777517" res="17865.4" algo="Sum"/><pk mz="139.03984309" i="1440.79" sn="198.534" a="12.9561" fwhm="0.00791987" res="17555.8" algo="Sum"/><pk mz="139.91500904" i="1101.26" sn="149.869" a="8.60034" fwhm="0.00719405" res="19448.7" algo="Sum"/><pk mz="140.06843722" i="17505.2" sn="2371.92" a="144.381" fwhm="0.00754525" res="18563.8" algo="Sum"/><pk mz="140.90380693" i="1355.31" sn="180.784" a="11.4592" fwhm="0.00774432" res="18194.5" algo="Sum"/><pk mz="140.99527155" i="564.404" sn="75.2729" a="5.7854" fwhm="0.00809275" res="17422.4" algo="Sum"/><pk mz="141.07048932" i="1063.79" sn="141.869" a="12.6773" fwhm="0.0108725" res="12975" algo="Sum"/><pk mz="142.94775153" i="617.373" sn="79.8037" a="6.14473" fwhm="0.00959866" res="14892.5" algo="Sum"/><pk mz="143.01852763" i="978.496" sn="126.257" a="14.819" fwhm="0.01539" res="9292.98" algo="Sum"/><pk mz="143.08162301" i="2321.77" sn="299.383" a="22.3032" fwhm="0.00761227" res="18796.2" algo="Sum"/><pk mz="143.99758921" i="693.853" sn="87.5485" a="8.83658" fwhm="0.00950045" res="15156.9" algo="Sum"/><pk mz="144.04242208" i="566.944" sn="71.4878" a="5.75845" fwhm="0.00789231" res="18251" algo="Sum"/><pk mz="144.08140434" i="1061.86" sn="133.791" a="9.92153" fwhm="0.00851349" res="16923.9" algo="Sum"/><pk mz="144.10244650" i="757.344" sn="95.3949" a="7.3732" fwhm="0.00819461" res="17585" algo="Sum"/><pk mz="144.17504741" i="623.182" sn="78.3014" a="5.15139" fwhm="0.00719043" res="20051" algo="Sum"/><pk mz="145.04945480" i="1601.53" sn="197.19" a="15.5085" fwhm="0.00864744" res="16773.7" algo="Sum"/><pk mz="145.09917281" i="555.546" sn="68.3264" a="6.58542" fwhm="0.0104736" res="13853.8" algo="Sum"/><pk mz="146.03002378" i="2749.34" sn="332.045" a="26.2045" fwhm="0.0083952" res="17394.5" algo="Sum"/><pk mz="146.06031550" i="2855.46" sn="344.84" a="26.2023" fwhm="0.00804116" res="18164.1" algo="Sum"/><pk mz="146.08147749" i="762.471" sn="92.0616" a="7.05329" fwhm="0.00791292" res="18461.1" algo="Sum"/><pk mz="146.11802528" i="1351.48" sn="163.165" a="12.3659" fwhm="0.00835805" res="17482.3" algo="Sum"/><pk mz="147.03005829" i="497.184" sn="58.8608" a="5.91756" fwhm="0.0130353" res="11279.4" algo="Sum"/><pk mz="147.04462145" i="789.309" sn="93.4449" a="7.8694" fwhm="0.00893884" res="16450.1" algo="Sum"/><pk mz="147.07676148" i="4825.81" sn="571.32" a="48.4845" fwhm="0.00797103" res="18451.4" algo="Sum"/><pk mz="147.11374011" i="4802.58" sn="568.569" a="45.2596" fwhm="0.00860937" res="17087.6" algo="Sum"/><pk mz="148.02779743" i="592.207" sn="69.1756" a="7.16512" fwhm="0.0129903" res="11395.3" algo="Sum"/><pk mz="148.04436365" i="643.285" sn="75.1407" a="6.13157" fwhm="0.00998524" res="14826.3" algo="Sum"/><pk mz="148.06069967" i="1743.41" sn="203.643" a="16.2023" fwhm="0.00869376" res="17030.7" algo="Sum"/><pk mz="148.07854506" i="475.879" sn="55.5654" a="4.84999" fwhm="0.010418" res="14213.7" algo="Sum"/><pk mz="148.93565958" i="1378.5" sn="157.944" a="12.4273" fwhm="0.00822955" res="18097.7" algo="Sum"/><pk mz="148.96161977" i="466.914" sn="53.4975" a="4.64856" fwhm="0.00860088" res="17319.3" algo="Sum"/><pk mz="149.02333340" i="11252" sn="1287.85" a="110.599" fwhm="0.00867693" res="17174.7" algo="Sum"/><pk mz="149.06028448" i="1572.01" sn="179.748" a="15.6123" fwhm="0.00896" res="16636.2" algo="Sum"/><pk mz="149.13299385" i="703.726" sn="80.2534" a="5.81485" fwhm="0.00684336" res="21792.4" algo="Sum"/><pk mz="149.99326984" i="1190.16" sn="133.568" a="10.7722" fwhm="0.00831072" res="18048.2" algo="Sum"/><pk mz="150.01449435" i="1481.05" sn="166.183" a="13.5309" fwhm="0.00914618" res="16401.9" algo="Sum"/><pk mz="150.02656604" i="985.546" sn="110.568" a="10.103" fwhm="0.0104425" res="14366.9" algo="Sum"/><pk mz="150.05898041" i="952.563" sn="106.837" a="10.5707" fwhm="0.0100152" res="14983.1" algo="Sum"/><pk mz="150.93288231" i="482.665" sn="53.6393" a="4.3019" fwhm="0.00797721" res="18920.5" algo="Sum"/><pk mz="150.97713188" i="23101.7" sn="2567.53" a="199.762" fwhm="0.00786498" res="19196.1" algo="Sum"/><pk mz="151.04811760" i="1559.5" sn="173.283" a="15.8917" fwhm="0.00896774" res="16843.5" algo="Sum"/><pk mz="151.98079600" i="851.944" sn="94.1249" a="9.35439" fwhm="0.00939579" res="16175.4" algo="Sum"/><pk mz="152.02262197" i="12189.5" sn="1346.66" a="131.397" fwhm="0.00893986" res="17005" algo="Sum"/><pk mz="152.97548901" i="1657.66" sn="181.445" a="16.4966" fwhm="0.00852797" res="17938.1" algo="Sum"/><pk mz="153.02532198" i="772.102" sn="84.5088" a="11.2393" fwhm="0.0109172" res="14016.9" algo="Sum"/><pk mz="153.08928339" i="474.133" sn="51.8952" a="5.19164" fwhm="0.00934934" res="16374.3" algo="Sum"/><pk mz="154.02455168" i="1473.43" sn="160.366" a="20.0854" fwhm="0.0127173" res="12111.4" algo="Sum"/><pk mz="154.05888056" i="955.349" sn="103.959" a="9.6509" fwhm="0.00879013" res="17526.3" algo="Sum"/><pk mz="154.08485690" i="1278.48" sn="139.094" a="13.5876" fwhm="0.00944262" res="16318" algo="Sum"/><pk mz="154.88064270" i="1580.23" sn="170.447" a="14.2864" fwhm="0.00839965" res="18438.9" algo="Sum"/><pk mz="155.07960153" i="882.718" sn="95.1464" a="9.49888" fwhm="0.0104292" res="14869.7" algo="Sum"/><pk mz="156.04245593" i="9703.92" sn="1021.07" a="91.4222" fwhm="0.00842973" res="18511" algo="Sum"/><pk mz="156.07708513" i="3984.83" sn="418.844" a="40.1126" fwhm="0.00899838" res="17345" algo="Sum"/><pk mz="156.87799796" i="1195.77" sn="123.597" a="11.0061" fwhm="0.00844288" res="18581.1" algo="Sum"/><pk mz="157.04697040" i="799.573" sn="82.3378" a="8.93892" fwhm="0.00973525" res="16131.8" algo="Sum"/><pk mz="157.08328896" i="3610.46" sn="371.457" a="43.9867" fwhm="0.00969086" res="16209.4" algo="Sum"/><pk mz="158.02223669" i="477.903" sn="48.1541" a="4.79685" fwhm="0.0097171" res="16262.3" algo="Sum"/><pk mz="158.03950790" i="1266.04" sn="127.568" a="13.9124" fwhm="0.00985328" res="16039.3" algo="Sum"/><pk mz="158.09216945" i="850.087" sn="85.6558" a="12.2649" fwhm="0.0117726" res="13428.8" algo="Sum"/><pk mz="158.96434128" i="13035.3" sn="1292.3" a="119.202" fwhm="0.00835878" res="19017.7" algo="Sum"/><pk mz="159.00921924" i="1159.36" sn="114.863" a="20.479" fwhm="0.015064" res="10555.6" algo="Sum"/><pk mz="159.04208629" i="3838.76" sn="380.229" a="40.1851" fwhm="0.00856828" res="18561.7" algo="Sum"/><pk mz="159.07683387" i="2769.82" sn="274.369" a="29.6148" fwhm="0.00863428" res="18423.9" algo="Sum"/><pk mz="159.09196649" i="759.442" sn="75.2277" a="6.95546" fwhm="0.00849692" res="18723.5" algo="Sum"/><pk mz="160.03538388" i="1272.78" sn="124.553" a="13.5137" fwhm="0.00940802" res="17010.5" algo="Sum"/><pk mz="160.06083826" i="51345" sn="5024.57" a="466.163" fwhm="0.00820526" res="19507.1" algo="Sum"/><pk mz="160.09673584" i="658.9" sn="64.4793" a="8.35103" fwhm="0.0105032" res="15242.7" algo="Sum"/><pk mz="160.13362181" i="1165.24" sn="114.03" a="11.8824" fwhm="0.00914606" res="17508.5" algo="Sum"/><pk mz="161.02001872" i="857.597" sn="82.7104" a="11.3563" fwhm="0.0121041" res="13302.9" algo="Sum"/><pk mz="161.03152163" i="483.681" sn="46.6479" a="4.96893" fwhm="0.00943492" res="17067.6" algo="Sum"/><pk mz="161.06406497" i="3382.69" sn="326.238" a="35.5313" fwhm="0.00925487" res="17403.2" algo="Sum"/><pk mz="161.09646436" i="755.098" sn="72.8243" a="8.18098" fwhm="0.00902023" res="17859.5" algo="Sum"/><pk mz="161.13233416" i="1149.59" sn="110.868" a="13.1063" fwhm="0.00976252" res="16505.2" algo="Sum"/><pk mz="162.05076022" i="3880.34" sn="366.7" a="40.1101" fwhm="0.00919754" res="17618.9" algo="Sum"/><pk mz="162.11289073" i="72137.4" sn="6801.92" a="651.396" fwhm="0.00823599" res="19683.5" algo="Sum"/><pk mz="163.03504649" i="566.19" sn="52.4605" a="7.26821" fwhm="0.0105332" res="15478.2" algo="Sum"/><pk mz="163.11650929" i="5612.38" sn="519.344" a="64.3081" fwhm="0.010231" res="15943.4" algo="Sum"/><pk mz="164.02984181" i="1981.53" sn="181.243" a="19.2311" fwhm="0.00890631" res="18417.3" algo="Sum"/><pk mz="164.11844708" i="669.397" sn="61.2094" a="7.19275" fwhm="0.0131761" res="12455.8" algo="Sum"/><pk mz="164.90953792" i="873.7" sn="79.536" a="7.70185" fwhm="0.00797417" res="20680.5" algo="Sum"/><pk mz="164.93057484" i="1986.3" sn="180.82" a="22.6507" fwhm="0.00961799" res="17148.1" algo="Sum"/><pk mz="164.99342650" i="720.001" sn="65.5433" a="7.38114" fwhm="0.0111303" res="14823.9" algo="Sum"/><pk mz="165.01368490" i="6907.75" sn="628.786" a="65.9514" fwhm="0.00873157" res="18898.5" algo="Sum"/><pk mz="165.05502336" i="4840.6" sn="440.592" a="51.522" fwhm="0.00945278" res="17461" algo="Sum"/><pk mz="165.98824383" i="1320.72" sn="119.678" a="14.11" fwhm="0.00949482" res="17482" algo="Sum"/><pk mz="166.02651269" i="21673.8" sn="1963.98" a="203.325" fwhm="0.00862603" res="19247.2" algo="Sum"/><pk mz="166.05837670" i="555.683" sn="50.3535" a="7.10625" fwhm="0.0105605" res="15724.5" algo="Sum"/><pk mz="166.08671215" i="11846.7" sn="1073.49" a="114.003" fwhm="0.00877691" res="18923.1" algo="Sum"/><pk mz="166.52839077" i="2634.67" sn="238.389" a="24.6015" fwhm="0.00855546" res="19464.6" algo="Sum"/><pk mz="166.95104082" i="9559.9" sn="862.882" a="94.1417" fwhm="0.00871421" res="19158.5" algo="Sum"/><pk mz="167.03045666" i="966.672" sn="87.2525" a="16.634" fwhm="0.0145591" res="11472.6" algo="Sum"/><pk mz="167.09000811" i="1219.31" sn="110.055" a="15.7341" fwhm="0.00957655" res="17447.8" algo="Sum"/><pk mz="167.95513553" i="467.065" sn="41.9906" a="4.10262" fwhm="0.00628408" res="26727.1" algo="Sum"/><pk mz="168.02358990" i="542.963" sn="48.7733" a="5.83855" fwhm="0.00916091" res="18341.4" algo="Sum"/><pk mz="168.94955022" i="1301.3" sn="115.665" a="13.8987" fwhm="0.00960293" res="17593.5" algo="Sum"/><pk mz="169.03611022" i="1152.45" sn="102.214" a="12.3693" fwhm="0.00985585" res="17150.8" algo="Sum"/><pk mz="169.05866453" i="4085.56" sn="362.129" a="44.2786" fwhm="0.00947589" res="17840.9" algo="Sum"/><pk mz="169.09487329" i="1563.09" sn="138.525" a="18.2134" fwhm="0.0104934" res="16114.4" algo="Sum"/><pk mz="169.98620496" i="670.078" sn="58.3848" a="7.09395" fwhm="0.00940122" res="18081.3" algo="Sum"/><pk mz="170.03321258" i="3083.74" sn="268.265" a="39.5779" fwhm="0.00993334" res="17117.4" algo="Sum"/><pk mz="170.05870704" i="2021.81" sn="175.864" a="21.9052" fwhm="0.00952232" res="17859" algo="Sum"/><pk mz="170.09307792" i="5211.69" sn="453.046" a="53.8756" fwhm="0.00908037" res="18732" algo="Sum"/><pk mz="170.85460531" i="1720.5" sn="147.673" a="16.5388" fwhm="0.0087821" res="19454.9" algo="Sum"/><pk mz="171.05403060" i="1371.89" sn="117.311" a="17.364" fwhm="0.0104732" res="16332.5" algo="Sum"/><pk mz="171.07630404" i="562.878" sn="48.1189" a="6.63581" fwhm="0.0125404" res="13642" algo="Sum"/><pk mz="171.09891659" i="2086.61" sn="178.331" a="22.9815" fwhm="0.00983895" res="17390" algo="Sum"/><pk mz="172.09582738" i="694.745" sn="58.6175" a="10.4781" fwhm="0.0117195" res="14684.5" algo="Sum"/><pk mz="172.85180998" i="1311.06" sn="109.368" a="13.3399" fwhm="0.00930318" res="18579.9" algo="Sum"/><pk mz="172.98031402" i="1362.88" sn="113.566" a="13.9594" fwhm="0.0089173" res="19398.3" algo="Sum"/><pk mz="173.05722440" i="499.745" sn="41.641" a="5.63857" fwhm="0.01404" res="12326" algo="Sum"/><pk mz="173.07906472" i="3737.06" sn="311.389" a="40.8207" fwhm="0.00953566" res="18150.7" algo="Sum"/><pk mz="174.01473517" i="480.388" sn="39.6007" a="5.78605" fwhm="0.00911423" res="19092.6" algo="Sum"/><pk mz="174.93826244" i="5337.28" sn="435.231" a="54.2375" fwhm="0.00922565" res="18962.2" algo="Sum"/><pk mz="175.00061078" i="745.406" sn="60.7821" a="14.2425" fwhm="0.0186325" res="9392.23" algo="Sum"/><pk mz="175.03192839" i="49345.3" sn="4023.73" a="452.84" fwhm="0.00844106" res="20735.8" algo="Sum"/><pk mz="175.11926840" i="13504.8" sn="1097.63" a="139.828" fwhm="0.00936662" res="18696.1" algo="Sum"/><pk mz="175.14785779" i="666.134" sn="54.0648" a="8.58687" fwhm="0.0113937" res="15372.3" algo="Sum"/><pk mz="175.53324360" i="5411.81" sn="433.115" a="50.5456" fwhm="0.00866221" res="20264.2" algo="Sum"/><pk mz="176.00924557" i="560.39" sn="44.4888" a="6.29365" fwhm="0.0101824" res="17285.7" algo="Sum"/><pk mz="176.03411968" i="1667.37" sn="132.261" a="23.0085" fwhm="0.0127208" res="13838.3" algo="Sum"/><pk mz="176.06623378" i="6245.77" sn="494.803" a="67.3805" fwhm="0.00965796" res="18230.2" algo="Sum"/><pk mz="176.10324173" i="566.041" sn="44.7899" a="6.71657" fwhm="0.0112474" res="15657.2" algo="Sum"/><pk mz="176.12252726" i="1038.56" sn="82.1276" a="13.7552" fwhm="0.0110273" res="15971.5" algo="Sum"/><pk mz="177.02642902" i="2140.43" sn="165.458" a="25.1733" fwhm="0.0101327" res="17470.8" algo="Sum"/><pk mz="177.06164695" i="1664.46" sn="128.558" a="24.8417" fwhm="0.0120713" res="14668" algo="Sum"/><pk mz="177.10268804" i="1193.2" sn="92.0687" a="15.2463" fwhm="0.0104992" res="16868.3" algo="Sum"/><pk mz="178.00974874" i="514.047" sn="39.0778" a="4.8406" fwhm="0.00966037" res="18426.8" algo="Sum"/><pk mz="178.02468558" i="1928.06" sn="146.571" a="21.0521" fwhm="0.00968354" res="18384.2" algo="Sum"/><pk mz="178.05948419" i="1268.93" sn="96.4643" a="14.5849" fwhm="0.0101651" res="17516.7" algo="Sum"/><pk mz="180.00365713" i="1810.66" sn="133.919" a="19.4928" fwhm="0.00952407" res="18899.9" algo="Sum"/><pk mz="180.88358350" i="665.354" sn="48.3278" a="7.43942" fwhm="0.0103004" res="17560.9" algo="Sum"/><pk mz="180.90438400" i="1460.26" sn="106.066" a="15.873" fwhm="0.00982767" res="18407.6" algo="Sum"/><pk mz="180.98773185" i="1665.57" sn="120.954" a="18.5679" fwhm="0.0100536" res="18002.3" algo="Sum"/><pk mz="181.08529451" i="1906.71" sn="138.466" a="30.5334" fwhm="0.0110636" res="16367.7" algo="Sum"/><pk mz="182.08152475" i="2865.43" sn="204.435" a="33.0995" fwhm="0.0101377" res="17960.8" algo="Sum"/><pk mz="184.07389840" i="2216.35" sn="149.688" a="24.0198" fwhm="0.00988715" res="18617.5" algo="Sum"/><pk mz="184.09472389" i="5334.74" sn="360.298" a="60.3985" fwhm="0.0100217" res="18369.6" algo="Sum"/><pk mz="185.03260235" i="6923.9" sn="458.338" a="77.0908" fwhm="0.00998212" res="18536.4" algo="Sum"/><pk mz="185.06949790" i="1469.27" sn="97.2486" a="21.93" fwhm="0.0122906" res="15057.8" algo="Sum"/><pk mz="185.11513392" i="36375.6" sn="2407.07" a="403.819" fwhm="0.00992139" res="18658.2" algo="Sum"/><pk mz="185.95983317" i="504.042" sn="33.0235" a="5.2688" fwhm="0.00953456" res="19503.8" algo="Sum"/><pk mz="186.03576714" i="474.801" sn="31.1006" a="6.17042" fwhm="0.0121328" res="15333.3" algo="Sum"/><pk mz="186.11835546" i="3634.52" sn="238.069" a="41.113" fwhm="0.00993668" res="18730.4" algo="Sum"/><pk mz="187.03181686" i="569.527" sn="36.7516" a="8.00873" fwhm="0.0147552" res="12675.7" algo="Sum"/><pk mz="187.05801647" i="2984.52" sn="192.591" a="36.0783" fwhm="0.0107052" res="17473.5" algo="Sum"/><pk mz="188.07074372" i="16978.4" sn="1081.85" a="184.44" fwhm="0.00981872" res="19154.3" algo="Sum"/><pk mz="189.02124617" i="1679.08" sn="105.332" a="24.2938" fwhm="0.0131851" res="14335.9" algo="Sum"/><pk mz="189.07444355" i="3595.88" sn="225.34" a="35.5592" fwhm="0.00985333" res="19188.9" algo="Sum"/><pk mz="189.08681740" i="4340.89" sn="271.989" a="50.0331" fwhm="0.0113157" res="16710.1" algo="Sum"/><pk mz="189.13364519" i="715.688" sn="44.7504" a="11.2125" fwhm="0.0135032" res="14006.6" algo="Sum"/><pk mz="189.16221713" i="605.539" sn="37.807" a="7.48632" fwhm="0.0113721" res="16633.9" algo="Sum"/><pk mz="190.91221628" i="2282.42" sn="135.83" a="25.2605" fwhm="0.0101033" res="18896" algo="Sum"/><pk mz="191.00874344" i="1785.75" sn="105.871" a="23.1319" fwhm="0.0105407" res="18121" algo="Sum"/><pk mz="191.04048476" i="11335.1" sn="671.384" a="136.259" fwhm="0.010725" res="17812.6" algo="Sum"/><pk mz="191.07668197" i="3564.7" sn="210.894" a="46.7725" fwhm="0.0110501" res="17291.8" algo="Sum"/><pk mz="192.02491490" i="1338.4" sn="77.7038" a="13.7956" fwhm="0.0104144" res="18438.5" algo="Sum"/><pk mz="192.04043882" i="3301.18" sn="191.657" a="41.6382" fwhm="0.0120453" res="15943.2" algo="Sum"/><pk mz="192.07328176" i="533.55" sn="30.9764" a="11.7949" fwhm="0.021431" res="8962.41" algo="Sum"/><pk mz="192.96210173" i="1702.41" sn="97.0843" a="18.9737" fwhm="0.0102176" res="18885.3" algo="Sum"/><pk mz="192.99995484" i="933.342" sn="53.2253" a="13.9313" fwhm="0.012889" res="14974" algo="Sum"/><pk mz="193.03624732" i="805.963" sn="45.9613" a="17.7708" fwhm="0.0192116" res="10047.9" algo="Sum"/><pk mz="193.99979738" i="559.398" sn="31.5973" a="7.76902" fwhm="0.0129803" res="14945.7" algo="Sum"/><pk mz="194.03315736" i="1098.49" sn="62.0477" a="19.1366" fwhm="0.0140725" res="13788.1" algo="Sum"/><pk mz="194.95904697" i="513.531" sn="28.4589" a="6.82424" fwhm="0.0120192" res="16220.6" algo="Sum"/><pk mz="195.09953452" i="826.103" sn="45.7793" a="14.0139" fwhm="0.0117289" res="16634.1" algo="Sum"/><pk mz="196.86543350" i="2915.59" sn="155.989" a="40.0583" fwhm="0.0109894" res="17914.1" algo="Sum"/><pk mz="197.07864637" i="1081.15" sn="57.3593" a="13.6085" fwhm="0.0113883" res="17305.4" algo="Sum"/><pk mz="197.10156366" i="1239.56" sn="65.6947" a="15.1639" fwhm="0.0147779" res="13337.6" algo="Sum"/><pk mz="197.11349487" i="806.486" sn="42.7165" a="10.2737" fwhm="0.0101585" res="19403.8" algo="Sum"/><pk mz="198.05280179" i="500.877" sn="25.9241" a="5.98729" fwhm="0.0110414" res="17937.3" algo="Sum"/><pk mz="198.08527297" i="1265.42" sn="65.3998" a="18.0325" fwhm="0.0116509" res="17001.7" algo="Sum"/><pk mz="198.86258665" i="2814.9" sn="143.543" a="33.3212" fwhm="0.0105583" res="18834.8" algo="Sum"/><pk mz="199.09289336" i="535.241" sn="27.0867" a="10.0887" fwhm="0.0172484" res="11542.7" algo="Sum"/><pk mz="199.13090947" i="892.674" sn="45.1597" a="11.1027" fwhm="0.0111117" res="17920.9" algo="Sum"/><pk mz="199.99122451" i="478.808" sn="23.9281" a="6.71347" fwhm="0.0118605" res="16861.9" algo="Sum"/><pk mz="200.04125977" i="1561.97" sn="78.0541" a="19.7205" fwhm="0.011256" res="17771.9" algo="Sum"/><pk mz="200.06876642" i="2809.87" sn="140.413" a="32.3116" fwhm="0.0103065" res="19412" algo="Sum"/><pk mz="200.85929666" i="950.19" sn="46.7484" a="9.85412" fwhm="0.00948693" res="21172.2" algo="Sum"/><pk mz="201.08818950" i="3135.6" sn="154.027" a="38.7283" fwhm="0.0111618" res="18015.8" algo="Sum"/><pk mz="201.18529427" i="1055.26" sn="51.8307" a="12.3683" fwhm="0.0102768" res="19576.6" algo="Sum"/><pk mz="202.04824092" i="964.544" sn="46.8501" a="12.7884" fwhm="0.0124534" res="16224.3" algo="Sum"/><pk mz="202.99055931" i="1188.73" sn="56.8246" a="15.5262" fwhm="0.0112536" res="18037.9" algo="Sum"/><pk mz="203.03246432" i="4178.47" sn="199.742" a="42.7388" fwhm="0.0107147" res="18949" algo="Sum"/><pk mz="203.05314370" i="240073" sn="11476.1" a="2392.28" fwhm="0.00886635" res="22901.6" algo="Sum"/><pk mz="203.10244637" i="824.583" sn="39.4173" a="14.626" fwhm="0.0187325" res="10842.2" algo="Sum"/><pk mz="203.14937898" i="858.381" sn="40.9809" a="13.1891" fwhm="0.0118252" res="17179.4" algo="Sum"/><pk mz="204.05651422" i="16394.3" sn="766.259" a="205.909" fwhm="0.0105917" res="19265.7" algo="Sum"/><pk mz="204.12334040" i="12489.4" sn="582.45" a="143.088" fwhm="0.0103386" res="19743.8" algo="Sum"/><pk mz="205.05771219" i="3369.25" sn="153.366" a="49.751" fwhm="0.0122604" res="16725.2" algo="Sum"/><pk mz="205.09529416" i="2813.95" sn="127.914" a="32.4417" fwhm="0.0113583" res="18056.8" algo="Sum"/><pk mz="205.12599830" i="1439.44" sn="65.3891" a="20.293" fwhm="0.0125794" res="16306.5" algo="Sum"/><pk mz="206.89405263" i="6579.73" sn="288.663" a="75.8876" fwhm="0.0103598" res="19970.8" algo="Sum"/><pk mz="206.98243979" i="1056.15" sn="46.3025" a="13.3128" fwhm="0.0112867" res="18338.5" algo="Sum"/><pk mz="207.01459195" i="7565.1" sn="331.661" a="95.5728" fwhm="0.0111925" res="18495.8" algo="Sum"/><pk mz="207.05106407" i="1642.27" sn="71.9984" a="27.1166" fwhm="0.0125495" res="16498.8" algo="Sum"/><pk mz="207.11032636" i="1554.88" sn="68.1673" a="24.8872" fwhm="0.0125115" res="16553.6" algo="Sum"/><pk mz="208.01561626" i="1017.27" sn="44.1898" a="16.1484" fwhm="0.0133331" res="15601.5" algo="Sum"/><pk mz="208.89107122" i="3953.22" sn="169.121" a="48.7642" fwhm="0.0113561" res="18394.6" algo="Sum"/><pk mz="208.93599089" i="1309.55" sn="56.0162" a="15.7095" fwhm="0.0104736" res="19948.8" algo="Sum"/><pk mz="209.01247908" i="741.862" sn="31.7303" a="11.0708" fwhm="0.012943" res="16148.7" algo="Sum"/><pk mz="209.11484264" i="1356.56" sn="58.0215" a="18.402" fwhm="0.011419" res="18312.9" algo="Sum"/><pk mz="210.05054428" i="2207.72" sn="93.3816" a="27.8343" fwhm="0.0110755" res="18965.4" algo="Sum"/><pk mz="210.88872421" i="683.143" sn="28.5251" a="8.06876" fwhm="0.0111551" res="18905.1" algo="Sum"/><pk mz="210.93311681" i="609.956" sn="25.4691" a="7.27065" fwhm="0.0104507" res="20183.7" algo="Sum"/><pk mz="211.09437988" i="568.219" sn="23.6689" a="9.48921" fwhm="0.014015" res="15062.1" algo="Sum"/><pk mz="211.13107364" i="1240.37" sn="51.5975" a="17.9949" fwhm="0.0115871" res="18221.3" algo="Sum"/><pk mz="212.83926028" i="2703.5" sn="108.292" a="32.7808" fwhm="0.0109839" res="19377.4" algo="Sum"/><pk mz="212.99991760" i="2060.31" sn="81.9404" a="26.9724" fwhm="0.0111649" res="19077.6" algo="Sum"/><pk mz="213.07513940" i="1076.24" sn="42.7204" a="16.145" fwhm="0.0115738" res="18410.2" algo="Sum"/><pk mz="213.11017296" i="1053.03" sn="41.7493" a="16.0396" fwhm="0.0120222" res="17726.4" algo="Sum"/><pk mz="213.14646531" i="2317" sn="91.7226" a="30.2674" fwhm="0.0109224" res="19514.6" algo="Sum"/><pk mz="214.00618502" i="1341" sn="52.0981" a="17.3086" fwhm="0.01154" res="18544.7" algo="Sum"/><pk mz="214.05865998" i="1541.19" sn="59.8682" a="20.4637" fwhm="0.0117484" res="18220.2" algo="Sum"/><pk mz="214.83651160" i="2625.89" sn="100.332" a="33.1996" fwhm="0.011865" res="18106.7" algo="Sum"/><pk mz="215.01646785" i="2016.55" sn="76.9057" a="26.3855" fwhm="0.0110089" res="19531.1" algo="Sum"/><pk mz="215.12623585" i="528.723" sn="20.165" a="7.80628" fwhm="0.0132741" res="16206.5" algo="Sum"/><pk mz="216.01535054" i="1167.87" sn="44.1856" a="17.3584" fwhm="0.0121162" res="17828.7" algo="Sum"/><pk mz="216.83395329" i="1015.59" sn="37.8836" a="12.6614" fwhm="0.0116338" res="18638.2" algo="Sum"/><pk mz="216.92284880" i="19315.3" sn="720.213" a="228.447" fwhm="0.0108695" res="19957" algo="Sum"/><pk mz="217.08218382" i="2270.68" sn="84.6502" a="32.7514" fwhm="0.0116236" res="18676" algo="Sum"/><pk mz="217.10533608" i="3518.69" sn="131.18" a="52.7591" fwhm="0.0117059" res="18546.7" algo="Sum"/><pk mz="217.92682335" i="486.811" sn="17.9316" a="5.96663" fwhm="0.0108472" res="20090.7" algo="Sum"/><pk mz="218.02784157" i="689.628" sn="25.3945" a="11.4652" fwhm="0.0140731" res="15492.5" algo="Sum"/><pk mz="218.13860208" i="1048.84" sn="38.5875" a="15.0418" fwhm="0.0129151" res="16890.2" algo="Sum"/><pk mz="218.92001124" i="6207.19" sn="225.138" a="76.7779" fwhm="0.0112885" res="19393.2" algo="Sum"/><pk mz="218.96473704" i="796.275" sn="28.8259" a="12.5138" fwhm="0.0126205" res="17350" algo="Sum"/><pk mz="219.02719009" i="451816" sn="16318.4" a="4288.4" fwhm="0.00844792" res="25926.8" algo="Sum"/><pk mz="219.08314568" i="2473.86" sn="89.1645" a="43.0348" fwhm="0.0144396" res="15172.4" algo="Sum"/><pk mz="219.13681316" i="630.751" sn="22.6825" a="10.333" fwhm="0.0133642" res="16397.3" algo="Sum"/><pk mz="219.17506842" i="499.049" sn="17.9167" a="6.84348" fwhm="0.0119976" res="18268.2" algo="Sum"/><pk mz="220.03035031" i="28883.9" sn="1020.15" a="351.584" fwhm="0.0110876" res="19844.7" algo="Sum"/><pk mz="220.06688209" i="1464.95" sn="51.6734" a="19.6255" fwhm="0.0118272" res="18606.8" algo="Sum"/><pk mz="220.93415758" i="659.298" sn="22.8952" a="8.86083" fwhm="0.0116675" res="18935.9" algo="Sum"/><pk mz="221.02571271" i="31280" sn="1084.23" a="429.784" fwhm="0.0124421" res="17764.3" algo="Sum"/><pk mz="221.06367590" i="2699.53" sn="93.5175" a="39.1553" fwhm="0.0124047" res="17821" algo="Sum"/><pk mz="221.11677233" i="926.474" sn="32.0666" a="13.5634" fwhm="0.0126445" res="17487.2" algo="Sum"/><pk mz="222.02910500" i="2308.81" sn="79.1325" a="35.889" fwhm="0.013185" res="16839.5" algo="Sum"/><pk mz="222.86793540" i="8646.3" sn="293.282" a="110.485" fwhm="0.0112168" res="19869.1" algo="Sum"/><pk mz="222.97295698" i="643.354" sn="21.8122" a="7.35069" fwhm="0.0114167" res="19530.5" algo="Sum"/><pk mz="222.98808842" i="1174.77" sn="39.8292" a="17.7203" fwhm="0.0132357" res="16847.5" algo="Sum"/><pk mz="223.02935429" i="652.41" sn="22.1192" a="11.7458" fwhm="0.0162786" res="13700.8" algo="Sum"/><pk mz="223.09490690" i="1351.94" sn="45.836" a="22.0346" fwhm="0.0129618" res="17211.7" algo="Sum"/><pk mz="223.13092054" i="702.601" sn="23.8208" a="10.4832" fwhm="0.0123017" res="18138.2" algo="Sum"/><pk mz="224.02995098" i="946.955" sn="31.8224" a="13.2401" fwhm="0.0120038" res="18663.2" algo="Sum"/><pk mz="224.86522228" i="5918.22" sn="196.847" a="76.6958" fwhm="0.0115925" res="19397.5" algo="Sum"/><pk mz="225.03482725" i="12794.2" sn="425.393" a="166.846" fwhm="0.011292" res="19928.6" algo="Sum"/><pk mz="225.08469039" i="975.384" sn="32.4297" a="16.0665" fwhm="0.0145236" res="15497.9" algo="Sum"/><pk mz="225.11009576" i="1092.52" sn="36.3246" a="15.4659" fwhm="0.012253" res="18371.8" algo="Sum"/><pk mz="225.14411929" i="549.904" sn="18.2835" a="14.2431" fwhm="0.0257342" res="8748.85" algo="Sum"/><pk mz="226.02536961" i="1041.32" sn="34.1216" a="12.2607" fwhm="0.0113105" res="19983.8" algo="Sum"/><pk mz="226.04367970" i="2509.06" sn="82.216" a="39.1898" fwhm="0.0142532" res="15859.2" algo="Sum"/><pk mz="226.86270563" i="1262.11" sn="40.7417" a="16.5212" fwhm="0.0116488" res="19475.2" algo="Sum"/><pk mz="226.95163767" i="20062.9" sn="645.953" a="244.456" fwhm="0.0112671" res="20142.8" algo="Sum"/><pk mz="227.07930278" i="1869.48" sn="59.9078" a="33.8641" fwhm="0.0146442" res="15506.4" algo="Sum"/><pk mz="227.12560638" i="2921.04" sn="93.4398" a="40.7924" fwhm="0.0118044" res="19240.8" algo="Sum"/><pk mz="227.95528428" i="775.642" sn="24.3498" a="10.7794" fwhm="0.0115399" res="19753.7" algo="Sum"/><pk mz="228.81312548" i="1201.15" sn="37.2336" a="14.7435" fwhm="0.0117488" res="19475.4" algo="Sum"/><pk mz="228.97318328" i="657.511" sn="20.2999" a="9.07169" fwhm="0.0119961" res="19087.3" algo="Sum"/><pk mz="229.05098711" i="645.931" sn="19.9167" a="9.46174" fwhm="0.0122966" res="18627.1" algo="Sum"/><pk mz="229.11966004" i="479.43" sn="14.7673" a="10.366" fwhm="0.0162717" res="14080.8" algo="Sum"/><pk mz="229.15468403" i="2257.25" sn="69.5271" a="38.9986" fwhm="0.0131116" res="17477.3" algo="Sum"/><pk mz="229.21668701" i="619.434" sn="19.0796" a="8.51296" fwhm="0.0123328" res="18585.9" algo="Sum"/><pk mz="229.98034234" i="673.907" sn="20.5683" a="9.81211" fwhm="0.0125555" res="18317.1" algo="Sum"/><pk mz="230.24840684" i="702.108" sn="21.4222" a="8.14739" fwhm="0.010831" res="21258.3" algo="Sum"/><pk mz="230.81025005" i="1315.1" sn="39.9924" a="16.1045" fwhm="0.0112215" res="20568.6" algo="Sum"/><pk mz="232.80780291" i="505.776" sn="15.1196" a="7.01204" fwhm="0.0119822" res="19429.5" algo="Sum"/><pk mz="232.89669146" i="28369.5" sn="847.812" a="348.616" fwhm="0.0112687" res="20667.5" algo="Sum"/><pk mz="233.00057413" i="2218.27" sn="66.2765" a="31.8422" fwhm="0.0133365" res="17470.9" algo="Sum"/><pk mz="233.07832150" i="933.493" sn="27.8912" a="15.6297" fwhm="0.0137223" res="16985.3" algo="Sum"/><pk mz="233.11385805" i="1575.21" sn="47.0648" a="22.8103" fwhm="0.0126457" res="18434.2" algo="Sum"/><pk mz="233.15120843" i="1271.13" sn="37.9793" a="18.3645" fwhm="0.012464" res="18706" algo="Sum"/><pk mz="233.90043064" i="665.287" sn="19.6974" a="9.79486" fwhm="0.0129479" res="18064.7" algo="Sum"/><pk mz="234.89406598" i="11073.2" sn="322.832" a="144.4" fwhm="0.0120272" res="19530.3" algo="Sum"/><pk mz="234.98182208" i="1222" sn="35.5947" a="19.6294" fwhm="0.0135104" res="17392.7" algo="Sum"/><pk mz="235.05707198" i="941.618" sn="27.3732" a="13.7225" fwhm="0.0128075" res="18353.1" algo="Sum"/><pk mz="235.09257255" i="4287.07" sn="124.524" a="67.9704" fwhm="0.0126583" res="18572.2" algo="Sum"/><pk mz="235.13086780" i="678.633" sn="19.6914" a="9.84968" fwhm="0.0121802" res="19304.4" algo="Sum"/><pk mz="235.16905899" i="721.625" sn="20.9273" a="10.4167" fwhm="0.0124592" res="18875.2" algo="Sum"/><pk mz="236.03993558" i="980.168" sn="28.0907" a="15.4269" fwhm="0.0156381" res="15093.9" algo="Sum"/><pk mz="236.09516971" i="497.169" sn="14.2398" a="7.57522" fwhm="0.0116089" res="20337.5" algo="Sum"/><pk mz="236.89237391" i="692.318" sn="19.6224" a="13.0156" fwhm="0.0145016" res="16335.5" algo="Sum"/><pk mz="236.99855413" i="974.413" sn="27.5771" a="14.833" fwhm="0.0133791" res="17714.1" algo="Sum"/><pk mz="237.07898655" i="626.681" sn="17.7331" a="10.3155" fwhm="0.0153688" res="15426" algo="Sum"/><pk mz="237.10992355" i="838.283" sn="23.7207" a="14.8364" fwhm="0.0133117" res="17812.1" algo="Sum"/><pk mz="237.14715814" i="1067.29" sn="30.2008" a="16.2785" fwhm="0.0131929" res="17975.3" algo="Sum"/><pk mz="238.84204756" i="5678.5" sn="159.189" a="74.446" fwhm="0.0123499" res="19339.6" algo="Sum"/><pk mz="239.06415600" i="2338.44" sn="65.4934" a="30.2064" fwhm="0.0125362" res="19069.9" algo="Sum"/><pk mz="239.08920592" i="6842.67" sn="191.644" a="93.2767" fwhm="0.012168" res="19649.1" algo="Sum"/><pk mz="239.12678760" i="964.719" sn="27.0191" a="14.921" fwhm="0.017466" res="13691" algo="Sum"/><pk mz="239.14009662" i="966.896" sn="27.0801" a="11.2039" fwhm="0.0125624" res="19036.1" algo="Sum"/><pk mz="239.16181248" i="1985.63" sn="55.6122" a="27.5691" fwhm="0.0123981" res="19290.2" algo="Sum"/><pk mz="240.09306436" i="880.291" sn="24.5017" a="12.8123" fwhm="0.0134514" res="17849" algo="Sum"/><pk mz="240.83896450" i="4760.85" sn="131.832" a="62.8438" fwhm="0.0116708" res="20636" algo="Sum"/><pk mz="240.96686550" i="2013.49" sn="55.7177" a="28.2037" fwhm="0.012734" res="18923.1" algo="Sum"/><pk mz="241.00866803" i="3474.37" sn="96.1355" a="49.2907" fwhm="0.0126897" res="18992.4" algo="Sum"/><pk mz="241.02803447" i="1231.7" sn="34.0811" a="17.1702" fwhm="0.0132812" res="18148.1" algo="Sum"/><pk mz="241.08271520" i="489.395" sn="13.5415" a="8.33871" fwhm="0.0166429" res="14485.6" algo="Sum"/><pk mz="241.10463347" i="732.189" sn="20.2596" a="14.1177" fwhm="0.0157627" res="15295.9" algo="Sum"/><pk mz="241.14216053" i="927.931" sn="25.6758" a="9.66672" fwhm="0.0101671" res="23718" algo="Sum"/><pk mz="241.15522157" i="1285.69" sn="35.5748" a="19.6239" fwhm="0.0167747" res="14376.1" algo="Sum"/><pk mz="242.01818734" i="1256.74" sn="34.2908" a="21.4509" fwhm="0.0133693" res="18102.5" algo="Sum"/><pk mz="242.83669515" i="1262.74" sn="33.938" a="17.1817" fwhm="0.0121506" res="19985.6" algo="Sum"/><pk mz="242.92555834" i="17878.7" sn="479.684" a="234.422" fwhm="0.0120719" res="20123.2" algo="Sum"/><pk mz="243.00925562" i="807.294" sn="21.6052" a="12.3116" fwhm="0.0176814" res="13743.8" algo="Sum"/><pk mz="243.05329287" i="1853.3" sn="49.5245" a="35.5577" fwhm="0.015944" res="15244.2" algo="Sum"/><pk mz="243.09943126" i="2939.84" sn="78.4414" a="41.0387" fwhm="0.0127675" res="19040.5" algo="Sum"/><pk mz="243.21125858" i="485.593" sn="12.9148" a="7.21312" fwhm="0.0134288" res="18111.2" algo="Sum"/><pk mz="243.92895388" i="627.228" sn="16.4603" a="10.7242" fwhm="0.0141968" res="17182" algo="Sum"/><pk mz="244.07933004" i="609.023" sn="15.9382" a="9.2882" fwhm="0.0138576" res="17613.4" algo="Sum"/><pk mz="244.10148125" i="483.953" sn="12.6633" a="10.8631" fwhm="0.0181228" res="13469.3" algo="Sum"/><pk mz="244.78722786" i="565.857" sn="14.7003" a="7.81391" fwhm="0.0119981" res="20402.2" algo="Sum"/><pk mz="244.92448052" i="1423.59" sn="36.8117" a="20.9939" fwhm="0.0134875" res="18159.4" algo="Sum"/><pk mz="245.04601955" i="1317.89" sn="33.9911" a="21.2411" fwhm="0.0137951" res="17763.2" algo="Sum"/><pk mz="245.07859766" i="3000.15" sn="77.3291" a="48.0664" fwhm="0.0127794" res="19177.6" algo="Sum"/><pk mz="245.14955816" i="468.826" sn="12.0837" a="7.37654" fwhm="0.0144717" res="16939.9" algo="Sum"/><pk mz="246.16998910" i="628.561" sn="16.0299" a="9.42093" fwhm="0.0139768" res="17612.8" algo="Sum"/><pk mz="246.78403363" i="676.275" sn="17.1167" a="9.05936" fwhm="0.0127009" res="19430.5" algo="Sum"/><pk mz="247.06673730" i="533.585" sn="13.4661" a="8.0175" fwhm="0.0154935" res="15946.5" algo="Sum"/><pk mz="247.09262172" i="6139.91" sn="154.953" a="88.531" fwhm="0.0125493" res="19689.8" algo="Sum"/><pk mz="247.13017069" i="1338.78" sn="33.7869" a="21.1587" fwhm="0.0141794" res="17428.8" algo="Sum"/><pk mz="248.09608673" i="737.087" sn="18.445" a="11.8085" fwhm="0.0135829" res="18265.4" algo="Sum"/><pk mz="248.87059340" i="18472.2" sn="458.218" a="245.739" fwhm="0.0123455" res="20158.9" algo="Sum"/><pk mz="248.97300598" i="542.911" sn="13.4636" a="9.95179" fwhm="0.0200441" res="12421.3" algo="Sum"/><pk mz="248.99929597" i="710.544" sn="17.6208" a="9.52944" fwhm="0.0123364" res="20184.1" algo="Sum"/><pk mz="249.04772351" i="1334.38" sn="33.0903" a="22.4649" fwhm="0.0172748" res="14416.9" algo="Sum"/><pk mz="249.06050912" i="1842.34" sn="45.689" a="29.2053" fwhm="0.0172166" res="14466.3" algo="Sum"/><pk mz="249.10714522" i="1628.24" sn="40.3796" a="27.1554" fwhm="0.0199356" res="12495.6" algo="Sum"/><pk mz="249.15639454" i="4320.6" sn="107.149" a="79.5064" fwhm="0.0162623" res="15321.1" algo="Sum"/><pk mz="249.18402388" i="1397.49" sn="34.657" a="20.0431" fwhm="0.0134674" res="18502.8" algo="Sum"/><pk mz="250.15965434" i="629.675" sn="15.4795" a="10.1378" fwhm="0.0208853" res="11977.8" algo="Sum"/><pk mz="250.17901775" i="539.52" sn="13.2634" a="9.92926" fwhm="0.0205899" res="12150.5" algo="Sum"/><pk mz="250.86814898" i="8376.94" sn="204.996" a="119.714" fwhm="0.0129326" res="19398.1" algo="Sum"/><pk mz="250.92012715" i="1540.18" sn="37.6676" a="22.9136" fwhm="0.013297" res="18870.5" algo="Sum"/><pk mz="250.95580261" i="677.642" sn="16.5644" a="11.6406" fwhm="0.013894" res="18062.2" algo="Sum"/><pk mz="251.05122498" i="740.667" sn="18.0774" a="16.4494" fwhm="0.0155216" res="16174.3" algo="Sum"/><pk mz="251.12561727" i="1207.05" sn="29.4276" a="20.9485" fwhm="0.0147392" res="17037.9" algo="Sum"/><pk mz="251.16223080" i="884.209" sn="21.549" a="14.0924" fwhm="0.0134649" res="18653" algo="Sum"/><pk mz="251.19829086" i="1204.57" sn="29.3414" a="17.5737" fwhm="0.0128879" res="19491" algo="Sum"/><pk mz="252.86630351" i="1019.44" sn="24.4856" a="13.8676" fwhm="0.0129553" res="19518.3" algo="Sum"/><pk mz="252.91768150" i="1020.17" sn="24.4793" a="14.232" fwhm="0.0124622" res="20294.7" algo="Sum"/><pk mz="252.97124699" i="481.811" sn="11.5562" a="9.54031" fwhm="0.015384" res="16443.8" algo="Sum"/><pk mz="253.05465237" i="1154.13" sn="27.6686" a="19.1762" fwhm="0.0145737" res="17363.7" algo="Sum"/><pk mz="253.14165408" i="1758.04" sn="42.147" a="25.9564" fwhm="0.0133049" res="19026.2" algo="Sum"/><pk mz="254.81820177" i="3704.18" sn="86.9656" a="67.3945" fwhm="0.0168832" res="15093" algo="Sum"/><pk mz="255.06260640" i="828.452" sn="19.4311" a="12.6543" fwhm="0.0138258" res="18448.3" algo="Sum"/><pk mz="255.09593783" i="613.595" sn="14.3909" a="10.654" fwhm="0.0161012" res="15843.3" algo="Sum"/><pk mz="255.12049205" i="1024.63" sn="24.031" a="19.9896" fwhm="0.0154527" res="16509.7" algo="Sum"/><pk mz="255.15672223" i="3200.19" sn="75.0556" a="52.5491" fwhm="0.0135908" res="18774.3" algo="Sum"/><pk mz="255.26897002" i="749.942" sn="17.5848" a="10.5451" fwhm="0.0123176" res="20723.9" algo="Sum"/><pk mz="256.15686174" i="939.996" sn="21.7972" a="18.0437" fwhm="0.0169627" res="15101.2" algo="Sum"/><pk mz="256.26559771" i="530.568" sn="12.2764" a="8.33095" fwhm="0.0154755" res="16559.4" algo="Sum"/><pk mz="256.29994868" i="2745.37" sn="63.4261" a="40.6494" fwhm="0.0133903" res="19140.7" algo="Sum"/><pk mz="256.81644285" i="3857.35" sn="88.3111" a="69.9779" fwhm="0.0169267" res="15172.3" algo="Sum"/><pk mz="256.94090343" i="1258.52" sn="28.7988" a="19.353" fwhm="0.0133742" res="19211.7" algo="Sum"/><pk mz="257.07486869" i="2292.91" sn="52.459" a="42.1718" fwhm="0.0141759" res="18134.7" algo="Sum"/><pk mz="257.15133313" i="1218.19" sn="27.8706" a="20.6496" fwhm="0.0159682" res="16104" algo="Sum"/><pk mz="257.24780193" i="534.224" sn="12.2207" a="6.84822" fwhm="0.0119915" res="21452.6" algo="Sum"/><pk mz="257.30286736" i="522.688" sn="11.934" a="7.64616" fwhm="0.0131523" res="19563.3" algo="Sum"/><pk mz="258.27935584" i="689.105" sn="15.4333" a="10.0261" fwhm="0.0135147" res="19111" algo="Sum"/><pk mz="258.81498639" i="1508.27" sn="33.6096" a="27.6798" fwhm="0.0161395" res="16036.1" algo="Sum"/><pk mz="258.89939562" i="7048.17" sn="157.053" a="100.854" fwhm="0.0131667" res="19663.2" algo="Sum"/><pk mz="258.98152891" i="700.801" sn="15.5847" a="10.8059" fwhm="0.014866" res="17421.1" algo="Sum"/><pk mz="259.09412269" i="566.281" sn="12.5467" a="10.8754" fwhm="0.0170704" res="15177.9" algo="Sum"/><pk mz="259.13048438" i="2363.65" sn="52.3108" a="38.2557" fwhm="0.0134636" res="19246.8" algo="Sum"/><pk mz="259.16681666" i="691.512" sn="15.2911" a="12.6973" fwhm="0.0157951" res="16408" algo="Sum"/><pk mz="260.89804405" i="1106.04" sn="23.9494" a="17.1841" fwhm="0.0142781" res="18272.6" algo="Sum"/><pk mz="260.94888696" i="3219.81" sn="69.6222" a="48.655" fwhm="0.0135307" res="19285.6" algo="Sum"/><pk mz="261.01285507" i="2160.32" sn="46.6641" a="40.2819" fwhm="0.0171424" res="15226.1" algo="Sum"/><pk mz="261.04389122" i="1797.05" sn="38.798" a="33.8768" fwhm="0.0169212" res="15427" algo="Sum"/><pk mz="261.10975657" i="13341.2" sn="287.819" a="190.657" fwhm="0.0132889" res="19648.6" algo="Sum"/><pk mz="262.11335586" i="2003.49" sn="42.8306" a="30.842" fwhm="0.0139326" res="18813" algo="Sum"/><pk mz="262.94622529" i="1040.96" sn="22.0637" a="16.3812" fwhm="0.0138297" res="19013.2" algo="Sum"/><pk mz="263.00895473" i="889.165" sn="18.8449" a="16.1784" fwhm="0.0165135" res="15926.9" algo="Sum"/><pk mz="263.08779429" i="6401.67" sn="135.675" a="106.409" fwhm="0.0143285" res="18361.1" algo="Sum"/><pk mz="263.12433539" i="682.413" sn="14.4629" a="16.316" fwhm="0.0272814" res="9644.81" algo="Sum"/><pk mz="263.16179534" i="649.063" sn="13.7546" a="10.0881" fwhm="0.0136571" res="19269.2" algo="Sum"/><pk mz="263.19831987" i="4708.18" sn="99.7696" a="68.7204" fwhm="0.0130761" res="20128.2" algo="Sum"/><pk mz="263.23550377" i="898.707" sn="19.0442" a="12.8921" fwhm="0.0127508" res="20644.6" algo="Sum"/><pk mz="264.09188014" i="786.875" sn="16.5664" a="14.4392" fwhm="0.0160548" res="16449.4" algo="Sum"/><pk mz="264.20101509" i="823.223" sn="17.327" a="12.2682" fwhm="0.0133474" res="19794.2" algo="Sum"/><pk mz="264.84580242" i="6745.16" sn="141.365" a="117.848" fwhm="0.0160976" res="16452.5" algo="Sum"/><pk mz="264.97322079" i="602.217" sn="12.6195" a="12.6285" fwhm="0.0179852" res="14732.9" algo="Sum"/><pk mz="265.03297562" i="1278.08" sn="26.7822" a="32.0866" fwhm="0.0218957" res="12104.4" algo="Sum"/><pk mz="265.10498576" i="556.031" sn="11.6517" a="10.5209" fwhm="0.022807" res="11623.8" algo="Sum"/><pk mz="265.13698077" i="1387.16" sn="29.0679" a="34.3229" fwhm="0.0222212" res="11931.7" algo="Sum"/><pk mz="265.17801606" i="696.742" sn="14.5962" a="14.136" fwhm="0.0163904" res="16178.9" algo="Sum"/><pk mz="265.21366566" i="674.348" sn="14.127" a="11.6899" fwhm="0.0144318" res="18377" algo="Sum"/><pk mz="265.25244602" i="480.804" sn="10.0724" a="7.77195" fwhm="0.0137438" res="19299.8" algo="Sum"/><pk mz="266.17311414" i="1682.26" sn="35.0016" a="25.9932" fwhm="0.0135957" res="19577.7" algo="Sum"/><pk mz="266.84427762" i="4150.69" sn="85.4934" a="74.495" fwhm="0.0164357" res="16235.7" algo="Sum"/><pk mz="266.89435046" i="1789.11" sn="36.8511" a="27.872" fwhm="0.0135963" res="19630" algo="Sum"/><pk mz="267.05919912" i="656.713" sn="13.524" a="13.0465" fwhm="0.0153906" res="17352.1" algo="Sum"/><pk mz="267.12136479" i="548.106" sn="11.2847" a="11.7458" fwhm="0.0211314" res="12641" algo="Sum"/><pk mz="267.15713794" i="1540.4" sn="31.7044" a="34.713" fwhm="0.0188708" res="14157.2" algo="Sum"/><pk mz="268.84424349" i="967.599" sn="19.4519" a="17.7399" fwhm="0.0170001" res="15814.3" algo="Sum"/><pk mz="268.89125541" i="1259.9" sn="25.2973" a="20.2351" fwhm="0.0142256" res="18901.9" algo="Sum"/><pk mz="269.03025459" i="651.324" sn="13.0311" a="9.90444" fwhm="0.0186908" res="14393.8" algo="Sum"/><pk mz="269.04638852" i="626.332" sn="12.5298" a="10.7903" fwhm="0.0181354" res="14835.4" algo="Sum"/><pk mz="269.07513008" i="850.386" sn="17.0044" a="16.1817" fwhm="0.0163688" res="16438.3" algo="Sum"/><pk mz="269.13646594" i="802.878" sn="16.055" a="18.4097" fwhm="0.0194621" res="13828.8" algo="Sum"/><pk mz="269.17247313" i="471.921" sn="9.43569" a="6.85077" fwhm="0.0204208" res="13181.3" algo="Sum"/><pk mz="269.22583695" i="562.272" sn="11.2422" a="11.2403" fwhm="0.0156668" res="17184.5" algo="Sum"/><pk mz="270.79760291" i="2189.59" sn="43.088" a="34.0013" fwhm="0.0140816" res="19230.5" algo="Sum"/><pk mz="270.97764834" i="7395.92" sn="145.393" a="118.825" fwhm="0.0140239" res="19322.5" algo="Sum"/><pk mz="271.03924122" i="837.979" sn="16.4735" a="19.3405" fwhm="0.0197371" res="13732.4" algo="Sum"/><pk mz="271.09131903" i="578.912" sn="11.3806" a="10.5262" fwhm="0.0174998" res="15491.1" algo="Sum"/><pk mz="271.14477339" i="750.719" sn="14.758" a="13.0158" fwhm="0.0257873" res="10514.7" algo="Sum"/><pk mz="271.16657237" i="1346.22" sn="26.4647" a="21.5475" fwhm="0.0170491" res="15905.1" algo="Sum"/><pk mz="271.18769973" i="1207.81" sn="23.7438" a="24.8325" fwhm="0.0170169" res="15936.4" algo="Sum"/><pk mz="271.96445974" i="734.82" sn="14.3323" a="14.5693" fwhm="0.0186948" res="14547.6" algo="Sum"/><pk mz="272.79470904" i="2977.5" sn="57.7091" a="45.6338" fwhm="0.013702" res="19909.1" algo="Sum"/><pk mz="273.14565202" i="760.362" sn="14.7198" a="15.3243" fwhm="0.0149516" res="18268.6" algo="Sum"/><pk mz="273.18168250" i="979.537" sn="18.9631" a="22.3685" fwhm="0.0210116" res="13001.5" algo="Sum"/><pk mz="274.14202888" i="643.57" sn="12.3453" a="13.4342" fwhm="0.0163653" res="16751.4" algo="Sum"/><pk mz="274.79194926" i="1722.1" sn="32.6574" a="26.1719" fwhm="0.0135864" res="20225.6" algo="Sum"/><pk mz="274.87786203" i="2270.21" sn="43.0519" a="44.2049" fwhm="0.0184367" res="14909.3" algo="Sum"/><pk mz="274.95594206" i="498.633" sn="9.45596" a="10.1352" fwhm="0.0214775" res="12802" algo="Sum"/><pk mz="275.03631742" i="649.438" sn="12.3141" a="12.817" fwhm="0.0200744" res="13700.8" algo="Sum"/><pk mz="275.10531926" i="574.202" sn="10.878" a="13.1431" fwhm="0.0195765" res="14052.8" algo="Sum"/><pk mz="275.16176717" i="646.014" sn="12.2216" a="12.6759" fwhm="0.0164974" res="16679.1" algo="Sum"/><pk mz="276.87731895" i="1121.86" sn="20.7774" a="19.4196" fwhm="0.0153222" res="18070.3" algo="Sum"/><pk mz="276.92275660" i="5086.56" sn="94.0519" a="79.5513" fwhm="0.0136651" res="20264.9" algo="Sum"/><pk mz="276.98533745" i="1126.06" sn="20.7784" a="19.9544" fwhm="0.0163768" res="16913.3" algo="Sum"/><pk mz="277.01863499" i="849.734" sn="15.6742" a="20.3918" fwhm="0.0197221" res="14046.1" algo="Sum"/><pk mz="277.08374984" i="1163.48" sn="21.4294" a="20.9453" fwhm="0.0189291" res="14637.9" algo="Sum"/><pk mz="277.10413126" i="1190.86" sn="21.92" a="21.3672" fwhm="0.0164543" res="16840.8" algo="Sum"/><pk mz="277.14154369" i="571.66" sn="10.5126" a="12.6192" fwhm="0.0223373" res="12407.1" algo="Sum"/><pk mz="277.17858116" i="756.217" sn="13.892" a="12.6341" fwhm="0.0151637" res="18279.1" algo="Sum"/><pk mz="277.21492691" i="937.355" sn="17.2115" a="15.3571" fwhm="0.0148264" res="18697.4" algo="Sum"/><pk mz="277.25009033" i="516.294" sn="9.48081" a="8.60608" fwhm="0.0140055" res="19795.9" algo="Sum"/><pk mz="278.24612945" i="689.051" sn="12.5421" a="11.4628" fwhm="0.0159983" res="17392.2" algo="Sum"/><pk mz="278.89142779" i="951.819" sn="17.1142" a="15.0552" fwhm="0.0151802" res="18372.1" algo="Sum"/><pk mz="278.91985722" i="1960.46" sn="35.2258" a="30.6553" fwhm="0.0144589" res="19290.5" algo="Sum"/><pk mz="278.98266442" i="554.678" sn="9.94871" a="10.9735" fwhm="0.0174241" res="16011.3" algo="Sum"/><pk mz="279.05773998" i="1785.45" sn="32.0014" a="32.2293" fwhm="0.0166103" res="16800.3" algo="Sum"/><pk mz="279.08418675" i="1447.89" sn="25.9513" a="25.035" fwhm="0.018419" res="15152" algo="Sum"/><pk mz="279.11686882" i="543.289" sn="9.73663" a="8.70503" fwhm="0.0136927" res="20384.4" algo="Sum"/><pk mz="279.15811794" i="3239.9" sn="58.0611" a="55.7554" fwhm="0.0152377" res="18320.2" algo="Sum"/><pk mz="279.22967204" i="1057.58" sn="18.9528" a="21.1592" fwhm="0.0158762" res="17587.9" algo="Sum"/><pk mz="280.09170891" i="504.639" sn="8.94879" a="12.2795" fwhm="0.0207943" res="13469.6" algo="Sum"/><pk mz="280.16116420" i="618.724" sn="10.9712" a="13.0679" fwhm="0.0193729" res="14461.5" algo="Sum"/><pk mz="280.82654009" i="2139.14" sn="37.5692" a="34.9898" fwhm="0.0139836" res="20082.5" algo="Sum"/><pk mz="281.15074852" i="1417.98" sn="24.8912" a="24.9368" fwhm="0.0198385" res="14172" algo="Sum"/><pk mz="281.17171526" i="880.408" sn="15.4546" a="17.2679" fwhm="0.0175041" res="16063.2" algo="Sum"/><pk mz="281.20850927" i="1743.86" sn="30.6115" a="31.5717" fwhm="0.015186" res="18517.6" algo="Sum"/><pk mz="281.24586824" i="547.033" sn="9.60237" a="10.3177" fwhm="0.0157125" res="17899.4" algo="Sum"/><pk mz="282.20522522" i="1256.33" sn="21.8922" a="20.4052" fwhm="0.0189331" res="14905.4" algo="Sum"/><pk mz="282.27937283" i="1488.77" sn="25.8931" a="24.267" fwhm="0.015403" res="18326.2" algo="Sum"/><pk mz="282.82362813" i="2138.28" sn="36.8503" a="35.8239" fwhm="0.0145544" res="19432.2" algo="Sum"/><pk mz="282.86792272" i="882.179" sn="15.2032" a="15.2562" fwhm="0.0144986" res="19510.1" algo="Sum"/><pk mz="283.02997704" i="866.713" sn="14.9327" a="16.1553" fwhm="0.0177404" res="15954" algo="Sum"/><pk mz="283.12876397" i="653.427" sn="11.2542" a="14.9531" fwhm="0.0264383" res="10709" algo="Sum"/><pk mz="283.15230760" i="1092.6" sn="18.8137" a="19.3056" fwhm="0.0225902" res="12534.3" algo="Sum"/><pk mz="283.16269724" i="954.991" sn="16.4442" a="12.588" fwhm="0.012723" res="22256" algo="Sum"/><pk mz="283.20612959" i="715.848" sn="12.3169" a="16.775" fwhm="0.0228367" res="12401.3" algo="Sum"/><pk mz="283.26378253" i="508.079" sn="8.72795" a="8.18425" fwhm="0.0150185" res="18861" algo="Sum"/><pk mz="283.29930066" i="750.633" sn="12.8811" a="16.8377" fwhm="0.0166761" res="16988.4" algo="Sum"/><pk mz="284.29509117" i="660.875" sn="11.226" a="12.1196" fwhm="0.0167736" res="16949" algo="Sum"/><pk mz="284.33146391" i="817.317" sn="13.8743" a="12.9113" fwhm="0.0136315" res="20858.4" algo="Sum"/><pk mz="284.82126447" i="800.325" sn="13.5344" a="13.4854" fwhm="0.0177765" res="16022.3" algo="Sum"/><pk mz="284.86517439" i="647.724" sn="10.9546" a="11.0511" fwhm="0.0158221" res="18004.2" algo="Sum"/><pk mz="284.91006120" i="1391.67" sn="23.515" a="22.9137" fwhm="0.0139059" res="20488.4" algo="Sum"/><pk mz="284.99382082" i="486.71" sn="8.203" a="8.94836" fwhm="0.0160047" res="17806.9" algo="Sum"/><pk mz="285.07060254" i="1438.14" sn="24.1792" a="27.5663" fwhm="0.0159394" res="17884.6" algo="Sum"/><pk mz="285.13071604" i="1175" sn="19.7239" a="24.3974" fwhm="0.0200791" res="14200.4" algo="Sum"/><pk mz="285.16474283" i="1766" sn="29.6264" a="36.0166" fwhm="0.0244488" res="11663.7" algo="Sum"/><pk mz="285.22103257" i="960.228" sn="16.1065" a="18.8473" fwhm="0.0160767" res="17741.3" algo="Sum"/><pk mz="286.77185912" i="1742.03" sn="28.6978" a="26.3335" fwhm="0.0138297" res="20736" algo="Sum"/><pk mz="286.95152193" i="6889.66" sn="113.118" a="122.129" fwhm="0.0146389" res="19602" algo="Sum"/><pk mz="287.01280930" i="748.889" sn="12.291" a="16.3193" fwhm="0.0187635" res="15296.3" algo="Sum"/><pk mz="287.05535067" i="3816.99" sn="62.6424" a="65.9984" fwhm="0.0154215" res="18614" algo="Sum"/><pk mz="287.10048535" i="624.35" sn="10.2456" a="15.0057" fwhm="0.0268939" res="10675.3" algo="Sum"/><pk mz="287.12549640" i="493.274" sn="8.09462" a="8.17371" fwhm="0.0233813" res="12280.1" algo="Sum"/><pk mz="287.14426497" i="483.686" sn="7.93728" a="5.41025" fwhm="0.0133665" res="21482.4" algo="Sum"/><pk mz="287.16095991" i="701.573" sn="11.5122" a="13.5293" fwhm="0.0219043" res="13109.8" algo="Sum"/><pk mz="287.19777161" i="762.98" sn="12.5183" a="13.6673" fwhm="0.0161516" res="17781.4" algo="Sum"/><pk mz="287.23655123" i="1586.89" sn="26.0353" a="27.0916" fwhm="0.0149758" res="19180.1" algo="Sum"/><pk mz="287.93845312" i="658.68" sn="10.713" a="10.441" fwhm="0.0192085" res="14990.2" algo="Sum"/><pk mz="287.95125827" i="494.294" sn="8.0394" a="8.49178" fwhm="0.0151395" res="19019.8" algo="Sum"/><pk mz="288.21694520" i="1014.45" sn="16.4916" a="18.6213" fwhm="0.0148221" res="19445.1" algo="Sum"/><pk mz="288.28978917" i="576.168" sn="9.36599" a="10.3546" fwhm="0.0161668" res="17832.2" algo="Sum"/><pk mz="288.76879265" i="2440.92" sn="39.3504" a="37.8481" fwhm="0.0142533" res="20259.8" algo="Sum"/><pk mz="288.92196490" i="1358.22" sn="21.8798" a="25.6778" fwhm="0.0170064" res="16989.1" algo="Sum"/><pk mz="288.95092363" i="597.71" sn="9.62856" a="11.6028" fwhm="0.0209693" res="13779.7" algo="Sum"/><pk mz="289.15344669" i="531.638" sn="8.56038" a="7.62192" fwhm="0.02012" res="14371.4" algo="Sum"/><pk mz="289.17780464" i="1090.01" sn="17.5513" a="19.5231" fwhm="0.0163417" res="17695.7" algo="Sum"/><pk mz="289.21588583" i="650.569" sn="10.4749" a="11.8034" fwhm="0.0164066" res="17628" algo="Sum"/><pk mz="289.25190936" i="598.26" sn="9.63191" a="10.5019" fwhm="0.0151801" res="19054.7" algo="Sum"/><pk mz="290.76609201" i="1332.76" sn="21.1578" a="22.1964" fwhm="0.0147125" res="19763.3" algo="Sum"/><pk mz="290.85501042" i="1916.28" sn="30.4179" a="31.4035" fwhm="0.0149687" res="19430.9" algo="Sum"/><pk mz="290.95148735" i="472.625" sn="7.50218" a="11.0103" fwhm="0.0252489" res="11523.4" algo="Sum"/><pk mz="291.12050961" i="846.353" sn="13.4316" a="16.5288" fwhm="0.0162599" res="17904.1" algo="Sum"/><pk mz="291.15737266" i="686.831" sn="10.8993" a="14.7194" fwhm="0.0177306" res="16421.2" algo="Sum"/><pk mz="291.19491521" i="2358.75" sn="37.431" a="40.5927" fwhm="0.0155024" res="18783.8" algo="Sum"/><pk mz="291.22991019" i="824.333" sn="13.0814" a="14.5282" fwhm="0.01622" res="17955" algo="Sum"/><pk mz="291.26591128" i="709.917" sn="11.2642" a="12.3251" fwhm="0.0150537" res="19348.5" algo="Sum"/><pk mz="292.19794409" i="536.057" sn="8.40662" a="11.0101" fwhm="0.0167154" res="17480.8" algo="Sum"/><pk mz="292.85243112" i="1377.93" sn="21.4716" a="23.4444" fwhm="0.0155259" res="18862.2" algo="Sum"/><pk mz="292.89682510" i="2645.36" sn="41.2214" a="46.3986" fwhm="0.0149393" res="19605.7" algo="Sum"/><pk mz="293.02063620" i="506.687" sn="7.88026" a="11.2441" fwhm="0.0187826" res="15600.6" algo="Sum"/><pk mz="293.09817354" i="120812" sn="1874" a="1792.38" fwhm="0.0133503" res="21954.4" algo="Sum"/><pk mz="293.17296080" i="1029.7" sn="15.9367" a="25.3229" fwhm="0.0264448" res="11086.2" algo="Sum"/><pk mz="293.20934489" i="1405.75" sn="21.7352" a="25.7871" fwhm="0.0166851" res="17573.1" algo="Sum"/><pk mz="293.24501832" i="984.596" sn="15.2121" a="18.6976" fwhm="0.0169331" res="17317.8" algo="Sum"/><pk mz="294.10115466" i="14116.1" sn="215.663" a="231.971" fwhm="0.01488" res="19764.8" algo="Sum"/><pk mz="294.86601983" i="814.322" sn="12.3487" a="12.5126" fwhm="0.0164093" res="17969.4" algo="Sum"/><pk mz="294.89429151" i="1248.36" sn="18.9129" a="21.0551" fwhm="0.0153624" res="19195.9" algo="Sum"/><pk mz="294.93886548" i="1714.4" sn="25.9292" a="31.7387" fwhm="0.0151325" res="19490.4" algo="Sum"/><pk mz="295.03026756" i="606.108" sn="9.13754" a="11.2845" fwhm="0.0166546" res="17714.7" algo="Sum"/><pk mz="295.10298505" i="2905.97" sn="43.7438" a="54.5988" fwhm="0.0164446" res="17945.3" algo="Sum"/><pk mz="295.12860968" i="476.165" sn="7.16783" a="4.58665" fwhm="0.015052" res="19607.3" algo="Sum"/><pk mz="295.15248202" i="833.887" sn="12.5508" a="19.6485" fwhm="0.0243214" res="12135.5" algo="Sum"/><pk mz="295.18842105" i="2767.2" sn="41.6574" a="53.4669" fwhm="0.017183" res="17179.1" algo="Sum"/><pk mz="295.22465567" i="4304.68" sn="64.8067" a="73.1357" fwhm="0.0150274" res="19645.7" algo="Sum"/><pk mz="296.15204628" i="488.945" sn="7.29739" a="11.1394" fwhm="0.0189379" res="15638.1" algo="Sum"/><pk mz="296.19271444" i="566.954" sn="8.46166" a="9.92688" fwhm="0.01952" res="15173.8" algo="Sum"/><pk mz="296.22127599" i="2053.43" sn="30.6494" a="44.0659" fwhm="0.0193189" res="15333.2" algo="Sum"/><pk mz="296.80011340" i="1152.89" sn="17.0422" a="22.2484" fwhm="0.0155005" res="19147.8" algo="Sum"/><pk mz="297.12719000" i="695.234" sn="10.2425" a="13.3491" fwhm="0.0245158" res="12119.8" algo="Sum"/><pk mz="297.14588581" i="580.766" sn="8.55685" a="7.05663" fwhm="0.0135974" res="21853.2" algo="Sum"/><pk mz="297.16877444" i="957.34" sn="14.1074" a="19.6153" fwhm="0.0251918" res="11796.3" algo="Sum"/><pk mz="297.22100409" i="668.228" sn="9.84717" a="15.0086" fwhm="0.0274039" res="10845.9" algo="Sum"/><pk mz="297.23826062" i="641.142" sn="9.44802" a="11.9584" fwhm="0.0216456" res="13732" algo="Sum"/><pk mz="298.17744655" i="550.026" sn="8.04111" a="13.0815" fwhm="0.0199014" res="14982.7" algo="Sum"/><pk mz="298.34681010" i="1453.4" sn="21.2297" a="24.2556" fwhm="0.0150745" res="19791.5" algo="Sum"/><pk mz="298.79736581" i="1349.67" sn="19.5943" a="23.9411" fwhm="0.0147632" res="20239.4" algo="Sum"/><pk mz="299.11004559" i="839.18" sn="12.1704" a="22.6894" fwhm="0.034626" res="8638.32" algo="Sum"/><pk mz="299.16163950" i="3027.4" sn="43.9056" a="61.2291" fwhm="0.0163126" res="18339.3" algo="Sum"/><pk mz="299.19659772" i="2035.18" sn="29.5138" a="49.5685" fwhm="0.0283164" res="10566.2" algo="Sum"/><pk mz="300.16470944" i="695.466" sn="10.0206" a="15.435" fwhm="0.0184366" res="16280.9" algo="Sum"/><pk mz="300.20063243" i="510.615" sn="7.35045" a="11.9287" fwhm="0.0231651" res="12959.2" algo="Sum"/><pk mz="300.79543286" i="513.607" sn="7.32148" a="11.9702" fwhm="0.0169436" res="17752.7" algo="Sum"/><pk mz="300.88393076" i="1659.57" sn="23.6563" a="30.0673" fwhm="0.0151787" res="19822.7" algo="Sum"/><pk mz="300.98644188" i="696.746" sn="9.93177" a="16.8606" fwhm="0.0257567" res="11685.8" algo="Sum"/><pk mz="301.04098724" i="1155.13" sn="16.465" a="21.7821" fwhm="0.0171087" res="17595.8" algo="Sum"/><pk mz="301.06455273" i="515.65" sn="7.34993" a="10.5497" fwhm="0.0273308" res="11015.6" algo="Sum"/><pk mz="301.10732288" i="481.132" sn="6.85235" a="7.39588" fwhm="0.0197322" res="15259.7" algo="Sum"/><pk mz="301.14137184" i="215357" sn="3064.27" a="3059.9" fwhm="0.0124499" res="24188.2" algo="Sum"/><pk mz="301.21236079" i="3903.31" sn="55.4357" a="80.5285" fwhm="0.017829" res="16894.5" algo="Sum"/><pk mz="302.14438058" i="34872" sn="488.488" a="581.896" fwhm="0.0151238" res="19978" algo="Sum"/><pk mz="302.21581095" i="938.204" sn="13.1265" a="20.2511" fwhm="0.0211027" res="14321.2" algo="Sum"/><pk mz="302.24512996" i="1018.56" sn="14.2508" a="20.3922" fwhm="0.0183831" res="16441.5" algo="Sum"/><pk mz="302.74542238" i="704.245" sn="9.81804" a="12.1741" fwhm="0.0151462" res="19988.3" algo="Sum"/><pk mz="302.88115620" i="768.99" sn="10.6999" a="13.2498" fwhm="0.0135538" res="22346.6" algo="Sum"/><pk mz="302.92595081" i="1769.55" sn="24.5875" a="39.9323" fwhm="0.0175037" res="17306.4" algo="Sum"/><pk mz="302.97117203" i="508.785" sn="7.0599" a="7.30622" fwhm="0.0167446" res="18093.7" algo="Sum"/><pk mz="302.98629705" i="601.793" sn="8.34676" a="12.463" fwhm="0.0212844" res="14235.1" algo="Sum"/><pk mz="303.06166811" i="527.163" sn="7.29486" a="12.4303" fwhm="0.0223955" res="13532.3" algo="Sum"/><pk mz="303.14734814" i="4826.15" sn="66.7087" a="90.2796" fwhm="0.0170633" res="17766.1" algo="Sum"/><pk mz="303.19303960" i="2523.57" sn="34.8849" a="47.2798" fwhm="0.0164083" res="18478" algo="Sum"/><pk mz="303.22970697" i="3553.74" sn="49.1266" a="70.4031" fwhm="0.0173521" res="17475.1" algo="Sum"/><pk mz="304.15200232" i="615.235" sn="8.43445" a="16.4386" fwhm="0.0223941" res="13581.8" algo="Sum"/><pk mz="304.19723170" i="556.386" sn="7.62932" a="11.6217" fwhm="0.0213515" res="14247.1" algo="Sum"/><pk mz="304.23132281" i="812.989" sn="11.1466" a="17.9141" fwhm="0.0261787" res="11621.4" algo="Sum"/><pk mz="304.26132692" i="4507.63" sn="61.7978" a="78.6445" fwhm="0.0153905" res="19769.4" algo="Sum"/><pk mz="304.74261171" i="1139.22" sn="15.5323" a="18.1446" fwhm="0.0151279" res="20144.4" algo="Sum"/><pk mz="304.89630209" i="882.653" sn="11.9982" a="18.7902" fwhm="0.0183435" res="16621.5" algo="Sum"/><pk mz="304.97537392" i="612.074" sn="8.31857" a="13.5424" fwhm="0.0160244" res="19031.9" algo="Sum"/><pk mz="305.06542599" i="2216.72" sn="30.1182" a="42.7271" fwhm="0.0167283" res="18236.4" algo="Sum"/><pk mz="305.15814579" i="1151.88" sn="15.6499" a="21.3344" fwhm="0.0205624" res="14840.6" algo="Sum"/><pk mz="305.20976890" i="800.734" sn="10.8791" a="15.1542" fwhm="0.0213067" res="14324.6" algo="Sum"/><pk mz="305.24592149" i="4640.74" sn="63.051" a="89.9758" fwhm="0.0168447" res="18121.1" algo="Sum"/><pk mz="306.24888763" i="984.38" sn="13.2432" a="17.812" fwhm="0.0169761" res="18040" algo="Sum"/><pk mz="306.27688543" i="1016.81" sn="13.6795" a="18.7859" fwhm="0.0179386" res="17073.6" algo="Sum"/><pk mz="306.74012948" i="632.319" sn="8.46338" a="11.4446" fwhm="0.0147122" res="20849.4" algo="Sum"/><pk mz="306.82917629" i="1034.96" sn="13.8473" a="18.604" fwhm="0.0154154" res="19904" algo="Sum"/><pk mz="306.95953608" i="468.977" sn="6.27219" a="12.7437" fwhm="0.0299334" res="10254.8" algo="Sum"/><pk mz="307.05296210" i="569.693" sn="7.61814" a="12.8098" fwhm="0.0198272" res="15486.4" algo="Sum"/><pk mz="307.16154694" i="475.32" sn="6.35587" a="14.9072" fwhm="0.0371874" res="8259.83" algo="Sum"/><pk mz="307.20120939" i="1089.57" sn="14.5695" a="26.2214" fwhm="0.0270299" res="11365.2" algo="Sum"/><pk mz="307.22398070" i="938.708" sn="12.5522" a="17.2021" fwhm="0.0204581" res="15017.2" algo="Sum"/><pk mz="307.26119237" i="1649.17" sn="22.0523" a="33.0867" fwhm="0.0170898" res="17979.2" algo="Sum"/><pk mz="308.82645118" i="771.238" sn="10.1619" a="13.9449" fwhm="0.0169767" res="18191.2" algo="Sum"/><pk mz="308.87694274" i="1300.11" sn="17.13" a="27.194" fwhm="0.0187523" res="16471.4" algo="Sum"/><pk mz="308.95371902" i="740.286" sn="9.75337" a="14.3278" fwhm="0.0178309" res="17326.9" algo="Sum"/><pk mz="309.12967372" i="614.996" sn="8.10065" a="16.67" fwhm="0.0340026" res="9091.35" algo="Sum"/><pk mz="309.20390843" i="13762.7" sn="181.283" a="270.491" fwhm="0.0170466" res="18138.7" algo="Sum"/><pk mz="309.27646937" i="925.204" sn="12.1859" a="17.6808" fwhm="0.0165086" res="18734.3" algo="Sum"/><pk mz="310.20759056" i="2615.45" sn="34.1166" a="57.8005" fwhm="0.0175227" res="17703.2" algo="Sum"/><pk mz="310.31087391" i="506.797" sn="6.6004" a="9.4723" fwhm="0.0167217" res="18557.4" algo="Sum"/><pk mz="310.87485860" i="1103.8" sn="14.3221" a="21.0047" fwhm="0.0174071" res="17859.1" algo="Sum"/><pk mz="310.91299473" i="1959.53" sn="25.4242" a="33.2817" fwhm="0.0156869" res="19820" algo="Sum"/><pk mz="311.16165448" i="747.027" sn="9.66362" a="19.2782" fwhm="0.0274694" res="11327.6" algo="Sum"/><pk mz="311.19928354" i="1267.96" sn="16.3938" a="18.7398" fwhm="0.0208727" res="14909.4" algo="Sum"/><pk mz="311.22028389" i="1984.04" sn="25.649" a="55.5862" fwhm="0.0322082" res="9662.77" algo="Sum"/><pk mz="311.25370204" i="629.959" sn="8.14223" a="9.97778" fwhm="0.0147709" res="21072.1" algo="Sum"/><pk mz="311.33127344" i="584.39" sn="7.55383" a="11.9933" fwhm="0.018316" res="16997.7" algo="Sum"/><pk mz="312.19398569" i="778.031" sn="9.98441" a="17.9153" fwhm="0.0238134" res="13110" algo="Sum"/><pk mz="312.22191867" i="510.432" sn="6.55033" a="13.404" fwhm="0.0307846" res="10142.2" algo="Sum"/><pk mz="312.77752547" i="600.936" sn="7.67773" a="14.6602" fwhm="0.020969" res="14916.2" algo="Sum"/><pk mz="313.14104859" i="491.873" sn="6.23273" a="9.85017" fwhm="0.0268379" res="11667.9" algo="Sum"/><pk mz="313.16511474" i="967.147" sn="12.2545" a="17.238" fwhm="0.0209549" res="14944.7" algo="Sum"/><pk mz="313.17526147" i="992.262" sn="12.5736" a="18.8312" fwhm="0.0280513" res="11164.4" algo="Sum"/><pk mz="313.21369816" i="2097.99" sn="26.5883" a="43.5139" fwhm="0.0169758" res="18450.6" algo="Sum"/><pk mz="314.23200922" i="1955.19" sn="24.5805" a="43.2136" fwhm="0.0170595" res="18419.8" algo="Sum"/><pk mz="314.77614999" i="799.518" sn="9.96261" a="18.462" fwhm="0.0191455" res="16441.3" algo="Sum"/><pk mz="315.00373961" i="1026.31" sn="12.7546" a="21.7418" fwhm="0.0183204" res="17194.1" algo="Sum"/><pk mz="315.07998785" i="145655" sn="1810.52" a="2247.65" fwhm="0.0136491" res="23084.3" algo="Sum"/><pk mz="315.13421548" i="1628.54" sn="20.2454" a="31.843" fwhm="0.0285557" res="11035.8" algo="Sum"/><pk mz="315.15853644" i="1369.16" sn="17.0238" a="24.5105" fwhm="0.0269574" res="11691" algo="Sum"/><pk mz="315.19295573" i="41062" sn="510.685" a="688.17" fwhm="0.015142" res="20815.8" algo="Sum"/><pk mz="315.22866556" i="2111.62" sn="26.2652" a="38.7165" fwhm="0.0173815" res="18135.9" algo="Sum"/><pk mz="316.08285863" i="16447.3" sn="202.566" a="293.277" fwhm="0.016114" res="19615.4" algo="Sum"/><pk mz="316.10962146" i="2006.63" sn="24.711" a="33.2757" fwhm="0.0155564" res="20320.2" algo="Sum"/><pk mz="316.13707946" i="594.082" sn="7.31593" a="9.56489" fwhm="0.0181509" res="17417.1" algo="Sum"/><pk mz="316.19616065" i="8091.91" sn="99.6494" a="145.85" fwhm="0.0160768" res="19667.8" algo="Sum"/><pk mz="316.24760193" i="2324.08" sn="28.6203" a="47.9758" fwhm="0.016953" res="18654.4" algo="Sum"/><pk mz="316.77417435" i="472.354" sn="5.77379" a="12.059" fwhm="0.0210766" res="15029.6" algo="Sum"/><pk mz="316.85796285" i="865.21" sn="10.5753" a="17.3543" fwhm="0.0167417" res="18926.3" algo="Sum"/><pk mz="316.96064064" i="539.345" sn="6.59224" a="11.3839" fwhm="0.0296014" res="10707.6" algo="Sum"/><pk mz="316.98569929" i="583.763" sn="7.13525" a="10.5965" fwhm="0.0215648" res="14699.2" algo="Sum"/><pk mz="317.01463529" i="598.594" sn="7.31667" a="13.9382" fwhm="0.0234916" res="13494.8" algo="Sum"/><pk mz="317.08483032" i="3170.97" sn="38.759" a="55.5102" fwhm="0.0177295" res="17884.6" algo="Sum"/><pk mz="317.11490043" i="41454.8" sn="506.706" a="709.965" fwhm="0.0152638" res="20775.6" algo="Sum"/><pk mz="317.17564164" i="1288.08" sn="15.7443" a="29.3624" fwhm="0.0300512" res="10554.5" algo="Sum"/><pk mz="317.20327749" i="1713.61" sn="20.9444" a="47.4952" fwhm="0.0312167" res="10161.3" algo="Sum"/><pk mz="317.24607837" i="2413.83" sn="29.5062" a="46.5916" fwhm="0.0173066" res="18331" algo="Sum"/><pk mz="317.98572559" i="569.317" sn="6.91635" a="11.2545" fwhm="0.0169095" res="18805.2" algo="Sum"/><pk mz="318.11824637" i="7267.68" sn="88.2511" a="135.346" fwhm="0.0167934" res="18943.1" algo="Sum"/><pk mz="318.16674305" i="611.872" sn="7.42961" a="15.1575" fwhm="0.0282681" res="11255.3" algo="Sum"/><pk mz="318.24638979" i="654.24" sn="7.93362" a="14.9415" fwhm="0.019782" res="16087.7" algo="Sum"/><pk mz="318.90708338" i="672.34" sn="8.0969" a="14.255" fwhm="0.0174186" res="18308.4" algo="Sum"/><pk mz="318.97043401" i="895.52" sn="10.7846" a="21.2313" fwhm="0.0230503" res="13838" algo="Sum"/><pk mz="319.11482486" i="3754.87" sn="45.1757" a="78.281" fwhm="0.0186378" res="17121.9" algo="Sum"/><pk mz="319.15234427" i="1719.52" sn="20.6722" a="43.5316" fwhm="0.0257365" res="12400.8" algo="Sum"/><pk mz="319.19747512" i="819.782" sn="9.84819" a="18.5116" fwhm="0.0327536" res="9745.41" algo="Sum"/><pk mz="319.22522523" i="2121.45" sn="25.4645" a="41.9627" fwhm="0.0178685" res="17865.3" algo="Sum"/><pk mz="319.26081928" i="1310.13" sn="15.7117" a="23.9747" fwhm="0.0167972" res="19006.7" algo="Sum"/><pk mz="319.29736765" i="963.237" sn="11.5399" a="17.868" fwhm="0.0168903" res="18904.2" algo="Sum"/><pk mz="320.12569068" i="859.279" sn="10.2365" a="25.8382" fwhm="0.0285071" res="11229.7" algo="Sum"/><pk mz="320.23225245" i="966.005" sn="11.4887" a="23.0396" fwhm="0.020156" res="15887.7" algo="Sum"/><pk mz="320.95051520" i="572.999" sn="6.78736" a="10.0865" fwhm="0.0197845" res="16222.3" algo="Sum"/><pk mz="320.96387793" i="564.778" sn="6.68833" a="10.8594" fwhm="0.021857" res="14684.7" algo="Sum"/><pk mz="321.13256151" i="966.218" sn="11.404" a="24.7103" fwhm="0.0257839" res="12454.8" algo="Sum"/><pk mz="321.17806310" i="1372.38" sn="16.2012" a="45.7869" fwhm="0.0325755" res="9859.49" algo="Sum"/><pk mz="321.23826407" i="2231.77" sn="26.3452" a="50.4944" fwhm="0.027075" res="11864.8" algo="Sum"/><pk mz="321.27591794" i="640.373" sn="7.55937" a="12.5988" fwhm="0.0181486" res="17702.5" algo="Sum"/><pk mz="322.24057483" i="566.561" sn="6.63211" a="13.1963" fwhm="0.0269512" res="11956.4" algo="Sum"/><pk mz="322.80937678" i="740.406" sn="8.62384" a="15.5451" fwhm="0.0190564" res="16939.7" algo="Sum"/><pk mz="322.93159694" i="582.693" sn="6.7751" a="19.6075" fwhm="0.0321314" res="10050.3" algo="Sum"/><pk mz="323.02414627" i="672.686" sn="7.82117" a="18.6017" fwhm="0.0199314" res="16206.8" algo="Sum"/><pk mz="323.15990183" i="510.836" sn="5.93874" a="6.18464" fwhm="0.01418" res="22789.9" algo="Sum"/><pk mz="323.19736167" i="3102.22" sn="36.065" a="80.3375" fwhm="0.0200474" res="16121.7" algo="Sum"/><pk mz="323.21916228" i="1063.52" sn="12.364" a="21.9817" fwhm="0.0289113" res="11179.7" algo="Sum"/><pk mz="323.25529297" i="1133.23" sn="13.1744" a="21.9548" fwhm="0.0226016" res="14302.3" algo="Sum"/><pk mz="323.29210778" i="510.05" sn="5.9287" a="9.79942" fwhm="0.01743" res="18548" algo="Sum"/><pk mz="324.20173640" i="824.108" sn="9.51087" a="20.7317" fwhm="0.0192343" res="16855.4" algo="Sum"/><pk mz="324.80703324" i="918.556" sn="10.5331" a="17.8658" fwhm="0.0176558" res="18396.6" algo="Sum"/><pk mz="324.85257437" i="1260.15" sn="14.4472" a="23.9967" fwhm="0.0166938" res="19459.5" algo="Sum"/><pk mz="324.92843133" i="604.428" sn="6.92828" a="13.7165" fwhm="0.0185813" res="17486.9" algo="Sum"/><pk mz="325.17788916" i="2546.61" sn="29.1692" a="53.9049" fwhm="0.0219956" res="14783.8" algo="Sum"/><pk mz="325.21307234" i="13319.2" sn="152.56" a="288.041" fwhm="0.0169492" res="19187.5" algo="Sum"/><pk mz="325.26985704" i="701.3" sn="8.03279" a="14.5335" fwhm="0.0222256" res="14634.9" algo="Sum"/><pk mz="326.18115295" i="586.487" sn="6.68533" a="13.093" fwhm="0.0244114" res="13361.9" algo="Sum"/><pk mz="326.21641820" i="2970.7" sn="33.8601" a="65.5715" fwhm="0.0173315" res="18822.2" algo="Sum"/><pk mz="326.84937330" i="1336.15" sn="15.1659" a="24.6588" fwhm="0.0168112" res="19442.3" algo="Sum"/><pk mz="326.88702272" i="1014.36" sn="11.5137" a="18.7667" fwhm="0.0164985" res="19813.1" algo="Sum"/><pk mz="327.01428211" i="1073.44" sn="12.1794" a="21.6441" fwhm="0.0180113" res="18156.1" algo="Sum"/><pk mz="327.19550170" i="6561.59" sn="74.4033" a="123.34" fwhm="0.0189244" res="17289.6" algo="Sum"/><pk mz="327.22894788" i="30420.6" sn="344.874" a="570.778" fwhm="0.0166347" res="19671.5" algo="Sum"/><pk mz="328.19945534" i="1335.65" sn="15.0499" a="24.2864" fwhm="0.0191917" res="17101.1" algo="Sum"/><pk mz="328.23237834" i="6770.55" sn="76.2347" a="137.769" fwhm="0.0177955" res="18444.6" algo="Sum"/><pk mz="328.75654740" i="589.875" sn="6.60931" a="12.2629" fwhm="0.0171368" res="19184.3" algo="Sum"/><pk mz="328.84686011" i="490.317" sn="5.4932" a="12.6251" fwhm="0.0211795" res="15526.7" algo="Sum"/><pk mz="328.93542488" i="501.046" sn="5.61341" a="12.5653" fwhm="0.0174269" res="18875.1" algo="Sum"/><pk mz="329.00124482" i="729.573" sn="8.1725" a="19.4824" fwhm="0.0235016" res="13999.1" algo="Sum"/><pk mz="329.17713777" i="1733.84" sn="19.3455" a="39.6676" fwhm="0.0261763" res="12575.4" algo="Sum"/><pk mz="329.21021913" i="6476.58" sn="72.1936" a="139.644" fwhm="0.0193287" res="17032.2" algo="Sum"/><pk mz="329.24350647" i="7553.31" sn="84.1235" a="146.763" fwhm="0.0178231" res="18472.9" algo="Sum"/><pk mz="330.21341571" i="1383.06" sn="15.274" a="30.9424" fwhm="0.0206041" res="16026.6" algo="Sum"/><pk mz="330.24714771" i="1784.93" sn="19.7121" a="37.2604" fwhm="0.0177332" res="18623.1" algo="Sum"/><pk mz="330.75247767" i="910.567" sn="10.0243" a="18.8355" fwhm="0.0171343" res="19303.5" algo="Sum"/><pk mz="330.97866488" i="866.31" sn="9.48456" a="21.889" fwhm="0.0186943" res="17704.8" algo="Sum"/><pk mz="331.04870306" i="75577.4" sn="825.868" a="1572.07" fwhm="0.0191214" res="17313" algo="Sum"/><pk mz="331.10819434" i="622.496" sn="6.79649" a="11.747" fwhm="0.023557" res="14055.6" algo="Sum"/><pk mz="331.13557845" i="544.982" sn="5.95043" a="7.00321" fwhm="0.0143539" res="23069.4" algo="Sum"/><pk mz="331.16883837" i="16902.1" sn="184.563" a="252.149" fwhm="0.0176974" res="18712.9" algo="Sum"/><pk mz="331.18720076" i="35002.5" sn="382.229" a="680.095" fwhm="0.0180724" res="18325.6" algo="Sum"/><pk mz="331.22037599" i="2377.13" sn="25.9569" a="39.9222" fwhm="0.0167071" res="19825.1" algo="Sum"/><pk mz="331.26000495" i="1601.68" sn="17.4938" a="35.4484" fwhm="0.0210297" res="15752" algo="Sum"/><pk mz="332.05166563" i="9193.88" sn="99.7686" a="206.232" fwhm="0.0207053" res="16037.1" algo="Sum"/><pk mz="332.08417213" i="1308.74" sn="14.202" a="22.281" fwhm="0.0173684" res="19120" algo="Sum"/><pk mz="332.17154809" i="3668.41" sn="39.7928" a="65.2459" fwhm="0.0163184" res="20355.7" algo="Sum"/><pk mz="332.19086306" i="7178.28" sn="77.866" a="138.237" fwhm="0.018967" res="17514.2" algo="Sum"/><pk mz="332.22577075" i="588.051" sn="6.37885" a="12.2996" fwhm="0.0189741" res="17509.4" algo="Sum"/><pk mz="332.29218965" i="1057.37" sn="11.4726" a="22.2182" fwhm="0.0182788" res="18179.1" algo="Sum"/><pk mz="332.75029446" i="622.128" sn="6.72069" a="13.3989" fwhm="0.0179744" res="18512.4" algo="Sum"/><pk mz="332.83893441" i="1166.64" sn="12.5638" a="26.4001" fwhm="0.0191784" res="17354.9" algo="Sum"/><pk mz="332.95671764" i="770.995" sn="8.29056" a="25.5975" fwhm="0.0287217" res="11592.5" algo="Sum"/><pk mz="333.05185872" i="4587.32" sn="49.3251" a="95.1775" fwhm="0.018957" res="17568.8" algo="Sum"/><pk mz="333.16679657" i="2457.63" sn="26.4239" a="66.0308" fwhm="0.0240785" res="13836.7" algo="Sum"/><pk mz="333.19570916" i="1550.06" sn="16.6623" a="44.0557" fwhm="0.0334159" res="9971.18" algo="Sum"/><pk mz="333.23972240" i="1206.57" sn="12.9688" a="25.8189" fwhm="0.0198048" res="16826.2" algo="Sum"/><pk mz="333.27654385" i="1008.03" sn="10.8363" a="22.1309" fwhm="0.0201998" res="16499" algo="Sum"/><pk mz="333.31195559" i="885.093" sn="9.51445" a="20.7748" fwhm="0.0221686" res="15035.3" algo="Sum"/><pk mz="334.05450682" i="596.845" sn="6.36847" a="13.9029" fwhm="0.0197867" res="16882.8" algo="Sum"/><pk mz="334.14756937" i="719.696" sn="7.68085" a="12.9675" fwhm="0.0225696" res="14805.2" algo="Sum"/><pk mz="334.16869011" i="519.58" sn="5.54455" a="13.6653" fwhm="0.0290724" res="11494.4" algo="Sum"/><pk mz="334.83665060" i="1113.04" sn="11.8116" a="21.6075" fwhm="0.0173209" res="19331.3" algo="Sum"/><pk mz="334.88131465" i="666.84" sn="7.07668" a="14.2979" fwhm="0.0196858" res="17011.3" algo="Sum"/><pk mz="334.94548740" i="613.096" sn="6.50826" a="21.8284" fwhm="0.0337498" res="9924.37" algo="Sum"/><pk mz="335.03774820" i="1295.93" sn="13.7592" a="26.4213" fwhm="0.0171554" res="19529.6" algo="Sum"/><pk mz="335.12664548" i="764.207" sn="8.11364" a="18.4729" fwhm="0.0270507" res="12388.8" algo="Sum"/><pk mz="335.15635929" i="687.06" sn="7.29384" a="19.0306" fwhm="0.0334619" res="10016.1" algo="Sum"/><pk mz="335.19395306" i="589.565" sn="6.25882" a="16.641" fwhm="0.0340655" res="9839.68" algo="Sum"/><pk mz="335.21985842" i="1001.23" sn="10.629" a="22.756" fwhm="0.0250152" res="13400.6" algo="Sum"/><pk mz="335.25534098" i="1212.47" sn="12.8716" a="24.1689" fwhm="0.0181237" res="18498.2" algo="Sum"/><pk mz="335.29174022" i="999.671" sn="10.6132" a="21.5986" fwhm="0.018376" res="18246.2" algo="Sum"/><pk mz="336.87917825" i="511.118" sn="5.36283" a="10.5221" fwhm="0.0175004" res="19249.8" algo="Sum"/><pk mz="337.06175517" i="79363.2" sn="832.411" a="1380.97" fwhm="0.0155481" res="21678.6" algo="Sum"/><pk mz="337.14264748" i="797.089" sn="8.35807" a="14.5807" fwhm="0.0243279" res="13858.3" algo="Sum"/><pk mz="337.17669578" i="1797.92" sn="18.8525" a="47.5839" fwhm="0.0220969" res="15259" algo="Sum"/><pk mz="337.21019445" i="1344.77" sn="14.0948" a="30.5521" fwhm="0.0310179" res="10871.5" algo="Sum"/><pk mz="337.23393579" i="1192.02" sn="12.4857" a="23.8873" fwhm="0.0248285" res="13582.5" algo="Sum"/><pk mz="337.27138490" i="1794.9" sn="18.7796" a="35.8277" fwhm="0.0180087" res="18728.2" algo="Sum"/><pk mz="337.30751419" i="2431.63" sn="25.4169" a="50.4743" fwhm="0.01772" res="19035.4" algo="Sum"/><pk mz="338.06458887" i="9143.53" sn="95.185" a="183.612" fwhm="0.0176587" res="19144.4" algo="Sum"/><pk mz="338.27510017" i="495.128" sn="5.12724" a="12.1645" fwhm="0.0226903" res="14908.3" algo="Sum"/><pk mz="338.31130913" i="611.364" sn="6.32916" a="10.0235" fwhm="0.0172975" res="19558.4" algo="Sum"/><pk mz="338.34137045" i="5790.7" sn="59.9422" a="109.51" fwhm="0.0173159" res="19539.4" algo="Sum"/><pk mz="338.78484793" i="980.269" sn="10.1353" a="20.415" fwhm="0.0177643" res="19071.1" algo="Sum"/><pk mz="339.03628479" i="1684.24" sn="17.3775" a="39.617" fwhm="0.0249908" res="13566.4" algo="Sum"/><pk mz="339.06679312" i="1934.45" sn="19.9435" a="44.3537" fwhm="0.0186662" res="18164.7" algo="Sum"/><pk mz="339.19216611" i="3601.36" sn="37.0324" a="71.6402" fwhm="0.0207187" res="16371.3" algo="Sum"/><pk mz="339.22863894" i="1983.94" sn="20.4006" a="45.3584" fwhm="0.0268115" res="12652.3" algo="Sum"/><pk mz="339.28836034" i="882.08" sn="9.06964" a="20.008" fwhm="0.0180993" res="18745.9" algo="Sum"/><pk mz="339.34549617" i="1461.55" sn="15.0262" a="37.6349" fwhm="0.0222087" res="15279.8" algo="Sum"/><pk mz="340.17999527" i="842.598" sn="8.59345" a="21.6657" fwhm="0.0244262" res="13926.9" algo="Sum"/><pk mz="340.19431200" i="854.612" sn="8.71578" a="17.1322" fwhm="0.0229081" res="14850.4" algo="Sum"/><pk mz="340.23618146" i="551.077" sn="5.6207" a="9.59016" fwhm="0.0224547" res="15152.1" algo="Sum"/><pk mz="340.25582298" i="810.526" sn="8.26744" a="21.1352" fwhm="0.0245557" res="13856.5" algo="Sum"/><pk mz="340.78184712" i="1382.38" sn="14.0639" a="25.582" fwhm="0.0161946" res="21042.9" algo="Sum"/><pk mz="340.82658372" i="620.85" sn="6.30913" a="13.1095" fwhm="0.0185043" res="18418.8" algo="Sum"/><pk mz="341.20792709" i="11363.4" sn="115.018" a="219.146" fwhm="0.0196764" res="17340.9" algo="Sum"/><pk mz="341.24434099" i="2332.77" sn="23.6079" a="57.4379" fwhm="0.0225111" res="15158.9" algo="Sum"/><pk mz="342.16921857" i="839.579" sn="8.41785" a="17.5278" fwhm="0.0210271" res="16272.8" algo="Sum"/><pk mz="342.21144711" i="2606.99" sn="26.1386" a="50.5559" fwhm="0.0205879" res="16621.9" algo="Sum"/><pk mz="342.24592121" i="1137.35" sn="11.4035" a="16.27" fwhm="0.0197154" res="17359.3" algo="Sum"/><pk mz="342.26220965" i="1437.37" sn="14.4109" a="31.1739" fwhm="0.0218503" res="15664" algo="Sum"/><pk mz="342.77989943" i="676.649" sn="6.74371" a="15.4396" fwhm="0.0191655" res="17885.2" algo="Sum"/><pk mz="342.82380260" i="686.5" sn="6.84096" a="14.0155" fwhm="0.0167802" res="20430.2" algo="Sum"/><pk mz="342.86823050" i="1876.09" sn="18.6917" a="37.3316" fwhm="0.0182249" res="18813.2" algo="Sum"/><pk mz="342.98790406" i="836.832" sn="8.33493" a="19.8956" fwhm="0.0210183" res="16318.5" algo="Sum"/><pk mz="343.19275067" i="48011.6" sn="477.999" a="1027.6" fwhm="0.0200707" res="17099.2" algo="Sum"/><pk mz="343.26007892" i="1171.21" sn="11.6605" a="27.1433" fwhm="0.0263532" res="13025.4" algo="Sum"/><pk mz="344.19621648" i="8906.02" sn="87.9707" a="214.432" fwhm="0.0221749" res="15521.9" algo="Sum"/><pk mz="344.27918334" i="843.576" sn="8.3317" a="16.8095" fwhm="0.0199068" res="17294.5" algo="Sum"/><pk mz="344.86589552" i="1137.93" sn="11.1735" a="24.5411" fwhm="0.0193384" res="17833.2" algo="Sum"/><pk mz="344.90870484" i="545.267" sn="5.35404" a="13.0077" fwhm="0.0202537" res="17029.5" algo="Sum"/><pk mz="345.20161381" i="6783.73" sn="66.5794" a="179.889" fwhm="0.0329546" res="10475.1" algo="Sum"/><pk mz="345.23899249" i="4472.24" sn="43.8931" a="95.0304" fwhm="0.0235533" res="14657.8" algo="Sum"/><pk mz="346.20655153" i="1476.5" sn="14.4201" a="38.3574" fwhm="0.0334032" res="10364.5" algo="Sum"/><pk mz="346.24275800" i="1047.18" sn="10.2208" a="23.7036" fwhm="0.0243875" res="14197.6" algo="Sum"/><pk mz="346.72759035" i="568.722" sn="5.52683" a="11.4714" fwhm="0.0175653" res="19739.4" algo="Sum"/><pk mz="347.16180011" i="11653.9" sn="113.121" a="230.368" fwhm="0.0193502" res="17941" algo="Sum"/><pk mz="347.21923232" i="2527.57" sn="24.4909" a="60.618" fwhm="0.0282005" res="12312.5" algo="Sum"/><pk mz="347.25407560" i="1356.17" sn="13.1267" a="29.1367" fwhm="0.023218" res="14956.3" algo="Sum"/><pk mz="347.29165708" i="693.499" sn="6.70505" a="14.3171" fwhm="0.0200166" res="17350.2" algo="Sum"/><pk mz="347.32890570" i="888.253" sn="8.57891" a="18.5103" fwhm="0.0187515" res="18522.7" algo="Sum"/><pk mz="348.16551880" i="2536.82" sn="24.3431" a="68.7019" fwhm="0.0206108" res="16892.3" algo="Sum"/><pk mz="348.22315894" i="603.572" sn="5.78946" a="14.4222" fwhm="0.0278767" res="12491.6" algo="Sum"/><pk mz="348.26201423" i="526.08" sn="5.04436" a="11.8681" fwhm="0.0216612" res="16077.7" algo="Sum"/><pk mz="348.81369190" i="1794.86" sn="17.1753" a="34.0313" fwhm="0.0176949" res="19712.6" algo="Sum"/><pk mz="348.92051993" i="676.268" sn="6.46659" a="23.4118" fwhm="0.0305796" res="11410.2" algo="Sum"/><pk mz="349.05525128" i="7747.66" sn="73.8138" a="145.632" fwhm="0.0168654" res="20696.6" algo="Sum"/><pk mz="349.12322629" i="833.98" sn="7.92975" a="19.3213" fwhm="0.0274079" res="12738.1" algo="Sum"/><pk mz="349.16197827" i="1587.2" sn="15.0788" a="41.3423" fwhm="0.0256607" res="13606.9" algo="Sum"/><pk mz="349.21180963" i="1316.42" sn="12.5049" a="31.1339" fwhm="0.0270867" res="12892.4" algo="Sum"/><pk mz="349.27070590" i="1382.22" sn="13.1297" a="32.6567" fwhm="0.0207755" res="16811.6" algo="Sum"/><pk mz="350.05886095" i="883.992" sn="8.34596" a="18.729" fwhm="0.0183886" res="19036.7" algo="Sum"/><pk mz="350.81101365" i="1772.35" sn="16.6523" a="34.22" fwhm="0.0172725" res="20310.4" algo="Sum"/><pk mz="350.98012466" i="528.819" sn="4.94534" a="14.1961" fwhm="0.0252047" res="13925.2" algo="Sum"/><pk mz="351.09857963" i="472.189" sn="4.41538" a="10.3759" fwhm="0.0259601" res="13524.5" algo="Sum"/><pk mz="351.15819837" i="711.202" sn="6.65315" a="18.3787" fwhm="0.0311474" res="11274.1" algo="Sum"/><pk mz="351.19437803" i="764.044" sn="7.14911" a="15.5619" fwhm="0.0314086" res="11181.5" algo="Sum"/><pk mz="351.22767677" i="1872.45" sn="17.5207" a="42.7432" fwhm="0.0247604" res="14185.1" algo="Sum"/><pk mz="351.24893548" i="1457.07" sn="13.6343" a="33.0017" fwhm="0.0268259" res="13093.6" algo="Sum"/><pk mz="351.28568468" i="831.328" sn="7.77891" a="16.3198" fwhm="0.0186449" res="18840.9" algo="Sum"/><pk mz="352.80761288" i="704.933" sn="6.5149" a="16.1599" fwhm="0.018716" res="18850.6" algo="Sum"/><pk mz="352.89727939" i="2907.57" sn="26.8684" a="63.6339" fwhm="0.0182861" res="19298.6" algo="Sum"/><pk mz="353.03307945" i="56388.9" sn="521.142" a="1186.93" fwhm="0.019108" res="18475.7" algo="Sum"/><pk mz="353.15308887" i="1081.89" sn="9.9994" a="28.7916" fwhm="0.0270527" res="13054.3" algo="Sum"/><pk mz="353.17143219" i="980.742" sn="9.06562" a="21.87" fwhm="0.0294938" res="11974.4" algo="Sum"/><pk mz="353.20663464" i="910.521" sn="8.4167" a="25.0813" fwhm="0.0341008" res="10357.7" algo="Sum"/><pk mz="353.24441646" i="1131.93" sn="10.4639" a="25.132" fwhm="0.0246633" res="14322.7" algo="Sum"/><pk mz="353.26623636" i="1559.61" sn="14.4175" a="40.3808" fwhm="0.0286432" res="12333.3" algo="Sum"/><pk mz="353.30035380" i="546.221" sn="5.04942" a="13.2643" fwhm="0.0234241" res="15082.8" algo="Sum"/><pk mz="354.03602632" i="6626.26" sn="60.868" a="155.539" fwhm="0.0211615" res="16730.2" algo="Sum"/><pk mz="354.75918667" i="652.447" sn="5.97108" a="14.8569" fwhm="0.0176486" res="20101.3" algo="Sum"/><pk mz="354.89458697" i="1152.62" sn="10.5493" a="26.7834" fwhm="0.0186695" res="19009.3" algo="Sum"/><pk mz="355.03447792" i="4424.8" sn="40.4929" a="100.472" fwhm="0.0200914" res="17670.9" algo="Sum"/><pk mz="355.06731400" i="723.761" sn="6.6229" a="16.3032" fwhm="0.0235725" res="15062.8" algo="Sum"/><pk mz="355.12587162" i="511.012" sn="4.67579" a="14.6168" fwhm="0.0356751" res="9954.45" algo="Sum"/><pk mz="355.16737341" i="1916.7" sn="17.5389" a="40.9222" fwhm="0.0225402" res="15757" algo="Sum"/><pk mz="355.18776750" i="2142.15" sn="19.6035" a="54.7189" fwhm="0.034389" res="10328.5" algo="Sum"/><pk mz="355.22267599" i="1652.09" sn="15.1205" a="37.3292" fwhm="0.0223295" res="15908.2" algo="Sum"/><pk mz="355.25716856" i="588.003" sn="5.38145" a="13.4021" fwhm="0.0293891" res="12088" algo="Sum"/><pk mz="355.28050173" i="548.965" sn="5.02187" a="12.3634" fwhm="0.0246359" res="14421.3" algo="Sum"/><pk mz="356.03929205" i="591.686" sn="5.39937" a="14.8762" fwhm="0.0233157" res="15270.4" algo="Sum"/><pk mz="356.17301721" i="478.29" sn="4.36322" a="11.5007" fwhm="0.0247723" res="14377.9" algo="Sum"/><pk mz="356.18950404" i="546.246" sn="4.98315" a="12.6073" fwhm="0.025519" res="13957.8" algo="Sum"/><pk mz="356.22401505" i="496.323" sn="4.52772" a="12.8492" fwhm="0.0281802" res="12640.9" algo="Sum"/><pk mz="356.27895940" i="655.452" sn="5.97733" a="22.1617" fwhm="0.0275795" res="12918.2" algo="Sum"/><pk mz="356.75635693" i="860.444" sn="7.80937" a="19.7973" fwhm="0.0186791" res="19099.3" algo="Sum"/><pk mz="357.01953990" i="566.721" sn="5.14207" a="20.1031" fwhm="0.0248832" res="14347.8" algo="Sum"/><pk mz="357.18337880" i="6395.47" sn="57.8554" a="119.994" fwhm="0.0223208" res="16002.3" algo="Sum"/><pk mz="357.20481826" i="8100.4" sn="73.227" a="182.161" fwhm="0.0257641" res="13864.4" algo="Sum"/><pk mz="357.23817339" i="2028.02" sn="18.3227" a="42.7265" fwhm="0.0228949" res="15603.4" algo="Sum"/><pk mz="357.27741872" i="477.034" sn="4.30934" a="10.8542" fwhm="0.0271329" res="13167.7" algo="Sum"/><pk mz="358.18659325" i="1575.64" sn="14.139" a="32.0119" fwhm="0.0211121" res="16965.9" algo="Sum"/><pk mz="358.20802837" i="1788.24" sn="16.0441" a="41.4259" fwhm="0.0255902" res="13997.8" algo="Sum"/><pk mz="358.24242249" i="572.557" sn="5.13652" a="14.3672" fwhm="0.0272872" res="13128.6" algo="Sum"/><pk mz="358.29644967" i="985.447" sn="8.83921" a="28.4906" fwhm="0.0249232" res="14376" algo="Sum"/><pk mz="358.75382190" i="524.5" sn="4.6961" a="13.1381" fwhm="0.0211371" res="16972.7" algo="Sum"/><pk mz="358.84223162" i="2613.42" sn="23.3961" a="51.0625" fwhm="0.0176495" res="20331.6" algo="Sum"/><pk mz="358.95200783" i="496.89" sn="4.44207" a="7.87602" fwhm="0.0203662" res="17624.9" algo="Sum"/><pk mz="358.97930342" i="2067.19" sn="18.4665" a="53.4127" fwhm="0.020817" res="17244.5" algo="Sum"/><pk mz="359.04355113" i="50410.6" sn="449.594" a="952.917" fwhm="0.0170736" res="21029.2" algo="Sum"/><pk mz="359.16512549" i="13822.1" sn="123.28" a="293.443" fwhm="0.0185618" res="19349.7" algo="Sum"/><pk mz="359.19870036" i="3993.84" sn="35.6214" a="55.1108" fwhm="0.0149498" res="24027" algo="Sum"/><pk mz="359.21791789" i="6433.84" sn="57.3839" a="150.971" fwhm="0.0259679" res="13833.1" algo="Sum"/><pk mz="359.25300396" i="757.477" sn="6.756" a="14.0333" fwhm="0.0176342" res="20372.5" algo="Sum"/><pk mz="360.04665193" i="5850.83" sn="51.892" a="129.18" fwhm="0.019203" res="18749.5" algo="Sum"/><pk mz="360.16861203" i="2695.19" sn="23.8974" a="59.2253" fwhm="0.0193918" res="18573.2" algo="Sum"/><pk mz="360.22147452" i="1557.36" sn="13.811" a="37.2134" fwhm="0.0239055" res="15068.5" algo="Sum"/><pk mz="360.32335351" i="13827.9" sn="122.642" a="274.015" fwhm="0.0180665" res="19944.2" algo="Sum"/><pk mz="360.83972317" i="1729.29" sn="15.2472" a="37.4472" fwhm="0.0190675" res="18924.3" algo="Sum"/><pk mz="360.97732102" i="1355.51" sn="11.9401" a="29.9266" fwhm="0.0219479" res="16447" algo="Sum"/><pk mz="361.01297518" i="1875.64" sn="16.5217" a="52.0803" fwhm="0.0281156" res="12840.3" algo="Sum"/><pk mz="361.04760023" i="1293.12" sn="11.3906" a="30.2409" fwhm="0.0241926" res="14923.9" algo="Sum"/><pk mz="361.17367659" i="2856.66" sn="25.163" a="104.925" fwhm="0.0406681" res="8881.01" algo="Sum"/><pk mz="361.21108217" i="2170.18" sn="19.1162" a="44.94" fwhm="0.0299832" res="12047.1" algo="Sum"/><pk mz="361.23484592" i="2895.65" sn="25.5065" a="65.5801" fwhm="0.0270928" res="13333.2" algo="Sum"/><pk mz="361.27089617" i="924.844" sn="8.146" a="20.847" fwhm="0.0247962" res="14569.6" algo="Sum"/><pk mz="361.32716905" i="3651.36" sn="32.1692" a="91.6532" fwhm="0.0219602" res="16453.7" algo="Sum"/><pk mz="362.18990536" i="891.813" sn="7.78387" a="23.0696" fwhm="0.0349911" res="10350.9" algo="Sum"/><pk mz="362.24076959" i="6663.51" sn="58.141" a="144.578" fwhm="0.0193582" res="18712.5" algo="Sum"/><pk mz="362.33484918" i="579.95" sn="5.06158" a="18.2693" fwhm="0.0295772" res="12250.5" algo="Sum"/><pk mz="362.92657248" i="3048.22" sn="26.422" a="63.7873" fwhm="0.0177581" res="20437.2" algo="Sum"/><pk mz="363.15710899" i="2525.52" sn="21.8738" a="62.0882" fwhm="0.022814" res="15918.2" algo="Sum"/><pk mz="363.24572451" i="2346.53" sn="20.3224" a="59.304" fwhm="0.0227403" res="15973.7" algo="Sum"/><pk mz="363.28239949" i="471.225" sn="4.08109" a="9.34114" fwhm="0.0241685" res="15031.2" algo="Sum"/><pk mz="363.32357961" i="606.877" sn="5.25593" a="14.7798" fwhm="0.0224021" res="16218.3" algo="Sum"/><pk mz="364.15991041" i="738.986" sn="6.35721" a="18.7174" fwhm="0.0225571" res="16143.9" algo="Sum"/><pk mz="364.25109330" i="470.613" sn="4.04753" a="14.8786" fwhm="0.0347851" res="10471.5" algo="Sum"/><pk mz="364.78791351" i="1188.45" sn="10.1498" a="24.1964" fwhm="0.018437" res="19785.7" algo="Sum"/><pk mz="365.10499412" i="1042.9" sn="8.89996" a="24.9583" fwhm="0.0208527" res="17508.8" algo="Sum"/><pk mz="365.13885356" i="940.569" sn="8.02667" a="16.8579" fwhm="0.023713" res="15398.3" algo="Sum"/><pk mz="365.15501702" i="1038.69" sn="8.86374" a="23.7518" fwhm="0.031692" res="11522" algo="Sum"/><pk mz="365.20685730" i="1252.25" sn="10.6885" a="28.4716" fwhm="0.029464" res="12395" algo="Sum"/><pk mz="365.24469967" i="1725.05" sn="14.7192" a="39.295" fwhm="0.026638" res="13711.4" algo="Sum"/><pk mz="365.30166651" i="632.99" sn="5.39442" a="15.1853" fwhm="0.0291932" res="12513.2" algo="Sum"/><pk mz="365.33863870" i="1020.57" sn="8.69676" a="21.9315" fwhm="0.0186739" res="19564.1" algo="Sum"/><pk mz="366.24903390" i="517.927" sn="4.37947" a="11.6792" fwhm="0.0253589" res="14442.6" algo="Sum"/><pk mz="366.78495408" i="1265.64" sn="10.6623" a="26.4384" fwhm="0.0185166" res="19808.4" algo="Sum"/><pk mz="367.12181701" i="2337.01" sn="19.6634" a="55.1754" fwhm="0.0203586" res="18032.8" algo="Sum"/><pk mz="367.14994570" i="702.947" sn="5.90979" a="17.904" fwhm="0.0368897" res="9952.65" algo="Sum"/><pk mz="367.19301310" i="669.656" sn="5.62332" a="15.9341" fwhm="0.0318931" res="11513.3" algo="Sum"/><pk mz="367.22193022" i="917.551" sn="7.69831" a="28.0259" fwhm="0.0429563" res="8548.74" algo="Sum"/><pk mz="367.25400994" i="776.614" sn="6.51043" a="20.249" fwhm="0.0377913" res="9717.95" algo="Sum"/><pk mz="367.28144250" i="717.295" sn="6.0091" a="17.6728" fwhm="0.0281265" res="13058.2" algo="Sum"/><pk mz="367.33562666" i="1035.59" sn="8.67181" a="26.4919" fwhm="0.0208537" res="17614.9" algo="Sum"/><pk mz="368.27926956" i="995.416" sn="8.29611" a="22.1001" fwhm="0.0206254" res="17855.6" algo="Sum"/><pk mz="368.78207601" i="509.087" sn="4.23393" a="13.2769" fwhm="0.0210029" res="17558.6" algo="Sum"/><pk mz="368.87114636" i="3563.74" sn="29.6312" a="72.4777" fwhm="0.0183488" res="20103.3" algo="Sum"/><pk mz="369.00409249" i="9941.9" sn="82.4259" a="235.24" fwhm="0.021786" res="16937.7" algo="Sum"/><pk mz="369.14518340" i="797.3" sn="6.59567" a="28.9034" fwhm="0.0363342" res="10159.7" algo="Sum"/><pk mz="369.16666850" i="580.096" sn="4.79924" a="8.69036" fwhm="0.0187396" res="19699.8" algo="Sum"/><pk mz="369.22463948" i="3315.27" sn="27.4304" a="84.6731" fwhm="0.0234215" res="15764.3" algo="Sum"/><pk mz="369.27794451" i="562.261" sn="4.65256" a="12.4254" fwhm="0.0246811" res="14962" algo="Sum"/><pk mz="369.35125350" i="24672.5" sn="204.167" a="506.552" fwhm="0.0183939" res="20080.1" algo="Sum"/><pk mz="370.00787743" i="1301.17" sn="10.7112" a="30.2246" fwhm="0.0220597" res="16773" algo="Sum"/><pk mz="370.19840052" i="772.003" sn="6.35177" a="16.7992" fwhm="0.0295958" res="12508.5" algo="Sum"/><pk mz="370.22757200" i="733.801" sn="6.03701" a="22.0256" fwhm="0.0237186" res="15609.1" algo="Sum"/><pk mz="370.29448428" i="1313.04" sn="10.8024" a="30.8858" fwhm="0.0209248" res="17696.4" algo="Sum"/><pk mz="370.35469289" i="7396.78" sn="60.8536" a="154.143" fwhm="0.0187228" res="19780.9" algo="Sum"/><pk mz="370.86825941" i="1486.07" sn="12.168" a="33.689" fwhm="0.0190201" res="19498.7" algo="Sum"/><pk mz="371.00473759" i="1428.38" sn="11.6799" a="34.1026" fwhm="0.0254059" res="14603.1" algo="Sum"/><pk mz="371.03685093" i="3333.59" sn="27.2648" a="70.4186" fwhm="0.0183641" res="20204.5" algo="Sum"/><pk mz="371.10074480" i="688.754" sn="5.63416" a="20.4988" fwhm="0.0228244" res="16258.9" algo="Sum"/><pk mz="371.16242684" i="1495.87" sn="12.2362" a="35.5295" fwhm="0.0213375" res="17394.8" algo="Sum"/><pk mz="371.19576149" i="1173.07" sn="9.59552" a="31.7248" fwhm="0.0322078" res="11525" algo="Sum"/><pk mz="371.21962515" i="1251.34" sn="10.2365" a="36.3179" fwhm="0.0365207" res="10164.6" algo="Sum"/><pk mz="371.25585305" i="824.761" sn="6.74605" a="21.6671" fwhm="0.030218" res="12285.9" algo="Sum"/><pk mz="371.31554062" i="472.405" sn="3.8635" a="11.4062" fwhm="0.0299037" res="12417" algo="Sum"/><pk mz="371.35812812" i="1126.12" sn="9.21091" a="24.5597" fwhm="0.0202292" res="18357.6" algo="Sum"/><pk mz="372.04055489" i="533.793" sn="4.33707" a="11.7978" fwhm="0.0210265" res="17693.9" algo="Sum"/><pk mz="372.31118119" i="498.538" sn="4.05153" a="12.3506" fwhm="0.0226445" res="16441.6" algo="Sum"/><pk mz="372.73396401" i="641.381" sn="5.18471" a="16.3356" fwhm="0.0218632" res="17048.5" algo="Sum"/><pk mz="373.17946233" i="3893.58" sn="31.3836" a="133.546" fwhm="0.0312822" res="11929.4" algo="Sum"/><pk mz="373.23308793" i="1542.31" sn="12.4322" a="35.8457" fwhm="0.0271617" res="13741.1" algo="Sum"/><pk mz="373.27057421" i="1043.95" sn="8.41486" a="23.5405" fwhm="0.0234947" res="15887.4" algo="Sum"/><pk mz="374.18307519" i="884.625" sn="7.08944" a="22.375" fwhm="0.0295096" res="12680.1" algo="Sum"/><pk mz="374.30267221" i="1042.44" sn="8.35219" a="25.2923" fwhm="0.0218544" res="17127.1" algo="Sum"/><pk mz="374.81610411" i="1582.04" sn="12.624" a="32.0853" fwhm="0.0192584" res="19462.5" algo="Sum"/><pk mz="375.01583092" i="40781.3" sn="325.229" a="897.789" fwhm="0.0195317" res="19200.4" algo="Sum"/><pk mz="375.19280006" i="3061.13" sn="24.4016" a="75.5193" fwhm="0.0306487" res="12241.7" algo="Sum"/><pk mz="375.25016488" i="896.145" sn="7.14172" a="20.8719" fwhm="0.0307885" res="12188" algo="Sum"/><pk mz="375.28672045" i="1532.67" sn="12.2145" a="38.4786" fwhm="0.0230593" res="16274.9" algo="Sum"/><pk mz="375.35974615" i="843.19" sn="6.71909" a="17.0068" fwhm="0.018294" res="20518.2" algo="Sum"/><pk mz="376.01863391" i="4768.75" sn="37.9332" a="112.394" fwhm="0.0210184" res="17890" algo="Sum"/><pk mz="376.19679198" i="755.24" sn="6.00241" a="20.1746" fwhm="0.0267252" res="14076.5" algo="Sum"/><pk mz="376.29702784" i="3638.93" sn="28.8311" a="80.2862" fwhm="0.0212435" res="17713.5" algo="Sum"/><pk mz="376.81417284" i="1260.5" sn="9.95384" a="28.0371" fwhm="0.0182832" res="20609.9" algo="Sum"/><pk mz="376.93343677" i="531.17" sn="4.1945" a="18.4291" fwhm="0.0377659" res="9980.79" algo="Sum"/><pk mz="376.98760118" i="1387.71" sn="10.9584" a="31.4514" fwhm="0.0255832" res="14735.8" algo="Sum"/><pk mz="377.01611867" i="3454.58" sn="27.2799" a="82.9958" fwhm="0.0215143" res="17524" algo="Sum"/><pk mz="377.17483235" i="870.973" sn="6.85766" a="18.306" fwhm="0.0234459" res="16087.1" algo="Sum"/><pk mz="377.20818076" i="1217.06" sn="9.57771" a="38.1049" fwhm="0.0459595" res="8207.41" algo="Sum"/><pk mz="377.23290360" i="1567.7" sn="12.3294" a="41.4777" fwhm="0.0331724" res="11371.9" algo="Sum"/><pk mz="377.26611129" i="1101.35" sn="8.65993" a="25.3944" fwhm="0.0322075" res="11713.6" algo="Sum"/><pk mz="377.30085972" i="1372.65" sn="10.7925" a="34.6273" fwhm="0.0258275" res="14608.5" algo="Sum"/><pk mz="378.01780238" i="514.098" sn="4.02569" a="12.3005" fwhm="0.0234498" res="16120.3" algo="Sum"/><pk mz="378.21542033" i="1708.46" sn="13.3397" a="48.9601" fwhm="0.0208847" res="18109.7" algo="Sum"/><pk mz="378.29912881" i="509.529" sn="3.97841" a="13.9492" fwhm="0.0274597" res="13776.5" algo="Sum"/><pk mz="378.89997785" i="3342.55" sn="26.0031" a="80.1207" fwhm="0.0192362" res="19697.2" algo="Sum"/><pk mz="379.15339138" i="479.01" sn="3.71253" a="13.5166" fwhm="0.0300155" res="12631.9" algo="Sum"/><pk mz="379.18879578" i="603.983" sn="4.68112" a="14.627" fwhm="0.02905" res="13053" algo="Sum"/><pk mz="379.21973544" i="890.445" sn="6.90088" a="28.1707" fwhm="0.0418495" res="9061.51" algo="Sum"/><pk mz="379.24276827" i="605.628" sn="4.69321" a="10.4445" fwhm="0.0178834" res="21206.5" algo="Sum"/><pk mz="379.28120954" i="1387.75" sn="10.7535" a="39.2137" fwhm="0.0259594" res="14610.6" algo="Sum"/><pk mz="379.31760653" i="799.729" sn="6.19557" a="17.8855" fwhm="0.0276993" res="13694.1" algo="Sum"/><pk mz="380.76613420" i="791.497" sn="6.08848" a="22.344" fwhm="0.0227558" res="16732.7" algo="Sum"/><pk mz="380.89784271" i="571.642" sn="4.38722" a="16.7925" fwhm="0.0308955" res="12328.6" algo="Sum"/><pk mz="381.02516857" i="24226" sn="185.897" a="504.659" fwhm="0.0183978" res="20710.3" algo="Sum"/><pk mz="381.07829444" i="682.826" sn="5.23894" a="15.6392" fwhm="0.0259416" res="14689.9" algo="Sum"/><pk mz="381.20401009" i="1454.18" sn="11.1582" a="41.1743" fwhm="0.0366562" res="10399.4" algo="Sum"/><pk mz="381.23863291" i="889.55" sn="6.82657" a="20.7191" fwhm="0.0325722" res="11704.4" algo="Sum"/><pk mz="381.29663311" i="1178.49" sn="9.04377" a="32.7108" fwhm="0.0267091" res="14275.9" algo="Sum"/><pk mz="381.33242569" i="529.856" sn="4.06661" a="13.5798" fwhm="0.027839" res="13697.8" algo="Sum"/><pk mz="382.02828884" i="2778.72" sn="21.1936" a="65.0722" fwhm="0.0202826" res="18835.2" algo="Sum"/><pk mz="382.76280630" i="993.171" sn="7.53981" a="26.0533" fwhm="0.0229753" res="16659.8" algo="Sum"/><pk mz="383.02982155" i="664.096" sn="5.03739" a="21.0032" fwhm="0.0218227" res="17551.9" algo="Sum"/><pk mz="383.11571464" i="60649.1" sn="460.039" a="1228.94" fwhm="0.0179023" res="21400.3" algo="Sum"/><pk mz="383.22220729" i="34658.7" sn="262.895" a="753.129" fwhm="0.0185378" res="20672.4" algo="Sum"/><pk mz="383.33009053" i="1028.74" sn="7.80324" a="30.7006" fwhm="0.0255363" res="15011.2" algo="Sum"/><pk mz="384.11929758" i="8359.16" sn="63.067" a="183.316" fwhm="0.0192425" res="19962.1" algo="Sum"/><pk mz="384.22537305" i="7855.2" sn="59.2611" a="176.874" fwhm="0.0192586" res="19950.9" algo="Sum"/><pk mz="384.76129763" i="608.034" sn="4.5664" a="17.1972" fwhm="0.0251228" res="15315.2" algo="Sum"/><pk mz="384.80795797" i="494.988" sn="3.71724" a="10.0612" fwhm="0.0208142" res="18487.7" algo="Sum"/><pk mz="384.84498109" i="1915.15" sn="14.3823" a="41.7888" fwhm="0.0193221" res="19917.4" algo="Sum"/><pk mz="385.12135820" i="2228.12" sn="16.7214" a="58.4641" fwhm="0.0209836" res="18353.5" algo="Sum"/><pk mz="385.22211485" i="2680.94" sn="20.1175" a="85.9246" fwhm="0.0358732" res="10738.4" algo="Sum"/><pk mz="385.27049403" i="471.483" sn="3.53677" a="10.3288" fwhm="0.0309658" res="12441.8" algo="Sum"/><pk mz="386.20256367" i="555.595" sn="4.15879" a="12.0941" fwhm="0.0288177" res="13401.6" algo="Sum"/><pk mz="386.21998732" i="520.475" sn="3.8959" a="19.6217" fwhm="0.0382997" res="10084.1" algo="Sum"/><pk mz="386.84347362" i="946.623" sn="7.05763" a="22.0036" fwhm="0.0201276" res="19219.5" algo="Sum"/><pk mz="386.89400715" i="484.799" sn="3.61412" a="12.5389" fwhm="0.023255" res="16637" algo="Sum"/><pk mz="387.01123072" i="639.34" sn="4.76621" a="15.6044" fwhm="0.0206958" res="18700" algo="Sum"/><pk mz="387.15826773" i="695.743" sn="5.17511" a="15.8091" fwhm="0.0285455" res="13562.8" algo="Sum"/><pk mz="387.19744246" i="983.444" sn="7.30638" a="34.4701" fwhm="0.0446238" res="8676.92" algo="Sum"/><pk mz="387.25080736" i="770.97" sn="5.71903" a="24.0286" fwhm="0.0359093" res="10784.1" algo="Sum"/><pk mz="388.71165955" i="732.437" sn="5.3784" a="16.9257" fwhm="0.0191977" res="20247.9" algo="Sum"/><pk mz="389.17336354" i="1108.08" sn="8.0872" a="28.6376" fwhm="0.0310629" res="12528.6" algo="Sum"/><pk mz="389.20623679" i="961.671" sn="7.01844" a="30.3781" fwhm="0.0427948" res="9094.71" algo="Sum"/><pk mz="389.24180875" i="874.591" sn="6.38401" a="23.8221" fwhm="0.0385947" res="10085.4" algo="Sum"/><pk mz="389.26394839" i="778.451" sn="5.68266" a="20.6146" fwhm="0.0312557" res="12454.2" algo="Sum"/><pk mz="389.37412298" i="932.423" sn="6.80724" a="20.6245" fwhm="0.0196019" res="19864.1" algo="Sum"/><pk mz="389.97304651" i="1260.37" sn="9.15157" a="28.5928" fwhm="0.0197145" res="19781.1" algo="Sum"/><pk mz="390.27645975" i="840.221" sn="6.09858" a="19.1444" fwhm="0.0243971" res="15996.8" algo="Sum"/><pk mz="390.70851200" i="625.385" sn="4.53357" a="14.8275" fwhm="0.0207227" res="18854.1" algo="Sum"/><pk mz="390.79513354" i="1235.17" sn="8.93609" a="32.832" fwhm="0.0281202" res="13897.3" algo="Sum"/><pk mz="390.98788732" i="11152.3" sn="80.3263" a="277.876" fwhm="0.0221997" res="17612.3" algo="Sum"/><pk mz="391.19086484" i="826.717" sn="5.9545" a="21.5968" fwhm="0.0285124" res="13720" algo="Sum"/><pk mz="391.20899402" i="858.412" sn="6.18285" a="27.2609" fwhm="0.0409831" res="9545.62" algo="Sum"/><pk mz="391.27895286" i="1817.15" sn="13.0894" a="51.0972" fwhm="0.0313176" res="12493.9" algo="Sum"/><pk mz="391.35481595" i="621.592" sn="4.47623" a="14.7708" fwhm="0.0213272" res="18350.1" algo="Sum"/><pk mz="391.99040631" i="1383.76" sn="9.90576" a="36.2485" fwhm="0.0254416" res="15407.5" algo="Sum"/><pk mz="392.28626267" i="1148.08" sn="8.21824" a="41.9496" fwhm="0.0316073" res="12411.3" algo="Sum"/><pk mz="392.79288991" i="1574.49" sn="11.2125" a="38.1312" fwhm="0.0211" res="18615.8" algo="Sum"/><pk mz="392.83860847" i="476.904" sn="3.39596" a="12.7454" fwhm="0.0211809" res="18546.9" algo="Sum"/><pk mz="392.90887872" i="470.367" sn="3.34939" a="17.1857" fwhm="0.0397057" res="9895.53" algo="Sum"/><pk mz="392.98792579" i="1572.36" sn="11.1963" a="42.027" fwhm="0.0253594" res="15496.7" algo="Sum"/><pk mz="393.20720804" i="1103.78" sn="7.84858" a="37.6336" fwhm="0.0408233" res="9631.93" algo="Sum"/><pk mz="393.23420391" i="799.529" sn="5.68518" a="18.8537" fwhm="0.035195" res="11173" algo="Sum"/><pk mz="393.29708895" i="27379" sn="194.677" a="598.906" fwhm="0.0195036" res="20165.3" algo="Sum"/><pk mz="393.36878252" i="697.015" sn="4.95555" a="19.0815" fwhm="0.0286921" res="13710" algo="Sum"/><pk mz="394.30026749" i="6863.48" sn="48.5346" a="158.281" fwhm="0.0204703" res="19262.1" algo="Sum"/><pk mz="394.34601479" i="2464.27" sn="17.4263" a="60.4482" fwhm="0.0217943" res="18094" algo="Sum"/><pk mz="394.79109035" i="796.093" sn="5.61484" a="19.732" fwhm="0.0231615" res="17045.1" algo="Sum"/><pk mz="394.83642467" i="487.163" sn="3.43582" a="9.57107" fwhm="0.0201653" res="19579.9" algo="Sum"/><pk mz="394.87413600" i="1700.23" sn="11.9907" a="42.1895" fwhm="0.019639" res="20106.6" algo="Sum"/><pk mz="395.21641460" i="872.997" sn="6.1518" a="25.1511" fwhm="0.0350293" res="11282.4" algo="Sum"/><pk mz="395.25482411" i="790.199" sn="5.56888" a="24.416" fwhm="0.0344596" res="11470.1" algo="Sum"/><pk mz="395.30287177" i="1463.05" sn="10.3094" a="48.4757" fwhm="0.0301798" res="13098.3" algo="Sum"/><pk mz="395.34949171" i="865.037" sn="6.09549" a="20.8587" fwhm="0.0227697" res="17363" algo="Sum"/><pk mz="396.74268408" i="842.064" sn="5.88715" a="22.0921" fwhm="0.0216853" res="18295.5" algo="Sum"/><pk mz="396.92368505" i="647.274" sn="4.52729" a="16.1647" fwhm="0.0218185" res="18192" algo="Sum"/><pk mz="396.99801531" i="22832.9" sn="159.702" a="533.378" fwhm="0.020721" res="19159.2" algo="Sum"/><pk mz="397.18064898" i="880.899" sn="6.14825" a="36.1544" fwhm="0.0506605" res="7840.05" algo="Sum"/><pk mz="397.23613056" i="1551.55" sn="10.8253" a="47.611" fwhm="0.0286466" res="13866.8" algo="Sum"/><pk mz="397.26532751" i="657.144" sn="4.58506" a="14.4827" fwhm="0.0251827" res="15775.3" algo="Sum"/><pk mz="398.00096463" i="2778.63" sn="19.3522" a="71.0007" fwhm="0.0223463" res="17810.6" algo="Sum"/><pk mz="398.32571705" i="591.55" sn="4.1068" a="15.5225" fwhm="0.0213431" res="18663" algo="Sum"/><pk mz="398.74251597" i="1368.13" sn="9.47396" a="24.5099" fwhm="0.0209858" res="19000.6" algo="Sum"/><pk mz="398.76043885" i="1963.73" sn="13.5984" a="47.0889" fwhm="0.0276133" res="14440.9" algo="Sum"/><pk mz="398.99765574" i="2038.28" sn="14.091" a="57.007" fwhm="0.0228043" res="17496.6" algo="Sum"/><pk mz="399.08928189" i="15649.9" sn="108.109" a="336.94" fwhm="0.0197309" res="20226.6" algo="Sum"/><pk mz="399.19810972" i="16592" sn="114.607" a="352.051" fwhm="0.0251843" res="15851.1" algo="Sum"/><pk mz="399.21250365" i="14980.3" sn="103.474" a="304.851" fwhm="0.0193591" res="20621.5" algo="Sum"/><pk mz="399.26121276" i="1448.53" sn="10.0055" a="39.9826" fwhm="0.0313777" res="12724.4" algo="Sum"/><pk mz="399.30261619" i="474.318" sn="3.27608" a="12.5638" fwhm="0.0394059" res="10133.1" algo="Sum"/><pk mz="399.77336844" i="1088.51" sn="7.50575" a="31.1598" fwhm="0.0244664" res="16339.7" algo="Sum"/><pk mz="400.09301888" i="2239.97" sn="15.4109" a="51.716" fwhm="0.0204661" res="19549.1" algo="Sum"/><pk mz="400.20076342" i="3701.62" sn="25.4676" a="76.8814" fwhm="0.0241" res="16605.8" algo="Sum"/><pk mz="400.21719594" i="3643.31" sn="25.0684" a="79.8717" fwhm="0.0249238" res="16057.6" algo="Sum"/><pk mz="400.27666521" i="735.363" sn="5.05773" a="21.8986" fwhm="0.0262939" res="15223.2" algo="Sum"/><pk mz="400.34152074" i="1339.22" sn="9.21106" a="33.9761" fwhm="0.0205999" res="19434.2" algo="Sum"/><pk mz="400.73745690" i="994.965" sn="6.82962" a="23.0277" fwhm="0.0199018" res="20135.7" algo="Sum"/><pk mz="400.78286232" i="921.676" sn="6.32289" a="21.2767" fwhm="0.021883" res="18314.8" algo="Sum"/><pk mz="400.82475745" i="1792.52" sn="12.2889" a="43.146" fwhm="0.0220923" res="18143.2" algo="Sum"/><pk mz="401.08992625" i="1606.19" sn="10.9921" a="43.5959" fwhm="0.0225681" res="17772.4" algo="Sum"/><pk mz="401.19681945" i="2592.38" sn="17.7345" a="78.3701" fwhm="0.0368293" res="10893.4" algo="Sum"/><pk mz="401.26856346" i="491.501" sn="3.36261" a="7.4201" fwhm="0.0158009" res="25395.2" algo="Sum"/><pk mz="401.28112614" i="515.667" sn="3.52795" a="16.688" fwhm="0.033364" res="12027.4" algo="Sum"/><pk mz="401.34255955" i="644.753" sn="4.41052" a="15.434" fwhm="0.0217031" res="18492.4" algo="Sum"/><pk mz="401.77136755" i="473.969" sn="3.23207" a="14.4461" fwhm="0.0279733" res="14362.7" algo="Sum"/><pk mz="402.19855504" i="633.988" sn="4.30765" a="19.478" fwhm="0.0266546" res="15089.3" algo="Sum"/><pk mz="402.35701597" i="2066.09" sn="14.0393" a="50.9471" fwhm="0.0216482" res="18586.2" algo="Sum"/><pk mz="402.77522589" i="613.201" sn="4.14667" a="16.2771" fwhm="0.0240061" res="16778" algo="Sum"/><pk mz="402.82273608" i="1595.04" sn="10.7852" a="36.9528" fwhm="0.0206388" res="19517.7" algo="Sum"/><pk mz="402.86722414" i="626.428" sn="4.2356" a="17.7828" fwhm="0.0236832" res="17010.7" algo="Sum"/><pk mz="403.00700145" i="7075.07" sn="47.8093" a="159.863" fwhm="0.0198355" res="20317.4" algo="Sum"/><pk mz="403.20492201" i="546.832" sn="3.69493" a="27.484" fwhm="0.0526077" res="7664.38" algo="Sum"/><pk mz="403.22506985" i="573.812" sn="3.87759" a="9.78206" fwhm="0.0237594" res="16971.2" algo="Sum"/><pk mz="403.24038184" i="528.795" sn="3.57339" a="7.55679" fwhm="0.0158399" res="25457.3" algo="Sum"/><pk mz="403.27536552" i="480.215" sn="3.24514" a="10.8981" fwhm="0.0272948" res="14774.8" algo="Sum"/><pk mz="403.35889438" i="746.172" sn="5.04238" a="16.5669" fwhm="0.0220452" res="18296.9" algo="Sum"/><pk mz="403.39030740" i="634.786" sn="4.28968" a="15.6547" fwhm="0.027482" res="14678.4" algo="Sum"/><pk mz="404.00998235" i="883.636" sn="5.93232" a="23.1267" fwhm="0.0213656" res="18909.4" algo="Sum"/><pk mz="404.68531655" i="712.526" sn="4.75955" a="15.753" fwhm="0.0194925" res="20761.1" algo="Sum"/><pk mz="404.78714405" i="552.727" sn="3.6918" a="12.9891" fwhm="0.0224443" res="18035.2" algo="Sum"/><pk mz="404.82211257" i="614.3" sn="4.10306" a="18.3148" fwhm="0.0308122" res="13138.4" algo="Sum"/><pk mz="405.09853816" i="555.554" sn="3.70659" a="19.04" fwhm="0.0256425" res="15797.9" algo="Sum"/><pk mz="405.22537897" i="759.669" sn="5.0681" a="22.6187" fwhm="0.0426468" res="9501.89" algo="Sum"/><pk mz="405.26289455" i="756.741" sn="5.04941" a="23.028" fwhm="0.0436685" res="9280.44" algo="Sum"/><pk mz="405.94756496" i="957.306" sn="6.36579" a="22.1546" fwhm="0.0198024" res="20500" algo="Sum"/><pk mz="406.25525645" i="475.784" sn="3.15814" a="16.9082" fwhm="0.0459705" res="8837.3" algo="Sum"/><pk mz="406.68239083" i="615.979" sn="4.0736" a="13.9475" fwhm="0.021337" res="19060" algo="Sum"/><pk mz="406.77190057" i="1659.1" sn="10.9744" a="42.1786" fwhm="0.0216151" res="18818.8" algo="Sum"/><pk mz="406.95741757" i="1612.25" sn="10.6672" a="47.03" fwhm="0.0252999" res="16085.4" algo="Sum"/><pk mz="407.22613425" i="525.213" sn="3.46761" a="14.1752" fwhm="0.0346204" res="11762.6" algo="Sum"/><pk mz="407.25613678" i="874.572" sn="5.76983" a="28.1488" fwhm="0.0477554" res="8527.97" algo="Sum"/><pk mz="407.28464067" i="699.92" sn="4.61496" a="16.9877" fwhm="0.0335457" res="12141.2" algo="Sum"/><pk mz="407.31265769" i="533.473" sn="3.51495" a="13.7186" fwhm="0.0338618" res="12028.7" algo="Sum"/><pk mz="407.34785663" i="502.602" sn="3.30959" a="12.7301" fwhm="0.0288881" res="14100.9" algo="Sum"/><pk mz="408.28527535" i="609.851" sn="3.99479" a="13.117" fwhm="0.0331245" res="12325.8" algo="Sum"/><pk mz="408.76951534" i="2446.39" sn="16.0075" a="63.9315" fwhm="0.0225568" res="18121.8" algo="Sum"/><pk mz="409.18507825" i="657.481" sn="4.28836" a="24.7005" fwhm="0.0499095" res="8198.54" algo="Sum"/><pk mz="409.27089611" i="12711" sn="82.9364" a="302.663" fwhm="0.0207906" res="19685.4" algo="Sum"/><pk mz="409.34302428" i="1731.67" sn="11.2993" a="53.3549" fwhm="0.0259805" res="15755.8" algo="Sum"/><pk mz="410.27440142" i="3008.01" sn="19.5495" a="87.9829" fwhm="0.022392" res="18322.4" algo="Sum"/><pk mz="410.34656096" i="527.627" sn="3.42929" a="16.9972" fwhm="0.0263859" res="15551.7" algo="Sum"/><pk mz="410.76471202" i="1907.47" sn="12.3827" a="47.4601" fwhm="0.0210097" res="19551.2" algo="Sum"/><pk mz="410.85471290" i="1977.5" sn="12.8284" a="51.5873" fwhm="0.0222263" res="18485.1" algo="Sum"/><pk mz="411.18966231" i="495.919" sn="3.20704" a="16.3111" fwhm="0.0414591" res="9917.96" algo="Sum"/><pk mz="411.26646843" i="2135.93" sn="13.8138" a="85.1612" fwhm="0.0351249" res="11708.7" algo="Sum"/><pk mz="411.76938685" i="726.415" sn="4.68571" a="18.4808" fwhm="0.0210285" res="19581.5" algo="Sum"/><pk mz="412.27055863" i="793.56" sn="5.11144" a="23.645" fwhm="0.0315381" res="13072.1" algo="Sum"/><pk mz="412.71650980" i="722.389" sn="4.64183" a="16.5724" fwhm="0.0215003" res="19195.9" algo="Sum"/><pk mz="412.77666234" i="1467.71" sn="9.41582" a="42.1036" fwhm="0.0249366" res="16553" algo="Sum"/><pk mz="412.85254216" i="1214.35" sn="7.78457" a="32.6966" fwhm="0.0232275" res="17774.3" algo="Sum"/><pk mz="412.89645875" i="714.019" sn="4.57748" a="19.6841" fwhm="0.0247047" res="16713.3" algo="Sum"/><pk mz="412.97082359" i="8582.79" sn="55.0235" a="224.895" fwhm="0.0228492" res="18073.7" algo="Sum"/><pk mz="413.17846921" i="981.986" sn="6.28854" a="31.3124" fwhm="0.0336482" res="12279.4" algo="Sum"/><pk mz="413.23059266" i="1113.78" sn="7.13123" a="39.9962" fwhm="0.0351524" res="11755.4" algo="Sum"/><pk mz="413.26587321" i="7083.25" sn="45.3528" a="179.022" fwhm="0.0226836" res="18218.7" algo="Sum"/><pk mz="413.78978555" i="664.674" sn="4.25033" a="16.6745" fwhm="0.0270472" res="15298.8" algo="Sum"/><pk mz="413.97360858" i="1095.81" sn="7.00131" a="33.4683" fwhm="0.0236643" res="17493.6" algo="Sum"/><pk mz="414.26897809" i="1928.95" sn="12.3209" a="50.2224" fwhm="0.0245136" res="16899.6" algo="Sum"/><pk mz="414.71396934" i="1241.38" sn="7.90439" a="28.6946" fwhm="0.0207468" res="19989.3" algo="Sum"/><pk mz="414.77495217" i="476.604" sn="3.03537" a="16.1381" fwhm="0.0384408" res="10790" algo="Sum"/><pk mz="414.97111256" i="1288.75" sn="8.2064" a="41.6086" fwhm="0.0257176" res="16135.7" algo="Sum"/><pk mz="415.19174904" i="12419" sn="79.0435" a="333.86" fwhm="0.0222717" res="18642.1" algo="Sum"/><pk mz="415.27808691" i="1036.59" sn="6.59857" a="34.2266" fwhm="0.031297" res="13268.9" algo="Sum"/><pk mz="415.78429857" i="474.221" sn="3.00635" a="14.2414" fwhm="0.0219975" res="18901.4" algo="Sum"/><pk mz="416.19519231" i="3010.62" sn="19.0705" a="80.9714" fwhm="0.0219306" res="18977.9" algo="Sum"/><pk mz="416.28522108" i="469.257" sn="2.97191" a="12.7086" fwhm="0.0262701" res="15846.4" algo="Sum"/><pk mz="416.71150824" i="800.591" sn="5.04828" a="21.0626" fwhm="0.0232643" res="17912.1" algo="Sum"/><pk mz="416.80011624" i="2392.82" sn="15.0873" a="63.5031" fwhm="0.0217946" res="19124" algo="Sum"/><pk mz="417.00147836" i="6222.47" sn="39.2255" a="145.16" fwhm="0.0207464" res="20099.9" algo="Sum"/><pk mz="417.19159756" i="1985.27" sn="12.506" a="71.9974" fwhm="0.0258383" res="16146.3" algo="Sum"/><pk mz="417.40566629" i="752.007" sn="4.72974" a="18.4654" fwhm="0.0228504" res="18266.9" algo="Sum"/><pk mz="418.00422040" i="832.745" sn="5.22892" a="20.4148" fwhm="0.022065" res="18944.2" algo="Sum"/><pk mz="418.79807897" i="2387.86" sn="14.9041" a="59.1963" fwhm="0.0208005" res="20134" algo="Sum"/><pk mz="418.84022966" i="573.909" sn="3.58211" a="14.8216" fwhm="0.0306848" res="13649.8" algo="Sum"/><pk mz="418.98210153" i="6480.26" sn="40.4426" a="203.963" fwhm="0.0272784" res="15359.5" algo="Sum"/><pk mz="419.24018591" i="591.568" sn="3.68665" a="26.6049" fwhm="0.0459545" res="9122.93" algo="Sum"/><pk mz="419.28641340" i="574.141" sn="3.57781" a="13.16" fwhm="0.0363414" res="11537.4" algo="Sum"/><pk mz="419.31142437" i="585.301" sn="3.6474" a="21.5929" fwhm="0.05229" res="8018.96" algo="Sum"/><pk mz="419.98456156" i="876.458" sn="5.4472" a="29.151" fwhm="0.0303482" res="13838.9" algo="Sum"/><pk mz="420.79430092" i="1003.85" sn="6.2246" a="34.1077" fwhm="0.0259792" res="16197.4" algo="Sum"/><pk mz="420.88445535" i="1962.86" sn="12.1561" a="44.7384" fwhm="0.0210209" res="20022.2" algo="Sum"/><pk mz="420.97822599" i="740.189" sn="4.58251" a="22.4347" fwhm="0.0313328" res="13435.7" algo="Sum"/><pk mz="421.19872633" i="587.469" sn="3.63639" a="16.4544" fwhm="0.0329976" res="12764.5" algo="Sum"/><pk mz="421.23717120" i="590.901" sn="3.65763" a="11.8466" fwhm="0.0323784" res="13009.8" algo="Sum"/><pk mz="421.24580389" i="643.627" sn="3.98365" a="18.0121" fwhm="0.040093" res="10506.7" algo="Sum"/><pk mz="421.30505927" i="486.325" sn="3.0105" a="19.4372" fwhm="0.0453832" res="9283.27" algo="Sum"/><pk mz="421.36188372" i="489.955" sn="3.03341" a="12.3733" fwhm="0.0257961" res="16334.3" algo="Sum"/><pk mz="422.74760236" i="1347.58" sn="8.27616" a="43.5163" fwhm="0.0312895" res="13510.9" algo="Sum"/><pk mz="422.79075665" i="477.977" sn="2.93537" a="15.7539" fwhm="0.0388605" res="10879.7" algo="Sum"/><pk mz="422.88213461" i="750.96" sn="4.60943" a="21.2475" fwhm="0.0253721" res="16667.2" algo="Sum"/><pk mz="422.92578456" i="672.725" sn="4.12884" a="18.7814" fwhm="0.023781" res="17784.2" algo="Sum"/><pk mz="423.26479847" i="739.971" sn="4.53945" a="30.8341" fwhm="0.0414558" res="10210" algo="Sum"/><pk mz="423.32262385" i="882.652" sn="5.41489" a="32.521" fwhm="0.0415976" res="10176.6" algo="Sum"/><pk mz="424.27783908" i="546.47" sn="3.33016" a="20.7889" fwhm="0.0304559" res="13930.9" algo="Sum"/><pk mz="424.34125895" i="1571.38" sn="9.57526" a="45.4945" fwhm="0.0215358" res="19704" algo="Sum"/><pk mz="424.74289575" i="1780.31" sn="10.8167" a="41.4198" fwhm="0.0212895" res="19950.8" algo="Sum"/><pk mz="424.77880940" i="781.095" sn="4.74537" a="24.1302" fwhm="0.0311611" res="13631.7" algo="Sum"/><pk mz="425.21657834" i="634.887" sn="3.85254" a="20.1258" fwhm="0.0337456" res="12600.6" algo="Sum"/><pk mz="425.28082278" i="765.852" sn="4.64725" a="26.5583" fwhm="0.0344948" res="12328.8" algo="Sum"/><pk mz="425.31731180" i="1975.67" sn="11.9883" a="53.4397" fwhm="0.032073" res="13260.9" algo="Sum"/><pk mz="425.77423754" i="501.898" sn="3.03574" a="20.7405" fwhm="0.0386545" res="11014.9" algo="Sum"/><pk mz="426.32043348" i="839.371" sn="5.06518" a="21.2084" fwhm="0.0299312" res="14243.4" algo="Sum"/><pk mz="426.35680651" i="2343.17" sn="14.1326" a="59.1585" fwhm="0.0230658" res="18484.3" algo="Sum"/><pk mz="426.74119709" i="1024.44" sn="6.16426" a="27.6156" fwhm="0.0235689" res="18106.1" algo="Sum"/><pk mz="426.78966773" i="520.518" sn="3.13207" a="15.2831" fwhm="0.0405859" res="10515.7" algo="Sum"/><pk mz="426.82917559" i="2571.25" sn="15.4718" a="59.878" fwhm="0.0212813" res="20056.5" algo="Sum"/><pk mz="427.23218730" i="707.322" sn="4.25414" a="17.6569" fwhm="0.0162429" res="26302.8" algo="Sum"/><pk mz="427.23783479" i="720.49" sn="4.33324" a="19.2618" fwhm="0.0335701" res="12726.8" algo="Sum"/><pk mz="427.35630626" i="1304.11" sn="7.82775" a="38.1711" fwhm="0.0245115" res="17434.9" algo="Sum"/><pk mz="428.37204980" i="1621.7" sn="9.68701" a="45.0305" fwhm="0.0231925" res="18470.3" algo="Sum"/><pk mz="428.82673576" i="1818.74" sn="10.8575" a="43.4942" fwhm="0.0211932" res="20234.1" algo="Sum"/><pk mz="428.94332175" i="1508.33" sn="9.00168" a="49.3408" fwhm="0.0269457" res="15918.8" algo="Sum"/><pk mz="428.99928313" i="546.555" sn="3.26183" a="20.6926" fwhm="0.0429067" res="9998.43" algo="Sum"/><pk mz="429.15884491" i="524.159" sn="3.12059" a="20.2079" fwhm="0.0389749" res="11011.1" algo="Sum"/><pk mz="429.23914513" i="4749.13" sn="28.217" a="125.314" fwhm="0.0223037" res="19245.2" algo="Sum"/><pk mz="429.31847515" i="491.56" sn="2.92032" a="13.7191" fwhm="0.0341689" res="12564.6" algo="Sum"/><pk mz="429.37213768" i="3593.94" sn="21.3566" a="89.2229" fwhm="0.0223668" res="19196.8" algo="Sum"/><pk mz="430.24318408" i="1256.12" sn="7.43332" a="42.9191" fwhm="0.0248311" res="17326.8" algo="Sum"/><pk mz="430.37782752" i="1288.07" sn="7.62178" a="39.8807" fwhm="0.0265878" res="16187.1" algo="Sum"/><pk mz="430.68959837" i="711.774" sn="4.20945" a="20.2116" fwhm="0.0249367" res="17271.3" algo="Sum"/><pk mz="430.82514856" i="573.568" sn="3.39102" a="21.755" fwhm="0.0332467" res="12958.4" algo="Sum"/><pk mz="430.91252211" i="1790.78" sn="10.5848" a="47.1491" fwhm="0.0240213" res="17938.8" algo="Sum"/><pk mz="431.17076606" i="2289.4" sn="13.4907" a="87.0622" fwhm="0.0337724" res="12767" algo="Sum"/><pk mz="431.24034582" i="1499.13" sn="8.8344" a="50.98" fwhm="0.031042" res="13892.1" algo="Sum"/><pk mz="431.27445681" i="567.096" sn="3.3419" a="11.1644" fwhm="0.0223196" res="19322.6" algo="Sum"/><pk mz="431.31288391" i="484.347" sn="2.85453" a="15.2802" fwhm="0.0292235" res="14759.1" algo="Sum"/><pk mz="431.42237604" i="526.154" sn="3.10184" a="14.6956" fwhm="0.0255914" res="16858.1" algo="Sum"/><pk mz="432.17417425" i="574.889" sn="3.37618" a="22.5906" fwhm="0.0346821" res="12461" algo="Sum"/><pk mz="432.68784021" i="623.56" sn="3.65949" a="17.6028" fwhm="0.0229408" res="18861" algo="Sum"/><pk mz="432.77430074" i="1700.09" sn="9.96777" a="43.4086" fwhm="0.0231314" res="18709.3" algo="Sum"/><pk mz="432.97421803" i="5641.87" sn="32.9838" a="149.225" fwhm="0.02308" res="18759.7" algo="Sum"/><pk mz="433.16729873" i="623.79" sn="3.64602" a="20.4041" fwhm="0.0352232" res="12297.8" algo="Sum"/><pk mz="433.97770016" i="724.741" sn="4.22405" a="20.4356" fwhm="0.0251079" res="17284.5" algo="Sum"/><pk mz="434.77158425" i="1911.39" sn="11.1103" a="48.9117" fwhm="0.0220414" res="19725.2" algo="Sum"/><pk mz="434.96313712" i="3173.09" sn="18.4421" a="125.264" fwhm="0.0367927" res="11822" algo="Sum"/><pk mz="435.21746710" i="622.905" sn="3.61622" a="24.2823" fwhm="0.0415895" res="10464.6" algo="Sum"/><pk mz="435.28567167" i="505.202" sn="2.9329" a="14.3629" fwhm="0.0411428" res="10579.9" algo="Sum"/><pk mz="435.96770209" i="468.914" sn="2.71831" a="19.8436" fwhm="0.0363198" res="12003.6" algo="Sum"/><pk mz="436.77068178" i="894.999" sn="5.17173" a="29.8868" fwhm="0.0295263" res="14792.6" algo="Sum"/><pk mz="436.85816600" i="2432.92" sn="14.059" a="68.3174" fwhm="0.0218753" res="19970.4" algo="Sum"/><pk mz="436.96020433" i="773.261" sn="4.46778" a="34.5003" fwhm="0.0384694" res="11358.7" algo="Sum"/><pk mz="437.18812044" i="504.196" sn="2.90957" a="14.8374" fwhm="0.033379" res="13097.7" algo="Sum"/><pk mz="437.23468974" i="842.813" sn="4.86401" a="29.251" fwhm="0.0385857" res="11331.5" algo="Sum"/><pk mz="437.28386697" i="567.801" sn="3.27758" a="23.4273" fwhm="0.0463872" res="9426.83" algo="Sum"/><pk mz="437.33783872" i="499.262" sn="2.88154" a="16.6508" fwhm="0.0421718" res="10370.4" algo="Sum"/><pk mz="438.72186239" i="687.714" sn="3.95007" a="18.8372" fwhm="0.0244699" res="17929" algo="Sum"/><pk mz="438.85568218" i="1162.39" sn="6.66553" a="33.7694" fwhm="0.0247383" res="17739.9" algo="Sum"/><pk mz="438.98320443" i="9319.29" sn="53.4406" a="233.704" fwhm="0.0222837" res="19699.8" algo="Sum"/><pk mz="439.29556541" i="727.202" sn="4.16677" a="13.9747" fwhm="0.0233556" res="18809" algo="Sum"/><pk mz="439.98512475" i="1295.11" sn="7.40433" a="39.5129" fwhm="0.0257887" res="17061.2" algo="Sum"/><pk mz="440.71842493" i="1035.27" sn="5.88027" a="26.8579" fwhm="0.0239451" res="18405.4" algo="Sum"/><pk mz="440.98020045" i="3300.89" sn="18.7268" a="85.2902" fwhm="0.0236478" res="18647.8" algo="Sum"/><pk mz="441.29841069" i="1186.79" sn="6.71784" a="35.1321" fwhm="0.0303433" res="14543.5" algo="Sum"/><pk mz="441.32890573" i="538.467" sn="3.04783" a="11.5287" fwhm="0.030053" res="14685" algo="Sum"/><pk mz="442.71678953" i="659.561" sn="3.7134" a="18.332" fwhm="0.0253456" res="17467.2" algo="Sum"/><pk mz="442.76645433" i="666.921" sn="3.75332" a="14.6203" fwhm="0.0242773" res="18237.9" algo="Sum"/><pk mz="442.80347432" i="1674.13" sn="9.41615" a="42.3699" fwhm="0.0219053" res="20214.5" algo="Sum"/><pk mz="443.22190953" i="539.318" sn="3.02736" a="22.8568" fwhm="0.0531428" res="8340.21" algo="Sum"/><pk mz="444.79962325" i="1199.94" sn="6.68426" a="33.9556" fwhm="0.0248607" res="17891.7" algo="Sum"/><pk mz="444.85024411" i="551.752" sn="3.07363" a="16.5546" fwhm="0.0279757" res="15901.3" algo="Sum"/><pk mz="444.92528145" i="529.637" sn="2.95017" a="19.7747" fwhm="0.0400141" res="11119.2" algo="Sum"/><pk mz="445.12093248" i="502.651" sn="2.79848" a="14.2567" fwhm="0.0290289" res="15333.7" algo="Sum"/><pk mz="445.20103260" i="477.412" sn="2.65686" a="15.2221" fwhm="0.0412798" res="10785" algo="Sum"/><pk mz="445.36654228" i="1380.33" sn="7.68133" a="37.5021" fwhm="0.0248354" res="17932.7" algo="Sum"/><pk mz="445.43631358" i="657.779" sn="3.6601" a="16.4453" fwhm="0.0219229" res="20318.3" algo="Sum"/><pk mz="446.36990154" i="489.386" sn="2.70678" a="13.7128" fwhm="0.0237955" res="18758.6" algo="Sum"/><pk mz="446.66759552" i="534.649" sn="2.95209" a="14.383" fwhm="0.02167" res="20612.3" algo="Sum"/><pk mz="446.79666462" i="517.067" sn="2.85479" a="16.3338" fwhm="0.0303702" res="14711.7" algo="Sum"/><pk mz="446.84841789" i="529.272" sn="2.9221" a="13.0416" fwhm="0.0266966" res="16738" algo="Sum"/><pk mz="446.88694050" i="2120.92" sn="11.7094" a="53.9675" fwhm="0.02322" res="19245.8" algo="Sum"/><pk mz="447.17860609" i="470.524" sn="2.59719" a="16.9229" fwhm="0.0432374" res="10342.4" algo="Sum"/><pk mz="447.21319996" i="501.18" sn="2.7664" a="20.2283" fwhm="0.0366637" res="12197.7" algo="Sum"/><pk mz="447.28603855" i="493.623" sn="2.72466" a="16.9096" fwhm="0.0368689" res="12131.8" algo="Sum"/><pk mz="448.66485472" i="512.187" sn="2.81162" a="13.4543" fwhm="0.0218701" res="20515" algo="Sum"/><pk mz="448.75066768" i="815.211" sn="4.47505" a="26.0435" fwhm="0.0284078" res="15796.7" algo="Sum"/><pk mz="448.94665262" i="2054.23" sn="11.276" a="61.1205" fwhm="0.0262164" res="17124.6" algo="Sum"/><pk mz="449.01114722" i="911.103" sn="5.00117" a="25.823" fwhm="0.0241668" res="18579.7" algo="Sum"/><pk mz="449.28645831" i="545.352" sn="2.9905" a="28.4042" fwhm="0.0415438" res="10814.8" algo="Sum"/><pk mz="449.36260203" i="562.552" sn="3.07987" a="17.3577" fwhm="0.0439975" res="10213.4" algo="Sum"/><pk mz="450.74920364" i="1080.74" sn="5.90461" a="32.5373" fwhm="0.0263191" res="17126.3" algo="Sum"/><pk mz="450.79643087" i="614.015" sn="3.35439" a="17.0789" fwhm="0.0250964" res="17962.6" algo="Sum"/><pk mz="450.93988745" i="1129.04" sn="6.16632" a="48.6244" fwhm="0.0354523" res="12719.6" algo="Sum"/><pk mz="452.74653703" i="659.907" sn="3.5971" a="19.136" fwhm="0.0272834" res="16594.2" algo="Sum"/><pk mz="452.79400437" i="789.235" sn="4.30184" a="18.4112" fwhm="0.0255896" res="17694.4" algo="Sum"/><pk mz="452.83245998" i="1459.41" sn="7.95467" a="38.473" fwhm="0.0244151" res="18547.3" algo="Sum"/><pk mz="453.16653539" i="473.674" sn="2.57341" a="17.9678" fwhm="0.0445736" res="10166.7" algo="Sum"/><pk mz="453.20863888" i="622.033" sn="3.37876" a="20.7887" fwhm="0.0335937" res="13490.9" algo="Sum"/><pk mz="453.29892350" i="611.47" sn="3.3205" a="25.5015" fwhm="0.0468772" res="9669.92" algo="Sum"/><pk mz="453.33507430" i="958.424" sn="5.20474" a="30.0652" fwhm="0.0316309" res="14332" algo="Sum"/><pk mz="454.82939503" i="815.861" sn="4.41225" a="25.2503" fwhm="0.0297217" res="15303" algo="Sum"/><pk mz="454.87926773" i="675.295" sn="3.65129" a="19.3689" fwhm="0.0256514" res="17733.1" algo="Sum"/><pk mz="454.95575737" i="10955.4" sn="59.2481" a="296.541" fwhm="0.0235054" res="19355.4" algo="Sum"/><pk mz="455.31023404" i="597.571" sn="3.2253" a="23.3891" fwhm="0.0446027" res="10208.1" algo="Sum"/><pk mz="455.95808428" i="1516.99" sn="8.17186" a="43.3366" fwhm="0.0260893" res="17476.8" algo="Sum"/><pk mz="456.69716087" i="771.529" sn="4.1407" a="20.307" fwhm="0.0241196" res="18934.7" algo="Sum"/><pk mz="456.95368078" i="4566.38" sn="24.5164" a="135.627" fwhm="0.024043" res="19005.7" algo="Sum"/><pk mz="457.27141907" i="849.742" sn="4.55952" a="33.1116" fwhm="0.0369666" res="12369.9" algo="Sum"/><pk mz="457.30466684" i="566.026" sn="3.03717" a="8.52366" fwhm="0.0168682" res="27110.4" algo="Sum"/><pk mz="457.32675291" i="663.664" sn="3.56107" a="18.6979" fwhm="0.0421717" res="10844.4" algo="Sum"/><pk mz="457.95788765" i="1040.2" sn="5.57084" a="31.2456" fwhm="0.024658" res="18572.4" algo="Sum"/><pk mz="458.69418403" i="569.701" sn="3.0344" a="15.5628" fwhm="0.0261724" res="17525.9" algo="Sum"/><pk mz="458.73954443" i="511.586" sn="2.72443" a="12.2406" fwhm="0.0268895" res="17060.2" algo="Sum"/><pk mz="458.77978573" i="991.936" sn="5.28251" a="29.2016" fwhm="0.0283213" res="16199.1" algo="Sum"/><pk mz="458.95817505" i="580.357" sn="3.08709" a="20.2778" fwhm="0.0322997" res="14209.4" algo="Sum"/><pk mz="459.31774810" i="678.695" sn="3.60628" a="28.9661" fwhm="0.0472775" res="9715.36" algo="Sum"/><pk mz="459.45375944" i="550.723" sn="2.92531" a="14.5683" fwhm="0.0212224" res="21649.5" algo="Sum"/><pk mz="460.77897970" i="996.886" sn="5.25958" a="28.6366" fwhm="0.0256386" res="17972.1" algo="Sum"/><pk mz="460.82494122" i="736.62" sn="3.88393" a="21.6841" fwhm="0.0295805" res="15578.7" algo="Sum"/><pk mz="460.96542894" i="4351.33" sn="22.9408" a="112.5" fwhm="0.0223727" res="20603.9" algo="Sum"/><pk mz="461.32584668" i="1427.25" sn="7.52164" a="62.4643" fwhm="0.0368144" res="12531.1" algo="Sum"/><pk mz="461.96786939" i="639.973" sn="3.36498" a="18.9913" fwhm="0.0242905" res="19018.4" algo="Sum"/><pk mz="462.77672640" i="529.871" sn="2.7753" a="16.0419" fwhm="0.0301905" res="15328.6" algo="Sum"/><pk mz="462.82408413" i="696.811" sn="3.64968" a="19.4851" fwhm="0.0300257" res="15414.3" algo="Sum"/><pk mz="462.86030880" i="1233.41" sn="6.46004" a="36.295" fwhm="0.0267311" res="17315.4" algo="Sum"/><pk mz="462.96259813" i="1439.68" sn="7.54032" a="47.5635" fwhm="0.0258063" res="17939.9" algo="Sum"/><pk mz="463.20200708" i="489.281" sn="2.5609" a="15.7233" fwhm="0.0274456" res="16877.1" algo="Sum"/><pk mz="463.30276345" i="553.496" sn="2.897" a="17.766" fwhm="0.0396955" res="11671.4" algo="Sum"/><pk mz="463.35081613" i="1066.18" sn="5.58031" a="40.592" fwhm="0.0366728" res="12634.7" algo="Sum"/><pk mz="464.72938686" i="627.59" sn="3.26868" a="22.5387" fwhm="0.0260524" res="17838.3" algo="Sum"/><pk mz="464.91182653" i="856.331" sn="4.45438" a="30.1041" fwhm="0.03088" res="15055.4" algo="Sum"/><pk mz="464.97859347" i="1799.34" sn="9.35938" a="52.5942" fwhm="0.0257552" res="18053.8" algo="Sum"/><pk mz="465.33538713" i="492.204" sn="2.55845" a="9.67281" fwhm="0.0255234" res="18231.7" algo="Sum"/><pk mz="465.36303212" i="605.012" sn="3.14477" a="29.0404" fwhm="0.0529805" res="8783.67" algo="Sum"/><pk mz="466.72642280" i="947.093" sn="4.90331" a="26.7466" fwhm="0.0262864" res="17755.4" algo="Sum"/><pk mz="466.77013542" i="560.581" sn="2.90231" a="16.315" fwhm="0.0282964" res="16495.7" algo="Sum"/><pk mz="467.10058529" i="577.251" sn="2.98571" a="16.6417" fwhm="0.027925" res="16726.9" algo="Sum"/><pk mz="467.31508645" i="517.715" sn="2.67816" a="18.384" fwhm="0.0457902" res="10205.6" algo="Sum"/><pk mz="468.30768626" i="793.065" sn="4.08605" a="24.3605" fwhm="0.0290109" res="16142.5" algo="Sum"/><pk mz="468.72427498" i="708.414" sn="3.64204" a="18.8998" fwhm="0.0248585" res="18855.7" algo="Sum"/><pk mz="468.76817834" i="572.213" sn="2.94182" a="15.5855" fwhm="0.0286744" res="16347.9" algo="Sum"/><pk mz="468.81120047" i="1087.46" sn="5.59077" a="37.7227" fwhm="0.0279515" res="16772.3" algo="Sum"/><pk mz="469.32168529" i="1124.75" sn="5.77893" a="50.365" fwhm="0.0490075" res="9576.54" algo="Sum"/><pk mz="469.36369644" i="2527.94" sn="12.9907" a="78.7123" fwhm="0.0262147" res="17904.6" algo="Sum"/><pk mz="470.36842907" i="848.704" sn="4.3452" a="26.4519" fwhm="0.0267653" res="17573.8" algo="Sum"/><pk mz="470.80885378" i="847.648" sn="4.33318" a="26.5786" fwhm="0.0281845" res="16704.5" algo="Sum"/><pk mz="470.85418477" i="757.978" sn="3.87476" a="25.2694" fwhm="0.0271865" res="17319.4" algo="Sum"/><pk mz="470.92828313" i="5380.59" sn="27.4842" a="155.65" fwhm="0.0259361" res="18157.2" algo="Sum"/><pk mz="470.99354192" i="2322.46" sn="11.8641" a="64.1775" fwhm="0.0239275" res="19684.2" algo="Sum"/><pk mz="471.05486254" i="598.221" sn="3.05596" a="16.8731" fwhm="0.027379" res="17205" algo="Sum"/><pk mz="471.28558131" i="490.513" sn="2.50349" a="15.135" fwhm="0.039417" res="11956.4" algo="Sum"/><pk mz="471.29736342" i="470.441" sn="2.40037" a="7.79507" fwhm="0.0171244" res="27522" algo="Sum"/><pk mz="471.34024468" i="747.358" sn="3.8095" a="28.9199" fwhm="0.0416169" res="11325.7" algo="Sum"/><pk mz="471.93091469" i="790.26" sn="4.01964" a="27.1163" fwhm="0.0287814" res="16397.1" algo="Sum"/><pk mz="472.67200351" i="546.109" sn="2.77715" a="15.636" fwhm="0.025035" res="18880.4" algo="Sum"/><pk mz="472.85323953" i="583.19" sn="2.9607" a="22.7461" fwhm="0.0358482" res="13190.4" algo="Sum"/><pk mz="472.92624614" i="2665.6" sn="13.5325" a="79.6935" fwhm="0.0256662" res="18426" algo="Sum"/><pk mz="473.30231531" i="748.053" sn="3.78674" a="26.8087" fwhm="0.0411413" res="11504.3" algo="Sum"/><pk mz="473.34693609" i="710.155" sn="3.59489" a="31.3286" fwhm="0.0553342" res="8554.32" algo="Sum"/><pk mz="473.46750692" i="542.12" sn="2.7436" a="14.7698" fwhm="0.0237741" res="19915.3" algo="Sum"/><pk mz="473.93287655" i="742.308" sn="3.74741" a="25.2314" fwhm="0.0283794" res="16699.9" algo="Sum"/><pk mz="474.66995773" i="525.627" sn="2.65025" a="13.6102" fwhm="0.0250555" res="18944.7" algo="Sum"/><pk mz="474.75845313" i="1004.09" sn="5.06212" a="34.0059" fwhm="0.0255604" res="18573.9" algo="Sum"/><pk mz="474.93648552" i="1001.89" sn="5.04699" a="29.1547" fwhm="0.0308022" res="15418.9" algo="Sum"/><pk mz="474.95341253" i="984.182" sn="4.95636" a="26.0199" fwhm="0.029483" res="16109.4" algo="Sum"/><pk mz="475.32322685" i="3232.03" sn="16.223" a="91.7942" fwhm="0.0263456" res="18041.8" algo="Sum"/><pk mz="476.27250450" i="522.227" sn="2.60734" a="18.6005" fwhm="0.0406122" res="11727.3" algo="Sum"/><pk mz="476.32639022" i="1041.17" sn="5.19821" a="33.6164" fwhm="0.0288934" res="16485.6" algo="Sum"/><pk mz="476.75494693" i="1120.74" sn="5.59018" a="31.78" fwhm="0.0244701" res="19483.2" algo="Sum"/><pk mz="476.80005871" i="582.985" sn="2.90425" a="17.8483" fwhm="0.0311578" res="15302.7" algo="Sum"/><pk mz="476.93934830" i="5193.84" sn="25.8308" a="155.916" fwhm="0.0255751" res="18648.6" algo="Sum"/><pk mz="477.30065258" i="1338.39" sn="6.63737" a="52.7995" fwhm="0.0388734" res="12278.3" algo="Sum"/><pk mz="477.32605581" i="1323.87" sn="6.56276" a="37.4605" fwhm="0.0329786" res="14473.8" algo="Sum"/><pk mz="477.94031435" i="864.767" sn="4.27661" a="27.2121" fwhm="0.0272756" res="17522.6" algo="Sum"/><pk mz="478.29819667" i="745.966" sn="3.68052" a="17.8755" fwhm="0.0208467" res="22943.6" algo="Sum"/><pk mz="478.32765541" i="2995.01" sn="14.7781" a="95.0941" fwhm="0.0261129" res="18317.7" algo="Sum"/><pk mz="478.75332535" i="613.419" sn="3.01236" a="20.7023" fwhm="0.0352785" res="13570.7" algo="Sum"/><pk mz="478.79771467" i="558.267" sn="2.74168" a="16.6338" fwhm="0.0340925" res="14044.1" algo="Sum"/><pk mz="478.84076924" i="1090.44" sn="5.35483" a="33.2774" fwhm="0.0282399" res="16956.2" algo="Sum"/><pk mz="478.93690907" i="2116.22" sn="10.3931" a="71.1615" fwhm="0.0279995" res="17105.2" algo="Sum"/><pk mz="479.00050928" i="485.321" sn="2.38382" a="14.0579" fwhm="0.0291139" res="16452.6" algo="Sum"/><pk mz="479.32968552" i="1615.28" sn="7.9243" a="71.4701" fwhm="0.0397626" res="12054.8" algo="Sum"/><pk mz="480.34184313" i="881.327" sn="4.30279" a="35.7233" fwhm="0.035858" res="13395.7" algo="Sum"/><pk mz="480.70210553" i="484.306" sn="2.35793" a="14.6565" fwhm="0.0258582" res="18589.9" algo="Sum"/><pk mz="480.84019355" i="723.753" sn="3.52452" a="20.9179" fwhm="0.0309934" res="15514.3" algo="Sum"/><pk mz="480.88287141" i="764.383" sn="3.72238" a="23.2547" fwhm="0.0301329" res="15958.7" algo="Sum"/><pk mz="480.94939601" i="1196.55" sn="5.82227" a="40.3028" fwhm="0.0272418" res="17654.8" algo="Sum"/><pk mz="481.20319430" i="1143.1" sn="5.55329" a="33.8919" fwhm="0.0282705" res="17021.4" algo="Sum"/><pk mz="481.26110519" i="981.99" sn="4.77045" a="35.4234" fwhm="0.0335198" res="14357.5" algo="Sum"/><pk mz="481.34584770" i="925.378" sn="4.4935" a="38.6877" fwhm="0.0508463" res="9466.69" algo="Sum"/><pk mz="482.32254136" i="911.359" sn="4.41002" a="28.0006" fwhm="0.0338266" res="14258.7" algo="Sum"/><pk mz="482.35658057" i="860.768" sn="4.1615" a="27.6996" fwhm="0.0319607" res="15092.2" algo="Sum"/><pk mz="482.70052497" i="762.687" sn="3.68528" a="21.6278" fwhm="0.0254422" res="18972.4" algo="Sum"/><pk mz="483.33470311" i="633.052" sn="3.04968" a="30.157" fwhm="0.0397149" res="12170.1" algo="Sum"/><pk mz="483.37923849" i="4438.33" sn="21.3813" a="126.56" fwhm="0.0248886" res="19421.7" algo="Sum"/><pk mz="484.38208088" i="1462.08" sn="7.0096" a="41.8171" fwhm="0.0252023" res="19219.8" algo="Sum"/><pk mz="484.69736593" i="527.184" sn="2.52019" a="16.0406" fwhm="0.0284015" res="17065.9" algo="Sum"/><pk mz="484.78717896" i="1146.1" sn="5.47931" a="34.5" fwhm="0.0275558" res="17592.9" algo="Sum"/><pk mz="485.30003340" i="599.199" sn="2.86144" a="13.791" fwhm="0.0347534" res="13964.1" algo="Sum"/><pk mz="485.35643833" i="3762.65" sn="17.9685" a="154.266" fwhm="0.0339738" res="14286.2" algo="Sum"/><pk mz="486.35970114" i="1218.35" sn="5.79085" a="40.7652" fwhm="0.0352531" res="13796.2" algo="Sum"/><pk mz="486.78439627" i="1150.92" sn="5.45724" a="34.3245" fwhm="0.0272801" res="17844" algo="Sum"/><pk mz="486.82783431" i="571.154" sn="2.7082" a="16.7692" fwhm="0.0325959" res="14935.3" algo="Sum"/><pk mz="486.90049965" i="1508.59" sn="7.15281" a="54.158" fwhm="0.0299606" res="16251.3" algo="Sum"/><pk mz="486.96689594" i="2006.93" sn="9.51681" a="61.7567" fwhm="0.0262064" res="18582" algo="Sum"/><pk mz="487.02226066" i="715.295" sn="3.39114" a="24.7556" fwhm="0.0284194" res="17137" algo="Sum"/><pk mz="487.33782847" i="1095.74" sn="5.19301" a="48.1254" fwhm="0.0555646" res="8770.65" algo="Sum"/><pk mz="488.78306380" i="593.118" sn="2.78913" a="19.4999" fwhm="0.030589" res="15979.1" algo="Sum"/><pk mz="488.87308898" i="1006" sn="4.73027" a="27.9331" fwhm="0.0314191" res="15559.7" algo="Sum"/><pk mz="488.89568203" i="951.142" sn="4.47233" a="30.3654" fwhm="0.034314" res="14247.7" algo="Sum"/><pk mz="489.31798907" i="714.331" sn="3.35588" a="16.0689" fwhm="0.0348973" res="14021.7" algo="Sum"/><pk mz="489.35243263" i="1211.36" sn="5.6909" a="41.9358" fwhm="0.0334208" res="14642.2" algo="Sum"/><pk mz="490.28991585" i="1184.24" sn="5.5199" a="44.2722" fwhm="0.0282789" res="17337.7" algo="Sum"/><pk mz="490.35521814" i="523.943" sn="2.44194" a="20.2191" fwhm="0.0369098" res="13285.2" algo="Sum"/><pk mz="490.73216379" i="674.276" sn="3.13647" a="19.9966" fwhm="0.0279505" res="17557.2" algo="Sum"/><pk mz="490.86957028" i="493.336" sn="2.29451" a="18.0815" fwhm="0.0436038" res="11257.5" algo="Sum"/><pk mz="490.93075285" i="1580.66" sn="7.3508" a="69.6924" fwhm="0.0398595" res="12316.5" algo="Sum"/><pk mz="491.29811919" i="1430.35" sn="6.64413" a="63.7797" fwhm="0.0390105" res="12594" algo="Sum"/><pk mz="491.36797185" i="999.742" sn="4.64374" a="38.4208" fwhm="0.0347933" res="14122.5" algo="Sum"/><pk mz="492.30276212" i="488.797" sn="2.25128" a="26.973" fwhm="0.0443307" res="11105.2" algo="Sum"/><pk mz="492.72888025" i="856.135" sn="3.93182" a="26.125" fwhm="0.0273357" res="18025.1" algo="Sum"/><pk mz="492.91448129" i="3356.6" sn="15.3985" a="122.236" fwhm="0.0306751" res="16068.9" algo="Sum"/><pk mz="493.03645615" i="820.464" sn="3.76198" a="31.9858" fwhm="0.0266752" res="18483" algo="Sum"/><pk mz="493.32299590" i="1649.08" sn="7.54727" a="69.2117" fwhm="0.0527134" res="9358.59" algo="Sum"/><pk mz="493.91625999" i="587.637" sn="2.67605" a="26.4396" fwhm="0.0346062" res="14272.5" algo="Sum"/><pk mz="494.32338100" i="2028.87" sn="9.22408" a="70.7267" fwhm="0.0291479" res="16959.1" algo="Sum"/><pk mz="494.72647093" i="564.244" sn="2.56408" a="17.8065" fwhm="0.0295025" res="16769" algo="Sum"/><pk mz="494.81641623" i="1251.66" sn="5.68138" a="45.199" fwhm="0.0292865" res="16895.7" algo="Sum"/><pk mz="494.91176947" i="1724.08" sn="7.82501" a="65.1968" fwhm="0.0329293" res="15029.5" algo="Sum"/><pk mz="495.32810347" i="1172.42" sn="5.30752" a="61.5839" fwhm="0.051875" res="9548.49" algo="Sum"/><pk mz="496.33806952" i="55902.4" sn="251.896" a="1423.16" fwhm="0.0226982" res="21866.9" algo="Sum"/><pk mz="496.81366156" i="1033.45" sn="4.64881" a="36.0646" fwhm="0.0329046" res="15098.6" algo="Sum"/><pk mz="496.85569941" i="536.381" sn="2.41283" a="14.1997" fwhm="0.0331868" res="14971.5" algo="Sum"/><pk mz="496.93991801" i="3923.95" sn="17.653" a="123.837" fwhm="0.0252113" res="19711" algo="Sum"/><pk mz="497.23637007" i="733.054" sn="3.29196" a="25.9992" fwhm="0.0329472" res="15091.9" algo="Sum"/><pk mz="497.34127969" i="15218.3" sn="68.3458" a="433.417" fwhm="0.0253078" res="19651.7" algo="Sum"/><pk mz="497.94189446" i="706.556" sn="3.16457" a="30.1797" fwhm="0.031396" res="15860" algo="Sum"/><pk mz="498.34377098" i="2957.43" sn="13.2381" a="90.6092" fwhm="0.026922" res="18510.7" algo="Sum"/><pk mz="498.67571145" i="480.729" sn="2.15001" a="14.9161" fwhm="0.0275114" res="18126.1" algo="Sum"/><pk mz="498.81001367" i="522.696" sn="2.3376" a="19.7471" fwhm="0.0426179" res="11704.2" algo="Sum"/><pk mz="498.89950209" i="1008.29" sn="4.50259" a="25.053" fwhm="0.0278686" res="17901.9" algo="Sum"/><pk mz="498.93759106" i="2603.13" sn="11.6211" a="83.9926" fwhm="0.026931" res="18526.5" algo="Sum"/><pk mz="499.37073325" i="3725.18" sn="16.603" a="109.756" fwhm="0.0348706" res="14320.7" algo="Sum"/><pk mz="500.27391223" i="781.735" sn="3.47808" a="30.2215" fwhm="0.0265587" res="18836.6" algo="Sum"/><pk mz="500.37451521" i="1320.87" sn="5.87288" a="54.0564" fwhm="0.0392089" res="12761.8" algo="Sum"/><pk mz="500.76113273" i="881.973" sn="3.9155" a="27.6653" fwhm="0.0280032" res="17882.3" algo="Sum"/><pk mz="500.93504782" i="629.173" sn="2.79245" a="21.0823" fwhm="0.033935" res="14761.6" algo="Sum"/><pk mz="501.33343453" i="2178.81" sn="9.6558" a="82.7091" fwhm="0.035858" res="13981.1" algo="Sum"/><pk mz="501.38839617" i="1976.4" sn="8.75861" a="67.954" fwhm="0.0323939" res="15477.9" algo="Sum"/><pk mz="501.49907006" i="472.867" sn="2.09452" a="15.6839" fwhm="0.0285723" res="17551.9" algo="Sum"/><pk mz="502.28970822" i="756.206" sn="3.34025" a="23.2156" fwhm="0.0345849" res="14523.4" algo="Sum"/><pk mz="502.33012671" i="1291.91" sn="5.70651" a="51.2656" fwhm="0.0349343" res="14379.3" algo="Sum"/><pk mz="502.39226380" i="676.634" sn="2.98877" a="23.9233" fwhm="0.0316882" res="15854.3" algo="Sum"/><pk mz="502.75847062" i="865.022" sn="3.80817" a="26.5823" fwhm="0.0275923" res="18221" algo="Sum"/><pk mz="502.88033203" i="472.44" sn="2.08015" a="25.0997" fwhm="0.0582598" res="8631.68" algo="Sum"/><pk mz="502.93890061" i="1014.78" sn="4.46778" a="39.1532" fwhm="0.0317021" res="15864.5" algo="Sum"/><pk mz="503.33086631" i="1056.76" sn="4.64679" a="37.9276" fwhm="0.0506973" res="9928.16" algo="Sum"/><pk mz="503.36693188" i="868.11" sn="3.81785" a="28.7812" fwhm="0.0402558" res="12504.2" algo="Sum"/><pk mz="503.40328604" i="475.534" sn="2.09088" a="13.7362" fwhm="0.0331074" res="15205.2" algo="Sum"/><pk mz="504.30471632" i="1348.48" sn="5.89981" a="45.6741" fwhm="0.0329905" res="15286.4" algo="Sum"/><pk mz="504.34062699" i="1331.08" sn="5.81878" a="40.766" fwhm="0.0352069" res="14325" algo="Sum"/><pk mz="504.84434955" i="1234.77" sn="5.37231" a="50.4183" fwhm="0.0333334" res="15145.3" algo="Sum"/><pk mz="505.11005744" i="546.651" sn="2.37483" a="18.2984" fwhm="0.0324476" res="15567" algo="Sum"/><pk mz="505.34262234" i="1055.4" sn="4.58138" a="39.8412" fwhm="0.0382412" res="13214.6" algo="Sum"/><pk mz="506.35694531" i="1501.39" sn="6.47546" a="61.893" fwhm="0.0296734" res="17064.3" algo="Sum"/><pk mz="506.84389837" i="771.029" sn="3.31152" a="27.886" fwhm="0.0342" res="14820" algo="Sum"/><pk mz="506.90394305" i="1072.97" sn="4.60781" a="50.55" fwhm="0.0431018" res="11760.6" algo="Sum"/><pk mz="507.29593748" i="864.095" sn="3.70586" a="38.6517" fwhm="0.0587597" res="8633.4" algo="Sum"/><pk mz="507.36214772" i="1041.92" sn="4.46852" a="38.3481" fwhm="0.0430832" res="11776.3" algo="Sum"/><pk mz="508.33814036" i="473.552" sn="2.02269" a="12.258" fwhm="0.0390894" res="13004.5" algo="Sum"/><pk mz="508.37466462" i="805.172" sn="3.4397" a="33.2103" fwhm="0.0372511" res="13647.2" algo="Sum"/><pk mz="508.70546054" i="661.965" sn="2.81726" a="20.9309" fwhm="0.0264934" res="19201.2" algo="Sum"/><pk mz="508.89053497" i="1278.7" sn="5.44046" a="65.5547" fwhm="0.0399759" res="12729.9" algo="Sum"/><pk mz="509.00433603" i="1037.04" sn="4.41032" a="34.6687" fwhm="0.0288346" res="17652.6" algo="Sum"/><pk mz="509.31595287" i="1579.45" sn="6.71079" a="75.8062" fwhm="0.055193" res="9227.91" algo="Sum"/><pk mz="509.36147741" i="1800.8" sn="7.65147" a="71.6235" fwhm="0.0413992" res="12303.7" algo="Sum"/><pk mz="510.32144445" i="552.074" sn="2.33492" a="19.2232" fwhm="0.0601919" res="8478.24" algo="Sum"/><pk mz="510.35612085" i="1401.39" sn="5.92697" a="65.4183" fwhm="0.0386735" res="13196.5" algo="Sum"/><pk mz="510.79135366" i="907.372" sn="3.83686" a="33.7655" fwhm="0.03694" res="13827.6" algo="Sum"/><pk mz="510.88725155" i="795.622" sn="3.3648" a="42.7419" fwhm="0.0474581" res="10765" algo="Sum"/><pk mz="511.10688286" i="1072.85" sn="4.5365" a="36.2937" fwhm="0.027826" res="18367.9" algo="Sum"/><pk mz="511.25259508" i="598.455" sn="2.53009" a="23.668" fwhm="0.0387743" res="13185.4" algo="Sum"/><pk mz="511.32049821" i="738.246" sn="3.12109" a="21.3168" fwhm="0.0401324" res="12740.8" algo="Sum"/><pk mz="511.35418901" i="769.219" sn="3.25203" a="29.801" fwhm="0.0524217" res="9754.63" algo="Sum"/><pk mz="512.33266244" i="531.188" sn="2.24022" a="21.2635" fwhm="0.0386178" res="13266.7" algo="Sum"/><pk mz="512.78790285" i="913.246" sn="3.84829" a="31.3954" fwhm="0.0308832" res="16604.1" algo="Sum"/><pk mz="512.83310193" i="480.379" sn="2.02423" a="13.8851" fwhm="0.0377277" res="13593" algo="Sum"/><pk mz="512.91325437" i="5810.35" sn="24.4827" a="191.273" fwhm="0.0271428" res="18896.8" algo="Sum"/><pk mz="513.34892843" i="909.756" sn="3.8318" a="44.3121" fwhm="0.0487083" res="10539.3" algo="Sum"/><pk mz="513.91467857" i="889.845" sn="3.74355" a="34.7712" fwhm="0.033625" res="15283.7" algo="Sum"/><pk mz="514.78079403" i="468.063" sn="1.95794" a="18.7268" fwhm="0.0486304" res="10585.6" algo="Sum"/><pk mz="514.87553515" i="1183.23" sn="4.94911" a="26.8282" fwhm="0.0260739" res="19746.8" algo="Sum"/><pk mz="514.91037694" i="4297.39" sn="17.9747" a="138.396" fwhm="0.0287968" res="17880.8" algo="Sum"/><pk mz="515.01847599" i="550.768" sn="2.3031" a="20.8448" fwhm="0.030847" res="16695.9" algo="Sum"/><pk mz="515.34804159" i="2248.57" sn="9.39152" a="84.5545" fwhm="0.0349511" res="14744.8" algo="Sum"/><pk mz="515.41023340" i="10803.8" sn="45.0599" a="308.018" fwhm="0.0256517" res="20092.6" algo="Sum"/><pk mz="515.91539384" i="834.159" sn="3.46415" a="33.2925" fwhm="0.0318442" res="16201.2" algo="Sum"/><pk mz="516.30376767" i="2361.81" sn="9.79348" a="71.2896" fwhm="0.0267883" res="19273.5" algo="Sum"/><pk mz="516.35000870" i="807.713" sn="3.34945" a="30.9788" fwhm="0.0480243" res="10751.8" algo="Sum"/><pk mz="516.41383536" i="3491.4" sn="14.4768" a="112.501" fwhm="0.0268189" res="19255.6" algo="Sum"/><pk mz="516.73869930" i="640.922" sn="2.65421" a="21.5053" fwhm="0.0333187" res="15509" algo="Sum"/><pk mz="516.90913870" i="1157.19" sn="4.78177" a="45.5138" fwhm="0.0333762" res="15487.3" algo="Sum"/><pk mz="517.31056780" i="1141.21" sn="4.7038" a="43.1985" fwhm="0.0381704" res="13552.7" algo="Sum"/><pk mz="517.35744116" i="2123.83" sn="8.75426" a="96.6865" fwhm="0.0492402" res="10506.8" algo="Sum"/><pk mz="517.41116030" i="1323.61" sn="5.4559" a="47.0119" fwhm="0.0399975" res="12936.1" algo="Sum"/><pk mz="518.31964106" i="78346.9" sn="321.5" a="2067.54" fwhm="0.0231733" res="22367.2" algo="Sum"/><pk mz="518.73514894" i="777.688" sn="3.18028" a="25.5603" fwhm="0.0309173" res="16778.1" algo="Sum"/><pk mz="518.92189355" i="2891.9" sn="11.8194" a="97.1314" fwhm="0.0268973" res="19292.7" algo="Sum"/><pk mz="519.32264792" i="20919.2" sn="85.2351" a="612.805" fwhm="0.0258259" res="20108.6" algo="Sum"/><pk mz="519.92433019" i="546.845" sn="2.21791" a="22.0441" fwhm="0.0366262" res="14195.4" algo="Sum"/><pk mz="520.27789002" i="548.951" sn="2.22498" a="18.0105" fwhm="0.0362879" res="14337.5" algo="Sum"/><pk mz="520.33575955" i="20141" sn="81.6342" a="640.786" fwhm="0.0268366" res="19389.1" algo="Sum"/><pk mz="520.73480033" i="483.945" sn="1.9569" a="15.6826" fwhm="0.0353372" res="14736.2" algo="Sum"/><pk mz="520.77997678" i="498.681" sn="2.01636" a="16.3228" fwhm="0.0429694" res="12119.8" algo="Sum"/><pk mz="520.81943010" i="891.281" sn="3.6037" a="39.6002" fwhm="0.0379373" res="13728.4" algo="Sum"/><pk mz="520.91902671" i="1994.03" sn="8.05667" a="73.0718" fwhm="0.0288697" res="18043.8" algo="Sum"/><pk mz="521.27592049" i="549.208" sn="2.21585" a="23.8606" fwhm="0.0672073" res="7756.24" algo="Sum"/><pk mz="521.33966629" i="5868.03" sn="23.6767" a="191.266" fwhm="0.02845" res="18324.8" algo="Sum"/><pk mz="522.35212056" i="11799.6" sn="47.415" a="364.22" fwhm="0.0270467" res="19313" algo="Sum"/><pk mz="522.59544798" i="670.1" sn="2.69271" a="20.811" fwhm="0.0269108" res="19419.5" algo="Sum"/><pk mz="522.81676554" i="550.619" sn="2.21187" a="20.9016" fwhm="0.0432255" res="12095.1" algo="Sum"/><pk mz="522.86951759" i="696.611" sn="2.79843" a="29.6345" fwhm="0.0513015" res="10192.1" algo="Sum"/><pk mz="522.93074115" i="990.539" sn="3.97913" a="40.8396" fwhm="0.0446965" res="11699.6" algo="Sum"/><pk mz="523.29465169" i="892.603" sn="3.58242" a="36.6991" fwhm="0.0586165" res="8927.43" algo="Sum"/><pk mz="523.35687880" i="4119.49" sn="16.5334" a="147.108" fwhm="0.0308401" res="16970" algo="Sum"/><pk mz="524.27348849" i="760.384" sn="3.04568" a="27.0036" fwhm="0.032778" res="15994.7" algo="Sum"/><pk mz="524.36832537" i="22052" sn="88.3467" a="658.078" fwhm="0.0257854" res="20335.9" algo="Sum"/><pk mz="524.68239935" i="649.38" sn="2.59924" a="21.2328" fwhm="0.0287195" res="18269.2" algo="Sum"/><pk mz="524.86343615" i="625.708" sn="2.50348" a="27.58" fwhm="0.0465907" res="11265.4" algo="Sum"/><pk mz="524.90122744" i="517.68" sn="2.0715" a="18.2864" fwhm="0.0496981" res="10561.8" algo="Sum"/><pk mz="524.97576648" i="495.107" sn="1.98117" a="21.0835" fwhm="0.034792" res="15089" algo="Sum"/><pk mz="525.28783726" i="1428.32" sn="5.71257" a="57.4995" fwhm="0.0422919" res="12420.5" algo="Sum"/><pk mz="525.37187543" i="7139.29" sn="28.5585" a="229.351" fwhm="0.0287655" res="18264" algo="Sum"/><pk mz="526.29063337" i="847.877" sn="3.37994" a="29.1528" fwhm="0.0405065" res="12992.7" algo="Sum"/><pk mz="526.33613534" i="679.976" sn="2.71063" a="17.3401" fwhm="0.0317074" res="16599.8" algo="Sum"/><pk mz="526.37506290" i="1424.96" sn="5.68042" a="57.1654" fwhm="0.0358095" res="14699.3" algo="Sum"/><pk mz="526.68061099" i="538.656" sn="2.14571" a="16.7046" fwhm="0.0289514" res="18191.9" algo="Sum"/><pk mz="526.76910547" i="771.468" sn="3.07252" a="33.9251" fwhm="0.0373357" res="14109" algo="Sum"/><pk mz="527.09167041" i="976.826" sn="3.87866" a="40.6523" fwhm="0.0312023" res="16892.7" algo="Sum"/><pk mz="527.30493821" i="591.827" sn="2.34939" a="22.7965" fwhm="0.040778" res="12931.1" algo="Sum"/><pk mz="527.32676720" i="814.132" sn="3.23188" a="29.9506" fwhm="0.0505617" res="10429.4" algo="Sum"/><pk mz="527.37832807" i="538.105" sn="2.13634" a="17.0904" fwhm="0.0434826" res="12128.5" algo="Sum"/><pk mz="528.08643182" i="470.819" sn="1.8628" a="20.6282" fwhm="0.0452649" res="11666.6" algo="Sum"/><pk mz="528.76582098" i="915.155" sn="3.61304" a="30.08" fwhm="0.0346116" res="15277.1" algo="Sum"/><pk mz="528.80740002" i="584.512" sn="2.30519" a="20.014" fwhm="0.0519244" res="10184.2" algo="Sum"/><pk mz="528.88582375" i="4025.12" sn="15.8473" a="134.318" fwhm="0.0281881" res="18762.7" algo="Sum"/><pk mz="528.95090372" i="1292.16" sn="5.08775" a="49.3301" fwhm="0.0322303" res="16411.6" algo="Sum"/><pk mz="529.34131833" i="619.632" sn="2.43847" a="33.9969" fwhm="0.0716118" res="7391.82" algo="Sum"/><pk mz="529.88722790" i="704.615" sn="2.76709" a="33.4613" fwhm="0.0342915" res="15452.4" algo="Sum"/><pk mz="530.32203751" i="520.051" sn="2.03665" a="13.7519" fwhm="0.0305191" res="17376.7" algo="Sum"/><pk mz="530.35529603" i="759.833" sn="2.9757" a="31.0817" fwhm="0.0404607" res="13107.9" algo="Sum"/><pk mz="530.76415715" i="583.084" sn="2.27614" a="21.2219" fwhm="0.0423182" res="12542.2" algo="Sum"/><pk mz="530.80979656" i="511.56" sn="1.99693" a="18.3368" fwhm="0.0407803" res="13016.3" algo="Sum"/><pk mz="530.88295647" i="3119.38" sn="12.1786" a="103.746" fwhm="0.0294929" res="18000.4" algo="Sum"/><pk mz="530.94662885" i="621.026" sn="2.4245" a="19.8102" fwhm="0.0355153" res="14949.8" algo="Sum"/><pk mz="530.99074364" i="586.219" sn="2.28851" a="22.1636" fwhm="0.0397894" res="13345" algo="Sum"/><pk mz="531.35026302" i="1114.29" sn="4.348" a="46.7891" fwhm="0.0537482" res="9885.91" algo="Sum"/><pk mz="531.40434915" i="2649.92" sn="10.3393" a="93.8345" fwhm="0.0297565" res="17858.4" algo="Sum"/><pk mz="531.88647275" i="885.128" sn="3.44267" a="42.1899" fwhm="0.0318044" res="16723.7" algo="Sum"/><pk mz="532.27806399" i="886.103" sn="3.44138" a="31.4622" fwhm="0.0352984" res="15079.4" algo="Sum"/><pk mz="532.33608806" i="1593.32" sn="6.18712" a="66.263" fwhm="0.0341171" res="15603.2" algo="Sum"/><pk mz="532.40874919" i="996.05" sn="3.86614" a="31.914" fwhm="0.0359731" res="14800.2" algo="Sum"/><pk mz="532.43080262" i="764.93" sn="2.96747" a="21.1109" fwhm="0.0301642" res="17651.1" algo="Sum"/><pk mz="532.71455834" i="649.336" sn="2.50985" a="25.5432" fwhm="0.0340546" res="15643" algo="Sum"/><pk mz="532.88590315" i="1283.02" sn="4.95545" a="54.024" fwhm="0.046046" res="11572.9" algo="Sum"/><pk mz="532.96343262" i="1042.1" sn="4.0242" a="38.8959" fwhm="0.0316602" res="16833.8" algo="Sum"/><pk mz="533.08648693" i="887.749" sn="3.42734" a="33.1135" fwhm="0.0302962" res="17595.8" algo="Sum"/><pk mz="533.28522620" i="496.723" sn="1.9161" a="15.0749" fwhm="0.0369603" res="14428.6" algo="Sum"/><pk mz="533.33381208" i="1390.89" sn="5.36475" a="76.5647" fwhm="0.0700027" res="7618.76" algo="Sum"/><pk mz="533.38801517" i="858.767" sn="3.31002" a="43.4729" fwhm="0.0632635" res="8431.21" algo="Sum"/><pk mz="533.88729914" i="488.733" sn="1.87956" a="19.5607" fwhm="0.0384484" res="13885.8" algo="Sum"/><pk mz="534.29273929" i="26139.8" sn="100.29" a="785.954" fwhm="0.0258182" res="20694.4" algo="Sum"/><pk mz="534.38597815" i="567.4" sn="2.17652" a="23.9566" fwhm="0.0442764" res="12069.3" algo="Sum"/><pk mz="534.71283635" i="886.733" sn="3.39817" a="31.158" fwhm="0.0315598" res="16942.9" algo="Sum"/><pk mz="534.89570290" i="4386" sn="16.8088" a="152.037" fwhm="0.0279415" res="19143.4" algo="Sum"/><pk mz="535.29608302" i="7112.97" sn="27.2533" a="242.426" fwhm="0.0289033" res="18520.2" algo="Sum"/><pk mz="535.37682134" i="1521.39" sn="5.82919" a="55.9563" fwhm="0.0453125" res="11815.2" algo="Sum"/><pk mz="535.89766847" i="918.359" sn="3.51478" a="37.9543" fwhm="0.0346787" res="15453.2" algo="Sum"/><pk mz="536.29404350" i="3158.01" sn="12.0796" a="115.099" fwhm="0.0297568" res="18022.6" algo="Sum"/><pk mz="536.38207589" i="676.901" sn="2.58928" a="25.5722" fwhm="0.038003" res="14114.2" algo="Sum"/><pk mz="536.70973711" i="711.876" sn="2.72014" a="22.446" fwhm="0.0306705" res="17499.2" algo="Sum"/><pk mz="536.79878733" i="895.435" sn="3.42125" a="40.652" fwhm="0.0413295" res="12988.3" algo="Sum"/><pk mz="536.89307601" i="3175.27" sn="12.1297" a="115.307" fwhm="0.0299023" res="17954.9" algo="Sum"/><pk mz="537.29766884" i="1199.25" sn="4.58015" a="42.9593" fwhm="0.0459373" res="11696.3" algo="Sum"/><pk mz="537.39256392" i="203080" sn="775.539" a="4956.57" fwhm="0.0207868" res="25852.6" algo="Sum"/><pk mz="537.89629341" i="581.209" sn="2.21907" a="32.4934" fwhm="0.0454797" res="11827.2" algo="Sum"/><pk mz="538.30170719" i="475.79" sn="1.81363" a="20.4019" fwhm="0.043429" res="12395" algo="Sum"/><pk mz="538.39534721" i="64362.8" sn="245.34" a="1822.6" fwhm="0.024816" res="21695.5" algo="Sum"/><pk mz="538.79488758" i="902.416" sn="3.43637" a="32.8557" fwhm="0.0335704" res="16049.7" algo="Sum"/><pk mz="538.84055658" i="632.494" sn="2.40841" a="23.1157" fwhm="0.0500837" res="10758.8" algo="Sum"/><pk mz="538.89907623" i="1102.58" sn="4.19814" a="53.4057" fwhm="0.0436394" res="12348.9" algo="Sum"/><pk mz="538.97915334" i="1443.77" sn="5.49654" a="58.6996" fwhm="0.0289187" res="18637.7" algo="Sum"/><pk mz="539.10208952" i="1326.71" sn="5.04835" a="46.1996" fwhm="0.0282838" res="19060.5" algo="Sum"/><pk mz="539.28575428" i="640.097" sn="2.43439" a="33.4773" fwhm="0.0522418" res="10322.9" algo="Sum"/><pk mz="539.39512912" i="20540" sn="78.1235" a="718.75" fwhm="0.0301776" res="17874" algo="Sum"/><pk mz="540.30211469" i="548.074" sn="2.07678" a="25.5765" fwhm="0.0448551" res="12045.5" algo="Sum"/><pk mz="540.39643747" i="4556.88" sn="17.2681" a="190.665" fwhm="0.0333983" res="16180.4" algo="Sum"/><pk mz="540.49430009" i="555.313" sn="2.10425" a="21.2153" fwhm="0.0332479" res="16256.5" algo="Sum"/><pk mz="540.65749401" i="655.954" sn="2.48344" a="20.0467" fwhm="0.0262572" res="20590.8" algo="Sum"/><pk mz="540.79611578" i="495.469" sn="1.87384" a="16.6704" fwhm="0.0479317" res="11282.7" algo="Sum"/><pk mz="540.83564191" i="615.822" sn="2.32761" a="22.2326" fwhm="0.0460342" res="11748.6" algo="Sum"/><pk mz="540.87668929" i="528.814" sn="1.99849" a="15.3532" fwhm="0.0412759" res="13103.9" algo="Sum"/><pk mz="541.11451521" i="670.947" sn="2.53414" a="22.8147" fwhm="0.0306135" res="17675.7" algo="Sum"/><pk mz="541.25956075" i="1083.72" sn="4.09157" a="43.3171" fwhm="0.0341309" res="15858.3" algo="Sum"/><pk mz="541.30782157" i="634.586" sn="2.39609" a="15.273" fwhm="0.0305732" res="17705.3" algo="Sum"/><pk mz="541.33475044" i="720.923" sn="2.72236" a="21.1203" fwhm="0.0412933" res="13109.5" algo="Sum"/><pk mz="541.38897130" i="1574.36" sn="5.94492" a="85.5263" fwhm="0.050652" res="10688.4" algo="Sum"/><pk mz="542.31883237" i="25106.6" sn="94.5089" a="738.327" fwhm="0.0264626" res="20493.8" algo="Sum"/><pk mz="542.65393156" i="536.989" sn="2.0207" a="19.1677" fwhm="0.0323184" res="16790.9" algo="Sum"/><pk mz="542.74463892" i="911.805" sn="3.42887" a="35.1651" fwhm="0.0335313" res="16186.2" algo="Sum"/><pk mz="542.88188356" i="540.845" sn="2.03327" a="23.684" fwhm="0.0563704" res="9630.61" algo="Sum"/><pk mz="542.92149527" i="476.348" sn="1.7908" a="16.8303" fwhm="0.0370924" res="14637" algo="Sum"/><pk mz="543.06194504" i="775.372" sn="2.9115" a="27.2913" fwhm="0.0433768" res="12519.6" algo="Sum"/><pk mz="543.10853103" i="482.762" sn="1.81238" a="18.837" fwhm="0.0420223" res="12924.3" algo="Sum"/><pk mz="543.32188897" i="7753.95" sn="29.0901" a="254.283" fwhm="0.0281111" res="19327.7" algo="Sum"/><pk mz="543.39289026" i="766.902" sn="2.87781" a="31.3457" fwhm="0.0573757" res="9470.79" algo="Sum"/><pk mz="543.88342569" i="549.791" sn="2.05648" a="22.4841" fwhm="0.0354785" res="15330" algo="Sum"/><pk mz="544.33414643" i="19421.7" sn="72.5683" a="586.21" fwhm="0.0267941" res="20315.4" algo="Sum"/><pk mz="544.74157863" i="1127.86" sn="4.20338" a="35.9567" fwhm="0.0307993" res="17686.8" algo="Sum"/><pk mz="544.80439849" i="1549.69" sn="5.77545" a="55.6453" fwhm="0.0324262" res="16801.4" algo="Sum"/><pk mz="544.85839176" i="1503.62" sn="5.60381" a="62.0038" fwhm="0.0412449" res="13210.3" algo="Sum"/><pk mz="544.92349912" i="1501.42" sn="5.59107" a="52.6765" fwhm="0.0308473" res="17665.2" algo="Sum"/><pk mz="545.33770273" i="6171.15" sn="22.9281" a="225.373" fwhm="0.0292122" res="18668.1" algo="Sum"/><pk mz="545.41612212" i="985.686" sn="3.65359" a="34.9509" fwhm="0.0406463" res="13418.6" algo="Sum"/><pk mz="545.81174586" i="855.8" sn="3.1694" a="35.0973" fwhm="0.0303196" res="18001.9" algo="Sum"/><pk mz="546.34969556" i="30188.4" sn="111.666" a="907.15" fwhm="0.0267778" res="20403" algo="Sum"/><pk mz="546.73861465" i="680.461" sn="2.51544" a="27.7576" fwhm="0.0341388" res="16015.2" algo="Sum"/><pk mz="546.85316450" i="1321.96" sn="4.88845" a="50.8454" fwhm="0.0413664" res="13219.8" algo="Sum"/><pk mz="546.91883770" i="775.363" sn="2.86708" a="35.2173" fwhm="0.0507097" res="10785.3" algo="Sum"/><pk mz="547.35325992" i="9711.7" sn="35.8518" a="326.126" fwhm="0.028349" res="19307.7" algo="Sum"/><pk mz="548.27181464" i="724.807" sn="2.67134" a="21.5641" fwhm="0.0359278" res="15260.4" algo="Sum"/><pk mz="548.30792802" i="671.97" sn="2.47691" a="22.0015" fwhm="0.0461763" res="11874.2" algo="Sum"/><pk mz="548.35773338" i="2202.6" sn="8.1206" a="87.0316" fwhm="0.0348794" res="15721.5" algo="Sum"/><pk mz="548.68888316" i="551.187" sn="2.03114" a="19.7352" fwhm="0.0319524" res="17172" algo="Sum"/><pk mz="548.82930153" i="764.595" sn="2.81651" a="27.154" fwhm="0.0432501" res="12689.7" algo="Sum"/><pk mz="548.86630877" i="922.797" sn="3.39942" a="30.0614" fwhm="0.0428789" res="12800.4" algo="Sum"/><pk mz="548.88983246" i="1074.88" sn="3.95967" a="31.5652" fwhm="0.0407749" res="13461.5" algo="Sum"/><pk mz="548.93572984" i="763.947" sn="2.81424" a="33.3673" fwhm="0.0467614" res="11739.1" algo="Sum"/><pk mz="549.07122399" i="729.962" sn="2.68929" a="36.7967" fwhm="0.0452297" res="12139.6" algo="Sum"/><pk mz="549.31570092" i="656.253" sn="2.4169" a="28.9799" fwhm="0.0527458" res="10414.4" algo="Sum"/><pk mz="549.36900523" i="1208.64" sn="4.45105" a="58.4365" fwhm="0.0623615" res="8809.43" algo="Sum"/><pk mz="549.78665539" i="1064.12" sn="3.91399" a="39.8199" fwhm="0.0290298" res="18938.7" algo="Sum"/><pk mz="550.28695928" i="969.872" sn="3.56534" a="30.9439" fwhm="0.035797" res="15372.4" algo="Sum"/><pk mz="550.38177534" i="723.702" sn="2.66013" a="37.8316" fwhm="0.0535254" res="10282.6" algo="Sum"/><pk mz="550.62533170" i="518.58" sn="1.90566" a="16.7909" fwhm="0.0353847" res="15561.1" algo="Sum"/><pk mz="550.68523017" i="829.346" sn="3.04711" a="28.1549" fwhm="0.0291513" res="18890.6" algo="Sum"/><pk mz="550.78850142" i="544.614" sn="2.00081" a="27.729" fwhm="0.065356" res="8427.51" algo="Sum"/><pk mz="550.83275780" i="468.228" sn="1.72018" a="10.3185" fwhm="0.0277694" res="19835.9" algo="Sum"/><pk mz="550.86985106" i="3074.81" sn="11.2963" a="117.895" fwhm="0.0348912" res="15788.2" algo="Sum"/><pk mz="550.99359325" i="652.001" sn="2.39468" a="31.2318" fwhm="0.0385124" res="14306.9" algo="Sum"/><pk mz="551.35118178" i="1891.1" sn="6.94265" a="89.2245" fwhm="0.0434325" res="12694.4" algo="Sum"/><pk mz="551.39998769" i="883.333" sn="3.24273" a="23.7548" fwhm="0.0376738" res="14636.2" algo="Sum"/><pk mz="551.43527494" i="504.167" sn="1.85076" a="17.8292" fwhm="0.0396448" res="13909.4" algo="Sum"/><pk mz="551.87215366" i="861.565" sn="3.15874" a="41.6527" fwhm="0.0381377" res="14470.5" algo="Sum"/><pk mz="552.35839298" i="819.653" sn="3.00284" a="31.6047" fwhm="0.0462986" res="11930.4" algo="Sum"/><pk mz="552.39817266" i="527.963" sn="1.93415" a="19.0755" fwhm="0.0452417" res="12209.9" algo="Sum"/><pk mz="552.68305912" i="674.217" sn="2.4691" a="23.1527" fwhm="0.0303204" res="18228.1" algo="Sum"/><pk mz="552.77348776" i="1181.52" sn="4.31928" a="51.7757" fwhm="0.0347068" res="15927" algo="Sum"/><pk mz="552.86854816" i="2557.11" sn="9.3408" a="97.854" fwhm="0.0336614" res="16424.4" algo="Sum"/><pk mz="553.36657646" i="187363" sn="684.172" a="5207.76" fwhm="0.023566" res="23481.5" algo="Sum"/><pk mz="553.45302820" i="4477.4" sn="16.3496" a="172.212" fwhm="0.0402414" res="13753.3" algo="Sum"/><pk mz="553.87350245" i="730.219" sn="2.66206" a="40.6385" fwhm="0.0458232" res="12087.2" algo="Sum"/><pk mz="554.36957720" i="61735.2" sn="224.801" a="1951.3" fwhm="0.0274376" res="20204.7" algo="Sum"/><pk mz="554.45761429" i="1959.36" sn="7.13362" a="76.6589" fwhm="0.0411506" res="13473.9" algo="Sum"/><pk mz="554.77059286" i="1207.28" sn="4.38488" a="42.6832" fwhm="0.0359985" res="15411" algo="Sum"/><pk mz="554.89583963" i="2066.46" sn="7.508" a="71.468" fwhm="0.0401849" res="13808.6" algo="Sum"/><pk mz="554.95304215" i="1457.36" sn="5.29497" a="58.4409" fwhm="0.0364168" res="15238.9" algo="Sum"/><pk mz="555.06981162" i="1708.2" sn="6.20493" a="62.7923" fwhm="0.0307062" res="18076.8" algo="Sum"/><pk mz="555.30730998" i="527.835" sn="1.91647" a="12.9688" fwhm="0.0371759" res="14937.3" algo="Sum"/><pk mz="555.36654788" i="30794.3" sn="111.808" a="1099" fwhm="0.0308182" res="18020.8" algo="Sum"/><pk mz="555.44749955" i="691.299" sn="2.50953" a="24.9663" fwhm="0.0625016" res="8886.94" algo="Sum"/><pk mz="555.79601209" i="923.262" sn="3.35333" a="33.7199" fwhm="0.0328148" res="16937.3" algo="Sum"/><pk mz="555.89478331" i="582.5" sn="2.11509" a="34.3114" fwhm="0.0585034" res="9501.92" algo="Sum"/><pk mz="556.29865939" i="692.088" sn="2.51031" a="33.0029" fwhm="0.0416984" res="13341" algo="Sum"/><pk mz="556.36811231" i="8744.91" sn="31.7255" a="312.035" fwhm="0.0315183" res="17652.2" algo="Sum"/><pk mz="556.80394101" i="1201.78" sn="4.35471" a="41.9839" fwhm="0.0410733" res="13556.3" algo="Sum"/><pk mz="556.85702229" i="993.023" sn="3.59832" a="25.1312" fwhm="0.0325011" res="17133.5" algo="Sum"/><pk mz="556.89263293" i="2006.5" sn="7.26947" a="74.8018" fwhm="0.0343762" res="16199.9" algo="Sum"/><pk mz="557.09033322" i="1218.8" sn="4.41373" a="48.7341" fwhm="0.0326872" res="17043.1" algo="Sum"/><pk mz="557.30612882" i="776.284" sn="2.80886" a="36.9557" fwhm="0.0465566" res="11970.5" algo="Sum"/><pk mz="557.36738611" i="2619.7" sn="9.47774" a="111.716" fwhm="0.03814" res="14613.7" algo="Sum"/><pk mz="557.81192613" i="733" sn="2.65008" a="34.5691" fwhm="0.0385568" res="14467.3" algo="Sum"/><pk mz="557.89105370" i="590.389" sn="2.13353" a="26.4296" fwhm="0.0533005" res="10466.9" algo="Sum"/><pk mz="558.08991331" i="605.811" sn="2.18764" a="26.4058" fwhm="0.0361136" res="15453.7" algo="Sum"/><pk mz="558.29217808" i="8410.65" sn="30.3184" a="277.182" fwhm="0.0287239" res="19436.5" algo="Sum"/><pk mz="558.36621740" i="802.854" sn="2.8941" a="41.0814" fwhm="0.0627522" res="8897.96" algo="Sum"/><pk mz="558.71810573" i="764.588" sn="2.75436" a="27.9667" fwhm="0.0339308" res="16466.4" algo="Sum"/><pk mz="558.81740023" i="1170.76" sn="4.21717" a="55.6492" fwhm="0.0431567" res="12948.6" algo="Sum"/><pk mz="558.85110233" i="721.733" sn="2.59961" a="15.6403" fwhm="0.027971" res="19979.6" algo="Sum"/><pk mz="558.89264917" i="1086.01" sn="3.91171" a="39.8062" fwhm="0.0398179" res="14036.2" algo="Sum"/><pk mz="559.08899290" i="646.235" sn="2.32704" a="22.3931" fwhm="0.0332493" res="16815" algo="Sum"/><pk mz="559.29644459" i="2891.92" sn="10.4141" a="115.445" fwhm="0.0363269" res="15396.2" algo="Sum"/><pk mz="559.37297855" i="708.977" sn="2.55311" a="27.7705" fwhm="0.0513034" res="10903.2" algo="Sum"/><pk mz="559.40138932" i="775.524" sn="2.79275" a="34.6236" fwhm="0.0459436" res="12175.8" algo="Sum"/><pk mz="559.82331913" i="538.325" sn="1.93511" a="16.3852" fwhm="0.0405912" res="13791.8" algo="Sum"/><pk mz="559.85384372" i="528.604" sn="1.90017" a="18.5394" fwhm="0.0455194" res="12299.2" algo="Sum"/><pk mz="560.30725318" i="6072.66" sn="21.8148" a="206.386" fwhm="0.0300483" res="18646.9" algo="Sum"/><pk mz="560.71491795" i="975.604" sn="3.50248" a="31.6691" fwhm="0.0327387" res="17127" algo="Sum"/><pk mz="560.76717056" i="503.827" sn="1.80876" a="17.4151" fwhm="0.0501399" res="11184.1" algo="Sum"/><pk mz="560.80379088" i="467.51" sn="1.67825" a="7.52215" fwhm="0.0186796" res="30022.2" algo="Sum"/><pk mz="560.83096890" i="606.927" sn="2.17863" a="22.7418" fwhm="0.0486569" res="11526.2" algo="Sum"/><pk mz="560.84785365" i="568.278" sn="2.03989" a="5.37047" fwhm="0.00747797" res="75000" algo="Sum"/><pk mz="560.89256046" i="1008.37" sn="3.61964" a="50.5032" fwhm="0.0432251" res="12976.1" algo="Sum"/><pk mz="561.08279583" i="993.176" sn="3.56578" a="35.8855" fwhm="0.0318044" res="17641.7" algo="Sum"/><pk mz="561.31114290" i="1947.58" sn="6.99295" a="91.6587" fwhm="0.0349602" res="16055.7" algo="Sum"/><pk mz="561.40659468" i="1218.61" sn="4.37552" a="43.2098" fwhm="0.0394719" res="14222.9" algo="Sum"/><pk mz="561.86562103" i="479.022" sn="1.71839" a="17.7705" fwhm="0.046758" res="12016.4" algo="Sum"/><pk mz="562.32275099" i="10161.6" sn="36.3847" a="346.003" fwhm="0.0281427" res="19981.1" algo="Sum"/><pk mz="562.40712880" i="565" sn="2.02319" a="14.8393" fwhm="0.032941" res="17073.2" algo="Sum"/><pk mz="562.71354185" i="594.183" sn="2.12536" a="24.4301" fwhm="0.0363961" res="15460.8" algo="Sum"/><pk mz="562.80249602" i="1341.59" sn="4.798" a="48.8918" fwhm="0.0386038" res="14579" algo="Sum"/><pk mz="562.87842609" i="632.96" sn="2.26366" a="42.6012" fwhm="0.0511556" res="11003.3" algo="Sum"/><pk mz="563.32732116" i="3243.99" sn="11.5847" a="129.187" fwhm="0.0325061" res="17329.9" algo="Sum"/><pk mz="563.42922524" i="940.155" sn="3.35804" a="63.9851" fwhm="0.0561491" res="10034.5" algo="Sum"/><pk mz="563.87284656" i="571.503" sn="2.0355" a="23.2463" fwhm="0.0492989" res="11437.8" algo="Sum"/><pk mz="564.32085199" i="1677.25" sn="5.96738" a="92.371" fwhm="0.0497214" res="11349.6" algo="Sum"/><pk mz="564.43769455" i="482.613" sn="1.71719" a="30.0851" fwhm="0.0647456" res="8717.78" algo="Sum"/><pk mz="564.80071831" i="1084.36" sn="3.85363" a="54.8242" fwhm="0.040368" res="13991.3" algo="Sum"/><pk mz="564.86935911" i="1167.87" sn="4.14806" a="52.466" fwhm="0.0432758" res="13052.8" algo="Sum"/><pk mz="564.96923025" i="485.447" sn="1.72444" a="17.0069" fwhm="0.0396411" res="14252.1" algo="Sum"/><pk mz="565.02354590" i="726.396" sn="2.58016" a="22.4075" fwhm="0.0350406" res="16124.8" algo="Sum"/><pk mz="565.03866199" i="699.997" sn="2.48623" a="18.8067" fwhm="0.033145" res="17047.5" algo="Sum"/><pk mz="565.30874954" i="732.929" sn="2.60188" a="29.3062" fwhm="0.0407855" res="13860.5" algo="Sum"/><pk mz="565.33157981" i="770.429" sn="2.73504" a="20.2462" fwhm="0.03751" res="15071.5" algo="Sum"/><pk mz="565.37336303" i="1111.43" sn="3.94542" a="45.9516" fwhm="0.0562668" res="10048.1" algo="Sum"/><pk mz="565.42193714" i="3380.02" sn="11.9986" a="130.892" fwhm="0.0313447" res="18038.8" algo="Sum"/><pk mz="565.87208837" i="573.334" sn="2.0308" a="27.1026" fwhm="0.0458761" res="12334.8" algo="Sum"/><pk mz="566.03055655" i="476.177" sn="1.68611" a="21.8016" fwhm="0.0483455" res="11708" algo="Sum"/><pk mz="566.31816291" i="5385.09" sn="19.0649" a="165.739" fwhm="0.028476" res="19887.5" algo="Sum"/><pk mz="566.42523876" i="1451.02" sn="5.13706" a="53.8591" fwhm="0.0325102" res="17423" algo="Sum"/><pk mz="566.66289761" i="651.353" sn="2.30434" a="21.5108" fwhm="0.0281739" res="20113" algo="Sum"/><pk mz="566.78975722" i="916.937" sn="3.24219" a="31.1393" fwhm="0.0433577" res="13072.4" algo="Sum"/><pk mz="566.84765506" i="1379.49" sn="4.87879" a="57.817" fwhm="0.0479955" res="11810.4" algo="Sum"/><pk mz="566.87356223" i="1133.2" sn="4.00778" a="42.9679" fwhm="0.0368542" res="15381.5" algo="Sum"/><pk mz="566.96241128" i="865.941" sn="3.06211" a="36.4441" fwhm="0.0378357" res="14984.9" algo="Sum"/><pk mz="567.32763233" i="2105.38" sn="7.4362" a="69.4089" fwhm="0.0377299" res="15036.5" algo="Sum"/><pk mz="567.38603523" i="1102.34" sn="3.89345" a="58.3542" fwhm="0.055909" res="10148.4" algo="Sum"/><pk mz="567.79365063" i="655.988" sn="2.31006" a="24.3283" fwhm="0.0392681" res="14459.4" algo="Sum"/><pk mz="568.33478360" i="4283.9" sn="15.0704" a="161.82" fwhm="0.0319523" res="17787" algo="Sum"/><pk mz="568.39340695" i="573.684" sn="2.01825" a="9.8593" fwhm="0.0235074" res="24179.4" algo="Sum"/><pk mz="568.66065552" i="522.079" sn="1.83399" a="18.2385" fwhm="0.0332158" res="17120.2" algo="Sum"/><pk mz="568.74678243" i="915.405" sn="3.21604" a="35.8308" fwhm="0.0405763" res="14016.7" algo="Sum"/><pk mz="568.80296465" i="830.069" sn="2.91626" a="28.2565" fwhm="0.0483352" res="11767.9" algo="Sum"/><pk mz="568.84361211" i="1277.5" sn="4.48822" a="63.4821" fwhm="0.0433582" res="13119.6" algo="Sum"/><pk mz="569.36044344" i="28472" sn="99.8381" a="893.213" fwhm="0.0282979" res="20120.2" algo="Sum"/><pk mz="569.42807592" i="7079.31" sn="24.7847" a="263.997" fwhm="0.03079" res="18493.9" algo="Sum"/><pk mz="569.80710602" i="1016.7" sn="3.55625" a="43.5798" fwhm="0.0432958" res="13160.8" algo="Sum"/><pk mz="569.84495473" i="561.993" sn="1.96581" a="22.6533" fwhm="0.0435514" res="13084.4" algo="Sum"/><pk mz="570.31407008" i="861.722" sn="3.01209" a="27.0594" fwhm="0.0345477" res="16508" algo="Sum"/><pk mz="570.36330934" i="9788.73" sn="34.2158" a="343.938" fwhm="0.0306328" res="18619.3" algo="Sum"/><pk mz="570.43174580" i="2767.82" sn="9.67474" a="104.898" fwhm="0.0329002" res="17338.2" algo="Sum"/><pk mz="570.74466873" i="1023.75" sn="3.57755" a="39.966" fwhm="0.0390437" res="14618.1" algo="Sum"/><pk mz="570.82088794" i="943.232" sn="3.29654" a="21.207" fwhm="0.0282687" res="20192.6" algo="Sum"/><pk mz="570.86942382" i="3638.71" sn="12.719" a="140.214" fwhm="0.0325602" res="17532.7" algo="Sum"/><pk mz="570.92250477" i="929.288" sn="3.24788" a="42.0778" fwhm="0.0461653" res="12366.9" algo="Sum"/><pk mz="571.04241029" i="827.159" sn="2.89002" a="34.8518" fwhm="0.0402448" res="14189.2" algo="Sum"/><pk mz="571.36044441" i="5024" sn="17.5434" a="188.45" fwhm="0.0335448" res="17032.7" algo="Sum"/><pk mz="571.43119819" i="1292.94" sn="4.51483" a="52.196" fwhm="0.0420543" res="13588" algo="Sum"/><pk mz="571.82605163" i="528.101" sn="1.84364" a="17.2567" fwhm="0.0494958" res="11553" algo="Sum"/><pk mz="571.86564532" i="962.153" sn="3.35899" a="42.8035" fwhm="0.0431505" res="13252.8" algo="Sum"/><pk mz="572.36322714" i="2025.1" sn="7.06685" a="77.7852" fwhm="0.0335337" res="17068.3" algo="Sum"/><pk mz="572.43270577" i="513.675" sn="1.79256" a="20.0122" fwhm="0.0433331" res="13210.1" algo="Sum"/><pk mz="572.74260998" i="645.826" sn="2.25194" a="24.3121" fwhm="0.0428583" res="13363.6" algo="Sum"/><pk mz="572.76406582" i="501.122" sn="1.74737" a="6.72489" fwhm="0.0141585" res="40453.7" algo="Sum"/><pk mz="572.86549046" i="4236.93" sn="14.7739" a="142.898" fwhm="0.0335532" res="17073.3" algo="Sum"/><pk mz="572.97576945" i="569.683" sn="1.98671" a="20.6105" fwhm="0.0456297" res="12557.1" algo="Sum"/><pk mz="573.00531538" i="504.025" sn="1.75778" a="16.0107" fwhm="0.0376623" res="15214.3" algo="Sum"/><pk mz="573.36578563" i="1028.98" sn="3.58747" a="56.9178" fwhm="0.0504267" res="11370.3" algo="Sum"/><pk mz="573.42590795" i="702.003" sn="2.44714" a="34.3066" fwhm="0.0574487" res="9981.53" algo="Sum"/><pk mz="573.86329829" i="1089.08" sn="3.7926" a="45.2817" fwhm="0.0418307" res="13718.7" algo="Sum"/><pk mz="574.36942819" i="513.065" sn="1.7852" a="29.276" fwhm="0.0575904" res="9973.35" algo="Sum"/><pk mz="574.69439662" i="569.462" sn="1.97966" a="25.4318" fwhm="0.0441766" res="13009" algo="Sum"/><pk mz="574.78106854" i="542.914" sn="1.8867" a="17.604" fwhm="0.038205" res="15044.6" algo="Sum"/><pk mz="574.83109868" i="838.946" sn="2.91528" a="26.2437" fwhm="0.0380909" res="15091.1" algo="Sum"/><pk mz="574.86390912" i="1837.5" sn="6.3852" a="71.8214" fwhm="0.0372808" res="15419.9" algo="Sum"/><pk mz="575.38703853" i="816.068" sn="2.83062" a="53.5433" fwhm="0.0773484" res="7438.9" algo="Sum"/><pk mz="575.43905912" i="656.586" sn="2.27739" a="29.1171" fwhm="0.0616848" res="9328.7" algo="Sum"/><pk mz="575.49797441" i="771.1" sn="2.67439" a="36.7487" fwhm="0.0468998" res="12270.8" algo="Sum"/><pk mz="575.86744259" i="489.616" sn="1.69544" a="21.1716" fwhm="0.0458828" res="12550.8" algo="Sum"/><pk mz="576.27657009" i="2155.69" sn="7.46276" a="75.6683" fwhm="0.0307681" res="18729.7" algo="Sum"/><pk mz="576.46570506" i="550.401" sn="1.90457" a="24.3535" fwhm="0.0594191" res="9701.69" algo="Sum"/><pk mz="576.50436178" i="505.622" sn="1.74962" a="20.3095" fwhm="0.0432349" res="13334.2" algo="Sum"/><pk mz="576.69319973" i="819.621" sn="2.83639" a="30.4105" fwhm="0.0333834" res="17274.8" algo="Sum"/><pk mz="576.81404595" i="519.043" sn="1.79395" a="13.3055" fwhm="0.0378891" res="15223.8" algo="Sum"/><pk mz="576.87786155" i="2226.73" sn="7.69579" a="104.619" fwhm="0.0328346" res="17569.2" algo="Sum"/><pk mz="577.05191026" i="970.04" sn="3.3533" a="39.6354" fwhm="0.0332383" res="17361.1" algo="Sum"/><pk mz="577.28203792" i="808.994" sn="2.79435" a="41.0959" fwhm="0.0435862" res="13244.6" algo="Sum"/><pk mz="577.37754001" i="763.386" sn="2.63706" a="32.4484" fwhm="0.0601426" res="9600.15" algo="Sum"/><pk mz="577.47298939" i="541.723" sn="1.87145" a="15.2155" fwhm="0.0426494" res="13540" algo="Sum"/><pk mz="577.51406027" i="1033.13" sn="3.56911" a="39.4625" fwhm="0.0366638" res="15751.6" algo="Sum"/><pk mz="577.78125802" i="560.404" sn="1.93395" a="18.7616" fwhm="0.0395822" res="14597" algo="Sum"/><pk mz="577.87908381" i="539.749" sn="1.86269" a="27.6493" fwhm="0.0467348" res="12365.1" algo="Sum"/><pk mz="578.27665921" i="1012.54" sn="3.49227" a="41.4707" fwhm="0.0373096" res="15499.4" algo="Sum"/><pk mz="578.51825947" i="474.285" sn="1.63572" a="20.1013" fwhm="0.0424294" res="13634.9" algo="Sum"/><pk mz="578.69117603" i="602.13" sn="2.07325" a="22.9061" fwhm="0.0395568" res="14629.4" algo="Sum"/><pk mz="578.73467411" i="544.7" sn="1.87527" a="15.3994" fwhm="0.042696" res="13554.8" algo="Sum"/><pk mz="578.77927648" i="1221.59" sn="4.20653" a="55.8083" fwhm="0.0401034" res="14432.2" algo="Sum"/><pk mz="578.87627657" i="2194.28" sn="7.55922" a="93.0079" fwhm="0.0311976" res="18555.1" algo="Sum"/><pk mz="579.28807685" i="1913.55" sn="6.58419" a="71.4426" fwhm="0.0332193" res="17438.3" algo="Sum"/><pk mz="579.34176535" i="535.413" sn="1.84215" a="11.9674" fwhm="0.028479" res="20342.8" algo="Sum"/><pk mz="579.38099236" i="712.128" sn="2.44992" a="23.3524" fwhm="0.0441971" res="13109" algo="Sum"/><pk mz="579.42733304" i="1018.37" sn="3.50347" a="56.5047" fwhm="0.0634096" res="9137.85" algo="Sum"/><pk mz="579.79102310" i="612.281" sn="2.10356" a="21.874" fwhm="0.0459732" res="12611.5" algo="Sum"/><pk mz="579.85272029" i="557.073" sn="1.91349" a="24.0193" fwhm="0.0535585" res="10826.5" algo="Sum"/><pk mz="580.28878378" i="1069.32" sn="3.66839" a="46.9853" fwhm="0.0421798" res="13757.5" algo="Sum"/><pk mz="580.35565293" i="610.513" sn="2.09475" a="32.0006" fwhm="0.048939" res="11858.7" algo="Sum"/><pk mz="580.43203441" i="527.041" sn="1.80796" a="16.5711" fwhm="0.0385167" res="15069.6" algo="Sum"/><pk mz="580.77920784" i="1053.08" sn="3.60295" a="45.7466" fwhm="0.0494943" res="11734.3" algo="Sum"/><pk mz="580.84813996" i="1053.14" sn="3.60314" a="33.8366" fwhm="0.0453389" res="12811.3" algo="Sum"/><pk mz="580.87460443" i="1086.44" sn="3.71708" a="49.8579" fwhm="0.0529883" res="10962.3" algo="Sum"/><pk mz="581.29263990" i="714.753" sn="2.44272" a="32.854" fwhm="0.0565952" res="10271.1" algo="Sum"/><pk mz="581.35178550" i="683.227" sn="2.33465" a="18.8343" fwhm="0.0353853" res="16429.2" algo="Sum"/><pk mz="581.39968399" i="3541.48" sn="12.0917" a="152.47" fwhm="0.0421931" res="13779.5" algo="Sum"/><pk mz="581.80299956" i="675.395" sn="2.30274" a="29.2427" fwhm="0.0511347" res="11377.9" algo="Sum"/><pk mz="581.84471897" i="732.656" sn="2.49783" a="27.3595" fwhm="0.0437732" res="13292.3" algo="Sum"/><pk mz="582.29284203" i="2091.59" sn="7.1165" a="86.0841" fwhm="0.0332068" res="17535.4" algo="Sum"/><pk mz="582.40377503" i="1472.53" sn="5.00038" a="65.3737" fwhm="0.0438464" res="13282.8" algo="Sum"/><pk mz="582.63842891" i="571.057" sn="1.93858" a="19.3437" fwhm="0.0278581" res="20914.5" algo="Sum"/><pk mz="582.81387196" i="1033.9" sn="3.50947" a="39.6298" fwhm="0.0593576" res="9818.69" algo="Sum"/><pk mz="582.85737138" i="1238.86" sn="4.20412" a="47.1777" fwhm="0.0538222" res="10829.3" algo="Sum"/><pk mz="582.93228570" i="581.072" sn="1.97171" a="27.5553" fwhm="0.0502829" res="11593.1" algo="Sum"/><pk mz="583.25182193" i="769.236" sn="2.6091" a="27.956" fwhm="0.0425598" res="13704.3" algo="Sum"/><pk mz="583.31914317" i="1858.23" sn="6.30274" a="91.7699" fwhm="0.0496097" res="11758.2" algo="Sum"/><pk mz="583.38822096" i="1069.62" sn="3.62795" a="69.2874" fwhm="0.0652708" res="8937.97" algo="Sum"/><pk mz="583.46218301" i="484.308" sn="1.64234" a="21.8612" fwhm="0.0447446" res="13039.8" algo="Sum"/><pk mz="583.80910555" i="641.373" sn="2.17366" a="25.3341" fwhm="0.0467944" res="12476.1" algo="Sum"/><pk mz="583.85756307" i="506.552" sn="1.7164" a="22.8513" fwhm="0.0501843" res="11634.3" algo="Sum"/><pk mz="584.31042926" i="1409.01" sn="4.77164" a="75.424" fwhm="0.048247" res="12110.8" algo="Sum"/><pk mz="584.38436312" i="536.378" sn="1.81619" a="34.5368" fwhm="0.0770191" res="7587.52" algo="Sum"/><pk mz="584.63750107" i="576.064" sn="1.94997" a="19.511" fwhm="0.0324926" res="17993" algo="Sum"/><pk mz="584.72457918" i="756.298" sn="2.55977" a="33.8338" fwhm="0.0472326" res="12379.7" algo="Sum"/><pk mz="584.81441588" i="734.794" sn="2.48647" a="40.9448" fwhm="0.0589573" res="9919.29" algo="Sum"/><pk mz="584.85637219" i="631.769" sn="2.1378" a="19.1646" fwhm="0.0429213" res="13626.2" algo="Sum"/><pk mz="585.28663424" i="1094.23" sn="3.70073" a="35.0377" fwhm="0.0348727" res="16783.5" algo="Sum"/><pk mz="585.33655137" i="8597.24" sn="29.0798" a="322.456" fwhm="0.0313465" res="18673.1" algo="Sum"/><pk mz="586.30569084" i="2994.92" sn="10.1203" a="97.916" fwhm="0.0357352" res="16406.9" algo="Sum"/><pk mz="586.33798963" i="3232.02" sn="10.9221" a="135.803" fwhm="0.0421503" res="13910.6" algo="Sum"/><pk mz="586.72191910" i="927.677" sn="3.13219" a="40.0207" fwhm="0.0469656" res="12492.6" algo="Sum"/><pk mz="586.76766353" i="579.277" sn="1.95581" a="20.3816" fwhm="0.0477683" res="12283.6" algo="Sum"/><pk mz="586.78840616" i="499.185" sn="1.68528" a="4.69225" fwhm="0.00955385" res="61419.1" algo="Sum"/><pk mz="586.84210880" i="3095" sn="10.4481" a="127.09" fwhm="0.0335381" res="17497.8" algo="Sum"/><pk mz="586.90511012" i="1099.28" sn="3.71093" a="40.4925" fwhm="0.0418168" res="14035.1" algo="Sum"/><pk mz="587.00699292" i="552.335" sn="1.86339" a="29.9194" fwhm="0.0620039" res="9467.26" algo="Sum"/><pk mz="587.33578922" i="2208.85" sn="7.45087" a="89.4935" fwhm="0.0432867" res="13568.5" algo="Sum"/><pk mz="587.39728271" i="617.193" sn="2.08191" a="15.8203" fwhm="0.0382351" res="15362.8" algo="Sum"/><pk mz="587.45624251" i="604.645" sn="2.0393" a="26.2168" fwhm="0.0498925" res="11774.4" algo="Sum"/><pk mz="587.84305610" i="796.62" sn="2.68217" a="43.1524" fwhm="0.0533943" res="11009.5" algo="Sum"/><pk mz="588.33643015" i="881.111" sn="2.96192" a="53.4622" fwhm="0.0542869" res="10837.5" algo="Sum"/><pk mz="588.40329855" i="814.251" sn="2.73713" a="36.263" fwhm="0.0442753" res="13289.7" algo="Sum"/><pk mz="588.71821969" i="640.64" sn="2.15131" a="23.6342" fwhm="0.0460167" res="12793.6" algo="Sum"/><pk mz="588.76723789" i="917.296" sn="3.08037" a="31.3176" fwhm="0.0444918" res="13233.2" algo="Sum"/><pk mz="588.83943896" i="3501.63" sn="11.752" a="160.869" fwhm="0.0348019" res="16919.7" algo="Sum"/><pk mz="588.90372235" i="816.826" sn="2.74133" a="28.6262" fwhm="0.0429059" res="13725.5" algo="Sum"/><pk mz="588.94862085" i="644.445" sn="2.16294" a="34.6232" fwhm="0.0651865" res="9034.82" algo="Sum"/><pk mz="589.33556661" i="580.692" sn="1.94906" a="31.6912" fwhm="0.0521951" res="11291" algo="Sum"/><pk mz="589.40783700" i="961.898" sn="3.22854" a="55.6101" fwhm="0.0636404" res="9261.54" algo="Sum"/><pk mz="589.47066602" i="1094.59" sn="3.67393" a="44.4473" fwhm="0.0462788" res="12737.4" algo="Sum"/><pk mz="589.77739901" i="532.17" sn="1.78379" a="23.0883" fwhm="0.0541074" res="10900.1" algo="Sum"/><pk mz="589.79871216" i="488.289" sn="1.63656" a="6.70519" fwhm="0.0143675" res="41050.9" algo="Sum"/><pk mz="589.83868276" i="980.597" sn="3.28638" a="43.7132" fwhm="0.0433654" res="13601.6" algo="Sum"/><pk mz="590.31677268" i="2423.49" sn="8.1211" a="103.538" fwhm="0.0337356" res="17498.3" algo="Sum"/><pk mz="590.41475378" i="482.678" sn="1.6177" a="22.4288" fwhm="0.0499839" res="11812.1" algo="Sum"/><pk mz="590.47724062" i="534.292" sn="1.79093" a="21.3711" fwhm="0.0434569" res="13587.6" algo="Sum"/><pk mz="590.58898634" i="624.039" sn="2.09187" a="25.3109" fwhm="0.0364553" res="16200.3" algo="Sum"/><pk mz="590.67096631" i="580.397" sn="1.94493" a="22.7421" fwhm="0.0311792" res="18944.4" algo="Sum"/><pk mz="590.79437899" i="805.362" sn="2.69904" a="30.6519" fwhm="0.0547405" res="10792.6" algo="Sum"/><pk mz="590.83796372" i="1958.35" sn="6.56442" a="89.0069" fwhm="0.0402053" res="14695.5" algo="Sum"/><pk mz="590.92036899" i="834.017" sn="2.79639" a="31.3535" fwhm="0.0498644" res="11850.6" algo="Sum"/><pk mz="591.32160608" i="1055.57" sn="3.53664" a="57.8362" fwhm="0.0539894" res="10952.5" algo="Sum"/><pk mz="591.37053861" i="602.128" sn="2.01702" a="8.29242" fwhm="0.0143866" res="41105.8" algo="Sum"/><pk mz="591.42362709" i="665.539" sn="2.22975" a="33.6279" fwhm="0.0598506" res="9881.67" algo="Sum"/><pk mz="591.49107499" i="927.305" sn="3.10732" a="36.5932" fwhm="0.0385065" res="15360.8" algo="Sum"/><pk mz="591.78508624" i="684.79" sn="2.29524" a="33.7486" fwhm="0.0608679" res="9722.45" algo="Sum"/><pk mz="591.84012529" i="658.875" sn="2.2086" a="31.9232" fwhm="0.0486537" res="12164.3" algo="Sum"/><pk mz="592.24981366" i="854.844" sn="2.86225" a="44.6028" fwhm="0.0427295" res="13860.4" algo="Sum"/><pk mz="592.33345864" i="760.762" sn="2.54724" a="39.4272" fwhm="0.0630228" res="9398.72" algo="Sum"/><pk mz="592.48899403" i="526.75" sn="1.76322" a="19.9813" fwhm="0.043131" res="13736.9" algo="Sum"/><pk mz="592.66950614" i="868.303" sn="2.90782" a="32.3354" fwhm="0.034853" res="17004.9" algo="Sum"/><pk mz="592.79041770" i="720.51" sn="2.41294" a="31.7406" fwhm="0.0551069" res="10757.1" algo="Sum"/><pk mz="592.85151549" i="3630.39" sn="12.1579" a="134.169" fwhm="0.0322367" res="18390.6" algo="Sum"/><pk mz="593.02382290" i="481.84" sn="1.61309" a="28.2821" fwhm="0.0491644" res="12062.1" algo="Sum"/><pk mz="593.33622890" i="714.572" sn="2.38997" a="40.5779" fwhm="0.0749808" res="7913.18" algo="Sum"/><pk mz="593.37299444" i="512.016" sn="1.71196" a="9.11889" fwhm="0.0192146" res="30881.3" algo="Sum"/><pk mz="593.40703011" i="556.605" sn="1.86002" a="19.8273" fwhm="0.0467137" res="12703" algo="Sum"/><pk mz="593.44135298" i="526.288" sn="1.75848" a="7.30816" fwhm="0.0144116" res="41177.9" algo="Sum"/><pk mz="593.45104334" i="530.898" sn="1.77369" a="15.9351" fwhm="0.0432358" res="13725.9" algo="Sum"/><pk mz="593.79145286" i="517.507" sn="1.72727" a="13.7623" fwhm="0.0365865" res="16229.8" algo="Sum"/><pk mz="593.80001834" i="475.702" sn="1.58768" a="11.0536" fwhm="0.0288324" res="20594.9" algo="Sum"/><pk mz="593.85295749" i="1041.18" sn="3.47484" a="41.0032" fwhm="0.0395646" res="15009.7" algo="Sum"/><pk mz="594.36797274" i="777.369" sn="2.58908" a="26.7731" fwhm="0.0501201" res="11858.9" algo="Sum"/><pk mz="594.66629219" i="725.201" sn="2.41374" a="29.0794" fwhm="0.0376298" res="15803.1" algo="Sum"/><pk mz="594.70745539" i="547.313" sn="1.82147" a="13.523" fwhm="0.0384722" res="15458.1" algo="Sum"/><pk mz="594.75298155" i="891.685" sn="2.96776" a="40.152" fwhm="0.0541103" res="10991.5" algo="Sum"/><pk mz="594.80382507" i="670.6" sn="2.23179" a="17.7743" fwhm="0.0384751" res="15459.4" algo="Sum"/><pk mz="594.84968340" i="3516.11" sn="11.7038" a="140.841" fwhm="0.0318172" res="18695.8" algo="Sum"/><pk mz="595.35118924" i="991.77" sn="3.29173" a="34.0695" fwhm="0.042762" res="13922.4" algo="Sum"/><pk mz="595.37538784" i="802.476" sn="2.66346" a="13.9887" fwhm="0.019247" res="30933.4" algo="Sum"/><pk mz="595.42830559" i="1770.52" sn="5.87644" a="69.0335" fwhm="0.0427522" res="13927.4" algo="Sum"/><pk mz="595.46318426" i="1572.92" sn="5.2206" a="53.473" fwhm="0.0430652" res="13827" algo="Sum"/><pk mz="595.80937605" i="521.974" sn="1.7324" a="18.8045" fwhm="0.0486646" res="12243.2" algo="Sum"/><pk mz="595.84943722" i="773.858" sn="2.56857" a="36.2031" fwhm="0.050746" res="11741.8" algo="Sum"/><pk mz="596.35172494" i="490.594" sn="1.62712" a="24.4869" fwhm="0.058706" res="10158.3" algo="Sum"/><pk mz="596.43183665" i="786.591" sn="2.60836" a="36.4567" fwhm="0.0472201" res="12630.9" algo="Sum"/><pk mz="596.46396786" i="695.932" sn="2.30796" a="26.6452" fwhm="0.0411265" res="14503.2" algo="Sum"/><pk mz="596.67056181" i="473.392" sn="1.56901" a="15.4356" fwhm="0.0395317" res="15093.5" algo="Sum"/><pk mz="596.75161782" i="1042.42" sn="3.45529" a="41.1121" fwhm="0.0488711" res="12210.7" algo="Sum"/><pk mz="596.80121924" i="755.139" sn="2.50282" a="16.0094" fwhm="0.0276181" res="21609" algo="Sum"/><pk mz="596.84947171" i="1622.55" sn="5.37747" a="91.9094" fwhm="0.0492706" res="12113.7" algo="Sum"/><pk mz="596.93647755" i="1140.41" sn="3.77954" a="50.382" fwhm="0.0374802" res="15926.7" algo="Sum"/><pk mz="597.35040747" i="690.06" sn="2.28643" a="17.8231" fwhm="0.0385574" res="15492.5" algo="Sum"/><pk mz="597.39246958" i="1332.88" sn="4.41668" a="51.3517" fwhm="0.0408612" res="14620" algo="Sum"/><pk mz="597.43933684" i="1178.06" sn="3.90439" a="52.9597" fwhm="0.0536159" res="11142.9" algo="Sum"/><pk mz="597.81622190" i="495.564" sn="1.64134" a="18.362" fwhm="0.0470014" res="12719.1" algo="Sum"/><pk mz="597.84313053" i="562.093" sn="1.86149" a="22.0515" fwhm="0.053466" res="11181.7" algo="Sum"/><pk mz="598.39401525" i="675.348" sn="2.2369" a="30.9721" fwhm="0.0552334" res="10833.9" algo="Sum"/><pk mz="598.43139037" i="520.396" sn="1.72349" a="11.5501" fwhm="0.0289444" res="20675.2" algo="Sum"/><pk mz="598.44860922" i="494.769" sn="1.63859" a="12.7242" fwhm="0.0350741" res="17062.4" algo="Sum"/><pk mz="598.61525110" i="531.434" sn="1.75856" a="18.9723" fwhm="0.0317862" res="18832.6" algo="Sum"/><pk mz="598.75814688" i="655.621" sn="2.16858" a="28.689" fwhm="0.05233" res="11442" algo="Sum"/><pk mz="598.79324158" i="776.723" sn="2.56914" a="27.1818" fwhm="0.0482551" res="12408.9" algo="Sum"/><pk mz="598.83317977" i="1065.53" sn="3.52441" a="34.2074" fwhm="0.041839" res="14312.8" algo="Sum"/><pk mz="598.93078127" i="556.891" sn="1.84202" a="27.1805" fwhm="0.0510253" res="11737.9" algo="Sum"/><pk mz="598.97434859" i="571.087" sn="1.88872" a="22.6532" fwhm="0.0472364" res="12680.4" algo="Sum"/><pk mz="599.32218251" i="491.952" sn="1.62753" a="24.186" fwhm="0.0528713" res="11335.5" algo="Sum"/><pk mz="599.37008218" i="693.697" sn="2.29476" a="23.455" fwhm="0.0499002" res="12011.4" algo="Sum"/><pk mz="599.38574509" i="596.999" sn="1.97488" a="10.5966" fwhm="0.0193118" res="31037.3" algo="Sum"/><pk mz="599.45257601" i="850.253" sn="2.81242" a="32.6985" fwhm="0.0495722" res="12092.5" algo="Sum"/><pk mz="599.49465284" i="503.344" sn="1.66448" a="17.3478" fwhm="0.035696" res="16794.5" algo="Sum"/><pk mz="599.76707873" i="675.996" sn="2.23333" a="22.1958" fwhm="0.0431975" res="13884.3" algo="Sum"/><pk mz="599.83355629" i="495.326" sn="1.63608" a="26.64" fwhm="0.0719872" res="8332.51" algo="Sum"/><pk mz="600.27413589" i="1051.17" sn="3.46631" a="45.7593" fwhm="0.0356402" res="16842.6" algo="Sum"/><pk mz="600.61051785" i="605.98" sn="1.99825" a="20.5198" fwhm="0.0298693" res="20107.9" algo="Sum"/><pk mz="600.70054829" i="825.035" sn="2.72043" a="38.1305" fwhm="0.0341343" res="17598.1" algo="Sum"/><pk mz="600.77458076" i="735.584" sn="2.42515" a="31.0669" fwhm="0.0508785" res="11808" algo="Sum"/><pk mz="600.83589582" i="717.953" sn="2.36602" a="29.0781" fwhm="0.0577302" res="10407.7" algo="Sum"/><pk mz="600.94598264" i="856.953" sn="2.82111" a="36.7586" fwhm="0.0385392" res="15593.1" algo="Sum"/><pk mz="601.27330176" i="617.741" sn="2.03407" a="30.8097" fwhm="0.0516748" res="11635.7" algo="Sum"/><pk mz="601.34269184" i="1144.03" sn="3.76694" a="64.2549" fwhm="0.0553985" res="10854.8" algo="Sum"/><pk mz="601.40892929" i="514.944" sn="1.69562" a="23.0988" fwhm="0.048617" res="12370.3" algo="Sum"/><pk mz="601.46849110" i="626.553" sn="2.06296" a="25.3665" fwhm="0.0569141" res="10568" algo="Sum"/><pk mz="601.51408670" i="1025.17" sn="3.37507" a="39.0483" fwhm="0.0346372" res="17366.1" algo="Sum"/><pk mz="601.77612123" i="558.276" sn="1.83507" a="32.3163" fwhm="0.0540394" res="11135.9" algo="Sum"/><pk mz="601.83895157" i="715.982" sn="2.35219" a="39.5643" fwhm="0.047548" res="12657.5" algo="Sum"/><pk mz="602.28135776" i="1385.84" sn="4.55156" a="64.1927" fwhm="0.0414244" res="14539.3" algo="Sum"/><pk mz="602.34120305" i="664.181" sn="2.18153" a="35.6166" fwhm="0.0560721" res="10742.3" algo="Sum"/><pk mz="602.51604644" i="485.282" sn="1.59372" a="19.253" fwhm="0.046126" res="13062.4" algo="Sum"/><pk mz="602.69699605" i="1157.44" sn="3.79748" a="50.9187" fwhm="0.0364396" res="16539.6" algo="Sum"/><pk mz="602.73840664" i="605.99" sn="1.98821" a="14.8987" fwhm="0.0387312" res="15562.1" algo="Sum"/><pk mz="602.81724968" i="1705.21" sn="5.59528" a="79.0825" fwhm="0.0425614" res="14163.5" algo="Sum"/><pk mz="602.87937502" i="1250.7" sn="4.10472" a="50.9376" fwhm="0.0398741" res="15119.6" algo="Sum"/><pk mz="603.28598818" i="764.406" sn="2.50807" a="30.8484" fwhm="0.04715" res="12795" algo="Sum"/><pk mz="603.35641056" i="782.031" sn="2.56571" a="32.669" fwhm="0.0511802" res="11788.9" algo="Sum"/><pk mz="603.42868129" i="800.771" sn="2.62739" a="39.2975" fwhm="0.0560268" res="10770.3" algo="Sum"/><pk mz="603.48752154" i="466.802" sn="1.53124" a="14.2684" fwhm="0.0405853" res="14869.6" algo="Sum"/><pk mz="603.52821061" i="1280.69" sn="4.20162" a="48.2673" fwhm="0.0346423" res="17421.7" algo="Sum"/><pk mz="603.79189780" i="560.327" sn="1.83671" a="19.9098" fwhm="0.0429667" res="14052.5" algo="Sum"/><pk mz="603.83211691" i="645.874" sn="2.11746" a="34.3281" fwhm="0.0641916" res="9406.72" algo="Sum"/><pk mz="604.30357974" i="997.438" sn="3.26658" a="57.1609" fwhm="0.0508841" res="11876.1" algo="Sum"/><pk mz="604.36754255" i="487.362" sn="1.5954" a="24.5294" fwhm="0.0572977" res="10547.8" algo="Sum"/><pk mz="604.44682700" i="544.853" sn="1.78351" a="29.8524" fwhm="0.0576898" res="10477.5" algo="Sum"/><pk mz="604.53346645" i="589.318" sn="1.92884" a="31.1094" fwhm="0.0603203" res="10022" algo="Sum"/><pk mz="604.69480831" i="827.641" sn="2.70599" a="36.3657" fwhm="0.0471459" res="12826" algo="Sum"/><pk mz="604.73532289" i="653.303" sn="2.1364" a="21.9289" fwhm="0.0484941" res="12470.3" algo="Sum"/><pk mz="604.81022800" i="1962.98" sn="6.42053" a="80.8711" fwhm="0.0492267" res="12286.2" algo="Sum"/><pk mz="604.87742944" i="973.598" sn="3.18445" a="40.1615" fwhm="0.0497533" res="12157.5" algo="Sum"/><pk mz="604.91735200" i="587.083" sn="1.92024" a="22.3602" fwhm="0.0485201" res="12467.4" algo="Sum"/><pk mz="604.99004427" i="493.26" sn="1.6132" a="25.0425" fwhm="0.0429342" res="14091.1" algo="Sum"/><pk mz="605.30546007" i="566.227" sn="1.84959" a="35.6008" fwhm="0.057289" res="10565.8" algo="Sum"/><pk mz="605.37953659" i="1404.33" sn="4.58773" a="72.2372" fwhm="0.0519484" res="11653.5" algo="Sum"/><pk mz="605.44692913" i="1325.24" sn="4.32928" a="64.1672" fwhm="0.0497121" res="12179.1" algo="Sum"/><pk mz="605.80417797" i="594.949" sn="1.94524" a="30.894" fwhm="0.065226" res="9287.77" algo="Sum"/><pk mz="605.82862732" i="556.259" sn="1.81864" a="12.2489" fwhm="0.0271908" res="22280.6" algo="Sum"/><pk mz="606.29399999" i="1171.1" sn="3.82315" a="59.475" fwhm="0.048159" res="12589.4" algo="Sum"/><pk mz="606.37930093" i="734.692" sn="2.39745" a="41.9659" fwhm="0.0570653" res="10626.1" algo="Sum"/><pk mz="606.45022696" i="697.161" sn="2.27487" a="30.7773" fwhm="0.0561706" res="10796.6" algo="Sum"/><pk mz="606.64642327" i="483.409" sn="1.57698" a="18.1276" fwhm="0.0405926" res="14944.7" algo="Sum"/><pk mz="606.70914742" i="489.558" sn="1.59735" a="10.8057" fwhm="0.0291439" res="20817.7" algo="Sum"/><pk mz="606.78299023" i="1094.27" sn="3.57086" a="31.894" fwhm="0.0372002" res="16311.3" algo="Sum"/><pk mz="606.81257294" i="1444.05" sn="4.71226" a="67.9164" fwhm="0.05178" res="11719.1" algo="Sum"/><pk mz="606.89271120" i="837.956" sn="2.73423" a="47.096" fwhm="0.0570299" res="10641.7" algo="Sum"/><pk mz="606.96480177" i="1110.79" sn="3.62446" a="49.4157" fwhm="0.0417835" res="14526.4" algo="Sum"/><pk mz="607.02876629" i="473.461" sn="1.54489" a="19.9935" fwhm="0.0547114" res="11095.1" algo="Sum"/><pk mz="607.29778816" i="633.721" sn="2.06677" a="34.5326" fwhm="0.071371" res="8509.03" algo="Sum"/><pk mz="607.38896108" i="727.739" sn="2.37293" a="44.4648" fwhm="0.0561914" res="10809.3" algo="Sum"/><pk mz="607.42737579" i="547.027" sn="1.78355" a="5.12577" fwhm="0.0139235" res="43626.1" algo="Sum"/><pk mz="607.46194124" i="848.615" sn="2.76676" a="44.415" fwhm="0.0529416" res="11474.2" algo="Sum"/><pk mz="607.75541330" i="527.729" sn="1.72024" a="18.109" fwhm="0.0422642" res="14379.9" algo="Sum"/><pk mz="607.81625076" i="536.579" sn="1.74901" a="23.0589" fwhm="0.0568886" res="10684.3" algo="Sum"/><pk mz="608.30731694" i="486.535" sn="1.58169" a="28.4458" fwhm="0.0604804" res="10057.9" algo="Sum"/><pk mz="608.39007331" i="622.581" sn="2.02353" a="21.6899" fwhm="0.0470185" res="12939.4" algo="Sum"/><pk mz="608.41155689" i="648.692" sn="2.10841" a="20.3427" fwhm="0.0397636" res="15300.7" algo="Sum"/><pk mz="608.46562148" i="531.526" sn="1.72756" a="22.5002" fwhm="0.0537817" res="11313.6" algo="Sum"/><pk mz="608.64332321" i="769.527" sn="2.50144" a="29.5005" fwhm="0.0389989" res="15606.7" algo="Sum"/><pk mz="608.76236991" i="643.925" sn="2.09255" a="20.1118" fwhm="0.0333688" res="18243.5" algo="Sum"/><pk mz="608.82540116" i="3128.94" sn="10.168" a="135.43" fwhm="0.0339704" res="17922.2" algo="Sum"/><pk mz="608.88799512" i="524.619" sn="1.70489" a="20.012" fwhm="0.0413627" res="14720.7" algo="Sum"/><pk mz="608.94546690" i="663.461" sn="2.15607" a="25.1554" fwhm="0.0358185" res="17000.9" algo="Sum"/><pk mz="609.33124765" i="748.829" sn="2.43281" a="31.3917" fwhm="0.0556077" res="10957.7" algo="Sum"/><pk mz="609.42322439" i="688.578" sn="2.23681" a="15.0428" fwhm="0.0292088" res="20864.4" algo="Sum"/><pk mz="609.43686633" i="645.178" sn="2.09591" a="19.8317" fwhm="0.0304774" res="19996.3" algo="Sum"/><pk mz="609.76280573" i="544.068" sn="1.76681" a="23.9078" fwhm="0.0603267" res="10107.7" algo="Sum"/><pk mz="609.82567552" i="991.995" sn="3.22141" a="52.1265" fwhm="0.0431687" res="14126.6" algo="Sum"/><pk mz="610.30531914" i="1091.05" sn="3.54219" a="47.2526" fwhm="0.0467326" res="13059.5" algo="Sum"/><pk mz="610.64038333" i="709.704" sn="2.30229" a="29.2377" fwhm="0.0472059" res="12935.7" algo="Sum"/><pk mz="610.73167488" i="1027.01" sn="3.3309" a="41.7339" fwhm="0.0413466" res="14771" algo="Sum"/><pk mz="610.82337306" i="3321.2" sn="10.7716" a="133.401" fwhm="0.0330982" res="18454.9" algo="Sum"/><pk mz="610.90568338" i="540.953" sn="1.75446" a="19.7153" fwhm="0.0420649" res="14522.9" algo="Sum"/><pk mz="610.94313010" i="523.028" sn="1.69624" a="24.0181" fwhm="0.0590405" res="10347.9" algo="Sum"/><pk mz="611.32148215" i="842.529" sn="2.7325" a="30.1499" fwhm="0.046393" res="13177" algo="Sum"/><pk mz="611.40410285" i="1293.64" sn="4.195" a="43.4693" fwhm="0.0395719" res="15450.4" algo="Sum"/><pk mz="611.43460589" i="1238.68" sn="4.01662" a="49.3544" fwhm="0.0536383" res="11399.2" algo="Sum"/><pk mz="611.76992474" i="550.861" sn="1.78364" a="24.8288" fwhm="0.0611063" res="10011.6" algo="Sum"/><pk mz="611.82820922" i="882.009" sn="2.85587" a="44.7633" fwhm="0.0472382" res="12952" algo="Sum"/><pk mz="612.31977474" i="841.898" sn="2.7257" a="37.0325" fwhm="0.0480125" res="12753.3" algo="Sum"/><pk mz="612.40757728" i="615.181" sn="1.991" a="20.7821" fwhm="0.0447484" res="13685.6" algo="Sum"/><pk mz="612.43837915" i="658.102" sn="2.12991" a="35.2803" fwhm="0.0592769" res="10331.8" algo="Sum"/><pk mz="612.72727580" i="1247" sn="4.03328" a="50.6972" fwhm="0.0453719" res="13504.5" algo="Sum"/><pk mz="612.76945352" i="816.641" sn="2.64133" a="25.2825" fwhm="0.0439337" res="13947.6" algo="Sum"/><pk mz="612.82354703" i="1634.78" sn="5.28752" a="69.5549" fwhm="0.0471454" res="12998.6" algo="Sum"/><pk mz="612.91017765" i="1235.49" sn="3.99553" a="52.2652" fwhm="0.0420153" res="14587.8" algo="Sum"/><pk mz="612.97691077" i="506.983" sn="1.63887" a="16.738" fwhm="0.0491961" res="12459.9" algo="Sum"/><pk mz="613.02636049" i="562.78" sn="1.81951" a="24.6085" fwhm="0.0535405" res="11449.8" algo="Sum"/><pk mz="613.33348537" i="1261.58" sn="4.0775" a="74.4444" fwhm="0.0438279" res="13994.1" algo="Sum"/><pk mz="613.42230044" i="896.172" sn="2.89686" a="31.1387" fwhm="0.0488413" res="12559.5" algo="Sum"/><pk mz="613.47395481" i="1270.91" sn="4.10821" a="53.9409" fwhm="0.0440338" res="13931.9" algo="Sum"/><pk mz="613.77932708" i="618.844" sn="1.99812" a="25.8937" fwhm="0.0623602" res="9842.49" algo="Sum"/><pk mz="613.82128678" i="566.924" sn="1.82972" a="17.5701" fwhm="0.0439711" res="13959.7" algo="Sum"/><pk mz="613.84066665" i="554.724" sn="1.78967" a="21.6663" fwhm="0.0549698" res="11166.9" algo="Sum"/><pk mz="613.90922720" i="470.88" sn="1.518" a="25.4404" fwhm="0.0585956" res="10477.1" algo="Sum"/><pk mz="614.33560945" i="1394.91" sn="4.49657" a="64.4948" fwhm="0.0383637" res="16013.4" algo="Sum"/><pk mz="614.43264140" i="512.565" sn="1.65257" a="18.6955" fwhm="0.0488814" res="12569.9" algo="Sum"/><pk mz="614.47589835" i="601.298" sn="1.9386" a="24.5297" fwhm="0.0506794" res="12124.8" algo="Sum"/><pk mz="614.72625763" i="920.056" sn="2.96344" a="43.3246" fwhm="0.0488379" res="12587.1" algo="Sum"/><pk mz="614.76690144" i="742.894" sn="2.39156" a="20.7629" fwhm="0.0391157" res="15716.6" algo="Sum"/><pk mz="614.81068341" i="1306.63" sn="4.20469" a="42.7841" fwhm="0.0402595" res="15271.2" algo="Sum"/><pk mz="614.83852901" i="1145.02" sn="3.68463" a="47.1323" fwhm="0.0484652" res="12686.2" algo="Sum"/><pk mz="614.90383583" i="718.426" sn="2.31223" a="28.5331" fwhm="0.0635702" res="9672.83" algo="Sum"/><pk mz="615.02047067" i="480.634" sn="1.54715" a="27.2322" fwhm="0.0483692" res="12715.1" algo="Sum"/><pk mz="615.34352962" i="769.638" sn="2.47679" a="42.8609" fwhm="0.0539558" res="11404.6" algo="Sum"/><pk mz="615.44776245" i="995.884" sn="3.20396" a="22.8617" fwhm="0.029353" res="20967.1" algo="Sum"/><pk mz="615.49040443" i="4173.64" sn="13.4281" a="154.31" fwhm="0.0311459" res="19761.5" algo="Sum"/><pk mz="615.79965291" i="485.957" sn="1.56003" a="11.5656" fwhm="0.0311785" res="19750.8" algo="Sum"/><pk mz="615.81061809" i="488.169" sn="1.56718" a="6.97378" fwhm="0.0251881" res="24448.5" algo="Sum"/><pk mz="615.84339884" i="543.097" sn="1.74359" a="29.6237" fwhm="0.0590536" res="10428.5" algo="Sum"/><pk mz="616.17094596" i="3993.76" sn="12.8133" a="145.794" fwhm="0.0306824" res="20082.2" algo="Sum"/><pk mz="616.25033843" i="488.659" sn="1.56778" a="25.67" fwhm="0.0503654" res="12235.6" algo="Sum"/><pk mz="616.35244660" i="545.81" sn="1.75069" a="24.9045" fwhm="0.0702361" res="8775.43" algo="Sum"/><pk mz="616.45869949" i="586.148" sn="1.88001" a="12.0544" fwhm="0.0217315" res="28367" algo="Sum"/><pk mz="616.49318176" i="1959" sn="6.28337" a="70.6575" fwhm="0.0311071" res="19818.4" algo="Sum"/><pk mz="616.58577524" i="533.708" sn="1.7119" a="28.4279" fwhm="0.0481574" res="12803.6" algo="Sum"/><pk mz="616.67352833" i="731.701" sn="2.34687" a="28.8539" fwhm="0.0458111" res="13461.2" algo="Sum"/><pk mz="616.72380847" i="531.714" sn="1.7055" a="12.0506" fwhm="0.0293832" res="20989" algo="Sum"/><pk mz="616.74869319" i="565.783" sn="1.81479" a="12.9463" fwhm="0.0293838" res="20989.4" algo="Sum"/><pk mz="616.76398302" i="573.806" sn="1.84049" a="10.882" fwhm="0.0195896" res="31484.3" algo="Sum"/><pk mz="616.81440301" i="948.112" sn="3.04166" a="44.1857" fwhm="0.0715881" res="8616.15" algo="Sum"/><pk mz="616.84954621" i="962.628" sn="3.08828" a="39.8898" fwhm="0.0466558" res="13221.3" algo="Sum"/><pk mz="616.92279171" i="815.726" sn="2.6165" a="36.6246" fwhm="0.0465296" res="13258.7" algo="Sum"/><pk mz="616.98687875" i="477.225" sn="1.53044" a="16.2415" fwhm="0.0519038" res="11887.1" algo="Sum"/><pk mz="617.17402530" i="1758.18" sn="5.63827" a="64.4997" fwhm="0.0326094" res="18926.3" algo="Sum"/><pk mz="617.32032983" i="1224.12" sn="3.92404" a="63.844" fwhm="0.0549978" res="11224.5" algo="Sum"/><pk mz="617.40462655" i="581.856" sn="1.86573" a="30.8144" fwhm="0.0361832" res="17063.3" algo="Sum"/><pk mz="617.50521503" i="4834.96" sn="15.4883" a="177.246" fwhm="0.0340458" res="18137.5" algo="Sum"/><pk mz="617.75427013" i="549.079" sn="1.75888" a="35.3968" fwhm="0.0702692" res="8791.25" algo="Sum"/><pk mz="617.81496897" i="691.415" sn="2.21479" a="32.6668" fwhm="0.0457025" res="13518.2" algo="Sum"/><pk mz="618.17775344" i="501.283" sn="1.60478" a="18.7622" fwhm="0.0334521" res="18479.5" algo="Sum"/><pk mz="618.25399650" i="490.389" sn="1.56942" a="23.2747" fwhm="0.0613488" res="10077.7" algo="Sum"/><pk mz="618.31947098" i="651.559" sn="2.08477" a="30.8811" fwhm="0.0536585" res="11523.2" algo="Sum"/><pk mz="618.50897517" i="2090.78" sn="6.69041" a="78.7227" fwhm="0.0333008" res="18573.4" algo="Sum"/><pk mz="618.62643531" i="506.222" sn="1.62071" a="17.7738" fwhm="0.0452513" res="13670.9" algo="Sum"/><pk mz="618.67128423" i="1091.53" sn="3.49498" a="42.2788" fwhm="0.0360796" res="17147.4" algo="Sum"/><pk mz="618.71745468" i="552.275" sn="1.76859" a="12.0019" fwhm="0.0294309" res="21022.7" algo="Sum"/><pk mz="618.80189818" i="895.386" sn="2.86757" a="33.1006" fwhm="0.049055" res="12614.5" algo="Sum"/><pk mz="618.85097733" i="996.461" sn="3.19127" a="53.2832" fwhm="0.0642522" res="9631.59" algo="Sum"/><pk mz="618.92366785" i="489.954" sn="1.56875" a="16.2023" fwhm="0.0490595" res="12615.8" algo="Sum"/><pk mz="619.04108164" i="1308.7" sn="4.18816" a="53.5912" fwhm="0.0350004" res="17686.7" algo="Sum"/><pk mz="619.30959028" i="674.421" sn="2.15764" a="26.6335" fwhm="0.0444325" res="13938.2" algo="Sum"/><pk mz="619.35413565" i="641.582" sn="2.05191" a="29.6978" fwhm="0.055823" res="11095" algo="Sum"/><pk mz="619.42320001" i="795.947" sn="2.54307" a="23.5129" fwhm="0.0393212" res="15752.9" algo="Sum"/><pk mz="619.48052735" i="1135.76" sn="3.62856" a="47.7542" fwhm="0.0543507" res="11397.8" algo="Sum"/><pk mz="619.51768724" i="1063.03" sn="3.39619" a="48.0658" fwhm="0.0432214" res="14333.6" algo="Sum"/><pk mz="619.75451803" i="530.589" sn="1.69489" a="22.2853" fwhm="0.054507" res="11370.2" algo="Sum"/><pk mz="619.81916100" i="589.588" sn="1.88348" a="20.7451" fwhm="0.0451221" res="13736.5" algo="Sum"/><pk mz="620.27836348" i="541.301" sn="1.72777" a="32.4338" fwhm="0.0539685" res="11493.3" algo="Sum"/><pk mz="620.39655768" i="480.162" sn="1.5309" a="17.9719" fwhm="0.049118" res="12630.7" algo="Sum"/><pk mz="620.48453384" i="539.219" sn="1.71885" a="18.2563" fwhm="0.0459426" res="13505.6" algo="Sum"/><pk mz="620.52931033" i="534.118" sn="1.70259" a="25.2147" fwhm="0.0483261" res="12840.4" algo="Sum"/><pk mz="620.66853180" i="798.134" sn="2.54454" a="31.2569" fwhm="0.0407769" res="15221.1" algo="Sum"/><pk mz="620.76072548" i="1362.78" sn="4.34386" a="60.8226" fwhm="0.0498069" res="12463.4" algo="Sum"/><pk mz="620.84871239" i="892.903" sn="2.84592" a="41.6603" fwhm="0.0578635" res="10729.5" algo="Sum"/><pk mz="621.03938198" i="667.484" sn="2.12655" a="29.6177" fwhm="0.0392974" res="15803.6" algo="Sum"/><pk mz="621.33808033" i="994.806" sn="3.16495" a="49.7807" fwhm="0.0397985" res="15612.1" algo="Sum"/><pk mz="621.38876660" i="725.731" sn="2.30889" a="20.6391" fwhm="0.0393257" res="15801.1" algo="Sum"/><pk mz="621.41769351" i="774.718" sn="2.46474" a="21.4436" fwhm="0.0393266" res="15801.5" algo="Sum"/><pk mz="621.43592199" i="763.455" sn="2.42891" a="22.6164" fwhm="0.0440531" res="14106.5" algo="Sum"/><pk mz="621.47773681" i="573.628" sn="1.82497" a="24.9117" fwhm="0.0526261" res="11809.3" algo="Sum"/><pk mz="621.76303603" i="713.573" sn="2.26918" a="33.1698" fwhm="0.0389119" res="15978.7" algo="Sum"/><pk mz="621.82231233" i="538.969" sn="1.71393" a="24.9705" fwhm="0.0590093" res="10537.7" algo="Sum"/><pk mz="622.34884513" i="540.857" sn="1.71994" a="19.9482" fwhm="0.0479745" res="12972.5" algo="Sum"/><pk mz="622.37125421" i="568.186" sn="1.80685" a="10.9649" fwhm="0.0348958" res="17835.1" algo="Sum"/><pk mz="622.40336047" i="773.363" sn="2.45952" a="35.0045" fwhm="0.0524928" res="11856.9" algo="Sum"/><pk mz="622.75807903" i="1211.95" sn="3.85077" a="50.2488" fwhm="0.0522519" res="11918.4" algo="Sum"/><pk mz="622.82863379" i="839.768" sn="2.6677" a="42.0637" fwhm="0.0787431" res="7909.63" algo="Sum"/><pk mz="622.93507225" i="1038.98" sn="3.29978" a="54.145" fwhm="0.0518931" res="12004.2" algo="Sum"/><pk mz="623.00066690" i="575.797" sn="1.829" a="27.7506" fwhm="0.0501047" res="12434" algo="Sum"/><pk mz="623.13065998" i="982.209" sn="3.12101" a="36.9059" fwhm="0.0310963" res="20038.8" algo="Sum"/><pk mz="623.35504100" i="526.956" sn="1.67405" a="16.7536" fwhm="0.0443114" res="14067.6" algo="Sum"/><pk mz="623.40426135" i="698.729" sn="2.21992" a="33.762" fwhm="0.0581844" res="10714.3" algo="Sum"/><pk mz="623.45487127" i="523.012" sn="1.66152" a="22.7737" fwhm="0.0590867" res="10551.5" algo="Sum"/><pk mz="623.77557335" i="627.244" sn="1.99128" a="33.8309" fwhm="0.068491" res="9107.41" algo="Sum"/><pk mz="623.83008823" i="650.696" sn="2.06559" a="27.6866" fwhm="0.0497436" res="12540.9" algo="Sum"/><pk mz="624.38941113" i="577.229" sn="1.83234" a="25.5444" fwhm="0.056611" res="11029.5" algo="Sum"/><pk mz="624.61828002" i="677.586" sn="2.15027" a="24.8067" fwhm="0.0344523" res="18130" algo="Sum"/><pk mz="624.75688575" i="838.839" sn="2.66125" a="22.5022" fwhm="0.0395008" res="15816.3" algo="Sum"/><pk mz="624.79886730" i="1764.5" sn="5.59794" a="76.3163" fwhm="0.0535606" res="11665.3" algo="Sum"/><pk mz="624.83503960" i="1121.99" sn="3.55957" a="48.2841" fwhm="0.0485196" res="12878" algo="Sum"/><pk mz="624.92405137" i="927.229" sn="2.94167" a="40.318" fwhm="0.0477833" res="13078.3" algo="Sum"/><pk mz="624.96501005" i="489.679" sn="1.55293" a="19.6609" fwhm="0.0542288" res="11524.6" algo="Sum"/><pk mz="625.38713031" i="628.591" sn="1.99398" a="28.6217" fwhm="0.0590931" res="10583.1" algo="Sum"/><pk mz="625.40993133" i="643.49" sn="2.04119" a="31.5721" fwhm="0.0598234" res="10454.3" algo="Sum"/><pk mz="625.74255920" i="481.283" sn="1.52547" a="16.6155" fwhm="0.0493288" res="12685.1" algo="Sum"/><pk mz="625.80070450" i="650.937" sn="2.06341" a="36.1749" fwhm="0.060208" res="10394" algo="Sum"/><pk mz="626.27762886" i="668.472" sn="2.12021" a="30.1875" fwhm="0.0602944" res="10387" algo="Sum"/><pk mz="626.61531947" i="562.779" sn="1.78407" a="24.8093" fwhm="0.0445878" res="14053.5" algo="Sum"/><pk mz="626.70588170" i="880.917" sn="2.79209" a="36.9963" fwhm="0.0468624" res="13373.3" algo="Sum"/><pk mz="626.73748137" i="681.01" sn="2.15839" a="15.632" fwhm="0.0296212" res="21158.4" algo="Sum"/><pk mz="626.79624839" i="1879.66" sn="5.95646" a="105.005" fwhm="0.0405962" res="15439.8" algo="Sum"/><pk mz="626.88734865" i="528.727" sn="1.67416" a="12.387" fwhm="0.0296244" res="21161.2" algo="Sum"/><pk mz="626.91805752" i="676.596" sn="2.14251" a="30.9415" fwhm="0.0588574" res="10651.5" algo="Sum"/><pk mz="627.42577602" i="655.06" sn="2.07537" a="34.3395" fwhm="0.0723222" res="8675.42" algo="Sum"/><pk mz="627.75176586" i="489.628" sn="1.54931" a="23.9846" fwhm="0.0613278" res="10236" algo="Sum"/><pk mz="627.80248562" i="712.929" sn="2.25532" a="35.2052" fwhm="0.0536419" res="11703.6" algo="Sum"/><pk mz="628.70244461" i="1139.72" sn="3.59803" a="59.4771" fwhm="0.0527673" res="11914.6" algo="Sum"/><pk mz="628.74556990" i="818.678" sn="2.58434" a="29.0893" fwhm="0.0494476" res="12715.4" algo="Sum"/><pk mz="628.81978873" i="1521.24" sn="4.8037" a="63.3392" fwhm="0.050935" res="12345.5" algo="Sum"/><pk mz="628.88258462" i="957.304" sn="3.02362" a="39.6512" fwhm="0.0563334" res="11163.6" algo="Sum"/><pk mz="629.00041380" i="556.866" sn="1.75828" a="34.8222" fwhm="0.0549269" res="11451.6" algo="Sum"/><pk mz="629.14684272" i="3274.46" sn="10.3347" a="127.133" fwhm="0.0322191" res="19527.1" algo="Sum"/><pk mz="629.30811066" i="1117.28" sn="3.52632" a="51.093" fwhm="0.0371174" res="16954.5" algo="Sum"/><pk mz="629.40401244" i="622.141" sn="1.96308" a="25.68" fwhm="0.0397666" res="15827.4" algo="Sum"/><pk mz="629.44715503" i="1341.4" sn="4.2325" a="70.0636" fwhm="0.0536564" res="11731.1" algo="Sum"/><pk mz="629.75245470" i="586.727" sn="1.84973" a="32.7323" fwhm="0.0683534" res="9213.19" algo="Sum"/><pk mz="629.81751241" i="775.469" sn="2.4447" a="35.6372" fwhm="0.0551739" res="11415.1" algo="Sum"/><pk mz="630.15033496" i="867.683" sn="2.73291" a="33.9673" fwhm="0.0349742" res="18017.6" algo="Sum"/><pk mz="630.31363302" i="837.573" sn="2.63705" a="45.1143" fwhm="0.0502642" res="12540" algo="Sum"/><pk mz="630.45664160" i="763.601" sn="2.40297" a="42.8505" fwhm="0.0502302" res="12551.3" algo="Sum"/><pk mz="630.60993828" i="477.813" sn="1.50088" a="24.2283" fwhm="0.0539503" res="11688.7" algo="Sum"/><pk mz="630.70331796" i="887.582" sn="2.78847" a="41.7051" fwhm="0.0509737" res="12373.1" algo="Sum"/><pk mz="630.81907712" i="2065.23" sn="6.48844" a="84.023" fwhm="0.0457601" res="13785.3" algo="Sum"/><pk mz="630.87276673" i="662.849" sn="2.08251" a="18.2517" fwhm="0.0346717" res="18195.6" algo="Sum"/><pk mz="630.92699255" i="672.483" sn="2.11278" a="28.4901" fwhm="0.0502774" res="12548.9" algo="Sum"/><pk mz="631.10842056" i="709.56" sn="2.22809" a="36.7622" fwhm="0.0457467" res="13795.7" algo="Sum"/><pk mz="631.31947755" i="540.822" sn="1.69674" a="32.912" fwhm="0.0646484" res="9765.43" algo="Sum"/><pk mz="631.35547991" i="592.994" sn="1.86053" a="16.2345" fwhm="0.0411785" res="15332.2" algo="Sum"/><pk mz="631.46384630" i="3620.47" sn="11.3596" a="140.442" fwhm="0.0377845" res="16712.2" algo="Sum"/><pk mz="631.76342148" i="609.982" sn="1.91363" a="25.093" fwhm="0.0594787" res="10621.7" algo="Sum"/><pk mz="631.81612234" i="944.459" sn="2.96277" a="56.685" fwhm="0.0562032" res="11241.6" algo="Sum"/><pk mz="632.47277229" i="1808.92" sn="5.65908" a="110.526" fwhm="0.0456952" res="13841.1" algo="Sum"/><pk mz="632.64372032" i="774.817" sn="2.42397" a="43.655" fwhm="0.0699529" res="9043.86" algo="Sum"/><pk mz="632.70625894" i="520.378" sn="1.62799" a="12.5024" fwhm="0.0297617" res="21259" algo="Sum"/><pk mz="632.78278136" i="1180.53" sn="3.6935" a="34.3672" fwhm="0.0444207" res="14245.2" algo="Sum"/><pk mz="632.81751214" i="1515.61" sn="4.74185" a="75.6792" fwhm="0.0538527" res="11750.9" algo="Sum"/><pk mz="632.90624741" i="639.499" sn="2.00061" a="12.1213" fwhm="0.0198441" res="31893.9" algo="Sum"/><pk mz="632.91639865" i="637.908" sn="1.99563" a="6.3144" fwhm="0.0084389" res="74999.9" algo="Sum"/><pk mz="632.92322187" i="646.121" sn="2.02132" a="15.2168" fwhm="0.0551734" res="11471.5" algo="Sum"/><pk mz="633.25698484" i="486.153" sn="1.52033" a="25.8586" fwhm="0.0526407" res="12029.8" algo="Sum"/><pk mz="633.47948450" i="3851.25" sn="12.0365" a="165.435" fwhm="0.0376893" res="16807.9" algo="Sum"/><pk mz="633.76550452" i="598.053" sn="1.86942" a="29.1539" fwhm="0.0635274" res="9976.26" algo="Sum"/><pk mz="633.81584877" i="565.192" sn="1.76657" a="34.0683" fwhm="0.0834324" res="7596.76" algo="Sum"/><pk mz="634.23572060" i="536.212" sn="1.67438" a="31.3761" fwhm="0.0393211" res="16129.7" algo="Sum"/><pk mz="634.30249877" i="494.751" sn="1.54463" a="21.9847" fwhm="0.0483378" res="13122.3" algo="Sum"/><pk mz="634.36129220" i="570.251" sn="1.78022" a="27.8056" fwhm="0.0579667" res="10943.6" algo="Sum"/><pk mz="634.40735368" i="479.037" sn="1.49539" a="13.3758" fwhm="0.0397355" res="15965.8" algo="Sum"/><pk mz="634.48202843" i="1596.05" sn="4.98264" a="86.8998" fwhm="0.0413304" res="15351.5" algo="Sum"/><pk mz="634.64776495" i="942.36" sn="2.94219" a="37.6148" fwhm="0.0396405" res="16010.1" algo="Sum"/><pk mz="634.69707644" i="559.859" sn="1.74797" a="13.9992" fwhm="0.0303509" res="20912" algo="Sum"/><pk mz="634.77492674" i="888.044" sn="2.77261" a="52.1329" fwhm="0.0580699" res="10931.2" algo="Sum"/><pk mz="634.83258359" i="1598.8" sn="4.99169" a="80.0542" fwhm="0.0587689" res="10802.2" algo="Sum"/><pk mz="634.95895093" i="548.122" sn="1.71091" a="20.8953" fwhm="0.0455067" res="13953.1" algo="Sum"/><pk mz="635.01271792" i="1266.17" sn="3.95285" a="62.6612" fwhm="0.0383376" res="16563.7" algo="Sum"/><pk mz="635.41449444" i="820.771" sn="2.56153" a="25.8486" fwhm="0.0447379" res="14203" algo="Sum"/><pk mz="635.46338287" i="1368.61" sn="4.27151" a="74.7507" fwhm="0.0713005" res="8912.47" algo="Sum"/><pk mz="635.77980431" i="583.015" sn="1.81849" a="21.5958" fwhm="0.0497231" res="12786.4" algo="Sum"/><pk mz="635.80291354" i="561.124" sn="1.75021" a="13.1673" fwhm="0.0298347" res="21310.9" algo="Sum"/><pk mz="635.83542262" i="586.374" sn="1.82865" a="23.8692" fwhm="0.0479203" res="13268.6" algo="Sum"/><pk mz="636.38497818" i="694.123" sn="2.16358" a="33.1097" fwhm="0.060134" res="10582.8" algo="Sum"/><pk mz="636.41357428" i="669.268" sn="2.08623" a="23.6792" fwhm="0.0497481" res="12792.7" algo="Sum"/><pk mz="636.46892529" i="656.965" sn="2.04766" a="33.8748" fwhm="0.0785065" res="8107.21" algo="Sum"/><pk mz="636.64493171" i="743.536" sn="2.31665" a="40.1849" fwhm="0.055654" res="11439.3" algo="Sum"/><pk mz="636.69347465" i="611.548" sn="1.90534" a="19.3119" fwhm="0.0447829" res="14217.3" algo="Sum"/><pk mz="636.73261402" i="1144.44" sn="3.5654" a="50.9327" fwhm="0.0550715" res="11561.9" algo="Sum"/><pk mz="636.78279189" i="697.939" sn="2.17436" a="20.4468" fwhm="0.0398099" res="15995.6" algo="Sum"/><pk mz="636.83166659" i="1733.03" sn="5.39908" a="80.2504" fwhm="0.0432782" res="14714.8" algo="Sum"/><pk mz="637.01094566" i="648.113" sn="2.01822" a="31.2522" fwhm="0.0429685" res="14825.1" algo="Sum"/><pk mz="637.38763638" i="601.75" sn="1.87504" a="21.2107" fwhm="0.0497857" res="12802.6" algo="Sum"/><pk mz="637.42230430" i="734.55" sn="2.28883" a="25.4207" fwhm="0.0497872" res="12802.9" algo="Sum"/><pk mz="637.47160389" i="967.057" sn="3.01332" a="56.0035" fwhm="0.057337" res="11118" algo="Sum"/><pk mz="637.73545342" i="540.747" sn="1.68381" a="25.4723" fwhm="0.0454721" res="14024.8" algo="Sum"/><pk mz="637.76552188" i="542.825" sn="1.69019" a="9.77306" fwhm="0.0199203" res="32015.9" algo="Sum"/><pk mz="637.79746121" i="661.651" sn="2.05999" a="34.1742" fwhm="0.0708549" res="9001.46" algo="Sum"/><pk mz="638.43240430" i="516.039" sn="1.60655" a="13.078" fwhm="0.0395259" res="16152.2" algo="Sum"/><pk mz="638.47315030" i="681.217" sn="2.12043" a="28.0731" fwhm="0.0455639" res="14012.7" algo="Sum"/><pk mz="638.73164248" i="1234.94" sn="3.84114" a="64.3073" fwhm="0.0484779" res="13175.7" algo="Sum"/><pk mz="638.83094829" i="1244.19" sn="3.87045" a="56.5608" fwhm="0.0511145" res="12498" algo="Sum"/><pk mz="638.90813541" i="753.424" sn="2.34321" a="42.6641" fwhm="0.0658819" res="9697.78" algo="Sum"/><pk mz="638.95777651" i="535.614" sn="1.6661" a="11.7886" fwhm="0.0299085" res="21363.8" algo="Sum"/><pk mz="639.30521747" i="477.638" sn="1.4864" a="19.6993" fwhm="0.0437463" res="14613.9" algo="Sum"/><pk mz="639.40575447" i="632.071" sn="1.9661" a="30.7032" fwhm="0.0585557" res="10919.6" algo="Sum"/><pk mz="639.48930406" i="3522.07" sn="10.9556" a="127.121" fwhm="0.033218" res="19251.3" algo="Sum"/><pk mz="639.74920699" i="658.401" sn="2.04724" a="14.6613" fwhm="0.0299269" res="21377" algo="Sum"/><pk mz="639.77084173" i="642.872" sn="1.99894" a="11.7991" fwhm="0.0199516" res="32066.1" algo="Sum"/><pk mz="639.80145427" i="811.654" sn="2.52342" a="30.392" fwhm="0.0548683" res="11660.7" algo="Sum"/><pk mz="639.91484494" i="474.82" sn="1.47592" a="11.8864" fwhm="0.0287572" res="22252.3" algo="Sum"/><pk mz="640.49371957" i="1615.78" sn="5.02647" a="67.5356" fwhm="0.0345707" res="18527.1" algo="Sum"/><pk mz="640.58629544" i="1130.8" sn="3.51707" a="51.2346" fwhm="0.0394997" res="16217.5" algo="Sum"/><pk mz="640.77125711" i="1037.26" sn="3.22599" a="32.7044" fwhm="0.04491" res="14267.9" algo="Sum"/><pk mz="640.81357082" i="1379.98" sn="4.29241" a="80.1581" fwhm="0.0730054" res="8777.62" algo="Sum"/><pk mz="640.86585161" i="599.447" sn="1.86501" a="2.96672" fwhm="0.0085449" res="74999.8" algo="Sum"/><pk mz="640.89554344" i="752.908" sn="2.34266" a="38.5057" fwhm="0.0633597" res="10115.2" algo="Sum"/><pk mz="640.95587708" i="559.079" sn="1.74027" a="25.0678" fwhm="0.0498818" res="12849.5" algo="Sum"/><pk mz="641.02228348" i="469.926" sn="1.46319" a="20.7229" fwhm="0.0505792" res="12673.6" algo="Sum"/><pk mz="641.38327756" i="548.198" sn="1.70543" a="24.6591" fwhm="0.0269669" res="23784.1" algo="Sum"/><pk mz="641.40813587" i="616.329" sn="1.91713" a="21.4026" fwhm="0.0499428" res="12842.9" algo="Sum"/><pk mz="641.50560100" i="8411.08" sn="26.1615" a="305.947" fwhm="0.0316879" res="20244.5" algo="Sum"/><pk mz="641.58341255" i="587.12" sn="1.826" a="24.5114" fwhm="0.048862" res="13130.5" algo="Sum"/><pk mz="641.75535257" i="634.619" sn="1.9723" a="28.7362" fwhm="0.0568822" res="11282.2" algo="Sum"/><pk mz="641.81310930" i="650.883" sn="2.02342" a="29.9138" fwhm="0.0501818" res="12789.8" algo="Sum"/><pk mz="642.50869111" i="3845.01" sn="11.9437" a="135.087" fwhm="0.0314057" res="20458.4" algo="Sum"/><pk mz="642.58786826" i="671.88" sn="2.08658" a="33.3679" fwhm="0.0544256" res="11806.7" algo="Sum"/><pk mz="642.67787595" i="758.949" sn="2.35687" a="32.7777" fwhm="0.0665892" res="9651.38" algo="Sum"/><pk mz="642.76790310" i="1035.95" sn="3.21792" a="43.6291" fwhm="0.0581629" res="11051.2" algo="Sum"/><pk mz="642.81010850" i="872.566" sn="2.71079" a="28.2265" fwhm="0.0449976" res="14285.4" algo="Sum"/><pk mz="642.89274115" i="657.906" sn="2.04364" a="32.3829" fwhm="0.0708629" res="9072.34" algo="Sum"/><pk mz="642.94895634" i="482.925" sn="1.49976" a="25.1977" fwhm="0.0583031" res="11027.7" algo="Sum"/><pk mz="643.42326862" i="554.532" sn="1.72191" a="17.6748" fwhm="0.0450189" res="14292.3" algo="Sum"/><pk mz="643.45989998" i="566.44" sn="1.75805" a="20.2788" fwhm="0.0500225" res="12863.4" algo="Sum"/><pk mz="643.52048897" i="7521.73" sn="23.3336" a="273.592" fwhm="0.0333962" res="19269.3" algo="Sum"/><pk mz="643.76141751" i="600.754" sn="1.86343" a="23.9278" fwhm="0.0490678" res="13119.8" algo="Sum"/><pk mz="643.80566780" i="547.775" sn="1.69905" a="14.0752" fwhm="0.0344035" res="18713.4" algo="Sum"/><pk mz="644.00292632" i="475.724" sn="1.47548" a="19.8109" fwhm="0.041185" res="15636.8" algo="Sum"/><pk mz="644.26341363" i="692.189" sn="2.14542" a="41.797" fwhm="0.0471741" res="13657.1" algo="Sum"/><pk mz="644.38895846" i="508.514" sn="1.57622" a="21.4252" fwhm="0.0567814" res="11348.6" algo="Sum"/><pk mz="644.52463585" i="3327.77" sn="10.3124" a="122.484" fwhm="0.0335611" res="19204.5" algo="Sum"/><pk mz="644.58809160" i="1009.57" sn="3.12916" a="41.4298" fwhm="0.047841" res="13473.5" algo="Sum"/><pk mz="644.63146919" i="469.446" sn="1.45499" a="9.02696" fwhm="0.0200273" res="32187.7" algo="Sum"/><pk mz="644.67727654" i="1002.35" sn="3.10676" a="42.5893" fwhm="0.043498" res="14820.8" algo="Sum"/><pk mz="644.72122650" i="723.68" sn="2.24309" a="22.8514" fwhm="0.0450644" res="14306.7" algo="Sum"/><pk mz="644.79746595" i="1572.92" sn="4.87576" a="101.307" fwhm="0.0576603" res="11182.7" algo="Sum"/><pk mz="644.85946646" i="911.634" sn="2.82589" a="57.7232" fwhm="0.0541377" res="11911.5" algo="Sum"/><pk mz="644.96387562" i="599.881" sn="1.8593" a="32.7709" fwhm="0.0476646" res="13531.3" algo="Sum"/><pk mz="645.11445393" i="2571.95" sn="7.96621" a="107.393" fwhm="0.0343401" res="18786" algo="Sum"/><pk mz="645.44805909" i="780.61" sn="2.41541" a="21.0497" fwhm="0.0670555" res="9625.57" algo="Sum"/><pk mz="645.46888922" i="888.129" sn="2.7481" a="35.8242" fwhm="0.0500903" res="12886.1" algo="Sum"/><pk mz="645.53818514" i="1510.79" sn="4.67479" a="74.9996" fwhm="0.0496652" res="12997.8" algo="Sum"/><pk mz="645.72963781" i="475.857" sn="1.47187" a="16.8429" fwhm="0.0487082" res="13257.1" algo="Sum"/><pk mz="645.79367320" i="697.646" sn="2.15762" a="39.207" fwhm="0.0558876" res="11555.2" algo="Sum"/><pk mz="645.95618733" i="500.321" sn="1.54704" a="28.4724" fwhm="0.0457831" res="14109.1" algo="Sum"/><pk mz="646.11870740" i="682.779" sn="2.11121" a="29.8271" fwhm="0.0371919" res="17372.6" algo="Sum"/><pk mz="646.40961897" i="539.625" sn="1.66785" a="24.4626" fwhm="0.063641" res="10157.1" algo="Sum"/><pk mz="646.44280798" i="514.585" sn="1.59024" a="11.9846" fwhm="0.030083" res="21488.6" algo="Sum"/><pk mz="646.49962931" i="1078.63" sn="3.33273" a="59.3956" fwhm="0.053254" res="12139.9" algo="Sum"/><pk mz="646.54396309" i="847.492" sn="2.61869" a="28.6202" fwhm="0.0453801" res="14247.3" algo="Sum"/><pk mz="646.59693055" i="494.382" sn="1.52771" a="16.5223" fwhm="0.0501444" res="12894.7" algo="Sum"/><pk mz="646.67435158" i="842.629" sn="2.6045" a="35.2451" fwhm="0.0490301" res="13189.3" algo="Sum"/><pk mz="646.72712932" i="1022.99" sn="3.16197" a="35.4858" fwhm="0.0452475" res="14293.1" algo="Sum"/><pk mz="646.79179819" i="2191.79" sn="6.7746" a="96.3957" fwhm="0.0491566" res="13157.8" algo="Sum"/><pk mz="646.85804624" i="900.864" sn="2.78439" a="37.4078" fwhm="0.0589329" res="10976.2" algo="Sum"/><pk mz="646.90557576" i="825.749" sn="2.55218" a="39.3543" fwhm="0.0502417" res="12875.9" algo="Sum"/><pk mz="647.33916143" i="488.124" sn="1.50607" a="14.3689" fwhm="0.0451559" res="14335.6" algo="Sum"/><pk mz="647.45272739" i="2688.91" sn="8.29694" a="143.448" fwhm="0.0397528" res="16287" algo="Sum"/><pk mz="647.49752284" i="956.098" sn="2.95036" a="35.9006" fwhm="0.045809" res="14134.7" algo="Sum"/><pk mz="647.56613467" i="873.348" sn="2.69521" a="49.6035" fwhm="0.0467392" res="13854.9" algo="Sum"/><pk mz="647.72976647" i="614.658" sn="1.89661" a="21.2721" fwhm="0.0425639" res="15217.8" algo="Sum"/><pk mz="647.79252050" i="874.64" sn="2.69863" a="68.9267" fwhm="0.0713797" res="9075.31" algo="Sum"/><pk mz="648.38056751" i="737.749" sn="2.27671" a="38.8481" fwhm="0.0648321" res="10000.9" algo="Sum"/><pk mz="648.45452761" i="1357.96" sn="4.19138" a="82.6827" fwhm="0.0478171" res="13561.1" algo="Sum"/><pk mz="648.57142495" i="539.485" sn="1.66491" a="16.1954" fwhm="0.0443617" res="14620.1" algo="Sum"/><pk mz="648.62491586" i="686.898" sn="2.11949" a="31.465" fwhm="0.0465827" res="13924.1" algo="Sum"/><pk mz="648.75495127" i="1123.33" sn="3.46613" a="30.1375" fwhm="0.0401822" res="16145.3" algo="Sum"/><pk mz="648.79456394" i="1664.18" sn="5.13496" a="85.4335" fwhm="0.0566575" res="11451.2" algo="Sum"/><pk mz="648.86860118" i="811.25" sn="2.50271" a="21.2422" fwhm="0.0351623" res="18453.6" algo="Sum"/><pk mz="648.88343355" i="849.188" sn="2.61971" a="48.3369" fwhm="0.0302178" res="21473.6" algo="Sum"/><pk mz="649.43365095" i="1447.68" sn="4.4662" a="67.3165" fwhm="0.0641908" res="10117.2" algo="Sum"/><pk mz="649.73273803" i="678.71" sn="2.09225" a="24.7899" fwhm="0.0524093" res="12397.3" algo="Sum"/><pk mz="649.75696252" i="578.446" sn="1.78307" a="8.50629" fwhm="0.01508" res="43087.2" algo="Sum"/><pk mz="649.79564957" i="746.956" sn="2.3025" a="41.5802" fwhm="0.0748654" res="8679.52" algo="Sum"/><pk mz="649.88181899" i="470.467" sn="1.45022" a="27.2972" fwhm="0.0482799" res="13460.7" algo="Sum"/><pk mz="649.93257870" i="683.281" sn="2.10623" a="35.4398" fwhm="0.0557705" res="11653.7" algo="Sum"/><pk mz="650.43720626" i="1287.86" sn="3.97147" a="59.651" fwhm="0.0553229" res="11757.1" algo="Sum"/><pk mz="650.63098191" i="894.888" sn="2.75892" a="41.8415" fwhm="0.0519696" res="12519.5" algo="Sum"/><pk mz="650.67239729" i="544.205" sn="1.67754" a="18.0387" fwhm="0.040242" res="16169" algo="Sum"/><pk mz="650.74360460" i="835.494" sn="2.57497" a="31.704" fwhm="0.050305" res="12936" algo="Sum"/><pk mz="650.80810245" i="2520.62" sn="7.7685" a="134.515" fwhm="0.0458572" res="14192.1" algo="Sum"/><pk mz="650.93757306" i="694.626" sn="2.14047" a="23.8214" fwhm="0.0435962" res="14931.1" algo="Sum"/><pk mz="650.98489293" i="844.259" sn="2.60169" a="40.0152" fwhm="0.0494546" res="13163.3" algo="Sum"/><pk mz="651.12762375" i="4690.43" sn="14.4613" a="175.785" fwhm="0.0324807" res="20046.6" algo="Sum"/><pk mz="651.39384366" i="624.591" sn="1.92643" a="24.7316" fwhm="0.0491951" res="13241" algo="Sum"/><pk mz="651.44016000" i="1203.74" sn="3.71271" a="43.4523" fwhm="0.0391204" res="16652.2" algo="Sum"/><pk mz="651.75177504" i="601.797" sn="1.85509" a="18.9834" fwhm="0.0453096" res="14384.4" algo="Sum"/><pk mz="651.81015102" i="830.404" sn="2.56011" a="42.0949" fwhm="0.0596492" res="10927.4" algo="Sum"/><pk mz="651.88487062" i="476.026" sn="1.46751" a="18.4126" fwhm="0.0395531" res="16481.3" algo="Sum"/><pk mz="652.13139498" i="1167.85" sn="3.60356" a="49.7716" fwhm="0.034009" res="19175.2" algo="Sum"/><pk mz="652.44614757" i="658.798" sn="2.03199" a="33.5931" fwhm="0.06058" res="10770" algo="Sum"/><pk mz="652.62250887" i="659.516" sn="2.03428" a="28.4478" fwhm="0.0433052" res="15070.3" algo="Sum"/><pk mz="652.66675069" i="626.222" sn="1.93165" a="18.8335" fwhm="0.0453411" res="14394.6" algo="Sum"/><pk mz="652.71523426" i="883.458" sn="2.72486" a="41.4069" fwhm="0.0569843" res="11454.3" algo="Sum"/><pk mz="652.80676168" i="3137.9" sn="9.6792" a="138.151" fwhm="0.0355053" res="18386.2" algo="Sum"/><pk mz="652.95351783" i="538.114" sn="1.66005" a="17.034" fwhm="0.0468341" res="13941.8" algo="Sum"/><pk mz="652.97870044" i="528.825" sn="1.63139" a="24.9006" fwhm="0.0473906" res="13778.7" algo="Sum"/><pk mz="653.38857807" i="469.729" sn="1.44952" a="15.8459" fwhm="0.0430791" res="15167.2" algo="Sum"/><pk mz="653.45041523" i="1091.88" sn="3.36949" a="73.4605" fwhm="0.0636684" res="10263.3" algo="Sum"/><pk mz="653.80640713" i="923.43" sn="2.84875" a="30.9547" fwhm="0.0413465" res="15812.9" algo="Sum"/><pk mz="654.28794137" i="696.87" sn="2.15069" a="28.9753" fwhm="0.046634" res="14030.3" algo="Sum"/><pk mz="654.46259302" i="673.785" sn="2.07888" a="37.2561" fwhm="0.0702721" res="9313.27" algo="Sum"/><pk mz="654.62314858" i="544.976" sn="1.68207" a="20.4335" fwhm="0.0435066" res="15046.5" algo="Sum"/><pk mz="654.66253866" i="542.754" sn="1.67551" a="17.0089" fwhm="0.0454102" res="14416.6" algo="Sum"/><pk mz="654.71028112" i="1084.37" sn="3.34816" a="49.5881" fwhm="0.0545329" res="12005.8" algo="Sum"/><pk mz="654.75277381" i="945.681" sn="2.92038" a="30.5701" fwhm="0.0454135" res="14417.6" algo="Sum"/><pk mz="654.80500049" i="1967.18" sn="6.0742" a="108.327" fwhm="0.0477616" res="13709.9" algo="Sum"/><pk mz="654.89202605" i="1050.56" sn="3.2434" a="51.4269" fwhm="0.055009" res="11905.2" algo="Sum"/><pk mz="655.38019196" i="553.756" sn="1.7085" a="31.2761" fwhm="0.0802804" res="8163.64" algo="Sum"/><pk mz="655.46517787" i="3387.75" sn="10.4507" a="166.97" fwhm="0.040789" res="16069.7" algo="Sum"/><pk mz="655.71503095" i="554.388" sn="1.7115" a="16.2205" fwhm="0.0433946" res="15110.5" algo="Sum"/><pk mz="655.73333431" i="593.994" sn="1.83375" a="8.1824" fwhm="0.0151492" res="43285.1" algo="Sum"/><pk mz="655.76803770" i="734.427" sn="2.26745" a="31.1316" fwhm="0.0591986" res="11077.4" algo="Sum"/><pk mz="655.80050861" i="646.716" sn="1.99679" a="26.6626" fwhm="0.0555503" res="11805.5" algo="Sum"/><pk mz="655.89404361" i="524.277" sn="1.61822" a="27.4483" fwhm="0.0444082" res="14769.7" algo="Sum"/><pk mz="656.46748248" i="1639.75" sn="5.0591" a="84.9719" fwhm="0.0443129" res="14814.4" algo="Sum"/><pk mz="656.66491382" i="481.445" sn="1.48524" a="11.0041" fwhm="0.0303197" res="21658" algo="Sum"/><pk mz="656.70453727" i="913.805" sn="2.81886" a="33.2239" fwhm="0.0464314" res="14143.6" algo="Sum"/><pk mz="656.79502955" i="1392.5" sn="4.29582" a="89.913" fwhm="0.0780723" res="8412.65" algo="Sum"/><pk mz="656.88679616" i="890.675" sn="2.74771" a="40.6045" fwhm="0.0672971" res="9760.99" algo="Sum"/><pk mz="656.92701771" i="579.751" sn="1.78851" a="7.89948" fwhm="0.015163" res="43324.4" algo="Sum"/><pk mz="656.94051740" i="577.992" sn="1.78308" a="14.0413" fwhm="0.0380917" res="17246.3" algo="Sum"/><pk mz="656.99464215" i="546.389" sn="1.68532" a="20.8068" fwhm="0.0556002" res="11816.4" algo="Sum"/><pk mz="657.36366804" i="822.802" sn="2.5363" a="39.9316" fwhm="0.0591108" res="11120.9" algo="Sum"/><pk mz="657.47932386" i="7486.71" sn="23.0819" a="320.78" fwhm="0.0354399" res="18551.9" algo="Sum"/><pk mz="657.72373842" i="593.98" sn="1.83189" a="23.9782" fwhm="0.055631" res="11823" algo="Sum"/><pk mz="657.74477555" i="640.822" sn="1.97656" a="14.4632" fwhm="0.030345" res="21675.5" algo="Sum"/><pk mz="657.79217124" i="667.146" sn="2.05777" a="32.4034" fwhm="0.0598007" res="10999.7" algo="Sum"/><pk mz="657.82492795" i="514.406" sn="1.58646" a="12.2309" fwhm="0.0303469" res="21676.8" algo="Sum"/><pk mz="658.36407079" i="636.422" sn="1.96143" a="28.4653" fwhm="0.0523275" res="12581.6" algo="Sum"/><pk mz="658.39193597" i="535.047" sn="1.64888" a="9.38194" fwhm="0.0202399" res="32529.4" algo="Sum"/><pk mz="658.48263050" i="3321.54" sn="10.2388" a="139.717" fwhm="0.0358497" res="18367.9" algo="Sum"/><pk mz="658.56594234" i="547.067" sn="1.68635" a="19.9182" fwhm="0.0556667" res="11830.5" algo="Sum"/><pk mz="658.60855419" i="762.117" sn="2.34907" a="30.3366" fwhm="0.0527757" res="12479.4" algo="Sum"/><pk mz="658.65585997" i="762.835" sn="2.35098" a="31.5527" fwhm="0.0591827" res="11129.2" algo="Sum"/><pk mz="658.73181841" i="892.029" sn="2.74892" a="42.6234" fwhm="0.0550231" res="11971.9" algo="Sum"/><pk mz="658.74652327" i="868.991" sn="2.67793" a="16.3361" fwhm="0.0202454" res="32538.1" algo="Sum"/><pk mz="658.79066324" i="1045.13" sn="3.22072" a="47.5231" fwhm="0.0620316" res="10620.2" algo="Sum"/><pk mz="658.82472440" i="771.543" sn="2.37763" a="26.2521" fwhm="0.0506169" res="13015.9" algo="Sum"/><pk mz="658.86835889" i="573.192" sn="1.76624" a="14.5097" fwhm="0.0440426" res="14959.8" algo="Sum"/><pk mz="658.90470345" i="738.44" sn="2.27545" a="27.6537" fwhm="0.0529185" res="12451.3" algo="Sum"/><pk mz="659.37555020" i="495.744" sn="1.52728" a="14.1092" fwhm="0.0405098" res="16276.9" algo="Sum"/><pk mz="659.40903934" i="516.183" sn="1.59029" a="12.449" fwhm="0.0450118" res="14649.7" algo="Sum"/><pk mz="659.43468015" i="681.67" sn="2.09995" a="17.4097" fwhm="0.0247359" res="26659" algo="Sum"/><pk mz="659.49380909" i="6278.72" sn="19.3404" a="275.865" fwhm="0.0358154" res="18413.7" algo="Sum"/><pk mz="659.73206072" i="625.583" sn="1.92713" a="32.1298" fwhm="0.0709118" res="9303.56" algo="Sum"/><pk mz="659.79412169" i="703.359" sn="2.1665" a="40.2393" fwhm="0.0556383" res="11858.6" algo="Sum"/><pk mz="660.23677292" i="561.047" sn="1.72853" a="26.9388" fwhm="0.0453292" res="14565.4" algo="Sum"/><pk mz="660.37765912" i="508.001" sn="1.56525" a="16.0759" fwhm="0.0485821" res="13593" algo="Sum"/><pk mz="660.42103711" i="607.439" sn="1.87206" a="28.9391" fwhm="0.0779246" res="8475.13" algo="Sum"/><pk mz="660.49765982" i="2648.72" sn="8.16795" a="114.91" fwhm="0.0369003" res="17899.5" algo="Sum"/><pk mz="660.56270838" i="787.794" sn="2.42975" a="29.8883" fwhm="0.0505583" res="13065.4" algo="Sum"/><pk mz="660.60970376" i="498.112" sn="1.53644" a="13.2853" fwhm="0.0405478" res="16292.1" algo="Sum"/><pk mz="660.65381498" i="1008.36" sn="3.11031" a="44.8589" fwhm="0.0555497" res="11893" algo="Sum"/><pk mz="660.70217664" i="659.8" sn="2.03517" a="23.0554" fwhm="0.0456195" res="14482.9" algo="Sum"/><pk mz="660.77562717" i="1262.25" sn="3.89339" a="64.2751" fwhm="0.0628528" res="10513.1" algo="Sum"/><pk mz="660.83686685" i="1193.08" sn="3.68006" a="59.6081" fwhm="0.0674783" res="9793.33" algo="Sum"/><pk mz="660.89599031" i="547.779" sn="1.68943" a="15.038" fwhm="0.0342571" res="19292.2" algo="Sum"/><pk mz="660.93175134" i="610.099" sn="1.88145" a="31.8609" fwhm="0.0487779" res="13549.8" algo="Sum"/><pk mz="661.08131523" i="721.188" sn="2.22389" a="32.0969" fwhm="0.0378844" res="17449.9" algo="Sum"/><pk mz="661.24136286" i="469.614" sn="1.44813" a="25.314" fwhm="0.0361064" res="18313.7" algo="Sum"/><pk mz="661.38100736" i="472.079" sn="1.45603" a="24.6301" fwhm="0.0654909" res="10098.8" algo="Sum"/><pk mz="661.43575672" i="1118.1" sn="3.4492" a="61.2805" fwhm="0.0597427" res="11071.4" algo="Sum"/><pk mz="661.50550100" i="1753.46" sn="5.41035" a="103.59" fwhm="0.0687578" res="9620.81" algo="Sum"/><pk mz="661.74215771" i="616.184" sn="1.90111" a="30.9783" fwhm="0.070792" res="9347.7" algo="Sum"/><pk mz="661.78881012" i="679.593" sn="2.09675" a="30.4749" fwhm="0.0608763" res="10871.1" algo="Sum"/><pk mz="661.93320476" i="691.406" sn="2.13232" a="44.0612" fwhm="0.0564337" res="11729.4" algo="Sum"/><pk mz="662.39755580" i="568.74" sn="1.75549" a="25.6393" fwhm="0.0547527" res="12098" algo="Sum"/><pk mz="662.43673090" i="952.033" sn="2.93882" a="40.5036" fwhm="0.0475839" res="13921.4" algo="Sum"/><pk mz="662.47663243" i="672.293" sn="2.07529" a="12.0524" fwhm="0.0203025" res="32630.3" algo="Sum"/><pk mz="662.50472871" i="783.092" sn="2.41722" a="20.9071" fwhm="0.0406058" res="16315.5" algo="Sum"/><pk mz="662.52041474" i="739.385" sn="2.2823" a="22.5259" fwhm="0.0433855" res="15270.5" algo="Sum"/><pk mz="662.65178926" i="940.796" sn="2.9059" a="46.4306" fwhm="0.0478705" res="13842.6" algo="Sum"/><pk mz="662.76223082" i="1504.34" sn="4.6466" a="70.9402" fwhm="0.0576789" res="11490.5" algo="Sum"/><pk mz="662.83304850" i="1197.27" sn="3.69812" a="55.3987" fwhm="0.0592256" res="11191.7" algo="Sum"/><pk mz="662.86663045" i="704.406" sn="2.17577" a="28.0442" fwhm="0.107101" res="6189.2" algo="Sum"/><pk mz="662.93651839" i="654.725" sn="2.02226" a="34.4084" fwhm="0.0578716" res="11455.3" algo="Sum"/><pk mz="663.44729099" i="6730.33" sn="20.8061" a="293.649" fwhm="0.0358569" res="18502.7" algo="Sum"/><pk mz="663.56075227" i="1221.39" sn="3.77572" a="69.4319" fwhm="0.0612622" res="10831.5" algo="Sum"/><pk mz="663.74542862" i="741.969" sn="2.2946" a="51.7464" fwhm="0.0662137" res="10024.3" algo="Sum"/><pk mz="663.83418052" i="525.137" sn="1.62379" a="23.7174" fwhm="0.0445861" res="14888.8" algo="Sum"/><pk mz="663.89215025" i="532.085" sn="1.64528" a="19.694" fwhm="0.0441185" res="15047.9" algo="Sum"/><pk mz="663.94581893" i="817.863" sn="2.52894" a="38.9514" fwhm="0.0439794" res="15096.7" algo="Sum"/><pk mz="664.45066984" i="3365.62" sn="10.4291" a="155.475" fwhm="0.0376298" res="17657.6" algo="Sum"/><pk mz="664.56670564" i="749.227" sn="2.32104" a="34.0832" fwhm="0.0618816" res="10739.3" algo="Sum"/><pk mz="664.65623978" i="637.13" sn="1.97317" a="27.1948" fwhm="0.0606559" res="10957.8" algo="Sum"/><pk mz="664.69667776" i="775.899" sn="2.40309" a="19.6704" fwhm="0.0406728" res="16342.5" algo="Sum"/><pk mz="664.74398285" i="1258.01" sn="3.89641" a="38.2231" fwhm="0.0376843" res="17639.8" algo="Sum"/><pk mz="664.76732219" i="1382.03" sn="4.28052" a="71.2322" fwhm="0.0677893" res="9806.38" algo="Sum"/><pk mz="664.85148069" i="959.027" sn="2.9705" a="64.4474" fwhm="0.0811827" res="8189.57" algo="Sum"/><pk mz="664.92457339" i="940.713" sn="2.91374" a="43.2649" fwhm="0.0583695" res="11391.6" algo="Sum"/><pk mz="665.36469333" i="468.383" sn="1.45237" a="19.7322" fwhm="0.0500836" res="13285.1" algo="Sum"/><pk mz="665.45316926" i="1469.16" sn="4.55571" a="63.8668" fwhm="0.0560932" res="11863.3" algo="Sum"/><pk mz="665.50227700" i="916.47" sn="2.84189" a="39.4208" fwhm="0.0439374" res="15146.6" algo="Sum"/><pk mz="665.70832142" i="531.943" sn="1.64872" a="18.1989" fwhm="0.0482292" res="13803" algo="Sum"/><pk mz="665.76971995" i="765.704" sn="2.37276" a="43.3" fwhm="0.0567887" res="11723.6" algo="Sum"/><pk mz="665.82580776" i="519.049" sn="1.60831" a="5.11274" fwhm="0.0088777" res="74999.8" algo="Sum"/><pk mz="665.84539464" i="519.166" sn="1.60891" a="29.6594" fwhm="0.0542798" res="12266.9" algo="Sum"/><pk mz="666.45263592" i="586.133" sn="1.81897" a="21.8546" fwhm="0.0509083" res="13091.2" algo="Sum"/><pk mz="666.50810337" i="612.017" sn="1.89884" a="25.3631" fwhm="0.0524824" res="12699.6" algo="Sum"/><pk mz="666.59843551" i="1098.36" sn="3.40817" a="51.2058" fwhm="0.0442205" res="15074.4" algo="Sum"/><pk mz="666.63891876" i="551.782" sn="1.71226" a="10.2662" fwhm="0.0203662" res="32732.6" algo="Sum"/><pk mz="666.66052625" i="563.928" sn="1.74974" a="12.6901" fwhm="0.0305499" res="21822" algo="Sum"/><pk mz="666.67438954" i="507.655" sn="1.57504" a="2.4874" fwhm="0.00888901" res="74999.8" algo="Sum"/><pk mz="666.73812557" i="854.563" sn="2.65109" a="42.0222" fwhm="0.0676953" res="9849.1" algo="Sum"/><pk mz="666.78251167" i="2563.06" sn="7.95246" a="128.284" fwhm="0.0483099" res="13802.2" algo="Sum"/><pk mz="666.92032714" i="698.758" sn="2.16995" a="26.1057" fwhm="0.0448318" res="14876.1" algo="Sum"/><pk mz="666.94984573" i="686.321" sn="2.13188" a="19.6817" fwhm="0.0407419" res="16370.1" algo="Sum"/><pk mz="667.09795181" i="3720" sn="11.5563" a="153.471" fwhm="0.0355283" res="18776.5" algo="Sum"/><pk mz="667.42724822" i="605.308" sn="1.88005" a="21.1815" fwhm="0.0417355" res="15991.9" algo="Sum"/><pk mz="667.45487187" i="635.837" sn="1.97468" a="29.339" fwhm="0.0484568" res="13774.2" algo="Sum"/><pk mz="667.51855283" i="497.273" sn="1.5443" a="26.2077" fwhm="0.0551711" res="12099.1" algo="Sum"/><pk mz="667.71738417" i="567.316" sn="1.76212" a="20.8731" fwhm="0.0370364" res="18028.7" algo="Sum"/><pk mz="667.73652828" i="588.07" sn="1.82666" a="11.7196" fwhm="0.0284052" res="23507.5" algo="Sum"/><pk mz="667.78253173" i="884.661" sn="2.74857" a="57.951" fwhm="0.0883302" res="7560.07" algo="Sum"/><pk mz="667.84685466" i="491.08" sn="1.52589" a="16.2595" fwhm="0.0443592" res="15055.4" algo="Sum"/><pk mz="668.10146938" i="978.264" sn="3.03971" a="43.4699" fwhm="0.0370404" res="18037.1" algo="Sum"/><pk mz="668.60568103" i="1112.74" sn="3.45876" a="65.0605" fwhm="0.0608521" res="10987.4" algo="Sum"/><pk mz="668.68824795" i="976.129" sn="3.03418" a="34.8104" fwhm="0.046976" res="14234.7" algo="Sum"/><pk mz="668.78016188" i="3209.89" sn="9.98219" a="147.208" fwhm="0.0382478" res="17485.5" algo="Sum"/><pk mz="668.89805513" i="508.036" sn="1.58003" a="9.8455" fwhm="0.0204007" res="32788.1" algo="Sum"/><pk mz="668.93054209" i="670.699" sn="2.08589" a="29.641" fwhm="0.0612036" res="10929.6" algo="Sum"/><pk mz="669.10165744" i="488.234" sn="1.51843" a="26.2189" fwhm="0.0460191" res="14539.7" algo="Sum"/><pk mz="669.38937769" i="477.471" sn="1.48541" a="13.3816" fwhm="0.0345875" res="19353.5" algo="Sum"/><pk mz="669.43773930" i="1107.52" sn="3.44556" a="73.933" fwhm="0.0599987" res="11157.5" algo="Sum"/><pk mz="669.54230460" i="523.782" sn="1.62988" a="27.2894" fwhm="0.048075" res="13927" algo="Sum"/><pk mz="669.61592903" i="496.649" sn="1.54541" a="30.1464" fwhm="0.0629967" res="10629.4" algo="Sum"/><pk mz="669.68718532" i="515.041" sn="1.60266" a="20.1149" fwhm="0.0478718" res="13989.2" algo="Sum"/><pk mz="669.72457983" i="645.56" sn="2.00907" a="17.1562" fwhm="0.0401307" res="16688.6" algo="Sum"/><pk mz="669.73890629" i="638.729" sn="1.98795" a="9.11948" fwhm="0.0153101" res="43744.8" algo="Sum"/><pk mz="669.78017459" i="1084.11" sn="3.37421" a="56.7537" fwhm="0.0480342" res="13943.8" algo="Sum"/><pk mz="669.83376765" i="506.874" sn="1.57761" a="10.7932" fwhm="0.0306227" res="21873.8" algo="Sum"/><pk mz="669.93052216" i="472.896" sn="1.47188" a="24.7793" fwhm="0.0561842" res="11923.8" algo="Sum"/><pk mz="670.26748315" i="504.624" sn="1.57023" a="33.2722" fwhm="0.0852667" res="7860.84" algo="Sum"/><pk mz="670.43957943" i="682.476" sn="2.12396" a="43.7244" fwhm="0.0770541" res="8700.9" algo="Sum"/><pk mz="670.60414908" i="1415.35" sn="4.40656" a="72.1228" fwhm="0.0470528" res="14252.2" algo="Sum"/><pk mz="670.68536286" i="1218.86" sn="3.79626" a="55.5114" fwhm="0.0608237" res="11026.7" algo="Sum"/><pk mz="670.72467941" i="916.834" sn="2.85556" a="26.7589" fwhm="0.0408571" res="16416.3" algo="Sum"/><pk mz="670.77847492" i="2156.19" sn="6.71564" a="114.422" fwhm="0.0480998" res="13945.5" algo="Sum"/><pk mz="670.86796933" i="1233.84" sn="3.84269" a="59.6863" fwhm="0.0551266" res="12169.6" algo="Sum"/><pk mz="670.92461241" i="478.852" sn="1.49135" a="19.7249" fwhm="0.0439257" res="15274.1" algo="Sum"/><pk mz="671.45001676" i="1514.69" sn="4.71724" a="102.034" fwhm="0.0657977" res="10204.8" algo="Sum"/><pk mz="671.56746831" i="7447.98" sn="23.1981" a="317.114" fwhm="0.0338057" res="19865.5" algo="Sum"/><pk mz="671.72988590" i="799.062" sn="2.48886" a="30.1131" fwhm="0.0426453" res="15751.6" algo="Sum"/><pk mz="671.77981279" i="782.89" sn="2.43837" a="31.5565" fwhm="0.0549474" res="12225.9" algo="Sum"/><pk mz="671.86555260" i="555.587" sn="1.73023" a="30.5641" fwhm="0.0579877" res="11586.3" algo="Sum"/><pk mz="671.92784576" i="483.597" sn="1.50601" a="21.9676" fwhm="0.0536426" res="12526" algo="Sum"/><pk mz="672.45328412" i="877.911" sn="2.73329" a="37.3904" fwhm="0.0582107" res="11552" algo="Sum"/><pk mz="672.57068447" i="3913.75" sn="12.1847" a="155.634" fwhm="0.0366024" res="18375" algo="Sum"/><pk mz="672.61866149" i="1850.44" sn="5.76177" a="68.8016" fwhm="0.0459996" res="14622.3" algo="Sum"/><pk mz="672.68399427" i="1100.76" sn="3.42812" a="45.1037" fwhm="0.0584552" res="11507.7" algo="Sum"/><pk mz="672.72266647" i="980.838" sn="3.05466" a="27.8129" fwhm="0.0358032" res="18789.5" algo="Sum"/><pk mz="672.77350222" i="1483.87" sn="4.62129" a="103.651" fwhm="0.0744682" res="9034.37" algo="Sum"/><pk mz="672.86326286" i="969.091" sn="3.01844" a="54.5867" fwhm="0.0658772" res="10213.9" algo="Sum"/><pk mz="672.91093009" i="526.052" sn="1.6386" a="12.0658" fwhm="0.0586374" res="11475.8" algo="Sum"/><pk mz="672.96096362" i="485.345" sn="1.51157" a="16.3604" fwhm="0.0460405" res="14616.7" algo="Sum"/><pk mz="672.97692812" i="475.904" sn="1.48207" a="17.4775" fwhm="0.0697639" res="9646.5" algo="Sum"/><pk mz="673.10905893" i="4070.75" sn="12.6769" a="156.581" fwhm="0.0319749" res="21051.2" algo="Sum"/><pk mz="673.33453142" i="847.883" sn="2.63953" a="48.287" fwhm="0.0608154" res="11071.8" algo="Sum"/><pk mz="673.43579178" i="778.906" sn="2.42569" a="38.0712" fwhm="0.058462" res="11519.2" algo="Sum"/><pk mz="673.47826162" i="970.612" sn="3.02294" a="48.7446" fwhm="0.0706788" res="9528.71" algo="Sum"/><pk mz="673.51516108" i="883.636" sn="2.75257" a="29.7732" fwhm="0.0417864" res="16118.1" algo="Sum"/><pk mz="673.58037974" i="2417.12" sn="7.53139" a="97.2762" fwhm="0.040695" res="16551.9" algo="Sum"/><pk mz="673.68107222" i="526.407" sn="1.64026" a="12.6471" fwhm="0.0307102" res="21936.7" algo="Sum"/><pk mz="673.71323684" i="583.043" sn="1.81658" a="16.8003" fwhm="0.0358291" res="18803.5" algo="Sum"/><pk mz="673.72745580" i="627.329" sn="1.95451" a="11.9632" fwhm="0.0204742" res="32906.1" algo="Sum"/><pk mz="673.75335140" i="672.196" sn="2.0943" a="12.6771" fwhm="0.0204745" res="32906.9" algo="Sum"/><pk mz="673.77913036" i="674.491" sn="2.10148" a="35.0591" fwhm="0.0527145" res="12781.7" algo="Sum"/><pk mz="673.85198412" i="492.482" sn="1.53417" a="11.4698" fwhm="0.0307141" res="21939.5" algo="Sum"/><pk mz="673.87245768" i="488.112" sn="1.52044" a="18.4996" fwhm="0.0448272" res="15032.7" algo="Sum"/><pk mz="673.93631874" i="480.474" sn="1.49626" a="24.4825" fwhm="0.0738498" res="9125.77" algo="Sum"/><pk mz="674.11309679" i="1040.1" sn="3.23976" a="47.8152" fwhm="0.0380323" res="17724.8" algo="Sum"/><pk mz="674.34066718" i="501.438" sn="1.56126" a="28.2762" fwhm="0.0527667" res="12779.7" algo="Sum"/><pk mz="674.39412399" i="478.715" sn="1.49043" a="18.1123" fwhm="0.0512106" res="13169" algo="Sum"/><pk mz="674.43747343" i="736.247" sn="2.29245" a="31.9362" fwhm="0.0514321" res="13113.2" algo="Sum"/><pk mz="674.47774683" i="577.722" sn="1.79897" a="21.026" fwhm="0.0332863" res="20262.9" algo="Sum"/><pk mz="674.53295158" i="576.028" sn="1.79462" a="24.1105" fwhm="0.0548859" res="12289.7" algo="Sum"/><pk mz="674.58319098" i="1317.32" sn="4.10423" a="57.0715" fwhm="0.0468654" res="14394" algo="Sum"/><pk mz="674.63025748" i="870.415" sn="2.71186" a="31.4886" fwhm="0.05122" res="13171.2" algo="Sum"/><pk mz="674.69495448" i="769.832" sn="2.39852" a="27.001" fwhm="0.0378948" res="17804.4" algo="Sum"/><pk mz="674.71764025" i="758.385" sn="2.36285" a="23.3765" fwhm="0.0534799" res="12616.3" algo="Sum"/><pk mz="674.77043754" i="1168.87" sn="3.64178" a="57.6032" fwhm="0.0523898" res="12879.8" algo="Sum"/><pk mz="674.87568236" i="788.187" sn="2.45571" a="42.1317" fwhm="0.0582434" res="11587.2" algo="Sum"/><pk mz="674.94933294" i="1040.32" sn="3.24149" a="62.2125" fwhm="0.0574095" res="11756.7" algo="Sum"/><pk mz="675.39055347" i="478.955" sn="1.49167" a="15.1766" fwhm="0.0672081" res="10049.2" algo="Sum"/><pk mz="675.44705274" i="924.982" sn="2.88059" a="47.9099" fwhm="0.0635325" res="10631.5" algo="Sum"/><pk mz="675.53673890" i="5403.43" sn="16.8253" a="215.254" fwhm="0.0336248" res="20090.4" algo="Sum"/><pk mz="675.67268312" i="478.066" sn="1.48935" a="9.02703" fwhm="0.0205036" res="32953.8" algo="Sum"/><pk mz="675.70825445" i="576.843" sn="1.79699" a="23.5692" fwhm="0.0579341" res="11663.4" algo="Sum"/><pk mz="675.76415211" i="803.604" sn="2.50337" a="31.2552" fwhm="0.0436576" res="15478.7" algo="Sum"/><pk mz="675.86474938" i="486.942" sn="1.51676" a="13.1274" fwhm="0.0358867" res="18833.3" algo="Sum"/><pk mz="675.94761050" i="625.443" sn="1.94736" a="41.3129" fwhm="0.0700105" res="9654.95" algo="Sum"/><pk mz="676.40986459" i="897.078" sn="2.79021" a="39.3909" fwhm="0.050786" res="13318.8" algo="Sum"/><pk mz="676.45147297" i="782.289" sn="2.43299" a="33.2652" fwhm="0.0507209" res="13336.8" algo="Sum"/><pk mz="676.54042015" i="2443.99" sn="7.59889" a="113.191" fwhm="0.0364549" res="18558.3" algo="Sum"/><pk mz="676.63112187" i="941.449" sn="2.92658" a="46.569" fwhm="0.0539424" res="12543.6" algo="Sum"/><pk mz="676.76285618" i="960.846" sn="2.98761" a="33.0701" fwhm="0.0492944" res="13729" algo="Sum"/><pk mz="676.80860616" i="1218.09" sn="3.78746" a="63.6057" fwhm="0.0626479" res="10803.4" algo="Sum"/><pk mz="676.86889803" i="590.818" sn="1.83706" a="34.7935" fwhm="0.0774525" res="8739.15" algo="Sum"/><pk mz="676.95730858" i="590.256" sn="1.83532" a="22.787" fwhm="0.0564383" res="11994.6" algo="Sum"/><pk mz="676.99574392" i="825.178" sn="2.56577" a="37.0382" fwhm="0.0530736" res="12755.8" algo="Sum"/><pk mz="677.40816618" i="652.678" sn="2.03015" a="19.5414" fwhm="0.0364565" res="18581.3" algo="Sum"/><pk mz="677.46021905" i="1058.37" sn="3.29205" a="68.7486" fwhm="0.0649457" res="10431.2" algo="Sum"/><pk mz="677.54461266" i="1060.44" sn="3.29774" a="53.6395" fwhm="0.0469311" res="14437" algo="Sum"/><pk mz="677.71832936" i="632.726" sn="1.96839" a="17.4738" fwhm="0.0345895" res="19593.2" algo="Sum"/><pk mz="677.76844909" i="794.866" sn="2.4738" a="49.1786" fwhm="0.0543944" res="12460.3" algo="Sum"/><pk mz="677.81411686" i="586.021" sn="1.82409" a="23.2881" fwhm="0.0447794" res="15136.7" algo="Sum"/><pk mz="677.86933407" i="467.635" sn="1.45541" a="8.69898" fwhm="0.020537" res="33007.2" algo="Sum"/><pk mz="677.89216834" i="481.012" sn="1.49705" a="19.6667" fwhm="0.0528364" res="12830" algo="Sum"/><pk mz="678.29002754" i="484.452" sn="1.50655" a="25.2414" fwhm="0.0587403" res="11547.3" algo="Sum"/><pk mz="678.42869809" i="609.958" sn="1.89657" a="24.9803" fwhm="0.0404331" res="16779" algo="Sum"/><pk mz="678.46025014" i="680.834" sn="2.11694" a="31.1616" fwhm="0.061638" res="11007.2" algo="Sum"/><pk mz="678.54548367" i="539.37" sn="1.67708" a="30.104" fwhm="0.0513631" res="13210.8" algo="Sum"/><pk mz="678.62600636" i="810.533" sn="2.52027" a="36.7857" fwhm="0.0505459" res="13425.9" algo="Sum"/><pk mz="678.67277675" i="665.763" sn="2.07012" a="16.2642" fwhm="0.0308237" res="22017.9" algo="Sum"/><pk mz="678.71819670" i="1235.12" sn="3.84037" a="74.8365" fwhm="0.0747937" res="9074.53" algo="Sum"/><pk mz="678.80844924" i="1193.38" sn="3.71126" a="59.6127" fwhm="0.0683913" res="9925.36" algo="Sum"/><pk mz="678.99381091" i="682.178" sn="2.12064" a="33.9453" fwhm="0.0515163" res="13180.2" algo="Sum"/><pk mz="679.46575192" i="1094.14" sn="3.40595" a="68.1245" fwhm="0.0640623" res="10606.3" algo="Sum"/><pk mz="679.55797383" i="567.444" sn="1.76639" a="28.5666" fwhm="0.046611" res="14579.3" algo="Sum"/><pk mz="679.71664250" i="800.342" sn="2.49051" a="39.1979" fwhm="0.0547078" res="12424.5" algo="Sum"/><pk mz="679.76417892" i="630.95" sn="1.96299" a="6.38014" fwhm="0.0102828" res="66106.6" algo="Sum"/><pk mz="679.78167087" i="642.463" sn="1.99885" a="30.6799" fwhm="0.0647382" res="10500.5" algo="Sum"/><pk mz="680.42222798" i="511.909" sn="1.59409" a="9.35889" fwhm="0.0205756" res="33069.3" algo="Sum"/><pk mz="680.47915690" i="943.82" sn="2.93883" a="61.856" fwhm="0.0694707" res="9795.2" algo="Sum"/><pk mz="680.56672394" i="493.255" sn="1.53582" a="23.1057" fwhm="0.0684264" res="9945.96" algo="Sum"/><pk mz="680.62644685" i="632.056" sn="1.96837" a="28.0288" fwhm="0.0545579" res="12475.3" algo="Sum"/><pk mz="680.71313508" i="1244.77" sn="3.87671" a="64.7374" fwhm="0.0675852" res="10071.9" algo="Sum"/><pk mz="680.80356583" i="983.629" sn="3.06342" a="27.0659" fwhm="0.0398573" res="17081" algo="Sum"/><pk mz="680.89233065" i="1079.93" sn="3.36251" a="55.8772" fwhm="0.0570344" res="11938.3" algo="Sum"/><pk mz="680.96088174" i="488.788" sn="1.52228" a="21.1036" fwhm="0.0566056" res="12029.9" algo="Sum"/><pk mz="681.48044345" i="1106.18" sn="3.44589" a="65.3239" fwhm="0.0553014" res="12323" algo="Sum"/><pk mz="681.71901751" i="667.71" sn="2.07987" a="18.0673" fwhm="0.0411903" res="16550.5" algo="Sum"/><pk mz="681.74178138" i="665.258" sn="2.07205" a="19.3073" fwhm="0.0411913" res="16550.6" algo="Sum"/><pk mz="681.77776237" i="711.675" sn="2.21633" a="23.1951" fwhm="0.0463413" res="14712.1" algo="Sum"/><pk mz="681.89731833" i="484.333" sn="1.50811" a="16.3864" fwhm="0.0463455" res="14713.3" algo="Sum"/><pk mz="681.92312934" i="467.45" sn="1.4556" a="13.5662" fwhm="0.0463467" res="14713.5" algo="Sum"/><pk mz="682.31771635" i="481.146" sn="1.49964" a="20.5566" fwhm="0.0465472" res="14658.6" algo="Sum"/><pk mz="682.48465259" i="649.895" sn="2.02463" a="38.7244" fwhm="0.0576905" res="11830.1" algo="Sum"/><pk mz="682.57774436" i="565.995" sn="1.76385" a="24.7053" fwhm="0.0488331" res="13977.8" algo="Sum"/><pk mz="682.62280479" i="543.008" sn="1.69228" a="22.6638" fwhm="0.0478839" res="14255.8" algo="Sum"/><pk mz="682.71431321" i="1024.94" sn="3.19366" a="31.0149" fwhm="0.0463497" res="14729.6" algo="Sum"/><pk mz="682.75625624" i="1678.41" sn="5.23021" a="79.7255" fwhm="0.0740652" res="9218.32" algo="Sum"/><pk mz="682.79655893" i="1260.02" sn="3.92724" a="56.706" fwhm="0.0462858" res="14751.7" algo="Sum"/><pk mz="682.88582863" i="814.623" sn="2.53929" a="49.0458" fwhm="0.0740535" res="9221.52" algo="Sum"/><pk mz="682.92609387" i="691.372" sn="2.1551" a="25.0121" fwhm="0.0473309" res="14428.8" algo="Sum"/><pk mz="683.06695883" i="1220.1" sn="3.80093" a="60.5694" fwhm="0.0397584" res="17180.5" algo="Sum"/><pk mz="683.42872320" i="628.892" sn="1.95937" a="33.2331" fwhm="0.0518049" res="13192.4" algo="Sum"/><pk mz="683.49060001" i="826.792" sn="2.57598" a="40.349" fwhm="0.0595331" res="11480.8" algo="Sum"/><pk mz="683.74562244" i="790.338" sn="2.46425" a="44.6708" fwhm="0.0788466" res="8671.85" algo="Sum"/><pk mz="683.78447923" i="697.759" sn="2.17539" a="12.8811" fwhm="0.0206265" res="33150.8" algo="Sum"/><pk mz="683.88063596" i="550.77" sn="1.71692" a="13.0415" fwhm="0.030942" res="22102" algo="Sum"/><pk mz="684.49502762" i="488.442" sn="1.52415" a="23.1542" fwhm="0.0543755" res="12588.3" algo="Sum"/><pk mz="684.57100643" i="643.884" sn="2.00941" a="31.8399" fwhm="0.0531825" res="12872.1" algo="Sum"/><pk mz="684.66419074" i="859.823" sn="2.68338" a="34.2295" fwhm="0.0504474" res="13571.9" algo="Sum"/><pk mz="684.75374085" i="2104.47" sn="6.56775" a="116.915" fwhm="0.0500247" res="13688.3" algo="Sum"/><pk mz="684.83792232" i="724.157" sn="2.25999" a="21.002" fwhm="0.0361242" res="18957.9" algo="Sum"/><pk mz="684.87612844" i="701.019" sn="2.18778" a="24.0694" fwhm="0.0464465" res="14745.5" algo="Sum"/><pk mz="684.90089534" i="711.006" sn="2.21894" a="42.0141" fwhm="0.0779851" res="8782.45" algo="Sum"/><pk mz="685.42659561" i="21074.4" sn="65.8027" a="912.443" fwhm="0.0375871" res="18235.7" algo="Sum"/><pk mz="685.54663635" i="9914.95" sn="30.9584" a="408.504" fwhm="0.034737" res="19735.3" algo="Sum"/><pk mz="685.62909025" i="631.308" sn="1.97119" a="17.452" fwhm="0.036145" res="18968.8" algo="Sum"/><pk mz="685.66086601" i="599.78" sn="1.87263" a="17.4526" fwhm="0.0413095" res="16598.2" algo="Sum"/><pk mz="685.74883511" i="870.436" sn="2.71735" a="54.8971" fwhm="0.0470204" res="14584.1" algo="Sum"/><pk mz="685.75957159" i="900.052" sn="2.80981" a="38.584" fwhm="0.0440499" res="15567.8" algo="Sum"/><pk mz="685.84115235" i="475.303" sn="1.48415" a="12.1274" fwhm="0.0509023" res="13473.7" algo="Sum"/><pk mz="685.84909242" i="479.426" sn="1.49712" a="4.94929" fwhm="0.00914468" res="74999.8" algo="Sum"/><pk mz="685.87686634" i="582.54" sn="1.81932" a="25.2463" fwhm="0.0553149" res="12399.5" algo="Sum"/><pk mz="686.43038290" i="10019.2" sn="31.2919" a="457.683" fwhm="0.0390812" res="17564.2" algo="Sum"/><pk mz="686.55025701" i="5120.97" sn="15.9926" a="245.465" fwhm="0.0394535" res="17401.5" algo="Sum"/><pk mz="686.65690117" i="1263.82" sn="3.94766" a="67.0525" fwhm="0.0562039" res="12217.2" algo="Sum"/><pk mz="686.69234020" i="882.915" sn="2.75787" a="21.886" fwhm="0.0548104" res="12528.5" algo="Sum"/><pk mz="686.75856190" i="1656.08" sn="5.17293" a="111.958" fwhm="0.0623124" res="11021.2" algo="Sum"/><pk mz="686.83738951" i="1050.37" sn="3.28092" a="66.6343" fwhm="0.0663529" res="10351.3" algo="Sum"/><pk mz="686.93929728" i="496.606" sn="1.55067" a="18.6862" fwhm="0.0495356" res="13867.6" algo="Sum"/><pk mz="686.96123277" i="498.676" sn="1.55695" a="29.495" fwhm="0.0475001" res="14462.3" algo="Sum"/><pk mz="687.43490155" i="3139.49" sn="9.80248" a="169.125" fwhm="0.0493307" res="13935.2" algo="Sum"/><pk mz="687.55042174" i="10945.5" sn="34.1861" a="566.946" fwhm="0.045322" res="15170.3" algo="Sum"/><pk mz="687.65324326" i="654.067" sn="2.04292" a="21.6727" fwhm="0.0465406" res="14775.3" algo="Sum"/><pk mz="687.70000832" i="798.388" sn="2.49369" a="40.8468" fwhm="0.0601889" res="11425.7" algo="Sum"/><pk mz="687.76285078" i="804.842" sn="2.51385" a="33.6469" fwhm="0.0568872" res="12089.9" algo="Sum"/><pk mz="687.83018401" i="538.696" sn="1.68257" a="8.15524" fwhm="0.0155155" res="44331.8" algo="Sum"/><pk mz="687.84299527" i="570.211" sn="1.78093" a="21.0084" fwhm="0.0367288" res="18727.6" algo="Sum"/><pk mz="688.44398619" i="1024.62" sn="3.20138" a="53.345" fwhm="0.0561882" res="12252.5" algo="Sum"/><pk mz="688.55291892" i="5234.91" sn="16.3679" a="313.713" fwhm="0.0518794" res="13272.2" algo="Sum"/><pk mz="688.65507769" i="1028" sn="3.21421" a="45.4647" fwhm="0.0620993" res="11089.6" algo="Sum"/><pk mz="688.69829433" i="939.789" sn="2.9384" a="25.9204" fwhm="0.0414008" res="16634.9" algo="Sum"/><pk mz="688.75717093" i="1604.22" sn="5.01587" a="123.306" fwhm="0.084969" res="8105.98" algo="Sum"/><pk mz="688.83512191" i="917.529" sn="2.86881" a="44.4565" fwhm="0.0614173" res="11215.7" algo="Sum"/><pk mz="688.88502573" i="675.527" sn="2.11201" a="34.2227" fwhm="0.0458211" res="15034.2" algo="Sum"/><pk mz="688.95638052" i="512.166" sn="1.60112" a="25.9908" fwhm="0.0635245" res="10845.5" algo="Sum"/><pk mz="689.07996658" i="4061.57" sn="12.6957" a="165.027" fwhm="0.0364753" res="18891.7" algo="Sum"/><pk mz="689.41883933" i="527.086" sn="1.64911" a="14.5079" fwhm="0.0414222" res="16643.7" algo="Sum"/><pk mz="689.46372136" i="764.673" sn="2.3922" a="37.1729" fwhm="0.0627911" res="10980.3" algo="Sum"/><pk mz="689.55347710" i="5947.94" sn="18.6059" a="313.399" fwhm="0.0395881" res="17418.2" algo="Sum"/><pk mz="689.71215867" i="660.497" sn="2.06682" a="12.6831" fwhm="0.0207156" res="33294.3" algo="Sum"/><pk mz="689.77223430" i="830.468" sn="2.5982" a="50.3821" fwhm="0.0750068" res="9196.13" algo="Sum"/><pk mz="689.83066367" i="528.533" sn="1.65358" a="15.3" fwhm="0.041435" res="16648.5" algo="Sum"/><pk mz="690.08300072" i="1054.93" sn="3.3004" a="49.5255" fwhm="0.0393253" res="17548.1" algo="Sum"/><pk mz="690.38883524" i="629.76" sn="1.97141" a="33.2904" fwhm="0.0602968" res="11449.8" algo="Sum"/><pk mz="690.42111516" i="711.272" sn="2.22629" a="24.4204" fwhm="0.0518159" res="13324.5" algo="Sum"/><pk mz="690.46174397" i="538.364" sn="1.68478" a="17.9952" fwhm="0.0466356" res="14805.5" algo="Sum"/><pk mz="690.55724329" i="2507.11" sn="7.84374" a="136.502" fwhm="0.0456253" res="15135.4" algo="Sum"/><pk mz="690.65686609" i="723.648" sn="2.26461" a="30.7816" fwhm="0.057007" res="12115.3" algo="Sum"/><pk mz="690.73985252" i="1297.44" sn="4.06129" a="40.5309" fwhm="0.0466447" res="14808.5" algo="Sum"/><pk mz="690.77194227" i="1369.65" sn="4.28732" a="73.0461" fwhm="0.0614705" res="11237.4" algo="Sum"/><pk mz="690.84585900" i="762.251" sn="2.38601" a="25.3299" fwhm="0.0443076" res="15592" algo="Sum"/><pk mz="690.92174376" i="1103.98" sn="3.45583" a="80.4721" fwhm="0.0581292" res="11886" algo="Sum"/><pk mz="691.08056678" i="583.383" sn="1.82569" a="32.1997" fwhm="0.0465019" res="14861.3" algo="Sum"/><pk mz="691.41981430" i="782.244" sn="2.44929" a="23.7887" fwhm="0.0466682" res="14815.7" algo="Sum"/><pk mz="691.47957338" i="534.796" sn="1.6745" a="10.6477" fwhm="0.0207421" res="33336.9" algo="Sum"/><pk mz="691.50480939" i="553.767" sn="1.73391" a="13.5324" fwhm="0.0311137" res="22225.1" algo="Sum"/><pk mz="691.55743195" i="826.688" sn="2.58845" a="60.5187" fwhm="0.0725453" res="9532.77" algo="Sum"/><pk mz="691.74075247" i="750.99" sn="2.35083" a="35.206" fwhm="0.0586783" res="11788.7" algo="Sum"/><pk mz="691.77442804" i="721.565" sn="2.25853" a="28.7534" fwhm="0.037617" res="18390" algo="Sum"/><pk mz="691.85953282" i="551.425" sn="1.7264" a="12.3161" fwhm="0.0492723" res="14041.6" algo="Sum"/><pk mz="691.87557612" i="590.691" sn="1.84924" a="17.169" fwhm="0.0415893" res="16635.9" algo="Sum"/><pk mz="691.91922004" i="528.687" sn="1.65512" a="22.646" fwhm="0.056435" res="12260.5" algo="Sum"/><pk mz="692.39572856" i="517.72" sn="1.62369" a="12.7029" fwhm="0.0311338" res="22239.4" algo="Sum"/><pk mz="692.41738753" i="530.667" sn="1.6641" a="23.469" fwhm="0.060945" res="11361.3" algo="Sum"/><pk mz="692.52248062" i="530.074" sn="1.66197" a="22.1385" fwhm="0.0542336" res="12769.2" algo="Sum"/><pk mz="692.55443094" i="606.203" sn="1.90067" a="21.6363" fwhm="0.0479733" res="14436.2" algo="Sum"/><pk mz="692.60640525" i="943.673" sn="2.95846" a="42.9885" fwhm="0.0654687" res="10579.2" algo="Sum"/><pk mz="692.66372582" i="607.18" sn="1.90342" a="20.5958" fwhm="0.0333113" res="20793.7" algo="Sum"/><pk mz="692.73667729" i="1017.22" sn="3.18885" a="36.2614" fwhm="0.0519022" res="13347" algo="Sum"/><pk mz="692.78639421" i="1363.86" sn="4.27554" a="69.3765" fwhm="0.057263" res="12098.3" algo="Sum"/><pk mz="692.85842179" i="722.425" sn="2.2647" a="22.6708" fwhm="0.0357262" res="19393.6" algo="Sum"/><pk mz="692.90751664" i="626.477" sn="1.96454" a="23.1764" fwhm="0.0519092" res="13348.4" algo="Sum"/><pk mz="692.96939259" i="989.256" sn="3.10328" a="43.1567" fwhm="0.0463244" res="14959" algo="Sum"/><pk mz="693.45054167" i="613.579" sn="1.92498" a="25.8331" fwhm="0.0571225" res="12139.7" algo="Sum"/><pk mz="693.54067586" i="731.311" sn="2.29462" a="37.0293" fwhm="0.0481483" res="14404.2" algo="Sum"/><pk mz="693.70801811" i="636.05" sn="1.99651" a="14.3785" fwhm="0.0252228" res="27503.2" algo="Sum"/><pk mz="693.73965767" i="737.73" sn="2.31547" a="20.9624" fwhm="0.041552" res="16695.7" algo="Sum"/><pk mz="693.75160043" i="745.484" sn="2.33963" a="13.8958" fwhm="0.0259705" res="26713.1" algo="Sum"/><pk mz="693.77883091" i="654.435" sn="2.05392" a="13.1837" fwhm="0.0207767" res="33392.2" algo="Sum"/><pk mz="693.79859772" i="660.623" sn="2.07334" a="21.0391" fwhm="0.0307253" res="22580.7" algo="Sum"/><pk mz="693.87022020" i="541.556" sn="1.69968" a="13.953" fwhm="0.0415562" res="16697.2" algo="Sum"/><pk mz="694.60634381" i="738.475" sn="2.32461" a="33.6939" fwhm="0.0609573" res="11395" algo="Sum"/><pk mz="694.64018297" i="676.586" sn="2.12978" a="17.1589" fwhm="0.0311844" res="22275.3" algo="Sum"/><pk mz="694.69091415" i="1084.09" sn="3.41248" a="62.2373" fwhm="0.0638273" res="10883.9" algo="Sum"/><pk mz="694.73879845" i="898.068" sn="2.82723" a="17.0208" fwhm="0.020791" res="33415.4" algo="Sum"/><pk mz="694.78901621" i="1506.92" sn="4.74497" a="95.5344" fwhm="0.0724995" res="9583.37" algo="Sum"/><pk mz="694.84846046" i="682.272" sn="2.14869" a="16.1576" fwhm="0.0311892" res="22278.5" algo="Sum"/><pk mz="694.87018829" i="587.98" sn="1.85181" a="13.8279" fwhm="0.0311897" res="22278.8" algo="Sum"/><pk mz="694.96694574" i="747.563" sn="2.35699" a="41.2534" fwhm="0.0508268" res="13673.2" algo="Sum"/><pk mz="695.09180053" i="3085.34" sn="9.74139" a="129.004" fwhm="0.0362219" res="19189.8" algo="Sum"/><pk mz="695.38585074" i="627.647" sn="1.98084" a="24.0025" fwhm="0.0459018" res="15149.4" algo="Sum"/><pk mz="695.46514181" i="666.06" sn="2.10244" a="25.8062" fwhm="0.0493438" res="14094.3" algo="Sum"/><pk mz="695.50456713" i="872.085" sn="2.75369" a="45.0875" fwhm="0.0470264" res="14789.7" algo="Sum"/><pk mz="695.56548829" i="678.411" sn="2.14181" a="33.7365" fwhm="0.0555666" res="12517.7" algo="Sum"/><pk mz="695.68838672" i="635.112" sn="2.00549" a="28.1181" fwhm="0.0618144" res="11254.5" algo="Sum"/><pk mz="695.72408661" i="602.384" sn="1.90241" a="15.085" fwhm="0.0495212" res="14049" algo="Sum"/><pk mz="695.76191255" i="691.088" sn="2.18297" a="23.9773" fwhm="0.0416128" res="16719.9" algo="Sum"/><pk mz="695.79466080" i="678.671" sn="2.14409" a="19.76" fwhm="0.0416137" res="16720.3" algo="Sum"/><pk mz="696.09552273" i="870.071" sn="2.74885" a="42.2413" fwhm="0.0407864" res="17066.9" algo="Sum"/><pk mz="696.48232995" i="516.264" sn="1.63124" a="14.3321" fwhm="0.0416341" res="16728.7" algo="Sum"/><pk mz="696.50753929" i="496.302" sn="1.56812" a="18.3007" fwhm="0.0489174" res="14238.5" algo="Sum"/><pk mz="696.59329589" i="691.495" sn="2.18695" a="44.2808" fwhm="0.0803934" res="8664.81" algo="Sum"/><pk mz="696.64274937" i="712.227" sn="2.25437" a="22.9244" fwhm="0.0418066" res="16663.5" algo="Sum"/><pk mz="696.68778444" i="1191.85" sn="3.77343" a="73.2881" fwhm="0.0647435" res="10760.7" algo="Sum"/><pk mz="696.78581364" i="1242.88" sn="3.93618" a="79.9506" fwhm="0.0795863" res="8755.1" algo="Sum"/><pk mz="696.86771939" i="922.952" sn="2.92306" a="45.5101" fwhm="0.0585898" res="11894" algo="Sum"/><pk mz="696.92252023" i="482.132" sn="1.52671" a="9.53546" fwhm="0.0208236" res="33468" algo="Sum"/><pk mz="696.94404965" i="480.635" sn="1.52185" a="30.6266" fwhm="0.0716507" res="9726.97" algo="Sum"/><pk mz="697.51912634" i="4228.79" sn="13.4182" a="176.009" fwhm="0.0374619" res="18619.4" algo="Sum"/><pk mz="697.58036444" i="493.508" sn="1.56594" a="20.286" fwhm="0.0496648" res="14045.8" algo="Sum"/><pk mz="697.66097052" i="529.812" sn="1.68178" a="12.0739" fwhm="0.0250929" res="27803.1" algo="Sum"/><pk mz="697.72114046" i="769.332" sn="2.4418" a="15.0664" fwhm="0.0208356" res="33487.1" algo="Sum"/><pk mz="697.75178597" i="777.31" sn="2.46706" a="53.2231" fwhm="0.082373" res="8470.63" algo="Sum"/><pk mz="697.81662178" i="596.879" sn="1.89433" a="16.0779" fwhm="0.0323999" res="21537.6" algo="Sum"/><pk mz="697.85290621" i="519.194" sn="1.64778" a="12.6983" fwhm="0.0312564" res="22326.7" algo="Sum"/><pk mz="697.86682303" i="474.716" sn="1.50662" a="11.9983" fwhm="0.0312569" res="22326.8" algo="Sum"/><pk mz="697.89434317" i="466.688" sn="1.48114" a="12.2228" fwhm="0.0337422" res="20683.1" algo="Sum"/><pk mz="698.52342172" i="2011.21" sn="6.38298" a="101.569" fwhm="0.0407146" res="17156.6" algo="Sum"/><pk mz="698.58876329" i="551.221" sn="1.74941" a="12.5679" fwhm="0.0312728" res="22338.5" algo="Sum"/><pk mz="698.64170450" i="564.594" sn="1.79194" a="18.9215" fwhm="0.0469107" res="14893" algo="Sum"/><pk mz="698.68498750" i="958.731" sn="3.04266" a="33.0814" fwhm="0.0426387" res="16386.2" algo="Sum"/><pk mz="698.72970786" i="1155.92" sn="3.66845" a="53.8489" fwhm="0.0615482" res="11352.6" algo="Sum"/><pk mz="698.77043318" i="1375.94" sn="4.36672" a="62.6275" fwhm="0.0625538" res="11170.7" algo="Sum"/><pk mz="698.85283649" i="936.423" sn="2.97217" a="52.1601" fwhm="0.0785883" res="8892.58" algo="Sum"/><pk mz="698.97706011" i="556.739" sn="1.76719" a="14.19" fwhm="0.0417086" res="16758.6" algo="Sum"/><pk mz="699.40033017" i="513.646" sn="1.63292" a="18.2027" fwhm="0.0472761" res="14794" algo="Sum"/><pk mz="699.46662235" i="525.967" sn="1.67221" a="30.6276" fwhm="0.0561517" res="12456.7" algo="Sum"/><pk mz="699.52583470" i="1771.48" sn="5.6321" a="92.3226" fwhm="0.0428402" res="16328.7" algo="Sum"/><pk mz="699.69835666" i="693.518" sn="2.20425" a="16.2753" fwhm="0.0312975" res="22356.3" algo="Sum"/><pk mz="699.73142826" i="752.902" sn="2.39284" a="25.1824" fwhm="0.0469473" res="14904.6" algo="Sum"/><pk mz="699.75625151" i="748.113" sn="2.37758" a="21.8451" fwhm="0.0365155" res="19163.3" algo="Sum"/><pk mz="699.81137367" i="535.725" sn="1.70305" a="2.70331" fwhm="0.00933084" res="74999.8" algo="Sum"/><pk mz="699.82048584" i="537.669" sn="1.70917" a="8.08735" fwhm="0.0297081" res="23556.5" algo="Sum"/><pk mz="699.85477352" i="642.498" sn="2.04234" a="19.8091" fwhm="0.0416829" res="16790" algo="Sum"/><pk mz="700.45046102" i="514.822" sn="1.637" a="24.005" fwhm="0.0626289" res="11184.1" algo="Sum"/><pk mz="700.52863787" i="1285.42" sn="4.08863" a="78.0815" fwhm="0.0584076" res="11993.8" algo="Sum"/><pk mz="700.59674929" i="512.667" sn="1.63084" a="12.4648" fwhm="0.0313176" res="22370.7" algo="Sum"/><pk mz="700.64551585" i="787.509" sn="2.50514" a="45.2968" fwhm="0.0715192" res="9796.6" algo="Sum"/><pk mz="700.73175560" i="1178.05" sn="3.74747" a="58.5264" fwhm="0.0636802" res="11003.9" algo="Sum"/><pk mz="700.76245334" i="1164.39" sn="3.70401" a="50.9133" fwhm="0.0626434" res="11186.5" algo="Sum"/><pk mz="700.84480886" i="837.928" sn="2.66552" a="45.9187" fwhm="0.0610891" res="11472.5" algo="Sum"/><pk mz="700.90477801" i="578.614" sn="1.84078" a="18.414" fwhm="0.0469872" res="14916.9" algo="Sum"/><pk mz="701.40295566" i="16385.4" sn="52.1151" a="646.096" fwhm="0.0346626" res="20235.2" algo="Sum"/><pk mz="701.54443120" i="29183.5" sn="92.8053" a="1389.46" fwhm="0.0410431" res="17092.9" algo="Sum"/><pk mz="701.65008052" i="775.212" sn="2.46522" a="21.5695" fwhm="0.0365649" res="19189.2" algo="Sum"/><pk mz="701.68319228" i="743.442" sn="2.36419" a="18.0664" fwhm="0.031342" res="22388" algo="Sum"/><pk mz="701.72456404" i="848.866" sn="2.69945" a="26.7805" fwhm="0.0341297" res="20560.5" algo="Sum"/><pk mz="701.73966687" i="810.239" sn="2.57661" a="30.6775" fwhm="0.0495376" res="14165.8" algo="Sum"/><pk mz="701.78414022" i="681.976" sn="2.1686" a="22.0501" fwhm="0.0458591" res="15303.1" algo="Sum"/><pk mz="701.81792507" i="549.218" sn="1.74618" a="11.1098" fwhm="0.0208967" res="33585.1" algo="Sum"/><pk mz="701.84684937" i="554.567" sn="1.76292" a="25.7407" fwhm="0.0633744" res="11074.6" algo="Sum"/><pk mz="701.89839904" i="473.748" sn="1.50585" a="13.3914" fwhm="0.0417957" res="16793.6" algo="Sum"/><pk mz="702.22535738" i="513.879" sn="1.63234" a="26.4052" fwhm="0.0664408" res="10569.2" algo="Sum"/><pk mz="702.40638524" i="7882.82" sn="25.0347" a="321.957" fwhm="0.0351007" res="20011.2" algo="Sum"/><pk mz="702.54732229" i="14599.2" sn="46.3626" a="709.008" fwhm="0.0419136" res="16761.8" algo="Sum"/><pk mz="702.63363582" i="1139.45" sn="3.61852" a="60.1649" fwhm="0.0649191" res="10823.2" algo="Sum"/><pk mz="702.68506524" i="831.406" sn="2.64028" a="21.3678" fwhm="0.0313645" res="22403.8" algo="Sum"/><pk mz="702.75063895" i="1274.19" sn="4.04643" a="65.5567" fwhm="0.0611454" res="11493.1" algo="Sum"/><pk mz="702.82241795" i="984.507" sn="3.12649" a="47.6885" fwhm="0.0679629" res="10341.3" algo="Sum"/><pk mz="702.89451598" i="566.366" sn="1.7986" a="11.1278" fwhm="0.0442551" res="15882.8" algo="Sum"/><pk mz="702.92477954" i="577.681" sn="1.83457" a="13.9049" fwhm="0.0313697" res="22407.7" algo="Sum"/><pk mz="703.24174984" i="469.741" sn="1.49136" a="15.4611" fwhm="0.0462927" res="15191.2" algo="Sum"/><pk mz="703.40781012" i="3265.52" sn="10.3711" a="153.444" fwhm="0.0422646" res="16642.9" algo="Sum"/><pk mz="703.56704098" i="65727.6" sn="208.747" a="2645.14" fwhm="0.0336985" res="20878.3" algo="Sum"/><pk mz="703.70199416" i="899.77" sn="2.85762" a="17.1271" fwhm="0.0209248" res="33630.1" algo="Sum"/><pk mz="703.74569611" i="939.891" sn="2.98504" a="46.9565" fwhm="0.0657516" res="10703.1" algo="Sum"/><pk mz="703.84400596" i="563.781" sn="1.79043" a="24.167" fwhm="0.062781" res="11211.1" algo="Sum"/><pk mz="703.89689516" i="482.498" sn="1.53235" a="11.6213" fwhm="0.0313913" res="22423.3" algo="Sum"/><pk mz="704.22672700" i="483.323" sn="1.53384" a="13.7027" fwhm="0.0398739" res="17661.4" algo="Sum"/><pk mz="704.40657104" i="1503.47" sn="4.77288" a="78.8327" fwhm="0.0561138" res="12553.2" algo="Sum"/><pk mz="704.57016523" i="29136.5" sn="92.496" a="1231.83" fwhm="0.0354656" res="19866.3" algo="Sum"/><pk mz="704.72585866" i="1485.25" sn="4.71505" a="48.9309" fwhm="0.037312" res="18887.4" algo="Sum"/><pk mz="704.74595633" i="1542.76" sn="4.8976" a="76.9567" fwhm="0.0632293" res="11145.9" algo="Sum"/><pk mz="704.81389972" i="998.67" sn="3.17035" a="46.1694" fwhm="0.0580919" res="12132.7" algo="Sum"/><pk mz="704.86052587" i="895.428" sn="2.84259" a="49.7858" fwhm="0.0521207" res="13523.6" algo="Sum"/><pk mz="704.92189030" i="485.743" sn="1.54204" a="12.4667" fwhm="0.0495868" res="14215.9" algo="Sum"/><pk mz="705.05140009" i="1785.12" sn="5.66712" a="80.3482" fwhm="0.0393214" res="17930.5" algo="Sum"/><pk mz="705.12645281" i="520.345" sn="1.65252" a="24.5861" fwhm="0.056267" res="12531.8" algo="Sum"/><pk mz="705.41073335" i="671.481" sn="2.13339" a="38.9297" fwhm="0.0692714" res="10183.3" algo="Sum"/><pk mz="705.48586728" i="1019.38" sn="3.2387" a="61.0571" fwhm="0.0810494" res="8704.4" algo="Sum"/><pk mz="705.57585250" i="9153.68" sn="29.0825" a="442.054" fwhm="0.0391814" res="18007.9" algo="Sum"/><pk mz="705.66932422" i="662.152" sn="2.1035" a="22.583" fwhm="0.0310137" res="22753.4" algo="Sum"/><pk mz="705.75007546" i="914.601" sn="2.9064" a="74.4488" fwhm="0.085741" res="8231.19" algo="Sum"/><pk mz="705.84166159" i="556.226" sn="1.7695" a="21.4016" fwhm="0.0523916" res="13472.4" algo="Sum"/><pk mz="705.87612122" i="523.443" sn="1.66579" a="20.9713" fwhm="0.0509986" res="13841.1" algo="Sum"/><pk mz="706.05452629" i="508.547" sn="1.61868" a="29.9164" fwhm="0.0605092" res="11668.5" algo="Sum"/><pk mz="706.41893186" i="471.943" sn="1.50252" a="20.2823" fwhm="0.0628954" res="11231.7" algo="Sum"/><pk mz="706.53460913" i="1757.9" sn="5.59698" a="68.1577" fwhm="0.0464826" res="15200" algo="Sum"/><pk mz="706.58102835" i="2667.78" sn="8.49351" a="124.831" fwhm="0.0514491" res="13733.6" algo="Sum"/><pk mz="706.74593723" i="1397.89" sn="4.45211" a="73.976" fwhm="0.0774577" res="9124.29" algo="Sum"/><pk mz="706.81511671" i="820.271" sn="2.61254" a="24.7971" fwhm="0.0419417" res="16852.3" algo="Sum"/><pk mz="706.85362900" i="914.692" sn="2.9136" a="38.9422" fwhm="0.0576715" res="12256.5" algo="Sum"/><pk mz="706.88359947" i="804.289" sn="2.56218" a="43.0794" fwhm="0.0652306" res="10836.7" algo="Sum"/><pk mz="707.48045645" i="802.551" sn="2.56403" a="38.2154" fwhm="0.0661246" res="10699.2" algo="Sum"/><pk mz="707.53327542" i="999.446" sn="3.19239" a="45.8681" fwhm="0.0661199" res="10700.8" algo="Sum"/><pk mz="707.58669491" i="727.586" sn="2.32418" a="34.8284" fwhm="0.0658076" res="10752.4" algo="Sum"/><pk mz="707.63847750" i="498.442" sn="1.59217" a="13.6389" fwhm="0.0377171" res="18761.7" algo="Sum"/><pk mz="707.70083600" i="655.872" sn="2.09477" a="28.7535" fwhm="0.0577057" res="12264" algo="Sum"/><pk mz="707.75136840" i="829.238" sn="2.64812" a="54.6762" fwhm="0.0774797" res="9134.67" algo="Sum"/><pk mz="707.80503093" i="643.286" sn="2.05465" a="14.5384" fwhm="0.0314785" res="22485.4" algo="Sum"/><pk mz="707.82313712" i="573.793" sn="1.83268" a="14.0603" fwhm="0.0314791" res="22485.5" algo="Sum"/><pk mz="707.85906475" i="543.287" sn="1.73533" a="22.9066" fwhm="0.0628199" res="11268.1" algo="Sum"/><pk mz="708.47918425" i="567.25" sn="1.81639" a="20.8556" fwhm="0.0405931" res="17453.2" algo="Sum"/><pk mz="708.53600761" i="620.631" sn="1.98782" a="24.4366" fwhm="0.0475108" res="14913.1" algo="Sum"/><pk mz="708.58269241" i="680.124" sn="2.17867" a="34.4601" fwhm="0.0651372" res="10878.3" algo="Sum"/><pk mz="708.62487194" i="609.349" sn="1.952" a="13.6949" fwhm="0.0276875" res="25593.6" algo="Sum"/><pk mz="708.65077231" i="601.224" sn="1.92597" a="11.568" fwhm="0.0209981" res="33748.3" algo="Sum"/><pk mz="708.71346774" i="979.288" sn="3.13735" a="29.2251" fwhm="0.0419979" res="16875" algo="Sum"/><pk mz="708.76269116" i="1700.59" sn="5.44943" a="91.2909" fwhm="0.0747554" res="9481.09" algo="Sum"/><pk mz="708.93910901" i="787.612" sn="2.52576" a="44.0155" fwhm="0.0679677" res="10430.5" algo="Sum"/><pk mz="709.44083150" i="491.136" sn="1.57625" a="27.7673" fwhm="0.0581422" res="12201.8" algo="Sum"/><pk mz="709.54376887" i="1278.87" sn="4.10935" a="59.9437" fwhm="0.0519493" res="13658.4" algo="Sum"/><pk mz="709.71086402" i="688.903" sn="2.21412" a="42.6867" fwhm="0.0847961" res="8369.62" algo="Sum"/><pk mz="709.76842866" i="842.381" sn="2.70832" a="61.9365" fwhm="0.0737376" res="9625.6" algo="Sum"/><pk mz="709.83427468" i="536.444" sn="1.72482" a="13.441" fwhm="0.0538586" res="13179.6" algo="Sum"/><pk mz="709.86311468" i="472.129" sn="1.51781" a="11.5667" fwhm="0.0305117" res="23265.2" algo="Sum"/><pk mz="710.43534448" i="467.472" sn="1.50551" a="24.5537" fwhm="0.0538321" res="13197.3" algo="Sum"/><pk mz="710.55007434" i="804.504" sn="2.5903" a="59.4698" fwhm="0.0819745" res="8667.94" algo="Sum"/><pk mz="710.67153507" i="1043.28" sn="3.36261" a="68.9561" fwhm="0.0615864" res="11539.4" algo="Sum"/><pk mz="710.76459860" i="2068.55" sn="6.66815" a="137.063" fwhm="0.0575678" res="12346.6" algo="Sum"/><pk mz="710.93954212" i="641.335" sn="2.06748" a="36.0081" fwhm="0.0633831" res="11216.6" algo="Sum"/><pk mz="711.06269186" i="3931.44" sn="12.6732" a="168.048" fwhm="0.0353042" res="20141" algo="Sum"/><pk mz="711.54077515" i="3523.48" sn="11.3857" a="209.19" fwhm="0.0542658" res="13112.1" algo="Sum"/><pk mz="711.67484947" i="566.551" sn="1.83229" a="13.4168" fwhm="0.0315642" res="22546.9" algo="Sum"/><pk mz="711.72181344" i="712.015" sn="2.30403" a="20.9661" fwhm="0.0515086" res="13817.5" algo="Sum"/><pk mz="711.76885949" i="875.228" sn="2.83255" a="31.0848" fwhm="0.0466716" res="15250.6" algo="Sum"/><pk mz="711.84130902" i="528.231" sn="1.70924" a="21.2776" fwhm="0.0499798" res="14242.6" algo="Sum"/><pk mz="712.06691864" i="992.156" sn="3.20936" a="52.5804" fwhm="0.0423799" res="16802" algo="Sum"/><pk mz="712.25239198" i="533.566" sn="1.72885" a="24.798" fwhm="0.0613209" res="11615.2" algo="Sum"/><pk mz="712.54268328" i="1866.99" sn="6.05977" a="135.072" fwhm="0.0661493" res="10771.7" algo="Sum"/><pk mz="712.61985069" i="658.973" sn="2.13886" a="12.7462" fwhm="0.0210568" res="33842.7" algo="Sum"/><pk mz="712.66429967" i="1025.51" sn="3.32832" a="52.6827" fwhm="0.0646724" res="11019.6" algo="Sum"/><pk mz="712.70186381" i="886.778" sn="2.87794" a="22.4805" fwhm="0.0315872" res="22563" algo="Sum"/><pk mz="712.76129396" i="1716.29" sn="5.57002" a="108.257" fwhm="0.0624354" res="11416" algo="Sum"/><pk mz="712.85046660" i="914.191" sn="2.96683" a="52.9704" fwhm="0.0648151" res="10998.2" algo="Sum"/><pk mz="712.89873913" i="556.623" sn="1.8064" a="15.4695" fwhm="0.0294145" res="24236.3" algo="Sum"/><pk mz="712.93321436" i="468.584" sn="1.52069" a="13.9072" fwhm="0.0520213" res="13704.6" algo="Sum"/><pk mz="713.06367847" i="596.38" sn="1.93535" a="37.2241" fwhm="0.0556978" res="12802.4" algo="Sum"/><pk mz="713.49396581" i="1587.21" sn="5.15896" a="94.706" fwhm="0.0525402" res="13580" algo="Sum"/><pk mz="713.54160133" i="925.964" sn="3.00968" a="21.3529" fwhm="0.0294956" res="24191.5" algo="Sum"/><pk mz="713.68641598" i="678.522" sn="2.20601" a="13.0805" fwhm="0.0210725" res="33868.1" algo="Sum"/><pk mz="713.72453923" i="742.09" sn="2.41268" a="33.1796" fwhm="0.0579508" res="12316" algo="Sum"/><pk mz="713.75838956" i="779.87" sn="2.53543" a="33.1672" fwhm="0.0579527" res="12316.2" algo="Sum"/><pk mz="713.85569511" i="596.963" sn="1.94192" a="32.8852" fwhm="0.067415" res="10589" algo="Sum"/><pk mz="714.49935359" i="861.105" sn="2.80606" a="50.2036" fwhm="0.0493808" res="14469.2" algo="Sum"/><pk mz="714.58520583" i="585.56" sn="1.90836" a="11.284" fwhm="0.0263574" res="27111.3" algo="Sum"/><pk mz="714.66619322" i="964.258" sn="3.14212" a="53.2345" fwhm="0.0686637" res="10408.2" algo="Sum"/><pk mz="714.75307982" i="1482.09" sn="4.82952" a="100.648" fwhm="0.079193" res="9025.45" algo="Sum"/><pk mz="714.83999809" i="882.064" sn="2.87424" a="32.3474" fwhm="0.0527239" res="13558.2" algo="Sum"/><pk mz="714.89194494" i="632.298" sn="2.06083" a="28.4381" fwhm="0.0538169" res="13283.8" algo="Sum"/><pk mz="714.95148846" i="533.218" sn="1.7377" a="23.4092" fwhm="0.0589049" res="12137.4" algo="Sum"/><pk mz="715.51881965" i="2677.62" sn="8.73309" a="145.321" fwhm="0.0485054" res="14751.3" algo="Sum"/><pk mz="715.70634011" i="761.551" sn="2.48319" a="22.2049" fwhm="0.0422046" res="16958" algo="Sum"/><pk mz="715.73308747" i="770.239" sn="2.51151" a="23.3892" fwhm="0.0422055" res="16958.3" algo="Sum"/><pk mz="715.78008157" i="758.916" sn="2.4746" a="30.1122" fwhm="0.0557016" res="12850.3" algo="Sum"/><pk mz="715.81662969" i="595.738" sn="1.94252" a="14.9476" fwhm="0.0620528" res="11535.6" algo="Sum"/><pk mz="716.44793126" i="522.037" sn="1.70297" a="31.8243" fwhm="0.0745648" res="9608.4" algo="Sum"/><pk mz="716.52203446" i="2084.34" sn="6.79882" a="112.231" fwhm="0.0563956" res="12705.3" algo="Sum"/><pk mz="716.62253729" i="698.343" sn="2.27779" a="26.791" fwhm="0.0527896" res="13575.1" algo="Sum"/><pk mz="716.69701410" i="950.383" sn="3.09987" a="26.6149" fwhm="0.0422337" res="16969.8" algo="Sum"/><pk mz="716.74359038" i="1141.23" sn="3.72234" a="79.8113" fwhm="0.0711852" res="10068.7" algo="Sum"/><pk mz="716.79338924" i="869.908" sn="2.83738" a="25.2352" fwhm="0.0369576" res="19395" algo="Sum"/><pk mz="716.83242992" i="793.99" sn="2.58976" a="26.3058" fwhm="0.0421586" res="17003.2" algo="Sum"/><pk mz="716.86446870" i="721.286" sn="2.35243" a="37.9621" fwhm="0.0513318" res="13965.3" algo="Sum"/><pk mz="716.94921229" i="535.69" sn="1.74741" a="29.2789" fwhm="0.0597126" res="12006.7" algo="Sum"/><pk mz="717.07329951" i="2704.82" sn="8.82202" a="113.711" fwhm="0.0354923" res="20203.6" algo="Sum"/><pk mz="717.36053772" i="758.928" sn="2.4777" a="41.9542" fwhm="0.0483245" res="14844.7" algo="Sum"/><pk mz="717.45362973" i="624.449" sn="2.03921" a="25.3224" fwhm="0.0936152" res="7663.86" algo="Sum"/><pk mz="717.51743801" i="13275.5" sn="43.3501" a="578.047" fwhm="0.0401301" res="17879.8" algo="Sum"/><pk mz="717.67912255" i="745.501" sn="2.43448" a="29.8589" fwhm="0.0518987" res="13828.5" algo="Sum"/><pk mz="717.69143201" i="710.354" sn="2.31971" a="10.8457" fwhm="0.0158488" res="45283.6" algo="Sum"/><pk mz="717.73827804" i="761.273" sn="2.48598" a="47.7423" fwhm="0.0771509" res="9303.04" algo="Sum"/><pk mz="717.78503311" i="637.117" sn="2.08025" a="15.5849" fwhm="0.0316997" res="22643.3" algo="Sum"/><pk mz="717.83560083" i="566.343" sn="1.8488" a="13.7554" fwhm="0.0317007" res="22644.2" algo="Sum"/><pk mz="718.07751852" i="721.889" sn="2.35774" a="35.9186" fwhm="0.0410604" res="17488.3" algo="Sum"/><pk mz="718.43490594" i="625.144" sn="2.04384" a="15.8105" fwhm="0.0317139" res="22653.6" algo="Sum"/><pk mz="718.45800564" i="629.337" sn="2.05737" a="15.9236" fwhm="0.0317145" res="22653.9" algo="Sum"/><pk mz="718.52153531" i="7240.75" sn="23.6677" a="299.955" fwhm="0.0423667" res="16959.6" algo="Sum"/><pk mz="718.73727696" i="1083.41" sn="3.54156" a="62.0714" fwhm="0.0669185" res="10740.5" algo="Sum"/><pk mz="718.79035448" i="1044.55" sn="3.41454" a="51.5636" fwhm="0.0687307" res="10458.1" algo="Sum"/><pk mz="718.89287284" i="592.194" sn="1.93626" a="28.9588" fwhm="0.0505388" res="14224.6" algo="Sum"/><pk mz="719.44016100" i="573.208" sn="1.87544" a="19.6634" fwhm="0.0638622" res="11265.5" algo="Sum"/><pk mz="719.53154076" i="8165.4" sn="26.7158" a="469.379" fwhm="0.0481643" res="14939.1" algo="Sum"/><pk mz="719.64586972" i="516.591" sn="1.68993" a="5.44572" fwhm="0.0095953" res="74999.9" algo="Sum"/><pk mz="719.67440498" i="657.536" sn="2.1509" a="24.3281" fwhm="0.0469756" res="15320.2" algo="Sum"/><pk mz="719.74572996" i="823.209" sn="2.69305" a="48.3085" fwhm="0.0688615" res="10452.1" algo="Sum"/><pk mz="719.78641527" i="652.409" sn="2.13461" a="15.8916" fwhm="0.0317439" res="22674.8" algo="Sum"/><pk mz="719.81807739" i="592.786" sn="1.94013" a="25.0697" fwhm="0.0397277" res="18118.8" algo="Sum"/><pk mz="719.86474915" i="527.243" sn="1.72647" a="12.8372" fwhm="0.0317455" res="22676.1" algo="Sum"/><pk mz="719.88707185" i="506.697" sn="1.65946" a="15.9237" fwhm="0.0476192" res="15117.6" algo="Sum"/><pk mz="720.19596274" i="476.933" sn="1.56401" a="13.0661" fwhm="0.0370449" res="19441.1" algo="Sum"/><pk mz="720.39521285" i="468.078" sn="1.53515" a="14.9518" fwhm="0.045434" res="15855.9" algo="Sum"/><pk mz="720.46807913" i="491.992" sn="1.61304" a="16.2713" fwhm="0.0476376" res="15123.9" algo="Sum"/><pk mz="720.53919505" i="3705.35" sn="12.1487" a="202.261" fwhm="0.0632098" res="11399.2" algo="Sum"/><pk mz="720.64887792" i="785.976" sn="2.57721" a="16.2759" fwhm="0.0211751" res="34032.8" algo="Sum"/><pk mz="720.71483728" i="1297.89" sn="4.25641" a="77.2957" fwhm="0.0774705" res="9303.08" algo="Sum"/><pk mz="720.79198430" i="1168.46" sn="3.83191" a="59.8113" fwhm="0.066897" res="10774.7" algo="Sum"/><pk mz="720.83463289" i="834.743" sn="2.73776" a="34.1693" fwhm="0.0486696" res="14810.8" algo="Sum"/><pk mz="721.02214006" i="514.342" sn="1.69193" a="28.1807" fwhm="0.0493781" res="14602.1" algo="Sum"/><pk mz="721.54067569" i="1800.4" sn="5.92387" a="93.3392" fwhm="0.0699246" res="10318.8" algo="Sum"/><pk mz="721.57764053" i="1327.65" sn="4.36834" a="57.5839" fwhm="0.0470173" res="15347.1" algo="Sum"/><pk mz="721.64792011" i="509.597" sn="1.67718" a="13.3994" fwhm="0.0200439" res="36003.4" algo="Sum"/><pk mz="721.70644227" i="729.179" sn="2.39986" a="36.6226" fwhm="0.0616025" res="11715.5" algo="Sum"/><pk mz="721.73167745" i="756.635" sn="2.49036" a="32.0754" fwhm="0.0582626" res="12387.6" algo="Sum"/><pk mz="721.77210213" i="645.682" sn="2.12502" a="12.9567" fwhm="0.0211917" res="34059.2" algo="Sum"/><pk mz="721.79685862" i="608.661" sn="2.00308" a="18.437" fwhm="0.0370862" res="19462.7" algo="Sum"/><pk mz="721.83958322" i="610.478" sn="2.00931" a="30.6804" fwhm="0.0639102" res="11294.6" algo="Sum"/><pk mz="721.88548265" i="488.592" sn="1.60852" a="28.3166" fwhm="0.0358069" res="20160.5" algo="Sum"/><pk mz="722.27786077" i="485.302" sn="1.59958" a="38.2288" fwhm="0.0755654" res="9558.32" algo="Sum"/><pk mz="722.50633036" i="1276" sn="4.20742" a="73.8486" fwhm="0.0563902" res="12812.6" algo="Sum"/><pk mz="722.54398487" i="1084.4" sn="3.57624" a="39.126" fwhm="0.0415461" res="17391.4" algo="Sum"/><pk mz="722.58358828" i="836.369" sn="2.7584" a="20.6541" fwhm="0.0318055" res="22718.8" algo="Sum"/><pk mz="722.65055666" i="693.779" sn="2.28798" a="17.2577" fwhm="0.0318066" res="22720.1" algo="Sum"/><pk mz="722.70506426" i="1311.73" sn="4.32628" a="63.6891" fwhm="0.0537509" res="13445.5" algo="Sum"/><pk mz="722.79366269" i="972.329" sn="3.20825" a="42.5993" fwhm="0.0636193" res="11361.2" algo="Sum"/><pk mz="722.87879371" i="800.866" sn="2.64337" a="46.9006" fwhm="0.0744383" res="9711.11" algo="Sum"/><pk mz="723.53516344" i="9649.13" sn="31.9539" a="403.367" fwhm="0.0370684" res="19518.9" algo="Sum"/><pk mz="723.68874529" i="722.981" sn="2.39518" a="37.7623" fwhm="0.0767262" res="9432.09" algo="Sum"/><pk mz="723.73104866" i="798.169" sn="2.64478" a="12.1308" fwhm="0.0159152" res="45474.2" algo="Sum"/><pk mz="723.73753371" i="774.628" sn="2.56684" a="25.1075" fwhm="0.0819909" res="8827.05" algo="Sum"/><pk mz="723.78958552" i="662.656" sn="2.19631" a="24.1629" fwhm="0.0530532" res="13642.7" algo="Sum"/><pk mz="723.83069636" i="531.871" sn="1.76283" a="18.6132" fwhm="0.0421967" res="17153.7" algo="Sum"/><pk mz="723.89140672" i="490.366" sn="1.62525" a="19.2178" fwhm="0.0409605" res="17672.9" algo="Sum"/><pk mz="724.53554334" i="5566.85" sn="18.468" a="266.413" fwhm="0.0427115" res="16963.5" algo="Sum"/><pk mz="724.60603917" i="713.962" sn="2.37023" a="26.9972" fwhm="0.0530832" res="13650.4" algo="Sum"/><pk mz="724.73896091" i="1761.11" sn="5.85315" a="88.8816" fwhm="0.0782175" res="9265.69" algo="Sum"/><pk mz="724.87404590" i="732.655" sn="2.43501" a="27.6621" fwhm="0.0530925" res="13653" algo="Sum"/><pk mz="724.90428906" i="764.067" sn="2.53937" a="42.7162" fwhm="0.0649908" res="11154" algo="Sum"/><pk mz="725.55041714" i="47593.6" sn="158.589" a="1850.84" fwhm="0.0333151" res="21778.4" algo="Sum"/><pk mz="725.65929163" i="815.196" sn="2.71636" a="20.3432" fwhm="0.0318732" res="22767" algo="Sum"/><pk mz="725.69686207" i="792.606" sn="2.64109" a="20.2402" fwhm="0.0318738" res="22767.8" algo="Sum"/><pk mz="725.74299636" i="979.978" sn="3.26544" a="45.9619" fwhm="0.0690616" res="10508.6" algo="Sum"/><pk mz="725.90127640" i="495.198" sn="1.65004" a="24.11" fwhm="0.0637563" res="11385.6" algo="Sum"/><pk mz="726.47151599" i="550.75" sn="1.8394" a="16.4281" fwhm="0.0425208" res="17085.1" algo="Sum"/><pk mz="726.55337665" i="21051.1" sn="70.3027" a="883.637" fwhm="0.0356909" res="20356.8" algo="Sum"/><pk mz="726.63431098" i="1028.99" sn="3.43645" a="20.5614" fwhm="0.0212629" res="34173.8" algo="Sum"/><pk mz="726.73934705" i="2240.73" sn="7.48436" a="149.131" fwhm="0.0581401" res="12499.8" algo="Sum"/><pk mz="726.79600494" i="825.833" sn="2.7584" a="16.1599" fwhm="0.0212654" res="34177.4" algo="Sum"/><pk mz="726.82546438" i="763.499" sn="2.55035" a="25.4482" fwhm="0.0668952" res="10865.1" algo="Sum"/><pk mz="726.86733696" i="584.061" sn="1.95118" a="14.5768" fwhm="0.0318995" res="22786.2" algo="Sum"/><pk mz="726.90070680" i="735.504" sn="2.45687" a="22.9687" fwhm="0.0478502" res="15191.2" algo="Sum"/><pk mz="727.03437421" i="2113.43" sn="7.05976" a="104.975" fwhm="0.0385185" res="18874.9" algo="Sum"/><pk mz="727.55765659" i="9144.71" sn="30.6894" a="441.631" fwhm="0.0409958" res="17747.1" algo="Sum"/><pk mz="727.65057571" i="654.632" sn="2.19709" a="21.9854" fwhm="0.0352029" res="20670.2" algo="Sum"/><pk mz="727.73631827" i="988.123" sn="3.31575" a="59.0539" fwhm="0.0899703" res="8088.63" algo="Sum"/><pk mz="727.81056052" i="555.068" sn="1.86295" a="11.3711" fwhm="0.0212801" res="34201.5" algo="Sum"/><pk mz="727.83490003" i="566.885" sn="1.90323" a="16.5587" fwhm="0.042561" res="17101" algo="Sum"/><pk mz="727.86492314" i="505.751" sn="1.69832" a="12.5052" fwhm="0.0309889" res="23488" algo="Sum"/><pk mz="727.88473417" i="470.838" sn="1.58104" a="11.5871" fwhm="0.031922" res="22802" algo="Sum"/><pk mz="728.03484248" i="631.189" sn="2.1196" a="42.3663" fwhm="0.0446219" res="16315.6" algo="Sum"/><pk mz="728.23003447" i="542.639" sn="1.8234" a="19.829" fwhm="0.0266" res="27377.1" algo="Sum"/><pk mz="728.55928800" i="3731.04" sn="12.5605" a="196.25" fwhm="0.0563161" res="12937" algo="Sum"/><pk mz="728.64233920" i="1072.79" sn="3.61182" a="43.3375" fwhm="0.0511715" res="14239.2" algo="Sum"/><pk mz="728.68072733" i="898.093" sn="3.02365" a="22.6012" fwhm="0.031939" res="22814.7" algo="Sum"/><pk mz="728.73666038" i="1831.09" sn="6.16481" a="123.119" fwhm="0.0486083" res="14992" algo="Sum"/><pk mz="728.82386977" i="1041.69" sn="3.50709" a="51.979" fwhm="0.0645618" res="11288.8" algo="Sum"/><pk mz="729.03180806" i="526.335" sn="1.77419" a="31.8852" fwhm="0.0782767" res="9313.52" algo="Sum"/><pk mz="729.52328503" i="1205.77" sn="4.07164" a="39.5754" fwhm="0.0434049" res="16807.4" algo="Sum"/><pk mz="729.58329315" i="7565.06" sn="25.5456" a="358.831" fwhm="0.0390982" res="18660.3" algo="Sum"/><pk mz="729.68167290" i="746.377" sn="2.52006" a="28.3744" fwhm="0.0532683" res="13698.2" algo="Sum"/><pk mz="729.74025404" i="828.553" sn="2.79798" a="28.2764" fwhm="0.0479436" res="15220.8" algo="Sum"/><pk mz="729.83053035" i="649.504" sn="2.19287" a="28.2174" fwhm="0.0476496" res="15316.6" algo="Sum"/><pk mz="729.88221717" i="479.546" sn="1.61899" a="30.9798" fwhm="0.057443" res="12706.2" algo="Sum"/><pk mz="730.41719582" i="594.57" sn="2.00817" a="27.2916" fwhm="0.0446128" res="16372.4" algo="Sum"/><pk mz="730.53284561" i="3354.73" sn="11.3301" a="163.844" fwhm="0.0503741" res="14502.2" algo="Sum"/><pk mz="730.58611046" i="3785.96" sn="12.7865" a="164.042" fwhm="0.0507184" res="14404.7" algo="Sum"/><pk mz="730.68739491" i="964.191" sn="3.25641" a="24.226" fwhm="0.0319829" res="22846.2" algo="Sum"/><pk mz="730.72830076" i="1508.93" sn="5.09617" a="89.0688" fwhm="0.056426" res="12950.2" algo="Sum"/><pk mz="730.82125520" i="922.66" sn="3.11619" a="52.1714" fwhm="0.0829522" res="8810.15" algo="Sum"/><pk mz="730.91825795" i="480.197" sn="1.62198" a="14.7019" fwhm="0.059159" res="12355.2" algo="Sum"/><pk mz="731.42418930" i="472.067" sn="1.5965" a="21.5748" fwhm="0.0503223" res="14534.8" algo="Sum"/><pk mz="731.53603236" i="2218.98" sn="7.50266" a="85.641" fwhm="0.0533361" res="13715.6" algo="Sum"/><pk mz="731.59977079" i="11511.8" sn="38.9229" a="523.829" fwhm="0.0370091" res="19768.1" algo="Sum"/><pk mz="731.72387491" i="798.32" sn="2.69915" a="40.5424" fwhm="0.0640118" res="11431.1" algo="Sum"/><pk mz="731.77039879" i="722.81" sn="2.44388" a="35.652" fwhm="0.0663685" res="11025.9" algo="Sum"/><pk mz="731.82014686" i="613.383" sn="2.07346" a="20.8025" fwhm="0.0480121" res="15242.4" algo="Sum"/><pk mz="732.43077658" i="633.441" sn="2.14167" a="20.3316" fwhm="0.048032" res="15248.8" algo="Sum"/><pk mz="732.54770403" i="9219.67" sn="31.1717" a="365.636" fwhm="0.0383848" res="19084.3" algo="Sum"/><pk mz="732.60223108" i="5701.58" sn="19.2771" a="263.914" fwhm="0.0449344" res="16303.8" algo="Sum"/><pk mz="732.72430718" i="1208.84" sn="4.0871" a="77.4771" fwhm="0.0811989" res="9023.82" algo="Sum"/><pk mz="732.75784462" i="1043.94" sn="3.52957" a="51.7919" fwhm="0.0579885" res="12636.3" algo="Sum"/><pk mz="732.82800252" i="762.28" sn="2.57786" a="34.0202" fwhm="0.0587218" res="12479.7" algo="Sum"/><pk mz="732.90704266" i="690.7" sn="2.33543" a="44.5904" fwhm="0.0690559" res="10613.2" algo="Sum"/><pk mz="733.04417858" i="3451.75" sn="11.6813" a="159.112" fwhm="0.0385152" res="19032.6" algo="Sum"/><pk mz="733.54944960" i="5158.28" sn="17.4528" a="234.781" fwhm="0.0464251" res="15800.7" algo="Sum"/><pk mz="733.61023629" i="2517.14" sn="8.51663" a="126.066" fwhm="0.0486584" res="15076.8" algo="Sum"/><pk mz="733.68755983" i="649.455" sn="2.19733" a="10.1945" fwhm="0.0160244" res="45785.7" algo="Sum"/><pk mz="733.72534848" i="827.027" sn="2.79853" a="38.3242" fwhm="0.064099" res="11446.7" algo="Sum"/><pk mz="733.75720181" i="706.993" sn="2.39357" a="26.456" fwhm="0.0322728" res="22736.1" algo="Sum"/><pk mz="733.80643798" i="637.171" sn="2.15768" a="17.4196" fwhm="0.0427352" res="17171" algo="Sum"/><pk mz="733.83578668" i="552.002" sn="1.8694" a="22.7246" fwhm="0.0626532" res="11712.7" algo="Sum"/><pk mz="734.04869118" i="950.255" sn="3.22128" a="54.2329" fwhm="0.043409" res="16910" algo="Sum"/><pk mz="734.56284564" i="9275.39" sn="31.4352" a="453.018" fwhm="0.0394962" res="18598.3" algo="Sum"/><pk mz="734.67906102" i="913.099" sn="3.09484" a="17.3039" fwhm="0.0213802" res="34362.6" algo="Sum"/><pk mz="734.73024180" i="1056.57" sn="3.58169" a="55.4628" fwhm="0.0582997" res="12602.6" algo="Sum"/><pk mz="734.76903165" i="1155.15" sn="3.91649" a="54.7351" fwhm="0.0651225" res="11282.9" algo="Sum"/><pk mz="734.89388293" i="541.224" sn="1.83599" a="16.8587" fwhm="0.0427667" res="17183.8" algo="Sum"/><pk mz="734.94473081" i="525.131" sn="1.78175" a="13.3442" fwhm="0.0320762" res="22912.4" algo="Sum"/><pk mz="735.04714462" i="605.738" sn="2.05656" a="38.1649" fwhm="0.0559843" res="13129.5" algo="Sum"/><pk mz="735.57500605" i="6834.92" sn="23.2148" a="363.653" fwhm="0.0482715" res="15238.3" algo="Sum"/><pk mz="735.65584779" i="680.579" sn="2.31233" a="13.8047" fwhm="0.0213946" res="34385.2" algo="Sum"/><pk mz="735.68920670" i="740.251" sn="2.51508" a="14.1216" fwhm="0.0213949" res="34386.2" algo="Sum"/><pk mz="735.72325191" i="769.104" sn="2.61344" a="50.0075" fwhm="0.0909314" res="8090.97" algo="Sum"/><pk mz="735.80106334" i="606.548" sn="2.0615" a="17.6924" fwhm="0.0427933" res="17194.3" algo="Sum"/><pk mz="735.83844638" i="553.604" sn="1.88179" a="16.2474" fwhm="0.0427943" res="17194.8" algo="Sum"/><pk mz="736.58378548" i="3403.67" sn="11.6126" a="173.248" fwhm="0.0490296" res="15023.3" algo="Sum"/><pk mz="736.68278702" i="1142.32" sn="3.89855" a="81.2511" fwhm="0.05365" res="13731.3" algo="Sum"/><pk mz="736.76635538" i="1141.19" sn="3.89647" a="67.6159" fwhm="0.0838058" res="8791.35" algo="Sum"/><pk mz="736.91664120" i="495.841" sn="1.69402" a="11.8092" fwhm="0.0300668" res="24509.3" algo="Sum"/><pk mz="736.94140655" i="489.19" sn="1.67149" a="11.8852" fwhm="0.0321197" res="22943.6" algo="Sum"/><pk mz="736.95371863" i="485.014" sn="1.65729" a="12.1474" fwhm="0.0374519" res="19677.3" algo="Sum"/><pk mz="737.48265906" i="575.433" sn="1.96925" a="19.4507" fwhm="0.0481968" res="15301.5" algo="Sum"/><pk mz="737.54639374" i="891.493" sn="3.05224" a="45.6271" fwhm="0.0505884" res="14579.3" algo="Sum"/><pk mz="737.58584628" i="1056.06" sn="3.61635" a="70.0301" fwhm="0.0764624" res="9646.39" algo="Sum"/><pk mz="737.68216117" i="677.779" sn="2.32166" a="36.1335" fwhm="0.0749828" res="9838.02" algo="Sum"/><pk mz="737.72074652" i="755.355" sn="2.58763" a="26.0262" fwhm="0.0482049" res="15303.9" algo="Sum"/><pk mz="737.74231386" i="740.767" sn="2.5379" a="29.839" fwhm="0.0501152" res="14720.9" algo="Sum"/><pk mz="737.81769680" i="659.176" sn="2.25831" a="18.7808" fwhm="0.0428518" res="17217.9" algo="Sum"/><pk mz="738.50431721" i="1355.63" sn="4.65601" a="68.0606" fwhm="0.0512547" res="14408.5" algo="Sum"/><pk mz="738.53203779" i="1406.84" sn="4.83263" a="63.4862" fwhm="0.0609614" res="12114.8" algo="Sum"/><pk mz="738.57812219" i="775.797" sn="2.66562" a="26.5415" fwhm="0.0811858" res="9097.38" algo="Sum"/><pk mz="738.62913516" i="674.91" sn="2.3198" a="17.3297" fwhm="0.0321565" res="22969.8" algo="Sum"/><pk mz="738.67512584" i="1169.28" sn="4.01973" a="51.505" fwhm="0.0496255" res="14885" algo="Sum"/><pk mz="738.75320590" i="981.362" sn="3.37459" a="28.9355" fwhm="0.0375191" res="19690.1" algo="Sum"/><pk mz="738.84903955" i="885.903" sn="3.04633" a="24.297" fwhm="0.0428819" res="17229.9" algo="Sum"/><pk mz="739.05603066" i="2423.52" sn="8.33119" a="121.47" fwhm="0.0401297" res="18416.7" algo="Sum"/><pk mz="739.51092477" i="3448.92" sn="11.8808" a="174.928" fwhm="0.0506145" res="14610.7" algo="Sum"/><pk mz="739.56093332" i="1928" sn="6.64309" a="79.137" fwhm="0.0440573" res="16786.3" algo="Sum"/><pk mz="739.61259763" i="545.529" sn="1.87973" a="10.8027" fwhm="0.021452" res="34477.5" algo="Sum"/><pk mz="739.67258890" i="699.277" sn="2.40999" a="27.5599" fwhm="0.0398076" res="18581.2" algo="Sum"/><pk mz="739.71501728" i="722.298" sn="2.49053" a="32.5086" fwhm="0.0643596" res="11493.5" algo="Sum"/><pk mz="739.74041297" i="724.041" sn="2.49708" a="18.1577" fwhm="0.0321808" res="22987" algo="Sum"/><pk mz="739.76158333" i="673.052" sn="2.32119" a="17.1996" fwhm="0.0321813" res="22987.3" algo="Sum"/><pk mz="739.78956816" i="641.246" sn="2.21125" a="25.088" fwhm="0.0536367" res="13792.6" algo="Sum"/><pk mz="739.83121445" i="569.882" sn="1.96475" a="24.8498" fwhm="0.0290601" res="25458.6" algo="Sum"/><pk mz="740.05722799" i="783.099" sn="2.70023" a="43.5436" fwhm="0.0513637" res="14408.2" algo="Sum"/><pk mz="740.51951313" i="2906.59" sn="10.0646" a="105.556" fwhm="0.037641" res="19673.2" algo="Sum"/><pk mz="740.54769608" i="3139.45" sn="10.8709" a="162.281" fwhm="0.0529569" res="13984" algo="Sum"/><pk mz="740.62953346" i="650.851" sn="2.25383" a="10.1446" fwhm="0.0114796" res="64517.1" algo="Sum"/><pk mz="740.71576618" i="1423.07" sn="4.92862" a="59.5323" fwhm="0.0590366" res="12546.7" algo="Sum"/><pk mz="740.74611136" i="1192.63" sn="4.13051" a="73.7251" fwhm="0.064428" res="11497.3" algo="Sum"/><pk mz="740.84192489" i="819.158" sn="2.83656" a="31.1318" fwhm="0.0536742" res="13802.6" algo="Sum"/><pk mz="740.86942948" i="753.153" sn="2.608" a="21.3951" fwhm="0.0429405" res="17253.4" algo="Sum"/><pk mz="741.52569590" i="14256.3" sn="49.5444" a="664.019" fwhm="0.0395018" res="18772" algo="Sum"/><pk mz="741.62543286" i="646.745" sn="2.24747" a="15.6563" fwhm="0.030643" res="24202.1" algo="Sum"/><pk mz="741.72579239" i="828.181" sn="2.87824" a="37.5027" fwhm="0.0590771" res="12555.2" algo="Sum"/><pk mz="741.83129846" i="605.356" sn="2.10403" a="23.3149" fwhm="0.0537104" res="13811.7" algo="Sum"/><pk mz="741.86597566" i="522.322" sn="1.81628" a="22.0284" fwhm="0.0614284" res="12076.9" algo="Sum"/><pk mz="742.05280012" i="475.081" sn="1.65328" a="23.753" fwhm="0.0472196" res="15714.9" algo="Sum"/><pk mz="742.53442764" i="7464.2" sn="26.1094" a="277.554" fwhm="0.0420889" res="17642" algo="Sum"/><pk mz="742.56339695" i="7464.95" sn="26.1133" a="344.264" fwhm="0.0455957" res="16285.8" algo="Sum"/><pk mz="742.71266255" i="1682.97" sn="5.88724" a="90.8536" fwhm="0.0640878" res="11589" algo="Sum"/><pk mz="742.79361767" i="816.619" sn="2.85663" a="20.1964" fwhm="0.0322472" res="23034.3" algo="Sum"/><pk mz="742.82708790" i="728.299" sn="2.54767" a="18.6152" fwhm="0.0322478" res="23034.9" algo="Sum"/><pk mz="742.94309758" i="541.073" sn="1.89266" a="24.7056" fwhm="0.0645003" res="11518.4" algo="Sum"/><pk mz="743.00347695" i="693.679" sn="2.42687" a="37.6386" fwhm="0.068158" res="10901.2" algo="Sum"/><pk mz="743.45367534" i="614.479" sn="2.15051" a="20.1567" fwhm="0.0430153" res="17283.5" algo="Sum"/><pk mz="743.54041439" i="4721.66" sn="16.5342" a="198.206" fwhm="0.0448957" res="16561.5" algo="Sum"/><pk mz="743.64709943" i="636.001" sn="2.22691" a="16.5173" fwhm="0.02702" res="27522.1" algo="Sum"/><pk mz="743.71682468" i="908.297" sn="3.17975" a="56.5682" fwhm="0.0718334" res="10353.4" algo="Sum"/><pk mz="743.77505622" i="633.697" sn="2.21848" a="12.9579" fwhm="0.0493272" res="15078.4" algo="Sum"/><pk mz="743.79823032" i="604.766" sn="2.11748" a="15.4079" fwhm="0.0567623" res="13103.7" algo="Sum"/><pk mz="743.87705332" i="510.312" sn="1.78753" a="30.3274" fwhm="0.0548159" res="13570.5" algo="Sum"/><pk mz="744.48872443" i="1221.51" sn="4.28406" a="42.5967" fwhm="0.0429404" res="17337.7" algo="Sum"/><pk mz="744.57799819" i="7311.43" sn="25.6425" a="371.233" fwhm="0.0512484" res="14528.8" algo="Sum"/><pk mz="744.67076752" i="918.434" sn="3.22111" a="14.3439" fwhm="0.0161438" res="46127.3" algo="Sum"/><pk mz="744.71809050" i="1442.89" sn="5.06047" a="80.2531" fwhm="0.0812501" res="9165.75" algo="Sum"/><pk mz="744.79650348" i="977.292" sn="3.42744" a="58.344" fwhm="0.0840962" res="8856.48" algo="Sum"/><pk mz="744.85872296" i="624.401" sn="2.18983" a="20.1648" fwhm="0.0385947" res="19299.5" algo="Sum"/><pk mz="745.48549668" i="1020.33" sn="3.58076" a="55.8509" fwhm="0.0671604" res="11100.1" algo="Sum"/><pk mz="745.55768148" i="3348.55" sn="11.7514" a="130.026" fwhm="0.041568" res="17935.8" algo="Sum"/><pk mz="745.58377252" i="3572.38" sn="12.5369" a="199.321" fwhm="0.0573348" res="13004" algo="Sum"/><pk mz="745.68818419" i="716.907" sn="2.5168" a="22.2097" fwhm="0.0376943" res="19782.5" algo="Sum"/><pk mz="745.71649357" i="795.754" sn="2.7942" a="48.4236" fwhm="0.0861613" res="8654.89" algo="Sum"/><pk mz="745.79078488" i="668.824" sn="2.34892" a="26.1603" fwhm="0.0538539" res="13848.4" algo="Sum"/><pk mz="745.85318536" i="496.433" sn="1.74302" a="14.4961" fwhm="0.0391965" res="19028.6" algo="Sum"/><pk mz="746.41223615" i="466.75" sn="1.64082" a="12.3465" fwhm="0.0358146" res="20841" algo="Sum"/><pk mz="746.50233408" i="2076.25" sn="7.29921" a="92.4193" fwhm="0.0556582" res="13412.3" algo="Sum"/><pk mz="746.59754140" i="4880.39" sn="17.1574" a="221.983" fwhm="0.0512949" res="14555" algo="Sum"/><pk mz="746.73463439" i="1510.93" sn="5.31179" a="75.4098" fwhm="0.0534342" res="13974.9" algo="Sum"/><pk mz="746.79986031" i="931.843" sn="3.27643" a="44.6539" fwhm="0.0640765" res="11654.8" algo="Sum"/><pk mz="746.89496746" i="523.86" sn="1.84279" a="21.3899" fwhm="0.0538932" res="13858.8" algo="Sum"/><pk mz="747.51293286" i="1778.19" sn="6.25904" a="95.4097" fwhm="0.0592024" res="12626.4" algo="Sum"/><pk mz="747.57124443" i="2091.18" sn="7.36072" a="67.2968" fwhm="0.0470579" res="15886.2" algo="Sum"/><pk mz="747.60160038" i="2305.85" sn="8.11634" a="121.127" fwhm="0.0583658" res="12808.9" algo="Sum"/><pk mz="747.73043525" i="901.554" sn="3.17359" a="34.4036" fwhm="0.0539233" res="13866.6" algo="Sum"/><pk mz="747.80954104" i="579.784" sn="2.04184" a="22.5548" fwhm="0.0539266" res="13867.2" algo="Sum"/><pk mz="747.85813654" i="483.421" sn="1.70289" a="14.7947" fwhm="0.0377497" res="19811" algo="Sum"/><pk mz="748.52164374" i="2899.48" sn="10.2194" a="157.325" fwhm="0.0489049" res="15305.7" algo="Sum"/><pk mz="748.57817698" i="1735.24" sn="6.11706" a="138.376" fwhm="0.0851093" res="8795.5" algo="Sum"/><pk mz="748.73196733" i="1379.01" sn="4.86435" a="72.8676" fwhm="0.0784399" res="9545.3" algo="Sum"/><pk mz="748.79338511" i="781.855" sn="2.75886" a="12.5107" fwhm="0.0315941" res="23700.4" algo="Sum"/><pk mz="748.81154859" i="855.919" sn="3.0205" a="29.3248" fwhm="0.0485661" res="15418.4" algo="Sum"/><pk mz="748.84136665" i="807.13" sn="2.84905" a="19.1247" fwhm="0.0323781" res="23128" algo="Sum"/><pk mz="748.88087193" i="758.998" sn="2.68029" a="45.1174" fwhm="0.0711015" res="10532.6" algo="Sum"/><pk mz="749.01746568" i="2232.67" sn="7.88551" a="116.354" fwhm="0.0418555" res="17895.3" algo="Sum"/><pk mz="749.52866171" i="2354.38" sn="8.31971" a="130.369" fwhm="0.0595968" res="12576.7" algo="Sum"/><pk mz="749.67228143" i="680.662" sn="2.40587" a="16.5277" fwhm="0.0287529" res="26073" algo="Sum"/><pk mz="749.72388128" i="805.877" sn="2.84921" a="66.7614" fwhm="0.10843" res="6914.39" algo="Sum"/><pk mz="749.79673236" i="569.141" sn="2.01317" a="11.8063" fwhm="0.0409927" res="18291" algo="Sum"/><pk mz="749.81920348" i="619.053" sn="2.18993" a="27.2844" fwhm="0.0554559" res="13521" algo="Sum"/><pk mz="749.85629111" i="524.915" sn="1.85694" a="18.0134" fwhm="0.0474715" res="15795.9" algo="Sum"/><pk mz="750.02311157" i="700.901" sn="2.48036" a="41.7356" fwhm="0.0493773" res="15189.6" algo="Sum"/><pk mz="750.53857746" i="3923.34" sn="13.8868" a="204.234" fwhm="0.0474288" res="15824.5" algo="Sum"/><pk mz="750.74665584" i="1407.62" sn="4.98763" a="76.6997" fwhm="0.0849215" res="8840.48" algo="Sum"/><pk mz="750.87399105" i="683.642" sn="2.42247" a="18.8948" fwhm="0.0432295" res="17369.5" algo="Sum"/><pk mz="750.92131549" i="612.746" sn="2.17081" a="31.6856" fwhm="0.0669494" res="11216.2" algo="Sum"/><pk mz="751.02064765" i="602.777" sn="2.13938" a="42.9385" fwhm="0.0589357" res="12743.1" algo="Sum"/><pk mz="751.56281537" i="8040.1" sn="28.5777" a="415.89" fwhm="0.0443594" res="16942.6" algo="Sum"/><pk mz="751.64297937" i="646.478" sn="2.29931" a="16.6524" fwhm="0.0488225" res="15395.4" algo="Sum"/><pk mz="751.70359968" i="835.627" sn="2.97344" a="36.3043" fwhm="0.0533411" res="14092.4" algo="Sum"/><pk mz="751.73376620" i="785.478" sn="2.79526" a="47.7863" fwhm="0.091916" res="8178.48" algo="Sum"/><pk mz="751.79427474" i="657.568" sn="2.34036" a="12.4982" fwhm="0.0216279" res="34760.4" algo="Sum"/><pk mz="751.81643550" i="647.554" sn="2.30456" a="12.3267" fwhm="0.0216282" res="34760.9" algo="Sum"/><pk mz="751.83573907" i="575.407" sn="2.04779" a="14.1284" fwhm="0.0324429" res="23174.1" algo="Sum"/><pk mz="751.85827015" i="511.933" sn="1.82189" a="27.1962" fwhm="0.0617244" res="12180.9" algo="Sum"/><pk mz="752.03969602" i="611.943" sn="2.17803" a="34.9766" fwhm="0.0550316" res="13665.6" algo="Sum"/><pk mz="752.22950475" i="490.5" sn="1.74724" a="19.7649" fwhm="0.0594941" res="12643.8" algo="Sum"/><pk mz="752.56035534" i="6034.36" sn="21.5138" a="304.875" fwhm="0.0552793" res="13613.8" algo="Sum"/><pk mz="752.65050160" i="959.902" sn="3.42378" a="53.3633" fwhm="0.0716931" res="10498.2" algo="Sum"/><pk mz="752.74782348" i="1445.32" sn="5.15408" a="120.003" fwhm="0.0912377" res="8250.41" algo="Sum"/><pk mz="752.89391493" i="567.755" sn="2.02454" a="17.7085" fwhm="0.0432872" res="17393" algo="Sum"/><pk mz="752.92448824" i="684.968" sn="2.4424" a="25.915" fwhm="0.054429" res="13833.2" algo="Sum"/><pk mz="753.04830286" i="2024.96" sn="7.22216" a="92.0508" fwhm="0.0362299" res="20785.3" algo="Sum"/><pk mz="753.41874726" i="551.949" sn="1.97442" a="28.3853" fwhm="0.0575581" res="13089.7" algo="Sum"/><pk mz="753.57958588" i="9622.75" sn="34.4382" a="475.474" fwhm="0.0474154" res="15893.2" algo="Sum"/><pk mz="753.68848061" i="754.723" sn="2.70123" a="11.3451" fwhm="0.0162412" res="46405.8" algo="Sum"/><pk mz="753.71399156" i="834.071" sn="2.98511" a="28.6277" fwhm="0.0487246" res="15468.9" algo="Sum"/><pk mz="753.73723336" i="768.116" sn="2.74906" a="16.6438" fwhm="0.0263682" res="28585.1" algo="Sum"/><pk mz="753.75948254" i="851.891" sn="3.04888" a="20.0317" fwhm="0.0324843" res="23203.8" algo="Sum"/><pk mz="754.05514236" i="1641.93" sn="5.87806" a="77.3257" fwhm="0.0391952" res="19238.4" algo="Sum"/><pk mz="754.42442170" i="477.505" sn="1.71137" a="19.0523" fwhm="0.054164" res="13928.5" algo="Sum"/><pk mz="754.53143387" i="9898.58" sn="35.4848" a="459.454" fwhm="0.0469657" res="16065.6" algo="Sum"/><pk mz="754.57730412" i="5079.01" sn="18.2074" a="204.317" fwhm="0.042581" res="17721" algo="Sum"/><pk mz="754.64643317" i="1204.08" sn="4.31643" a="47.4978" fwhm="0.0541724" res="13930.5" algo="Sum"/><pk mz="754.68349277" i="956.368" sn="3.42839" a="15.0269" fwhm="0.016252" res="46436.3" algo="Sum"/><pk mz="754.74539096" i="1365" sn="4.89353" a="105.932" fwhm="0.0701542" res="10758.4" algo="Sum"/><pk mz="754.81880873" i="885.497" sn="3.17451" a="48.8192" fwhm="0.0784459" res="9622.15" algo="Sum"/><pk mz="754.88686587" i="537.779" sn="1.92742" a="16.2271" fwhm="0.0433444" res="17416" algo="Sum"/><pk mz="754.90680782" i="493.103" sn="1.76718" a="13.0447" fwhm="0.0487373" res="15489.3" algo="Sum"/><pk mz="755.02785170" i="3353.34" sn="12.0201" a="159.088" fwhm="0.0429425" res="17582.3" algo="Sum"/><pk mz="755.53469910" i="5143.44" sn="18.4469" a="252.698" fwhm="0.0477989" res="15806.5" algo="Sum"/><pk mz="755.58763658" i="2588.41" sn="9.28417" a="144.533" fwhm="0.0521125" res="14499.2" algo="Sum"/><pk mz="755.71138789" i="832.676" sn="2.9872" a="16.8871" fwhm="0.0320295" res="23594.2" algo="Sum"/><pk mz="755.72731558" i="868.049" sn="3.1141" a="21.3288" fwhm="0.0325266" res="23234.1" algo="Sum"/><pk mz="755.75307365" i="790.427" sn="2.83564" a="46.9123" fwhm="0.0541803" res="13948.9" algo="Sum"/><pk mz="755.82339893" i="622.339" sn="2.23271" a="14.7324" fwhm="0.0325287" res="23235.6" algo="Sum"/><pk mz="756.03200551" i="995.048" sn="3.57211" a="48.003" fwhm="0.0546938" res="13823" algo="Sum"/><pk mz="756.54694034" i="19479" sn="69.9732" a="850.054" fwhm="0.0379527" res="19934" algo="Sum"/><pk mz="756.69856137" i="1139.28" sn="4.09291" a="41.0641" fwhm="0.0488207" res="15499.6" algo="Sum"/><pk mz="756.73159156" i="1386.55" sn="4.98122" a="85.4145" fwhm="0.0908307" res="8331.23" algo="Sum"/><pk mz="756.79283778" i="832.881" sn="2.99216" a="18.2636" fwhm="0.0256727" res="29478.5" algo="Sum"/><pk mz="756.80614682" i="853.377" sn="3.06579" a="44.5816" fwhm="0.132161" res="5726.39" algo="Sum"/><pk mz="756.93820968" i="711.426" sn="2.55959" a="38.8115" fwhm="0.0582331" res="12998.4" algo="Sum"/><pk mz="757.03174446" i="698.967" sn="2.51558" a="48.8353" fwhm="0.0816738" res="9268.97" algo="Sum"/><pk mz="757.21909351" i="476.4" sn="1.71495" a="7.24867" fwhm="0.0317515" res="23848.3" algo="Sum"/><pk mz="757.23881710" i="504.312" sn="1.81531" a="21.9322" fwhm="0.0651184" res="11628.7" algo="Sum"/><pk mz="757.55007408" i="9820.74" sn="35.4204" a="480.318" fwhm="0.042693" res="17744.1" algo="Sum"/><pk mz="757.61518033" i="3729.74" sn="13.4521" a="190.529" fwhm="0.054913" res="13796.6" algo="Sum"/><pk mz="757.69321354" i="850.573" sn="3.06776" a="21.5912" fwhm="0.0325688" res="23264.4" algo="Sum"/><pk mz="757.72641177" i="930.744" sn="3.35691" a="59.8321" fwhm="0.0850883" res="8905.18" algo="Sum"/><pk mz="757.79752956" i="716.573" sn="2.58408" a="22.3427" fwhm="0.043428" res="17449.5" algo="Sum"/><pk mz="758.18469419" i="487.268" sn="1.7593" a="25.7501" fwhm="0.0270391" res="28040.3" algo="Sum"/><pk mz="758.21317272" i="569.385" sn="2.05611" a="15.9929" fwhm="0.0411037" res="18446.4" algo="Sum"/><pk mz="758.23027758" i="543.294" sn="1.96207" a="21.2092" fwhm="0.0388203" res="19531.8" algo="Sum"/><pk mz="758.30568923" i="557.64" sn="2.01396" a="16.3295" fwhm="0.0434426" res="17455.4" algo="Sum"/><pk mz="758.33396490" i="476.749" sn="1.72169" a="7.6774" fwhm="0.0162912" res="46548.6" algo="Sum"/><pk mz="758.35537367" i="514.579" sn="1.85806" a="15.7334" fwhm="0.043444" res="17455.9" algo="Sum"/><pk mz="758.38803026" i="543.289" sn="1.96159" a="10.8755" fwhm="0.0217224" res="34912.8" algo="Sum"/><pk mz="758.43060184" i="739.744" sn="2.67102" a="31.1469" fwhm="0.0757348" res="10014.3" algo="Sum"/><pk mz="758.56565997" i="459120" sn="1657.76" a="12422.3" fwhm="0.0229993" res="32982.1" algo="Sum"/><pk mz="758.92890730" i="878.371" sn="3.17369" a="29.7694" fwhm="0.0488931" res="15522.2" algo="Sum"/><pk mz="759.05489725" i="479.837" sn="1.73448" a="28.2223" fwhm="0.0698885" res="10860.9" algo="Sum"/><pk mz="759.18886800" i="525.471" sn="1.90178" a="21.2322" fwhm="0.0543349" res="13972.4" algo="Sum"/><pk mz="759.23353782" i="494.283" sn="1.78919" a="17.8187" fwhm="0.0489027" res="15525.4" algo="Sum"/><pk mz="759.26822271" i="490.48" sn="1.77572" a="14.9698" fwhm="0.0434701" res="17466.4" algo="Sum"/><pk mz="759.31751771" i="478.377" sn="1.73195" a="24.854" fwhm="0.062843" res="12082.8" algo="Sum"/><pk mz="759.37003723" i="528.848" sn="1.91507" a="26.2071" fwhm="0.0597601" res="12707" algo="Sum"/><pk mz="759.40108841" i="518.429" sn="1.8771" a="16.0053" fwhm="0.03804" res="19963.3" algo="Sum"/><pk mz="759.56854601" i="196125" sn="710.211" a="6296.81" fwhm="0.0280809" res="27049.3" algo="Sum"/><pk mz="759.71890376" i="1276.45" sn="4.62246" a="37.7479" fwhm="0.038048" res="19967.4" algo="Sum"/><pk mz="759.77910740" i="988.983" sn="3.58235" a="23.5261" fwhm="0.0326137" res="23296.3" algo="Sum"/><pk mz="759.80177601" i="874.488" sn="3.1677" a="22.6074" fwhm="0.0326142" res="23296.6" algo="Sum"/><pk mz="759.84912425" i="709.724" sn="2.57076" a="21.472" fwhm="0.0434869" res="17473.1" algo="Sum"/><pk mz="759.91791004" i="532.066" sn="1.92688" a="16.1615" fwhm="0.0434888" res="17473.9" algo="Sum"/><pk mz="759.94169879" i="480.306" sn="1.73951" a="12.1425" fwhm="0.0326173" res="23298.7" algo="Sum"/><pk mz="760.05876720" i="534.566" sn="1.93636" a="16.9867" fwhm="0.0489293" res="15533.8" algo="Sum"/><pk mz="760.17875219" i="518.63" sn="1.87911" a="15.1381" fwhm="0.0413008" res="18405.9" algo="Sum"/><pk mz="760.20032195" i="514.703" sn="1.8647" a="15.3799" fwhm="0.043497" res="17477.1" algo="Sum"/><pk mz="760.24462106" i="518.938" sn="1.87983" a="17.8411" fwhm="0.0489353" res="15535.7" algo="Sum"/><pk mz="760.27725385" i="505.569" sn="1.8316" a="20.0794" fwhm="0.054374" res="13982.4" algo="Sum"/><pk mz="760.32342949" i="508.804" sn="1.84362" a="19.5426" fwhm="0.049724" res="15290.9" algo="Sum"/><pk mz="760.36921773" i="480.341" sn="1.74049" a="16.4" fwhm="0.0489393" res="15537" algo="Sum"/><pk mz="760.42970980" i="547.776" sn="1.98484" a="11.3938" fwhm="0.0217516" res="34959.7" algo="Sum"/><pk mz="760.47706182" i="909.52" sn="3.2956" a="58.7181" fwhm="0.0604812" res="12573.8" algo="Sum"/><pk mz="760.57877764" i="178592" sn="647.12" a="6292.41" fwhm="0.0300843" res="25281.6" algo="Sum"/><pk mz="760.79157547" i="1183.16" sn="4.28813" a="40.2097" fwhm="0.0469041" res="16220.2" algo="Sum"/><pk mz="760.84949166" i="746.383" sn="2.7057" a="21.7475" fwhm="0.0748775" res="10161.3" algo="Sum"/><pk mz="760.89419308" i="654.342" sn="2.37213" a="20.1943" fwhm="0.0380772" res="19982.9" algo="Sum"/><pk mz="760.92379662" i="591.24" sn="2.14338" a="18.9713" fwhm="0.0568266" res="13390.3" algo="Sum"/><pk mz="761.03881249" i="1821.42" sn="6.60449" a="103.259" fwhm="0.0450267" res="16901.9" algo="Sum"/><pk mz="761.17308399" i="495.189" sn="1.79592" a="11.9295" fwhm="0.0326435" res="23317.7" algo="Sum"/><pk mz="761.21594219" i="499.43" sn="1.81144" a="19.6542" fwhm="0.0543174" res="14014.2" algo="Sum"/><pk mz="761.23966584" i="483.493" sn="1.75382" a="14.6061" fwhm="0.0340002" res="22389.3" algo="Sum"/><pk mz="761.39078957" i="525.674" sn="1.9061" a="40.6046" fwhm="0.0886618" res="8587.59" algo="Sum"/><pk mz="761.58285811" i="71309.1" sn="258.606" a="2761.42" fwhm="0.0331906" res="22945.7" algo="Sum"/><pk mz="761.77862679" i="806.344" sn="2.92622" a="28.5871" fwhm="0.0489848" res="15551.3" algo="Sum"/><pk mz="761.84668669" i="562.822" sn="2.04657" a="14.743" fwhm="0.032658" res="23328" algo="Sum"/><pk mz="762.04103831" i="857.838" sn="3.1217" a="52.2706" fwhm="0.055268" res="13788.1" algo="Sum"/><pk mz="762.49923397" i="1644.9" sn="5.98737" a="104.723" fwhm="0.0704172" res="10828.3" algo="Sum"/><pk mz="762.58695223" i="19359.8" sn="70.4804" a="881.179" fwhm="0.0377889" res="20180.2" algo="Sum"/><pk mz="762.67405693" i="1378.53" sn="5.01894" a="28.733" fwhm="0.0217837" res="35011.2" algo="Sum"/><pk mz="762.71090340" i="1538.3" sn="5.6016" a="83.6871" fwhm="0.0780906" res="9766.99" algo="Sum"/><pk mz="762.77153541" i="1076.72" sn="3.92187" a="52.2225" fwhm="0.0708021" res="10773.3" algo="Sum"/><pk mz="762.81920109" i="922.644" sn="3.36147" a="35.7567" fwhm="0.0544648" res="14005.7" algo="Sum"/><pk mz="762.85328218" i="712.775" sn="2.5974" a="28.6305" fwhm="0.0464019" res="16440.1" algo="Sum"/><pk mz="763.05025752" i="530.9" sn="1.93804" a="39.6921" fwhm="0.0732388" res="10418.7" algo="Sum"/><pk mz="763.18138283" i="494.987" sn="1.80717" a="12.5906" fwhm="0.0326867" res="23348.4" algo="Sum"/><pk mz="763.51729432" i="1352.58" sn="4.93929" a="102.16" fwhm="0.078859" res="9682.06" algo="Sum"/><pk mz="763.59132148" i="4550.82" sn="16.6229" a="260.615" fwhm="0.0464211" res="16449.2" algo="Sum"/><pk mz="763.68160680" i="916.52" sn="3.3494" a="23.4485" fwhm="0.0465773" res="16396" algo="Sum"/><pk mz="763.70797505" i="998.399" sn="3.64907" a="43.7107" fwhm="0.0578607" res="13199.1" algo="Sum"/><pk mz="763.74109612" i="805.156" sn="2.94327" a="20.5845" fwhm="0.0326987" res="23356.9" algo="Sum"/><pk mz="763.77435920" i="744.194" sn="2.72063" a="22.5036" fwhm="0.0435991" res="17518.1" algo="Sum"/><pk mz="763.82272278" i="716.719" sn="2.62038" a="38.7296" fwhm="0.0658231" res="11604.2" algo="Sum"/><pk mz="764.04834626" i="507.474" sn="1.86282" a="35.9894" fwhm="0.0693021" res="11024.9" algo="Sum"/><pk mz="764.55073455" i="6486.67" sn="23.817" a="362.906" fwhm="0.0514327" res="14865.1" algo="Sum"/><pk mz="764.71153663" i="1535.65" sn="5.64289" a="78.6319" fwhm="0.0565434" res="13524.3" algo="Sum"/><pk mz="764.77484672" i="920.481" sn="3.38344" a="33.4901" fwhm="0.0490809" res="15581.9" algo="Sum"/><pk mz="764.81457593" i="855.017" sn="3.14308" a="40.6603" fwhm="0.0599894" res="12749.2" algo="Sum"/><pk mz="764.85430181" i="775.418" sn="2.85057" a="32.7243" fwhm="0.0597716" res="12796.3" algo="Sum"/><pk mz="764.99070273" i="907.243" sn="3.3355" a="46.6965" fwhm="0.0605357" res="12637" algo="Sum"/><pk mz="765.04790942" i="858.089" sn="3.15503" a="45.0961" fwhm="0.0482294" res="15862.7" algo="Sum"/><pk mz="765.18166882" i="501.313" sn="1.84455" a="11.901" fwhm="0.0292363" res="26172.3" algo="Sum"/><pk mz="765.55215323" i="4043.18" sn="14.8875" a="229.82" fwhm="0.0568222" res="13472.8" algo="Sum"/><pk mz="765.63755602" i="734.101" sn="2.70396" a="7.45191" fwhm="0.010913" res="70158.2" algo="Sum"/><pk mz="765.66837107" i="795.134" sn="2.92915" a="27.1449" fwhm="0.0491094" res="15591.1" algo="Sum"/><pk mz="765.71190305" i="904.612" sn="3.33326" a="22.3102" fwhm="0.0327408" res="23387.1" algo="Sum"/><pk mz="765.79685412" i="706.252" sn="2.60272" a="35.032" fwhm="0.0654849" res="11694.2" algo="Sum"/><pk mz="765.86599878" i="525.726" sn="1.93678" a="20.8372" fwhm="0.0433299" res="17675.2" algo="Sum"/><pk mz="766.05674891" i="1216.21" sn="4.48372" a="55.5119" fwhm="0.0415133" res="18453.3" algo="Sum"/><pk mz="766.56645638" i="14714.7" sn="54.3929" a="631.501" fwhm="0.046492" res="16488.2" algo="Sum"/><pk mz="766.72258744" i="1486.41" sn="5.49743" a="97.7604" fwhm="0.0787332" res="9738.24" algo="Sum"/><pk mz="766.85917797" i="622.905" sn="2.30404" a="12.6199" fwhm="0.0466454" res="16440.2" algo="Sum"/><pk mz="766.90345563" i="659.358" sn="2.43888" a="30.8811" fwhm="0.059254" res="12942.6" algo="Sum"/><pk mz="766.98692307" i="470.465" sn="1.74052" a="17.153" fwhm="0.0365034" res="21011.4" algo="Sum"/><pk mz="767.06395479" i="1852.6" sn="6.85326" a="92.0807" fwhm="0.0382055" res="20077.3" algo="Sum"/><pk mz="767.56813152" i="8635.42" sn="32.0378" a="400.831" fwhm="0.0483778" res="15866.1" algo="Sum"/><pk mz="767.67219621" i="742.646" sn="2.75568" a="15.4051" fwhm="0.0218549" res="35125.9" algo="Sum"/><pk mz="767.69118400" i="723.83" sn="2.68586" a="15.5548" fwhm="0.0218552" res="35126.2" algo="Sum"/><pk mz="767.72377129" i="810.65" sn="3.00802" a="32.4483" fwhm="0.0546392" res="14050.8" algo="Sum"/><pk mz="767.79084827" i="719.685" sn="2.67009" a="34.3571" fwhm="0.0554717" res="13841.1" algo="Sum"/><pk mz="768.06988781" i="1232.32" sn="4.57436" a="81.8074" fwhm="0.0510496" res="15045.5" algo="Sum"/><pk mz="768.49281066" i="1536.55" sn="5.732" a="72.6436" fwhm="0.0453332" res="16952.1" algo="Sum"/><pk mz="768.58293260" i="16793.5" sn="62.6608" a="757.426" fwhm="0.0469469" res="16371.3" algo="Sum"/><pk mz="768.72376717" i="1848.39" sn="6.89745" a="132.776" fwhm="0.0783505" res="9811.34" algo="Sum"/><pk mz="768.79919945" i="864.82" sn="3.22716" a="51.0885" fwhm="0.0356317" res="21576.2" algo="Sum"/><pk mz="768.89306171" i="645.926" sn="2.41068" a="39.9429" fwhm="0.0604107" res="12727.8" algo="Sum"/><pk mz="769.05197413" i="691.442" sn="2.58066" a="27.8078" fwhm="0.0440791" res="17447.1" algo="Sum"/><pk mz="769.06961762" i="678.885" sn="2.53401" a="29.5341" fwhm="0.046228" res="16636.4" algo="Sum"/><pk mz="769.22358036" i="475.687" sn="1.77642" a="12.984" fwhm="0.0347109" res="22160.9" algo="Sum"/><pk mz="769.58306488" i="8667.19" sn="32.4384" a="355.051" fwhm="0.0412817" res="18642.2" algo="Sum"/><pk mz="769.67280243" i="690.015" sn="2.58255" a="3.74137" fwhm="0.0102623" res="75000" algo="Sum"/><pk mz="769.73351393" i="857.293" sn="3.20863" a="75.4681" fwhm="0.106628" res="7218.87" algo="Sum"/><pk mz="769.79836529" i="679.744" sn="2.54386" a="33.2663" fwhm="0.0536458" res="14349.7" algo="Sum"/><pk mz="769.84412344" i="505.696" sn="1.89217" a="15.0754" fwhm="0.0383007" res="20100" algo="Sum"/><pk mz="770.05796103" i="1653.21" sn="6.18875" a="92.6037" fwhm="0.0410998" res="18736.3" algo="Sum"/><pk mz="770.50634316" i="5078.51" sn="19.1056" a="207.082" fwhm="0.0481065" res="16016.7" algo="Sum"/><pk mz="770.56763670" i="6464.35" sn="24.3239" a="222.608" fwhm="0.0613266" res="12565" algo="Sum"/><pk mz="770.59370260" i="6826.64" sn="25.6872" a="371.239" fwhm="0.0531819" res="14489.8" algo="Sum"/><pk mz="770.72225541" i="1684.99" sn="6.34027" a="111.227" fwhm="0.0803185" res="9595.82" algo="Sum"/><pk mz="770.80676323" i="862.242" sn="3.24443" a="41.8843" fwhm="0.0656989" res="11732.4" algo="Sum"/><pk mz="770.89055754" i="474.829" sn="1.78679" a="14.268" fwhm="0.0297054" res="25951.1" algo="Sum"/><pk mz="771.00067746" i="2205.83" sn="8.30463" a="105.199" fwhm="0.0435597" res="17699.9" algo="Sum"/><pk mz="771.06237899" i="1503.98" sn="5.66273" a="69.375" fwhm="0.0454879" res="16950.9" algo="Sum"/><pk mz="771.50994925" i="2921.13" sn="11.0073" a="150.573" fwhm="0.056276" res="13709.4" algo="Sum"/><pk mz="771.57018187" i="3560.18" sn="13.4154" a="144.403" fwhm="0.0561722" res="13735.8" algo="Sum"/><pk mz="771.60007654" i="3326.85" sn="12.5362" a="182.495" fwhm="0.0518953" res="14868.4" algo="Sum"/><pk mz="771.70163610" i="804.437" sn="3.03128" a="16.43" fwhm="0.0219123" res="35217.7" algo="Sum"/><pk mz="771.72044058" i="800.838" sn="3.01771" a="27.3317" fwhm="0.0493036" res="15652.4" algo="Sum"/><pk mz="771.77344296" i="680.618" sn="2.56432" a="27.4233" fwhm="0.0547833" res="14087.8" algo="Sum"/><pk mz="771.80865822" i="626.35" sn="2.35986" a="24.83" fwhm="0.0547848" res="14088" algo="Sum"/><pk mz="772.00375387" i="703.507" sn="2.65283" a="40.2614" fwhm="0.0550581" res="14021.6" algo="Sum"/><pk mz="772.06827682" i="670.735" sn="2.52907" a="40.1835" fwhm="0.0529148" res="14590.8" algo="Sum"/><pk mz="772.52289635" i="6400" sn="24.1535" a="299.157" fwhm="0.0491104" res="15730.3" algo="Sum"/><pk mz="772.57988151" i="9729.26" sn="36.7181" a="598.56" fwhm="0.0517784" res="14920.9" algo="Sum"/><pk mz="772.71500374" i="1310.34" sn="4.94522" a="95.1765" fwhm="0.0975736" res="7919.31" algo="Sum"/><pk mz="772.78711444" i="857.643" sn="3.23681" a="21.6463" fwhm="0.0328915" res="23495" algo="Sum"/><pk mz="772.80829809" i="863.507" sn="3.259" a="33.2196" fwhm="0.0548204" res="14097.1" algo="Sum"/><pk mz="772.85394464" i="664.06" sn="2.50651" a="24.6818" fwhm="0.0455411" res="16970.5" algo="Sum"/><pk mz="772.91503531" i="725.302" sn="2.7371" a="43.3223" fwhm="0.0613586" res="12596.7" algo="Sum"/><pk mz="773.00378981" i="647.809" sn="2.4438" a="34.2604" fwhm="0.0510044" res="15155.6" algo="Sum"/><pk mz="773.05554323" i="469.085" sn="1.77004" a="14.6041" fwhm="0.043863" res="17624.3" algo="Sum"/><pk mz="773.52834459" i="3995.08" sn="15.0952" a="192.639" fwhm="0.0515509" res="15005.1" algo="Sum"/><pk mz="773.58282242" i="5132.14" sn="19.3915" a="268.83" fwhm="0.0630271" res="12273.8" algo="Sum"/><pk mz="773.64545840" i="2916.13" sn="11.0185" a="173.848" fwhm="0.0572077" res="13523.5" algo="Sum"/><pk mz="773.72678079" i="740.289" sn="2.79752" a="23.2454" fwhm="0.0383972" res="20150.6" algo="Sum"/><pk mz="773.76170304" i="673.585" sn="2.54559" a="24.7908" fwhm="0.0438835" res="17632.2" algo="Sum"/><pk mz="774.05291279" i="574.927" sn="2.17377" a="38.0195" fwhm="0.0752939" res="10280.4" algo="Sum"/><pk mz="774.55733436" i="7530.8" sn="28.4997" a="467.596" fwhm="0.0728627" res="10630.4" algo="Sum"/><pk mz="774.64696037" i="2176.84" sn="8.23796" a="92.5809" fwhm="0.0531494" res="14574.9" algo="Sum"/><pk mz="774.69805981" i="1192.82" sn="4.51433" a="53.1592" fwhm="0.093681" res="8269.53" algo="Sum"/><pk mz="774.78359345" i="774.387" sn="2.93072" a="20.3847" fwhm="0.0329341" res="23525.3" algo="Sum"/><pk mz="774.80633314" i="773.214" sn="2.9263" a="19.4226" fwhm="0.0329347" res="23525.5" algo="Sum"/><pk mz="774.90652243" i="826.251" sn="3.12871" a="65.7683" fwhm="0.0699079" res="11084.7" algo="Sum"/><pk mz="775.05489038" i="839.504" sn="3.17982" a="47.2571" fwhm="0.0446021" res="17377.1" algo="Sum"/><pk mz="775.23418634" i="481.199" sn="1.82186" a="12.7674" fwhm="0.0436091" res="17776.9" algo="Sum"/><pk mz="775.55866322" i="4537.59" sn="17.1839" a="310.733" fwhm="0.077197" res="10046.5" algo="Sum"/><pk mz="775.74213623" i="698.078" sn="2.64364" a="25.4175" fwhm="0.0494317" res="15693.2" algo="Sum"/><pk mz="775.77938840" i="703.765" sn="2.66602" a="24.2626" fwhm="0.0403912" res="19206.6" algo="Sum"/><pk mz="775.83918168" i="511.722" sn="1.94129" a="17.2451" fwhm="0.0326038" res="23795.9" algo="Sum"/><pk mz="776.05231858" i="531.766" sn="2.01789" a="37.7989" fwhm="0.0629289" res="12332.2" algo="Sum"/><pk mz="776.55793138" i="3497.46" sn="13.2804" a="260.246" fwhm="0.0756716" res="10262.2" algo="Sum"/><pk mz="776.66742275" i="1062.24" sn="4.03463" a="27.1365" fwhm="0.0329739" res="23554" algo="Sum"/><pk mz="776.69743515" i="1117.58" sn="4.24536" a="66.1588" fwhm="0.0690436" res="11249.4" algo="Sum"/><pk mz="776.76232833" i="963.842" sn="3.66249" a="41.3716" fwhm="0.05496" res="14133.2" algo="Sum"/><pk mz="776.78961654" i="997.4" sn="3.79053" a="36.072" fwhm="0.0511818" res="15177.1" algo="Sum"/><pk mz="776.88974815" i="532.733" sn="2.03021" a="11.7826" fwhm="0.0381358" res="20371.7" algo="Sum"/><pk mz="776.90605856" i="598.401" sn="2.28138" a="33.2656" fwhm="0.0615192" res="12628.7" algo="Sum"/><pk mz="777.01158851" i="1809.78" sn="6.90496" a="88.8237" fwhm="0.0532772" res="14584.3" algo="Sum"/><pk mz="777.21914309" i="500.094" sn="1.90733" a="24.2969" fwhm="0.0524865" res="14808" algo="Sum"/><pk mz="777.55503979" i="2353.84" sn="8.98093" a="167.272" fwhm="0.079606" res="9767.54" algo="Sum"/><pk mz="777.70127235" i="765.001" sn="2.91973" a="44.533" fwhm="0.0769897" res="10101.4" algo="Sum"/><pk mz="777.72501262" i="809.446" sn="3.09006" a="27.2017" fwhm="0.0341195" res="22794.2" algo="Sum"/><pk mz="777.76997407" i="743.433" sn="2.8388" a="22.0917" fwhm="0.0439966" res="17677.9" algo="Sum"/><pk mz="778.04974777" i="862.981" sn="3.2998" a="51.8766" fwhm="0.0646676" res="12031.5" algo="Sum"/><pk mz="778.22244252" i="514.098" sn="1.96549" a="24.203" fwhm="0.0509594" res="15271.4" algo="Sum"/><pk mz="778.53294913" i="10403.5" sn="39.8001" a="569.922" fwhm="0.0439092" res="17730.5" algo="Sum"/><pk mz="778.68341679" i="1222.87" sn="4.68151" a="66.5881" fwhm="0.0770398" res="10107.5" algo="Sum"/><pk mz="778.76004167" i="1050.45" sn="4.02288" a="59.2158" fwhm="0.0539763" res="14427.8" algo="Sum"/><pk mz="778.89008218" i="580.884" sn="2.225" a="17.9132" fwhm="0.0442607" res="17597.8" algo="Sum"/><pk mz="779.06364701" i="1045.41" sn="4.01154" a="61.2731" fwhm="0.0652749" res="11935.1" algo="Sum"/><pk mz="779.15635860" i="569.188" sn="2.18359" a="42.8583" fwhm="0.0759998" res="10252.1" algo="Sum"/><pk mz="779.22388036" i="518.297" sn="1.98777" a="12.9648" fwhm="0.0330283" res="23592.6" algo="Sum"/><pk mz="779.24444997" i="502.782" sn="1.92829" a="10.2367" fwhm="0.0220192" res="35389.4" algo="Sum"/><pk mz="779.27243960" i="530.42" sn="2.0346" a="15.4395" fwhm="0.0385343" res="20222.8" algo="Sum"/><pk mz="779.30591391" i="474.765" sn="1.82129" a="22.6731" fwhm="0.0554498" res="14054.3" algo="Sum"/><pk mz="779.53696645" i="5807.53" sn="22.3048" a="295.346" fwhm="0.04984" res="15640.8" algo="Sum"/><pk mz="779.59758678" i="3140.97" sn="12.0668" a="156.464" fwhm="0.0513247" res="15189.5" algo="Sum"/><pk mz="779.67097172" i="880.497" sn="3.38392" a="18.2312" fwhm="0.0220251" res="35399.1" algo="Sum"/><pk mz="779.69440834" i="910.308" sn="3.49889" a="45.292" fwhm="0.0435224" res="17914.8" algo="Sum"/><pk mz="779.77349466" i="739.774" sn="2.8441" a="26.6789" fwhm="0.0440528" res="17700.9" algo="Sum"/><pk mz="779.79507030" i="782.607" sn="3.00899" a="30.3772" fwhm="0.0427855" res="18225.7" algo="Sum"/><pk mz="780.07063965" i="1097.57" sn="4.22137" a="53.4472" fwhm="0.0495074" res="15756.7" algo="Sum"/><pk mz="780.15550748" i="600.618" sn="2.31082" a="34.8594" fwhm="0.0826201" res="9442.69" algo="Sum"/><pk mz="780.23176155" i="630.608" sn="2.42565" a="28.9809" fwhm="0.0605911" res="12877" algo="Sum"/><pk mz="780.27518552" i="667.466" sn="2.56689" a="19.6929" fwhm="0.0440674" res="17706.4" algo="Sum"/><pk mz="780.32887086" i="542.626" sn="2.0869" a="11.4167" fwhm="0.0220345" res="35414" algo="Sum"/><pk mz="780.39821703" i="685.162" sn="2.63521" a="16.9577" fwhm="0.033053" res="23610.5" algo="Sum"/><pk mz="780.43092287" i="850.679" sn="3.27226" a="48.7219" fwhm="0.057438" res="13587.4" algo="Sum"/><pk mz="780.54903443" i="466648" sn="1796.03" a="13055.6" fwhm="0.0237" res="32934.6" algo="Sum"/><pk mz="780.68200493" i="2041.54" sn="7.86241" a="171.93" fwhm="0.0747558" res="10443.1" algo="Sum"/><pk mz="780.74440562" i="1448.05" sn="5.57693" a="30.4924" fwhm="0.0346559" res="22528.4" algo="Sum"/><pk mz="780.87786570" i="768.696" sn="2.96011" a="17.3291" fwhm="0.0288612" res="27056.3" algo="Sum"/><pk mz="780.94206105" i="573.881" sn="2.2098" a="15.059" fwhm="0.0330647" res="23618.6" algo="Sum"/><pk mz="781.05055591" i="6271.72" sn="24.1537" a="310.849" fwhm="0.0376101" res="20767.1" algo="Sum"/><pk mz="781.14915224" i="636.777" sn="2.45475" a="10.0364" fwhm="0.0165345" res="47243.5" algo="Sum"/><pk mz="781.17454248" i="647.234" sn="2.49597" a="33.9612" fwhm="0.0421798" res="18520.1" algo="Sum"/><pk mz="781.25264387" i="591.035" sn="2.28187" a="15.2729" fwhm="0.0330713" res="23623.3" algo="Sum"/><pk mz="781.27194153" i="551.367" sn="2.12857" a="8.74332" fwhm="0.0165359" res="47247.1" algo="Sum"/><pk mz="781.30255051" i="554.218" sn="2.13953" a="23.1458" fwhm="0.0551206" res="14174.4" algo="Sum"/><pk mz="781.34082783" i="527.816" sn="2.03735" a="5.66588" fwhm="0.022815" res="34246.8" algo="Sum"/><pk mz="781.34685715" i="533.224" sn="2.05821" a="11.2449" fwhm="0.0533226" res="14653.2" algo="Sum"/><pk mz="781.38374104" i="563.149" sn="2.17379" a="14.2417" fwhm="0.0317938" res="24576.6" algo="Sum"/><pk mz="781.40351497" i="581.104" sn="2.24308" a="11.2696" fwhm="0.0220496" res="35438.4" algo="Sum"/><pk mz="781.55212881" i="206497" sn="797.751" a="6815.95" fwhm="0.028329" res="27588.4" algo="Sum"/><pk mz="781.75451947" i="997.194" sn="3.85405" a="24.7354" fwhm="0.0330822" res="23630.7" algo="Sum"/><pk mz="781.85045230" i="738.999" sn="2.85615" a="28.7735" fwhm="0.05514" res="14179.4" algo="Sum"/><pk mz="781.93722474" i="515.788" sn="1.99347" a="15.4162" fwhm="0.0392404" res="19926.8" algo="Sum"/><pk mz="782.05679558" i="6253.56" sn="24.1732" a="295.015" fwhm="0.0365709" res="21384.7" algo="Sum"/><pk mz="782.15449313" i="617.972" sn="2.38916" a="12.6389" fwhm="0.0220601" res="35455.6" algo="Sum"/><pk mz="782.16622062" i="606.59" sn="2.34537" a="9.58193" fwhm="0.0165453" res="47274.2" algo="Sum"/><pk mz="782.19547907" i="611.871" sn="2.3677" a="22.2779" fwhm="0.0496368" res="15758.4" algo="Sum"/><pk mz="782.22900121" i="579.523" sn="2.24462" a="15.58" fwhm="0.033092" res="23638" algo="Sum"/><pk mz="782.26594135" i="632.801" sn="2.45306" a="25.3097" fwhm="0.0551544" res="14183.2" algo="Sum"/><pk mz="782.29468791" i="575.367" sn="2.23117" a="17.4074" fwhm="0.0386091" res="20261.9" algo="Sum"/><pk mz="782.32270980" i="509.66" sn="1.97701" a="5.44239" fwhm="0.0194142" res="40296.4" algo="Sum"/><pk mz="782.36521079" i="538.666" sn="2.0896" a="26.0559" fwhm="0.0767067" res="10199.4" algo="Sum"/><pk mz="782.56335670" i="326260" sn="1266.38" a="10190.1" fwhm="0.026257" res="29804" algo="Sum"/><pk mz="782.70032892" i="2090.3" sn="8.11378" a="93.8818" fwhm="0.0606869" res="12897.4" algo="Sum"/><pk mz="782.95362419" i="614.21" sn="2.38487" a="26.147" fwhm="0.0606967" res="12899.4" algo="Sum"/><pk mz="783.06279304" i="3238.98" sn="12.5788" a="158.436" fwhm="0.046282" res="16919.4" algo="Sum"/><pk mz="783.17938200" i="585.114" sn="2.27249" a="23.8552" fwhm="0.0429484" res="18235.4" algo="Sum"/><pk mz="783.19374482" i="564.005" sn="2.19042" a="12.0419" fwhm="0.0220749" res="35478.9" algo="Sum"/><pk mz="783.24455934" i="572.566" sn="2.22588" a="14.6785" fwhm="0.0331134" res="23653.4" algo="Sum"/><pk mz="783.26813912" i="576.412" sn="2.24315" a="21.6262" fwhm="0.0536555" res="14598.1" algo="Sum"/><pk mz="783.31163844" i="483.809" sn="1.88632" a="15.2061" fwhm="0.0307221" res="25496.6" algo="Sum"/><pk mz="783.34952420" i="499.726" sn="1.95045" a="15.0222" fwhm="0.038635" res="20275.7" algo="Sum"/><pk mz="783.40159787" i="529.637" sn="2.06839" a="10.7917" fwhm="0.0220778" res="35483.7" algo="Sum"/><pk mz="783.43227486" i="501.697" sn="1.95929" a="10.4145" fwhm="0.0220781" res="35484.6" algo="Sum"/><pk mz="783.56693757" i="134717" sn="526.163" a="4983.24" fwhm="0.030772" res="25463.6" algo="Sum"/><pk mz="783.82803199" i="659.696" sn="2.57645" a="14.0978" fwhm="0.0220839" res="35493.3" algo="Sum"/><pk mz="783.92807821" i="497.587" sn="1.94328" a="11.6153" fwhm="0.0286445" res="27367.5" algo="Sum"/><pk mz="784.07173637" i="2682.61" sn="10.4802" a="135.779" fwhm="0.0416758" res="18813.6" algo="Sum"/><pk mz="784.16257401" i="550.975" sn="2.15434" a="16.8177" fwhm="0.0441769" res="17750.5" algo="Sum"/><pk mz="784.18844369" i="546.643" sn="2.13753" a="14.2462" fwhm="0.0331334" res="23667.6" algo="Sum"/><pk mz="784.21653109" i="545.052" sn="2.13147" a="13.8031" fwhm="0.033134" res="23668.1" algo="Sum"/><pk mz="784.25648981" i="530.131" sn="2.07357" a="22.0406" fwhm="0.0442548" res="17721.4" algo="Sum"/><pk mz="784.30677548" i="528.672" sn="2.06868" a="12.7512" fwhm="0.0331359" res="23669.4" algo="Sum"/><pk mz="784.35313477" i="480.773" sn="1.88392" a="11.8158" fwhm="0.0285825" res="27441.7" algo="Sum"/><pk mz="784.42512971" i="510.343" sn="2.00353" a="23.1705" fwhm="0.0712608" res="11007.8" algo="Sum"/><pk mz="784.57864632" i="139160" sn="546.486" a="5312.75" fwhm="0.0314291" res="24963.5" algo="Sum"/><pk mz="784.69761271" i="2239.32" sn="8.7939" a="116.48" fwhm="0.0798884" res="9822.42" algo="Sum"/><pk mz="784.83356229" i="763.322" sn="2.9976" a="16.805" fwhm="0.0245396" res="31982.3" algo="Sum"/><pk mz="784.85031695" i="806.258" sn="3.16621" a="20.4388" fwhm="0.0331475" res="23677.5" algo="Sum"/><pk mz="784.95143771" i="477.04" sn="1.87392" a="12.2978" fwhm="0.0331496" res="23679.1" algo="Sum"/><pk mz="785.07813565" i="1623.77" sn="6.3799" a="96.826" fwhm="0.0554735" res="14152.3" algo="Sum"/><pk mz="785.18434026" i="581.894" sn="2.28822" a="28.5825" fwhm="0.0686179" res="11442.8" algo="Sum"/><pk mz="785.21223629" i="563.211" sn="2.21488" a="28.5801" fwhm="0.0718366" res="10930.5" algo="Sum"/><pk mz="785.28215238" i="562.082" sn="2.21015" a="22.2626" fwhm="0.0552606" res="14210.5" algo="Sum"/><pk mz="785.31032125" i="493.403" sn="1.94036" a="10.177" fwhm="0.0221047" res="35526.8" algo="Sum"/><pk mz="785.33874118" i="500.606" sn="1.96905" a="15.0065" fwhm="0.038684" res="20301.4" algo="Sum"/><pk mz="785.40631366" i="489.676" sn="1.92988" a="12.6261" fwhm="0.033159" res="23686" algo="Sum"/><pk mz="785.58291275" i="57206.8" sn="226.023" a="2256.66" fwhm="0.0353903" res="22197.7" algo="Sum"/><pk mz="785.64781060" i="10766.3" sn="42.5373" a="451.486" fwhm="0.0469012" res="16751.1" algo="Sum"/><pk mz="785.83566531" i="718.679" sn="2.83949" a="22.5764" fwhm="0.0386964" res="20307.7" algo="Sum"/><pk mz="785.93753122" i="499.073" sn="1.97222" a="12.635" fwhm="0.0331702" res="23694.1" algo="Sum"/><pk mz="785.96062710" i="519.354" sn="2.05272" a="18.6269" fwhm="0.0438415" res="17927.3" algo="Sum"/><pk mz="786.06334632" i="835.78" sn="3.30622" a="48.5089" fwhm="0.0678141" res="11591.4" algo="Sum"/><pk mz="786.14262782" i="480.27" sn="1.90027" a="9.89678" fwhm="0.0221164" res="35545.7" algo="Sum"/><pk mz="786.18007249" i="587.385" sn="2.32415" a="19.4714" fwhm="0.0497628" res="15798.6" algo="Sum"/><pk mz="786.20655355" i="609.485" sn="2.41186" a="20.1792" fwhm="0.049764" res="15798.7" algo="Sum"/><pk mz="786.25043305" i="543.931" sn="2.15315" a="21.1811" fwhm="0.052124" res="15084.2" algo="Sum"/><pk mz="786.30025491" i="496.761" sn="1.96705" a="27.8719" fwhm="0.0738421" res="10648.4" algo="Sum"/><pk mz="786.34864780" i="472.797" sn="1.87271" a="9.4916" fwhm="0.0221192" res="35550.4" algo="Sum"/><pk mz="786.50706482" i="3169.85" sn="12.5576" a="149.562" fwhm="0.0495074" res="15886.7" algo="Sum"/><pk mz="786.59659427" i="249123" sn="986.918" a="8397.25" fwhm="0.0274297" res="28676.9" algo="Sum"/><pk mz="786.77707408" i="1434.05" sn="5.68114" a="49.0231" fwhm="0.049782" res="15804.4" algo="Sum"/><pk mz="786.97000465" i="1259.17" sn="4.99206" a="77.5517" fwhm="0.0550168" res="14304.2" algo="Sum"/><pk mz="787.06186481" i="865.142" sn="3.43077" a="55.4762" fwhm="0.084139" res="9354.3" algo="Sum"/><pk mz="787.14105105" i="470.927" sn="1.86792" a="14.9693" fwhm="0.0442609" res="17784.1" algo="Sum"/><pk mz="787.21196699" i="596.308" sn="2.36643" a="47.0506" fwhm="0.0648115" res="12146.2" algo="Sum"/><pk mz="787.25890839" i="470.689" sn="1.86809" a="5.22217" fwhm="0.0104968" res="75000" algo="Sum"/><pk mz="787.26799725" i="491.038" sn="1.94888" a="5.28917" fwhm="0.0161265" res="48818.2" algo="Sum"/><pk mz="787.28450944" i="512.768" sn="2.03531" a="10.4915" fwhm="0.0221325" res="35571.5" algo="Sum"/><pk mz="787.59971357" i="111156" sn="441.366" a="4073.95" fwhm="0.0322594" res="24414.6" algo="Sum"/><pk mz="787.66237289" i="14354" sn="56.9953" a="662.944" fwhm="0.0484261" res="16265.3" algo="Sum"/><pk mz="787.76453373" i="1128.53" sn="4.48157" a="27.6226" fwhm="0.033209" res="23721.4" algo="Sum"/><pk mz="787.84739300" i="694.44" sn="2.75837" a="20.2342" fwhm="0.0375658" res="20972.4" algo="Sum"/><pk mz="787.89189150" i="556.166" sn="2.2088" a="17.0048" fwhm="0.0437665" res="18002.2" algo="Sum"/><pk mz="787.91823387" i="488.945" sn="1.94158" a="10.3915" fwhm="0.0221414" res="35585.7" algo="Sum"/><pk mz="787.96881611" i="557.73" sn="2.21443" a="36.7311" fwhm="0.0687839" res="11455.7" algo="Sum"/><pk mz="788.06621668" i="983.187" sn="3.90606" a="72.1545" fwhm="0.0768279" res="10257.6" algo="Sum"/><pk mz="788.19069928" i="506.868" sn="2.01516" a="23.8403" fwhm="0.060899" res="12942.6" algo="Sum"/><pk mz="788.23172333" i="522.768" sn="2.07901" a="15.7776" fwhm="0.0442914" res="17796.5" algo="Sum"/><pk mz="788.27716951" i="516.461" sn="2.05375" a="25.4675" fwhm="0.0481959" res="16355.7" algo="Sum"/><pk mz="788.55114080" i="10139.4" sn="40.3279" a="425.437" fwhm="0.0411159" res="19178.7" algo="Sum"/><pk mz="788.60645323" i="49426.4" sn="196.585" a="2153.19" fwhm="0.0371048" res="21253.5" algo="Sum"/><pk mz="788.66532889" i="7828.09" sn="31.1403" a="347.539" fwhm="0.0428422" res="18408.6" algo="Sum"/><pk mz="788.77487631" i="1111" sn="4.42063" a="50.2086" fwhm="0.0609219" res="12947.3" algo="Sum"/><pk mz="788.88593577" i="728.686" sn="2.89953" a="47.9896" fwhm="0.0765114" res="10310.7" algo="Sum"/><pk mz="788.96415058" i="487.412" sn="1.93968" a="14.9688" fwhm="0.0443119" res="17804.8" algo="Sum"/><pk mz="788.98498888" i="489.632" sn="1.94855" a="10.1243" fwhm="0.0221563" res="35609.9" algo="Sum"/><pk mz="789.04123028" i="1401.8" sn="5.58064" a="109.179" fwhm="0.0627801" res="12568.3" algo="Sum"/><pk mz="789.22293081" i="504.192" sn="2.00934" a="27.6439" fwhm="0.0674388" res="11702.8" algo="Sum"/><pk mz="789.25260554" i="481.872" sn="1.92044" a="9.611" fwhm="0.0221602" res="35615.8" algo="Sum"/><pk mz="789.55121476" i="6327.93" sn="25.2327" a="353.035" fwhm="0.0562721" res="14031" algo="Sum"/><pk mz="789.61173472" i="16334.9" sn="65.1352" a="763.139" fwhm="0.0415074" res="19023.4" algo="Sum"/><pk mz="789.66600660" i="3191.6" sn="12.7275" a="134.904" fwhm="0.0381648" res="20691" algo="Sum"/><pk mz="789.75079625" i="809.243" sn="3.22748" a="16.4197" fwhm="0.0221672" res="35627.1" algo="Sum"/><pk mz="789.78349736" i="796.968" sn="3.1789" a="43.5287" fwhm="0.0563359" res="14019.2" algo="Sum"/><pk mz="789.84168897" i="596.779" sn="2.3807" a="14.3574" fwhm="0.0332527" res="23752.7" algo="Sum"/><pk mz="789.87489783" i="525.712" sn="2.09732" a="15.6784" fwhm="0.0387956" res="20359.9" algo="Sum"/><pk mz="790.04562108" i="1443.88" sn="5.76098" a="83.859" fwhm="0.0480032" res="16458.2" algo="Sum"/><pk mz="790.26634868" i="502.575" sn="2.00512" a="27.0669" fwhm="0.0765093" res="10329" algo="Sum"/><pk mz="790.56475281" i="14786.9" sn="59.0256" a="810.981" fwhm="0.0502479" res="15733.3" algo="Sum"/><pk mz="790.67877314" i="1679.12" sn="6.70398" a="84.3723" fwhm="0.0610715" res="12946.8" algo="Sum"/><pk mz="790.77628239" i="849.406" sn="3.39234" a="58.0772" fwhm="0.0827809" res="9552.64" algo="Sum"/><pk mz="790.87903212" i="799.412" sn="3.19768" a="69.1824" fwhm="0.0886732" res="8919.03" algo="Sum"/><pk mz="791.05483465" i="1024.28" sn="4.09646" a="66.7234" fwhm="0.0663724" res="11918.4" algo="Sum"/><pk mz="791.23134046" i="481.903" sn="1.92748" a="27.7438" fwhm="0.0608301" res="13007.2" algo="Sum"/><pk mz="791.56717310" i="8003.28" sn="32.0478" a="352.947" fwhm="0.0540938" res="14633.2" algo="Sum"/><pk mz="791.68514562" i="913.287" sn="3.65834" a="40.5023" fwhm="0.0610344" res="12971.1" algo="Sum"/><pk mz="791.73571961" i="789.868" sn="3.1647" a="31.4924" fwhm="0.0554875" res="14268.7" algo="Sum"/><pk mz="791.77995566" i="678.127" sn="2.71767" a="18.2256" fwhm="0.0332933" res="23782" algo="Sum"/><pk mz="791.86316488" i="581.885" sn="2.33713" a="28.5167" fwhm="0.0458833" res="17258.2" algo="Sum"/><pk mz="792.05205314" i="1215.58" sn="4.89376" a="83.0693" fwhm="0.0568907" res="13922.3" algo="Sum"/><pk mz="792.57870648" i="11273.3" sn="45.4015" a="566.98" fwhm="0.0516665" res="15340.3" algo="Sum"/><pk mz="792.67302842" i="1061.28" sn="4.27574" a="23.1823" fwhm="0.0222081" res="35693" algo="Sum"/><pk mz="792.69944455" i="1091.62" sn="4.3985" a="33.5984" fwhm="0.0388649" res="20396.3" algo="Sum"/><pk mz="792.72518945" i="1066.42" sn="4.29746" a="21.1646" fwhm="0.0241317" res="32850" algo="Sum"/><pk mz="792.75760079" i="964.092" sn="3.88572" a="69.7835" fwhm="0.0701674" res="11298.1" algo="Sum"/><pk mz="792.84785489" i="640.444" sn="2.58249" a="13.8066" fwhm="0.0222104" res="35697.2" algo="Sum"/><pk mz="792.86701743" i="695.606" sn="2.8048" a="17.6364" fwhm="0.0333162" res="23798.3" algo="Sum"/><pk mz="792.98424267" i="1227.69" sn="4.95645" a="56.845" fwhm="0.0529734" res="14969.5" algo="Sum"/><pk mz="793.04946224" i="4080.24" sn="16.4743" a="198.887" fwhm="0.0400575" res="19797.8" algo="Sum"/><pk mz="793.55363650" i="10613.3" sn="42.8516" a="521.287" fwhm="0.0536705" res="14785.7" algo="Sum"/><pk mz="793.67330002" i="841.449" sn="3.39926" a="17.001" fwhm="0.022222" res="35715.7" algo="Sum"/><pk mz="793.69013941" i="809.69" sn="3.27123" a="21.3996" fwhm="0.0333336" res="23810.5" algo="Sum"/><pk mz="793.75440619" i="696.596" sn="2.81571" a="30.6085" fwhm="0.0300516" res="26413" algo="Sum"/><pk mz="793.79882644" i="591.342" sn="2.39075" a="23.2285" fwhm="0.05556" res="14287.2" algo="Sum"/><pk mz="794.05709365" i="5507.2" sn="22.3117" a="269.469" fwhm="0.0387849" res="20473.3" algo="Sum"/><pk mz="794.56262159" i="21970.1" sn="89.0352" a="969.047" fwhm="0.0548126" res="14496" algo="Sum"/><pk mz="794.73246533" i="1039.88" sn="4.21706" a="32.9496" fwhm="0.0444738" res="17869.7" algo="Sum"/><pk mz="794.86546594" i="537.128" sn="2.17852" a="13.8462" fwhm="0.0333582" res="23828.2" algo="Sum"/><pk mz="794.89255449" i="527.614" sn="2.14003" a="22.9221" fwhm="0.0325772" res="24400.2" algo="Sum"/><pk mz="794.98403584" i="490.896" sn="1.99164" a="18.7255" fwhm="0.049573" res="16036.6" algo="Sum"/><pk mz="795.06475068" i="9384.62" sn="38.0759" a="429.669" fwhm="0.0366993" res="21664.3" algo="Sum"/><pk mz="795.19996073" i="475.962" sn="1.93067" a="24.4611" fwhm="0.0667301" res="11916.7" algo="Sum"/><pk mz="795.56908237" i="14622.3" sn="59.364" a="665.719" fwhm="0.0549799" res="14470.2" algo="Sum"/><pk mz="795.75669109" i="687.012" sn="2.79018" a="14.7189" fwhm="0.0222512" res="35762.4" algo="Sum"/><pk mz="795.77166135" i="671.094" sn="2.72544" a="20.6995" fwhm="0.0389404" res="20435.6" algo="Sum"/><pk mz="796.07178536" i="6118.23" sn="24.8545" a="284.13" fwhm="0.0381902" res="20844.9" algo="Sum"/><pk mz="796.20443722" i="539.676" sn="2.19358" a="13.7993" fwhm="0.0333862" res="23848.3" algo="Sum"/><pk mz="796.21598992" i="489.693" sn="1.99066" a="10.5486" fwhm="0.0426787" res="18656.1" algo="Sum"/><pk mz="796.24557615" i="468.349" sn="1.90419" a="12.1505" fwhm="0.0333872" res="23848.8" algo="Sum"/><pk mz="796.41229280" i="532.131" sn="2.16346" a="27.2954" fwhm="0.0664373" res="11987.4" algo="Sum"/><pk mz="796.52191616" i="144578" sn="588.07" a="5097.53" fwhm="0.0311367" res="25581.4" algo="Sum"/><pk mz="796.71274289" i="1191.37" sn="4.84734" a="42.2862" fwhm="0.0445295" res="17891.8" algo="Sum"/><pk mz="796.78031530" i="881.325" sn="3.58629" a="18.1424" fwhm="0.0222655" res="35785.4" algo="Sum"/><pk mz="796.80252603" i="888.062" sn="3.61371" a="21.8948" fwhm="0.0333989" res="23857.2" algo="Sum"/><pk mz="796.87128339" i="577.633" sn="2.35051" a="13.6692" fwhm="0.0296183" res="26904.7" algo="Sum"/><pk mz="796.90303232" i="476.797" sn="1.94019" a="20.8752" fwhm="0.0391662" res="20346.7" algo="Sum"/><pk mz="797.02089372" i="667.377" sn="2.71569" a="37.9158" fwhm="0.0587547" res="13565.2" algo="Sum"/><pk mz="797.07732775" i="2439.2" sn="9.9256" a="130.647" fwhm="0.0459631" res="17341.7" algo="Sum"/><pk mz="797.19552385" i="508.054" sn="2.0683" a="12.9766" fwhm="0.033407" res="23863.1" algo="Sum"/><pk mz="797.21941448" i="474.67" sn="1.93265" a="12.5289" fwhm="0.0508059" res="15691.5" algo="Sum"/><pk mz="797.25185709" i="476.805" sn="1.94172" a="21.5794" fwhm="0.0612489" res="13016.6" algo="Sum"/><pk mz="797.52499995" i="65068.9" sn="265.277" a="2608.05" fwhm="0.0353119" res="22585.2" algo="Sum"/><pk mz="797.77698834" i="706.861" sn="2.88225" a="73.3268" fwhm="0.0492773" res="16189.5" algo="Sum"/><pk mz="797.80914587" i="684.891" sn="2.79257" a="20.1812" fwhm="0.0445598" res="17904.2" algo="Sum"/><pk mz="798.08478656" i="1445.43" sn="5.89727" a="92.2411" fwhm="0.0684721" res="11655.6" algo="Sum"/><pk mz="798.21157505" i="515.506" sn="2.10476" a="20.2051" fwhm="0.0468361" res="17042.6" algo="Sum"/><pk mz="798.25182126" i="498.518" sn="2.03696" a="19.6189" fwhm="0.0557152" res="14327.4" algo="Sum"/><pk mz="798.53349042" i="68234.1" sn="279.743" a="3072.44" fwhm="0.0383298" res="20833.2" algo="Sum"/><pk mz="798.78587531" i="837.087" sn="3.43196" a="13.4074" fwhm="0.0167201" res="47773.9" algo="Sum"/><pk mz="798.81027847" i="866.394" sn="3.55211" a="30.1893" fwhm="0.0473923" res="16855.3" algo="Sum"/><pk mz="798.99657203" i="1158.29" sn="4.75335" a="62.2641" fwhm="0.0500113" res="15976.3" algo="Sum"/><pk mz="799.06965233" i="989.78" sn="4.06318" a="68.7524" fwhm="0.0621571" res="12855.6" algo="Sum"/><pk mz="799.18850743" i="472.372" sn="1.94038" a="16.6061" fwhm="0.0501733" res="15928.6" algo="Sum"/><pk mz="799.24106371" i="483.161" sn="1.98555" a="16.3993" fwhm="0.0501745" res="15929.2" algo="Sum"/><pk mz="799.53807887" i="28153.1" sn="116.043" a="1447.27" fwhm="0.0431159" res="18543.9" algo="Sum"/><pk mz="799.66468560" i="5092.36" sn="20.9924" a="263.332" fwhm="0.0462195" res="17301.5" algo="Sum"/><pk mz="800.00354058" i="473.903" sn="1.95417" a="23.4933" fwhm="0.0638792" res="12523.7" algo="Sum"/><pk mz="800.06971600" i="963.947" sn="3.97584" a="69.4205" fwhm="0.0705119" res="11346.6" algo="Sum"/><pk mz="800.14362232" i="505.479" sn="2.08546" a="16.7891" fwhm="0.050203" res="15938.1" algo="Sum"/><pk mz="800.54036934" i="12459.9" sn="51.6406" a="878.756" fwhm="0.0599757" res="13347.7" algo="Sum"/><pk mz="800.66832215" i="3606.93" sn="14.9491" a="216.66" fwhm="0.0534482" res="14980.3" algo="Sum"/><pk mz="800.75418767" i="816.115" sn="3.38243" a="22.0298" fwhm="0.049289" res="16246.1" algo="Sum"/><pk mz="800.78135959" i="797.016" sn="3.30328" a="25.5892" fwhm="0.0619097" res="12934.7" algo="Sum"/><pk mz="800.89502086" i="591.447" sn="2.45167" a="32.1725" fwhm="0.0681772" res="11747.3" algo="Sum"/><pk mz="801.04630871" i="1097.76" sn="4.55183" a="56.4636" fwhm="0.0629852" res="12718" algo="Sum"/><pk mz="801.15870080" i="470.45" sn="1.95158" a="14.1578" fwhm="0.044653" res="17941.9" algo="Sum"/><pk mz="801.54611274" i="5467.27" sn="22.6985" a="248.306" fwhm="0.0519397" res="15432.2" algo="Sum"/><pk mz="801.67922016" i="6253.48" sn="25.9626" a="314.982" fwhm="0.0433582" res="18489.7" algo="Sum"/><pk mz="801.82465841" i="597.742" sn="2.48247" a="35.9131" fwhm="0.0567304" res="14134" algo="Sum"/><pk mz="801.90092832" i="475.247" sn="1.97439" a="13.4523" fwhm="0.0446738" res="17950.1" algo="Sum"/><pk mz="802.04831985" i="1477.66" sn="6.1443" a="71.3138" fwhm="0.0588111" res="13637.7" algo="Sum"/><pk mz="802.53311034" i="19077.8" sn="79.4225" a="859.444" fwhm="0.0427928" res="18753.9" algo="Sum"/><pk mz="802.68089452" i="3831.91" sn="15.9529" a="228.357" fwhm="0.0520115" res="15432.7" algo="Sum"/><pk mz="802.75901386" i="931.441" sn="3.87862" a="34.5214" fwhm="0.0502851" res="15964.1" algo="Sum"/><pk mz="802.88077916" i="520.34" sn="2.16704" a="13.2905" fwhm="0.0326443" res="24594.8" algo="Sum"/><pk mz="802.90211865" i="517.524" sn="2.15549" a="10.3016" fwhm="0.0223509" res="35922.5" algo="Sum"/><pk mz="802.93997050" i="536.089" sn="2.23292" a="30.0002" fwhm="0.0655176" res="12255.3" algo="Sum"/><pk mz="803.05344592" i="2099.45" sn="8.74765" a="110.235" fwhm="0.0487253" res="16481.3" algo="Sum"/><pk mz="803.53679761" i="10131.4" sn="42.2563" a="492.949" fwhm="0.0474453" res="16936.1" algo="Sum"/><pk mz="803.68507372" i="1651.79" sn="6.89156" a="110.291" fwhm="0.0751661" res="10692.1" algo="Sum"/><pk mz="803.75943948" i="720.138" sn="3.0049" a="25.5046" fwhm="0.0503164" res="15974.1" algo="Sum"/><pk mz="804.05599908" i="1685.2" sn="7.03431" a="94.8523" fwhm="0.0514062" res="15641.2" algo="Sum"/><pk mz="804.24536754" i="501.795" sn="2.09606" a="20.1862" fwhm="0.0559242" res="14381" algo="Sum"/><pk mz="804.54730753" i="125334" sn="523.641" a="4725.47" fwhm="0.0321026" res="25061.7" algo="Sum"/><pk mz="804.75875345" i="1045.69" sn="4.37123" a="31.1322" fwhm="0.0391595" res="20550.8" algo="Sum"/><pk mz="804.83896285" i="657.22" sn="2.74944" a="27.6463" fwhm="0.0559448" res="14386.3" algo="Sum"/><pk mz="804.90855498" i="486.864" sn="2.03772" a="13.2893" fwhm="0.0335683" res="23978.3" algo="Sum"/><pk mz="804.93181403" i="481.598" sn="2.01571" a="24.5367" fwhm="0.0596528" res="13493.6" algo="Sum"/><pk mz="805.05142231" i="3218.45" sn="13.4694" a="183.132" fwhm="0.0411825" res="19548.4" algo="Sum"/><pk mz="805.19150209" i="478.195" sn="2.00084" a="14.3956" fwhm="0.0447655" res="17986.9" algo="Sum"/><pk mz="805.24384334" i="477.48" sn="1.9981" a="12.4979" fwhm="0.0335753" res="23983.2" algo="Sum"/><pk mz="805.55062851" i="62842.4" sn="263.296" a="2544.66" fwhm="0.0347831" res="23159.2" algo="Sum"/><pk mz="805.71678772" i="852.608" sn="3.57375" a="17.0015" fwhm="0.0279877" res="28788.2" algo="Sum"/><pk mz="805.74896061" i="754.277" sn="3.16203" a="24.1522" fwhm="0.0377254" res="21358.3" algo="Sum"/><pk mz="805.80970659" i="593.257" sn="2.4881" a="18.445" fwhm="0.039185" res="20564.3" algo="Sum"/><pk mz="805.83856215" i="583.75" sn="2.45042" a="13.9842" fwhm="0.0317666" res="25367.5" algo="Sum"/><pk mz="805.86690155" i="473.595" sn="1.98984" a="10.2923" fwhm="0.0223921" res="35988.8" algo="Sum"/><pk mz="806.05722887" i="3720.28" sn="15.6545" a="205.211" fwhm="0.0390831" res="20624.2" algo="Sum"/><pk mz="806.18890821" i="480.646" sn="2.02252" a="14.4703" fwhm="0.0391935" res="20569.4" algo="Sum"/><pk mz="806.21614862" i="513.507" sn="2.16084" a="18.6624" fwhm="0.0503929" res="15998.6" algo="Sum"/><pk mz="806.25019238" i="564.886" sn="2.37806" a="19.5091" fwhm="0.0503941" res="15998.9" algo="Sum"/><pk mz="806.27458894" i="499.944" sn="2.10495" a="10.2314" fwhm="0.0223978" res="35997.9" algo="Sum"/><pk mz="806.37932107" i="513.556" sn="2.16226" a="11.7525" fwhm="0.0318778" res="25296" algo="Sum"/><pk mz="806.40874959" i="527.827" sn="2.22205" a="15.8036" fwhm="0.0447991" res="18000.6" algo="Sum"/><pk mz="806.56335722" i="203253" sn="855.942" a="6964.44" fwhm="0.0290216" res="27791.9" algo="Sum"/><pk mz="806.75289894" i="1012.37" sn="4.26655" a="42.4427" fwhm="0.0560115" res="14403.4" algo="Sum"/><pk mz="806.83643881" i="843.107" sn="3.5545" a="47.4581" fwhm="0.0734449" res="10985.6" algo="Sum"/><pk mz="807.06531997" i="6083.03" sn="25.7217" a="296.487" fwhm="0.0393856" res="20491.4" algo="Sum"/><pk mz="807.17890728" i="496.053" sn="2.0978" a="15.7515" fwhm="0.0448205" res="18009.1" algo="Sum"/><pk mz="807.20557158" i="534.238" sn="2.25924" a="16.0228" fwhm="0.0448215" res="18009.4" algo="Sum"/><pk mz="807.24343715" i="491.722" sn="2.07907" a="30.5337" fwhm="0.0704616" res="11456.5" algo="Sum"/><pk mz="807.31301729" i="478.315" sn="2.02251" a="21.4425" fwhm="0.0616337" res="13098.6" algo="Sum"/><pk mz="807.43322971" i="529.581" sn="2.24028" a="15.2347" fwhm="0.0448275" res="18012" algo="Sum"/><pk mz="807.56733045" i="97065.9" sn="410.811" a="3749.61" fwhm="0.0327379" res="24667.7" algo="Sum"/><pk mz="807.62545310" i="8281.35" sn="35.0581" a="301.591" fwhm="0.0393119" res="20544" algo="Sum"/><pk mz="807.74449461" i="835.181" sn="3.53758" a="31.1" fwhm="0.0496605" res="16265.3" algo="Sum"/><pk mz="807.77580050" i="791.755" sn="3.35413" a="35.8149" fwhm="0.056781" res="14226.2" algo="Sum"/><pk mz="807.83193315" i="619.054" sn="2.62287" a="32.5299" fwhm="0.0672586" res="12010.8" algo="Sum"/><pk mz="808.07410931" i="5850.34" sn="24.8565" a="341.398" fwhm="0.0451934" res="17880.4" algo="Sum"/><pk mz="808.21932853" i="560.083" sn="2.37881" a="32.239" fwhm="0.0623634" res="12959.8" algo="Sum"/><pk mz="808.25742631" i="530.05" sn="2.25101" a="20.0069" fwhm="0.050457" res="16018.8" algo="Sum"/><pk mz="808.33094582" i="499.197" sn="2.12033" a="14.8198" fwhm="0.0448526" res="18022" algo="Sum"/><pk mz="808.39087866" i="492.603" sn="2.09286" a="21.4434" fwhm="0.0560677" res="14418.1" algo="Sum"/><pk mz="808.57873845" i="286954" sn="1219.96" a="9396.69" fwhm="0.0269907" res="29957.7" algo="Sum"/><pk mz="808.82676800" i="852.945" sn="3.62894" a="37.958" fwhm="0.0652844" res="12389.3" algo="Sum"/><pk mz="808.95267529" i="701.639" sn="2.98542" a="51.6491" fwhm="0.0953793" res="8481.42" algo="Sum"/><pk mz="809.08088400" i="4611.7" sn="19.6621" a="207.728" fwhm="0.0496466" res="16296.8" algo="Sum"/><pk mz="809.19339307" i="573.71" sn="2.44599" a="22.9769" fwhm="0.0560957" res="14425.2" algo="Sum"/><pk mz="809.22876898" i="526.708" sn="2.24577" a="13.8171" fwhm="0.0336582" res="24042.5" algo="Sum"/><pk mz="809.25202956" i="482.228" sn="2.05608" a="10.8253" fwhm="0.0290371" res="27869.6" algo="Sum"/><pk mz="809.28465295" i="538.984" sn="2.29805" a="18.875" fwhm="0.050489" res="16028.9" algo="Sum"/><pk mz="809.58225966" i="127739" sn="545.017" a="4781.74" fwhm="0.0319175" res="25364.9" algo="Sum"/><pk mz="809.64178632" i="11376.1" sn="48.5503" a="454.91" fwhm="0.0417044" res="19413.8" algo="Sum"/><pk mz="810.08954972" i="2165" sn="9.25131" a="155.046" fwhm="0.0655145" res="12365" algo="Sum"/><pk mz="810.17186426" i="525.221" sn="2.24619" a="10.9609" fwhm="0.0264627" res="30615.6" algo="Sum"/><pk mz="810.19447244" i="510.987" sn="2.18625" a="18.3697" fwhm="0.0449047" res="18042.5" algo="Sum"/><pk mz="810.26047585" i="469.406" sn="2.00878" a="19.8127" fwhm="0.0561328" res="14434.7" algo="Sum"/><pk mz="810.35985575" i="481.727" sn="2.06177" a="11.2304" fwhm="0.0336817" res="24059.4" algo="Sum"/><pk mz="810.39952748" i="628.191" sn="2.68862" a="17.2467" fwhm="0.0443894" res="18256.6" algo="Sum"/><pk mz="810.41432929" i="630.606" sn="2.69892" a="18.4259" fwhm="0.0449106" res="18045.1" algo="Sum"/><pk mz="810.59341943" i="119771" sn="513.035" a="4460.37" fwhm="0.0335492" res="24161.3" algo="Sum"/><pk mz="810.85692381" i="714.396" sn="3.06109" a="17.6534" fwhm="0.0293529" res="27624.5" algo="Sum"/><pk mz="810.87397081" i="620.149" sn="2.65726" a="15.8353" fwhm="0.0336926" res="24066.8" algo="Sum"/><pk mz="810.91765884" i="557.335" sn="2.38843" a="14.9509" fwhm="0.0336932" res="24067.7" algo="Sum"/><pk mz="810.92914437" i="544.986" sn="2.33584" a="11.2893" fwhm="0.0224624" res="36101.6" algo="Sum"/><pk mz="811.08848530" i="1051.45" sn="4.50887" a="112.162" fwhm="0.0810108" res="10012.1" algo="Sum"/><pk mz="811.18814822" i="499.173" sn="2.14276" a="24.0437" fwhm="0.0617815" res="13130" algo="Sum"/><pk mz="811.23685168" i="472.391" sn="2.0307" a="14.5667" fwhm="0.0449331" res="18054.3" algo="Sum"/><pk mz="811.27676011" i="481.108" sn="2.0699" a="18.7769" fwhm="0.0561678" res="14443.8" algo="Sum"/><pk mz="811.59816168" i="50565.9" sn="217.726" a="2099.62" fwhm="0.0369609" res="21958.3" algo="Sum"/><pk mz="811.66325001" i="14280.9" sn="61.4929" a="608.052" fwhm="0.0467232" res="17371.7" algo="Sum"/><pk mz="811.87112932" i="520.029" sn="2.2396" a="15.9072" fwhm="0.0393322" res="20641.4" algo="Sum"/><pk mz="812.07106506" i="857.181" sn="3.6918" a="50.0175" fwhm="0.0788996" res="10292.5" algo="Sum"/><pk mz="812.16370016" i="478.771" sn="2.06277" a="10.4125" fwhm="0.0339198" res="23943.6" algo="Sum"/><pk mz="812.19353891" i="476.099" sn="2.05175" a="15.0352" fwhm="0.0449597" res="18064.9" algo="Sum"/><pk mz="812.54175297" i="6269.99" sn="27.0492" a="346.851" fwhm="0.0586496" res="13854.2" algo="Sum"/><pk mz="812.60931203" i="43093.3" sn="185.885" a="1952.42" fwhm="0.0383947" res="21164.6" algo="Sum"/><pk mz="812.66410754" i="8049.73" sn="34.7296" a="302.12" fwhm="0.0370107" res="21957.5" algo="Sum"/><pk mz="812.88791948" i="504.361" sn="2.17625" a="15.644" fwhm="0.0393567" res="20654.4" algo="Sum"/><pk mz="812.98738653" i="944.643" sn="4.07676" a="49.426" fwhm="0.0612744" res="13268" algo="Sum"/><pk mz="813.04116463" i="930.451" sn="4.01651" a="51.6386" fwhm="0.0787206" res="10328.2" algo="Sum"/><pk mz="813.16648460" i="488.502" sn="2.10967" a="20.7656" fwhm="0.0603196" res="13481" algo="Sum"/><pk mz="813.20259181" i="511.784" sn="2.21031" a="15.4384" fwhm="0.0449876" res="18076.2" algo="Sum"/><pk mz="813.22418847" i="496.617" sn="2.14505" a="9.62573" fwhm="0.0245041" res="33187.2" algo="Sum"/><pk mz="813.54629773" i="4002.39" sn="17.3206" a="227.145" fwhm="0.057995" res="14027.9" algo="Sum"/><pk mz="813.61364722" i="18502.7" sn="80.0881" a="819.193" fwhm="0.0419033" res="19416.5" algo="Sum"/><pk mz="813.67966525" i="26842.6" sn="116.187" a="1177.08" fwhm="0.0387927" res="20975.1" algo="Sum"/><pk mz="813.88203324" i="482.778" sn="2.08968" a="21.4364" fwhm="0.0618841" res="13151.7" algo="Sum"/><pk mz="814.05171518" i="1108.56" sn="4.80045" a="62.0753" fwhm="0.0660341" res="12327.7" algo="Sum"/><pk mz="814.56090355" i="7996.41" sn="34.6874" a="503.588" fwhm="0.0711948" res="11441.3" algo="Sum"/><pk mz="814.62048050" i="8347.49" sn="36.2104" a="364.555" fwhm="0.0587862" res="13857.3" algo="Sum"/><pk mz="814.68355842" i="14329.3" sn="62.1586" a="669.693" fwhm="0.0414351" res="19661.7" algo="Sum"/><pk mz="814.77208851" i="900.798" sn="3.90755" a="28.2253" fwhm="0.0703744" res="11577.7" algo="Sum"/><pk mz="814.86697922" i="533.836" sn="2.31604" a="11.5167" fwhm="0.0269498" res="30236.5" algo="Sum"/><pk mz="814.89020598" i="534.846" sn="2.32067" a="11.0479" fwhm="0.0225171" res="36189.8" algo="Sum"/><pk mz="814.91054982" i="507.787" sn="2.20344" a="12.8039" fwhm="0.0327518" res="24881.4" algo="Sum"/><pk mz="814.97640007" i="791.577" sn="3.4364" a="48.2564" fwhm="0.0835098" res="9759.06" algo="Sum"/><pk mz="815.05542338" i="1559.41" sn="6.7711" a="81.9916" fwhm="0.0587983" res="13861.9" algo="Sum"/><pk mz="815.17952877" i="488.011" sn="2.12008" a="13.5099" fwhm="0.0347638" res="23449.1" algo="Sum"/><pk mz="815.56149341" i="5410.94" sn="23.6091" a="343.629" fwhm="0.0672047" res="12135.5" algo="Sum"/><pk mz="815.62394495" i="3352.74" sn="14.6287" a="134.124" fwhm="0.0563181" res="14482.5" algo="Sum"/><pk mz="815.69294136" i="12173.5" sn="53.1157" a="577.661" fwhm="0.0407629" res="20010.7" algo="Sum"/><pk mz="816.06099363" i="1523.5" sn="6.65688" a="91.2287" fwhm="0.0694526" res="11749.9" algo="Sum"/><pk mz="816.58067752" i="12612.9" sn="55.1643" a="780.233" fwhm="0.0487185" res="16761.2" algo="Sum"/><pk mz="816.69785416" i="5577.82" sn="24.3953" a="276.354" fwhm="0.0457995" res="17832" algo="Sum"/><pk mz="816.87575932" i="603.044" sn="2.63861" a="25.021" fwhm="0.056361" res="14493.6" algo="Sum"/><pk mz="817.06130204" i="1668.67" sn="7.30853" a="95.359" fwhm="0.0612532" res="13339.1" algo="Sum"/><pk mz="817.58282224" i="6982.74" sn="30.6353" a="484.385" fwhm="0.0597547" res="13682.3" algo="Sum"/><pk mz="817.70239172" i="1977.57" sn="8.67712" a="110.675" fwhm="0.0631747" res="12943.5" algo="Sum"/><pk mz="817.80700034" i="555.061" sn="2.43552" a="19.3555" fwhm="0.0507542" res="16113.1" algo="Sum"/><pk mz="818.05943490" i="1589.36" sn="6.97717" a="96.5249" fwhm="0.0523423" res="15629" algo="Sum"/><pk mz="818.50868976" i="7570.68" sn="33.2781" a="372.934" fwhm="0.0564356" res="14503.4" algo="Sum"/><pk mz="818.59078494" i="9167.47" sn="40.2974" a="735.084" fwhm="0.0759442" res="10778.8" algo="Sum"/><pk mz="818.70371124" i="1135.17" sn="4.99187" a="56.6516" fwhm="0.0733524" res="11161.2" algo="Sum"/><pk mz="818.85611041" i="554.355" sn="2.43851" a="8.37072" fwhm="0.0169289" res="48370.2" algo="Sum"/><pk mz="818.88297449" i="567.819" sn="2.49786" a="13.8867" fwhm="0.0338584" res="24185.5" algo="Sum"/><pk mz="819.06531344" i="3491.56" sn="15.3634" a="180.378" fwhm="0.0390793" res="20959.1" algo="Sum"/><pk mz="819.51370228" i="3965.44" sn="17.4741" a="194.039" fwhm="0.051139" res="16025.2" algo="Sum"/><pk mz="819.57327400" i="6610.53" sn="29.1333" a="297.909" fwhm="0.0549607" res="14912" algo="Sum"/><pk mz="819.70388951" i="700.443" sn="3.08855" a="29.5022" fwhm="0.0315794" res="25956.9" algo="Sum"/><pk mz="819.74338611" i="606.588" sn="2.67556" a="13.1931" fwhm="0.0385561" res="21261" algo="Sum"/><pk mz="819.82960742" i="478.666" sn="2.11288" a="17.2113" fwhm="0.0508169" res="16133" algo="Sum"/><pk mz="820.07300250" i="2834.34" sn="12.5272" a="165.055" fwhm="0.0497087" res="16497.6" algo="Sum"/><pk mz="820.52254471" i="43834" sn="193.851" a="1892.92" fwhm="0.040088" res="20468" algo="Sum"/><pk mz="820.73626347" i="881.897" sn="3.90277" a="41.0211" fwhm="0.0621435" res="13207.1" algo="Sum"/><pk mz="820.84884214" i="508.02" sn="2.25003" a="16.8481" fwhm="0.0451986" res="18160.9" algo="Sum"/><pk mz="821.08115138" i="2690.15" sn="11.9376" a="120.184" fwhm="0.0510995" res="16068.3" algo="Sum"/><pk mz="821.52603521" i="22066.7" sn="97.9298" a="993.832" fwhm="0.0417524" res="19676.1" algo="Sum"/><pk mz="821.63586065" i="4051.27" sn="17.9857" a="218.408" fwhm="0.0535216" res="15351.5" algo="Sum"/><pk mz="821.73509314" i="667.033" sn="2.96246" a="24.4468" fwhm="0.050876" res="16151.7" algo="Sum"/><pk mz="821.77253114" i="622.789" sn="2.76624" a="15.6086" fwhm="0.0339181" res="24228.1" algo="Sum"/><pk mz="822.09387056" i="1735.31" sn="7.74714" a="83.8396" fwhm="0.0530622" res="15493" algo="Sum"/><pk mz="822.53709470" i="44041.6" sn="196.75" a="2239.92" fwhm="0.0420548" res="19558.7" algo="Sum"/><pk mz="822.62956315" i="4378.14" sn="19.5654" a="239.798" fwhm="0.0545927" res="15068.5" algo="Sum"/><pk mz="822.73132591" i="839.681" sn="3.75398" a="40.7795" fwhm="0.0533478" res="15422" algo="Sum"/><pk mz="822.78118486" i="795.66" sn="3.55772" a="24.7027" fwhm="0.0443606" res="18547.6" algo="Sum"/><pk mz="823.11985743" i="1075.59" sn="4.82861" a="54.159" fwhm="0.0562486" res="14633.6" algo="Sum"/><pk mz="823.54108686" i="20360.5" sn="91.4366" a="1004.28" fwhm="0.0447142" res="18417.9" algo="Sum"/><pk mz="823.65700790" i="4722.56" sn="21.2188" a="273.186" fwhm="0.0598798" res="13755.2" algo="Sum"/><pk mz="823.76814809" i="615.617" sn="2.76693" a="19.3343" fwhm="0.0452789" res="18193.2" algo="Sum"/><pk mz="823.82981311" i="498.949" sn="2.24405" a="23.6786" fwhm="0.0403095" res="20437.6" algo="Sum"/><pk mz="824.05362990" i="517.561" sn="2.33368" a="19.7265" fwhm="0.0782491" res="10531.2" algo="Sum"/><pk mz="824.08090145" i="580.625" sn="2.62106" a="25.1111" fwhm="0.0566093" res="14557.3" algo="Sum"/><pk mz="824.12489134" i="600.15" sn="2.71343" a="34.9903" fwhm="0.0513084" res="16062.2" algo="Sum"/><pk mz="824.55277135" i="82082.2" sn="371.762" a="3501.4" fwhm="0.0357086" res="23091.2" algo="Sum"/><pk mz="824.65953524" i="3328.38" sn="15.0807" a="186.294" fwhm="0.062185" res="13261.4" algo="Sum"/><pk mz="824.85810398" i="534.151" sn="2.42087" a="23.0766" fwhm="0.0587676" res="14035.9" algo="Sum"/><pk mz="825.04366191" i="622.758" sn="2.82371" a="34.0562" fwhm="0.0598804" res="13778.2" algo="Sum"/><pk mz="825.08009250" i="588.166" sn="2.66761" a="39.8225" fwhm="0.0684122" res="12060.4" algo="Sum"/><pk mz="825.55594703" i="38928.9" sn="176.876" a="1673.12" fwhm="0.0385957" res="21389.8" algo="Sum"/><pk mz="825.79888850" i="567.496" sn="2.57949" a="25.3902" fwhm="0.039464" res="20925.4" algo="Sum"/><pk mz="826.05038712" i="632.753" sn="2.87896" a="25.2106" fwhm="0.0542463" res="15227.8" algo="Sum"/><pk mz="826.56015326" i="22927.1" sn="104.807" a="1369.78" fwhm="0.04678" res="17669.1" algo="Sum"/><pk mz="826.67470808" i="1779.47" sn="8.13599" a="103.608" fwhm="0.0631173" res="13097.4" algo="Sum"/><pk mz="826.75709118" i="780.434" sn="3.56861" a="29.0459" fwhm="0.0510311" res="16201.1" algo="Sum"/><pk mz="826.83082337" i="544.8" sn="2.49115" a="28.0191" fwhm="0.0737156" res="11216.5" algo="Sum"/><pk mz="826.88826205" i="469.051" sn="2.14478" a="19.1146" fwhm="0.0410906" res="20123.5" algo="Sum"/><pk mz="827.05624276" i="934.025" sn="4.27119" a="56.8166" fwhm="0.0594618" res="13909" algo="Sum"/><pk mz="827.56403287" i="9168.01" sn="42.0355" a="624.205" fwhm="0.054978" res="15052.6" algo="Sum"/><pk mz="827.69525249" i="1943.1" sn="8.91133" a="125.209" fwhm="0.0667093" res="12407.5" algo="Sum"/><pk mz="827.82019410" i="498.286" sn="2.28522" a="23.1251" fwhm="0.0462012" res="17917.7" algo="Sum"/><pk mz="828.06210134" i="936.64" sn="4.30012" a="47.375" fwhm="0.0573463" res="14439.7" algo="Sum"/><pk mz="828.54760814" i="68959.6" sn="318.541" a="2973.79" fwhm="0.0354042" res="23402.5" algo="Sum"/><pk mz="828.68989262" i="1853.61" sn="8.56289" a="121.993" fwhm="0.0903786" res="9169.09" algo="Sum"/><pk mz="828.75578395" i="876.126" sn="4.04733" a="29.7205" fwhm="0.0468725" res="17681.1" algo="Sum"/><pk mz="828.84348958" i="547.132" sn="2.52784" a="20.1191" fwhm="0.033404" res="24812.7" algo="Sum"/><pk mz="828.95717643" i="839.596" sn="3.87979" a="50.1384" fwhm="0.0635486" res="13044.5" algo="Sum"/><pk mz="829.06674325" i="1092.97" sn="5.05233" a="66.1554" fwhm="0.0618693" res="13400.3" algo="Sum"/><pk mz="829.55106986" i="34478.7" sn="160.082" a="1651.01" fwhm="0.0385707" res="21507.3" algo="Sum"/><pk mz="829.69910529" i="1432.23" sn="6.64973" a="86.6878" fwhm="0.0792558" res="10468.6" algo="Sum"/><pk mz="829.81690136" i="569.65" sn="2.64424" a="46.1419" fwhm="0.0688627" res="12050.3" algo="Sum"/><pk mz="829.95478119" i="468.876" sn="2.1775" a="30.7087" fwhm="0.0741954" res="11186.1" algo="Sum"/><pk mz="830.07135029" i="902.23" sn="4.19318" a="57.3549" fwhm="0.0713973" res="11626.1" algo="Sum"/><pk mz="830.56063201" i="40247.3" sn="187.803" a="1848.07" fwhm="0.0389341" res="21332.5" algo="Sum"/><pk mz="830.66939265" i="1485.1" sn="6.92983" a="68.2358" fwhm="0.0625189" res="13286.7" algo="Sum"/><pk mz="830.86517881" i="554.85" sn="2.58903" a="30.8705" fwhm="0.0767539" res="10825" algo="Sum"/><pk mz="830.95418510" i="571.355" sn="2.66697" a="43.422" fwhm="0.080896" res="10271.9" algo="Sum"/><pk mz="831.06534108" i="1116.56" sn="5.21407" a="66.0275" fwhm="0.0635994" res="13067.2" algo="Sum"/><pk mz="831.56494189" i="18930.9" sn="88.507" a="907.829" fwhm="0.040895" res="20334.2" algo="Sum"/><pk mz="831.77824857" i="545.598" sn="2.55141" a="11.6498" fwhm="0.04107" res="20252.7" algo="Sum"/><pk mz="832.07376252" i="1184.76" sn="5.54379" a="83.8014" fwhm="0.0620379" res="13412.3" algo="Sum"/><pk mz="832.57808309" i="75783.2" sn="355.64" a="3223.17" fwhm="0.0355617" res="23412.2" algo="Sum"/><pk mz="832.82634258" i="547.86" sn="2.57162" a="9.37621" fwhm="0.0271109" res="30719.2" algo="Sum"/><pk mz="832.86930401" i="646.043" sn="3.03254" a="38.7955" fwhm="0.0659645" res="12626" algo="Sum"/><pk mz="833.08362312" i="1313.62" sn="6.16895" a="74.453" fwhm="0.0570548" res="14601.5" algo="Sum"/><pk mz="833.58188270" i="37157.1" sn="174.614" a="1642.4" fwhm="0.0381536" res="21848" algo="Sum"/><pk mz="833.64542474" i="9204.4" sn="43.2592" a="401.689" fwhm="0.0478755" res="17412.8" algo="Sum"/><pk mz="834.09078170" i="957.381" sn="4.50341" a="45.7384" fwhm="0.0539122" res="15471.3" algo="Sum"/><pk mz="834.59365319" i="61875.2" sn="291.208" a="2644.17" fwhm="0.0369828" res="22567.1" algo="Sum"/><pk mz="834.83152167" i="589.405" sn="2.77935" a="12.9199" fwhm="0.0227909" res="36630" algo="Sum"/><pk mz="834.85286938" i="579.058" sn="2.73189" a="32.241" fwhm="0.0697844" res="11963.3" algo="Sum"/><pk mz="834.96617929" i="714.271" sn="3.37125" a="49.6192" fwhm="0.0485381" res="17202.3" algo="Sum"/><pk mz="835.12271347" i="680.195" sn="3.21067" a="31.4125" fwhm="0.0584779" res="14281" algo="Sum"/><pk mz="835.59802723" i="29639.6" sn="140.044" a="1314.66" fwhm="0.0394676" res="21171.8" algo="Sum"/><pk mz="835.66168161" i="17496.5" sn="82.6883" a="802.735" fwhm="0.044059" res="18966.9" algo="Sum"/><pk mz="835.79873769" i="589.238" sn="2.78631" a="11.9085" fwhm="0.0228042" res="36651" algo="Sum"/><pk mz="835.84380183" i="467.034" sn="2.20886" a="13.687" fwhm="0.0351646" res="23769.5" algo="Sum"/><pk mz="836.13132330" i="476.027" sn="2.25385" a="20.8814" fwhm="0.0570215" res="14663.4" algo="Sum"/><pk mz="836.53256119" i="4068.35" sn="19.2747" a="247.06" fwhm="0.071844" res="11643.7" algo="Sum"/><pk mz="836.60638227" i="14896.1" sn="70.5954" a="712.359" fwhm="0.0459374" res="18211.9" algo="Sum"/><pk mz="836.66458049" i="9635.2" sn="45.6745" a="431.502" fwhm="0.0511657" res="16352.1" algo="Sum"/><pk mz="837.54170668" i="2349.5" sn="11.194" a="144.377" fwhm="0.0732455" res="11434.7" algo="Sum"/><pk mz="837.61251502" i="6534.26" sn="31.1411" a="331.584" fwhm="0.058047" res="14429.9" algo="Sum"/><pk mz="837.67523170" i="8221.9" sn="39.1936" a="409.285" fwhm="0.0457634" res="18304.5" algo="Sum"/><pk mz="837.79732839" i="541.706" sn="2.5848" a="31.0633" fwhm="0.0653632" res="12817.6" algo="Sum"/><pk mz="838.06211260" i="470.093" sn="2.24792" a="14.2026" fwhm="0.0345022" res="24290.1" algo="Sum"/><pk mz="838.50937781" i="7321.33" sn="35.0327" a="328.716" fwhm="0.0534594" res="15685" algo="Sum"/><pk mz="838.62257038" i="4358.25" sn="20.8643" a="222.349" fwhm="0.0748112" res="11209.9" algo="Sum"/><pk mz="838.68061230" i="3908.6" sn="18.7161" a="185.251" fwhm="0.0560109" res="14973.5" algo="Sum"/><pk mz="839.05497803" i="544.625" sn="2.61719" a="25.0776" fwhm="0.0583959" res="14368.4" algo="Sum"/><pk mz="839.51309910" i="3590.65" sn="17.3271" a="178.503" fwhm="0.056024" res="14984.9" algo="Sum"/><pk mz="839.63107105" i="3091.87" sn="14.9271" a="176.156" fwhm="0.0699031" res="12011.3" algo="Sum"/><pk mz="839.68537722" i="1801.54" sn="8.69902" a="79.3027" fwhm="0.0492906" res="17035.4" algo="Sum"/><pk mz="839.79094991" i="497.718" sn="2.40383" a="13.4609" fwhm="0.0342879" res="24492.3" algo="Sum"/><pk mz="840.06015299" i="505.188" sn="2.44101" a="24.0652" fwhm="0.0630478" res="13324.2" algo="Sum"/><pk mz="840.51612260" i="5161.58" sn="25.0599" a="305.982" fwhm="0.0554954" res="15145.7" algo="Sum"/><pk mz="840.57354059" i="4218.66" sn="20.4868" a="226.42" fwhm="0.0627236" res="13401.2" algo="Sum"/><pk mz="840.63623970" i="2074.82" sn="10.0773" a="101.379" fwhm="0.0635824" res="13221.2" algo="Sum"/><pk mz="840.78500004" i="669.014" sn="3.25063" a="20.4573" fwhm="0.0400262" res="21005.9" algo="Sum"/><pk mz="841.06563290" i="544.556" sn="2.6473" a="31.478" fwhm="0.060089" res="13997" algo="Sum"/><pk mz="841.52315696" i="2452.82" sn="12.0226" a="148.978" fwhm="0.0663225" res="12688.4" algo="Sum"/><pk mz="841.57524420" i="2533.06" sn="12.4176" a="161.305" fwhm="0.0748945" res="11236.8" algo="Sum"/><pk mz="841.63613304" i="1639.67" sn="8.03861" a="103.292" fwhm="0.0830668" res="10132" algo="Sum"/><pk mz="841.70592218" i="898.937" sn="4.408" a="39.1402" fwhm="0.058089" res="14489.9" algo="Sum"/><pk mz="842.52446916" i="2742.59" sn="13.493" a="139.287" fwhm="0.048793" res="17267.3" algo="Sum"/><pk mz="842.58624872" i="3440.24" sn="16.9256" a="272.351" fwhm="0.100735" res="8364.38" algo="Sum"/><pk mz="842.65174728" i="1606.14" sn="7.90419" a="84.1146" fwhm="0.063916" res="13183.7" algo="Sum"/><pk mz="842.71596011" i="865.725" sn="4.26053" a="49.3202" fwhm="0.0570508" res="14771.3" algo="Sum"/><pk mz="842.80072572" i="535.181" sn="2.63381" a="28.3194" fwhm="0.0744238" res="11324.3" algo="Sum"/><pk mz="843.07408203" i="479.078" sn="2.3601" a="31.4293" fwhm="0.0854382" res="9867.65" algo="Sum"/><pk mz="843.52701632" i="1512.63" sn="7.49294" a="81.4673" fwhm="0.0475219" res="17750.3" algo="Sum"/><pk mz="843.59240632" i="2370.52" sn="11.7447" a="123.618" fwhm="0.0539964" res="15623.1" algo="Sum"/><pk mz="843.66953338" i="1163.15" sn="5.76282" a="64.9361" fwhm="0.0580838" res="14525" algo="Sum"/><pk mz="844.52359271" i="26366" sn="131.169" a="1261.97" fwhm="0.0418908" res="20160.1" algo="Sum"/><pk mz="844.72822466" i="830.23" sn="4.13058" a="37.6144" fwhm="0.0399825" res="21127.4" algo="Sum"/><pk mz="844.93027045" i="542.126" sn="2.69812" a="36.5893" fwhm="0.0630526" res="13400.4" algo="Sum"/><pk mz="845.08285713" i="510.747" sn="2.54326" a="33.8235" fwhm="0.0592437" res="14264.5" algo="Sum"/><pk mz="845.52717438" i="13601.5" sn="67.9934" a="668.309" fwhm="0.0442565" res="19105.2" algo="Sum"/><pk mz="845.73891383" i="571.66" sn="2.85769" a="18.2341" fwhm="0.0458788" res="18434.2" algo="Sum"/><pk mz="846.53632948" i="16254" sn="81.4985" a="883.384" fwhm="0.0468255" res="18078.5" algo="Sum"/><pk mz="846.62014328" i="2062.82" sn="10.3431" a="130.751" fwhm="0.0645005" res="13125.8" algo="Sum"/><pk mz="846.73072899" i="771.773" sn="3.87036" a="36.8088" fwhm="0.0631203" res="13414.6" algo="Sum"/><pk mz="846.83778435" i="485.682" sn="2.43584" a="27.8132" fwhm="0.0784016" res="10801.3" algo="Sum"/><pk mz="847.54087942" i="7466.66" sn="37.6152" a="438.796" fwhm="0.0514698" res="16466.8" algo="Sum"/><pk mz="848.54943264" i="32062.7" sn="162.032" a="1652.94" fwhm="0.0456772" res="18577.1" algo="Sum"/><pk mz="848.64244799" i="1980.32" sn="10.0103" a="140.063" fwhm="0.0611939" res="13868.1" algo="Sum"/><pk mz="848.73086287" i="742.981" sn="3.75653" a="23.51" fwhm="0.0459599" res="18466.8" algo="Sum"/><pk mz="848.83747704" i="604.676" sn="3.0591" a="15.3456" fwhm="0.0344721" res="24623.9" algo="Sum"/><pk mz="849.55317236" i="15832.9" sn="80.2952" a="825.553" fwhm="0.0477752" res="17782.3" algo="Sum"/><pk mz="849.75640014" i="528.667" sn="2.6844" a="26.4873" fwhm="0.0495645" res="17144.5" algo="Sum"/><pk mz="850.56300224" i="18336.2" sn="93.3912" a="1092.72" fwhm="0.0497756" res="17088" algo="Sum"/><pk mz="850.77594645" i="573.515" sn="2.92323" a="17.864" fwhm="0.0460152" res="18489" algo="Sum"/><pk mz="850.81985052" i="558.228" sn="2.84665" a="20.6198" fwhm="0.0517683" res="16435.2" algo="Sum"/><pk mz="850.94162850" i="547.603" sn="2.79598" a="33.1113" fwhm="0.0732776" res="11612.6" algo="Sum"/><pk mz="851.56770694" i="8258.84" sn="42.2206" a="438.192" fwhm="0.0553398" res="15388" algo="Sum"/><pk mz="851.63526137" i="5393.72" sn="27.5814" a="277.993" fwhm="0.0628936" res="13540.9" algo="Sum"/><pk mz="851.77939720" i="499.935" sn="2.55768" a="16.9386" fwhm="0.0513106" res="16600.5" algo="Sum"/><pk mz="852.57112800" i="4623.63" sn="23.7658" a="285.503" fwhm="0.0799367" res="10665.6" algo="Sum"/><pk mz="852.63804749" i="3143.1" sn="16.1602" a="172.198" fwhm="0.0801764" res="10634.5" algo="Sum"/><pk mz="852.80930093" i="477.235" sn="2.4553" a="15.1119" fwhm="0.0311872" res="27344.9" algo="Sum"/><pk mz="853.57350947" i="2175" sn="11.2345" a="132.033" fwhm="0.0907351" res="9407.31" algo="Sum"/><pk mz="853.64827751" i="3048.47" sn="15.7514" a="183.774" fwhm="0.0675914" res="12629.5" algo="Sum"/><pk mz="853.71807462" i="1760.79" sn="9.10029" a="85.2869" fwhm="0.0596843" res="14303.9" algo="Sum"/><pk mz="854.48285369" i="2331.78" sn="12.1284" a="115.542" fwhm="0.0532983" res="16032.1" algo="Sum"/><pk mz="854.56242891" i="5305.88" sn="27.6064" a="348.286" fwhm="0.0574087" res="14885.6" algo="Sum"/><pk mz="854.65240066" i="1791.81" sn="9.32575" a="104.698" fwhm="0.0726115" res="11770.2" algo="Sum"/><pk mz="854.71585549" i="1377.79" sn="7.17143" a="77.3475" fwhm="0.0783473" res="10909.3" algo="Sum"/><pk mz="855.48740623" i="1169.69" sn="6.11694" a="61.0974" fwhm="0.052751" res="16217.5" algo="Sum"/><pk mz="855.56626838" i="3052.48" sn="15.9683" a="204.39" fwhm="0.0634022" res="13494.3" algo="Sum"/><pk mz="855.62826670" i="1289.63" sn="6.74763" a="28.6561" fwhm="0.0230731" res="37083.4" algo="Sum"/><pk mz="855.65369605" i="1286.96" sn="6.73383" a="57.5734" fwhm="0.058692" res="14578.7" algo="Sum"/><pk mz="855.73584015" i="1405.97" sn="7.35808" a="84.9793" fwhm="0.0570244" res="15006.5" algo="Sum"/><pk mz="856.49158706" i="1705.14" sn="8.98817" a="100.691" fwhm="0.0657155" res="13033.3" algo="Sum"/><pk mz="856.57800445" i="22555.7" sn="118.928" a="1072.87" fwhm="0.0406967" res="21047.9" algo="Sum"/><pk mz="856.73303329" i="993.045" sn="5.23784" a="57.9664" fwhm="0.0808081" res="10602.1" algo="Sum"/><pk mz="857.49926558" i="1066.38" sn="5.65054" a="56.2358" fwhm="0.0546665" res="15686" algo="Sum"/><pk mz="857.58227599" i="12192" sn="64.6128" a="625.461" fwhm="0.0433688" res="19774.2" algo="Sum"/><pk mz="857.71155381" i="740.604" sn="3.92565" a="15.7418" fwhm="0.0231012" res="37128.5" algo="Sum"/><pk mz="857.74857152" i="828.504" sn="4.39157" a="36.7845" fwhm="0.0567706" res="15109" algo="Sum"/><pk mz="858.58903543" i="8623.72" sn="46.0923" a="483.888" fwhm="0.0480021" res="17886.5" algo="Sum"/><pk mz="858.74523676" i="670.996" sn="3.58636" a="43.2354" fwhm="0.0915717" res="9377.84" algo="Sum"/><pk mz="859.59452965" i="3942.69" sn="21.1456" a="234.984" fwh
[truncated: 37,743 more chars]
