# Supplementary material for: Diagnosing Impaired Glucose Tolerance Using Direct Infusion Mass Spectrometry of Blood Plasma
Source: PLoS One. 2014 Sep 9;9(9):e105343. doi: 10.1371/journal.pone.0105343 (PMC4159123; doi:10.1371/journal.pone.0105343)
Supplement: Supporting Information S1 — Mass spectra of blood plasma metabolites obtained by direct infusion mass spectrometry (DIMS) of blood plasma samples from control subjects (n = 30) and patients with impaired glucose tolerance (n = 20). (ZIP) [file pone.0105343.s002.zip › Mass spectra/Sample 41.xml]

<root><fileinfo appname="Bruker Compass DataAnalysis" appversion="4.1.335.0" date="2014-06-18T12:26:35" type="DataAnalysisResults" typeversion="1.1" subtype="MS Spectrum"/><generalinfo organisation="" user="111" hostname="TRIFONOVA-PC" os="Windows 7"/><analysis name="C:\Users\Trifonova\Desktop\Mass spectra\Diabetes\Plasma Sample 524 ST PM 13022013.d\analysis.baf"><info><DateTime>2013-02-13T18:09:46+04:00</DateTime><method>Tune_pos_Standard.m</method><sample><![CDATA[Plasma Sample 524 ST PM 13022013]]></sample><comment><![CDATA[Sample 524. Diabetes. Human blood plasma after protein precipitation 50 fold in MeOH with 0.1% FA
]]></comment><operator>BDAL@DE</operator><instrument>maXis impact</instrument><instrument_serial_number>282001.00069</instrument_serial_number></info><DataAnalysis version="DataAnalysis 4.1.335.0" DataAnalysisResults=""><DataAnalysis_processing_parameters><find_compounds_chromatogram detect_version="3" detect_areamode="1" detect_areathresholdabs="0" detect_areathresholdrel="0" detect_intensitymode="1" detect_intensitythresholdabs="3000" detect_intensitythresholdrel="3" detect_sensitivity="0.333333" detect_skimratio="0" detect_smoothingwidth="3" detect_averageno="5" detect_averagemode="0" add_uv_or_ms_spectra="0" spectrum_load_mode="0" background_subtraction_mode="2" MS_peaksensmode2="1" MS_pc12="0.4" MS_pc22="4" MS_peaksens12="99" MS_peaksens22="99" MS_areamode2="2" MS_areathresholdabs2="1000" MS_areathresholdrel2="10" MS_intensitymode2="0" MS_intensitythresholdabs2="1000" MS_intensitythresholdrel2="10" MS_basesmoothmode2="1" MS_basesmoothpts2="8" MS_basesmoothmin2="12" MS_basesmoothforce2="0.1" MS_startendslope2="10" MS_valleyfilterused2="1" MS_valleyfilter2="10" MS_noisecorr2="0" UV_peaksensmode2="1" UV_pc12="0.4" UV_pc22="4" UV_peaksens12="99.9" UV_peaksens22="100" UV_areamode2="0" UV_areathresholdabs2="5" UV_areathresholdrel2="1" UV_intensitymode2="1" UV_intensitythresholdabs2="1" UV_intensitythresholdrel2="0.01" UV_basesmoothmode2="1" UV_basesmoothpts2="8" UV_basesmoothmin2="12" UV_basesmoothforce2="1" UV_startendslope2="10" UV_valleyfilterused2="1" UV_valleyfilter2="10" UV_noisecorr2="0" detect_delcmpdsinrng="1"/><auto_ms_n use_retention_time_window="0" retention_time_window="1" rt_unit="min" minimum_intensity_positive="1000" minimum_intensity_negative="1000" create_max_number_compounds="100000" spectrum_load_mode="0" background_type="0" create_auto_ms_n_traces="0" create_detailed_traces="0" merge_positive_negative_compounds="0" detect_delcmpdsinrng="1" detect_keep_cmpds_detectedneutralloss="0" add_uv_spectra="0" create_individual_MSMS_cmpds="0" advanced_precursor_determination="0"/><dissect_params dissect_addsmoothing="0" dissect_allow_wider_peaks="0" dissect_resolving_power="1" dissect_deletepeaksinrange="1" dissect_fullrange="1" dissect_cutoff="0.1" dissect_sensitivity="0.333333" dissect_maxoverlap="5" dissect_smoothwidth="1" spectrum_load_mode="0" add_uv_spectra="0"/><find_all_compounds min_time_points="20" min_correlation="0.7" background_type="0" load_spec_type="2" additional_smoothing="1" proteomics="1" chrom_sn_threshold="3" chrom_smoothingwidth="10" detect_delcmpdsinrng="1" add_MSMS_spectra="1"/><ms_peak_finder ms_peak_finder_type="3" ms_manually_use_peak_finder="1"><ms_peak_finder_apex minimum_intensity="100" peak_width="0.05" relative_threshold_base_peak="0.1" signal_to_noise="10"/><ms_peak_finder_centroid peak_width="1" signal_to_noise="1" relative_threshold_base_peak="2" minimum_intensity="100" centroid_percentage="80"/><ms_peak_finder_snap minimum_intensity="0" relative_threshold_base_peak="0" signal_to_noise="2" maximum_charge="12" quality_factor_threshold="0.9" number_of_patterns="500000" building_block_1="C 4.9384 N 1.3577 O 1.4773 S 0.0417 H 7.7583" building_block_2="" use_snap_2="1" add_detailed_results="0"/><ms_peak_finder_sumpeak minimum_intensity="100" peak_width="5" use_datapoints="1" sum_width="2" relative_threshold_base_peak="0.1" signal_to_noise="1" baseline_type="1" baseline_flatness="1" same_sumwidth_as_acquisition="1" use_resolution="0" res="10000" instrument_sum_width="2" use_sum_of_intensities="0"/><ms_peak_finder_ftms signal_to_noise="4" relative_threshold_base_peak="0.01" minimum_intensity="100" centroid_percentage="80" use_centroid="0"/></ms_peak_finder><deconvolution clear_prev_results="1" create_neutral_spectrum="0" incl_shifted_spectra="0" ret_residuals="0" incl_comp_details="0" show_comp_details="0" substance_class="1" extend_evelope="0" extend_before="1" extend_after="1" auto_apply="0"><deconvolution_detailed perf_deconv="1" rel_isotop_deconv="0" resolve_isotop="1" exclude_itraq_ions="1" abund_cutoff="2" envelope_cutoff="75" high_mass="4000" low_mass="250" mw_agreement="0" maximum_charge="10" max_charge_isotop="5" min_charge="1" min_peaks="3" precursor_deconv="0" max_components="10" adduct_ion_name="+H" adduct_ion_mass="1.00728" apply_min_max_mass_boundaries="0"/><deconvolution_detailed perf_deconv="1" rel_isotop_deconv="0" resolve_isotop="1" exclude_itraq_ions="1" abund_cutoff="2" envelope_cutoff="75" high_mass="3000" low_mass="100" mw_agreement="5" maximum_charge="3" max_charge_isotop="0" min_charge="1" min_peaks="3" precursor_deconv="0" max_components="10" adduct_ion_name="+H" adduct_ion_mass="1.00728" apply_min_max_mass_boundaries="0"/><deconvolution_detailed perf_deconv="1" rel_isotop_deconv="0" resolve_isotop="1" exclude_itraq_ions="1" abund_cutoff="0.5" envelope_cutoff="75" high_mass="2000" low_mass="50" mw_agreement="5" maximum_charge="3" max_charge_isotop="4" min_charge="1" min_peaks="3" precursor_deconv="0" max_components="10" adduct_ion_name="+H" adduct_ion_mass="1.00728" apply_min_max_mass_boundaries="0"/><deconvolution_detailed perf_deconv="1" rel_isotop_deconv="1" resolve_isotop="0" exclude_itraq_ions="0" abund_cutoff="10" envelope_cutoff="75" high_mass="100000" low_mass="5000" mw_agreement="5" maximum_charge="100" max_charge_isotop="0" min_charge="1" min_peaks="3" precursor_deconv="0" max_components="10" adduct_ion_name="+H" adduct_ion_mass="1.00728" apply_min_max_mass_boundaries="1"/><max_entropy_deconvolution adduct_ion_name="-H" adduct_ion_mass="-1.00783" low_mass="5000" high_mass="100000" spacint_out="0" resolving_power="10000" peak_width="0.3" width="1" maxentx="0"/></deconvolution><mascot_export globalchargelimit_apply="1" globalchargelimit="1+, 2+ and 3+" prefer_fullscan_deconvolution_results="1" deconvolution_export_type="2" msmssignals="50" threshold="100" mssignals_deconv="2" mssignals_non_deconv="20" normalize_msms="0" single_charged="0"/><process_parameters baseline_flatness="0.8" baseline_addchild="1" baseline_disableoriginal="0" baseline_usesamecolor="1" smoothing_algorithm="1" smoothing_width="0.2" smoothing_cycles="1" smoothing_addchild="1" smoothing_disableoriginal="0" smoothing_usesamecolor="1"/><process_parameters baseline_flatness="0.8" baseline_addchild="1" baseline_disableoriginal="0" baseline_usesamecolor="1" smoothing_algorithm="1" smoothing_width="0.2" smoothing_cycles="1" smoothing_addchild="1" smoothing_disableoriginal="0" smoothing_usesamecolor="1"/><display_params mass_precision="4" time_precision="1" structure_size="30" chrom_peak_label="Index"/><calibration_params calibration_range="0.05" calibration_listname="Samples Recalibration Diabetes" calibration_listgroupname="ESI" calibration_fit_mode="2" calibration_intensitythreshold="1000"/><calibration_params calibration_range="0.05" calibration_listname="Lockmass 1222" calibration_listgroupname="ESI" calibration_intensitythreshold="1000" calibration_lockmassmode="0"/><library_search_params del_prev_res="1"><library_search_basic_params accept_score="50" allowmasses_above="0" allowmasses_below="0" desired_score="900" increasedepth="0" maxnr_spectra="10" match_all="0" sort_by="1" include_precursor_spectra="1" skip_low_frgamnet_spectra="1" min_effective_score="500" minmatch_score="250" min_score="400"/><library_search_basic_params add_int_range="5" extended="1" locnorm="0" root="0" hwfstp="50" hwscdp="7" intrangefac="1.9" locnormeqfac="1" locnormfac="2" locnormwin="25" masdisint="20" minsrcint="100" minspepresrc="15" threshfstp="40" maskadducts="0" maskprecursor="0"/><library_search_libraries_params add_unid="0" srcparallel="0" libraries="" librariey_unidentified=""/><library_search_match_params chrgdeconv="0" collenerg="0" fragampl="1" instrtp="2" ionmeth="1" isolwidth="0" msmsstg="2" ms_vs_msms="4" pkwidth="0" polarity="4" psd="0" precion="0" prodion="0" rgtgaspress="0" rgtion="0" refl="0" trgtgas="0" trgtgaspress="0" trapdrv="1"/><library_search_basic_params add_confirm_mode="0"/><library_search_basic_params accepted_deviation="1" apply_rt_match="0" match_columnname="1" max_deviation="5"/></library_search_params><masslist_layout layout_columntypes="1 2 6 5 3 11 4 " layout_columnwidth="30 60 45 48 45 30 48 "/><cmpdlist_layout layout_columntypes="14 20 1 23 12 26 31 6 52 " layout_columnwidth="23 55 49 60 50 37 272 61 0 "/><cmpdlist_layout layout_columntypes="24 1 2 3 5 18 18 40 7 9 8 " layout_columnwidth="-1 -1 -1 -1 -1 -1 -1 -1 -1 -1 -1 "/><cmpdlist_layout layout_columntypes="6 0 5 3 4 2 12 14 10 11 " layout_columnwidth="-1 -1 -1 -1 -1 -1 -1 -1 -1 -1 "/><cmpdlist_layout layout_columntypes="15 14 6 5 43 11 1 2 17 7 8 9 10 4 3 39 40 41 42 16 18 19 25 20 21 22 23 24 31 26 27 28 29 30 37 32 33 34 35 36 " layout_columnwidth="-1 -1 -1 -1 -1 -1 -1 -1 -1 -1 -1 -1 -1 -1 -1 -1 -1 -1 -1 -1 -1 -1 -1 -1 -1 -1 -1 -1 -1 -1 -1 -1 -1 -1 -1 -1 -1 -1 -1 -1 "/><exclusion_masses/><xml_export_parameters export_detailed_information="0" export_peptide_database_query_information="1"/><smf1D_params max_nr_formulae="500" z="1" rdb_min="0" rdb_max="80" tolerance_ppm="5" tolerance_abs="2" tolerance_ppm_MSn="5" tolerance_abs_MSn="2" use_rel_tolerance="1" use_rel_tolerance_MSn="0" lower_bound_formula="" upper_bound_formula="" electron_configuration="2" electron_configuration_MSn="0" sigma_limit="0.02" sigma_limit_MSn="0.05" HC_Ratio_min="0" HC_Ratio_max="3" filtering="1" patternsearch="0" validate_formulae="1" filter_by_elementratio="1" estimate_carbon_count="1" relative_threshold_base_peak="10" delete_previous_results="1" filter_criteriy="0" adducts_positive_mode="'M+H' " adducts_negative_mode="'M-H' " collect_adducts="0"/><smf3D_params tolerance_neutralloss="2" intensitythresholdabs2="100" intensity_threshold_abs_msms="100" auto_filter="0" nr_explained_peaks="5" highlight_unexplained_peaks="0"/><uv_parameters rt_offset="0"/><target_screening delta_rt="1.5" threshold_sigma="0.05" detection_tolerance="5" identification_tolerance="5" use_tolerance_ppm="0" compound_database="C:\BDALSystemData\BuildingBlocks\TargetScreeningDataBase.csv" use_sampleinfo_xml="0" rt_range_start="0" rt_range_end="0" additional_smoothing="0" create_chromatogram_time_slices="1" rt_window_halfwidth="45" enable_BPC="1" evaluate_qualifier_ions="1" qualifier_ion_intensity_threshold="0" group_id="':' " lc_method_id=":" ms_method_id=":" matrix_id=":" useDB="0" sortanalytes="4"/><automatic_calibration automatic_calibration="0/0" automatic_calibration_use_spectrum_type="0/0" automatic_calibration_retain_data="0/0" automatic_calibration_perform_lockmass="0/0"/><target_screening_scoring threshold1_qualityfactor="0.05" threshold1_massaccuracy="10" threshold1_retentiontime="20" threshold2_retentiontime="40" use_tolerance_ppm="0"/></DataAnalysis_processing_parameters><ms_spectrum info="+MS, 0.2-0.7min #12-41" msmsinfo="All MS" polarity="+" scanmode="fullscan" seq_nr_start="12" seq_nr_end="41" spec_index="0" spec_nrs="12/13/14/15/16/17/18/19/20/21/22/23/24/25/26/27/28/29/30/31/32/33/34/35/36/37/38/39/40/41" rt="0.447558" rt_unit="min"><ms_peaks><pk mz="80.94786937" i="2528.14" sn="679.761" a="15.0712" fwhm="0.00537612" res="15056.9" algo="Sum"/><pk mz="82.94490110" i="2277.67" sn="600.441" a="13.712" fwhm="0.00513584" res="16150.2" algo="Sum"/><pk mz="84.04430607" i="1117.03" sn="289.592" a="7.18751" fwhm="0.00575951" res="14592.3" algo="Sum"/><pk mz="84.08079404" i="1159.84" sn="300.521" a="6.76796" fwhm="0.00511945" res="16423.8" algo="Sum"/><pk mz="84.95958623" i="26259.4" sn="6706.29" a="160.675" fwhm="0.00527357" res="16110.5" algo="Sum"/><pk mz="86.09637102" i="3289.38" sn="828.808" a="19.0568" fwhm="0.00522846" res="16466.9" algo="Sum"/><pk mz="88.07566982" i="657.31" sn="161.75" a="4.14828" fwhm="0.00541923" res="16252.4" algo="Sum"/><pk mz="88.95253037" i="1545.52" sn="374.78" a="8.81936" fwhm="0.00532264" res="16712.1" algo="Sum"/><pk mz="90.05485137" i="1286.05" sn="308.72" a="8.0012" fwhm="0.00538282" res="16730" algo="Sum"/><pk mz="90.97663708" i="12839" sn="3050.38" a="73.0023" fwhm="0.00526004" res="17295.8" algo="Sum"/><pk mz="91.05430303" i="1764.06" sn="419.087" a="10.544" fwhm="0.00542845" res="16773.5" algo="Sum"/><pk mz="93.05724824" i="5626.53" sn="1304.97" a="33.1985" fwhm="0.00555071" res="16764.9" algo="Sum"/><pk mz="93.06960149" i="944.245" sn="218.951" a="6.11151" fwhm="0.00597589" res="15574.2" algo="Sum"/><pk mz="94.06511667" i="12730.6" sn="2908.51" a="77.827" fwhm="0.0053442" res="17601.3" algo="Sum"/><pk mz="95.06820791" i="897.517" sn="202.218" a="7.14053" fwhm="0.00495658" res="19180.2" algo="Sum"/><pk mz="95.08546093" i="2348.18" sn="528.921" a="13.9996" fwhm="0.00531999" res="17873.3" algo="Sum"/><pk mz="96.92172549" i="8116.89" sn="1785.12" a="50.9196" fwhm="0.0055591" res="17434.8" algo="Sum"/><pk mz="97.10131065" i="2785.38" sn="612.292" a="17.2562" fwhm="0.00564907" res="17188.9" algo="Sum"/><pk mz="97.96886542" i="637.73" sn="138.179" a="4.28629" fwhm="0.00594118" res="16489.8" algo="Sum"/><pk mz="97.99142647" i="651.96" sn="141.161" a="3.84482" fwhm="0.00525287" res="18654.8" algo="Sum"/><pk mz="98.91895456" i="3721.15" sn="792.047" a="22.5514" fwhm="0.00556396" res="17778.5" algo="Sum"/><pk mz="98.97543753" i="1221.45" sn="259.662" a="7.69666" fwhm="0.00594" res="16662.5" algo="Sum"/><pk mz="98.99507546" i="718.957" sn="152.84" a="4.93299" fwhm="0.00600736" res="16479" algo="Sum"/><pk mz="100.99122055" i="649.537" sn="133.632" a="4.21025" fwhm="0.00610589" res="16540" algo="Sum"/><pk mz="102.05497918" i="1731.28" sn="352.364" a="11.2158" fwhm="0.00551698" res="18498.4" algo="Sum"/><pk mz="102.97032213" i="635.331" sn="127.508" a="3.92071" fwhm="0.00578786" res="17790.7" algo="Sum"/><pk mz="102.98495391" i="844.823" sn="169.521" a="5.72027" fwhm="0.00587993" res="17514.7" algo="Sum"/><pk mz="103.03910760" i="691.684" sn="138.677" a="4.61373" fwhm="0.00634988" res="16226.9" algo="Sum"/><pk mz="103.05436629" i="1152.22" sn="230.87" a="7.97673" fwhm="0.00624891" res="16491.6" algo="Sum"/><pk mz="103.07554611" i="982.373" sn="196.699" a="6.39821" fwhm="0.00593711" res="17361.2" algo="Sum"/><pk mz="104.10710784" i="9540.72" sn="1877.02" a="62.9923" fwhm="0.0058888" res="17678.8" algo="Sum"/><pk mz="104.99244139" i="3576.74" sn="693.11" a="27.4175" fwhm="0.00594287" res="17667" algo="Sum"/><pk mz="105.07003313" i="1223.13" sn="236.898" a="8.38537" fwhm="0.00592994" res="17718.6" algo="Sum"/><pk mz="105.96299041" i="1574.46" sn="302.419" a="10.4976" fwhm="0.005875" res="18036.2" algo="Sum"/><pk mz="106.06521821" i="1498.38" sn="287.368" a="9.75428" fwhm="0.00566691" res="18716.6" algo="Sum"/><pk mz="106.08634363" i="3313.1" sn="635.405" a="22.1113" fwhm="0.00597561" res="17753.2" algo="Sum"/><pk mz="106.95071879" i="1152.82" sn="217.763" a="7.10761" fwhm="0.00571754" res="18705.7" algo="Sum"/><pk mz="106.99197675" i="1222.62" sn="230.933" a="7.66583" fwhm="0.00560986" res="19072.1" algo="Sum"/><pk mz="107.04920509" i="5618.35" sn="1061.12" a="35.54" fwhm="0.00578102" res="18517.4" algo="Sum"/><pk mz="107.08598334" i="1004.03" sn="189.636" a="7.5554" fwhm="0.00660455" res="16214" algo="Sum"/><pk mz="107.96247144" i="970.716" sn="180.562" a="12.4373" fwhm="0.0127538" res="8465.1" algo="Sum"/><pk mz="108.08085889" i="7930.47" sn="1473.98" a="55.312" fwhm="0.00616291" res="17537.3" algo="Sum"/><pk mz="109.10136505" i="2479.74" sn="449.843" a="16.6502" fwhm="0.00622954" res="17513.5" algo="Sum"/><pk mz="109.95874823" i="640.698" sn="113.467" a="4.43487" fwhm="0.00592747" res="18550.7" algo="Sum"/><pk mz="110.00897369" i="12413.4" sn="2195.19" a="84.898" fwhm="0.00628703" res="17497.8" algo="Sum"/><pk mz="110.07151809" i="2767.27" sn="488.966" a="19.1749" fwhm="0.00621052" res="17723.4" algo="Sum"/><pk mz="110.97534809" i="1619.63" sn="281.759" a="10.2314" fwhm="0.00585942" res="18939.6" algo="Sum"/><pk mz="111.00992880" i="1996.53" sn="346.788" a="16.6014" fwhm="0.00702474" res="15802.7" algo="Sum"/><pk mz="111.04369709" i="658.206" sn="114.17" a="4.57965" fwhm="0.00596344" res="18620.7" algo="Sum"/><pk mz="111.11679069" i="4078.39" sn="705.791" a="27.279" fwhm="0.00605607" res="18348" algo="Sum"/><pk mz="112.00620044" i="1906.49" sn="324.609" a="13.6073" fwhm="0.00623598" res="17961.3" algo="Sum"/><pk mz="112.89558868" i="2147.47" sn="359.886" a="15.4528" fwhm="0.00632726" res="17842.7" algo="Sum"/><pk mz="113.13238242" i="1208.66" sn="202.455" a="9.09175" fwhm="0.00676774" res="16716.4" algo="Sum"/><pk mz="114.06612959" i="5722.09" sn="943.087" a="40.9666" fwhm="0.00634101" res="17988.6" algo="Sum"/><pk mz="114.09134011" i="12471.8" sn="2054.82" a="87.2684" fwhm="0.0062557" res="18238" algo="Sum"/><pk mz="114.89341714" i="1062.26" sn="171.659" a="7.39935" fwhm="0.00624628" res="18393.9" algo="Sum"/><pk mz="115.03697905" i="3066.17" sn="494.083" a="23.9067" fwhm="0.00703162" res="16360" algo="Sum"/><pk mz="115.09450178" i="909.169" sn="146.385" a="8.42871" fwhm="0.00656841" res="17522.4" algo="Sum"/><pk mz="115.11181149" i="657.165" sn="105.753" a="4.69614" fwhm="0.00606349" res="18984.4" algo="Sum"/><pk mz="115.95768176" i="734.998" sn="116.567" a="5.69574" fwhm="0.00675364" res="17169.6" algo="Sum"/><pk mz="116.05300433" i="3877.14" sn="614.715" a="27.9594" fwhm="0.00658263" res="17630.2" algo="Sum"/><pk mz="116.07079797" i="9322.24" sn="1478.03" a="64.9371" fwhm="0.00632131" res="18361.8" algo="Sum"/><pk mz="116.97599901" i="722.915" sn="112.628" a="6.33808" fwhm="0.00751216" res="15571.6" algo="Sum"/><pk mz="116.99269455" i="688.207" sn="107.206" a="6.97719" fwhm="0.0103958" res="11253.8" algo="Sum"/><pk mz="117.07254666" i="765.598" sn="119.243" a="7.35109" fwhm="0.00891071" res="13138.4" algo="Sum"/><pk mz="118.06527863" i="683.016" sn="104.5" a="5.46099" fwhm="0.00694478" res="17000.6" algo="Sum"/><pk mz="118.08658247" i="9589.35" sn="1466.64" a="70.7137" fwhm="0.00666124" res="17727.4" algo="Sum"/><pk mz="119.01757544" i="2196.78" sn="330.751" a="16.2106" fwhm="0.00675218" res="17626.5" algo="Sum"/><pk mz="119.08719376" i="1321.74" sn="198.912" a="12.8582" fwhm="0.00959799" res="12407.5" algo="Sum"/><pk mz="120.00375857" i="2338.74" sn="344.374" a="17.2141" fwhm="0.00642272" res="18684.3" algo="Sum"/><pk mz="120.06599370" i="763.043" sn="112.242" a="5.94928" fwhm="0.0072554" res="16548.5" algo="Sum"/><pk mz="120.08125333" i="12858.9" sn="1891.51" a="98.6908" fwhm="0.00676298" res="17755.7" algo="Sum"/><pk mz="120.99598137" i="3081.08" sn="445.367" a="24.3272" fwhm="0.00675254" res="17918.6" algo="Sum"/><pk mz="121.02918851" i="1384.82" sn="200.004" a="11.1279" fwhm="0.0071442" res="16940.9" algo="Sum"/><pk mz="121.06539121" i="696.651" sn="100.496" a="5.39638" fwhm="0.00707092" res="17121.6" algo="Sum"/><pk mz="121.08483250" i="1217.85" sn="175.624" a="9.64309" fwhm="0.0070902" res="17077.8" algo="Sum"/><pk mz="121.10175721" i="1722.24" sn="248.185" a="12.4848" fwhm="0.00650985" res="18602.9" algo="Sum"/><pk mz="122.06066043" i="859.313" sn="122.155" a="7.38968" fwhm="0.00702092" res="17385.3" algo="Sum"/><pk mz="122.09730289" i="920.989" sn="130.876" a="8.70073" fwhm="0.00704397" res="17333.6" algo="Sum"/><pk mz="123.04471924" i="1037.66" sn="145.023" a="9.11335" fwhm="0.00675206" res="18223.3" algo="Sum"/><pk mz="123.11756525" i="1764.23" sn="246.568" a="13.6041" fwhm="0.00698106" res="17635.9" algo="Sum"/><pk mz="125.02256682" i="1152.09" sn="156.11" a="11.0669" fwhm="0.00817095" res="15300.9" algo="Sum"/><pk mz="125.13330370" i="2218.73" sn="299.699" a="15.3247" fwhm="0.00637394" res="19632" algo="Sum"/><pk mz="125.98716669" i="13679.5" sn="1814" a="107.568" fwhm="0.00707953" res="17796" algo="Sum"/><pk mz="127.14900295" i="1695.62" sn="219.417" a="12.3841" fwhm="0.00668386" res="19023.3" algo="Sum"/><pk mz="128.02066778" i="10956.8" sn="1401.29" a="92.3208" fwhm="0.00760488" res="16834" algo="Sum"/><pk mz="128.06930016" i="7203.02" sn="920.337" a="55.4905" fwhm="0.00682575" res="18762.7" algo="Sum"/><pk mz="128.14504165" i="682.206" sn="87.1529" a="6.53015" fwhm="0.00740861" res="17296.8" algo="Sum"/><pk mz="128.98702059" i="2004.4" sn="251.074" a="16.3003" fwhm="0.00734181" res="17568.8" algo="Sum"/><pk mz="129.02159433" i="1761.98" sn="220.708" a="15.9588" fwhm="0.00795153" res="16226" algo="Sum"/><pk mz="129.05526987" i="2457.2" sn="307.791" a="19.6036" fwhm="0.00725878" res="17779.2" algo="Sum"/><pk mz="129.06924081" i="901.37" sn="112.907" a="9.24329" fwhm="0.01057" res="12210.9" algo="Sum"/><pk mz="130.01816159" i="1760.19" sn="217.593" a="15.8683" fwhm="0.00750131" res="17332.7" algo="Sum"/><pk mz="130.05092899" i="9575.38" sn="1183.36" a="77.4324" fwhm="0.00729243" res="17833.7" algo="Sum"/><pk mz="130.06550535" i="831.756" sn="102.742" a="6.70603" fwhm="0.00749434" res="17355.2" algo="Sum"/><pk mz="130.08733956" i="6101.1" sn="753.634" a="51.4067" fwhm="0.00711925" res="18272.6" algo="Sum"/><pk mz="130.16021937" i="9768.67" sn="1205.22" a="75.0601" fwhm="0.00704102" res="18486" algo="Sum"/><pk mz="130.52708507" i="713.676" sn="87.1659" a="4.62433" fwhm="0.00582109" res="22423.1" algo="Sum"/><pk mz="131.05298985" i="983.735" sn="119.35" a="13.2906" fwhm="0.0140364" res="9336.66" algo="Sum"/><pk mz="131.08846674" i="824.247" sn="99.9122" a="8.03914" fwhm="0.00890886" res="14714.4" algo="Sum"/><pk mz="131.16351856" i="854.473" sn="103.407" a="7.23006" fwhm="0.00749766" res="17493.9" algo="Sum"/><pk mz="132.07823165" i="5272.93" sn="623.601" a="46.8426" fwhm="0.00739812" res="17852.9" algo="Sum"/><pk mz="132.10309151" i="5583.45" sn="660.122" a="47.2262" fwhm="0.00745511" res="17719.8" algo="Sum"/><pk mz="132.89074062" i="703.508" sn="81.7509" a="5.73391" fwhm="0.00710659" res="18699.7" algo="Sum"/><pk mz="133.08677512" i="1484.08" sn="171.782" a="14.8428" fwhm="0.00763061" res="17441.2" algo="Sum"/><pk mz="133.10200566" i="1797.3" sn="208.037" a="18.862" fwhm="0.0101119" res="13162.9" algo="Sum"/><pk mz="134.02042259" i="2009.18" sn="228.89" a="17.1707" fwhm="0.00712601" res="18807.2" algo="Sum"/><pk mz="135.00444204" i="23119.5" sn="2589.72" a="224.367" fwhm="0.00796951" res="16940.1" algo="Sum"/><pk mz="135.11831815" i="3184.74" sn="356.71" a="25.0984" fwhm="0.00712498" res="18964" algo="Sum"/><pk mz="136.00815753" i="951.093" sn="105.404" a="8.79916" fwhm="0.00965985" res="14079.7" algo="Sum"/><pk mz="136.02290610" i="2660.54" sn="294.842" a="22.3928" fwhm="0.00730634" res="18617.1" algo="Sum"/><pk mz="136.04945580" i="6590.35" sn="730.346" a="54.7211" fwhm="0.00756617" res="17981.3" algo="Sum"/><pk mz="136.07576177" i="7528.26" sn="834.303" a="64.3355" fwhm="0.00769557" res="17682.3" algo="Sum"/><pk mz="136.11391653" i="1004.82" sn="111.357" a="10.8857" fwhm="0.00906205" res="15020.2" algo="Sum"/><pk mz="137.02921738" i="1413.57" sn="154.854" a="12.3628" fwhm="0.00778283" res="17606.6" algo="Sum"/><pk mz="137.04763999" i="1745.57" sn="191.131" a="13.8336" fwhm="0.00891444" res="15373.7" algo="Sum"/><pk mz="137.06101589" i="5762.29" sn="630.723" a="52.8002" fwhm="0.00771832" res="17757.9" algo="Sum"/><pk mz="137.07758079" i="691.893" sn="75.681" a="6.21695" fwhm="0.00859307" res="15952.1" algo="Sum"/><pk mz="137.13406402" i="1519.61" sn="166.038" a="12.0526" fwhm="0.00711269" res="19280.2" algo="Sum"/><pk mz="138.05435221" i="767.427" sn="82.8459" a="7.23019" fwhm="0.00863164" res="15994" algo="Sum"/><pk mz="138.90795318" i="4848.47" sn="515.345" a="38.5928" fwhm="0.0072303" res="19211.9" algo="Sum"/><pk mz="139.05110026" i="976.701" sn="103.605" a="14.2358" fwhm="0.013777" res="10093" algo="Sum"/><pk mz="139.11336770" i="689.437" sn="73.1197" a="5.85461" fwhm="0.00719473" res="19335.4" algo="Sum"/><pk mz="139.14954536" i="1225.13" sn="129.932" a="10.2588" fwhm="0.00741012" res="18778.3" algo="Sum"/><pk mz="139.53287675" i="1260.68" sn="133.046" a="9.22758" fwhm="0.00659978" res="21142" algo="Sum"/><pk mz="140.06974936" i="6295.49" sn="657.643" a="57.9668" fwhm="0.00799292" res="17524.2" algo="Sum"/><pk mz="140.90517075" i="3074.53" sn="315.785" a="25.1336" fwhm="0.00743325" res="18956.1" algo="Sum"/><pk mz="140.96203590" i="1003.55" sn="103.058" a="8.53436" fwhm="0.00755377" res="18661.2" algo="Sum"/><pk mz="141.16525488" i="1075.78" sn="110.459" a="8.29092" fwhm="0.00692554" res="20383.3" algo="Sum"/><pk mz="141.96034349" i="730.14" sn="74.1017" a="5.98869" fwhm="0.00738112" res="19232.9" algo="Sum"/><pk mz="142.91989629" i="740.134" sn="74.051" a="6.84957" fwhm="0.00878986" res="16259.6" algo="Sum"/><pk mz="143.01790898" i="3983.97" sn="397.908" a="33.6812" fwhm="0.00785006" res="18218.7" algo="Sum"/><pk mz="143.03305522" i="1575.08" sn="157.26" a="14.4129" fwhm="0.00865694" res="16522.4" algo="Sum"/><pk mz="143.99855238" i="6160.64" sn="600.166" a="50.5913" fwhm="0.00751167" res="19170" algo="Sum"/><pk mz="144.06504691" i="682.573" sn="66.4119" a="5.92713" fwhm="0.00781275" res="18439.7" algo="Sum"/><pk mz="144.08210010" i="738.63" sn="71.8611" a="6.7312" fwhm="0.00864841" res="16659.9" algo="Sum"/><pk mz="144.10348012" i="9752.35" sn="948.727" a="87.7449" fwhm="0.0081168" res="17753.7" algo="Sum"/><pk mz="144.98282559" i="994.285" sn="94.932" a="7.95919" fwhm="0.00728485" res="19902" algo="Sum"/><pk mz="144.99420135" i="636.708" sn="60.787" a="8.01846" fwhm="0.0142238" res="10193.8" algo="Sum"/><pk mz="145.05065809" i="1236.37" sn="117.866" a="11.6165" fwhm="0.00770364" res="18828.9" algo="Sum"/><pk mz="145.10498666" i="1361.67" sn="129.612" a="13.2366" fwhm="0.00958901" res="15132.4" algo="Sum"/><pk mz="145.12399461" i="1039.03" sn="98.8985" a="9.09052" fwhm="0.0078735" res="18432" algo="Sum"/><pk mz="146.03147098" i="2335.28" sn="219.333" a="20.8282" fwhm="0.00761305" res="19181.7" algo="Sum"/><pk mz="146.06165619" i="1912.68" sn="179.631" a="17.1557" fwhm="0.00774333" res="18862.9" algo="Sum"/><pk mz="146.11963739" i="730.807" sn="68.6294" a="7.37812" fwhm="0.00885615" res="16499.2" algo="Sum"/><pk mz="146.99828396" i="1377.8" sn="127.35" a="12.527" fwhm="0.00830524" res="17699.5" algo="Sum"/><pk mz="147.07822862" i="3253.89" sn="300.758" a="32.0459" fwhm="0.00918209" res="16017.9" algo="Sum"/><pk mz="147.11669331" i="4675.02" sn="432.113" a="48.6009" fwhm="0.00967567" res="15204.8" algo="Sum"/><pk mz="148.02751849" i="1056.5" sn="96.4663" a="13.1437" fwhm="0.00889053" res="16650" algo="Sum"/><pk mz="148.06240736" i="1685.89" sn="153.925" a="16.6643" fwhm="0.00857163" res="17273.5" algo="Sum"/><pk mz="148.53801749" i="721.944" sn="65.2473" a="6.02891" fwhm="0.00696421" res="21328.8" algo="Sum"/><pk mz="148.93708164" i="1757.49" sn="158.029" a="15.3548" fwhm="0.00808022" res="18432.3" algo="Sum"/><pk mz="149.02497831" i="33641.2" sn="3023.26" a="298.717" fwhm="0.0079289" res="18795.2" algo="Sum"/><pk mz="149.06162877" i="2313.91" sn="207.755" a="23.2263" fwhm="0.00846352" res="17612.2" algo="Sum"/><pk mz="149.13428773" i="2498.14" sn="223.697" a="22.2991" fwhm="0.00783617" res="19031.5" algo="Sum"/><pk mz="149.95461171" i="1715.65" sn="151.508" a="16.572" fwhm="0.00845608" res="17733.3" algo="Sum"/><pk mz="150.01564734" i="2107.56" sn="185.946" a="17.4803" fwhm="0.00888433" res="16885.4" algo="Sum"/><pk mz="150.02808892" i="2996.05" sn="264.284" a="29.0776" fwhm="0.0086808" res="17282.7" algo="Sum"/><pk mz="150.06156711" i="623.907" sn="55.0156" a="7.94711" fwhm="0.011443" res="13113.8" algo="Sum"/><pk mz="150.97851675" i="1621.49" sn="141.666" a="16.147" fwhm="0.0083743" res="18028.8" algo="Sum"/><pk mz="151.04920617" i="782.629" sn="68.3574" a="8.67728" fwhm="0.00863232" res="17498.1" algo="Sum"/><pk mz="151.11351940" i="841.138" sn="73.4602" a="9.15466" fwhm="0.0090656" res="16668.9" algo="Sum"/><pk mz="151.14990799" i="1005.84" sn="87.8445" a="9.66061" fwhm="0.00844555" res="17897" algo="Sum"/><pk mz="151.95170224" i="1024.6" sn="88.9695" a="9.41468" fwhm="0.00803737" res="18905.7" algo="Sum"/><pk mz="152.02408417" i="1449.33" sn="125.84" a="14.5093" fwhm="0.0114493" res="13278.1" algo="Sum"/><pk mz="152.95049269" i="798.789" sn="68.7078" a="9.25787" fwhm="0.0108052" res="14155.3" algo="Sum"/><pk mz="153.02403930" i="682.926" sn="58.739" a="6.82115" fwhm="0.00826539" res="18513.8" algo="Sum"/><pk mz="153.09141436" i="832.508" sn="71.6047" a="9.58455" fwhm="0.00941692" res="16257.1" algo="Sum"/><pk mz="153.12965995" i="812.577" sn="69.8879" a="8.03005" fwhm="0.00852505" res="17962.3" algo="Sum"/><pk mz="153.16591485" i="855.902" sn="73.6087" a="7.52024" fwhm="0.00792168" res="19335" algo="Sum"/><pk mz="153.95056103" i="750.552" sn="64.2114" a="6.57295" fwhm="0.0078943" res="19501.5" algo="Sum"/><pk mz="154.06058965" i="1062.84" sn="90.8994" a="11.65" fwhm="0.00868815" res="17732.3" algo="Sum"/><pk mz="154.08715218" i="944.524" sn="80.7801" a="10.8483" fwhm="0.00966468" res="15943.3" algo="Sum"/><pk mz="154.97637302" i="1151.04" sn="97.381" a="11.1591" fwhm="0.00856771" res="18088.4" algo="Sum"/><pk mz="155.07209982" i="772.746" sn="65.375" a="9.49179" fwhm="0.0129788" res="11948.1" algo="Sum"/><pk mz="155.18142281" i="965.777" sn="81.5143" a="8.3594" fwhm="0.00781462" res="19857.8" algo="Sum"/><pk mz="156.04291941" i="1121.23" sn="92.8458" a="12.997" fwhm="0.00950683" res="16413.8" algo="Sum"/><pk mz="156.07861694" i="2783.63" sn="230.149" a="27.0919" fwhm="0.00850573" res="18349.8" algo="Sum"/><pk mz="157.08516389" i="6708.77" sn="544.002" a="66.5553" fwhm="0.00860556" res="18253.9" algo="Sum"/><pk mz="158.09408838" i="868.414" sn="68.8078" a="13.4454" fwhm="0.0146706" res="10776.3" algo="Sum"/><pk mz="158.96595356" i="8812.58" sn="688.078" a="86.0266" fwhm="0.00879182" res="18081.1" algo="Sum"/><pk mz="158.99866531" i="2596.07" sn="202.569" a="26.8642" fwhm="0.00969896" res="16393.4" algo="Sum"/><pk mz="159.00971383" i="1535.6" sn="119.814" a="14.015" fwhm="0.00894305" res="17780.3" algo="Sum"/><pk mz="159.03024166" i="1309.83" sn="102.171" a="11.3891" fwhm="0.00943074" res="16863" algo="Sum"/><pk mz="159.04347015" i="4205.18" sn="328.001" a="42.4074" fwhm="0.00885239" res="17966.2" algo="Sum"/><pk mz="159.07843443" i="1233.66" sn="96.2192" a="13.8069" fwhm="0.00927445" res="17152.3" algo="Sum"/><pk mz="159.11882106" i="674.795" sn="52.6305" a="6.91153" fwhm="0.00934803" res="17021.6" algo="Sum"/><pk mz="159.14007504" i="1121.84" sn="87.4981" a="11.2002" fwhm="0.00907744" res="17531.4" algo="Sum"/><pk mz="160.13541954" i="718.498" sn="55.3753" a="8.58722" fwhm="0.0105122" res="15233.3" algo="Sum"/><pk mz="161.02834788" i="824.227" sn="62.5658" a="10.2196" fwhm="0.0135331" res="11898.9" algo="Sum"/><pk mz="161.09814787" i="1986.13" sn="150.752" a="20.7365" fwhm="0.00906182" res="17777.7" algo="Sum"/><pk mz="161.13381002" i="3503.83" sn="265.95" a="39.0999" fwhm="0.00911142" res="17684.8" algo="Sum"/><pk mz="162.00979601" i="1347.74" sn="100.773" a="14.372" fwhm="0.00921252" res="17585.8" algo="Sum"/><pk mz="162.05221017" i="1854.62" sn="138.428" a="19.8295" fwhm="0.00943048" res="17183.9" algo="Sum"/><pk mz="162.11433359" i="18577.4" sn="1383.7" a="182.921" fwhm="0.00871906" res="18593.1" algo="Sum"/><pk mz="163.07701974" i="832.823" sn="60.6944" a="8.83358" fwhm="0.00932724" res="17483.9" algo="Sum"/><pk mz="163.11783042" i="2088.94" sn="152.234" a="34.2553" fwhm="0.0145924" res="11178.3" algo="Sum"/><pk mz="163.14994996" i="1212.55" sn="88.3514" a="12.4525" fwhm="0.00872561" res="18697.8" algo="Sum"/><pk mz="164.03136506" i="2260.23" sn="162.092" a="24.5022" fwhm="0.0091848" res="17859" algo="Sum"/><pk mz="164.12960233" i="1143.5" sn="81.9325" a="16.2322" fwhm="0.00854035" res="19218.1" algo="Sum"/><pk mz="165.01471870" i="4403.16" sn="311.283" a="50.0648" fwhm="0.00975459" res="16916.6" algo="Sum"/><pk mz="165.05647892" i="2613.09" sn="184.737" a="26.0991" fwhm="0.00853136" res="19347" algo="Sum"/><pk mz="165.12944968" i="719.344" sn="50.8528" a="8.2376" fwhm="0.00910898" res="18128.2" algo="Sum"/><pk mz="165.16562367" i="1106.29" sn="78.2034" a="10.2371" fwhm="0.00859861" res="19208.4" algo="Sum"/><pk mz="166.08704754" i="18090.2" sn="1270.43" a="182.952" fwhm="0.00901945" res="18414.3" algo="Sum"/><pk mz="166.96715165" i="874.563" sn="60.374" a="11.9231" fwhm="0.0119302" res="13995.4" algo="Sum"/><pk mz="167.03561519" i="1498.82" sn="103.468" a="14.9099" fwhm="0.00843726" res="19797.4" algo="Sum"/><pk mz="167.09052811" i="1746.64" sn="120.576" a="19.2358" fwhm="0.0101495" res="16462.9" algo="Sum"/><pk mz="167.18142207" i="794.15" sn="54.7839" a="7.98649" fwhm="0.00917382" res="18223.7" algo="Sum"/><pk mz="167.96554274" i="636.63" sn="43.5886" a="6.75561" fwhm="0.00921922" res="18219.1" algo="Sum"/><pk mz="169.06010461" i="1988.62" sn="133.276" a="24.3919" fwhm="0.00949413" res="17806.8" algo="Sum"/><pk mz="169.09618015" i="1182.12" sn="79.1444" a="15.9357" fwhm="0.0134929" res="12532.2" algo="Sum"/><pk mz="169.19687335" i="1471.17" sn="98.2642" a="14.339" fwhm="0.00881486" res="19194.5" algo="Sum"/><pk mz="169.98804099" i="687.925" sn="44.9622" a="7.68017" fwhm="0.00940822" res="18068" algo="Sum"/><pk mz="170.01460162" i="711.521" sn="46.4518" a="7.2633" fwhm="0.00893469" res="19028.6" algo="Sum"/><pk mz="170.09552268" i="2144.16" sn="139.811" a="28.4325" fwhm="0.0105725" res="16088.4" algo="Sum"/><pk mz="171.01665892" i="830.567" sn="53.2428" a="9.88635" fwhm="0.0102286" res="16719.4" algo="Sum"/><pk mz="171.10102652" i="2674.97" sn="170.9" a="29.916" fwhm="0.0097257" res="17592.7" algo="Sum"/><pk mz="172.09686829" i="1326.27" sn="83.6617" a="18.1797" fwhm="0.0105773" res="16270.4" algo="Sum"/><pk mz="172.98155138" i="806.825" sn="50.1118" a="8.60433" fwhm="0.00978359" res="17680.8" algo="Sum"/><pk mz="173.04380111" i="835.573" sn="51.8974" a="11.0169" fwhm="0.0111933" res="15459.6" algo="Sum"/><pk mz="173.08069090" i="4929.54" sn="306.173" a="54.3077" fwhm="0.00982822" res="17610.6" algo="Sum"/><pk mz="173.13432193" i="698.732" sn="43.3982" a="7.34997" fwhm="0.00994981" res="17400.8" algo="Sum"/><pk mz="173.15552234" i="1024.4" sn="63.6255" a="11.6012" fwhm="0.00959289" res="18050.4" algo="Sum"/><pk mz="174.01616863" i="673.745" sn="41.3915" a="9.14892" fwhm="0.0111135" res="15658.1" algo="Sum"/><pk mz="174.99365471" i="1191.44" sn="72.3094" a="17.9642" fwhm="0.0123062" res="14220" algo="Sum"/><pk mz="175.04017918" i="2311.12" sn="140.264" a="44.2968" fwhm="0.0177335" res="9870.58" algo="Sum"/><pk mz="175.08863922" i="678.308" sn="41.1314" a="8.53409" fwhm="0.0109176" res="16037.2" algo="Sum"/><pk mz="175.12051299" i="9844.57" sn="596.225" a="104.02" fwhm="0.00922324" res="18986.9" algo="Sum"/><pk mz="175.14968012" i="2195.47" sn="132.835" a="23.828" fwhm="0.00979046" res="17889.8" algo="Sum"/><pk mz="176.06764770" i="2525.33" sn="148.994" a="28.0718" fwhm="0.00978904" res="17986.2" algo="Sum"/><pk mz="176.12449107" i="848.481" sn="49.9743" a="11.5699" fwhm="0.0122714" res="14352.5" algo="Sum"/><pk mz="177.00894692" i="1433.3" sn="82.3933" a="15.7168" fwhm="0.0103622" res="17082.1" algo="Sum"/><pk mz="177.02609426" i="1169.23" sn="67.2183" a="14.6273" fwhm="0.0110551" res="16013" algo="Sum"/><pk mz="177.06180242" i="1214.08" sn="69.7702" a="20.7344" fwhm="0.0146743" res="12066.2" algo="Sum"/><pk mz="177.11369727" i="1029.78" sn="59.0828" a="12.4496" fwhm="0.00997884" res="17748.9" algo="Sum"/><pk mz="177.16545943" i="752.119" sn="43.0463" a="8.37411" fwhm="0.00990114" res="17893.4" algo="Sum"/><pk mz="178.06077879" i="694.726" sn="39.0082" a="8.73987" fwhm="0.0106585" res="16705.9" algo="Sum"/><pk mz="179.18101674" i="939.574" sn="51.7432" a="9.5285" fwhm="0.00932003" res="19225.4" algo="Sum"/><pk mz="181.08654957" i="3322.16" sn="177.378" a="42.7508" fwhm="0.00978978" res="18497.5" algo="Sum"/><pk mz="182.05935030" i="642.447" sn="33.7247" a="7.68757" fwhm="0.0106379" res="17114.2" algo="Sum"/><pk mz="182.08336832" i="1713.07" sn="89.8108" a="23.3697" fwhm="0.0120441" res="15118.1" algo="Sum"/><pk mz="183.09879825" i="769.346" sn="39.2558" a="12.0436" fwhm="0.0184347" res="9932.29" algo="Sum"/><pk mz="183.21228270" i="772.781" sn="39.3471" a="8.1952" fwhm="0.00965531" res="18975.3" algo="Sum"/><pk mz="184.07480377" i="3871.22" sn="192.356" a="42.4385" fwhm="0.00967848" res="19019" algo="Sum"/><pk mz="184.09604844" i="3254.53" sn="161.564" a="36.2404" fwhm="0.00977144" res="18840.2" algo="Sum"/><pk mz="184.97941920" i="711.083" sn="34.5792" a="10.7733" fwhm="0.0127925" res="14459.9" algo="Sum"/><pk mz="185.11640953" i="60437.3" sn="2933.24" a="642.11" fwhm="0.00945322" res="19582.4" algo="Sum"/><pk mz="186.11972749" i="5470.41" sn="262.23" a="64.341" fwhm="0.0102026" res="18242.3" algo="Sum"/><pk mz="187.05925842" i="2642.92" sn="124.392" a="31.5523" fwhm="0.0101873" res="18362.1" algo="Sum"/><pk mz="187.12060761" i="718.152" sn="33.8006" a="13.4317" fwhm="0.017642" res="10606.6" algo="Sum"/><pk mz="188.07196163" i="9268.84" sn="430.359" a="103.538" fwhm="0.00989439" res="19007.9" algo="Sum"/><pk mz="189.02250352" i="2135.74" sn="97.4888" a="32.5314" fwhm="0.0128396" res="14721.9" algo="Sum"/><pk mz="189.07503870" i="3792.11" sn="173.096" a="46.1006" fwhm="0.00992316" res="19053.9" algo="Sum"/><pk mz="189.13170884" i="636.966" sn="29.0093" a="9.75786" fwhm="0.0146501" res="12909.9" algo="Sum"/><pk mz="189.16516196" i="1305.17" sn="59.3631" a="14.8485" fwhm="0.00954795" res="19812.1" algo="Sum"/><pk mz="191.04163910" i="8519.64" sn="368.797" a="99.6211" fwhm="0.0102618" res="18616.8" algo="Sum"/><pk mz="191.07737010" i="3210.67" sn="138.898" a="48.3947" fwhm="0.0130869" res="14600.6" algo="Sum"/><pk mz="191.12951301" i="857.356" sn="36.9998" a="10.7003" fwhm="0.0106778" res="17899.6" algo="Sum"/><pk mz="192.02566980" i="1305.89" sn="55.3611" a="15.4871" fwhm="0.0101705" res="18880.7" algo="Sum"/><pk mz="192.04363835" i="681.267" sn="28.8811" a="8.62506" fwhm="0.0127886" res="15016.8" algo="Sum"/><pk mz="192.96311021" i="1267.59" sn="52.8195" a="14.752" fwhm="0.00984819" res="19593.8" algo="Sum"/><pk mz="193.00327780" i="1327.98" sn="55.3334" a="15.2653" fwhm="0.0101901" res="18940.3" algo="Sum"/><pk mz="193.05352253" i="727.525" sn="30.314" a="11.5282" fwhm="0.0119783" res="16116.9" algo="Sum"/><pk mz="193.12326989" i="689.2" sn="28.7167" a="10.401" fwhm="0.0123881" res="15589.4" algo="Sum"/><pk mz="194.96405009" i="992.61" sn="40.1914" a="14.5071" fwhm="0.0125345" res="15554.2" algo="Sum"/><pk mz="195.10037382" i="1209.44" sn="48.9609" a="20.9686" fwhm="0.0142302" res="13710.3" algo="Sum"/><pk mz="196.86637837" i="7638.29" sn="300.217" a="83.849" fwhm="0.00998611" res="19714" algo="Sum"/><pk mz="196.99768231" i="819.881" sn="32.1096" a="10.9982" fwhm="0.0114521" res="17202" algo="Sum"/><pk mz="197.07991350" i="1848.87" sn="72.2132" a="22.6109" fwhm="0.0111946" res="17604.9" algo="Sum"/><pk mz="197.10340529" i="1525.61" sn="59.5465" a="20.5395" fwhm="0.0139717" res="14107.4" algo="Sum"/><pk mz="197.22770988" i="687.13" sn="26.7684" a="7.80372" fwhm="0.010509" res="18767.5" algo="Sum"/><pk mz="198.08717823" i="780.355" sn="30.0173" a="11.9258" fwhm="0.0162063" res="12222.9" algo="Sum"/><pk mz="198.86337075" i="7438.38" sn="282.83" a="80.5655" fwhm="0.0099499" res="19986.5" algo="Sum"/><pk mz="199.09610153" i="812.659" sn="30.7278" a="12.4774" fwhm="0.0119844" res="16613" algo="Sum"/><pk mz="199.13111737" i="1137.2" sn="42.9915" a="16.1862" fwhm="0.01158" res="17196.1" algo="Sum"/><pk mz="199.17079030" i="793.705" sn="30.0058" a="8.79285" fwhm="0.0103737" res="19199.6" algo="Sum"/><pk mz="200.04289237" i="1862.01" sn="69.6731" a="23.755" fwhm="0.0113983" res="17550.2" algo="Sum"/><pk mz="200.86048884" i="2321.26" sn="85.7437" a="26.5077" fwhm="0.0104574" res="19207.5" algo="Sum"/><pk mz="201.09043612" i="733.368" sn="27.0551" a="10.0962" fwhm="0.0136609" res="14720.1" algo="Sum"/><pk mz="201.11111550" i="641.884" sn="23.6801" a="8.30149" fwhm="0.0121875" res="16501.5" algo="Sum"/><pk mz="201.16502354" i="795.817" sn="29.3589" a="9.05136" fwhm="0.0118744" res="16941" algo="Sum"/><pk mz="201.18635768" i="3713.05" sn="136.98" a="42.9771" fwhm="0.0103281" res="19479.5" algo="Sum"/><pk mz="202.03460571" i="1293.43" sn="47.1206" a="16.3832" fwhm="0.0114082" res="17709.5" algo="Sum"/><pk mz="202.99089554" i="854.429" sn="30.6641" a="11.0498" fwhm="0.01121" res="18108" algo="Sum"/><pk mz="203.05411907" i="286159" sn="10269.8" a="2799.33" fwhm="0.00848555" res="23929.4" algo="Sum"/><pk mz="203.10522983" i="857.503" sn="30.7744" a="13.4301" fwhm="0.0169402" res="11989.5" algo="Sum"/><pk mz="203.16559099" i="645.789" sn="23.1357" a="5.61358" fwhm="0.00946231" res="21471" algo="Sum"/><pk mz="203.18055541" i="1165.3" sn="41.7168" a="17.3674" fwhm="0.0122929" res="16528.3" algo="Sum"/><pk mz="204.05727810" i="18751.5" sn="660.758" a="216.981" fwhm="0.0104905" res="19451.7" algo="Sum"/><pk mz="204.12430594" i="4764.73" sn="167.642" a="61.5383" fwhm="0.0108608" res="18794.5" algo="Sum"/><pk mz="204.95690010" i="631.296" sn="21.8554" a="8.02207" fwhm="0.0111102" res="18447.6" algo="Sum"/><pk mz="205.00302361" i="2466.5" sn="85.2366" a="29.9114" fwhm="0.0107382" res="19091.1" algo="Sum"/><pk mz="205.05890648" i="4006.61" sn="138.205" a="55.2315" fwhm="0.0122875" res="16688.4" algo="Sum"/><pk mz="205.08791011" i="5294.88" sn="182.525" a="71.1348" fwhm="0.0160514" res="12776.9" algo="Sum"/><pk mz="205.12500156" i="912.07" sn="31.4299" a="12.9389" fwhm="0.0136391" res="15039.5" algo="Sum"/><pk mz="205.14419741" i="739.146" sn="25.4615" a="9.12968" fwhm="0.010936" res="18758.6" algo="Sum"/><pk mz="205.19637648" i="748.29" sn="25.7318" a="9.56582" fwhm="0.0113097" res="18143.4" algo="Sum"/><pk mz="206.09045608" i="768.499" sn="26.0144" a="10.7999" fwhm="0.0132162" res="15593.7" algo="Sum"/><pk mz="206.89482385" i="11416.8" sn="379.871" a="131.845" fwhm="0.0106657" res="19398.1" algo="Sum"/><pk mz="207.01634965" i="1409.76" sn="46.8624" a="20.9192" fwhm="0.0129326" res="16007.4" algo="Sum"/><pk mz="207.11038407" i="806.637" sn="26.8138" a="9.47267" fwhm="0.0110092" res="18812.5" algo="Sum"/><pk mz="208.89206309" i="7372.83" sn="239.565" a="86.8767" fwhm="0.0103871" res="20110.7" algo="Sum"/><pk mz="209.11615633" i="1469.67" sn="47.748" a="22.1036" fwhm="0.0112506" res="18587.1" algo="Sum"/><pk mz="209.15450896" i="751.883" sn="24.4279" a="11.3397" fwhm="0.0123859" res="16886.4" algo="Sum"/><pk mz="210.05119125" i="1774" sn="57.0402" a="22.3536" fwhm="0.011283" res="18616.5" algo="Sum"/><pk mz="210.88940609" i="1206.83" sn="38.5372" a="13.807" fwhm="0.0114855" res="18361.4" algo="Sum"/><pk mz="210.90660053" i="999.192" sn="31.9068" a="11.8262" fwhm="0.010961" res="19241.5" algo="Sum"/><pk mz="211.04540794" i="637.589" sn="20.3593" a="10.1715" fwhm="0.0162642" res="12976" algo="Sum"/><pk mz="211.09520272" i="933.913" sn="29.8016" a="15.0148" fwhm="0.012636" res="16705.8" algo="Sum"/><pk mz="211.13149505" i="1093.22" sn="34.8303" a="16.7129" fwhm="0.0127524" res="16556.3" algo="Sum"/><pk mz="212.84043639" i="721.687" sn="22.2524" a="9.05747" fwhm="0.0113483" res="18755.3" algo="Sum"/><pk mz="212.97537008" i="760.433" sn="23.316" a="11.3865" fwhm="0.0127098" res="16756.8" algo="Sum"/><pk mz="213.11068122" i="1667.58" sn="51.0045" a="25.5003" fwhm="0.0120392" res="17701.4" algo="Sum"/><pk mz="213.14715486" i="4046.83" sn="123.578" a="50.7969" fwhm="0.0111098" res="19185.6" algo="Sum"/><pk mz="214.00708358" i="1411.33" sn="42.3733" a="18.7363" fwhm="0.0113399" res="18872" algo="Sum"/><pk mz="214.83726331" i="774.146" sn="22.8784" a="8.71222" fwhm="0.0107703" res="19947.2" algo="Sum"/><pk mz="214.91830431" i="1230.55" sn="36.3606" a="15.4241" fwhm="0.0117003" res="18368.5" algo="Sum"/><pk mz="215.12648952" i="961.259" sn="28.3784" a="13.6192" fwhm="0.0121628" res="17687.2" algo="Sum"/><pk mz="215.18048147" i="952.067" sn="28.1064" a="13.1418" fwhm="0.0116118" res="18531.2" algo="Sum"/><pk mz="216.92360127" i="33775.2" sn="972.083" a="394.954" fwhm="0.0108349" res="20020.8" algo="Sum"/><pk mz="216.95539639" i="2369.73" sn="68.2031" a="35.477" fwhm="0.0124255" res="17460.5" algo="Sum"/><pk mz="217.07019513" i="847.389" sn="24.3853" a="12.2795" fwhm="0.0169095" res="12837.2" algo="Sum"/><pk mz="217.10656110" i="4590.83" sn="132.111" a="62.038" fwhm="0.0116036" res="18710.3" algo="Sum"/><pk mz="217.13347872" i="1148" sn="33.0323" a="17.6007" fwhm="0.0152926" res="14198.6" algo="Sum"/><pk mz="217.15922284" i="1356.22" sn="39.003" a="18.3747" fwhm="0.0120626" res="18002.7" algo="Sum"/><pk mz="217.19554545" i="795.669" sn="22.8715" a="11.7073" fwhm="0.012966" res="16751.1" algo="Sum"/><pk mz="217.92716219" i="810.154" sn="23.1144" a="10.2237" fwhm="0.0114405" res="19048.8" algo="Sum"/><pk mz="218.92063701" i="10887.1" sn="306.805" a="136.065" fwhm="0.0113708" res="19252.9" algo="Sum"/><pk mz="218.95347691" i="898.514" sn="25.3012" a="11.6104" fwhm="0.0120134" res="18225.7" algo="Sum"/><pk mz="219.02729822" i="47163.1" sn="1323.88" a="573.968" fwhm="0.0106163" res="20631.2" algo="Sum"/><pk mz="219.08435805" i="3529.7" sn="98.9066" a="58.3457" fwhm="0.0125829" res="17411.3" algo="Sum"/><pk mz="219.13788559" i="702.977" sn="19.6627" a="10.4768" fwhm="0.013268" res="16516.3" algo="Sum"/><pk mz="219.17497472" i="1437.43" sn="40.1656" a="18.4574" fwhm="0.012244" res="17900.5" algo="Sum"/><pk mz="219.19652321" i="798.044" sn="22.2954" a="7.4028" fwhm="0.0102395" res="21406.9" algo="Sum"/><pk mz="219.21144298" i="1471.87" sn="41.1203" a="19.242" fwhm="0.0111779" res="19611.1" algo="Sum"/><pk mz="220.03084014" i="3353.05" sn="92.4019" a="43.5817" fwhm="0.0113522" res="19382.3" algo="Sum"/><pk mz="220.06747004" i="889.254" sn="24.4885" a="12.581" fwhm="0.0124935" res="17614.5" algo="Sum"/><pk mz="220.93521610" i="4524.6" sn="123.167" a="57.2232" fwhm="0.0109976" res="20089.5" algo="Sum"/><pk mz="221.02640362" i="3987.67" sn="108.504" a="62.8233" fwhm="0.0127079" res="17392.8" algo="Sum"/><pk mz="221.06412371" i="3503.62" sn="95.2736" a="49.7561" fwhm="0.0123364" res="17919.7" algo="Sum"/><pk mz="221.11762380" i="1979.62" sn="53.8004" a="26.6742" fwhm="0.0122332" res="18075.2" algo="Sum"/><pk mz="221.13953850" i="713.483" sn="19.3905" a="8.43666" fwhm="0.0175958" res="12567.8" algo="Sum"/><pk mz="221.15205064" i="761.021" sn="20.6824" a="9.50521" fwhm="0.0128029" res="17273.6" algo="Sum"/><pk mz="222.86870161" i="1640.7" sn="43.7394" a="21.2102" fwhm="0.0118613" res="18789.5" algo="Sum"/><pk mz="222.97126094" i="909.21" sn="24.2377" a="17.0319" fwhm="0.0159617" res="13969.1" algo="Sum"/><pk mz="223.01330422" i="980.045" sn="26.126" a="15.4754" fwhm="0.0121038" res="18425.1" algo="Sum"/><pk mz="223.06444777" i="670.381" sn="17.8706" a="12.4628" fwhm="0.013813" res="16148.9" algo="Sum"/><pk mz="223.09612929" i="2169.8" sn="57.8414" a="31.9204" fwhm="0.012541" res="17789.4" algo="Sum"/><pk mz="223.13173927" i="1006" sn="26.8173" a="16.5182" fwhm="0.0129811" res="17188.9" algo="Sum"/><pk mz="223.16815835" i="863.464" sn="23.0177" a="10.953" fwhm="0.0105694" res="21114.5" algo="Sum"/><pk mz="224.86602203" i="1107.52" sn="28.9886" a="14.9234" fwhm="0.0118691" res="18945.5" algo="Sum"/><pk mz="224.92348242" i="720.326" sn="18.8519" a="11.8961" fwhm="0.0132708" res="16948.7" algo="Sum"/><pk mz="225.03525727" i="8376.34" sn="219.175" a="118.734" fwhm="0.0121134" res="18577.4" algo="Sum"/><pk mz="225.11053383" i="1481.29" sn="38.7552" a="23.3458" fwhm="0.0129353" res="17402.9" algo="Sum"/><pk mz="225.14634818" i="1077.54" sn="28.1916" a="22.2332" fwhm="0.017484" res="12877.3" algo="Sum"/><pk mz="226.04449025" i="2004.35" sn="51.8608" a="33.0509" fwhm="0.0128954" res="17529.1" algo="Sum"/><pk mz="226.18107160" i="928.86" sn="23.9231" a="14.9607" fwhm="0.0126836" res="17832.6" algo="Sum"/><pk mz="226.95207383" i="21063" sn="536.196" a="255.22" fwhm="0.0110998" res="20446.4" algo="Sum"/><pk mz="226.98495897" i="2636.38" sn="67.02" a="39.0612" fwhm="0.0128911" res="17607.9" algo="Sum"/><pk mz="227.08027622" i="1213" sn="30.7083" a="26.0773" fwhm="0.0185198" res="12261.5" algo="Sum"/><pk mz="227.12601502" i="4070.71" sn="102.837" a="59.859" fwhm="0.0120845" res="18794.8" algo="Sum"/><pk mz="227.17711134" i="847.308" sn="21.3925" a="15.7475" fwhm="0.0190108" res="11949.9" algo="Sum"/><pk mz="227.23755363" i="866.102" sn="21.8501" a="12.1672" fwhm="0.0109924" res="20672.3" algo="Sum"/><pk mz="227.95551073" i="787.389" sn="19.5389" a="12.2105" fwhm="0.0126837" res="17972.4" algo="Sum"/><pk mz="228.12644398" i="770.428" sn="19.0636" a="14.2979" fwhm="0.0173897" res="13118.5" algo="Sum"/><pk mz="228.19641111" i="632.519" sn="15.6511" a="8.18508" fwhm="0.0115358" res="19781.6" algo="Sum"/><pk mz="228.26907159" i="2586.32" sn="63.9895" a="32.7116" fwhm="0.0114481" res="19939.5" algo="Sum"/><pk mz="229.05100564" i="904.298" sn="21.9891" a="14.6544" fwhm="0.0135624" res="16888.7" algo="Sum"/><pk mz="229.13503426" i="4871.59" sn="118.286" a="77.9125" fwhm="0.0141511" res="16192" algo="Sum"/><pk mz="229.19614297" i="906.403" sn="22.0082" a="12.0337" fwhm="0.0120349" res="19044.3" algo="Sum"/><pk mz="229.21674454" i="2562.3" sn="62.2147" a="35.1104" fwhm="0.0124353" res="18432.7" algo="Sum"/><pk mz="229.97395789" i="716.021" sn="17.206" a="10.7936" fwhm="0.01383" res="16628.7" algo="Sum"/><pk mz="230.13819339" i="785.838" sn="18.8748" a="17.2078" fwhm="0.0153852" res="14958.4" algo="Sum"/><pk mz="230.24851805" i="1357.62" sn="32.6049" a="18.2356" fwhm="0.0123664" res="18618.8" algo="Sum"/><pk mz="231.14958384" i="5682.29" sn="134.7" a="83.8638" fwhm="0.0125512" res="18416.6" algo="Sum"/><pk mz="231.17395063" i="820.371" sn="19.4471" a="11.6797" fwhm="0.0142636" res="16207.3" algo="Sum"/><pk mz="232.15355894" i="1074.63" sn="25.2723" a="17.5325" fwhm="0.0127594" res="18194.8" algo="Sum"/><pk mz="232.89726391" i="5503.8" sn="128.292" a="70.9103" fwhm="0.011501" res="20250.3" algo="Sum"/><pk mz="232.92884026" i="964.031" sn="22.4713" a="15.2546" fwhm="0.0146001" res="15954" algo="Sum"/><pk mz="233.00073222" i="1385.74" sn="32.298" a="19.8792" fwhm="0.0135451" res="17201.8" algo="Sum"/><pk mz="233.02698619" i="767.349" sn="17.8849" a="12.6875" fwhm="0.0120082" res="19405.7" algo="Sum"/><pk mz="233.07762675" i="783.47" sn="18.2585" a="16.728" fwhm="0.0156025" res="14938.5" algo="Sum"/><pk mz="233.15183509" i="1793.43" sn="41.7953" a="26.9421" fwhm="0.0134358" res="17353" algo="Sum"/><pk mz="233.19021718" i="671.263" sn="15.6435" a="10.4512" fwhm="0.0133933" res="17410.9" algo="Sum"/><pk mz="233.22692131" i="1118.61" sn="26.066" a="14.8442" fwhm="0.0117638" res="19825.9" algo="Sum"/><pk mz="234.89443810" i="2104.85" sn="48.0786" a="30.708" fwhm="0.0127133" res="18476.3" algo="Sum"/><pk mz="234.95252717" i="901.76" sn="20.5884" a="18.6662" fwhm="0.0196853" res="11935.4" algo="Sum"/><pk mz="235.13140368" i="890.831" sn="20.2727" a="14.2788" fwhm="0.0132642" res="17726.8" algo="Sum"/><pk mz="235.16954783" i="2287.12" sn="52.0445" a="31.9306" fwhm="0.0129581" res="18148.5" algo="Sum"/><pk mz="235.20488373" i="759.666" sn="17.2877" a="10.6481" fwhm="0.0125292" res="18772.5" algo="Sum"/><pk mz="237.02498761" i="693.073" sn="15.4563" a="12.4779" fwhm="0.0144208" res="16436.3" algo="Sum"/><pk mz="237.07928001" i="1237.31" sn="27.5924" a="21.2782" fwhm="0.0137404" res="17254.2" algo="Sum"/><pk mz="237.11000613" i="1193.02" sn="26.6052" a="20.9735" fwhm="0.01442" res="16443.2" algo="Sum"/><pk mz="237.14813999" i="2302.27" sn="51.3426" a="38.4653" fwhm="0.0135797" res="17463.4" algo="Sum"/><pk mz="237.22175965" i="884.508" sn="19.7253" a="12.3628" fwhm="0.0124518" res="19051.2" algo="Sum"/><pk mz="239.08935161" i="16011.6" sn="353.726" a="215.883" fwhm="0.011995" res="19932.5" algo="Sum"/><pk mz="239.12582455" i="1786.14" sn="39.459" a="28.566" fwhm="0.0203581" res="11746" algo="Sum"/><pk mz="239.13865900" i="1378.48" sn="30.4531" a="17.6793" fwhm="0.0149635" res="15981.5" algo="Sum"/><pk mz="239.16201818" i="3270.31" sn="72.2471" a="47.5065" fwhm="0.0119768" res="19968.8" algo="Sum"/><pk mz="239.23718975" i="728.739" sn="16.0959" a="10.1916" fwhm="0.0122481" res="19532.6" algo="Sum"/><pk mz="240.09372063" i="2004.15" sn="43.9429" a="29.5043" fwhm="0.0128419" res="18696.2" algo="Sum"/><pk mz="240.23303573" i="1163.01" sn="25.4915" a="16.9839" fwhm="0.0135574" res="17719.7" algo="Sum"/><pk mz="240.96739551" i="1226.89" sn="26.7834" a="18.604" fwhm="0.0127947" res="18833.3" algo="Sum"/><pk mz="241.02993718" i="1094.59" sn="23.8942" a="17.9575" fwhm="0.0145304" res="16588" algo="Sum"/><pk mz="241.10462516" i="1007.66" sn="21.9953" a="24.739" fwhm="0.0179114" res="13461" algo="Sum"/><pk mz="241.14219028" i="1292.55" sn="28.214" a="17.9027" fwhm="0.0165173" res="14599.4" algo="Sum"/><pk mz="241.15588677" i="1490.34" sn="32.5314" a="19.5591" fwhm="0.0145198" res="16608.7" algo="Sum"/><pk mz="241.17879882" i="1206.51" sn="26.3358" a="20.6584" fwhm="0.0161317" res="14950.6" algo="Sum"/><pk mz="241.21601737" i="1014.54" sn="22.1455" a="17.4942" fwhm="0.0143366" res="16825.2" algo="Sum"/><pk mz="241.25257958" i="789.102" sn="17.2127" a="11.7198" fwhm="0.0118262" res="20399.8" algo="Sum"/><pk mz="242.92581311" i="2044.69" sn="43.546" a="32.9238" fwhm="0.0124377" res="19531.5" algo="Sum"/><pk mz="243.09972955" i="4151.59" sn="87.9003" a="56.6582" fwhm="0.0125804" res="19323.8" algo="Sum"/><pk mz="243.15437087" i="745.027" sn="15.7579" a="11.2704" fwhm="0.0197289" res="12324.8" algo="Sum"/><pk mz="243.17321252" i="639.837" sn="13.5301" a="9.67153" fwhm="0.0168915" res="14396.2" algo="Sum"/><pk mz="243.21129431" i="1990.43" sn="42.0895" a="29.1748" fwhm="0.0129556" res="18772.7" algo="Sum"/><pk mz="244.07990209" i="1053.88" sn="21.9336" a="13.5843" fwhm="0.0115646" res="21105.9" algo="Sum"/><pk mz="244.10158743" i="738.359" sn="15.3615" a="14.8646" fwhm="0.016661" res="14651" algo="Sum"/><pk mz="244.19027093" i="639.937" sn="13.3141" a="9.32162" fwhm="0.0124899" res="19551" algo="Sum"/><pk mz="245.04590984" i="1937.31" sn="39.7845" a="27.2243" fwhm="0.0124269" res="19718.9" algo="Sum"/><pk mz="245.07883438" i="4721.42" sn="96.8751" a="74.4795" fwhm="0.0124149" res="19740.7" algo="Sum"/><pk mz="245.12944489" i="2073.83" sn="42.5517" a="42.5872" fwhm="0.0168314" res="14563.8" algo="Sum"/><pk mz="245.14930747" i="932.986" sn="19.1434" a="12.2181" fwhm="0.0118251" res="20731.2" algo="Sum"/><pk mz="245.18868680" i="1047.42" sn="21.4914" a="17.5839" fwhm="0.015044" res="16298.1" algo="Sum"/><pk mz="245.22684588" i="1086.67" sn="22.295" a="15.5215" fwhm="0.0130878" res="18737.1" algo="Sum"/><pk mz="246.08250130" i="679.728" sn="13.7933" a="10.8084" fwhm="0.0130386" res="18873.4" algo="Sum"/><pk mz="247.08863944" i="731.413" sn="14.697" a="14.2413" fwhm="0.018347" res="13467.5" algo="Sum"/><pk mz="247.14334943" i="3251.82" sn="65.3378" a="53.2168" fwhm="0.0191482" res="12906.9" algo="Sum"/><pk mz="247.24217605" i="1854.41" sn="37.26" a="29.3266" fwhm="0.0130238" res="18983.8" algo="Sum"/><pk mz="248.99941577" i="661.197" sn="13.0746" a="10.3862" fwhm="0.0135258" res="18409.2" algo="Sum"/><pk mz="249.04572004" i="1632.09" sn="32.2723" a="21.899" fwhm="0.0159878" res="15577.2" algo="Sum"/><pk mz="249.06026386" i="1815.53" sn="35.8996" a="28.1194" fwhm="0.0174332" res="14286.6" algo="Sum"/><pk mz="249.09514872" i="1528.64" sn="30.2267" a="22.9815" fwhm="0.016879" res="14757.7" algo="Sum"/><pk mz="249.15666153" i="6750.27" sn="133.477" a="119.452" fwhm="0.0148436" res="16785.5" algo="Sum"/><pk mz="249.18438099" i="2887.08" sn="57.0843" a="45.9801" fwhm="0.0147232" res="16924.6" algo="Sum"/><pk mz="250.16079183" i="981.003" sn="19.1652" a="18.449" fwhm="0.019347" res="12930.2" algo="Sum"/><pk mz="250.17869044" i="1449.87" sn="28.316" a="29.0975" fwhm="0.0193307" res="12942" algo="Sum"/><pk mz="250.80407362" i="745.186" sn="14.4719" a="10.4572" fwhm="0.0132248" res="18964.6" algo="Sum"/><pk mz="250.92035845" i="1736.86" sn="33.6968" a="25.4736" fwhm="0.013474" res="18622.5" algo="Sum"/><pk mz="250.93740173" i="845.173" sn="16.3879" a="11.621" fwhm="0.0128685" res="19500.2" algo="Sum"/><pk mz="251.12486224" i="1506.82" sn="29.0824" a="31.4046" fwhm="0.0167226" res="15017.1" algo="Sum"/><pk mz="251.16268562" i="1132.72" sn="21.8615" a="20.8198" fwhm="0.0146837" res="17104.8" algo="Sum"/><pk mz="251.19836528" i="2123.55" sn="40.9659" a="33.7165" fwhm="0.0137641" res="18250.2" algo="Sum"/><pk mz="252.15989352" i="695.346" sn="13.2463" a="14.3359" fwhm="0.0152301" res="16556.7" algo="Sum"/><pk mz="252.91716312" i="1159.74" sn="21.89" a="16.7166" fwhm="0.01157" res="21859.7" algo="Sum"/><pk mz="253.05448052" i="1250.42" sn="23.5739" a="21.6014" fwhm="0.0126549" res="19996.6" algo="Sum"/><pk mz="253.10530245" i="744.77" sn="14.0417" a="11.0904" fwhm="0.015453" res="16379" algo="Sum"/><pk mz="253.13895526" i="3543.95" sn="66.8181" a="85.1541" fwhm="0.0207452" res="12202.3" algo="Sum"/><pk mz="254.14230354" i="764.301" sn="14.2592" a="19.5115" fwhm="0.0207723" res="12234.7" algo="Sum"/><pk mz="254.24806585" i="1168.58" sn="21.7945" a="16.8004" fwhm="0.0128969" res="19713.8" algo="Sum"/><pk mz="254.82362313" i="6279.65" sn="115.845" a="87.7025" fwhm="0.0125336" res="20331.3" algo="Sum"/><pk mz="254.93255247" i="628.792" sn="11.5963" a="10.524" fwhm="0.0139591" res="18262.8" algo="Sum"/><pk mz="255.12098524" i="1418.06" sn="26.1395" a="27.9581" fwhm="0.019982" res="12767.5" algo="Sum"/><pk mz="255.15377830" i="6187.02" sn="114.047" a="118.859" fwhm="0.0165225" res="15442.8" algo="Sum"/><pk mz="255.26831459" i="1649.69" sn="30.4093" a="27.7465" fwhm="0.0137783" res="18526.9" algo="Sum"/><pk mz="256.15536170" i="1950.83" sn="35.6287" a="33.7995" fwhm="0.0162953" res="15719.6" algo="Sum"/><pk mz="256.26402651" i="4037.45" sn="73.6784" a="61.9827" fwhm="0.013815" res="18549.7" algo="Sum"/><pk mz="256.30000194" i="19621.1" sn="357.584" a="282.653" fwhm="0.0129191" res="19838.8" algo="Sum"/><pk mz="256.82056358" i="7798.72" sn="141.252" a="109.564" fwhm="0.0123621" res="20774.8" algo="Sum"/><pk mz="257.15143782" i="1781.29" sn="32.2429" a="45.1981" fwhm="0.0183002" res="14051.8" algo="Sum"/><pk mz="257.18784435" i="789.566" sn="14.2919" a="14.1319" fwhm="0.0182696" res="14077.3" algo="Sum"/><pk mz="257.22659039" i="1286.78" sn="23.2899" a="17.8454" fwhm="0.0137264" res="18739.6" algo="Sum"/><pk mz="257.24765525" i="2327.59" sn="42.128" a="35.6815" fwhm="0.0132729" res="19381.5" algo="Sum"/><pk mz="257.26618732" i="857.158" sn="15.5094" a="9.84228" fwhm="0.0107707" res="23885.7" algo="Sum"/><pk mz="257.30327160" i="3547.17" sn="64.1265" a="54.2562" fwhm="0.0138101" res="18631.6" algo="Sum"/><pk mz="258.27899293" i="922.005" sn="16.3936" a="15.4352" fwhm="0.015226" res="16963.1" algo="Sum"/><pk mz="258.81778728" i="3824.33" sn="67.6955" a="53.1046" fwhm="0.0126245" res="20501.2" algo="Sum"/><pk mz="259.09408159" i="653.847" sn="11.5194" a="13.666" fwhm="0.0208375" res="12434" algo="Sum"/><pk mz="259.13047634" i="4484.24" sn="78.9148" a="70.5162" fwhm="0.0133582" res="19398.7" algo="Sum"/><pk mz="259.16760733" i="1453.49" sn="25.5613" a="24.5061" fwhm="0.0146981" res="17632.7" algo="Sum"/><pk mz="259.19096766" i="1155.37" sn="20.3128" a="18.3633" fwhm="0.0211662" res="12245.5" algo="Sum"/><pk mz="259.24206015" i="931.454" sn="16.371" a="16.483" fwhm="0.0148603" res="17445.2" algo="Sum"/><pk mz="260.13416212" i="757.022" sn="13.1615" a="14.474" fwhm="0.0147085" res="17686" algo="Sum"/><pk mz="260.81521862" i="777.157" sn="13.429" a="11.2499" fwhm="0.0132917" res="19622.4" algo="Sum"/><pk mz="260.83224777" i="896.133" sn="15.4826" a="12.6326" fwhm="0.0149115" res="17492" algo="Sum"/><pk mz="260.94914678" i="2850.81" sn="49.0994" a="43.6366" fwhm="0.0133793" res="19504" algo="Sum"/><pk mz="261.01174558" i="3282.15" sn="56.4778" a="60.194" fwhm="0.0160319" res="16280.7" algo="Sum"/><pk mz="261.03990182" i="1386.97" sn="23.8602" a="25.6214" fwhm="0.0174637" res="14947.5" algo="Sum"/><pk mz="261.10966037" i="11278.1" sn="193.867" a="174.462" fwhm="0.0133208" res="19601.7" algo="Sum"/><pk mz="261.12714361" i="2616.54" sn="44.9803" a="32.1301" fwhm="0.0307586" res="8489.55" algo="Sum"/><pk mz="261.18364977" i="711.094" sn="12.2252" a="12.4221" fwhm="0.0147277" res="17734.2" algo="Sum"/><pk mz="261.22006172" i="662.282" sn="11.386" a="11.5858" fwhm="0.0145007" res="18014.3" algo="Sum"/><pk mz="262.11317830" i="1732.92" sn="29.5254" a="27.9582" fwhm="0.0143166" res="18308.3" algo="Sum"/><pk mz="262.91510821" i="1033.91" sn="17.4637" a="15.8669" fwhm="0.0139463" res="18852" algo="Sum"/><pk mz="262.94582400" i="963.096" sn="16.2672" a="15.734" fwhm="0.0142498" res="18452.6" algo="Sum"/><pk mz="263.00884560" i="1021.77" sn="17.2582" a="23.502" fwhm="0.0172714" res="15228" algo="Sum"/><pk mz="263.08551188" i="10420.6" sn="175.986" a="164.531" fwhm="0.013878" res="18957" algo="Sum"/><pk mz="263.12441875" i="954.379" sn="16.1209" a="22.1945" fwhm="0.02443" res="10770.5" algo="Sum"/><pk mz="263.16197811" i="968.342" sn="16.358" a="15.9738" fwhm="0.0149234" res="17634.1" algo="Sum"/><pk mz="263.19802127" i="9069.04" sn="153.202" a="140.357" fwhm="0.013764" res="19122.2" algo="Sum"/><pk mz="263.23606873" i="2505.95" sn="42.3325" a="39.4634" fwhm="0.0137054" res="19206.8" algo="Sum"/><pk mz="264.08876064" i="1072.52" sn="17.9708" a="20.951" fwhm="0.0152532" res="17313.7" algo="Sum"/><pk mz="264.20105424" i="1677.2" sn="28.1017" a="25.7315" fwhm="0.013248" res="19942.7" algo="Sum"/><pk mz="264.85234341" i="3812.29" sn="63.5288" a="55.1964" fwhm="0.0133252" res="19876.1" algo="Sum"/><pk mz="265.02308904" i="4994.23" sn="83.1941" a="73.2948" fwhm="0.0131258" res="20191" algo="Sum"/><pk mz="265.10338575" i="785.4" sn="13.0832" a="23.0789" fwhm="0.0228953" res="11579" algo="Sum"/><pk mz="265.14082823" i="1298.52" sn="21.6308" a="25.6865" fwhm="0.0174476" res="15196.4" algo="Sum"/><pk mz="265.17748698" i="1261.9" sn="21.02" a="29.5598" fwhm="0.020224" res="13112" algo="Sum"/><pk mz="265.21334029" i="1111.83" sn="18.5203" a="19.7098" fwhm="0.015789" res="16797.3" algo="Sum"/><pk mz="265.25254105" i="2351.95" sn="39.1775" a="36.577" fwhm="0.0134511" res="19719.8" algo="Sum"/><pk mz="266.17302315" i="2301.71" sn="38.0946" a="40.3799" fwhm="0.0149929" res="17753.2" algo="Sum"/><pk mz="266.84924910" i="3881.17" sn="63.6147" a="56.5834" fwhm="0.0127739" res="20890.1" algo="Sum"/><pk mz="267.12087299" i="793.044" sn="12.9543" a="18.1672" fwhm="0.016737" res="15959.9" algo="Sum"/><pk mz="267.15762021" i="2076.81" sn="33.8994" a="34.475" fwhm="0.0160916" res="16602.3" algo="Sum"/><pk mz="267.21074869" i="638.263" sn="10.4078" a="9.41351" fwhm="0.0214999" res="12428.5" algo="Sum"/><pk mz="267.26805929" i="675.851" sn="11.0157" a="11.5435" fwhm="0.0154787" res="17266.9" algo="Sum"/><pk mz="267.64697054" i="687.86" sn="11.1826" a="10.62" fwhm="0.013454" res="19893.6" algo="Sum"/><pk mz="268.26453869" i="857.167" sn="13.7931" a="14.4669" fwhm="0.0149506" res="17943.4" algo="Sum"/><pk mz="268.84752519" i="1180.36" sn="18.873" a="13.4265" fwhm="0.0112812" res="23831.5" algo="Sum"/><pk mz="268.86392401" i="2435.8" sn="38.9328" a="39.7765" fwhm="0.013762" res="19536.7" algo="Sum"/><pk mz="269.13077574" i="1574.58" sn="25.0883" a="41.6634" fwhm="0.0235712" res="11417.8" algo="Sum"/><pk mz="269.17277673" i="808.918" sn="12.8892" a="10.4263" fwhm="0.0154172" res="17459.2" algo="Sum"/><pk mz="269.18714693" i="794.762" sn="12.6636" a="15.1257" fwhm="0.0238964" res="11264.8" algo="Sum"/><pk mz="269.22617799" i="1420.79" sn="22.6386" a="22.5519" fwhm="0.0157169" res="17129.7" algo="Sum"/><pk mz="269.28435175" i="1099.98" sn="17.526" a="18.9082" fwhm="0.0135318" res="19900.1" algo="Sum"/><pk mz="270.79791454" i="855.07" sn="13.4697" a="13.2023" fwhm="0.0140818" res="19230.3" algo="Sum"/><pk mz="270.86132091" i="1466.2" sn="23.0953" a="25.8087" fwhm="0.0143068" res="18932.4" algo="Sum"/><pk mz="270.97747896" i="5781.76" sn="91.0579" a="93.5285" fwhm="0.0130623" res="20745" algo="Sum"/><pk mz="271.03988276" i="937.511" sn="14.765" a="24.2854" fwhm="0.0177943" res="15231.8" algo="Sum"/><pk mz="271.16672201" i="1942.05" sn="30.5858" a="43.4831" fwhm="0.0182848" res="14830.2" algo="Sum"/><pk mz="271.18761022" i="2516.51" sn="39.633" a="39.5382" fwhm="0.0163932" res="16542.7" algo="Sum"/><pk mz="271.24142461" i="1133.35" sn="17.8493" a="17.8357" fwhm="0.015077" res="17990.4" algo="Sum"/><pk mz="271.26256339" i="703.565" sn="11.0806" a="12.4288" fwhm="0.0189517" res="14313.4" algo="Sum"/><pk mz="271.96538970" i="1209.41" sn="18.9598" a="20.8997" fwhm="0.0154919" res="17555.3" algo="Sum"/><pk mz="272.79460999" i="1110.22" sn="17.3199" a="16.5134" fwhm="0.0133517" res="20431.5" algo="Sum"/><pk mz="272.94487483" i="821.265" sn="12.8007" a="16.1484" fwhm="0.0164108" res="16632" algo="Sum"/><pk mz="273.00474619" i="810.426" sn="12.6314" a="14.3761" fwhm="0.0149721" res="18234.2" algo="Sum"/><pk mz="273.10955319" i="627.82" sn="9.78239" a="12.2014" fwhm="0.0241469" res="11310.3" algo="Sum"/><pk mz="273.14545191" i="1119.04" sn="17.4364" a="20.6821" fwhm="0.0156734" res="17427.3" algo="Sum"/><pk mz="273.18328995" i="1784.06" sn="27.7984" a="40.2788" fwhm="0.018701" res="14607.9" algo="Sum"/><pk mz="273.22101021" i="740.264" sn="11.5344" a="12.9283" fwhm="0.0149578" res="18266.2" algo="Sum"/><pk mz="273.25746401" i="1056.97" sn="16.4675" a="19.1443" fwhm="0.0148186" res="18440.2" algo="Sum"/><pk mz="274.14209499" i="866.576" sn="13.4561" a="18.0367" fwhm="0.0179571" res="15266.5" algo="Sum"/><pk mz="274.88110793" i="2328.24" sn="35.8783" a="37.545" fwhm="0.0144815" res="18981.6" algo="Sum"/><pk mz="274.91272431" i="1285.48" sn="19.8092" a="22.6432" fwhm="0.0160317" res="17148.1" algo="Sum"/><pk mz="275.03609391" i="927.941" sn="14.2984" a="14.6168" fwhm="0.0134189" res="20496.1" algo="Sum"/><pk mz="275.16175165" i="1355.86" sn="20.8496" a="32.7832" fwhm="0.0186578" res="14747.8" algo="Sum"/><pk mz="275.19939311" i="778.528" sn="11.9679" a="15.2085" fwhm="0.0171291" res="16066.2" algo="Sum"/><pk mz="276.15775171" i="668.898" sn="10.169" a="17.3066" fwhm="0.0213621" res="12927.5" algo="Sum"/><pk mz="276.23023493" i="1029.25" sn="15.6458" a="16.2346" fwhm="0.0132538" res="20841.6" algo="Sum"/><pk mz="276.65242068" i="1678.15" sn="25.4315" a="24.5289" fwhm="0.0132568" res="20868.7" algo="Sum"/><pk mz="276.87792368" i="1553.1" sn="23.4276" a="22.5583" fwhm="0.013543" res="20444.4" algo="Sum"/><pk mz="276.91273534" i="912.259" sn="13.7431" a="24.2523" fwhm="0.0250757" res="11043.1" algo="Sum"/><pk mz="276.97754253" i="1135.13" sn="17.0702" a="21.7696" fwhm="0.0163977" res="16891.2" algo="Sum"/><pk mz="277.10233643" i="761.388" sn="11.4248" a="16.9844" fwhm="0.0183183" res="15127.1" algo="Sum"/><pk mz="277.14654234" i="753.686" sn="11.3014" a="11.3458" fwhm="0.0131642" res="21053" algo="Sum"/><pk mz="277.15104958" i="755.286" sn="11.324" a="8.9372" fwhm="0.0131325" res="21104.3" algo="Sum"/><pk mz="277.17836289" i="1747.6" sn="26.1947" a="30.4908" fwhm="0.0152974" res="18119.4" algo="Sum"/><pk mz="277.21471961" i="2384.18" sn="35.7307" a="43.3883" fwhm="0.0157023" res="17654.4" algo="Sum"/><pk mz="277.24980511" i="813.823" sn="12.1957" a="14.3124" fwhm="0.0159366" res="17397" algo="Sum"/><pk mz="278.24562433" i="2200.28" sn="32.6997" a="36.947" fwhm="0.0147875" res="18816.2" algo="Sum"/><pk mz="278.89279669" i="7348.88" sn="107.97" a="115.978" fwhm="0.0139423" res="20003.4" algo="Sum"/><pk mz="279.10421488" i="863.844" sn="12.666" a="17.4484" fwhm="0.026475" res="10542.2" algo="Sum"/><pk mz="279.15790350" i="6741.42" sn="98.8579" a="117.669" fwhm="0.0149195" res="18711" algo="Sum"/><pk mz="279.19202797" i="998.339" sn="14.6419" a="18.8805" fwhm="0.0228086" res="12240.7" algo="Sum"/><pk mz="279.23009111" i="3446.27" sn="50.5466" a="64.9248" fwhm="0.0153151" res="18232.3" algo="Sum"/><pk mz="279.64705706" i="1214.15" sn="17.7117" a="16.9057" fwhm="0.012888" res="21698.2" algo="Sum"/><pk mz="280.16046805" i="1214.49" sn="17.6157" a="29.4525" fwhm="0.0205956" res="13602.9" algo="Sum"/><pk mz="280.23395512" i="658.306" sn="9.54765" a="11.4713" fwhm="0.0146284" res="19156.8" algo="Sum"/><pk mz="280.26309166" i="2111.39" sn="30.6214" a="34.3428" fwhm="0.0143554" res="19523.2" algo="Sum"/><pk mz="280.88995220" i="2562.34" sn="36.7785" a="40.8708" fwhm="0.0141831" res="19804.6" algo="Sum"/><pk mz="281.15100814" i="1411.69" sn="20.2522" a="22.3984" fwhm="0.0239966" res="11716.3" algo="Sum"/><pk mz="281.17199549" i="1409.51" sn="20.2209" a="26.1832" fwhm="0.0245558" res="11450.3" algo="Sum"/><pk mz="281.18645418" i="1159.5" sn="16.6342" a="11.0368" fwhm="0.00992072" res="28343.4" algo="Sum"/><pk mz="281.20801180" i="3186.57" sn="45.7148" a="56.753" fwhm="0.0145546" res="19320.9" algo="Sum"/><pk mz="281.24597083" i="1128.3" sn="16.1879" a="19.629" fwhm="0.0162394" res="17318.7" algo="Sum"/><pk mz="282.20445659" i="2678.66" sn="38.2097" a="54.3924" fwhm="0.0232495" res="12138.1" algo="Sum"/><pk mz="282.27890888" i="17157.7" sn="244.745" a="263.902" fwhm="0.0140435" res="20100.3" algo="Sum"/><pk mz="283.03364014" i="2389.06" sn="33.8616" a="42.929" fwhm="0.014579" res="19413.8" algo="Sum"/><pk mz="283.14383753" i="3099.45" sn="43.9237" a="66.8048" fwhm="0.0214435" res="13204.2" algo="Sum"/><pk mz="283.20579619" i="1910.25" sn="27.0482" a="40.9871" fwhm="0.0165117" res="17151.8" algo="Sum"/><pk mz="283.26389735" i="1612.99" sn="22.8007" a="20.6906" fwhm="0.0113141" res="25036.4" algo="Sum"/><pk mz="283.28228315" i="3490.32" sn="49.2991" a="61.9093" fwhm="0.0196057" res="14449" algo="Sum"/><pk mz="284.29437681" i="5128.99" sn="71.5505" a="86.1096" fwhm="0.0151064" res="18819.5" algo="Sum"/><pk mz="284.33092878" i="4996.58" sn="69.6939" a="81.402" fwhm="0.0145153" res="19588.3" algo="Sum"/><pk mz="284.90980075" i="1747.34" sn="24.2814" a="28.3812" fwhm="0.0143203" res="19895.5" algo="Sum"/><pk mz="284.94037383" i="845.191" sn="11.7319" a="19.0492" fwhm="0.0186194" res="15303.4" algo="Sum"/><pk mz="285.13066973" i="2145.54" sn="29.6061" a="46.8184" fwhm="0.0172752" res="16505.2" algo="Sum"/><pk mz="285.16331805" i="3050.93" sn="42.0773" a="65.2051" fwhm="0.0216869" res="13149.1" algo="Sum"/><pk mz="285.22089230" i="2822.02" sn="38.9259" a="50.3677" fwhm="0.015339" res="18594.4" algo="Sum"/><pk mz="285.27905935" i="2145.63" sn="29.5971" a="34.3496" fwhm="0.0144474" res="19746.1" algo="Sum"/><pk mz="285.29577614" i="1106.55" sn="15.2639" a="15.7872" fwhm="0.0132501" res="21531.7" algo="Sum"/><pk mz="285.33398112" i="1140.87" sn="15.737" a="17.3923" fwhm="0.0135668" res="21031.8" algo="Sum"/><pk mz="286.16542399" i="876.219" sn="11.9484" a="16.4133" fwhm="0.0202153" res="14155.9" algo="Sum"/><pk mz="286.18718260" i="661.888" sn="9.02577" a="12.4706" fwhm="0.0240117" res="11918.7" algo="Sum"/><pk mz="286.22360103" i="697.365" sn="9.50959" a="12.8286" fwhm="0.0164155" res="17436.2" algo="Sum"/><pk mz="286.95128823" i="625.611" sn="8.44302" a="18.3068" fwhm="0.0226681" res="12658.8" algo="Sum"/><pk mz="287.00499033" i="1495.07" sn="20.1787" a="28.8893" fwhm="0.0154374" res="18591.6" algo="Sum"/><pk mz="287.16204967" i="860.624" sn="11.6139" a="20.0756" fwhm="0.0263749" res="10887.7" algo="Sum"/><pk mz="287.19794809" i="1320.4" sn="17.8185" a="23.6804" fwhm="0.0161639" res="17767.9" algo="Sum"/><pk mz="287.23652994" i="4406.56" sn="59.4608" a="73.3422" fwhm="0.0148464" res="19347.2" algo="Sum"/><pk mz="287.27318017" i="941.692" sn="12.7066" a="18.0118" fwhm="0.0164141" res="17501.6" algo="Sum"/><pk mz="288.21643086" i="696.708" sn="9.31595" a="18.5662" fwhm="0.0201594" res="14296.9" algo="Sum"/><pk mz="288.23953723" i="1000.41" sn="13.3736" a="17.8767" fwhm="0.0166602" res="17301.1" algo="Sum"/><pk mz="288.28926078" i="1438.54" sn="19.2297" a="28.499" fwhm="0.0162364" res="17755.8" algo="Sum"/><pk mz="288.92162604" i="8992.08" sn="119.536" a="139.968" fwhm="0.0141527" res="20414.6" algo="Sum"/><pk mz="289.15430891" i="739.498" sn="9.82769" a="11.3191" fwhm="0.0201206" res="14371.1" algo="Sum"/><pk mz="289.17902960" i="1686.11" sn="22.4078" a="33.85" fwhm="0.0182354" res="15858.1" algo="Sum"/><pk mz="289.21478064" i="1042.05" sn="13.8485" a="17.983" fwhm="0.0156935" res="18428.9" algo="Sum"/><pk mz="289.25155131" i="1456.59" sn="19.3576" a="26.8878" fwhm="0.016329" res="17714" algo="Sum"/><pk mz="291.07028184" i="1157.5" sn="15.285" a="23.6307" fwhm="0.0162843" res="17874.3" algo="Sum"/><pk mz="291.12030950" i="809.128" sn="10.6845" a="15.7317" fwhm="0.0177924" res="16362" algo="Sum"/><pk mz="291.15722085" i="991.418" sn="13.0917" a="21.993" fwhm="0.0204399" res="14244.5" algo="Sum"/><pk mz="291.19496386" i="7619.48" sn="100.615" a="127.834" fwhm="0.0152969" res="19036.2" algo="Sum"/><pk mz="291.22933460" i="1720.4" sn="22.7179" a="31.0068" fwhm="0.0156343" res="18627.6" algo="Sum"/><pk mz="291.26564246" i="1415.28" sn="18.6887" a="25.1508" fwhm="0.0154004" res="18912.9" algo="Sum"/><pk mz="292.19877940" i="1595.7" sn="20.9876" a="30.6961" fwhm="0.017118" res="17069.7" algo="Sum"/><pk mz="293.17230376" i="1883.66" sn="24.5983" a="37.543" fwhm="0.0227871" res="12865.7" algo="Sum"/><pk mz="293.20924723" i="3961.36" sn="51.7211" a="77.0994" fwhm="0.01561" res="18783.5" algo="Sum"/><pk mz="293.24523741" i="1813.65" sn="23.6803" a="30.6197" fwhm="0.0143546" res="20428.7" algo="Sum"/><pk mz="294.21288873" i="840.763" sn="10.9236" a="19.9417" fwhm="0.0211023" res="13942.2" algo="Sum"/><pk mz="294.86693515" i="939.218" sn="12.1198" a="17.7236" fwhm="0.0159325" res="18507.3" algo="Sum"/><pk mz="294.93845157" i="1220.71" sn="15.7139" a="23.2201" fwhm="0.0159393" res="18503.8" algo="Sum"/><pk mz="294.97008440" i="956.632" sn="12.3018" a="16.0388" fwhm="0.0183694" res="16057.7" algo="Sum"/><pk mz="295.09999412" i="1252.74" sn="16.074" a="28.0484" fwhm="0.0178349" res="16546.2" algo="Sum"/><pk mz="295.15167199" i="1110.89" sn="14.2534" a="21.6965" fwhm="0.0170225" res="17338.9" algo="Sum"/><pk mz="295.18891696" i="5424.08" sn="69.5895" a="108.549" fwhm="0.0182151" res="16205.7" algo="Sum"/><pk mz="295.22518496" i="12370" sn="158.719" a="217.908" fwhm="0.0153504" res="19232.4" algo="Sum"/><pk mz="295.25904033" i="698.107" sn="8.95905" a="11.5302" fwhm="0.0153288" res="19261.7" algo="Sum"/><pk mz="296.15218330" i="875.256" sn="11.1392" a="17.8713" fwhm="0.0163663" res="18095.3" algo="Sum"/><pk mz="296.19159914" i="1179.79" sn="15.0149" a="24.0441" fwhm="0.0221969" res="13343.8" algo="Sum"/><pk mz="296.22517648" i="3240.79" sn="41.2458" a="75.1519" fwhm="0.0215799" res="13726.9" algo="Sum"/><pk mz="297.16798963" i="1704.24" sn="21.5056" a="29.667" fwhm="0.021868" res="13589.2" algo="Sum"/><pk mz="297.22197402" i="1327.09" sn="16.7452" a="22.2959" fwhm="0.0196525" res="15123.9" algo="Sum"/><pk mz="297.23800746" i="1368.62" sn="17.2693" a="25.9256" fwhm="0.0222701" res="13347" algo="Sum"/><pk mz="297.27834866" i="666.988" sn="8.41606" a="12.8846" fwhm="0.0164494" res="18072.3" algo="Sum"/><pk mz="297.31476237" i="1143.17" sn="14.4245" a="20.2323" fwhm="0.0155921" res="19068.2" algo="Sum"/><pk mz="298.34673593" i="3328.26" sn="41.7956" a="55.5907" fwhm="0.0147999" res="20158.7" algo="Sum"/><pk mz="299.11025461" i="1352.59" sn="16.9603" a="25.4601" fwhm="0.0181749" res="16457.3" algo="Sum"/><pk mz="299.13804080" i="1322.71" sn="16.5855" a="20.2492" fwhm="0.0198652" res="15058.4" algo="Sum"/><pk mz="299.16158165" i="3972.77" sn="49.8148" a="76.93" fwhm="0.0170624" res="17533.4" algo="Sum"/><pk mz="299.19724115" i="3153.65" sn="39.5439" a="72.0338" fwhm="0.0188416" res="15879.6" algo="Sum"/><pk mz="299.23578867" i="771.808" sn="9.67775" a="15.8395" fwhm="0.0206318" res="14503.6" algo="Sum"/><pk mz="299.35001432" i="810.327" sn="10.1571" a="13.2952" fwhm="0.0137086" res="21836.7" algo="Sum"/><pk mz="300.16517296" i="877.695" sn="10.9673" a="17.23" fwhm="0.0198487" res="15122.6" algo="Sum"/><pk mz="300.20141859" i="899.786" sn="11.2419" a="20.2671" fwhm="0.0196976" res="15240.5" algo="Sum"/><pk mz="300.91633798" i="687.097" sn="8.53071" a="13.8395" fwhm="0.0178043" res="16901.3" algo="Sum"/><pk mz="301.14111202" i="355745" sn="4409.77" a="4434.93" fwhm="0.0111717" res="26955.8" algo="Sum"/><pk mz="301.21207967" i="8054.84" sn="99.7351" a="163.238" fwhm="0.0172313" res="17480.5" algo="Sum"/><pk mz="301.25045020" i="671.148" sn="8.30376" a="15.5621" fwhm="0.0254112" res="11855" algo="Sum"/><pk mz="302.14404975" i="55918.5" sn="683.692" a="906.454" fwhm="0.0143452" res="21062.4" algo="Sum"/><pk mz="302.21536484" i="2006.54" sn="24.5126" a="38.0664" fwhm="0.0181212" res="16677.5" algo="Sum"/><pk mz="302.24517203" i="4597.56" sn="56.1678" a="87.365" fwhm="0.0162536" res="18595.6" algo="Sum"/><pk mz="302.93734283" i="942.886" sn="11.4401" a="18.1399" fwhm="0.0161202" res="18792.4" algo="Sum"/><pk mz="303.06204736" i="637.224" sn="7.70516" a="15.9007" fwhm="0.0170204" res="17805.8" algo="Sum"/><pk mz="303.14660574" i="7658.8" sn="92.5142" a="139.46" fwhm="0.0162877" res="18612" algo="Sum"/><pk mz="303.19275613" i="2733.87" sn="33.0196" a="51.8345" fwhm="0.0170751" res="17756.4" algo="Sum"/><pk mz="303.22972144" i="7035.13" sn="84.9429" a="134.241" fwhm="0.0157619" res="19238.1" algo="Sum"/><pk mz="303.30390177" i="1342.54" sn="16.2096" a="27.3707" fwhm="0.0167245" res="18135.4" algo="Sum"/><pk mz="304.14995474" i="977.964" sn="11.6864" a="21.5359" fwhm="0.0180076" res="16890.1" algo="Sum"/><pk mz="304.19637639" i="650.699" sn="7.77616" a="15.9035" fwhm="0.0300327" res="10128.9" algo="Sum"/><pk mz="304.23285500" i="1671.73" sn="19.9772" a="25.5682" fwhm="0.0161629" res="18823" algo="Sum"/><pk mz="304.26066821" i="18439.9" sn="220.357" a="320.894" fwhm="0.0153962" res="19762.1" algo="Sum"/><pk mz="304.29871631" i="1254.67" sn="14.9933" a="24.4744" fwhm="0.0224127" res="13577.1" algo="Sum"/><pk mz="304.89533473" i="835.557" sn="9.88085" a="16.384" fwhm="0.0156588" res="19471.2" algo="Sum"/><pk mz="305.15786924" i="2062.89" sn="24.3636" a="65.1649" fwhm="0.0256158" res="11912.9" algo="Sum"/><pk mz="305.20946063" i="1435.55" sn="16.9545" a="26.7138" fwhm="0.018512" res="16487.1" algo="Sum"/><pk mz="305.24602857" i="8394.1" sn="99.1551" a="151.161" fwhm="0.020536" res="14863.9" algo="Sum"/><pk mz="306.24882312" i="1937.88" sn="22.6267" a="34.5939" fwhm="0.0170585" res="17952.9" algo="Sum"/><pk mz="306.27605957" i="2714.02" sn="31.6888" a="50.3766" fwhm="0.0172075" res="17798.9" algo="Sum"/><pk mz="306.76453279" i="758.56" sn="8.77789" a="12.8848" fwhm="0.01421" res="21588" algo="Sum"/><pk mz="306.95772969" i="673.28" sn="7.78322" a="19.5162" fwhm="0.0238115" res="12891.2" algo="Sum"/><pk mz="307.15340116" i="765.385" sn="8.84601" a="15.547" fwhm="0.021692" res="14159.7" algo="Sum"/><pk mz="307.20141159" i="1741.27" sn="20.1249" a="45.5301" fwhm="0.0312306" res="9836.55" algo="Sum"/><pk mz="307.22350346" i="1877.49" sn="21.6993" a="35.2913" fwhm="0.0227961" res="13477" algo="Sum"/><pk mz="307.26056131" i="4068.01" sn="47.0164" a="82.6152" fwhm="0.0157953" res="19452.6" algo="Sum"/><pk mz="308.13029291" i="651.654" sn="7.49705" a="14.8954" fwhm="0.0192706" res="15989.7" algo="Sum"/><pk mz="308.26293935" i="946.254" sn="10.885" a="19.953" fwhm="0.0198166" res="15555.8" algo="Sum"/><pk mz="308.76186274" i="1181.13" sn="13.505" a="20.463" fwhm="0.0153718" res="20086.3" algo="Sum"/><pk mz="308.87831769" i="1643.65" sn="18.7938" a="30.2786" fwhm="0.0153036" res="20183.3" algo="Sum"/><pk mz="308.95359114" i="721.581" sn="8.24997" a="14.8486" fwhm="0.0167607" res="18433.2" algo="Sum"/><pk mz="309.12846048" i="755.153" sn="8.63003" a="20.9124" fwhm="0.0350843" res="8811.03" algo="Sum"/><pk mz="309.20360810" i="21466.7" sn="245.326" a="405.398" fwhm="0.0161943" res="19093.3" algo="Sum"/><pk mz="309.23912586" i="2400.68" sn="27.4354" a="43.2245" fwhm="0.0220071" res="14051.8" algo="Sum"/><pk mz="309.27634294" i="1438.14" sn="16.4353" a="30.0766" fwhm="0.0174281" res="17745.8" algo="Sum"/><pk mz="310.20698041" i="4155.85" sn="47.1228" a="83.7861" fwhm="0.017465" res="17761.6" algo="Sum"/><pk mz="310.23750251" i="988.589" sn="11.2021" a="20.3537" fwhm="0.0220666" res="14059.1" algo="Sum"/><pk mz="310.31012843" i="6611.48" sn="74.8217" a="110.333" fwhm="0.0152832" res="20304" algo="Sum"/><pk mz="310.75906529" i="777.806" sn="8.77866" a="14.6826" fwhm="0.0150603" res="20634.3" algo="Sum"/><pk mz="310.87545793" i="1396.16" sn="15.7541" a="26.098" fwhm="0.0159034" res="19547.7" algo="Sum"/><pk mz="311.15943736" i="709.832" sn="7.99745" a="11.8827" fwhm="0.0179638" res="17321.4" algo="Sum"/><pk mz="311.19896916" i="1698.66" sn="19.1364" a="19.9754" fwhm="0.0256744" res="12121" algo="Sum"/><pk mz="311.22035059" i="4822.95" sn="54.3358" a="114.261" fwhm="0.0202235" res="15389.1" algo="Sum"/><pk mz="311.29656022" i="964.022" sn="10.862" a="14.9894" fwhm="0.0182309" res="17075.2" algo="Sum"/><pk mz="311.31461562" i="1600.05" sn="18.0307" a="21.6978" fwhm="0.0203704" res="15282.7" algo="Sum"/><pk mz="311.32826320" i="1691.58" sn="19.0643" a="34.2887" fwhm="0.0212407" res="14657.2" algo="Sum"/><pk mz="312.22434776" i="1065.86" sn="11.9374" a="26.5419" fwhm="0.0240632" res="12975.2" algo="Sum"/><pk mz="312.32655044" i="1510.07" sn="16.9041" a="31.5238" fwhm="0.0187248" res="16679.9" algo="Sum"/><pk mz="312.78132824" i="1626.79" sn="18.1541" a="30.6493" fwhm="0.0161358" res="19384.3" algo="Sum"/><pk mz="312.95265469" i="1128.56" sn="12.5242" a="23.4288" fwhm="0.0167415" res="18693.2" algo="Sum"/><pk mz="313.16183992" i="1696.84" sn="18.7879" a="50.2446" fwhm="0.0281633" res="11119.5" algo="Sum"/><pk mz="313.21010621" i="3270.23" sn="36.2162" a="83.2718" fwhm="0.0226883" res="13804.9" algo="Sum"/><pk mz="313.24904847" i="671.994" sn="7.44081" a="11.8445" fwhm="0.02596" res="12066.6" algo="Sum"/><pk mz="313.27426543" i="709.409" sn="7.85453" a="18.511" fwhm="0.0237065" res="13214.7" algo="Sum"/><pk mz="314.23118190" i="1296.22" sn="14.2639" a="28.6926" fwhm="0.0234445" res="13403.2" algo="Sum"/><pk mz="314.77898016" i="2446.17" sn="26.6884" a="46.3433" fwhm="0.0162013" res="19429.2" algo="Sum"/><pk mz="314.94991935" i="789.886" sn="8.60477" a="18.2018" fwhm="0.0183545" res="17159.3" algo="Sum"/><pk mz="315.13598983" i="903.49" sn="9.84023" a="19.1873" fwhm="0.0206883" res="15232.6" algo="Sum"/><pk mz="315.15817935" i="1535.67" sn="16.7267" a="26.2066" fwhm="0.0212921" res="14801.7" algo="Sum"/><pk mz="315.19267036" i="74810.5" sn="814.918" a="1202.72" fwhm="0.0143723" res="21930.5" algo="Sum"/><pk mz="315.22794897" i="2957" sn="32.2139" a="59.6817" fwhm="0.0216144" res="14584.1" algo="Sum"/><pk mz="316.11128641" i="2332.67" sn="25.1843" a="39.0462" fwhm="0.0155407" res="20340.8" algo="Sum"/><pk mz="316.13695923" i="705.848" sn="7.62058" a="19.4863" fwhm="0.0330159" res="9575.31" algo="Sum"/><pk mz="316.19604141" i="14514.4" sn="156.702" a="252.168" fwhm="0.0153922" res="20542.6" algo="Sum"/><pk mz="316.24685314" i="2003.34" sn="21.6287" a="49.8137" fwhm="0.0215414" res="14680.9" algo="Sum"/><pk mz="316.32141991" i="775.886" sn="8.37497" a="16.3346" fwhm="0.0180295" res="17544.7" algo="Sum"/><pk mz="316.77640295" i="1741.14" sn="18.6818" a="30.4217" fwhm="0.0222925" res="14210" algo="Sum"/><pk mz="317.11453127" i="9729.19" sn="104.311" a="180.805" fwhm="0.0159294" res="19907.5" algo="Sum"/><pk mz="317.17304573" i="1759.21" sn="18.8613" a="36.4278" fwhm="0.0231503" res="13700.6" algo="Sum"/><pk mz="317.20472699" i="3403.46" sn="36.4869" a="85.9196" fwhm="0.0243164" res="13044.9" algo="Sum"/><pk mz="317.24535777" i="2568.45" sn="27.5328" a="50.8664" fwhm="0.0173404" res="18295.2" algo="Sum"/><pk mz="318.11820452" i="1742.07" sn="18.5478" a="35.2506" fwhm="0.0170193" res="18691.6" algo="Sum"/><pk mz="318.16558057" i="1124.85" sn="11.9761" a="24.8552" fwhm="0.0208577" res="15254.1" algo="Sum"/><pk mz="318.21217380" i="803.454" sn="8.55422" a="21.3834" fwhm="0.0272311" res="11685.6" algo="Sum"/><pk mz="318.24301870" i="1158.54" sn="12.3289" a="26.979" fwhm="0.0216374" res="14708" algo="Sum"/><pk mz="318.79022647" i="1426.83" sn="15.0711" a="26.4009" fwhm="0.0173002" res="18426.9" algo="Sum"/><pk mz="318.96954983" i="1668.79" sn="17.6294" a="39.5168" fwhm="0.0186836" res="17072.1" algo="Sum"/><pk mz="319.03982641" i="2878.13" sn="30.4028" a="57.5185" fwhm="0.0158723" res="20100.4" algo="Sum"/><pk mz="319.11491322" i="938.134" sn="9.89851" a="22.2955" fwhm="0.0231755" res="13769.5" algo="Sum"/><pk mz="319.15089974" i="2948.66" sn="31.0821" a="61.7" fwhm="0.016994" res="18780.2" algo="Sum"/><pk mz="319.19381557" i="1905.07" sn="20.0631" a="42.0322" fwhm="0.0239126" res="13348.3" algo="Sum"/><pk mz="319.22497015" i="5130.56" sn="54.0052" a="97.3804" fwhm="0.0169813" res="18798.6" algo="Sum"/><pk mz="319.25989468" i="2188.77" sn="23.0165" a="39.3798" fwhm="0.0176691" res="18068.9" algo="Sum"/><pk mz="319.29764834" i="2142.25" sn="22.5041" a="39.2829" fwhm="0.016432" res="19431.5" algo="Sum"/><pk mz="320.23052675" i="1401.2" sn="14.6117" a="30.0694" fwhm="0.0229404" res="13959.2" algo="Sum"/><pk mz="320.25695940" i="1381.87" sn="14.4099" a="29.199" fwhm="0.0233077" res="13740.4" algo="Sum"/><pk mz="320.78765168" i="705.31" sn="7.3401" a="15.7001" fwhm="0.0174538" res="18379.2" algo="Sum"/><pk mz="320.96619274" i="1031.18" sn="10.7136" a="25.6951" fwhm="0.0191627" res="16749.5" algo="Sum"/><pk mz="321.13066700" i="908.038" sn="9.40524" a="21.6214" fwhm="0.0227961" res="14087.1" algo="Sum"/><pk mz="321.17723701" i="1595.52" sn="16.5249" a="47.9149" fwhm="0.0340342" res="9436.9" algo="Sum"/><pk mz="321.20919861" i="5747.9" sn="59.531" a="114.833" fwhm="0.0190632" res="16849.7" algo="Sum"/><pk mz="321.23891334" i="4144.03" sn="42.9197" a="86.6942" fwhm="0.0218068" res="14731.1" algo="Sum"/><pk mz="321.27460702" i="897.489" sn="9.2942" a="17.1143" fwhm="0.022752" res="14120.7" algo="Sum"/><pk mz="321.31465694" i="6321.85" sn="65.4678" a="109.509" fwhm="0.015912" res="20193.2" algo="Sum"/><pk mz="322.21322457" i="1208.6" sn="12.4232" a="25.9655" fwhm="0.023491" res="13716.5" algo="Sum"/><pk mz="322.24141212" i="1028.33" sn="10.5715" a="24.2338" fwhm="0.0269979" res="11935.8" algo="Sum"/><pk mz="322.31811622" i="1548.44" sn="15.9184" a="27.987" fwhm="0.0166709" res="19334.2" algo="Sum"/><pk mz="322.81042273" i="1457.72" sn="14.9198" a="29.735" fwhm="0.017093" res="18885.6" algo="Sum"/><pk mz="322.91995194" i="807.382" sn="8.24059" a="17.9097" fwhm="0.0180635" res="17877" algo="Sum"/><pk mz="323.19740851" i="4394.36" sn="44.8452" a="104.581" fwhm="0.0200092" res="16152.4" algo="Sum"/><pk mz="323.22122063" i="2200.4" sn="22.4521" a="44.4418" fwhm="0.0289582" res="11161.6" algo="Sum"/><pk mz="323.25552321" i="2400.15" sn="24.4966" a="50.962" fwhm="0.0198257" res="16304.9" algo="Sum"/><pk mz="323.29129225" i="744.649" sn="7.60165" a="14.4636" fwhm="0.0193273" res="16727.2" algo="Sum"/><pk mz="324.20176320" i="1056.03" sn="10.6735" a="28.5113" fwhm="0.0252413" res="12844.1" algo="Sum"/><pk mz="324.22435286" i="650.74" sn="6.57718" a="12.1557" fwhm="0.0292304" res="11092" algo="Sum"/><pk mz="324.25734120" i="636.682" sn="6.43555" a="12.043" fwhm="0.0229816" res="14109.4" algo="Sum"/><pk mz="324.80786133" i="1877.85" sn="18.86" a="37.2824" fwhm="0.0166324" res="19528.7" algo="Sum"/><pk mz="325.17234739" i="1793.37" sn="17.9893" a="46.4003" fwhm="0.0292603" res="11113.1" algo="Sum"/><pk mz="325.21272176" i="16562.8" sn="166.142" a="316.417" fwhm="0.0170283" res="19098.4" algo="Sum"/><pk mz="325.26996014" i="1058.4" sn="10.6168" a="23.8829" fwhm="0.0210016" res="15487.9" algo="Sum"/><pk mz="325.34627827" i="1138.69" sn="11.4222" a="20.6517" fwhm="0.0155338" res="20944.4" algo="Sum"/><pk mz="326.21635941" i="3526.18" sn="35.2141" a="84.6696" fwhm="0.0179143" res="18209.9" algo="Sum"/><pk mz="326.82180573" i="1808.84" sn="18.0081" a="34.1797" fwhm="0.0208591" res="15668.1" algo="Sum"/><pk mz="327.19586312" i="12130.3" sn="120.625" a="241.723" fwhm="0.0170305" res="19212.4" algo="Sum"/><pk mz="327.22867899" i="32970" sn="327.859" a="616.891" fwhm="0.0161051" res="20318.4" algo="Sum"/><pk mz="328.19899412" i="2434" sn="24.0372" a="51.0595" fwhm="0.0174871" res="18768.1" algo="Sum"/><pk mz="328.23229269" i="7545.69" sn="74.464" a="146.582" fwhm="0.0165687" res="19810.4" algo="Sum"/><pk mz="328.81961904" i="1691.67" sn="16.6304" a="35.1773" fwhm="0.0175875" res="18696.2" algo="Sum"/><pk mz="328.99789908" i="685.628" sn="6.74066" a="20.9137" fwhm="0.0201564" res="16322.2" algo="Sum"/><pk mz="329.17541747" i="3293.82" sn="32.2318" a="66.771" fwhm="0.0229292" res="14356.2" algo="Sum"/><pk mz="329.21210983" i="18316.1" sn="179.035" a="375.915" fwhm="0.0182982" res="17991.5" algo="Sum"/><pk mz="329.24318677" i="10292.4" sn="100.512" a="191.992" fwhm="0.0187308" res="17577.6" algo="Sum"/><pk mz="330.17818063" i="675.03" sn="6.54679" a="14.1811" fwhm="0.0203589" res="16217.9" algo="Sum"/><pk mz="330.21522531" i="3974.4" sn="38.5458" a="84.9205" fwhm="0.0195741" res="16870" algo="Sum"/><pk mz="330.24639014" i="2434.4" sn="23.6101" a="48.6258" fwhm="0.0192531" res="17152.9" algo="Sum"/><pk mz="330.81566147" i="655.335" sn="6.33746" a="16.6234" fwhm="0.0274691" res="12043.2" algo="Sum"/><pk mz="331.18750090" i="62843.2" sn="603.349" a="1142.96" fwhm="0.0153947" res="21513.1" algo="Sum"/><pk mz="331.25988782" i="2145.74" sn="20.6071" a="51.621" fwhm="0.0218174" res="15183.3" algo="Sum"/><pk mz="332.19069804" i="12356.7" sn="117.929" a="244.62" fwhm="0.0164261" res="20223.4" algo="Sum"/><pk mz="332.26190096" i="657.026" sn="6.27068" a="13.3371" fwhm="0.0286778" res="11586" algo="Sum"/><pk mz="332.29198139" i="5827.36" sn="55.6262" a="113.849" fwhm="0.0168909" res="19672.9" algo="Sum"/><pk mz="332.83909779" i="2081.49" sn="19.7486" a="40.631" fwhm="0.0172088" res="19341.2" algo="Sum"/><pk mz="332.94760036" i="1873.39" sn="17.759" a="41.7865" fwhm="0.0186126" res="17888.3" algo="Sum"/><pk mz="333.16694839" i="1857.94" sn="17.6082" a="38.1309" fwhm="0.0236345" res="14096.6" algo="Sum"/><pk mz="333.19809527" i="2650.01" sn="25.1131" a="74.068" fwhm="0.02742" res="12151.6" algo="Sum"/><pk mz="333.24083782" i="2021.93" sn="19.1589" a="41.4874" fwhm="0.0189535" res="17582" algo="Sum"/><pk mz="333.27632379" i="1728.62" sn="16.3826" a="34.2704" fwhm="0.0203709" res="16360.4" algo="Sum"/><pk mz="333.29626759" i="1485.46" sn="14.0782" a="25.0267" fwhm="0.0216018" res="15429.1" algo="Sum"/><pk mz="333.30962080" i="1465.86" sn="13.8924" a="25.5629" fwhm="0.016073" res="20737.2" algo="Sum"/><pk mz="334.27664836" i="848.637" sn="7.98979" a="17.3093" fwhm="0.0192394" res="17374.6" algo="Sum"/><pk mz="334.30956855" i="1069.92" sn="10.0731" a="24.39" fwhm="0.0204954" res="16311.5" algo="Sum"/><pk mz="334.83672764" i="1882.19" sn="17.6293" a="38.2048" fwhm="0.0179999" res="18602.1" algo="Sum"/><pk mz="334.93438485" i="1201.24" sn="11.2511" a="32.0841" fwhm="0.0189542" res="17670.7" algo="Sum"/><pk mz="335.12555176" i="1400.65" sn="13.1099" a="30.7797" fwhm="0.0195296" res="17159.9" algo="Sum"/><pk mz="335.16099356" i="741.338" sn="6.93883" a="16.217" fwhm="0.027241" res="12303.6" algo="Sum"/><pk mz="335.18788850" i="816.255" sn="7.64005" a="20.7466" fwhm="0.0361048" res="9283.75" algo="Sum"/><pk mz="335.22077054" i="2696.89" sn="25.2425" a="60.3968" fwhm="0.0196489" res="17060.5" algo="Sum"/><pk mz="335.25463852" i="1927.69" sn="18.0429" a="41.7716" fwhm="0.0207211" res="16179.4" algo="Sum"/><pk mz="335.29203622" i="2249.66" sn="21.0539" a="46.7558" fwhm="0.0182081" res="18414.5" algo="Sum"/><pk mz="336.22391572" i="860.508" sn="8.02976" a="23.8742" fwhm="0.0250133" res="13441.8" algo="Sum"/><pk mz="336.32574796" i="2637.58" sn="24.5941" a="51.9824" fwhm="0.0178993" res="18789.9" algo="Sum"/><pk mz="336.85117230" i="1453.49" sn="13.5059" a="36.4486" fwhm="0.0224853" res="14980.9" algo="Sum"/><pk mz="336.93270054" i="974.38" sn="9.05199" a="26.7061" fwhm="0.0222552" res="15139.5" algo="Sum"/><pk mz="337.17562746" i="2031.1" sn="18.8544" a="42.6509" fwhm="0.0217345" res="15513.4" algo="Sum"/><pk mz="337.20628878" i="3650.68" sn="33.8888" a="85.7027" fwhm="0.0237075" res="14223.6" algo="Sum"/><pk mz="337.23254899" i="2112.97" sn="19.5991" a="43.3785" fwhm="0.0257921" res="13075" algo="Sum"/><pk mz="337.27080582" i="2684.47" sn="24.8826" a="54.8998" fwhm="0.0189895" res="17760.9" algo="Sum"/><pk mz="337.30746944" i="6024.73" sn="55.8206" a="130.413" fwhm="0.0172765" res="19524" algo="Sum"/><pk mz="338.20939766" i="823.85" sn="7.58525" a="19.9077" fwhm="0.0284832" res="11874" algo="Sum"/><pk mz="338.23534439" i="655.595" sn="6.03174" a="16.6265" fwhm="0.034995" res="9665.26" algo="Sum"/><pk mz="338.27659464" i="817.679" sn="7.5183" a="20.0501" fwhm="0.0252853" res="13378.4" algo="Sum"/><pk mz="338.34156505" i="117623" sn="1081.05" a="2040.2" fwhm="0.0152858" res="22134.4" algo="Sum"/><pk mz="338.84857809" i="950.856" sn="8.7268" a="20.8361" fwhm="0.0199568" res="16979.1" algo="Sum"/><pk mz="339.19197486" i="3978.26" sn="36.305" a="83.8614" fwhm="0.0198573" res="17081.4" algo="Sum"/><pk mz="339.22502883" i="3446.77" sn="31.4567" a="86.5859" fwhm="0.0284076" res="11941.3" algo="Sum"/><pk mz="339.28692049" i="1111.28" sn="10.1418" a="24.3706" fwhm="0.0205535" res="16507.5" algo="Sum"/><pk mz="339.34464502" i="29333.1" sn="267.681" a="561.312" fwhm="0.0166651" res="20362.5" algo="Sum"/><pk mz="340.17948623" i="1382.26" sn="12.5346" a="26.8774" fwhm="0.016573" res="20526.1" algo="Sum"/><pk mz="340.22848012" i="807.086" sn="7.31988" a="20.6291" fwhm="0.0363753" res="9353.29" algo="Sum"/><pk mz="340.25834416" i="1634.21" sn="14.8208" a="36.4068" fwhm="0.0196133" res="17348.3" algo="Sum"/><pk mz="340.34931906" i="3918.51" sn="35.5492" a="92.5779" fwhm="0.0205112" res="16593.4" algo="Sum"/><pk mz="341.20792535" i="12287.1" sn="110.499" a="266.431" fwhm="0.0178652" res="19099" algo="Sum"/><pk mz="341.24051115" i="2621.82" sn="23.5789" a="62.3264" fwhm="0.0306142" res="11146.5" algo="Sum"/><pk mz="342.16765752" i="1638.67" sn="14.5931" a="39.858" fwhm="0.0197323" res="17340.5" algo="Sum"/><pk mz="342.21134547" i="2795.14" sn="24.8963" a="58.7226" fwhm="0.0187312" res="18269.6" algo="Sum"/><pk mz="342.24359625" i="1881.47" sn="16.7566" a="39.9396" fwhm="0.0251137" res="13627.8" algo="Sum"/><pk mz="342.86781632" i="2817.16" sn="24.9227" a="56.9964" fwhm="0.0182821" res="18754.3" algo="Sum"/><pk mz="342.89828179" i="691.265" sn="6.11544" a="15.2846" fwhm="0.0244875" res="14003" algo="Sum"/><pk mz="343.19108300" i="84893" sn="750.513" a="1540.55" fwhm="0.0159195" res="21557.9" algo="Sum"/><pk mz="343.22212716" i="8659.63" sn="76.5572" a="169.971" fwhm="0.0223775" res="15337.8" algo="Sum"/><pk mz="343.29168762" i="1127.5" sn="9.96786" a="26.9262" fwhm="0.0271523" res="12643.2" algo="Sum"/><pk mz="344.19411890" i="15622.8" sn="137.194" a="308.327" fwhm="0.0174968" res="19671.9" algo="Sum"/><pk mz="344.22512125" i="2122" sn="18.6346" a="39.1718" fwhm="0.0173381" res="19853.7" algo="Sum"/><pk mz="344.25898124" i="733.744" sn="6.44349" a="14.1796" fwhm="0.0229047" res="15030.1" algo="Sum"/><pk mz="344.27784991" i="685.452" sn="6.01941" a="14.7329" fwhm="0.0186699" res="18440.3" algo="Sum"/><pk mz="344.86537949" i="1792.69" sn="15.6675" a="41.9957" fwhm="0.0184338" res="18708.3" algo="Sum"/><pk mz="344.96312016" i="673.806" sn="5.88868" a="18.6766" fwhm="0.0206189" res="16730.4" algo="Sum"/><pk mz="345.20042151" i="8930.71" sn="77.9982" a="261.711" fwhm="0.029452" res="11720.8" algo="Sum"/><pk mz="345.23914395" i="6357.89" sn="55.5279" a="135.149" fwhm="0.0190722" res="18101.7" algo="Sum"/><pk mz="345.27488902" i="671.835" sn="5.86806" a="13.506" fwhm="0.0245379" res="14071.1" algo="Sum"/><pk mz="346.20471848" i="1844.33" sn="16.0463" a="54.593" fwhm="0.0300452" res="11522.8" algo="Sum"/><pk mz="346.24222512" i="1484.47" sn="12.9145" a="35.4368" fwhm="0.0219745" res="15756.5" algo="Sum"/><pk mz="346.87963455" i="1195.19" sn="10.3568" a="27.3782" fwhm="0.0225636" res="15373.4" algo="Sum"/><pk mz="347.16387012" i="3435.22" sn="29.7377" a="44.7684" fwhm="0.0119975" res="28936.4" algo="Sum"/><pk mz="347.18204825" i="6785.81" sn="58.7096" a="158.013" fwhm="0.0203351" res="17073.1" algo="Sum"/><pk mz="347.22165526" i="4812.63" sn="41.5834" a="108.617" fwhm="0.0215021" res="16148.3" algo="Sum"/><pk mz="347.25363507" i="2140.37" sn="18.4826" a="48.6123" fwhm="0.0252997" res="13725.6" algo="Sum"/><pk mz="347.29202349" i="830.781" sn="7.16441" a="17.1789" fwhm="0.024635" res="14097.5" algo="Sum"/><pk mz="347.32787260" i="1475.78" sn="12.7134" a="30.5539" fwhm="0.0182613" res="19019.8" algo="Sum"/><pk mz="348.16763030" i="878.511" sn="7.52769" a="11.7245" fwhm="0.0120417" res="28913.6" algo="Sum"/><pk mz="348.18588628" i="1427.18" sn="12.223" a="33.9966" fwhm="0.0260673" res="13357.2" algo="Sum"/><pk mz="348.22498879" i="1147.92" sn="9.83007" a="27.8775" fwhm="0.0222868" res="15624.7" algo="Sum"/><pk mz="348.25936035" i="686.186" sn="5.87639" a="15.0036" fwhm="0.0253621" res="13731.5" algo="Sum"/><pk mz="348.28812935" i="682.869" sn="5.84812" a="15.7712" fwhm="0.0268424" res="12975.3" algo="Sum"/><pk mz="348.91753307" i="671.646" sn="5.74052" a="19.3699" fwhm="0.0230033" res="15168.1" algo="Sum"/><pk mz="349.18507532" i="1978.29" sn="16.8062" a="58.2306" fwhm="0.0372899" res="9364.07" algo="Sum"/><pk mz="349.21117861" i="1422.2" sn="12.082" a="24.3874" fwhm="0.0221117" res="15793" algo="Sum"/><pk mz="349.23102841" i="1330.02" sn="11.2989" a="27.3174" fwhm="0.0308293" res="11327.9" algo="Sum"/><pk mz="349.27032678" i="2471.02" sn="20.9914" a="56.6049" fwhm="0.0200576" res="17413.4" algo="Sum"/><pk mz="349.30648785" i="680.391" sn="5.78134" a="14.0173" fwhm="0.0229383" res="15228.1" algo="Sum"/><pk mz="350.27359704" i="652.348" sn="5.51545" a="18.4008" fwhm="0.0260431" res="13449.8" algo="Sum"/><pk mz="350.89317606" i="955.641" sn="8.0262" a="24.452" fwhm="0.0231581" res="15152.1" algo="Sum"/><pk mz="351.15780591" i="1036.03" sn="8.67576" a="27.5349" fwhm="0.0252305" res="13918" algo="Sum"/><pk mz="351.19429524" i="1013.54" sn="8.48843" a="24.7416" fwhm="0.030765" res="11415.4" algo="Sum"/><pk mz="351.22814211" i="2142.15" sn="17.9406" a="53.9714" fwhm="0.0331158" res="10606.1" algo="Sum"/><pk mz="351.24906293" i="2570.81" sn="21.5293" a="62.3304" fwhm="0.0265135" res="13247.9" algo="Sum"/><pk mz="351.28486703" i="1248.8" sn="10.4548" a="27.1805" fwhm="0.0248239" res="14151" algo="Sum"/><pk mz="351.32215520" i="780.845" sn="6.53479" a="16.8489" fwhm="0.0197447" res="17793.2" algo="Sum"/><pk mz="351.98502621" i="1249.75" sn="10.3873" a="27.7097" fwhm="0.0181153" res="19430.2" algo="Sum"/><pk mz="352.25106824" i="666.392" sn="5.53686" a="19.2805" fwhm="0.0326895" res="10775.7" algo="Sum"/><pk mz="352.32091804" i="2400.5" sn="19.9451" a="47.5895" fwhm="0.0167834" res="20992.2" algo="Sum"/><pk mz="352.89698325" i="3022.97" sn="24.9415" a="64.0362" fwhm="0.0184483" res="19128.9" algo="Sum"/><pk mz="352.92688234" i="711.391" sn="5.86929" a="14.2721" fwhm="0.0214849" res="16426.8" algo="Sum"/><pk mz="353.17003077" i="1040.61" sn="8.5841" a="24.3562" fwhm="0.0298059" res="11849" algo="Sum"/><pk mz="353.20678428" i="1174.42" sn="9.68799" a="31.2695" fwhm="0.0352399" res="10022.9" algo="Sum"/><pk mz="353.24185076" i="1473.9" sn="12.1584" a="36.325" fwhm="0.0368124" res="9595.73" algo="Sum"/><pk mz="353.26567656" i="2581.99" sn="21.2991" a="63.6132" fwhm="0.0236995" res="14906" algo="Sum"/><pk mz="353.30163480" i="883.607" sn="7.28899" a="18.4005" fwhm="0.0319184" res="11068.9" algo="Sum"/><pk mz="353.32275473" i="696.305" sn="5.74391" a="11.7348" fwhm="0.0174946" res="20196" algo="Sum"/><pk mz="353.37701569" i="960.119" sn="7.91951" a="19.6775" fwhm="0.0175447" res="20141.6" algo="Sum"/><pk mz="354.23257740" i="710.072" sn="5.81952" a="21.0072" fwhm="0.0278493" res="12719.6" algo="Sum"/><pk mz="354.89424158" i="1157.2" sn="9.45595" a="28.6433" fwhm="0.0197275" res="17989.8" algo="Sum"/><pk mz="354.99209177" i="709.1" sn="5.79294" a="18.2768" fwhm="0.0192286" res="18461.6" algo="Sum"/><pk mz="355.06951148" i="1333.83" sn="10.8925" a="30.4793" fwhm="0.0186403" res="19048.5" algo="Sum"/><pk mz="355.18798538" i="2362.86" sn="19.2908" a="59.2924" fwhm="0.0212032" res="16751.6" algo="Sum"/><pk mz="355.22323489" i="2121.43" sn="17.3213" a="55.1057" fwhm="0.0269148" res="13198.1" algo="Sum"/><pk mz="355.25749486" i="796.06" sn="6.49938" a="16.2398" fwhm="0.0297361" res="11947" algo="Sum"/><pk mz="355.28133987" i="851.359" sn="6.94804" a="25.6683" fwhm="0.0311187" res="11417" algo="Sum"/><pk mz="356.19152591" i="627.456" sn="5.10763" a="15.867" fwhm="0.0225497" res="15795.8" algo="Sum"/><pk mz="356.22392578" i="743.285" sn="6.0505" a="22.229" fwhm="0.0298989" res="11914.3" algo="Sum"/><pk mz="356.28652939" i="876.412" sn="7.13122" a="22.99" fwhm="0.0298235" res="11946.5" algo="Sum"/><pk mz="356.90956353" i="903.12" sn="7.3034" a="20.4402" fwhm="0.0196108" res="18199.6" algo="Sum"/><pk mz="357.20569725" i="12600.5" sn="101.594" a="274.856" fwhm="0.0188241" res="18976" algo="Sum"/><pk mz="357.23682954" i="1998.34" sn="16.0998" a="49.2752" fwhm="0.0264435" res="13509.4" algo="Sum"/><pk mz="357.27553743" i="632.207" sn="5.09017" a="17.4377" fwhm="0.0314808" res="11349" algo="Sum"/><pk mz="358.20879987" i="2741.94" sn="21.9483" a="66.9601" fwhm="0.0191596" res="18696" algo="Sum"/><pk mz="358.23946997" i="682.324" sn="5.46137" a="16.1648" fwhm="0.0262755" res="13634" algo="Sum"/><pk mz="358.30661253" i="2345.52" sn="18.7739" a="60.5349" fwhm="0.0212659" res="16848.8" algo="Sum"/><pk mz="358.97987953" i="191447" sn="1526.8" a="3161.79" fwhm="0.0144945" res="24766.6" algo="Sum"/><pk mz="359.16613931" i="3955.65" sn="31.4855" a="101.739" fwhm="0.0219957" res="16328.9" algo="Sum"/><pk mz="359.21820397" i="8089.06" sn="64.3858" a="200.929" fwhm="0.0202296" res="17757.1" algo="Sum"/><pk mz="359.24373239" i="1792.98" sn="14.2714" a="36.2083" fwhm="0.0227031" res="15823.5" algo="Sum"/><pk mz="359.31201477" i="724.141" sn="5.7626" a="25.4181" fwhm="0.0448583" res="8009.93" algo="Sum"/><pk mz="359.98200326" i="27089.4" sn="214.636" a="539.386" fwhm="0.0176675" res="20375.4" algo="Sum"/><pk mz="360.17176822" i="1025.53" sn="8.11434" a="27.7974" fwhm="0.0247336" res="14562" algo="Sum"/><pk mz="360.22153821" i="2187.21" sn="17.3096" a="55.8152" fwhm="0.0217325" res="16575.2" algo="Sum"/><pk mz="360.25194325" i="641.38" sn="5.07595" a="15.7144" fwhm="0.0191152" res="18846.4" algo="Sum"/><pk mz="360.32345567" i="98817.3" sn="782.051" a="1788.53" fwhm="0.0158171" res="22780.6" algo="Sum"/><pk mz="360.97738807" i="114018" sn="897.863" a="2109.7" fwhm="0.016059" res="22478.2" algo="Sum"/><pk mz="361.19023359" i="3062.39" sn="24.1156" a="114.954" fwhm="0.0385677" res="9365.1" algo="Sum"/><pk mz="361.23808572" i="6608.51" sn="52.0405" a="154.383" fwhm="0.0210545" res="17157.3" algo="Sum"/><pk mz="361.26928729" i="1479.26" sn="11.6488" a="32.4056" fwhm="0.0263583" res="13706.1" algo="Sum"/><pk mz="361.32674352" i="23357.6" sn="183.944" a="496.459" fwhm="0.0183444" res="19696.9" algo="Sum"/><pk mz="361.97958919" i="16868.2" sn="131.766" a="349.262" fwhm="0.0180815" res="20019.4" algo="Sum"/><pk mz="362.19165486" i="1676.3" sn="13.0756" a="46.2659" fwhm="0.0237597" res="15243.9" algo="Sum"/><pk mz="362.24111232" i="10393.6" sn="81.0775" a="228.186" fwhm="0.0184117" res="19674.5" algo="Sum"/><pk mz="362.33064795" i="3165.43" sn="24.6931" a="82.3122" fwhm="0.0220312" res="16446.2" algo="Sum"/><pk mz="362.92628929" i="1599.21" sn="12.4019" a="35.819" fwhm="0.0191777" res="18924.4" algo="Sum"/><pk mz="362.97345368" i="17145.2" sn="132.993" a="359.312" fwhm="0.0184369" res="19687.3" algo="Sum"/><pk mz="363.15845478" i="996.226" sn="7.72404" a="19.0013" fwhm="0.0220303" res="16484.5" algo="Sum"/><pk mz="363.18128341" i="1672.14" sn="12.9646" a="46.2935" fwhm="0.035636" res="10191.4" algo="Sum"/><pk mz="363.21496168" i="1246.48" sn="9.66435" a="24.2038" fwhm="0.0300672" res="12080.1" algo="Sum"/><pk mz="363.24593749" i="3226.21" sn="25.0138" a="88.3358" fwhm="0.023267" res="15612.1" algo="Sum"/><pk mz="363.28580731" i="770.303" sn="5.9724" a="15.8894" fwhm="0.0302995" res="11989.8" algo="Sum"/><pk mz="363.32396412" i="1278.4" sn="9.91184" a="34.3114" fwhm="0.0235586" res="15422.1" algo="Sum"/><pk mz="363.97573772" i="2447.53" sn="18.8691" a="53.8999" fwhm="0.0190915" res="19064.8" algo="Sum"/><pk mz="364.25221291" i="787.983" sn="6.07245" a="23.78" fwhm="0.0279154" res="13048.4" algo="Sum"/><pk mz="364.97078473" i="1346.76" sn="10.3235" a="36.9253" fwhm="0.0223889" res="16301.4" algo="Sum"/><pk mz="365.10520487" i="3191.92" sn="24.4583" a="68.8512" fwhm="0.0191768" res="19038.9" algo="Sum"/><pk mz="365.13654904" i="1483.65" sn="11.3685" a="43.8005" fwhm="0.0279821" res="13048.9" algo="Sum"/><pk mz="365.20487531" i="1345.68" sn="10.312" a="42.7915" fwhm="0.0372293" res="9809.62" algo="Sum"/><pk mz="365.24595339" i="1537.05" sn="11.776" a="34.2281" fwhm="0.024461" res="14931.7" algo="Sum"/><pk mz="365.26528074" i="1928.42" sn="14.769" a="51.3158" fwhm="0.0336351" res="10859.7" algo="Sum"/><pk mz="365.30147780" i="1039.58" sn="7.96012" a="23.5043" fwhm="0.0274673" res="13299.5" algo="Sum"/><pk mz="365.33819252" i="1693.33" sn="12.966" a="36.9223" fwhm="0.0198386" res="18415.5" algo="Sum"/><pk mz="366.25060029" i="644.019" sn="4.90799" a="8.82699" fwhm="0.0281355" res="13017.4" algo="Sum"/><pk mz="366.26387950" i="653.581" sn="4.97995" a="18.0583" fwhm="0.0342742" res="10686.3" algo="Sum"/><pk mz="366.37261625" i="2264.99" sn="17.2436" a="47.2972" fwhm="0.0186029" res="19694.4" algo="Sum"/><pk mz="366.72087046" i="704.627" sn="5.35653" a="16.4204" fwhm="0.0200089" res="18327.9" algo="Sum"/><pk mz="367.12097344" i="2259.33" sn="17.1684" a="47.3937" fwhm="0.0190042" res="19317.9" algo="Sum"/><pk mz="367.15104638" i="1042.91" sn="7.91881" a="25.2503" fwhm="0.027238" res="13479.4" algo="Sum"/><pk mz="367.22027695" i="1376.6" sn="10.4338" a="38.1687" fwhm="0.040102" res="9157.16" algo="Sum"/><pk mz="367.24789125" i="1328.9" sn="10.0641" a="39.9467" fwhm="0.0352196" res="10427.4" algo="Sum"/><pk mz="367.28112330" i="1076.43" sn="8.14498" a="28.2877" fwhm="0.0274195" res="13394.9" algo="Sum"/><pk mz="367.33562070" i="8923.79" sn="67.4913" a="182.643" fwhm="0.0182235" res="20157.2" algo="Sum"/><pk mz="367.39053806" i="1196.93" sn="9.05082" a="37.156" fwhm="0.0292527" res="12559.2" algo="Sum"/><pk mz="368.27934183" i="691.253" sn="5.19903" a="19.2949" fwhm="0.0322452" res="11421.2" algo="Sum"/><pk mz="368.33919665" i="2499.19" sn="18.7958" a="59.6577" fwhm="0.0193657" res="19020.1" algo="Sum"/><pk mz="368.42438561" i="1829.87" sn="13.7596" a="39.4288" fwhm="0.0185335" res="19878.9" algo="Sum"/><pk mz="368.71733898" i="635.102" sn="4.77028" a="15.3037" fwhm="0.0186548" res="19765.3" algo="Sum"/><pk mz="369.12910224" i="639.687" sn="4.77553" a="17.2917" fwhm="0.0294666" res="12527" algo="Sum"/><pk mz="369.22496246" i="5070.63" sn="37.8502" a="128.548" fwhm="0.022471" res="16431.2" algo="Sum"/><pk mz="369.27814782" i="788.263" sn="5.88536" a="16.9315" fwhm="0.0255953" res="14427.6" algo="Sum"/><pk mz="369.29636783" i="687.742" sn="5.13545" a="15.0849" fwhm="0.0324391" res="11384.3" algo="Sum"/><pk mz="369.35151896" i="132505" sn="989.39" a="2444.27" fwhm="0.0160927" res="22951.5" algo="Sum"/><pk mz="369.42538417" i="844.766" sn="6.30565" a="19.1729" fwhm="0.0256558" res="14399.3" algo="Sum"/><pk mz="370.20043895" i="870.273" sn="6.46946" a="20.1426" fwhm="0.0270127" res="13704.7" algo="Sum"/><pk mz="370.22995914" i="1207.65" sn="8.97733" a="27.6344" fwhm="0.0265997" res="13918.6" algo="Sum"/><pk mz="370.29493663" i="1046.58" sn="7.7802" a="24.6144" fwhm="0.0202338" res="18300.8" algo="Sum"/><pk mz="370.35466303" i="39540.9" sn="293.945" a="772.06" fwhm="0.0174575" res="21214.7" algo="Sum"/><pk mz="370.74062520" i="1121.03" sn="8.32837" a="27.1709" fwhm="0.0199023" res="18628" algo="Sum"/><pk mz="371.10100556" i="1657.88" sn="12.2375" a="41.9369" fwhm="0.0198526" res="18692.9" algo="Sum"/><pk mz="371.18428726" i="1114.68" sn="8.22794" a="24.9716" fwhm="0.0335828" res="11052.8" algo="Sum"/><pk mz="371.22142730" i="2059.52" sn="15.1985" a="62.4325" fwhm="0.0337324" res="11004.9" algo="Sum"/><pk mz="371.26117461" i="1773.4" sn="13.0811" a="46.7878" fwhm="0.0320234" res="11593.4" algo="Sum"/><pk mz="371.31708499" i="2376.45" sn="17.5223" a="65.7149" fwhm="0.0239084" res="15530.8" algo="Sum"/><pk mz="371.35815578" i="5905.94" sn="43.5547" a="123.712" fwhm="0.018831" res="19720.6" algo="Sum"/><pk mz="372.21896398" i="781.022" sn="5.73192" a="24.4008" fwhm="0.0316099" res="11775.4" algo="Sum"/><pk mz="372.31669575" i="811.466" sn="5.95438" a="23.1048" fwhm="0.0254153" res="14649.3" algo="Sum"/><pk mz="372.35956776" i="687.361" sn="5.04372" a="19.478" fwhm="0.0303107" res="12284.7" algo="Sum"/><pk mz="372.73794384" i="2139.91" sn="15.6481" a="44.0175" fwhm="0.0176506" res="21117.5" algo="Sum"/><pk mz="373.19741211" i="2093.84" sn="15.2686" a="52.3483" fwhm="0.0341518" res="10927.6" algo="Sum"/><pk mz="373.23455983" i="2089.69" sn="15.2383" a="52.0934" fwhm="0.0244036" res="15294.2" algo="Sum"/><pk mz="373.26952004" i="1162.33" sn="8.47592" a="28.4346" fwhm="0.028152" res="13259.1" algo="Sum"/><pk mz="374.30258579" i="4910.85" sn="35.6491" a="103.666" fwhm="0.0185105" res="20221.1" algo="Sum"/><pk mz="374.73554627" i="1559.04" sn="11.2985" a="36.1845" fwhm="0.0269655" res="13896.9" algo="Sum"/><pk mz="375.21408116" i="1746.76" sn="12.646" a="46.0093" fwhm="0.0271706" res="13809.6" algo="Sum"/><pk mz="375.25075379" i="1299.32" sn="9.4067" a="31.9755" fwhm="0.0327258" res="11466.5" algo="Sum"/><pk mz="375.28744493" i="2509.59" sn="18.1687" a="58.1749" fwhm="0.0282588" res="13280.4" algo="Sum"/><pk mz="375.35953258" i="1211.1" sn="8.76751" a="26.9717" fwhm="0.0200436" res="18727.1" algo="Sum"/><pk mz="376.29812607" i="3480.56" sn="25.0846" a="58.5972" fwhm="0.0194021" res="19394.7" algo="Sum"/><pk mz="376.31701710" i="4185.45" sn="30.1497" a="103.702" fwhm="0.0294904" res="12760.7" algo="Sum"/><pk mz="376.74700689" i="1088.39" sn="7.80996" a="21.9999" fwhm="0.0236781" res="15911.2" algo="Sum"/><pk mz="376.92852930" i="994.119" sn="7.1334" a="31.8439" fwhm="0.0255666" res="14743" algo="Sum"/><pk mz="377.19036127" i="945.758" sn="6.76321" a="23.3189" fwhm="0.0344704" res="10942.4" algo="Sum"/><pk mz="377.23492034" i="5445.25" sn="38.9172" a="134.946" fwhm="0.0204652" res="18433" algo="Sum"/><pk mz="377.26292976" i="1545.81" sn="11.0453" a="27.3066" fwhm="0.0264113" res="14284.2" algo="Sum"/><pk mz="377.30179380" i="1761.4" sn="12.5861" a="45.4655" fwhm="0.0279773" res="13486" algo="Sum"/><pk mz="378.23806340" i="1286.68" sn="9.14032" a="32.8188" fwhm="0.025" res="15129.5" algo="Sum"/><pk mz="378.26652404" i="643.714" sn="4.57147" a="13.5102" fwhm="0.0273215" res="13845" algo="Sum"/><pk mz="378.74594114" i="642.783" sn="4.55526" a="20.7522" fwhm="0.027083" res="13984.6" algo="Sum"/><pk mz="378.92465230" i="1023.1" sn="7.23453" a="27.5027" fwhm="0.0255397" res="14836.7" algo="Sum"/><pk mz="379.19519001" i="655.316" sn="4.6198" a="11.3778" fwhm="0.0230411" res="16457.3" algo="Sum"/><pk mz="379.24334895" i="1147.11" sn="8.08686" a="31.7008" fwhm="0.041704" res="9093.7" algo="Sum"/><pk mz="379.28174738" i="2031.75" sn="14.3224" a="55.4027" fwhm="0.024623" res="15403.5" algo="Sum"/><pk mz="379.31754384" i="1450.38" sn="10.2265" a="35.9414" fwhm="0.0242007" res="15673.9" algo="Sum"/><pk mz="380.27270361" i="921.117" sn="6.45369" a="31.161" fwhm="0.0375339" res="10131.4" algo="Sum"/><pk mz="380.76925597" i="1466.04" sn="10.2422" a="38.0888" fwhm="0.0208655" res="18248.7" algo="Sum"/><pk mz="381.12221279" i="792.128" sn="5.51685" a="20.9417" fwhm="0.0223378" res="17061.8" algo="Sum"/><pk mz="381.20404037" i="2040.62" sn="14.2109" a="67.4686" fwhm="0.0378604" res="10068.7" algo="Sum"/><pk mz="381.23615132" i="1065.92" sn="7.42258" a="23.1155" fwhm="0.0308042" res="12376.1" algo="Sum"/><pk mz="381.25874892" i="1118.61" sn="7.78941" a="26.1705" fwhm="0.0346559" res="11001.3" algo="Sum"/><pk mz="381.29671557" i="1787.08" sn="12.4474" a="50.1509" fwhm="0.0276667" res="13781.8" algo="Sum"/><pk mz="381.33172236" i="846.478" sn="5.89479" a="22.0721" fwhm="0.0245964" res="15503.5" algo="Sum"/><pk mz="381.40896245" i="733.775" sn="5.10994" a="16.2939" fwhm="0.0195858" res="19473.8" algo="Sum"/><pk mz="381.96990093" i="816.855" sn="5.65948" a="18.9608" fwhm="0.0201993" res="18910.1" algo="Sum"/><pk mz="382.76579249" i="2099.19" sn="14.444" a="51.9388" fwhm="0.019433" res="19696.7" algo="Sum"/><pk mz="383.11593283" i="77586.1" sn="533.651" a="1480.67" fwhm="0.0172385" res="22224.4" algo="Sum"/><pk mz="383.22254185" i="81238.8" sn="558.794" a="1609.92" fwhm="0.0173701" res="22062.2" algo="Sum"/><pk mz="383.33026330" i="3218.68" sn="22.1394" a="82.4679" fwhm="0.0211349" res="18137.3" algo="Sum"/><pk mz="384.11911518" i="10755.4" sn="73.6241" a="225.91" fwhm="0.0184793" res="20786.5" algo="Sum"/><pk mz="384.22562496" i="18081.3" sn="123.743" a="401.42" fwhm="0.0189288" res="20298.5" algo="Sum"/><pk mz="384.33373813" i="1067.91" sn="7.30748" a="28.1059" fwhm="0.0231618" res="16593.5" algo="Sum"/><pk mz="384.76754879" i="1454.15" sn="9.92696" a="51.0572" fwhm="0.0298903" res="12872.7" algo="Sum"/><pk mz="385.12077008" i="2724.29" sn="18.5918" a="64.821" fwhm="0.0203876" res="18890" algo="Sum"/><pk mz="385.22295758" i="5796.43" sn="39.558" a="179.933" fwhm="0.0276905" res="13911.7" algo="Sum"/><pk mz="385.26973310" i="808.055" sn="5.5153" a="14.6641" fwhm="0.0232251" res="16588.5" algo="Sum"/><pk mz="385.29042912" i="774.692" sn="5.28758" a="24.763" fwhm="0.0374806" res="10279.7" algo="Sum"/><pk mz="385.34423101" i="963.635" sn="6.5772" a="25.5282" fwhm="0.0247067" res="15596.7" algo="Sum"/><pk mz="386.22557658" i="1255.19" sn="8.54416" a="35.6924" fwhm="0.0272931" res="14151.1" algo="Sum"/><pk mz="386.77720259" i="1395.65" sn="9.47873" a="40.2187" fwhm="0.02292" res="16875.1" algo="Sum"/><pk mz="387.20899982" i="1050.65" sn="7.11055" a="32.7261" fwhm="0.0426862" res="9071.06" algo="Sum"/><pk mz="387.24684130" i="1177.68" sn="7.96259" a="44.1981" fwhm="0.0531953" res="7279.72" algo="Sum"/><pk mz="388.28146427" i="624.308" sn="4.19289" a="16.885" fwhm="0.0256602" res="15131.7" algo="Sum"/><pk mz="388.35438274" i="1514.54" sn="10.1686" a="38.0082" fwhm="0.0215947" res="17983.8" algo="Sum"/><pk mz="388.77426451" i="700.601" sn="4.69736" a="24.7315" fwhm="0.0301233" res="12906.1" algo="Sum"/><pk mz="389.19404866" i="1043.32" sn="6.94827" a="38.1997" fwhm="0.0418832" res="9292.36" algo="Sum"/><pk mz="389.23440439" i="954.049" sn="6.35379" a="35.0565" fwhm="0.0464182" res="8385.38" algo="Sum"/><pk mz="389.27029292" i="1055.74" sn="7.03193" a="31.2603" fwhm="0.0356248" res="10926.9" algo="Sum"/><pk mz="389.37388615" i="1208.48" sn="8.04953" a="34.5945" fwhm="0.024062" res="16182.1" algo="Sum"/><pk mz="390.29698392" i="1016.71" sn="6.73109" a="21.8939" fwhm="0.0240838" res="16205.8" algo="Sum"/><pk mz="390.77350562" i="790.818" sn="5.22125" a="16.6132" fwhm="0.0239246" res="16333.5" algo="Sum"/><pk mz="390.79808219" i="2254.11" sn="14.8717" a="51.9706" fwhm="0.0205545" res="19012.7" algo="Sum"/><pk mz="391.20934828" i="1437.64" sn="9.44702" a="53.0777" fwhm="0.0324161" res="12068.4" algo="Sum"/><pk mz="391.28172195" i="2835.58" sn="18.6212" a="70.7066" fwhm="0.0281818" res="13884.2" algo="Sum"/><pk mz="391.35396049" i="1115.83" sn="7.32512" a="24.8565" fwhm="0.0202544" res="19321.9" algo="Sum"/><pk mz="392.28608255" i="1291.16" sn="8.42081" a="31.6186" fwhm="0.0290969" res="13482" algo="Sum"/><pk mz="392.31279552" i="1784.24" sn="11.6351" a="48.0721" fwhm="0.0250162" res="15682.4" algo="Sum"/><pk mz="392.79486099" i="2781.88" sn="18.0437" a="65.4421" fwhm="0.0207728" res="18909.1" algo="Sum"/><pk mz="392.89572951" i="696.638" sn="4.51828" a="25.6372" fwhm="0.0280418" res="14011.1" algo="Sum"/><pk mz="393.21144406" i="2273.54" sn="14.7133" a="85.661" fwhm="0.0344937" res="11399.5" algo="Sum"/><pk mz="393.29735848" i="44184.5" sn="285.926" a="960.931" fwhm="0.0187242" res="21004.8" algo="Sum"/><pk mz="393.36842672" i="851.764" sn="5.51256" a="23.1999" fwhm="0.0303079" res="12979.1" algo="Sum"/><pk mz="394.30046100" i="10870.6" sn="69.9958" a="256.873" fwhm="0.020203" res="19516.9" algo="Sum"/><pk mz="394.34572963" i="3676.8" sn="23.6741" a="87.6848" fwhm="0.0216281" res="18233" algo="Sum"/><pk mz="394.80621658" i="1631.56" sn="10.5002" a="70.3254" fwhm="0.038049" res="10376.3" algo="Sum"/><pk mz="394.89075388" i="655.399" sn="4.21734" a="18.1333" fwhm="0.0253092" res="15602.7" algo="Sum"/><pk mz="395.21599208" i="963.296" sn="6.1905" a="18.4342" fwhm="0.0225188" res="17550.5" algo="Sum"/><pk mz="395.24254228" i="1404.63" sn="9.02671" a="59.1083" fwhm="0.0613945" res="6437.75" algo="Sum"/><pk mz="395.30311743" i="2231.61" sn="14.3415" a="74.4616" fwhm="0.0286185" res="13812.8" algo="Sum"/><pk mz="395.34939731" i="1396.46" sn="8.97437" a="34.5755" fwhm="0.0241772" res="16352.1" algo="Sum"/><pk mz="395.42470408" i="858.644" sn="5.51742" a="20.045" fwhm="0.0207546" res="19052.4" algo="Sum"/><pk mz="396.80649608" i="1475.58" sn="9.40566" a="44.1703" fwhm="0.0210464" res="18853.9" algo="Sum"/><pk mz="397.19553323" i="711.446" sn="4.52675" a="27.3435" fwhm="0.0420071" res="9455.44" algo="Sum"/><pk mz="397.23627163" i="2617.28" sn="16.6451" a="73.5998" fwhm="0.0255207" res="15565.2" algo="Sum"/><pk mz="398.24219928" i="802.308" sn="5.08437" a="22.9909" fwhm="0.030971" res="12858.5" algo="Sum"/><pk mz="398.76189536" i="6681.15" sn="42.2381" a="145.615" fwhm="0.0187675" res="21247.5" algo="Sum"/><pk mz="398.80296301" i="693.829" sn="4.38637" a="13.9693" fwhm="0.0315058" res="12658.1" algo="Sum"/><pk mz="399.08953070" i="1415.53" sn="8.9276" a="36.0213" fwhm="0.0224715" res="17759.8" algo="Sum"/><pk mz="399.21703727" i="33326.8" sn="210.182" a="821.232" fwhm="0.0198218" res="20140.3" algo="Sum"/><pk mz="399.26290780" i="4063.62" sn="25.628" a="106.937" fwhm="0.0279149" res="14302.8" algo="Sum"/><pk mz="399.31227536" i="719.922" sn="4.53994" a="25.6981" fwhm="0.0403018" res="9908.05" algo="Sum"/><pk mz="399.76884688" i="2975.34" sn="18.7422" a="69.631" fwhm="0.0199509" res="20037.7" algo="Sum"/><pk mz="400.22053416" i="7292.11" sn="45.7754" a="193.151" fwhm="0.0207514" res="19286.4" algo="Sum"/><pk mz="400.27196762" i="1498.37" sn="9.40769" a="43.8347" fwhm="0.0247644" res="16163.2" algo="Sum"/><pk mz="400.34199898" i="1325.03" sn="8.31787" a="34.6564" fwhm="0.021801" res="18363.5" algo="Sum"/><pk mz="400.78402830" i="691.018" sn="4.32848" a="22.7874" fwhm="0.0437665" res="9157.33" algo="Sum"/><pk mz="400.82691197" i="2865.93" sn="17.9295" a="76.3892" fwhm="0.0209821" res="19103.3" algo="Sum"/><pk mz="401.21785693" i="2791.95" sn="17.4499" a="94.049" fwhm="0.0317887" res="12621.4" algo="Sum"/><pk mz="401.26558183" i="690.56" sn="4.317" a="12.7982" fwhm="0.0237023" res="16929.4" algo="Sum"/><pk mz="401.28285774" i="747.262" sn="4.67192" a="19.5752" fwhm="0.0270025" res="14860.9" algo="Sum"/><pk mz="401.34206338" i="922.473" sn="5.76924" a="23.279" fwhm="0.0230703" res="17396.5" algo="Sum"/><pk mz="402.21949574" i="669.644" sn="4.15655" a="20.6357" fwhm="0.0354713" res="11339.3" algo="Sum"/><pk mz="402.35707346" i="2608.83" sn="16.1881" a="65.6064" fwhm="0.0205358" res="19593" algo="Sum"/><pk mz="402.82432704" i="2751.59" sn="17.0218" a="61.4647" fwhm="0.0204409" res="19706.8" algo="Sum"/><pk mz="403.25354819" i="900.173" sn="5.56492" a="35.504" fwhm="0.0564463" res="7144.03" algo="Sum"/><pk mz="403.35928662" i="987.85" sn="6.10694" a="26.1784" fwhm="0.0266638" res="15127.6" algo="Sum"/><pk mz="403.38991277" i="1018.97" sn="6.29934" a="22.7029" fwhm="0.0238182" res="16936.2" algo="Sum"/><pk mz="404.83730291" i="2043.04" sn="12.4949" a="57.7024" fwhm="0.0287309" res="14090.7" algo="Sum"/><pk mz="405.22449837" i="832.988" sn="5.09199" a="21.8254" fwhm="0.0370849" res="10926.9" algo="Sum"/><pk mz="405.26541936" i="1332.37" sn="8.14545" a="67.2714" fwhm="0.0474469" res="8541.45" algo="Sum"/><pk mz="405.33364533" i="788.971" sn="4.82345" a="23.9492" fwhm="0.0371838" res="10900.8" algo="Sum"/><pk mz="406.21841900" i="741.382" sn="4.52017" a="17.7971" fwhm="0.0277083" res="14660.5" algo="Sum"/><pk mz="406.25514037" i="1155.64" sn="7.04541" a="38.7156" fwhm="0.0375292" res="10825" algo="Sum"/><pk mz="406.29229329" i="707.08" sn="4.30637" a="18.5886" fwhm="0.0322791" res="12586.9" algo="Sum"/><pk mz="406.76807212" i="701.919" sn="4.2665" a="24.9704" fwhm="0.0349865" res="11626.4" algo="Sum"/><pk mz="406.83553073" i="1337.66" sn="8.13221" a="33.0297" fwhm="0.020972" res="19399" algo="Sum"/><pk mz="407.24811476" i="1170.14" sn="7.10524" a="43.6514" fwhm="0.0501735" res="8116.81" algo="Sum"/><pk mz="407.28444704" i="1074.71" sn="6.51999" a="31.6559" fwhm="0.0397988" res="10233.6" algo="Sum"/><pk mz="407.34770476" i="804.257" sn="4.87586" a="24.5828" fwhm="0.036844" res="11056" algo="Sum"/><pk mz="407.76741288" i="1554.52" sn="9.40446" a="39.3178" fwhm="0.0198947" res="20496.3" algo="Sum"/><pk mz="408.27004122" i="995.455" sn="6.00767" a="32.2841" fwhm="0.0303701" res="13443.2" algo="Sum"/><pk mz="408.30798185" i="1195.78" sn="7.21664" a="37.8331" fwhm="0.0301918" res="13523.8" algo="Sum"/><pk mz="408.77253954" i="1766.26" sn="10.6496" a="53.8502" fwhm="0.0235017" res="17393.3" algo="Sum"/><pk mz="408.85119831" i="624.079" sn="3.76276" a="17.954" fwhm="0.0353567" res="11563.6" algo="Sum"/><pk mz="409.22691932" i="712.258" sn="4.2832" a="20.226" fwhm="0.0401999" res="10179.8" algo="Sum"/><pk mz="409.27232345" i="3394.2" sn="20.4065" a="99.3445" fwhm="0.0260276" res="15724.5" algo="Sum"/><pk mz="409.34093688" i="1015.01" sn="6.1045" a="29.9297" fwhm="0.0438892" res="9326.7" algo="Sum"/><pk mz="409.75703591" i="838.131" sn="5.02497" a="22.3874" fwhm="0.0288425" res="14206.7" algo="Sum"/><pk mz="410.27227358" i="1078.68" sn="6.46532" a="26.2576" fwhm="0.0293203" res="13992.7" algo="Sum"/><pk mz="410.31655668" i="661.104" sn="3.96291" a="16.5684" fwhm="0.0310711" res="13205.7" algo="Sum"/><pk mz="410.76217344" i="3464.81" sn="20.7501" a="85.1179" fwhm="0.0194721" res="21094.9" algo="Sum"/><pk mz="410.85581691" i="2813.58" sn="16.8455" a="68.1577" fwhm="0.0211003" res="19471.6" algo="Sum"/><pk mz="411.25833545" i="3293.88" sn="19.6655" a="110.883" fwhm="0.0294916" res="13944.9" algo="Sum"/><pk mz="411.76926653" i="2374.08" sn="14.1481" a="60.2031" fwhm="0.0199706" res="20618.8" algo="Sum"/><pk mz="412.27023100" i="1553.39" sn="9.24889" a="53.1772" fwhm="0.0304993" res="13517.4" algo="Sum"/><pk mz="412.77790527" i="3675.86" sn="21.8443" a="91.0648" fwhm="0.0195541" res="21109.5" algo="Sum"/><pk mz="412.85252914" i="1716.8" sn="10.2029" a="44.758" fwhm="0.0231101" res="17864.6" algo="Sum"/><pk mz="413.17994916" i="1742.99" sn="10.3411" a="49.7072" fwhm="0.0242635" res="17028.9" algo="Sum"/><pk mz="413.23370837" i="1764.35" sn="10.4669" a="37.3816" fwhm="0.0246292" res="16778.2" algo="Sum"/><pk mz="413.26665236" i="10176.2" sn="60.3695" a="275.648" fwhm="0.0235414" res="17554.9" algo="Sum"/><pk mz="413.78210140" i="1035.02" sn="6.13347" a="29.0753" fwhm="0.0283613" res="14589.7" algo="Sum"/><pk mz="414.26957423" i="2882.72" sn="17.0625" a="81.5255" fwhm="0.023073" res="17954.8" algo="Sum"/><pk mz="414.86724027" i="1772.2" sn="10.4751" a="54.0483" fwhm="0.0245297" res="16912.9" algo="Sum"/><pk mz="415.19460732" i="11182.3" sn="66.0318" a="334.597" fwhm="0.0247759" res="16758" algo="Sum"/><pk mz="415.27455492" i="1050.09" sn="6.20043" a="33.0478" fwhm="0.04403" res="9431.64" algo="Sum"/><pk mz="416.19806253" i="2480.18" sn="14.5999" a="78.012" fwhm="0.0263208" res="15812.5" algo="Sum"/><pk mz="416.79882490" i="751.528" sn="4.40836" a="19.1269" fwhm="0.0275828" res="15110.9" algo="Sum"/><pk mz="416.86473859" i="811.206" sn="4.75832" a="25.7194" fwhm="0.0309548" res="13466.9" algo="Sum"/><pk mz="417.19206911" i="1479.78" sn="8.68065" a="67.0113" fwhm="0.0366158" res="11393.8" algo="Sum"/><pk mz="417.27047806" i="945.666" sn="5.54762" a="46.6607" fwhm="0.0484372" res="8614.67" algo="Sum"/><pk mz="417.40625988" i="977.785" sn="5.73577" a="23.2582" fwhm="0.0211612" res="19725.1" algo="Sum"/><pk mz="418.79658595" i="708.953" sn="4.12942" a="18.6412" fwhm="0.0301388" res="13895.6" algo="Sum"/><pk mz="419.24361669" i="1035.65" sn="6.02559" a="34.7389" fwhm="0.0393561" res="10652.6" algo="Sum"/><pk mz="419.28233777" i="977.146" sn="5.68519" a="30.1747" fwhm="0.0387451" res="10821.6" algo="Sum"/><pk mz="419.31471518" i="1088.26" sn="6.33169" a="32.862" fwhm="0.043932" res="9544.64" algo="Sum"/><pk mz="419.35026637" i="1027.97" sn="5.98087" a="25.8585" fwhm="0.0336319" res="12468.8" algo="Sum"/><pk mz="419.38418933" i="952.557" sn="5.54118" a="23.6797" fwhm="0.0237322" res="17671.5" algo="Sum"/><pk mz="420.77592621" i="1054.65" sn="6.10047" a="32.9487" fwhm="0.0244095" res="17238.2" algo="Sum"/><pk mz="420.88522230" i="2008.75" sn="11.6112" a="47.8802" fwhm="0.0210348" res="20009" algo="Sum"/><pk mz="421.23164489" i="725.229" sn="4.18892" a="21.6347" fwhm="0.0286897" res="14682.3" algo="Sum"/><pk mz="421.25431642" i="771.054" sn="4.45424" a="17.2408" fwhm="0.0320398" res="13147.9" algo="Sum"/><pk mz="421.30966985" i="724.855" sn="4.18841" a="18.1555" fwhm="0.0364303" res="11564.8" algo="Sum"/><pk mz="421.34378542" i="850.042" sn="4.91178" a="33.307" fwhm="0.0465203" res="9057.2" algo="Sum"/><pk mz="421.78311556" i="1037.25" sn="5.98755" a="29.1674" fwhm="0.0221482" res="19043.7" algo="Sum"/><pk mz="422.28869742" i="960.486" sn="5.52894" a="28.6372" fwhm="0.0398748" res="10590.4" algo="Sum"/><pk mz="422.76377599" i="1807.04" sn="10.3799" a="56.8725" fwhm="0.0271328" res="15581.3" algo="Sum"/><pk mz="422.88053421" i="854.239" sn="4.90619" a="28.1613" fwhm="0.0277846" res="15220" algo="Sum"/><pk mz="422.97906595" i="698.559" sn="4.01108" a="19.0343" fwhm="0.021161" res="19988.6" algo="Sum"/><pk mz="423.17711498" i="734.639" sn="4.21391" a="19.2332" fwhm="0.0296132" res="14290.2" algo="Sum"/><pk mz="423.19878765" i="841.194" sn="4.82541" a="20.8652" fwhm="0.0326762" res="12951.3" algo="Sum"/><pk mz="423.26523818" i="1309.11" sn="7.51188" a="35.811" fwhm="0.0316071" res="13391.5" algo="Sum"/><pk mz="423.32186842" i="839.837" sn="4.81976" a="18.2122" fwhm="0.0257396" res="16446.3" algo="Sum"/><pk mz="423.35667877" i="833.591" sn="4.78392" a="34.906" fwhm="0.0402448" res="10519.5" algo="Sum"/><pk mz="423.45679734" i="647.954" sn="3.71767" a="15.9932" fwhm="0.0210229" res="20142.7" algo="Sum"/><pk mz="423.76977525" i="1127.3" sn="6.45586" a="33.914" fwhm="0.0240735" res="17603.2" algo="Sum"/><pk mz="424.27260416" i="1083.94" sn="6.1887" a="44.862" fwhm="0.0270356" res="15693.1" algo="Sum"/><pk mz="424.34142225" i="980.703" sn="5.59926" a="38.408" fwhm="0.0293916" res="14437.5" algo="Sum"/><pk mz="424.67951234" i="627.816" sn="3.57976" a="15.6056" fwhm="0.0220507" res="19259.2" algo="Sum"/><pk mz="424.77759921" i="1918.43" sn="10.9388" a="59.3046" fwhm="0.026486" res="16037.8" algo="Sum"/><pk mz="424.89763905" i="1321.7" sn="7.53768" a="34.2521" fwhm="0.0266177" res="15962.9" algo="Sum"/><pk mz="425.21678113" i="638.198" sn="3.63898" a="20.4245" fwhm="0.0410447" res="10359.8" algo="Sum"/><pk mz="425.28015537" i="1497.14" sn="8.53664" a="54.8581" fwhm="0.0366213" res="11612.9" algo="Sum"/><pk mz="425.31146075" i="953.135" sn="5.43474" a="22.9911" fwhm="0.0322165" res="13201.6" algo="Sum"/><pk mz="425.34575368" i="771.519" sn="4.39834" a="31.2952" fwhm="0.0553875" res="7679.45" algo="Sum"/><pk mz="425.78183383" i="784.623" sn="4.46956" a="23.7639" fwhm="0.0326695" res="13033" algo="Sum"/><pk mz="426.28595958" i="639.903" sn="3.63696" a="26.3095" fwhm="0.0310956" res="13708.9" algo="Sum"/><pk mz="426.31902841" i="967.184" sn="5.49709" a="22.1727" fwhm="0.0261718" res="16289.2" algo="Sum"/><pk mz="426.35704275" i="1626.77" sn="9.24543" a="44.4717" fwhm="0.023425" res="18200.9" algo="Sum"/><pk mz="426.67601541" i="646.253" sn="3.66923" a="15.1938" fwhm="0.0223942" res="19052.9" algo="Sum"/><pk mz="426.79084958" i="915.793" sn="5.19803" a="23.3169" fwhm="0.0309065" res="13809.1" algo="Sum"/><pk mz="426.82535668" i="829.203" sn="4.70615" a="25.0875" fwhm="0.0271649" res="15712.4" algo="Sum"/><pk mz="427.15721801" i="836.548" sn="4.74774" a="24.4943" fwhm="0.0268083" res="15933.8" algo="Sum"/><pk mz="427.24902433" i="1069.15" sn="6.06783" a="51.032" fwhm="0.0400175" res="10676.6" algo="Sum"/><pk mz="427.35752837" i="1121.61" sn="6.36558" a="32.3251" fwhm="0.0268685" res="15905.5" algo="Sum"/><pk mz="428.37244494" i="1628.82" sn="9.21385" a="48.1991" fwhm="0.023716" res="18062.6" algo="Sum"/><pk mz="428.69904291" i="730.91" sn="4.13084" a="17.5865" fwhm="0.0213107" res="20116.7" algo="Sum"/><pk mz="428.78916305" i="626.799" sn="3.54322" a="21.3863" fwhm="0.0402732" res="10647" algo="Sum"/><pk mz="428.87043709" i="634.696" sn="3.58753" a="22.2121" fwhm="0.0294597" res="14557.9" algo="Sum"/><pk mz="429.08847381" i="828.333" sn="4.67681" a="19.6332" fwhm="0.0212707" res="20172.8" algo="Sum"/><pk mz="429.21497660" i="1113.03" sn="6.27258" a="36.1558" fwhm="0.0319895" res="13417.4" algo="Sum"/><pk mz="429.23627399" i="1234.54" sn="6.95731" a="53.853" fwhm="0.0332132" res="12923.6" algo="Sum"/><pk mz="429.31762053" i="973.336" sn="5.48527" a="27.8108" fwhm="0.0281328" res="15260.4" algo="Sum"/><pk mz="429.37240555" i="12331.7" sn="69.4764" a="299.824" fwhm="0.0212326" res="20222.4" algo="Sum"/><pk mz="430.37753114" i="3990.59" sn="22.3863" a="116.098" fwhm="0.0254236" res="16928.3" algo="Sum"/><pk mz="430.69586125" i="1422.04" sn="7.9755" a="35.3619" fwhm="0.0211406" res="20373" algo="Sum"/><pk mz="430.86625560" i="697.55" sn="3.91136" a="19.3721" fwhm="0.0316694" res="13605.1" algo="Sum"/><pk mz="430.91381923" i="988.015" sn="5.53954" a="32.1081" fwhm="0.0242621" res="17760.8" algo="Sum"/><pk mz="431.17152231" i="1092.96" sn="6.12564" a="47.5805" fwhm="0.0406813" res="10598.8" algo="Sum"/><pk mz="431.23987210" i="977.7" sn="5.47956" a="27.1195" fwhm="0.0330115" res="13063.3" algo="Sum"/><pk mz="431.27917899" i="912.061" sn="5.11271" a="39.2655" fwhm="0.0562083" res="7672.88" algo="Sum"/><pk mz="431.38343236" i="964.644" sn="5.40733" a="29.1408" fwhm="0.0306623" res="14068.9" algo="Sum"/><pk mz="431.42147725" i="913.986" sn="5.12179" a="20.0796" fwhm="0.0203781" res="21170.8" algo="Sum"/><pk mz="432.69287293" i="1351.3" sn="7.55792" a="38.1201" fwhm="0.0239972" res="18031" algo="Sum"/><pk mz="433.27427437" i="696.87" sn="3.88512" a="21.4065" fwhm="0.0381554" res="11355.5" algo="Sum"/><pk mz="433.29826381" i="697.61" sn="3.88906" a="29.0107" fwhm="0.0422275" res="10261" algo="Sum"/><pk mz="433.36392873" i="641.709" sn="3.57802" a="24.3452" fwhm="0.0398637" res="10871.1" algo="Sum"/><pk mz="434.69349967" i="793.759" sn="4.41429" a="28.4116" fwhm="0.0342759" res="12682.2" algo="Sum"/><pk mz="435.28387953" i="637.586" sn="3.54176" a="21.5913" fwhm="0.0452585" res="9617.72" algo="Sum"/><pk mz="435.32608904" i="710.742" sn="3.94814" a="26.2349" fwhm="0.0493751" res="8816.7" algo="Sum"/><pk mz="436.77839172" i="638.959" sn="3.53887" a="18.7623" fwhm="0.0360346" res="12121.1" algo="Sum"/><pk mz="436.81976070" i="641.917" sn="3.55525" a="19.785" fwhm="0.0312753" res="13966.9" algo="Sum"/><pk mz="436.88265182" i="691.759" sn="3.83078" a="24.1544" fwhm="0.0319345" res="13680.6" algo="Sum"/><pk mz="437.18665385" i="812.631" sn="4.49473" a="25.7021" fwhm="0.0307152" res="14233.6" algo="Sum"/><pk mz="437.23574644" i="1902.89" sn="10.5251" a="60.6989" fwhm="0.0267281" res="16358.7" algo="Sum"/><pk mz="437.28285475" i="796.672" sn="4.40687" a="31.2171" fwhm="0.0476739" res="9172.37" algo="Sum"/><pk mz="437.33826830" i="818.306" sn="4.52676" a="38.1259" fwhm="0.0460327" res="9500.61" algo="Sum"/><pk mz="438.29346557" i="690.534" sn="3.81785" a="26.8414" fwhm="0.0381441" res="11490.5" algo="Sum"/><pk mz="438.72770802" i="690.867" sn="3.81188" a="20.4528" fwhm="0.0280458" res="15643.3" algo="Sum"/><pk mz="439.27662554" i="809.696" sn="4.4654" a="33.0034" fwhm="0.0553403" res="7937.73" algo="Sum"/><pk mz="439.35318199" i="707.247" sn="3.89962" a="29.6852" fwhm="0.0535108" res="8210.55" algo="Sum"/><pk mz="440.72510179" i="1168.85" sn="6.40275" a="35.2998" fwhm="0.0229873" res="19172.6" algo="Sum"/><pk mz="441.29689613" i="2521.09" sn="13.7912" a="82.9965" fwhm="0.0258058" res="17100.7" algo="Sum"/><pk mz="442.29962806" i="842.305" sn="4.58433" a="27.9465" fwhm="0.0282865" res="15636.4" algo="Sum"/><pk mz="442.72632887" i="936.966" sn="5.09394" a="37.2262" fwhm="0.0393637" res="11247.1" algo="Sum"/><pk mz="443.30033365" i="652.007" sn="3.53513" a="24.0349" fwhm="0.0421795" res="10509.9" algo="Sum"/><pk mz="443.33365747" i="816.974" sn="4.42954" a="31.375" fwhm="0.0420283" res="10548.5" algo="Sum"/><pk mz="444.73457912" i="840.275" sn="4.53084" a="31.2495" fwhm="0.0427369" res="10406.3" algo="Sum"/><pk mz="444.85131690" i="690.586" sn="3.72336" a="25.2561" fwhm="0.0311811" res="14266.7" algo="Sum"/><pk mz="445.12005246" i="1083.4" sn="5.84211" a="33.7874" fwhm="0.029848" res="14912.9" algo="Sum"/><pk mz="445.20135271" i="700.593" sn="3.77829" a="32.6806" fwhm="0.0458762" res="9704.4" algo="Sum"/><pk mz="445.29865346" i="783.587" sn="4.22591" a="33.6953" fwhm="0.0499149" res="8921.16" algo="Sum"/><pk mz="445.36697279" i="3298.04" sn="17.7864" a="99.8104" fwhm="0.0236772" res="18809.9" algo="Sum"/><pk mz="445.43695865" i="818.801" sn="4.41572" a="20.7149" fwhm="0.0241505" res="18444.2" algo="Sum"/><pk mz="446.28512653" i="661.275" sn="3.55429" a="21.6877" fwhm="0.033339" res="13386.3" algo="Sum"/><pk mz="446.37009681" i="1131.42" sn="6.08026" a="31.6909" fwhm="0.0237968" res="18757.6" algo="Sum"/><pk mz="447.17087688" i="781.963" sn="4.19362" a="39.2814" fwhm="0.0517396" res="8642.73" algo="Sum"/><pk mz="447.28535819" i="789.867" sn="4.23593" a="35.9094" fwhm="0.0548404" res="8156.13" algo="Sum"/><pk mz="447.34970717" i="752.879" sn="4.03708" a="24.1595" fwhm="0.0418393" res="10692.1" algo="Sum"/><pk mz="447.37600594" i="706.237" sn="3.78634" a="18.2429" fwhm="0.0338881" res="13201.6" algo="Sum"/><pk mz="447.41556246" i="633.471" sn="3.39659" a="16.9609" fwhm="0.028811" res="15529.3" algo="Sum"/><pk mz="448.75551327" i="1087.48" sn="5.80512" a="46.1374" fwhm="0.0275292" res="16301.1" algo="Sum"/><pk mz="449.28654380" i="1108.68" sn="5.91654" a="46.2288" fwhm="0.0435562" res="10315.1" algo="Sum"/><pk mz="449.36316453" i="969.312" sn="5.17257" a="29.3234" fwhm="0.0441786" res="10171.5" algo="Sum"/><pk mz="450.75347709" i="1416.8" sn="7.5356" a="43.6453" fwhm="0.0265994" res="16946" algo="Sum"/><pk mz="450.85684292" i="726.807" sn="3.86516" a="33.0845" fwhm="0.0370993" res="12152.7" algo="Sum"/><pk mz="451.25263873" i="623.019" sn="3.30961" a="15.2676" fwhm="0.0377026" res="11968.7" algo="Sum"/><pk mz="451.28188137" i="672.581" sn="3.57285" a="22.1673" fwhm="0.0460827" res="9792.88" algo="Sum"/><pk mz="451.31033695" i="634.313" sn="3.36957" a="19.9784" fwhm="0.0355154" res="12707.4" algo="Sum"/><pk mz="451.35584450" i="654.597" sn="3.47732" a="18.9674" fwhm="0.0418967" res="10773.1" algo="Sum"/><pk mz="452.75853151" i="1066.93" sn="5.66294" a="47.6662" fwhm="0.0443649" res="10205.3" algo="Sum"/><pk mz="452.85069576" i="757.153" sn="4.01808" a="32.9058" fwhm="0.0365883" res="12376.9" algo="Sum"/><pk mz="453.29675644" i="961.221" sn="5.09394" a="38.8395" fwhm="0.0537608" res="8431.74" algo="Sum"/><pk mz="453.33988635" i="1397.18" sn="7.40299" a="43.2404" fwhm="0.0393526" res="11519.9" algo="Sum"/><pk mz="454.29102659" i="1122.46" sn="5.93723" a="39.5236" fwhm="0.031239" res="14542.4" algo="Sum"/><pk mz="454.76563797" i="1079.08" sn="5.70751" a="43.8403" fwhm="0.03659" res="12428.7" algo="Sum"/><pk mz="455.31061579" i="833.076" sn="4.40085" a="27.8183" fwhm="0.0471545" res="9655.71" algo="Sum"/><pk mz="455.34199225" i="723.257" sn="3.82077" a="19.7997" fwhm="0.0322991" res="14097.7" algo="Sum"/><pk mz="457.30202460" i="785.713" sn="4.14209" a="25.4394" fwhm="0.0414703" res="11027.2" algo="Sum"/><pk mz="457.31664857" i="743.362" sn="3.91883" a="8.89265" fwhm="0.0215052" res="21265.4" algo="Sum"/><pk mz="457.33446948" i="748.194" sn="3.9443" a="8.86824" fwhm="0.012652" res="36147.2" algo="Sum"/><pk mz="457.34927337" i="748.639" sn="3.94665" a="23.2124" fwhm="0.0358202" res="12767.9" algo="Sum"/><pk mz="458.78475885" i="1450.07" sn="7.62523" a="53.1533" fwhm="0.0282527" res="16238.6" algo="Sum"/><pk mz="459.27808966" i="707.449" sn="3.71411" a="24.958" fwhm="0.0475582" res="9657.18" algo="Sum"/><pk mz="459.32146336" i="994.237" sn="5.21882" a="44.3591" fwhm="0.0430913" res="10659.3" algo="Sum"/><pk mz="459.45304525" i="637.057" sn="3.34313" a="16.9995" fwhm="0.0234165" res="19620.9" algo="Sum"/><pk mz="460.78196376" i="1601.29" sn="8.35866" a="48.0642" fwhm="0.0276309" res="16676.3" algo="Sum"/><pk mz="461.29142749" i="978.755" sn="5.10732" a="30.0664" fwhm="0.0312397" res="14766.2" algo="Sum"/><pk mz="461.32696119" i="1804.87" sn="9.41814" a="77.0406" fwhm="0.0447854" res="10300.8" algo="Sum"/><pk mz="461.39634674" i="968.15" sn="5.05197" a="27.8328" fwhm="0.0266679" res="17301.6" algo="Sum"/><pk mz="462.33071975" i="645.769" sn="3.36171" a="24.8071" fwhm="0.0530039" res="8722.57" algo="Sum"/><pk mz="462.78865656" i="1070.39" sn="5.55317" a="59.2688" fwhm="0.0462291" res="10010.8" algo="Sum"/><pk mz="463.30492143" i="892.234" sn="4.62502" a="30.159" fwhm="0.042914" res="10796.1" algo="Sum"/><pk mz="463.35336841" i="1478.17" sn="7.66386" a="44.9436" fwhm="0.0385005" res="12035" algo="Sum"/><pk mz="464.79235052" i="909.605" sn="4.68844" a="35.2481" fwhm="0.0339072" res="13707.8" algo="Sum"/><pk mz="465.30815297" i="668.519" sn="3.44631" a="28.323" fwhm="0.055557" res="8375.32" algo="Sum"/><pk mz="465.33215974" i="648.115" sn="3.34112" a="12.5557" fwhm="0.0255245" res="18230.8" algo="Sum"/><pk mz="465.36609904" i="958.341" sn="4.94045" a="24.8126" fwhm="0.0293886" res="15834.9" algo="Sum"/><pk mz="466.80968403" i="678.802" sn="3.48646" a="18.8588" fwhm="0.0389814" res="11975.2" algo="Sum"/><pk mz="467.27780968" i="1037.48" sn="5.32741" a="36.2729" fwhm="0.0415634" res="11242.5" algo="Sum"/><pk mz="467.31449678" i="866.484" sn="4.44932" a="34.4189" fwhm="0.0386026" res="12105.8" algo="Sum"/><pk mz="467.37136293" i="907.959" sn="4.66229" a="30.9121" fwhm="0.0430788" res="10849.2" algo="Sum"/><pk mz="468.30609358" i="2139.61" sn="10.9431" a="76.0046" fwhm="0.0280393" res="16701.8" algo="Sum"/><pk mz="468.81241709" i="1649.43" sn="8.42084" a="53.0843" fwhm="0.0295227" res="15879.7" algo="Sum"/><pk mz="469.32038844" i="1399.86" sn="7.14855" a="63.9163" fwhm="0.0509594" res="9209.7" algo="Sum"/><pk mz="469.36416694" i="2441.45" sn="12.4683" a="80.6634" fwhm="0.0280104" res="16756.8" algo="Sum"/><pk mz="470.36766411" i="864.127" sn="4.40157" a="31.1174" fwhm="0.0293121" res="16046.9" algo="Sum"/><pk mz="470.81103753" i="1363.63" sn="6.93795" a="42.2344" fwhm="0.0270705" res="17392" algo="Sum"/><pk mz="471.33028582" i="835.175" sn="4.24782" a="45.5358" fwhm="0.0523376" res="9005.59" algo="Sum"/><pk mz="471.73839162" i="914.271" sn="4.64549" a="23.8873" fwhm="0.0242688" res="19438.1" algo="Sum"/><pk mz="472.24242206" i="660.232" sn="3.35123" a="27.3349" fwhm="0.0371514" res="12711.3" algo="Sum"/><pk mz="472.82115191" i="896.305" sn="4.54901" a="45.3011" fwhm="0.0497328" res="9507.24" algo="Sum"/><pk mz="473.30214183" i="737.405" sn="3.73584" a="19.5909" fwhm="0.0372884" res="12693" algo="Sum"/><pk mz="473.34262580" i="1118.83" sn="5.6688" a="48.2212" fwhm="0.0480941" res="9842" algo="Sum"/><pk mz="473.46777049" i="648.656" sn="3.28803" a="18.0804" fwhm="0.0255301" res="18545.5" algo="Sum"/><pk mz="474.82215222" i="801.982" sn="4.0481" a="30.6824" fwhm="0.0398888" res="11903.6" algo="Sum"/><pk mz="475.25823193" i="716.201" sn="3.6083" a="27.8358" fwhm="0.0431921" res="11003.4" algo="Sum"/><pk mz="475.32290689" i="4729.17" sn="23.8301" a="153.6" fwhm="0.0256562" res="18526.6" algo="Sum"/><pk mz="475.41278600" i="1295.3" sn="6.51854" a="39.9412" fwhm="0.0278593" res="17064.8" algo="Sum"/><pk mz="476.27395164" i="670.157" sn="3.36861" a="21.6314" fwhm="0.0365451" res="13032.5" algo="Sum"/><pk mz="476.32541158" i="1525.11" sn="7.66611" a="59.3977" fwhm="0.0312772" res="15229.2" algo="Sum"/><pk mz="476.84009875" i="682.514" sn="3.42827" a="33.2588" fwhm="0.0519657" res="9176.06" algo="Sum"/><pk mz="477.33123470" i="1722.24" sn="8.63388" a="61.2946" fwhm="0.0348945" res="13679.3" algo="Sum"/><pk mz="477.39008125" i="662.724" sn="3.32235" a="21.6005" fwhm="0.0365704" res="13054" algo="Sum"/><pk mz="478.29233204" i="1348.38" sn="6.75485" a="34.7918" fwhm="0.029789" res="16056" algo="Sum"/><pk mz="478.32823317" i="4556.89" sn="22.8253" a="136.61" fwhm="0.0253653" res="18857.6" algo="Sum"/><pk mz="478.84161949" i="1384.41" sn="6.92352" a="55.7084" fwhm="0.0289701" res="16528.8" algo="Sum"/><pk mz="479.30441810" i="815.979" sn="4.08072" a="34.7346" fwhm="0.0376561" res="12728.5" algo="Sum"/><pk mz="479.33290960" i="1888.84" sn="9.44612" a="81.7169" fwhm="0.0395366" res="12123.8" algo="Sum"/><pk mz="479.40461749" i="707.665" sn="3.53872" a="22.5625" fwhm="0.03627" res="13217.7" algo="Sum"/><pk mz="480.31154355" i="881.265" sn="4.39992" a="29.6266" fwhm="0.0337578" res="14228.2" algo="Sum"/><pk mz="480.34326494" i="1805.3" sn="9.01338" a="63.1159" fwhm="0.0292668" res="16412.5" algo="Sum"/><pk mz="480.83939213" i="1051.08" sn="5.23908" a="35.6468" fwhm="0.0324042" res="14838.8" algo="Sum"/><pk mz="481.20320266" i="2893.8" sn="14.3857" a="82.9056" fwhm="0.025202" res="19093.8" algo="Sum"/><pk mz="481.26063512" i="2401.15" sn="11.9363" a="77.8709" fwhm="0.0281586" res="17091.1" algo="Sum"/><pk mz="481.31168332" i="807.694" sn="4.01468" a="22.779" fwhm="0.0389381" res="12360.9" algo="Sum"/><pk mz="481.35030625" i="1258.82" sn="6.25645" a="53.6149" fwhm="0.0489846" res="9826.56" algo="Sum"/><pk mz="482.20602946" i="798.067" sn="3.95909" a="24.6315" fwhm="0.0275503" res="17502.7" algo="Sum"/><pk mz="482.26400329" i="690.699" sn="3.42713" a="23.756" fwhm="0.0352388" res="13685.6" algo="Sum"/><pk mz="482.32181009" i="2614.59" sn="12.9735" a="74.1787" fwhm="0.0278435" res="17322.6" algo="Sum"/><pk mz="482.35891987" i="2071.75" sn="10.2794" a="59.3986" fwhm="0.0328222" res="14696.1" algo="Sum"/><pk mz="482.72953714" i="655.258" sn="3.2449" a="20.6557" fwhm="0.0357812" res="13491.1" algo="Sum"/><pk mz="482.85438899" i="880.401" sn="4.35278" a="34.6619" fwhm="0.035159" res="13733.4" algo="Sum"/><pk mz="483.27473368" i="640.786" sn="3.16794" a="18.5247" fwhm="0.0374039" res="12920.4" algo="Sum"/><pk mz="483.32672056" i="1316.16" sn="6.50686" a="62.4448" fwhm="0.0569974" res="8479.8" algo="Sum"/><pk mz="483.37847682" i="5503.33" sn="27.2075" a="169.321" fwhm="0.0257557" res="18767.9" algo="Sum"/><pk mz="484.32294655" i="813.742" sn="4.01611" a="36.4557" fwhm="0.048899" res="9904.56" algo="Sum"/><pk mz="484.38254828" i="1936.78" sn="9.55631" a="55.1183" fwhm="0.0248326" res="19505.9" algo="Sum"/><pk mz="485.30163765" i="710.225" sn="3.49244" a="17.0076" fwhm="0.0304107" res="15958.2" algo="Sum"/><pk mz="485.35867691" i="2503.69" sn="12.3122" a="120.755" fwhm="0.0372841" res="13017.8" algo="Sum"/><pk mz="486.36276242" i="936.278" sn="4.59075" a="34.3862" fwhm="0.033109" res="14689.7" algo="Sum"/><pk mz="486.86628100" i="648.827" sn="3.17708" a="27.7416" fwhm="0.0341239" res="14267.6" algo="Sum"/><pk mz="487.35579931" i="1090.26" sn="5.33171" a="30.1503" fwhm="0.0391819" res="12438.3" algo="Sum"/><pk mz="488.65316756" i="947.156" sn="4.62287" a="29.9774" fwhm="0.0254643" res="19189.8" algo="Sum"/><pk mz="488.87147185" i="1044.23" sn="5.09711" a="33.1337" fwhm="0.0283048" res="17271.7" algo="Sum"/><pk mz="489.29635685" i="785.009" sn="3.83051" a="19.6585" fwhm="0.035701" res="13705.4" algo="Sum"/><pk mz="489.32971375" i="821.059" sn="4.00641" a="19.3595" fwhm="0.0348986" res="14021.5" algo="Sum"/><pk mz="489.35137971" i="1023.24" sn="4.99296" a="40.2227" fwhm="0.0385648" res="12689.1" algo="Sum"/><pk mz="490.29320692" i="1184.08" sn="5.76355" a="63.3757" fwhm="0.0490923" res="9987.17" algo="Sum"/><pk mz="490.64960311" i="1111.93" sn="5.40579" a="35.6502" fwhm="0.0254579" res="19273" algo="Sum"/><pk mz="490.81709993" i="685.635" sn="3.33331" a="26.3467" fwhm="0.0464353" res="10569.9" algo="Sum"/><pk mz="491.30621324" i="1110.57" sn="5.3967" a="59.2805" fwhm="0.0569336" res="8629.46" algo="Sum"/><pk mz="491.37024830" i="1008.44" sn="4.90042" a="37.7769" fwhm="0.0333726" res="14723.8" algo="Sum"/><pk mz="492.65149919" i="723.711" sn="3.49774" a="27.687" fwhm="0.0341759" res="14415.2" algo="Sum"/><pk mz="492.88324359" i="678.676" sn="3.2773" a="22.7794" fwhm="0.0420764" res="11714" algo="Sum"/><pk mz="493.32290490" i="1977.52" sn="9.54329" a="76.7107" fwhm="0.0435685" res="11322.9" algo="Sum"/><pk mz="493.38513487" i="877.24" sn="4.23347" a="29.8367" fwhm="0.0392255" res="12578.2" algo="Sum"/><pk mz="494.32237113" i="3366.04" sn="16.1579" a="123.637" fwhm="0.028167" res="17549.7" algo="Sum"/><pk mz="494.83876219" i="965.765" sn="4.6302" a="35.8678" fwhm="0.039368" res="12569.6" algo="Sum"/><pk mz="495.32808922" i="1501.44" sn="7.19322" a="69.2299" fwhm="0.051645" res="9591.01" algo="Sum"/><pk mz="496.33826508" i="134307" sn="640.512" a="3197.92" fwhm="0.020765" res="23902.6" algo="Sum"/><pk mz="496.83555380" i="738.327" sn="3.51962" a="28.1507" fwhm="0.0482321" res="10300.9" algo="Sum"/><pk mz="497.23440592" i="656.969" sn="3.12908" a="18.8635" fwhm="0.026773" res="18572.2" algo="Sum"/><pk mz="497.28147776" i="622.724" sn="2.96624" a="19.2141" fwhm="0.0439764" res="11307.9" algo="Sum"/><pk mz="497.34140225" i="35500.7" sn="169.069" a="972.82" fwhm="0.0237704" res="20922.7" algo="Sum"/><pk mz="498.34413564" i="7054.57" sn="33.4753" a="200.541" fwhm="0.0243909" res="20431.5" algo="Sum"/><pk mz="498.68192940" i="816.895" sn="3.8752" a="31.4189" fwhm="0.0244475" res="20398.1" algo="Sum"/><pk mz="499.37203051" i="2637.23" sn="12.4888" a="81.1567" fwhm="0.0342229" res="14591.8" algo="Sum"/><pk mz="500.27436358" i="914.168" sn="4.32742" a="35.605" fwhm="0.0362705" res="13792.9" algo="Sum"/><pk mz="500.37551960" i="960.098" sn="4.54609" a="31.1831" fwhm="0.0347085" res="14416.5" algo="Sum"/><pk mz="500.68164662" i="791.699" sn="3.74754" a="29.6951" fwhm="0.0373924" res="13389.9" algo="Sum"/><pk mz="501.27764408" i="797.431" sn="3.77743" a="32.0349" fwhm="0.0455317" res="11009.4" algo="Sum"/><pk mz="501.38836666" i="3001.93" sn="14.2232" a="107.628" fwhm="0.0293913" res="17059.1" algo="Sum"/><pk mz="502.29032264" i="1519.85" sn="7.19393" a="51.1595" fwhm="0.0346102" res="14512.8" algo="Sum"/><pk mz="502.32498795" i="1164.49" sn="5.5119" a="40.0351" fwhm="0.0401544" res="12509.8" algo="Sum"/><pk mz="502.39128976" i="1022.85" sn="4.84148" a="41.6841" fwhm="0.0315192" res="15939.2" algo="Sum"/><pk mz="502.68857999" i="628.489" sn="2.97335" a="29.6907" fwhm="0.0413397" res="12160" algo="Sum"/><pk mz="502.80625176" i="666.759" sn="3.15482" a="33.7554" fwhm="0.0585992" res="8580.43" algo="Sum"/><pk mz="503.29861535" i="1011.71" sn="4.78055" a="46.4647" fwhm="0.0530439" res="9488.34" algo="Sum"/><pk mz="503.32529152" i="973.77" sn="4.60126" a="30.8954" fwhm="0.0410152" res="12271.7" algo="Sum"/><pk mz="503.37123323" i="628.112" sn="2.96829" a="18.2359" fwhm="0.0398205" res="12641" algo="Sum"/><pk mz="503.40139489" i="675.517" sn="3.19218" a="29.9787" fwhm="0.0426836" res="11793.8" algo="Sum"/><pk mz="504.30414370" i="1516.86" sn="7.15313" a="48.9698" fwhm="0.0320557" res="15732.1" algo="Sum"/><pk mz="504.33952681" i="1681.58" sn="7.93012" a="63.7135" fwhm="0.0330368" res="15266" algo="Sum"/><pk mz="504.80432450" i="630.065" sn="2.96368" a="16.6962" fwhm="0.0398774" res="12658.9" algo="Sum"/><pk mz="505.31375205" i="1162.71" sn="5.46309" a="31.8476" fwhm="0.0398972" res="12665.4" algo="Sum"/><pk mz="505.34150096" i="1194.05" sn="5.61034" a="47.0019" fwhm="0.0411347" res="12285.1" algo="Sum"/><pk mz="506.35766659" i="1667.83" sn="7.8149" a="63.3549" fwhm="0.0307123" res="16487.2" algo="Sum"/><pk mz="506.71163703" i="718.614" sn="3.35628" a="35.5668" fwhm="0.034296" res="14774.6" algo="Sum"/><pk mz="507.30100024" i="1182.93" sn="5.52219" a="63.8823" fwhm="0.0554842" res="9143.17" algo="Sum"/><pk mz="507.36287892" i="1148.47" sn="5.3611" a="57.0287" fwhm="0.0562063" res="9026.8" algo="Sum"/><pk mz="508.33556715" i="964.854" sn="4.49705" a="32.3383" fwhm="0.0412664" res="12318.4" algo="Sum"/><pk mz="508.37340118" i="1686.92" sn="7.86189" a="54.0952" fwhm="0.02942" res="17279.9" algo="Sum"/><pk mz="508.71098709" i="1131.57" sn="5.25579" a="38.2809" fwhm="0.0283978" res="17913.8" algo="Sum"/><pk mz="508.81273454" i="709.407" sn="3.29428" a="40.9031" fwhm="0.0520715" res="9771.43" algo="Sum"/><pk mz="509.32352218" i="1343.11" sn="6.23283" a="41.7996" fwhm="0.0390858" res="13030.9" algo="Sum"/><pk mz="509.36193542" i="4411.05" sn="20.47" a="164.414" fwhm="0.0297403" res="17127" algo="Sum"/><pk mz="510.35600247" i="3963.38" sn="18.3492" a="163.199" fwhm="0.0335266" res="15222.4" algo="Sum"/><pk mz="510.71275546" i="909.322" sn="4.20771" a="39.2815" fwhm="0.0449438" res="11363.4" algo="Sum"/><pk mz="510.75586808" i="657.703" sn="3.04339" a="18.2291" fwhm="0.0367506" res="13897.9" algo="Sum"/><pk mz="510.80556643" i="840.545" sn="3.88969" a="42.7656" fwhm="0.0442637" res="11540.1" algo="Sum"/><pk mz="511.24992981" i="2415.79" sn="11.1791" a="85.0695" fwhm="0.0274371" res="18633.5" algo="Sum"/><pk mz="511.29961244" i="642.378" sn="2.9726" a="13.4742" fwhm="0.0267553" res="19110.2" algo="Sum"/><pk mz="511.35596435" i="1746.38" sn="8.08138" a="80.8153" fwhm="0.0541736" res="9439.21" algo="Sum"/><pk mz="512.25291402" i="684.624" sn="3.16814" a="28.8897" fwhm="0.0449127" res="11405.5" algo="Sum"/><pk mz="512.32993750" i="1151.76" sn="5.32939" a="42.043" fwhm="0.040187" res="12748.6" algo="Sum"/><pk mz="512.71828455" i="718.559" sn="3.32241" a="39.8251" fwhm="0.0469967" res="10909.7" algo="Sum"/><pk mz="512.82329990" i="721.78" sn="3.3373" a="33.4867" fwhm="0.0480235" res="10678.6" algo="Sum"/><pk mz="513.34927970" i="993.669" sn="4.59671" a="31.8318" fwhm="0.0461159" res="11131.7" algo="Sum"/><pk mz="513.40086597" i="1171.31" sn="5.4185" a="49.3031" fwhm="0.0432215" res="11878.4" algo="Sum"/><pk mz="515.32025127" i="665.823" sn="3.06664" a="20.6046" fwhm="0.0432948" res="11902.6" algo="Sum"/><pk mz="515.41059375" i="88881.7" sn="409.447" a="2333.8" fwhm="0.0227384" res="22667" algo="Sum"/><pk mz="515.51003572" i="865.339" sn="3.98657" a="25.622" fwhm="0.0338399" res="15233.8" algo="Sum"/><pk mz="516.30393115" i="1650.3" sn="7.58224" a="61.9434" fwhm="0.0305221" res="16915.7" algo="Sum"/><pk mz="516.41337926" i="30085.8" sn="138.225" a="816.614" fwhm="0.0246417" res="20956.9" algo="Sum"/><pk mz="516.74062845" i="1057.82" sn="4.85584" a="40.0334" fwhm="0.037275" res="13862.9" algo="Sum"/><pk mz="517.31007862" i="825.298" sn="3.78551" a="38.3072" fwhm="0.0431512" res="11988.3" algo="Sum"/><pk mz="517.37188193" i="1430.84" sn="6.56226" a="61.5502" fwhm="0.0599393" res="8631.6" algo="Sum"/><pk mz="517.41250387" i="8571.51" sn="39.307" a="300.462" fwhm="0.0303359" res="17056.1" algo="Sum"/><pk mz="518.31915486" i="56896.1" sn="260.033" a="1564.62" fwhm="0.0238461" res="21736" algo="Sum"/><pk mz="518.41160563" i="2253.53" sn="10.2988" a="94.523" fwhm="0.0420514" res="12328.1" algo="Sum"/><pk mz="518.73921077" i="1523.13" sn="6.96307" a="55.8584" fwhm="0.0300512" res="17261.8" algo="Sum"/><pk mz="518.83821420" i="661.395" sn="3.02417" a="24.5447" fwhm="0.0343655" res="15097.7" algo="Sum"/><pk mz="519.13683884" i="876.179" sn="4.00234" a="31.5115" fwhm="0.0274669" res="18900.4" algo="Sum"/><pk mz="519.32243448" i="16471.7" sn="75.231" a="499.727" fwhm="0.0258468" res="20092.4" algo="Sum"/><pk mz="519.40428058" i="928.703" sn="4.24286" a="29.6359" fwhm="0.0449442" res="11556.7" algo="Sum"/><pk mz="520.33676616" i="51717" sn="235.613" a="1430.8" fwhm="0.0243431" res="21375.2" algo="Sum"/><pk mz="520.74318406" i="1088.55" sn="4.95568" a="52.0844" fwhm="0.0488745" res="10654.7" algo="Sum"/><pk mz="521.26258621" i="790.865" sn="3.59839" a="32.3338" fwhm="0.050294" res="10364.3" algo="Sum"/><pk mz="521.33986601" i="15147" sn="68.8299" a="451.102" fwhm="0.0259627" res="20080.3" algo="Sum"/><pk mz="522.35203433" i="31816.2" sn="144.213" a="931.885" fwhm="0.0257931" res="20251.6" algo="Sum"/><pk mz="522.59498174" i="840.01" sn="3.80665" a="32.9283" fwhm="0.0289492" res="18052.1" algo="Sum"/><pk mz="522.74907292" i="886.99" sn="4.01878" a="42.1298" fwhm="0.0459375" res="11379.6" algo="Sum"/><pk mz="523.25459048" i="1092.81" sn="4.94764" a="46.0975" fwhm="0.0463557" res="11287.8" algo="Sum"/><pk mz="523.30164750" i="1034.18" sn="4.6822" a="28.2873" fwhm="0.0354094" res="14778.6" algo="Sum"/><pk mz="523.35629821" i="9656.46" sn="43.719" a="359.652" fwhm="0.0296144" res="17672.4" algo="Sum"/><pk mz="523.46803997" i="1109.71" sn="5.02317" a="41.6252" fwhm="0.0264405" res="19797.9" algo="Sum"/><pk mz="524.27094710" i="888.096" sn="4.0149" a="41.7576" fwhm="0.0466273" res="11243.9" algo="Sum"/><pk mz="524.36807683" i="43518" sn="196.741" a="1262.31" fwhm="0.0248242" res="21123.2" algo="Sum"/><pk mz="525.28449062" i="2728.64" sn="12.3446" a="110.293" fwhm="0.0320898" res="16369.2" algo="Sum"/><pk mz="525.37116910" i="13717.5" sn="62.0533" a="430.46" fwhm="0.0266278" res="19730.2" algo="Sum"/><pk mz="526.28963412" i="1804.86" sn="8.15496" a="64.0384" fwhm="0.0301477" res="17457.1" algo="Sum"/><pk mz="526.34043117" i="866.844" sn="3.91669" a="16.8407" fwhm="0.0261046" res="20162.7" algo="Sum"/><pk mz="526.37331969" i="2863.5" sn="12.9383" a="105.118" fwhm="0.0302226" res="17416.5" algo="Sum"/><pk mz="526.77060064" i="1363.79" sn="6.15578" a="56.792" fwhm="0.035479" res="14847.4" algo="Sum"/><pk mz="526.84443902" i="627.59" sn="2.83276" a="24.9411" fwhm="0.047095" res="11186.9" algo="Sum"/><pk mz="527.29533069" i="860.928" sn="3.88039" a="34.9943" fwhm="0.042612" res="12374.3" algo="Sum"/><pk mz="527.32657326" i="984.282" sn="4.43637" a="33.0005" fwhm="0.0448412" res="11759.9" algo="Sum"/><pk mz="527.37923352" i="1025.87" sn="4.62392" a="44.0172" fwhm="0.0472143" res="11169.9" algo="Sum"/><pk mz="528.76793310" i="1512.87" sn="6.79671" a="56.3687" fwhm="0.0360094" res="14684.2" algo="Sum"/><pk mz="529.32375257" i="781.943" sn="3.51222" a="22.6709" fwhm="0.0329877" res="16046.1" algo="Sum"/><pk mz="529.34595983" i="856.935" sn="3.84906" a="34.8184" fwhm="0.0495715" res="10678.4" algo="Sum"/><pk mz="529.40389981" i="761.589" sn="3.4208" a="36.7317" fwhm="0.0631694" res="8380.7" algo="Sum"/><pk mz="530.35321447" i="889.258" sn="3.98322" a="36.915" fwhm="0.0437177" res="12131.3" algo="Sum"/><pk mz="530.77405721" i="1110.93" sn="4.96461" a="67.382" fwhm="0.0489836" res="10835.7" algo="Sum"/><pk mz="531.34654351" i="1532.28" sn="6.84096" a="65.0275" fwhm="0.0445295" res="11932.5" algo="Sum"/><pk mz="531.40431088" i="20163.6" sn="90.0441" a="603.343" fwhm="0.0261991" res="20283.3" algo="Sum"/><pk mz="531.46947083" i="878.246" sn="3.92186" a="23.0264" fwhm="0.0375322" res="14160.4" algo="Sum"/><pk mz="531.50525166" i="631.911" sn="2.82113" a="20.2821" fwhm="0.0384987" res="13805.8" algo="Sum"/><pk mz="532.33660736" i="1647.09" sn="7.34903" a="66.5482" fwhm="0.0409753" res="12991.7" algo="Sum"/><pk mz="532.40920427" i="6661.7" sn="29.6896" a="223.159" fwhm="0.037647" res="14142.1" algo="Sum"/><pk mz="532.43055080" i="5666.49" sn="25.2452" a="141.922" fwhm="0.0224056" res="23763.3" algo="Sum"/><pk mz="532.77878834" i="896.484" sn="3.98868" a="36.3566" fwhm="0.0487159" res="10936.4" algo="Sum"/><pk mz="533.34614789" i="1070.54" sn="4.76182" a="42.2786" fwhm="0.0510578" res="10445.9" algo="Sum"/><pk mz="533.40655084" i="2487.39" sn="11.0589" a="105.091" fwhm="0.0441798" res="12073.5" algo="Sum"/><pk mz="533.43773051" i="2218.33" sn="9.8627" a="69.8848" fwhm="0.0350539" res="15217.6" algo="Sum"/><pk mz="534.29410909" i="1928.48" sn="8.55644" a="75.3769" fwhm="0.0421795" res="12667.1" algo="Sum"/><pk mz="534.40776814" i="772.566" sn="3.42778" a="24.9057" fwhm="0.0450467" res="11863.4" algo="Sum"/><pk mz="534.43491823" i="782.023" sn="3.46974" a="26.4163" fwhm="0.0374728" res="14261.9" algo="Sum"/><pk mz="534.78700845" i="760.887" sn="3.37592" a="48.1619" fwhm="0.06535" res="8183.43" algo="Sum"/><pk mz="535.30035967" i="955.771" sn="4.23845" a="31.7783" fwhm="0.0385554" res="13883.9" algo="Sum"/><pk mz="535.31974816" i="897.51" sn="3.98009" a="27.6243" fwhm="0.0410652" res="13035.9" algo="Sum"/><pk mz="535.37629176" i="2926.56" sn="12.9781" a="137.813" fwhm="0.0340521" res="15722.3" algo="Sum"/><pk mz="536.33452439" i="674.703" sn="2.99228" a="20.8811" fwhm="0.0409617" res="13093.6" algo="Sum"/><pk mz="536.37856961" i="1272.69" sn="5.64441" a="47.3032" fwhm="0.0418671" res="12811.5" algo="Sum"/><pk mz="536.72937070" i="827.825" sn="3.66908" a="31.756" fwhm="0.0491129" res="10928.5" algo="Sum"/><pk mz="536.79758482" i="1622.07" sn="7.18931" a="67.4444" fwhm="0.0328243" res="16353.7" algo="Sum"/><pk mz="537.23243047" i="664.626" sn="2.94455" a="26.0694" fwhm="0.0401266" res="13388.4" algo="Sum"/><pk mz="537.27020544" i="724.85" sn="3.21153" a="20.8761" fwhm="0.0403955" res="13300.2" algo="Sum"/><pk mz="537.39219500" i="622594" sn="2758.47" a="11680" fwhm="0.016087" res="33405.4" algo="Sum"/><pk mz="538.39500774" i="186100" sn="822.988" a="4520.53" fwhm="0.0209464" res="25703.5" algo="Sum"/><pk mz="538.79595010" i="1518.38" sn="6.71265" a="64.161" fwhm="0.0356584" res="15109.9" algo="Sum"/><pk mz="538.88063431" i="684.118" sn="3.02387" a="37.0865" fwhm="0.0476509" res="11308.9" algo="Sum"/><pk mz="539.28647296" i="657.78" sn="2.90844" a="33.9461" fwhm="0.0413607" res="13038.6" algo="Sum"/><pk mz="539.39383688" i="52398.4" sn="231.688" a="1625.18" fwhm="0.0279453" res="19301.8" algo="Sum"/><pk mz="540.30339738" i="730.118" sn="3.21931" a="25.802" fwhm="0.0442832" res="12201.1" algo="Sum"/><pk mz="540.39326432" i="12595.2" sn="55.5358" a="464.175" fwhm="0.0307073" res="17598.2" algo="Sum"/><pk mz="540.80676427" i="1110.02" sn="4.88767" a="35.606" fwhm="0.0469404" res="11521.1" algo="Sum"/><pk mz="540.89153648" i="649.967" sn="2.86259" a="31.7299" fwhm="0.0427299" res="12658.4" algo="Sum"/><pk mz="541.11723780" i="977.178" sn="4.30201" a="39.5926" fwhm="0.0302883" res="17865.5" algo="Sum"/><pk mz="541.26023701" i="630.736" sn="2.77645" a="25.4181" fwhm="0.0500877" res="10806.2" algo="Sum"/><pk mz="541.34201360" i="1276.21" sn="5.61701" a="46.0621" fwhm="0.0513425" res="10543.7" algo="Sum"/><pk mz="541.39276082" i="3165.68" sn="13.93" a="127.931" fwhm="0.035924" res="15070.5" algo="Sum"/><pk mz="541.45603707" i="1474.98" sn="6.49167" a="49.2531" fwhm="0.0351301" res="15412.9" algo="Sum"/><pk mz="542.31809970" i="23842.8" sn="104.612" a="697.385" fwhm="0.0259277" res="20916.6" algo="Sum"/><pk mz="542.46059879" i="649.14" sn="2.84777" a="26.4496" fwhm="0.0429605" res="12627" algo="Sum"/><pk mz="542.58974501" i="719.111" sn="3.15471" a="24.998" fwhm="0.0306827" res="17683.9" algo="Sum"/><pk mz="542.74476959" i="651.041" sn="2.85513" a="21.665" fwhm="0.0464268" res="11690.3" algo="Sum"/><pk mz="542.81028684" i="860.231" sn="3.77371" a="31.2997" fwhm="0.0504159" res="10766.6" algo="Sum"/><pk mz="543.32138505" i="7654.98" sn="33.5687" a="252.961" fwhm="0.0275424" res="19726.8" algo="Sum"/><pk mz="543.37226463" i="869.109" sn="3.81206" a="15.3888" fwhm="0.0353951" res="15351.6" algo="Sum"/><pk mz="543.44023216" i="1676.57" sn="7.34865" a="66.3955" fwhm="0.0334195" res="16261.2" algo="Sum"/><pk mz="544.33395634" i="21751.1" sn="95.0817" a="688.77" fwhm="0.0268963" res="20238.3" algo="Sum"/><pk mz="544.44108629" i="855.786" sn="3.73926" a="30.3129" fwhm="0.038077" res="14298.4" algo="Sum"/><pk mz="544.82342077" i="700.458" sn="3.05998" a="38.2719" fwhm="0.0621534" res="8765.79" algo="Sum"/><pk mz="545.33791098" i="6887.81" sn="30.0416" a="255.169" fwhm="0.0297312" res="18342.3" algo="Sum"/><pk mz="545.41280093" i="1122.21" sn="4.89017" a="56.274" fwhm="0.049935" res="10922.4" algo="Sum"/><pk mz="546.34901563" i="20636.9" sn="89.8575" a="608.593" fwhm="0.0263222" res="20756.2" algo="Sum"/><pk mz="546.60773195" i="641.927" sn="2.79526" a="21.864" fwhm="0.0371638" res="14708.1" algo="Sum"/><pk mz="546.82719810" i="1324.9" sn="5.76766" a="50.6453" fwhm="0.0324359" res="16858.7" algo="Sum"/><pk mz="547.35384256" i="6620.75" sn="28.8029" a="199.747" fwhm="0.0345091" res="15861.1" algo="Sum"/><pk mz="547.46507094" i="638.012" sn="2.77557" a="23.6044" fwhm="0.0477212" res="11472.2" algo="Sum"/><pk mz="548.27102637" i="642.76" sn="2.79445" a="29.6449" fwhm="0.0502055" res="10920.5" algo="Sum"/><pk mz="548.36033166" i="2157.84" sn="9.38427" a="83.5467" fwhm="0.0406314" res="13496" algo="Sum"/><pk mz="548.61087322" i="860.419" sn="3.73822" a="37.8607" fwhm="0.0321302" res="17074.6" algo="Sum"/><pk mz="548.77615056" i="635.889" sn="2.76075" a="26.7137" fwhm="0.0550352" res="9971.37" algo="Sum"/><pk mz="548.82600271" i="977.516" sn="4.24449" a="33.8289" fwhm="0.0432843" res="12679.6" algo="Sum"/><pk mz="549.37660515" i="1448.54" sn="6.28875" a="88.3153" fwhm="0.0478184" res="11488.8" algo="Sum"/><pk mz="549.40589977" i="1452.3" sn="6.30305" a="56.6048" fwhm="0.0412296" res="13325.5" algo="Sum"/><pk mz="549.48232437" i="1512.2" sn="6.56309" a="54.16" fwhm="0.0339126" res="16202.9" algo="Sum"/><pk mz="550.38160857" i="1062.67" sn="4.6082" a="37.6713" fwhm="0.0436921" res="12596.8" algo="Sum"/><pk mz="550.48629175" i="708.318" sn="3.07118" a="26.6479" fwhm="0.0308645" res="17835.6" algo="Sum"/><pk mz="550.61901967" i="1152.64" sn="4.99476" a="54.1386" fwhm="0.0410785" res="13404.1" algo="Sum"/><pk mz="550.77432515" i="625.095" sn="2.70766" a="28.0502" fwhm="0.0513768" res="10720.3" algo="Sum"/><pk mz="550.83804696" i="932.699" sn="4.03706" a="45.8949" fwhm="0.0509208" res="10817.5" algo="Sum"/><pk mz="551.34985761" i="1439.48" sn="6.22684" a="71.601" fwhm="0.0492033" res="11205.5" algo="Sum"/><pk mz="551.40535029" i="1657.68" sn="7.17073" a="89.6294" fwhm="0.0573968" res="9606.9" algo="Sum"/><pk mz="551.49881914" i="2434.24" sn="10.5298" a="77.1026" fwhm="0.0275248" res="20036.4" algo="Sum"/><pk mz="552.35378123" i="700.021" sn="3.02372" a="36.6901" fwhm="0.0495341" res="11151" algo="Sum"/><pk mz="552.40370881" i="933.867" sn="4.03381" a="47.4297" fwhm="0.0652408" res="8467.16" algo="Sum"/><pk mz="552.50173462" i="931.889" sn="4.02496" a="31.3347" fwhm="0.0298976" res="18479.8" algo="Sum"/><pk mz="552.78797216" i="820.898" sn="3.53966" a="45.0022" fwhm="0.0529236" res="10445" algo="Sum"/><pk mz="552.84580709" i="642.732" sn="2.772" a="20.384" fwhm="0.0463683" res="11922.9" algo="Sum"/><pk mz="553.30791383" i="725.153" sn="3.12692" a="16.8055" fwhm="0.0264957" res="20882.9" algo="Sum"/><pk mz="553.38221314" i="82860.3" sn="357.3" a="3158.44" fwhm="0.0350999" res="15765.9" algo="Sum"/><pk mz="553.45347272" i="6664.69" sn="28.7337" a="218.273" fwhm="0.0369539" res="14976.9" algo="Sum"/><pk mz="554.38548958" i="28182.5" sn="121.416" a="1161.47" fwhm="0.0384922" res="14402.5" algo="Sum"/><pk mz="554.45619075" i="2820.18" sn="12.1513" a="106.868" fwhm="0.0367417" res="15090.6" algo="Sum"/><pk mz="554.79093251" i="794.212" sn="3.41746" a="35.086" fwhm="0.0440828" res="12585.2" algo="Sum"/><pk mz="555.37917214" i="9746.96" sn="41.9079" a="509.082" fwhm="0.0494335" res="11234.9" algo="Sum"/><pk mz="556.37703457" i="2827.96" sn="12.1405" a="158.256" fwhm="0.0507317" res="10967" algo="Sum"/><pk mz="556.85380764" i="986.211" sn="4.23054" a="49.8893" fwhm="0.0392884" res="14173.5" algo="Sum"/><pk mz="557.37080456" i="1236.99" sn="5.29749" a="71.7522" fwhm="0.0551196" res="10112" algo="Sum"/><pk mz="557.43605722" i="1058.24" sn="4.53268" a="49.9109" fwhm="0.0397393" res="14027.3" algo="Sum"/><pk mz="558.29464176" i="959.782" sn="4.10757" a="47.4879" fwhm="0.051038" res="10938.8" algo="Sum"/><pk mz="558.63862823" i="633.813" sn="2.71214" a="28.7285" fwhm="0.0507682" res="11003.7" algo="Sum"/><pk mz="559.37394242" i="810.8" sn="3.47129" a="34.5609" fwhm="0.0590504" res="9472.82" algo="Sum"/><pk mz="559.42858621" i="691.898" sn="2.96223" a="23.9336" fwhm="0.0495241" res="11296.1" algo="Sum"/><pk mz="560.30950620" i="837.459" sn="3.58614" a="53.5784" fwhm="0.0579085" res="9675.78" algo="Sum"/><pk mz="560.86557660" i="654.454" sn="2.80166" a="31.974" fwhm="0.0472672" res="11865.8" algo="Sum"/><pk mz="561.33508062" i="855.663" sn="3.66726" a="59.686" fwhm="0.0663636" res="8458.47" algo="Sum"/><pk mz="561.39681187" i="1233" sn="5.28448" a="57.23" fwhm="0.0502582" res="11170.3" algo="Sum"/><pk mz="562.32567799" i="878.539" sn="3.7639" a="28.3176" fwhm="0.0414297" res="13573" algo="Sum"/><pk mz="562.40618924" i="693.669" sn="2.97166" a="29.8383" fwhm="0.0359491" res="15644.5" algo="Sum"/><pk mz="562.75735154" i="641.273" sn="2.74589" a="38.6257" fwhm="0.0605337" res="9296.6" algo="Sum"/><pk mz="563.35665716" i="1163.32" sn="4.98185" a="74.4583" fwhm="0.0616874" res="9132.44" algo="Sum"/><pk mz="563.43740436" i="806.313" sn="3.45244" a="52.3576" fwhm="0.0598616" res="9412.34" algo="Sum"/><pk mz="563.49177424" i="743.486" sn="3.18343" a="26.8165" fwhm="0.0408348" res="13799.3" algo="Sum"/><pk mz="564.30188947" i="1359.55" sn="5.80207" a="50.4421" fwhm="0.0358109" res="15757.8" algo="Sum"/><pk mz="564.35055822" i="629.401" sn="2.68605" a="24.5106" fwhm="0.0515336" res="10951.1" algo="Sum"/><pk mz="565.28039182" i="821.326" sn="3.50099" a="21.9631" fwhm="0.0394483" res="14329.6" algo="Sum"/><pk mz="565.30247103" i="791.338" sn="3.37316" a="26.7446" fwhm="0.0468883" res="12056.4" algo="Sum"/><pk mz="565.35554470" i="840.432" sn="3.58217" a="30.7318" fwhm="0.0407921" res="13859.5" algo="Sum"/><pk mz="565.42103110" i="8265.09" sn="35.2242" a="303.503" fwhm="0.0286018" res="19768.7" algo="Sum"/><pk mz="565.56049285" i="696.27" sn="2.968" a="24.4676" fwhm="0.0355651" res="15902.1" algo="Sum"/><pk mz="566.31660114" i="3866.75" sn="16.4508" a="146.455" fwhm="0.0309075" res="18323" algo="Sum"/><pk mz="566.36737481" i="656.118" sn="2.79141" a="13.5362" fwhm="0.0281595" res="20112.9" algo="Sum"/><pk mz="566.42441411" i="3321.1" sn="14.1288" a="128.853" fwhm="0.0291065" res="19460.4" algo="Sum"/><pk mz="566.66564254" i="931.654" sn="3.96507" a="40.3827" fwhm="0.0364756" res="15535.5" algo="Sum"/><pk mz="566.77019661" i="649.023" sn="2.76294" a="24.9352" fwhm="0.0496647" res="11411.9" algo="Sum"/><pk mz="566.87969118" i="670.994" sn="2.85522" a="33.3702" fwhm="0.0403697" res="14042.2" algo="Sum"/><pk mz="567.34430711" i="3247.31" sn="13.8167" a="111.511" fwhm="0.0398822" res="14225.5" algo="Sum"/><pk mz="567.41962122" i="1808.59" sn="7.69637" a="113.28" fwhm="0.0692084" res="8198.71" algo="Sum"/><pk mz="568.33498868" i="5556.08" sn="23.5927" a="212.524" fwhm="0.0323721" res="17556.3" algo="Sum"/><pk mz="568.42020320" i="823.462" sn="3.49621" a="45.357" fwhm="0.061892" res="9184.06" algo="Sum"/><pk mz="568.66874677" i="927.694" sn="3.93774" a="49.0697" fwhm="0.0449983" res="12637.6" algo="Sum"/><pk mz="568.76421939" i="720.664" sn="3.05951" a="41.7737" fwhm="0.0509209" res="11169.6" algo="Sum"/><pk mz="569.31369106" i="2664.13" sn="11.2974" a="69.3264" fwhm="0.0295337" res="19276.7" algo="Sum"/><pk mz="569.36068417" i="22705" sn="96.2218" a="794.755" fwhm="0.029575" res="19251.4" algo="Sum"/><pk mz="569.42474929" i="2405.94" sn="10.1897" a="85.6016" fwhm="0.0406024" res="14024.4" algo="Sum"/><pk mz="570.36308927" i="8723.45" sn="36.8965" a="308.427" fwhm="0.0304487" res="18731.9" algo="Sum"/><pk mz="570.42848626" i="999.028" sn="4.22547" a="36.2722" fwhm="0.0436874" res="13057" algo="Sum"/><pk mz="570.67431822" i="853.197" sn="3.60863" a="46.6137" fwhm="0.0420662" res="13566.1" algo="Sum"/><pk mz="570.86304723" i="702.74" sn="2.97207" a="25.2648" fwhm="0.0458171" res="12459.6" algo="Sum"/><pk mz="571.36075705" i="4383.84" sn="18.5255" a="168.671" fwhm="0.0335788" res="17015.5" algo="Sum"/><pk mz="571.42254423" i="783.173" sn="3.30977" a="37.1664" fwhm="0.0431977" res="13228.1" algo="Sum"/><pk mz="572.36218896" i="1629.84" sn="6.89259" a="69.0697" fwhm="0.0364009" res="15723.9" algo="Sum"/><pk mz="572.67946478" i="640.136" sn="2.70468" a="33.4039" fwhm="0.0623486" res="9185.13" algo="Sum"/><pk mz="572.78744812" i="691.016" sn="2.91808" a="24.6136" fwhm="0.040128" res="14274" algo="Sum"/><pk mz="573.36253185" i="1183.9" sn="5.00772" a="65.8839" fwhm="0.0693917" res="8262.7" algo="Sum"/><pk mz="573.42585299" i="1106.75" sn="4.68138" a="49.4696" fwhm="0.050302" res="11399.7" algo="Sum"/><pk mz="573.48174402" i="693.984" sn="2.93524" a="30.6639" fwhm="0.0598452" res="9582.75" algo="Sum"/><pk mz="574.37220297" i="651.875" sn="2.75626" a="33.4355" fwhm="0.0565897" res="10149.8" algo="Sum"/><pk mz="574.69627864" i="958.564" sn="4.05019" a="40.5111" fwhm="0.0318269" res="18056.9" algo="Sum"/><pk mz="575.27954843" i="663.159" sn="2.80312" a="29.8889" fwhm="0.0487862" res="11791.8" algo="Sum"/><pk mz="575.37276284" i="882.175" sn="3.72921" a="31.815" fwhm="0.0483123" res="11909.5" algo="Sum"/><pk mz="575.40748537" i="915.26" sn="3.86907" a="26.935" fwhm="0.0425746" res="13515.3" algo="Sum"/><pk mz="575.45292603" i="791.603" sn="3.34633" a="20.2282" fwhm="0.0378457" res="15205.2" algo="Sum"/><pk mz="575.49793999" i="2816.75" sn="11.9072" a="104.929" fwhm="0.0307625" res="18707.7" algo="Sum"/><pk mz="576.27541691" i="2301.95" sn="9.72963" a="88.4173" fwhm="0.030057" res="19172.7" algo="Sum"/><pk mz="576.46077638" i="972.835" sn="4.11145" a="36.1993" fwhm="0.0405543" res="14214.6" algo="Sum"/><pk mz="576.49995553" i="1242.29" sn="5.25025" a="45.3351" fwhm="0.0358824" res="16066.4" algo="Sum"/><pk mz="576.69508631" i="1255.44" sn="5.30613" a="62.0515" fwhm="0.0429725" res="13420.1" algo="Sum"/><pk mz="576.79198120" i="629.661" sn="2.65893" a="39.5011" fwhm="0.0643142" res="8968.34" algo="Sum"/><pk mz="577.27836556" i="850.316" sn="3.59012" a="38.178" fwhm="0.0459566" res="12561.4" algo="Sum"/><pk mz="577.37982630" i="990.424" sn="4.18176" a="67.1061" fwhm="0.072819" res="7928.97" algo="Sum"/><pk mz="577.46844055" i="1020.74" sn="4.30912" a="26.7493" fwhm="0.0379118" res="15231.9" algo="Sum"/><pk mz="577.51309153" i="6682.05" sn="28.2059" a="231.823" fwhm="0.0289499" res="19948.7" algo="Sum"/><pk mz="578.27369362" i="951.557" sn="4.0153" a="39.5578" fwhm="0.0356794" res="16207.5" algo="Sum"/><pk mz="578.36044805" i="654.147" sn="2.76005" a="37.8186" fwhm="0.0621777" res="9301.73" algo="Sum"/><pk mz="578.51641757" i="2755.04" sn="11.6316" a="89.1424" fwhm="0.029756" res="19442" algo="Sum"/><pk mz="578.69697809" i="1204.24" sn="5.08181" a="70.3515" fwhm="0.0526167" res="10998.4" algo="Sum"/><pk mz="579.28675613" i="3217.91" sn="13.5767" a="112.76" fwhm="0.0312243" res="18552.4" algo="Sum"/><pk mz="579.36281859" i="1080.13" sn="4.55726" a="62.1409" fwhm="0.068434" res="8466.01" algo="Sum"/><pk mz="579.43136472" i="1248.56" sn="5.26828" a="55.6448" fwhm="0.0480749" res="12052.7" algo="Sum"/><pk mz="579.52350360" i="1193.26" sn="5.0349" a="44.375" fwhm="0.0348091" res="16648.6" algo="Sum"/><pk mz="580.28911437" i="1827.35" sn="7.71138" a="71.4064" fwhm="0.0328823" res="17647.5" algo="Sum"/><pk mz="580.35809794" i="851.093" sn="3.59225" a="33.7418" fwhm="0.0498828" res="11634.4" algo="Sum"/><pk mz="580.43397184" i="680.455" sn="2.87076" a="26.7845" fwhm="0.0530209" res="10947.3" algo="Sum"/><pk mz="580.70396518" i="1037.29" sn="4.3766" a="54.4292" fwhm="0.054381" res="10678.4" algo="Sum"/><pk mz="581.29283232" i="672.553" sn="2.8356" a="28.6901" fwhm="0.0501434" res="11592.6" algo="Sum"/><pk mz="581.36256028" i="1215.42" sn="5.12421" a="51.4005" fwhm="0.044775" res="12984.1" algo="Sum"/><pk mz="581.41201814" i="2202.62" sn="9.28373" a="93.1219" fwhm="0.0552462" res="10524" algo="Sum"/><pk mz="582.41295039" i="1058.28" sn="4.45471" a="57.6867" fwhm="0.0592545" res="9829" algo="Sum"/><pk mz="582.70477859" i="841.462" sn="3.54069" a="35.3074" fwhm="0.0424964" res="13711.9" algo="Sum"/><pk mz="582.81326456" i="645.433" sn="2.7156" a="34.3791" fwhm="0.052263" res="11151.6" algo="Sum"/><pk mz="583.24930732" i="1994.77" sn="8.3894" a="71.5143" fwhm="0.0295707" res="19723.9" algo="Sum"/><pk mz="583.32345160" i="751.724" sn="3.16127" a="32.9127" fwhm="0.0479472" res="12166" algo="Sum"/><pk mz="583.37970635" i="830.585" sn="3.49291" a="41.3183" fwhm="0.0643418" res="9066.89" algo="Sum"/><pk mz="583.45423859" i="642.239" sn="2.70085" a="30.1273" fwhm="0.0409906" res="14233.8" algo="Sum"/><pk mz="584.25206539" i="842.38" sn="3.54188" a="34.3718" fwhm="0.037909" res="15411.9" algo="Sum"/><pk mz="584.37420318" i="676.337" sn="2.84332" a="28.0033" fwhm="0.0508457" res="11493.1" algo="Sum"/><pk mz="584.72412567" i="1278.87" sn="5.3752" a="73.7719" fwhm="0.0429547" res="13612.6" algo="Sum"/><pk mz="585.33712397" i="1829.97" sn="7.68894" a="68.1143" fwhm="0.0382402" res="15306.9" algo="Sum"/><pk mz="586.30304512" i="1715.94" sn="7.19998" a="68.2362" fwhm="0.042411" res="13824.3" algo="Sum"/><pk mz="586.33602033" i="999.399" sn="4.19322" a="20.933" fwhm="0.0286516" res="20464.4" algo="Sum"/><pk mz="586.43214811" i="788.1" sn="3.30539" a="32.337" fwhm="0.0547439" res="10712.3" algo="Sum"/><pk mz="586.72229711" i="1559.25" sn="6.5376" a="63.1089" fwhm="0.0351366" res="16698.3" algo="Sum"/><pk mz="587.34329926" i="870.645" sn="3.64783" a="37.5052" fwhm="0.0578283" res="10156.7" algo="Sum"/><pk mz="587.40173987" i="807.746" sn="3.38429" a="38.7625" fwhm="0.0615264" res="9547.16" algo="Sum"/><pk mz="587.45614140" i="650.806" sn="2.72674" a="22.9452" fwhm="0.0375279" res="15653.9" algo="Sum"/><pk mz="587.54317602" i="714.143" sn="2.99205" a="30.6685" fwhm="0.0450096" res="13053.7" algo="Sum"/><pk mz="588.40130495" i="1033.1" sn="4.32154" a="45.6306" fwhm="0.046069" res="12772.2" algo="Sum"/><pk mz="588.72887117" i="1400.1" sn="5.85426" a="73.6457" fwhm="0.0477924" res="12318.5" algo="Sum"/><pk mz="589.41614828" i="927.639" sn="3.87762" a="52.2326" fwhm="0.0660069" res="8929.62" algo="Sum"/><pk mz="589.47207917" i="896.388" sn="3.7466" a="34.0409" fwhm="0.0534491" res="11028.7" algo="Sum"/><pk mz="590.31595161" i="1690.69" sn="7.06099" a="77.9222" fwhm="0.0330846" res="17842.6" algo="Sum"/><pk mz="590.44120990" i="761.553" sn="3.18117" a="27.6054" fwhm="0.0448881" res="13153.6" algo="Sum"/><pk mz="590.73376724" i="1144.86" sn="4.78491" a="70.9678" fwhm="0.0502925" res="11746" algo="Sum"/><pk mz="591.32128053" i="861.024" sn="3.59813" a="32.4881" fwhm="0.037634" res="15712.4" algo="Sum"/><pk mz="591.35599759" i="845.457" sn="3.53363" a="25.8551" fwhm="0.0355509" res="16634.1" algo="Sum"/><pk mz="591.39424254" i="777.447" sn="3.24993" a="29.0841" fwhm="0.0527541" res="11210.4" algo="Sum"/><pk mz="591.44640759" i="685.098" sn="2.86437" a="20.7217" fwhm="0.0431638" res="13702.4" algo="Sum"/><pk mz="591.48504598" i="1053.55" sn="4.40479" a="39.3934" fwhm="0.0462979" res="12775.6" algo="Sum"/><pk mz="592.33365216" i="737.223" sn="3.07665" a="25.8177" fwhm="0.0404651" res="14638.1" algo="Sum"/><pk mz="592.37093214" i="820.77" sn="3.42532" a="31.9227" fwhm="0.0539681" res="10976.3" algo="Sum"/><pk mz="592.46487192" i="738.106" sn="3.08027" a="33.8993" fwhm="0.0519799" res="11398" algo="Sum"/><pk mz="592.73562399" i="954.525" sn="3.98812" a="67.3728" fwhm="0.0501663" res="11815.4" algo="Sum"/><pk mz="593.33963950" i="1040.49" sn="4.34385" a="56.6229" fwhm="0.0594445" res="9981.4" algo="Sum"/><pk mz="593.37324925" i="864.29" sn="3.60722" a="21.6748" fwhm="0.0314019" res="18896.1" algo="Sum"/><pk mz="593.45530073" i="782.983" sn="3.26528" a="41.292" fwhm="0.0712081" res="8334.1" algo="Sum"/><pk mz="593.59193883" i="736.803" sn="3.07248" a="30.0939" fwhm="0.0337468" res="17589.6" algo="Sum"/><pk mz="594.36956284" i="1201.29" sn="5.0034" a="57.5972" fwhm="0.0466361" res="12744.8" algo="Sum"/><pk mz="594.75390193" i="1456.35" sn="6.0657" a="75.2113" fwhm="0.0417496" res="14245.7" algo="Sum"/><pk mz="594.83984443" i="628.774" sn="2.61972" a="20.7684" fwhm="0.0473483" res="12563.1" algo="Sum"/><pk mz="595.36832750" i="1403.56" sn="5.83786" a="51.1964" fwhm="0.0509382" res="11688.1" algo="Sum"/><pk mz="595.42702831" i="1772.45" sn="7.37217" a="60.5503" fwhm="0.041967" res="14188" algo="Sum"/><pk mz="595.46397421" i="1519.99" sn="6.32212" a="38.6506" fwhm="0.038498" res="15467.4" algo="Sum"/><pk mz="595.50115844" i="2866.41" sn="11.9223" a="112.662" fwhm="0.0353482" res="16846.7" algo="Sum"/><pk mz="596.37484613" i="720.839" sn="2.99631" a="25.7699" fwhm="0.0509921" res="11695.4" algo="Sum"/><pk mz="596.43087145" i="799.438" sn="3.32331" a="27.1644" fwhm="0.0399556" res="14927.3" algo="Sum"/><pk mz="596.46695641" i="728.303" sn="3.02798" a="21.5549" fwhm="0.0433467" res="13760.4" algo="Sum"/><pk mz="596.50499092" i="1448.64" sn="6.02261" a="50.6216" fwhm="0.0335961" res="17755.2" algo="Sum"/><pk mz="596.75126348" i="1648.34" sn="6.85332" a="72.793" fwhm="0.0364948" res="16351.7" algo="Sum"/><pk mz="597.34428298" i="866.523" sn="3.60155" a="42.2987" fwhm="0.0587861" res="10161.3" algo="Sum"/><pk mz="597.38786634" i="939.737" sn="3.90561" a="40.554" fwhm="0.0437835" res="13644.1" algo="Sum"/><pk mz="597.43739064" i="798.534" sn="3.31884" a="34.0608" fwhm="0.056817" res="10515.1" algo="Sum"/><pk mz="597.46667055" i="639.192" sn="2.65647" a="14.3229" fwhm="0.0289224" res="20657.6" algo="Sum"/><pk mz="597.50045764" i="647.834" sn="2.69239" a="21.6672" fwhm="0.040125" res="14891" algo="Sum"/><pk mz="598.75791835" i="1276.15" sn="5.29475" a="82.4598" fwhm="0.0551718" res="10852.6" algo="Sum"/><pk mz="599.37364028" i="1277.3" sn="5.29901" a="66.2077" fwhm="0.0585893" res="10230.1" algo="Sum"/><pk mz="599.43400079" i="955.737" sn="3.96497" a="53.1312" fwhm="0.0640173" res="9363.63" algo="Sum"/><pk mz="599.49645470" i="1265.49" sn="5.24999" a="54.9955" fwhm="0.0376438" res="15925.5" algo="Sum"/><pk mz="600.27282605" i="1127.08" sn="4.67305" a="45.7307" fwhm="0.0323671" res="18545.8" algo="Sum"/><pk mz="600.37512032" i="784.846" sn="3.25382" a="33.0736" fwhm="0.0518038" res="11589.4" algo="Sum"/><pk mz="600.49863853" i="653.695" sn="2.70982" a="24.2125" fwhm="0.0409785" res="14654" algo="Sum"/><pk mz="600.76161738" i="1001.27" sn="4.14652" a="69.6061" fwhm="0.0645572" res="9305.88" algo="Sum"/><pk mz="601.34142478" i="1903.32" sn="7.87324" a="103.212" fwhm="0.0533915" res="11262.9" algo="Sum"/><pk mz="601.45972660" i="1265.04" sn="5.23295" a="49.8194" fwhm="0.0433576" res="13872.1" algo="Sum"/><pk mz="601.51252413" i="3673.63" sn="15.1963" a="144.459" fwhm="0.0312155" res="19269.7" algo="Sum"/><pk mz="602.28310080" i="901.132" sn="3.72808" a="43.6848" fwhm="0.0527508" res="11417.5" algo="Sum"/><pk mz="602.34337138" i="839.092" sn="3.47138" a="39.6246" fwhm="0.0605037" res="9955.49" algo="Sum"/><pk mz="602.51597324" i="1663.93" sn="6.8832" a="73.3611" fwhm="0.0388065" res="15526.2" algo="Sum"/><pk mz="602.69845722" i="672.271" sn="2.78037" a="28.5588" fwhm="0.0583215" res="10334.1" algo="Sum"/><pk mz="602.74213624" i="644.676" sn="2.66624" a="14.4686" fwhm="0.0290493" res="20748.9" algo="Sum"/><pk mz="602.76847461" i="730.492" sn="3.02139" a="45.0423" fwhm="0.071269" res="8457.65" algo="Sum"/><pk mz="603.35758782" i="997.115" sn="4.12296" a="55.4264" fwhm="0.0720664" res="8372.25" algo="Sum"/><pk mz="603.52710768" i="4897.72" sn="20.2543" a="179.215" fwhm="0.0306685" res="19679.1" algo="Sum"/><pk mz="603.78410013" i="1203.42" sn="4.97757" a="55.0453" fwhm="0.0314839" res="19177.5" algo="Sum"/><pk mz="604.28885035" i="1410.32" sn="5.83363" a="69.2446" fwhm="0.0406636" res="14860.7" algo="Sum"/><pk mz="604.45330258" i="909.04" sn="3.7616" a="44.3439" fwhm="0.0369265" res="16369.1" algo="Sum"/><pk mz="604.53144800" i="2218.31" sn="9.17923" a="90.7646" fwhm="0.0346131" res="17465.4" algo="Sum"/><pk mz="604.69418751" i="633.467" sn="2.62095" a="21.9449" fwhm="0.0484939" res="12469.5" algo="Sum"/><pk mz="604.73547806" i="668.504" sn="2.76638" a="26.0889" fwhm="0.0483574" res="12505.5" algo="Sum"/><pk mz="604.78272902" i="1409.55" sn="5.83384" a="67.9793" fwhm="0.0429656" res="14076" algo="Sum"/><pk mz="605.37539721" i="1743.3" sn="7.20954" a="84.2466" fwhm="0.0432806" res="13987.2" algo="Sum"/><pk mz="605.41232751" i="972.177" sn="4.02016" a="13.971" fwhm="0.0226983" res="26672.1" algo="Sum"/><pk mz="605.45088598" i="1480.44" sn="6.12252" a="69.9722" fwhm="0.0604299" res="10019.1" algo="Sum"/><pk mz="605.50434043" i="646.278" sn="2.67295" a="8.70231" fwhm="0.025462" res="23780.7" algo="Sum"/><pk mz="605.53920262" i="1191.54" sn="4.92905" a="55.6811" fwhm="0.0428522" res="14130.9" algo="Sum"/><pk mz="606.37860443" i="1124.24" sn="4.6529" a="48.4112" fwhm="0.0500727" res="12110" algo="Sum"/><pk mz="606.41557619" i="699.557" sn="2.8946" a="14.8197" fwhm="0.0246417" res="24609.3" algo="Sum"/><pk mz="606.44750497" i="733.669" sn="3.03612" a="38.6385" fwhm="0.048804" res="12426.2" algo="Sum"/><pk mz="606.55841770" i="950.892" sn="3.93619" a="43.1176" fwhm="0.0441056" res="13752.4" algo="Sum"/><pk mz="606.73086321" i="644.654" sn="2.66988" a="27.1835" fwhm="0.063148" res="9608.07" algo="Sum"/><pk mz="606.78086839" i="1223.2" sn="5.06596" a="52.551" fwhm="0.0439327" res="13811.6" algo="Sum"/><pk mz="607.38431927" i="1529.1" sn="6.32875" a="87.8202" fwhm="0.0492551" res="12331.4" algo="Sum"/><pk mz="607.45338259" i="677.542" sn="2.80427" a="28.0103" fwhm="0.0496748" res="12228.6" algo="Sum"/><pk mz="608.39955329" i="1041.61" sn="4.30283" a="72.849" fwhm="0.0709633" res="8573.43" algo="Sum"/><pk mz="608.46226245" i="837.871" sn="3.4612" a="41.7753" fwhm="0.0460959" res="13199.9" algo="Sum"/><pk mz="608.56043528" i="766.158" sn="3.16506" a="34.0062" fwhm="0.0404194" res="15056.1" algo="Sum"/><pk mz="608.75890446" i="935.186" sn="3.86319" a="42.8494" fwhm="0.0576804" res="10554" algo="Sum"/><pk mz="608.79047460" i="975.745" sn="4.03074" a="41.8986" fwhm="0.0558746" res="10895.7" algo="Sum"/><pk mz="609.33178641" i="1172.6" sn="4.84221" a="45.1004" fwhm="0.0555058" res="10977.8" algo="Sum"/><pk mz="609.37840006" i="880.661" sn="3.63713" a="24.1984" fwhm="0.0389452" res="15647.1" algo="Sum"/><pk mz="609.40367765" i="906.163" sn="3.74268" a="33.0605" fwhm="0.0486829" res="12517.8" algo="Sum"/><pk mz="609.44057865" i="841.737" sn="3.47717" a="30.9059" fwhm="0.0486844" res="12518.2" algo="Sum"/><pk mz="610.30320385" i="1002.53" sn="4.13896" a="45.2875" fwhm="0.0608106" res="10036.1" algo="Sum"/><pk mz="610.74910004" i="819.625" sn="3.38346" a="41.644" fwhm="0.0492771" res="12394.2" algo="Sum"/><pk mz="610.79108732" i="735.935" sn="3.0377" a="35.9085" fwhm="0.057239" res="10670.9" algo="Sum"/><pk mz="611.31919638" i="819.172" sn="3.38344" a="38.3328" fwhm="0.0450087" res="13582.2" algo="Sum"/><pk mz="611.34031879" i="729.464" sn="3.01291" a="27.6974" fwhm="0.037184" res="16441" algo="Sum"/><pk mz="611.41852169" i="660.211" sn="2.72672" a="20.7242" fwhm="0.0438866" res="13931.8" algo="Sum"/><pk mz="611.45490277" i="866.964" sn="3.58063" a="43.0132" fwhm="0.0577009" res="10597" algo="Sum"/><pk mz="612.31860217" i="687.312" sn="2.83201" a="37.0415" fwhm="0.0395425" res="15485.1" algo="Sum"/><pk mz="612.74184895" i="804.646" sn="3.31346" a="33.4688" fwhm="0.0525842" res="11652.6" algo="Sum"/><pk mz="613.33305677" i="2273.06" sn="9.35722" a="94.4041" fwhm="0.0339566" res="18062.3" algo="Sum"/><pk mz="613.38203871" i="701.133" sn="2.88617" a="15.3324" fwhm="0.0293049" res="20931" algo="Sum"/><pk mz="613.42808164" i="749.537" sn="3.08479" a="20.184" fwhm="0.0378028" res="16227.1" algo="Sum"/><pk mz="613.46690878" i="891.739" sn="3.67003" a="46.6646" fwhm="0.0463666" res="13230.8" algo="Sum"/><pk mz="614.17370106" i="1143.25" sn="4.6949" a="46.6509" fwhm="0.0325894" res="18845.8" algo="Sum"/><pk mz="614.33571308" i="1167.82" sn="4.79495" a="48.528" fwhm="0.0364318" res="16862.6" algo="Sum"/><pk mz="614.38626997" i="668.478" sn="2.74469" a="33.6353" fwhm="0.0546456" res="11243.1" algo="Sum"/><pk mz="614.74003999" i="748.126" sn="3.0702" a="23.7579" fwhm="0.0440058" res="13969.5" algo="Sum"/><pk mz="614.76817235" i="717.113" sn="2.94307" a="19.5342" fwhm="0.0391172" res="15716" algo="Sum"/><pk mz="614.81094189" i="995.003" sn="4.08376" a="46.0677" fwhm="0.0519492" res="11834.8" algo="Sum"/><pk mz="615.13245598" i="631.015" sn="2.59033" a="24.118" fwhm="0.0411878" res="14934.8" algo="Sum"/><pk mz="615.35888898" i="679.505" sn="2.78856" a="15.0583" fwhm="0.0293518" res="20964.9" algo="Sum"/><pk mz="615.38367383" i="626.191" sn="2.56944" a="26.747" fwhm="0.0544708" res="11297.5" algo="Sum"/><pk mz="615.44800056" i="825.957" sn="3.38977" a="30.8142" fwhm="0.0501162" res="12280.4" algo="Sum"/><pk mz="615.48844887" i="2118.28" sn="8.69473" a="85.9528" fwhm="0.0337934" res="18213.3" algo="Sum"/><pk mz="615.57347878" i="639.38" sn="2.6236" a="29.7245" fwhm="0.0407471" res="15107.2" algo="Sum"/><pk mz="616.16908266" i="15104.1" sn="61.8568" a="509.414" fwhm="0.0296555" res="20777.5" algo="Sum"/><pk mz="616.49126869" i="926.809" sn="3.79625" a="41.7041" fwhm="0.043507" res="14169.9" algo="Sum"/><pk mz="616.59081394" i="792.932" sn="3.24792" a="34.6547" fwhm="0.0505582" res="12195.7" algo="Sum"/><pk mz="616.80597318" i="809.675" sn="3.31795" a="44.8494" fwhm="0.0525403" res="11739.7" algo="Sum"/><pk mz="617.17216306" i="6300.78" sn="25.8204" a="220.061" fwhm="0.0310135" res="19900.1" algo="Sum"/><pk mz="617.37453326" i="655.649" sn="2.68725" a="20.6323" fwhm="0.0440996" res="13999.6" algo="Sum"/><pk mz="617.41318988" i="862.373" sn="3.5347" a="35.0266" fwhm="0.0470075" res="13134.4" algo="Sum"/><pk mz="617.46087816" i="1271.07" sn="5.20782" a="44.795" fwhm="0.0467787" res="13199.6" algo="Sum"/><pk mz="617.50342798" i="2601.71" sn="10.6566" a="108.234" fwhm="0.0350039" res="17641" algo="Sum"/><pk mz="618.17395802" i="1478.47" sn="6.04955" a="59.1778" fwhm="0.0340524" res="18153.6" algo="Sum"/><pk mz="618.46946159" i="684.358" sn="2.79885" a="26.7064" fwhm="0.0389023" res="15898" algo="Sum"/><pk mz="618.50681670" i="1207.75" sn="4.93942" a="49.196" fwhm="0.0400366" res="15448.5" algo="Sum"/><pk mz="618.60740804" i="930.997" sn="3.80844" a="43.1762" fwhm="0.050485" res="12253.3" algo="Sum"/><pk mz="618.81660264" i="666.873" sn="2.72891" a="41.7067" fwhm="0.0649397" res="9529.1" algo="Sum"/><pk mz="619.30431751" i="648.534" sn="2.65386" a="27.846" fwhm="0.0438031" res="14138.4" algo="Sum"/><pk mz="619.35590214" i="708.858" sn="2.89951" a="26.6488" fwhm="0.0495756" res="12493.2" algo="Sum"/><pk mz="619.39879971" i="778.294" sn="3.18285" a="20.5084" fwhm="0.037958" res="16318" algo="Sum"/><pk mz="619.42627763" i="870.783" sn="3.56106" a="43.086" fwhm="0.0687141" res="9014.55" algo="Sum"/><pk mz="619.47023551" i="836.679" sn="3.42197" a="28.5388" fwhm="0.0490832" res="12620.8" algo="Sum"/><pk mz="619.52730069" i="1210.2" sn="4.94966" a="57.9594" fwhm="0.0529061" res="11709.9" algo="Sum"/><pk mz="619.60706802" i="2047.1" sn="8.37206" a="85.0989" fwhm="0.0348295" res="17789.7" algo="Sum"/><pk mz="619.74171749" i="631.621" sn="2.5839" a="33.8994" fwhm="0.051506" res="12032.4" algo="Sum"/><pk mz="620.39177430" i="716.333" sn="2.92892" a="43.49" fwhm="0.067781" res="9152.89" algo="Sum"/><pk mz="620.42952497" i="640.364" sn="2.6183" a="21.4925" fwhm="0.0420876" res="14741.4" algo="Sum"/><pk mz="620.53331849" i="733.926" sn="3.00091" a="32.9148" fwhm="0.0491052" res="12636.8" algo="Sum"/><pk mz="620.60675735" i="1369.91" sn="5.60191" a="64.4416" fwhm="0.0419092" res="14808.4" algo="Sum"/><pk mz="620.71606368" i="738.605" sn="3.0195" a="34.3932" fwhm="0.0584607" res="10617.7" algo="Sum"/><pk mz="620.74949286" i="645.833" sn="2.64024" a="11.8743" fwhm="0.0196534" res="31584.8" algo="Sum"/><pk mz="620.77087965" i="658.202" sn="2.69081" a="17.8199" fwhm="0.0393076" res="15792.6" algo="Sum"/><pk mz="621.33695713" i="1565.32" sn="6.39805" a="62.4935" fwhm="0.041541" res="14957.2" algo="Sum"/><pk mz="621.40139550" i="1242.53" sn="5.07868" a="67.7246" fwhm="0.0699084" res="8888.79" algo="Sum"/><pk mz="621.43454419" i="1069.96" sn="4.37338" a="30.2035" fwhm="0.0442452" res="14045.3" algo="Sum"/><pk mz="621.47919932" i="908.877" sn="3.71491" a="36.9093" fwhm="0.0460137" res="13506.4" algo="Sum"/><pk mz="621.62070861" i="704.112" sn="2.87809" a="38.0275" fwhm="0.0427863" res="14528.5" algo="Sum"/><pk mz="622.34269852" i="801.955" sn="3.28024" a="35.1087" fwhm="0.0386784" res="16090.2" algo="Sum"/><pk mz="622.40026286" i="1407.5" sn="5.75787" a="69.0933" fwhm="0.0483898" res="12862.2" algo="Sum"/><pk mz="622.61228122" i="839.346" sn="3.43267" a="50.7202" fwhm="0.0546145" res="11400.1" algo="Sum"/><pk mz="622.71868923" i="715.326" sn="2.92507" a="33.6934" fwhm="0.0693008" res="8985.74" algo="Sum"/><pk mz="622.74970793" i="685.385" sn="2.80264" a="29.9628" fwhm="0.051432" res="12108.2" algo="Sum"/><pk mz="623.39503348" i="980.245" sn="4.01208" a="49.4969" fwhm="0.0513497" res="12140.2" algo="Sum"/><pk mz="623.45230556" i="639.618" sn="2.61779" a="19.2557" fwhm="0.0369607" res="16868" algo="Sum"/><pk mz="624.62098449" i="770.985" sn="3.15498" a="42.152" fwhm="0.0473971" res="13178.5" algo="Sum"/><pk mz="624.72914017" i="719.984" sn="2.94545" a="33.7904" fwhm="0.0630269" res="9912.1" algo="Sum"/><pk mz="624.83937211" i="691.344" sn="2.82824" a="30.4331" fwhm="0.0602142" res="10376.9" algo="Sum"/><pk mz="625.38248037" i="1062.63" sn="4.34885" a="50.9232" fwhm="0.0513815" res="12171.4" algo="Sum"/><pk mz="626.62582131" i="705.309" sn="2.88861" a="32.0718" fwhm="0.0610212" res="10269" algo="Sum"/><pk mz="626.72032153" i="824.246" sn="3.37507" a="47.9145" fwhm="0.0613866" res="10209.4" algo="Sum"/><pk mz="627.41461094" i="659.652" sn="2.70168" a="20.3377" fwhm="0.0444571" res="14112.8" algo="Sum"/><pk mz="627.52689804" i="628.544" sn="2.57379" a="35.4096" fwhm="0.0435046" res="14424.4" algo="Sum"/><pk mz="628.39740635" i="632.214" sn="2.59121" a="31.651" fwhm="0.0587945" res="10688" algo="Sum"/><pk mz="628.62996896" i="776.669" sn="3.18378" a="34.4121" fwhm="0.0490892" res="12805.9" algo="Sum"/><pk mz="628.71749283" i="816.057" sn="3.34571" a="35.6156" fwhm="0.0542526" res="11588.7" algo="Sum"/><pk mz="628.73496766" i="716.876" sn="2.93923" a="34.5821" fwhm="0.0912656" res="6889.07" algo="Sum"/><pk mz="629.39885917" i="823.649" sn="3.37389" a="51.278" fwhm="0.0640635" res="9824.61" algo="Sum"/><pk mz="629.46268285" i="847.35" sn="3.47214" a="55.195" fwhm="0.0611964" res="10285.9" algo="Sum"/><pk mz="630.62053985" i="932.869" sn="3.82501" a="56.3358" fwhm="0.0601752" res="10479.7" algo="Sum"/><pk mz="630.73687107" i="1051.64" sn="4.31232" a="67.7672" fwhm="0.0589816" res="10693.8" algo="Sum"/><pk mz="631.42172158" i="973.059" sn="3.98959" a="44.7492" fwhm="0.0510613" res="12365.9" algo="Sum"/><pk mz="631.47470892" i="1002.97" sn="4.11252" a="61.4649" fwhm="0.0703231" res="8979.62" algo="Sum"/><pk mz="632.48286939" i="1177.45" sn="4.82353" a="57.3237" fwhm="0.0422883" res="14956.5" algo="Sum"/><pk mz="632.62847753" i="1271.77" sn="5.20995" a="70.2772" fwhm="0.0547773" res="11549.1" algo="Sum"/><pk mz="632.71692647" i="705.801" sn="2.89129" a="25.5519" fwhm="0.0405687" res="15596.2" algo="Sum"/><pk mz="632.74910368" i="691.607" sn="2.83314" a="25.2284" fwhm="0.0455234" res="13899.4" algo="Sum"/><pk mz="633.32779133" i="640.523" sn="2.62422" a="28.5343" fwhm="0.0574632" res="11021.5" algo="Sum"/><pk mz="633.44110705" i="924.423" sn="3.78675" a="32.7527" fwhm="0.048978" res="12933.2" algo="Sum"/><pk mz="633.48588699" i="1016.57" sn="4.1642" a="50.8781" fwhm="0.0578004" res="10959.9" algo="Sum"/><pk mz="634.23570458" i="707.928" sn="2.89889" a="35.9266" fwhm="0.051908" res="12218.4" algo="Sum"/><pk mz="634.40097127" i="660.53" sn="2.70464" a="35.066" fwhm="0.0654472" res="9693.33" algo="Sum"/><pk mz="634.64971374" i="1147.53" sn="4.69925" a="54.1344" fwhm="0.0472311" res="13437.1" algo="Sum"/><pk mz="634.74947542" i="771.233" sn="3.15829" a="40.6155" fwhm="0.0464127" res="13676.2" algo="Sum"/><pk mz="635.42320657" i="1141.72" sn="4.67516" a="48.704" fwhm="0.0519552" res="12230.2" algo="Sum"/><pk mz="635.48757493" i="733.665" sn="3.00497" a="19.6402" fwhm="0.0397711" res="15978.6" algo="Sum"/><pk mz="636.41023682" i="1112.48" sn="4.55818" a="39.7381" fwhm="0.0498283" res="12772.1" algo="Sum"/><pk mz="636.65027062" i="1169.41" sn="4.79068" a="90.6043" fwhm="0.0624555" res="10193.7" algo="Sum"/><pk mz="636.74804964" i="752.514" sn="3.08248" a="42.8653" fwhm="0.0653291" res="9746.77" algo="Sum"/><pk mz="637.40162259" i="882.513" sn="3.61603" a="28.4555" fwhm="0.0448096" res="14224.7" algo="Sum"/><pk mz="637.42430308" i="789.822" sn="3.23624" a="19.1596" fwhm="0.0298738" res="21337.2" algo="Sum"/><pk mz="637.46893124" i="916.784" sn="3.75646" a="49.7813" fwhm="0.0580332" res="10984.6" algo="Sum"/><pk mz="638.46845006" i="1441.79" sn="5.90642" a="75.261" fwhm="0.040442" res="15787.3" algo="Sum"/><pk mz="638.65879851" i="964.945" sn="3.95167" a="53.9186" fwhm="0.0742455" res="8601.98" algo="Sum"/><pk mz="638.72218763" i="713.652" sn="2.92257" a="27.8277" fwhm="0.0548237" res="11650.5" algo="Sum"/><pk mz="638.74563266" i="647.096" sn="2.65001" a="15.086" fwhm="0.0466113" res="13703.7" algo="Sum"/><pk mz="638.77366674" i="677.382" sn="2.77404" a="19.2652" fwhm="0.033042" res="19332.2" algo="Sum"/><pk mz="639.39758381" i="1088.36" sn="4.4584" a="72.0062" fwhm="0.0676995" res="9444.64" algo="Sum"/><pk mz="639.48352306" i="1765.46" sn="7.23208" a="95.8805" fwhm="0.0495461" res="12906.9" algo="Sum"/><pk mz="640.49101600" i="823.164" sn="3.36996" a="43.4022" fwhm="0.0504332" res="12699.8" algo="Sum"/><pk mz="640.58101361" i="1631.23" sn="6.68077" a="71.4399" fwhm="0.0383305" res="16712.1" algo="Sum"/><pk mz="640.66126956" i="810.632" sn="3.32087" a="48.0283" fwhm="0.070068" res="9143.42" algo="Sum"/><pk mz="640.76982995" i="654.876" sn="2.68344" a="32.7062" fwhm="0.0677916" res="9452.06" algo="Sum"/><pk mz="641.41129327" i="643.073" sn="2.63678" a="38.4348" fwhm="0.0766442" res="8368.68" algo="Sum"/><pk mz="641.50311333" i="2827.79" sn="11.5977" a="122.704" fwhm="0.0344481" res="18622.3" algo="Sum"/><pk mz="641.58308699" i="1106.71" sn="4.5387" a="48.0664" fwhm="0.0383281" res="16739.2" algo="Sum"/><pk mz="641.72565906" i="998.16" sn="4.09576" a="62.6603" fwhm="0.0435233" res="14744.4" algo="Sum"/><pk mz="642.50734387" i="1436.89" sn="5.89749" a="56.4312" fwhm="0.0353515" res="18174.8" algo="Sum"/><pk mz="642.58867884" i="685.925" sn="2.81584" a="39.5415" fwhm="0.0631937" res="10168.6" algo="Sum"/><pk mz="642.68064565" i="970.699" sn="3.98626" a="53.2159" fwhm="0.0622318" res="10327.2" algo="Sum"/><pk mz="642.72854776" i="712.233" sn="2.92543" a="25.216" fwhm="0.049996" res="12855.6" algo="Sum"/><pk mz="642.75458453" i="681.4" sn="2.79894" a="12.1686" fwhm="0.0199989" res="32139.6" algo="Sum"/><pk mz="643.41182657" i="824.362" sn="3.38991" a="40.2764" fwhm="0.0673676" res="9550.75" algo="Sum"/><pk mz="643.45473788" i="631.256" sn="2.5956" a="20.4964" fwhm="0.045022" res="14292" algo="Sum"/><pk mz="643.51932667" i="2672.73" sn="10.9911" a="115.962" fwhm="0.0347162" res="18536.6" algo="Sum"/><pk mz="644.52329382" i="1272.37" sn="5.23775" a="52.8263" fwhm="0.0364737" res="17670.9" algo="Sum"/><pk mz="644.59148783" i="672.67" sn="2.76974" a="37.1341" fwhm="0.0524137" res="12298.1" algo="Sum"/><pk mz="644.67921821" i="1308.36" sn="5.38642" a="67.5687" fwhm="0.0456967" res="14107.8" algo="Sum"/><pk mz="644.73157503" i="627.012" sn="2.58136" a="14.2338" fwhm="0.0300444" res="21459.3" algo="Sum"/><pk mz="645.41018271" i="673.954" sn="2.77754" a="25.3102" fwhm="0.050885" res="12683.7" algo="Sum"/><pk mz="645.47991608" i="1400.21" sn="5.77161" a="57.2314" fwhm="0.0506662" res="12739.8" algo="Sum"/><pk mz="645.54937477" i="3219.97" sn="13.2726" a="133.565" fwhm="0.0355976" res="18134.6" algo="Sum"/><pk mz="646.41712966" i="803.206" sn="3.31082" a="46.8653" fwhm="0.0590417" res="10948.5" algo="Sum"/><pk mz="646.49401632" i="1477.81" sn="6.09126" a="63.1647" fwhm="0.039712" res="16279.6" algo="Sum"/><pk mz="646.55309723" i="1712.47" sn="7.05848" a="72.5674" fwhm="0.0407171" res="15879.1" algo="Sum"/><pk mz="646.68189423" i="1250.75" sn="5.15579" a="90.1424" fwhm="0.0657397" res="9837.01" algo="Sum"/><pk mz="646.77335350" i="630.45" sn="2.59881" a="36.8623" fwhm="0.0582505" res="11103.3" algo="Sum"/><pk mz="647.45025023" i="9404.3" sn="38.7865" a="377.492" fwhm="0.0341081" res="18982.3" algo="Sum"/><pk mz="647.56586050" i="6645.04" sn="27.4149" a="244.816" fwhm="0.0321939" res="20114.6" algo="Sum"/><pk mz="647.63401791" i="1092.54" sn="4.50739" a="44.1921" fwhm="0.0462969" res="13988.7" algo="Sum"/><pk mz="648.37812450" i="678.929" sn="2.80039" a="25.5738" fwhm="0.0452238" res="14337.1" algo="Sum"/><pk mz="648.45354175" i="4593.81" sn="18.9539" a="193.996" fwhm="0.0350861" res="18481.8" algo="Sum"/><pk mz="648.56959023" i="3143.39" sn="12.9693" a="124.781" fwhm="0.0359187" res="18056.6" algo="Sum"/><pk mz="648.62417440" i="1202.1" sn="4.95972" a="51.8912" fwhm="0.06027" res="10762" algo="Sum"/><pk mz="648.68833229" i="1244.19" sn="5.1334" a="74.0778" fwhm="0.0737315" res="8797.98" algo="Sum"/><pk mz="648.77479317" i="629.752" sn="2.59812" a="13.3005" fwhm="0.028361" res="22875.6" algo="Sum"/><pk mz="649.45453910" i="1970.84" sn="8.13916" a="97.1687" fwhm="0.0469277" res="13839.5" algo="Sum"/><pk mz="649.58149918" i="3297.02" sn="13.619" a="129.816" fwhm="0.0352248" res="18441" algo="Sum"/><pk mz="650.43329247" i="1630.53" sn="6.74198" a="65.6936" fwhm="0.0550362" res="11818.3" algo="Sum"/><pk mz="650.58771369" i="1627.56" sn="6.72718" a="70.8204" fwhm="0.0469186" res="13866.3" algo="Sum"/><pk mz="650.63325245" i="1704.48" sn="7.04481" a="71.9932" fwhm="0.0530059" res="12274.7" algo="Sum"/><pk mz="650.69047078" i="986.358" sn="4.07673" a="38.9782" fwhm="0.0553351" res="11759.1" algo="Sum"/><pk mz="651.43207325" i="1158.15" sn="4.79308" a="55.0492" fwhm="0.0647935" res="10054" algo="Sum"/><pk mz="651.59651872" i="770.267" sn="3.18666" a="24.0874" fwhm="0.0376447" res="17309.1" algo="Sum"/><pk mz="651.63815228" i="845.228" sn="3.49678" a="44.4364" fwhm="0.0489659" res="13308" algo="Sum"/><pk mz="652.41940655" i="670.337" sn="2.77877" a="18.3883" fwhm="0.040297" res="16190.3" algo="Sum"/><pk mz="652.43912133" i="683.634" sn="2.83389" a="29.4794" fwhm="0.0456521" res="14291.6" algo="Sum"/><pk mz="652.63432969" i="756.12" sn="3.13455" a="43.2853" fwhm="0.0632769" res="10313.9" algo="Sum"/><pk mz="652.71166296" i="1436.41" sn="5.95635" a="83.6191" fwhm="0.054669" res="11939.3" algo="Sum"/><pk mz="653.40896827" i="748.02" sn="3.10422" a="23.5183" fwhm="0.0453685" res="14402.3" algo="Sum"/><pk mz="653.45399247" i="826.498" sn="3.4299" a="32.868" fwhm="0.0465428" res="14039.9" algo="Sum"/><pk mz="654.70856182" i="1482.15" sn="6.16212" a="75.6555" fwhm="0.0459791" res="14239.3" algo="Sum"/><pk mz="655.48060792" i="991.824" sn="4.11641" a="55.9387" fwhm="0.0614301" res="10670.4" algo="Sum"/><pk mz="655.95578798" i="646.572" sn="2.68075" a="23.9592" fwhm="0.0348827" res="18804.6" algo="Sum"/><pk mz="656.46155827" i="639.977" sn="2.65521" a="26.1471" fwhm="0.0481219" res="13641.6" algo="Sum"/><pk mz="656.48393218" i="651.448" sn="2.70267" a="17.1042" fwhm="0.0349111" res="18804.5" algo="Sum"/><pk mz="656.70951101" i="1299.89" sn="5.38855" a="88.7171" fwhm="0.0637735" res="10297.5" algo="Sum"/><pk mz="656.79424772" i="644.779" sn="2.67302" a="37.2072" fwhm="0.0750645" res="8749.74" algo="Sum"/><pk mz="657.35870539" i="1489.86" sn="6.16872" a="61.0047" fwhm="0.0363338" res="18092.2" algo="Sum"/><pk mz="657.43890973" i="636.513" sn="2.63501" a="15.1411" fwhm="0.030339" res="21669.8" algo="Sum"/><pk mz="657.49278081" i="924.259" sn="3.8262" a="42.4771" fwhm="0.0473456" res="13887.1" algo="Sum"/><pk mz="658.36352308" i="716.884" sn="2.97099" a="29.6289" fwhm="0.0410243" res="16048.2" algo="Sum"/><pk mz="658.41384263" i="785.714" sn="3.25667" a="44.6307" fwhm="0.0625152" res="10532.1" algo="Sum"/><pk mz="658.50120749" i="767.866" sn="3.18306" a="32.1594" fwhm="0.0469037" res="14039.4" algo="Sum"/><pk mz="658.60965399" i="778.232" sn="3.22621" a="41.5286" fwhm="0.0546367" res="12054.3" algo="Sum"/><pk mz="658.71973098" i="1095.82" sn="4.54234" a="76.8752" fwhm="0.0628859" res="10474.8" algo="Sum"/><pk mz="659.42483056" i="784.151" sn="3.24975" a="40.2908" fwhm="0.0708973" res="9301.12" algo="Sum"/><pk mz="659.51407617" i="649.52" sn="2.69182" a="14.8034" fwhm="0.0303868" res="21704" algo="Sum"/><pk mz="660.42686341" i="851.419" sn="3.52968" a="49.4444" fwhm="0.0649268" res="10171.9" algo="Sum"/><pk mz="660.51496333" i="624.195" sn="2.58847" a="19.4683" fwhm="0.0456151" res="14480.2" algo="Sum"/><pk mz="660.66089448" i="647.419" sn="2.68483" a="25.5192" fwhm="0.0551812" res="11972.6" algo="Sum"/><pk mz="660.72300976" i="878.967" sn="3.64506" a="54.803" fwhm="0.0858311" res="7697.94" algo="Sum"/><pk mz="661.36921834" i="647.044" sn="2.68296" a="18.8489" fwhm="0.0368297" res="17957.5" algo="Sum"/><pk mz="661.43347054" i="1254.93" sn="5.20511" a="70.6773" fwhm="0.0548664" res="12055.4" algo="Sum"/><pk mz="661.47292449" i="1129.95" sn="4.68683" a="43.2578" fwhm="0.0502274" res="13169.6" algo="Sum"/><pk mz="661.53698553" i="1170.95" sn="4.85706" a="43.4095" fwhm="0.0497441" res="13298.8" algo="Sum"/><pk mz="662.43368978" i="1118.96" sn="4.64639" a="45.5142" fwhm="0.0506154" res="13087.6" algo="Sum"/><pk mz="662.48296101" i="680.892" sn="2.82733" a="13.0431" fwhm="0.0357316" res="18540.5" algo="Sum"/><pk mz="662.53350810" i="939.621" sn="3.90168" a="59.6277" fwhm="0.0876548" res="7558.44" algo="Sum"/><pk mz="662.65012577" i="679.518" sn="2.82316" a="29.0147" fwhm="0.0552888" res="11985.3" algo="Sum"/><pk mz="662.67414820" i="680.087" sn="2.82553" a="13.0321" fwhm="0.0203063" res="32633.9" algo="Sum"/><pk mz="662.73950721" i="1213.31" sn="5.04087" a="61.8388" fwhm="0.0615063" res="10775.1" algo="Sum"/><pk mz="663.44542034" i="28215.1" sn="117.277" a="1023.08" fwhm="0.0316218" res="20980.6" algo="Sum"/><pk mz="663.56208163" i="9958.29" sn="41.3921" a="388.509" fwhm="0.0325222" res="20403.4" algo="Sum"/><pk mz="663.70265104" i="642.18" sn="2.66941" a="19.4647" fwhm="0.0457246" res="14515.2" algo="Sum"/><pk mz="664.44879556" i="13785.4" sn="57.3561" a="508.544" fwhm="0.0326477" res="20352.1" algo="Sum"/><pk mz="664.56610606" i="5235.76" sn="21.7841" a="223.854" fwhm="0.0342021" res="19430.5" algo="Sum"/><pk mz="664.65673649" i="873.227" sn="3.63318" a="31.9327" fwhm="0.0441314" res="15060.9" algo="Sum"/><pk mz="664.68774592" i="778.107" sn="3.23741" a="14.3768" fwhm="0.0203371" res="32683.5" algo="Sum"/><pk mz="664.73673023" i="1335.59" sn="5.55688" a="82.0247" fwhm="0.0534784" res="12430" algo="Sum"/><pk mz="665.45171109" i="4035.97" sn="16.8045" a="239.434" fwhm="0.0405275" res="16419.7" algo="Sum"/><pk mz="665.57016929" i="1898.74" sn="7.90602" a="82.4192" fwhm="0.0357679" res="18608.1" algo="Sum"/><pk mz="666.26326056" i="1182.67" sn="4.92671" a="51.0908" fwhm="0.0322211" res="20677.9" algo="Sum"/><pk mz="666.45320538" i="1047.75" sn="4.36715" a="38.052" fwhm="0.044731" res="14899.1" algo="Sum"/><pk mz="666.51294840" i="800.74" sn="3.33763" a="37.815" fwhm="0.0633459" res="10521.8" algo="Sum"/><pk mz="666.60660510" i="2588.24" sn="10.7888" a="146.35" fwhm="0.0478507" res="13931" algo="Sum"/><pk mz="666.68686402" i="685.052" sn="2.85594" a="26.9137" fwhm="0.048298" res="13803.6" algo="Sum"/><pk mz="666.75877465" i="1362.95" sn="5.68215" a="99.9712" fwhm="0.0722032" res="9234.47" algo="Sum"/><pk mz="667.42285276" i="667.728" sn="2.79044" a="26.1485" fwhm="0.0509474" res="13100.2" algo="Sum"/><pk mz="667.44434912" i="624.284" sn="2.60917" a="23.8575" fwhm="0.110654" res="6031.82" algo="Sum"/><pk mz="667.52787960" i="660.074" sn="2.75938" a="34.226" fwhm="0.0558724" res="11947.4" algo="Sum"/><pk mz="667.61059774" i="1340.48" sn="5.6038" a="75.2144" fwhm="0.0500928" res="13327.5" algo="Sum"/><pk mz="668.51940140" i="867.992" sn="3.63083" a="41.1982" fwhm="0.0518898" res="12883.4" algo="Sum"/><pk mz="668.61470580" i="1529.84" sn="6.40086" a="88.9704" fwhm="0.0523285" res="12777.3" algo="Sum"/><pk mz="668.69294731" i="793.019" sn="3.3193" a="37.0318" fwhm="0.0611948" res="10927.3" algo="Sum"/><pk mz="668.72804152" i="832.067" sn="3.48333" a="15.3512" fwhm="0.0203988" res="32782.7" algo="Sum"/><pk mz="668.75035555" i="855.319" sn="3.58105" a="33.6482" fwhm="0.0477482" res="14005.8" algo="Sum"/><pk mz="669.42905799" i="1205.81" sn="5.06226" a="48.8126" fwhm="0.0563907" res="11871.3" algo="Sum"/><pk mz="669.55014558" i="3072.72" sn="12.9048" a="127.86" fwhm="0.0352039" res="19019.2" algo="Sum"/><pk mz="669.61842076" i="892.698" sn="3.75023" a="40.2971" fwhm="0.0595234" res="11249.7" algo="Sum"/><pk mz="670.42669063" i="739.936" sn="3.10953" a="22.7247" fwhm="0.0459557" res="14588.6" algo="Sum"/><pk mz="670.55237937" i="1831.22" sn="7.69937" a="72.8531" fwhm="0.0369898" res="18128" algo="Sum"/><pk mz="670.60907873" i="955.747" sn="4.01958" a="48.9866" fwhm="0.0559437" res="11987.2" algo="Sum"/><pk mz="670.70290763" i="821.422" sn="3.4551" a="58.2237" fwhm="0.0601467" res="11151.1" algo="Sum"/><pk mz="670.74799077" i="662.135" sn="2.7851" a="13.1103" fwhm="0.0204296" res="32832.2" algo="Sum"/><pk mz="670.76226747" i="723.562" sn="3.04348" a="33.4806" fwhm="0.0484459" res="13845.6" algo="Sum"/><pk mz="671.44024274" i="1741.61" sn="7.33958" a="123.085" fwhm="0.0553148" res="12138.5" algo="Sum"/><pk mz="671.56570240" i="91219.8" sn="384.517" a="2979.96" fwhm="0.0282968" res="23732.9" algo="Sum"/><pk mz="671.68676596" i="911.601" sn="3.84265" a="56.6896" fwhm="0.055294" res="12147.6" algo="Sum"/><pk mz="671.72108125" i="666.669" sn="2.8102" a="12.4179" fwhm="0.0255558" res="26284.5" algo="Sum"/><pk mz="672.43903686" i="1187.72" sn="5.01137" a="83.1161" fwhm="0.0783568" res="8581.75" algo="Sum"/><pk mz="672.56881482" i="44200.9" sn="186.498" a="1539.96" fwhm="0.0306545" res="21940.3" algo="Sum"/><pk mz="672.69278426" i="970.414" sn="4.09571" a="42.6052" fwhm="0.0600086" res="11209.9" algo="Sum"/><pk mz="672.76740249" i="1092.53" sn="4.61111" a="63.6184" fwhm="0.0673195" res="9993.64" algo="Sum"/><pk mz="673.43113562" i="901.525" sn="3.80926" a="70.6829" fwhm="0.0863409" res="7799.67" algo="Sum"/><pk mz="673.52168532" i="1205.65" sn="5.09459" a="38.7247" fwhm="0.0440318" res="15296.2" algo="Sum"/><pk mz="673.57758987" i="25859.5" sn="109.28" a="999.169" fwhm="0.0332986" res="20228.4" algo="Sum"/><pk mz="674.43750505" i="731.437" sn="3.09369" a="37.2711" fwhm="0.0680407" res="9912.26" algo="Sum"/><pk mz="674.52874968" i="737.428" sn="3.11991" a="28.1045" fwhm="0.04793" res="14073.2" algo="Sum"/><pk mz="674.58304674" i="9804.08" sn="41.4792" a="392.263" fwhm="0.0342995" res="19667.4" algo="Sum"/><pk mz="674.66373254" i="761.093" sn="3.22004" a="22.9099" fwhm="0.0358559" res="18816" algo="Sum"/><pk mz="674.69551839" i="874.369" sn="3.69928" a="41.0302" fwhm="0.0708281" res="9525.82" algo="Sum"/><pk mz="674.76227970" i="1127.45" sn="4.77003" a="53.8509" fwhm="0.0640627" res="10532.8" algo="Sum"/><pk mz="675.44501880" i="1076.23" sn="4.55489" a="49.2203" fwhm="0.0598461" res="11286.4" algo="Sum"/><pk mz="675.53493260" i="9887.53" sn="41.8492" a="361.69" fwhm="0.0326872" res="20666.7" algo="Sum"/><pk mz="675.58636990" i="2905.17" sn="12.2962" a="108.909" fwhm="0.0425125" res="15891.5" algo="Sum"/><pk mz="675.66718491" i="6615.34" sn="27.9996" a="297.29" fwhm="0.0346608" res="19493.7" algo="Sum"/><pk mz="676.41177144" i="786.91" sn="3.33078" a="26.0918" fwhm="0.045104" res="14996.7" algo="Sum"/><pk mz="676.44563059" i="875.269" sn="3.70478" a="43.1179" fwhm="0.0514381" res="13150.7" algo="Sum"/><pk mz="676.53903518" i="4580.38" sn="19.3884" a="176.276" fwhm="0.034323" res="19710.9" algo="Sum"/><pk mz="676.58684821" i="988.959" sn="4.18618" a="40.4748" fwhm="0.0578085" res="11703.9" algo="Sum"/><pk mz="676.67154175" i="3703.66" sn="15.6773" a="173.851" fwhm="0.0374142" res="18085.9" algo="Sum"/><pk mz="676.76524313" i="816.059" sn="3.45408" a="50.0869" fwhm="0.0808894" res="8366.55" algo="Sum"/><pk mz="677.42388956" i="754.997" sn="3.19505" a="32.6886" fwhm="0.0647404" res="10463.7" algo="Sum"/><pk mz="677.46112130" i="1129.83" sn="4.7813" a="59.0576" fwhm="0.0471468" res="14369.2" algo="Sum"/><pk mz="677.54363081" i="1860" sn="7.8713" a="106.484" fwhm="0.0436898" res="15508" algo="Sum"/><pk mz="677.67393725" i="1231.3" sn="5.21413" a="74.1758" fwhm="0.0491257" res="13794.7" algo="Sum"/><pk mz="678.42683618" i="750.444" sn="3.17798" a="37.3811" fwhm="0.0443118" res="15310.3" algo="Sum"/><pk mz="678.46514978" i="963.918" sn="4.08201" a="36.759" fwhm="0.0565038" res="12007.4" algo="Sum"/><pk mz="678.49481663" i="765.159" sn="3.2403" a="17.5602" fwhm="0.0308211" res="22013.9" algo="Sum"/><pk mz="678.54882501" i="990.841" sn="4.19602" a="63.2426" fwhm="0.0741125" res="9155.66" algo="Sum"/><pk mz="678.67382224" i="900.888" sn="3.81425" a="57.3257" fwhm="0.0782925" res="8668.44" algo="Sum"/><pk mz="678.76701215" i="626.05" sn="2.65121" a="36.7961" fwhm="0.0908765" res="7469.12" algo="Sum"/><pk mz="679.42036189" i="1141.2" sn="4.83228" a="48.0064" fwhm="0.0435478" res="15601.7" algo="Sum"/><pk mz="679.44313661" i="1162.02" sn="4.92045" a="43.2861" fwhm="0.0491351" res="13828.1" algo="Sum"/><pk mz="679.47874398" i="1061.83" sn="4.49621" a="42.1126" fwhm="0.0499489" res="13603.5" algo="Sum"/><pk mz="679.55826278" i="2367.39" sn="10.0245" a="95.9404" fwhm="0.0343956" res="19757.1" algo="Sum"/><pk mz="680.42556949" i="796.057" sn="3.37769" a="40.9361" fwhm="0.0459643" res="14803.3" algo="Sum"/><pk mz="680.47628935" i="1724.69" sn="7.31757" a="77.9546" fwhm="0.0493668" res="13784.1" algo="Sum"/><pk mz="680.51326194" i="1437.51" sn="6.09896" a="51.0376" fwhm="0.0514448" res="13228" algo="Sum"/><pk mz="680.56042508" i="1500.96" sn="6.36892" a="73.3267" fwhm="0.0511322" res="13309.8" algo="Sum"/><pk mz="680.66714763" i="710.52" sn="3.01559" a="17.5538" fwhm="0.0308703" res="22049.3" algo="Sum"/><pk mz="680.68636473" i="732.401" sn="3.10845" a="13.7682" fwhm="0.0205805" res="33074.4" algo="Sum"/><pk mz="680.71147681" i="712.057" sn="3.0221" a="16.6142" fwhm="0.0308713" res="22050" algo="Sum"/><pk mz="680.72819470" i="643.093" sn="2.72943" a="12.5678" fwhm="0.0351198" res="19383" algo="Sum"/><pk mz="681.42821724" i="731.163" sn="3.10289" a="26.0344" fwhm="0.0506118" res="13463.8" algo="Sum"/><pk mz="681.48385614" i="1045.97" sn="4.43848" a="52.5588" fwhm="0.0529179" res="12878.1" algo="Sum"/><pk mz="681.56605991" i="718.956" sn="3.05124" a="41.3022" fwhm="0.0588683" res="11577.8" algo="Sum"/><pk mz="682.57629331" i="768.589" sn="3.27125" a="44.8186" fwhm="0.0611767" res="11157.5" algo="Sum"/><pk mz="682.68305788" i="723.611" sn="3.07978" a="36.0838" fwhm="0.070703" res="9655.65" algo="Sum"/><pk mz="682.71836141" i="640.03" sn="2.72432" a="18.0819" fwhm="0.0505665" res="13501.4" algo="Sum"/><pk mz="682.79535946" i="823.189" sn="3.50489" a="38.5398" fwhm="0.0521441" res="13094.4" algo="Sum"/><pk mz="683.42836329" i="796.344" sn="3.39279" a="25.0458" fwhm="0.0463991" res="14729.3" algo="Sum"/><pk mz="683.52524194" i="1027.42" sn="4.37737" a="59.3429" fwhm="0.0566705" res="12061.4" algo="Sum"/><pk mz="684.53446167" i="688.03" sn="2.94125" a="36.167" fwhm="0.0620004" res="11040.8" algo="Sum"/><pk mz="684.68148731" i="714.028" sn="3.05302" a="32.7268" fwhm="0.0670829" res="10206.5" algo="Sum"/><pk mz="684.79172476" i="653.383" sn="2.79373" a="36.7725" fwhm="0.0636179" res="10764.1" algo="Sum"/><pk mz="685.42688748" i="28464" sn="121.827" a="1058.86" fwhm="0.0326978" res="20962.5" algo="Sum"/><pk mz="685.54464088" i="18216.5" sn="77.9704" a="707.856" fwhm="0.0325336" res="21071.9" algo="Sum"/><pk mz="685.73960098" i="649.782" sn="2.78118" a="27.9421" fwhm="0.0619701" res="11065.6" algo="Sum"/><pk mz="686.43003537" i="13609.8" sn="58.3708" a="532.411" fwhm="0.0332176" res="20664.7" algo="Sum"/><pk mz="686.54819011" i="9421.98" sn="40.4099" a="388.616" fwhm="0.0338226" res="20298.5" algo="Sum"/><pk mz="686.64026883" i="726.215" sn="3.11525" a="20.4827" fwhm="0.0394617" res="17400.2" algo="Sum"/><pk mz="686.67482143" i="750.004" sn="3.2173" a="25.243" fwhm="0.0465092" res="14764.3" algo="Sum"/><pk mz="686.69383396" i="706.866" sn="3.03225" a="29.3153" fwhm="0.0694435" res="9888.53" algo="Sum"/><pk mz="686.80252138" i="729.889" sn="3.13092" a="41.1034" fwhm="0.0716366" res="9587.31" algo="Sum"/><pk mz="687.43403854" i="3972.72" sn="17.0488" a="180.735" fwhm="0.0372085" res="18475.2" algo="Sum"/><pk mz="687.55317803" i="19567.5" sn="84.0103" a="919.548" fwhm="0.0425583" res="16155.6" algo="Sum"/><pk mz="688.44124203" i="1246.06" sn="5.35453" a="76.1602" fwhm="0.0578786" res="11894.6" algo="Sum"/><pk mz="688.55708061" i="8925.54" sn="38.3584" a="481.112" fwhm="0.0469169" res="14676.1" algo="Sum"/><pk mz="688.66511770" i="698.392" sn="3.0014" a="16.6657" fwhm="0.0310511" res="22178.4" algo="Sum"/><pk mz="688.69865276" i="740.086" sn="3.18059" a="27.5834" fwhm="0.051753" res="13307.4" algo="Sum"/><pk mz="688.75058336" i="823.092" sn="3.53732" a="48.8916" fwhm="0.050338" res="13682.5" algo="Sum"/><pk mz="689.45044456" i="728.046" sn="3.13178" a="52.1991" fwhm="0.0649566" res="10614" algo="Sum"/><pk mz="689.55256395" i="10098.5" sn="43.4399" a="491.041" fwhm="0.0387821" res="17780.2" algo="Sum"/><pk mz="690.55387084" i="4117.12" sn="17.7078" a="204.922" fwhm="0.0427109" res="16168.1" algo="Sum"/><pk mz="690.68512597" i="732.824" sn="3.15188" a="25.646" fwhm="0.0500326" res="13804.7" algo="Sum"/><pk mz="690.70920765" i="776.725" sn="3.3407" a="31.1855" fwhm="0.0543255" res="12714.3" algo="Sum"/><pk mz="691.41727310" i="794.67" sn="3.41895" a="46.054" fwhm="0.0647383" res="10680.2" algo="Sum"/><pk mz="691.55739994" i="1405.57" sn="6.04724" a="68.4722" fwhm="0.0608224" res="11370.1" algo="Sum"/><pk mz="692.55542256" i="943.302" sn="4.0584" a="43.3993" fwhm="0.0628103" res="11026.1" algo="Sum"/><pk mz="692.60798435" i="983.808" sn="4.23267" a="49.507" fwhm="0.0628277" res="11023.9" algo="Sum"/><pk mz="692.67664225" i="632.442" sn="2.72147" a="20.8217" fwhm="0.0467117" res="14828.8" algo="Sum"/><pk mz="692.69488767" i="635.684" sn="2.73561" a="9.75817" fwhm="0.0225224" res="30755.9" algo="Sum"/><pk mz="692.71743984" i="711" sn="3.06005" a="28.3839" fwhm="0.0516934" res="13400.5" algo="Sum"/><pk mz="693.46459558" i="847.878" sn="3.65643" a="42.578" fwhm="0.058332" res="11888.2" algo="Sum"/><pk mz="693.54733770" i="2923.58" sn="12.6109" a="144.316" fwhm="0.0415162" res="16705.5" algo="Sum"/><pk mz="694.44305708" i="672.945" sn="2.90656" a="41.6427" fwhm="0.0526876" res="13180.4" algo="Sum"/><pk mz="694.54871182" i="1732.03" sn="7.48396" a="84.8373" fwhm="0.0475381" res="14610.3" algo="Sum"/><pk mz="694.61725173" i="1026.19" sn="4.43496" a="62.9963" fwhm="0.0640645" res="10842.5" algo="Sum"/><pk mz="694.70738402" i="702.32" sn="3.03571" a="36.2898" fwhm="0.0685878" res="10128.7" algo="Sum"/><pk mz="695.43950138" i="777.87" sn="3.3758" a="28.5935" fwhm="0.0494392" res="14066.6" algo="Sum"/><pk mz="695.46520898" i="746.343" sn="3.23916" a="21.7235" fwhm="0.0364048" res="19103.7" algo="Sum"/><pk mz="695.56514568" i="9973.07" sn="43.291" a="393.249" fwhm="0.0344335" res="20200.2" algo="Sum"/><pk mz="696.56936261" i="5406.58" sn="23.5212" a="250.835" fwhm="0.0374775" res="18586.3" algo="Sum"/><pk mz="696.62536650" i="918.031" sn="3.99491" a="38.6739" fwhm="0.0505322" res="13785.8" algo="Sum"/><pk mz="696.69193357" i="685.092" sn="2.98212" a="15.9274" fwhm="0.0312315" res="22307.4" algo="Sum"/><pk mz="696.73031239" i="700.637" sn="3.05021" a="35.2014" fwhm="0.0728753" res="9560.58" algo="Sum"/><pk mz="697.45157535" i="654.043" sn="2.8566" a="18.8763" fwhm="0.0416647" res="16739.6" algo="Sum"/><pk mz="697.51751447" i="2535.53" sn="11.0751" a="113.469" fwhm="0.0416375" res="16752.2" algo="Sum"/><pk mz="697.57642402" i="2626.53" sn="11.476" a="117.013" fwhm="0.0422269" res="16519.7" algo="Sum"/><pk mz="697.64880551" i="1584.41" sn="6.92461" a="69.2262" fwhm="0.0423031" res="16491.7" algo="Sum"/><pk mz="698.52041675" i="1270.11" sn="5.55674" a="59.5934" fwhm="0.0530005" res="13179.5" algo="Sum"/><pk mz="698.58147963" i="1500.19" sn="6.56368" a="60.3732" fwhm="0.0576623" res="12115" algo="Sum"/><pk mz="698.65271168" i="1173.44" sn="5.13405" a="68.0307" fwhm="0.0594118" res="11759.5" algo="Sum"/><pk mz="698.73030119" i="695.395" sn="3.04251" a="25.8036" fwhm="0.0521287" res="13404" algo="Sum"/><pk mz="698.77993435" i="717.223" sn="3.13801" a="27.9672" fwhm="0.0515068" res="13566.8" algo="Sum"/><pk mz="699.52584670" i="1319.9" sn="5.79755" a="68.7036" fwhm="0.0483176" res="14477.7" algo="Sum"/><pk mz="699.57374414" i="739.676" sn="3.24896" a="40.683" fwhm="0.0358393" res="19519.7" algo="Sum"/><pk mz="700.52175073" i="1437.16" sn="6.32031" a="67.1562" fwhm="0.0520139" res="13468" algo="Sum"/><pk mz="700.64002884" i="861.319" sn="3.78851" a="62.1908" fwhm="0.0605538" res="11570.5" algo="Sum"/><pk mz="700.72938952" i="661.426" sn="2.90928" a="45.148" fwhm="0.086762" res="8076.45" algo="Sum"/><pk mz="701.39999386" i="3637.01" sn="16.0165" a="159.082" fwhm="0.0387658" res="18093.3" algo="Sum"/><pk mz="701.54472108" i="29302.5" sn="129.085" a="1226.57" fwhm="0.0360853" res="19441.3" algo="Sum"/><pk mz="702.40453671" i="1700.97" sn="7.50068" a="98.2456" fwhm="0.0479084" res="14661.4" algo="Sum"/><pk mz="702.54789432" i="14126.8" sn="62.2979" a="615.248" fwhm="0.0373564" res="18806.6" algo="Sum"/><pk mz="702.63778222" i="1200.72" sn="5.29505" a="62.6071" fwhm="0.0706564" res="9944.43" algo="Sum"/><pk mz="702.71448593" i="672.458" sn="2.96547" a="12.7385" fwhm="0.0209107" res="33605.4" algo="Sum"/><pk mz="702.73884057" i="665.674" sn="2.93555" a="22.5776" fwhm="0.0470501" res="14936" algo="Sum"/><pk mz="703.41351672" i="1092.52" sn="4.82262" a="48.1714" fwhm="0.0485345" res="14493.1" algo="Sum"/><pk mz="703.56587434" i="109099" sn="481.588" a="3892.31" fwhm="0.0299479" res="23493" algo="Sum"/><pk mz="703.69401977" i="1032.76" sn="4.55881" a="23.3354" fwhm="0.0261546" res="26905.2" algo="Sum"/><pk mz="703.73734621" i="631.231" sn="2.78634" a="17.7115" fwhm="0.0710447" res="9905.56" algo="Sum"/><pk mz="704.43640157" i="874.446" sn="3.86402" a="49.2153" fwhm="0.0610125" res="11545.8" algo="Sum"/><pk mz="704.56900414" i="48340.9" sn="213.61" a="1778.52" fwhm="0.0323895" res="21753" algo="Sum"/><pk mz="704.69530180" i="850.974" sn="3.7603" a="12.7315" fwhm="0.0287531" res="24508.5" algo="Sum"/><pk mz="704.71295083" i="824.793" sn="3.64462" a="28.0663" fwhm="0.0471166" res="14956.8" algo="Sum"/><pk mz="705.50722141" i="1329.61" sn="5.8785" a="58.5444" fwhm="0.0600494" res="11748.8" algo="Sum"/><pk mz="705.57468857" i="15384.9" sn="68.0199" a="638.993" fwhm="0.0365699" res="19293.9" algo="Sum"/><pk mz="706.53039990" i="3560.46" sn="15.8031" a="156.081" fwhm="0.0476618" res="14823.8" algo="Sum"/><pk mz="706.57917915" i="4332.13" sn="19.2286" a="191.073" fwhm="0.0460304" res="15350.3" algo="Sum"/><pk mz="706.67709340" i="2422.66" sn="10.7573" a="129.158" fwhm="0.0449623" res="15717.1" algo="Sum"/><pk mz="707.53216206" i="2185.12" sn="9.72188" a="96.2747" fwhm="0.0426073" res="16605.9" algo="Sum"/><pk mz="707.58603722" i="1172.68" sn="5.21872" a="54.661" fwhm="0.0511641" res="13829.7" algo="Sum"/><pk mz="707.68310914" i="1314.93" sn="5.85235" a="89.7603" fwhm="0.0496495" res="14253.6" algo="Sum"/><pk mz="708.53622687" i="956.092" sn="4.27228" a="53.2091" fwhm="0.0558235" res="12692.4" algo="Sum"/><pk mz="708.59005514" i="701.802" sn="3.13643" a="22.2623" fwhm="0.0439642" res="16117.4" algo="Sum"/><pk mz="708.65035901" i="855.855" sn="3.82484" a="47.2903" fwhm="0.0629416" res="11258.9" algo="Sum"/><pk mz="708.68336191" i="865.878" sn="3.86962" a="36.6059" fwhm="0.0462747" res="15314.7" algo="Sum"/><pk mz="708.74558723" i="636.202" sn="2.84385" a="43.239" fwhm="0.0830253" res="8536.5" algo="Sum"/><pk mz="709.45784833" i="824.877" sn="3.6942" a="44.9308" fwhm="0.0719331" res="9862.74" algo="Sum"/><pk mz="709.54331475" i="3128.77" sn="14.0145" a="147.647" fwhm="0.0407832" res="17397.9" algo="Sum"/><pk mz="709.61758665" i="766.664" sn="3.43437" a="44.5827" fwhm="0.0580985" res="12214" algo="Sum"/><pk mz="709.76789818" i="760.348" sn="3.40901" a="31.7375" fwhm="0.0475779" res="14918" algo="Sum"/><pk mz="710.54831105" i="1878.33" sn="8.45029" a="100.569" fwhm="0.0460379" res="15434" algo="Sum"/><pk mz="710.65952726" i="1018.35" sn="4.58392" a="61.4092" fwhm="0.0623054" res="11406.1" algo="Sum"/><pk mz="710.76284451" i="715.708" sn="3.2222" a="33.227" fwhm="0.0645011" res="11019.4" algo="Sum"/><pk mz="711.55399796" i="5426.79" sn="24.4528" a="299.955" fwhm="0.0499128" res="14255.9" algo="Sum"/><pk mz="711.62766651" i="640.752" sn="2.8874" a="39.8415" fwhm="0.0692232" res="10280.2" algo="Sum"/><pk mz="712.55834761" i="2939.65" sn="13.2954" a="179.287" fwhm="0.0528129" res="13492.1" algo="Sum"/><pk mz="712.66452001" i="1280.24" sn="5.79023" a="76.3765" fwhm="0.0622357" res="11451" algo="Sum"/><pk mz="712.75869712" i="629.852" sn="2.849" a="36.9726" fwhm="0.0679865" res="10483.8" algo="Sum"/><pk mz="713.49592488" i="800" sn="3.62473" a="34.3675" fwhm="0.0558656" res="12771.7" algo="Sum"/><pk mz="713.56718780" i="1370.37" sn="6.20922" a="96.6598" fwhm="0.055281" res="12908" algo="Sum"/><pk mz="714.54426829" i="818.489" sn="3.72278" a="36.8033" fwhm="0.0604371" res="11822.9" algo="Sum"/><pk mz="714.56919765" i="789.838" sn="3.59286" a="20.0717" fwhm="0.0316298" res="22591.7" algo="Sum"/><pk mz="714.66958094" i="1133.62" sn="5.15684" a="80.6341" fwhm="0.0751595" res="9508.71" algo="Sum"/><pk mz="715.52048660" i="2118.38" sn="9.64948" a="115.055" fwhm="0.0502968" res="14226" algo="Sum"/><pk mz="715.55827693" i="1101.73" sn="5.01853" a="55.8389" fwhm="0.0723105" res="9895.63" algo="Sum"/><pk mz="716.45603273" i="821.427" sn="3.74764" a="45.157" fwhm="0.0550892" res="13005.4" algo="Sum"/><pk mz="716.52759613" i="1545.48" sn="7.05103" a="69.9875" fwhm="0.0489244" res="14645.6" algo="Sum"/><pk mz="716.67239009" i="963.044" sn="4.39375" a="49.8904" fwhm="0.0636275" res="11263.6" algo="Sum"/><pk mz="717.44648746" i="733.269" sn="3.35421" a="38.0659" fwhm="0.0672647" res="10666" algo="Sum"/><pk mz="717.53340753" i="3686.48" sn="16.8632" a="181.233" fwhm="0.0553601" res="12961.2" algo="Sum"/><pk mz="717.57990376" i="3690.74" sn="16.8827" a="152.455" fwhm="0.0481281" res="14909.8" algo="Sum"/><pk mz="718.45784205" i="854.176" sn="3.91516" a="36.6265" fwhm="0.0525512" res="13671.6" algo="Sum"/><pk mz="718.56926660" i="4837.02" sn="22.1709" a="241.477" fwhm="0.0516171" res="13921.1" algo="Sum"/><pk mz="718.68400227" i="879.257" sn="4.03047" a="32.5452" fwhm="0.0465842" res="15427.6" algo="Sum"/><pk mz="719.55844729" i="4763.5" sn="21.8541" a="325.167" fwhm="0.0573673" res="12543" algo="Sum"/><pk mz="720.46040681" i="662.561" sn="3.04539" a="26.0096" fwhm="0.0512821" res="14049" algo="Sum"/><pk mz="720.48419263" i="758.345" sn="3.48565" a="22.3376" fwhm="0.042347" res="17013.8" algo="Sum"/><pk mz="720.57723186" i="4962.3" sn="22.8097" a="194.262" fwhm="0.0423989" res="16995.2" algo="Sum"/><pk mz="720.64883460" i="678.979" sn="3.12178" a="21.6418" fwhm="0.0423518" res="17015.8" algo="Sum"/><pk mz="720.69556223" i="977.126" sn="4.49364" a="55.3963" fwhm="0.0794189" res="9074.61" algo="Sum"/><pk mz="720.75907493" i="1308.08" sn="6.01633" a="62.4066" fwhm="0.0475039" res="15172.6" algo="Sum"/><pk mz="721.26158566" i="857.99" sn="3.95919" a="36.8625" fwhm="0.034938" res="20644" algo="Sum"/><pk mz="721.48762486" i="685.014" sn="3.16184" a="46.3165" fwhm="0.0597646" res="12072.2" algo="Sum"/><pk mz="721.58156478" i="2379.57" sn="10.9851" a="159.033" fwhm="0.0634951" res="11364.4" algo="Sum"/><pk mz="721.76071135" i="661.778" sn="3.05744" a="30.1111" fwhm="0.0649052" res="11120.2" algo="Sum"/><pk mz="722.50160622" i="1210.52" sn="5.60051" a="66.7407" fwhm="0.0692011" res="10440.6" algo="Sum"/><pk mz="722.58397688" i="1040.95" sn="4.81735" a="44.0338" fwhm="0.0524808" res="13768.6" algo="Sum"/><pk mz="722.64227944" i="668.781" sn="3.09535" a="19.6323" fwhm="0.0424103" res="17039.3" algo="Sum"/><pk mz="722.69627035" i="1195" sn="5.53239" a="73.1761" fwhm="0.0616174" res="11728.8" algo="Sum"/><pk mz="723.48487895" i="1191.12" sn="5.52959" a="36.5621" fwhm="0.034683" res="20859.9" algo="Sum"/><pk mz="723.53341111" i="3727.58" sn="17.3058" a="184.189" fwhm="0.0434561" res="16649.8" algo="Sum"/><pk mz="724.52585420" i="3349.27" sn="15.5985" a="231.849" fwhm="0.0493173" res="14691.1" algo="Sum"/><pk mz="724.62074251" i="669.5" sn="3.11933" a="26.3086" fwhm="0.0530854" res="13650.1" algo="Sum"/><pk mz="724.65333447" i="668.019" sn="3.11273" a="13.2774" fwhm="0.0212346" res="34126" algo="Sum"/><pk mz="724.69716695" i="1007.01" sn="4.69243" a="48.8408" fwhm="0.057677" res="12564.8" algo="Sum"/><pk mz="725.54845038" i="21545.1" sn="100.9" a="865.051" fwhm="0.0348595" res="20813.5" algo="Sum"/><pk mz="726.46418077" i="786.01" sn="3.68915" a="39.7654" fwhm="0.0542364" res="13394.4" algo="Sum"/><pk mz="726.55147057" i="10095.4" sn="47.3928" a="433.191" fwhm="0.0372155" res="19522.8" algo="Sum"/><pk mz="726.66748984" i="809.404" sn="3.79992" a="27.5849" fwhm="0.0478439" res="15188.3" algo="Sum"/><pk mz="726.70577734" i="905.482" sn="4.25153" a="54.7503" fwhm="0.0726638" res="10000.9" algo="Sum"/><pk mz="727.47186461" i="887.749" sn="4.1895" a="35.8049" fwhm="0.0585089" res="12433.5" algo="Sum"/><pk mz="727.55727796" i="6127.37" sn="28.9221" a="280.808" fwhm="0.0408483" res="17811.2" algo="Sum"/><pk mz="728.55733833" i="3711.41" sn="17.5521" a="181.824" fwhm="0.0487005" res="14960" algo="Sum"/><pk mz="728.65295698" i="845.501" sn="3.99879" a="44.2134" fwhm="0.0589948" res="12351.1" algo="Sum"/><pk mz="728.69290443" i="721.219" sn="3.411" a="14.1537" fwhm="0.0212938" res="34220.9" algo="Sum"/><pk mz="728.72877148" i="731.108" sn="3.45777" a="28.2992" fwhm="0.0532357" res="13688.7" algo="Sum"/><pk mz="729.58211698" i="8893.21" sn="42.215" a="385.544" fwhm="0.0385705" res="18915.6" algo="Sum"/><pk mz="729.66483650" i="631.445" sn="2.99739" a="19.5124" fwhm="0.0370771" res="19679.7" algo="Sum"/><pk mz="730.46794580" i="682.08" sn="3.24208" a="20.0437" fwhm="0.0437705" res="16688.6" algo="Sum"/><pk mz="730.53141907" i="6441.54" sn="30.6182" a="265.524" fwhm="0.0397061" res="18398.5" algo="Sum"/><pk mz="730.58519189" i="4633.51" sn="22.0241" a="199.151" fwhm="0.054995" res="13284.6" algo="Sum"/><pk mz="730.72482738" i="989.767" sn="4.70493" a="60.9027" fwhm="0.0710364" res="10286.6" algo="Sum"/><pk mz="731.47450165" i="645.196" sn="3.07161" a="23.0378" fwhm="0.0426688" res="17143.1" algo="Sum"/><pk mz="731.53443823" i="3597.01" sn="17.1244" a="151.237" fwhm="0.0473348" res="15454.5" algo="Sum"/><pk mz="731.59877291" i="15251.7" sn="72.6092" a="625.171" fwhm="0.0356803" res="20504.3" algo="Sum"/><pk mz="731.75125642" i="726.064" sn="3.45845" a="48.2435" fwhm="0.0624363" res="11720" algo="Sum"/><pk mz="732.54659997" i="12737.7" sn="60.727" a="491.496" fwhm="0.035277" res="20765.5" algo="Sum"/><pk mz="732.60192810" i="7395.64" sn="35.2613" a="341.337" fwhm="0.0461378" res="15878.6" algo="Sum"/><pk mz="732.72693453" i="1093.54" sn="5.21425" a="72.9608" fwhm="0.0695946" res="10528.5" algo="Sum"/><pk mz="733.32472518" i="1134.4" sn="5.41915" a="49.7541" fwhm="0.0362225" res="20245" algo="Sum"/><pk mz="733.54878965" i="7136.46" sn="34.0978" a="342.897" fwhm="0.0438747" res="16719.2" algo="Sum"/><pk mz="733.60600628" i="2862.54" sn="13.6772" a="115.54" fwhm="0.0444448" res="16506" algo="Sum"/><pk mz="733.82454149" i="970.858" sn="4.6498" a="42.0801" fwhm="0.0416005" res="17639.8" algo="Sum"/><pk mz="734.56116575" i="14113.8" sn="67.6875" a="587.308" fwhm="0.0368976" res="19908.1" algo="Sum"/><pk mz="734.72710690" i="873.041" sn="4.18817" a="52.0394" fwhm="0.0673262" res="10912.9" algo="Sum"/><pk mz="735.48649915" i="634.608" sn="3.04961" a="23.4767" fwhm="0.0534816" res="13752.1" algo="Sum"/><pk mz="735.58039178" i="26413.8" sn="126.956" a="1197.66" fwhm="0.0384923" res="19109.8" algo="Sum"/><pk mz="736.58533836" i="12929" sn="62.4036" a="637.438" fwhm="0.0382246" res="19269.9" algo="Sum"/><pk mz="736.66066036" i="819.04" sn="3.95464" a="35.6472" fwhm="0.0495637" res="14862.9" algo="Sum"/><pk mz="736.70813781" i="690.424" sn="3.33441" a="14.0616" fwhm="0.0214105" res="34408.8" algo="Sum"/><pk mz="736.73323208" i="746.112" sn="3.60378" a="40.3936" fwhm="0.051848" res="14209.5" algo="Sum"/><pk mz="737.49499389" i="784.458" sn="3.79775" a="42.5569" fwhm="0.056033" res="13161.8" algo="Sum"/><pk mz="737.58853744" i="3906.83" sn="18.9226" a="223.238" fwhm="0.0419511" res="17582.1" algo="Sum"/><pk mz="738.51245813" i="1038.98" sn="5.05933" a="33.9072" fwhm="0.0482323" res="15311.6" algo="Sum"/><pk mz="738.53366828" i="1114.41" sn="5.42722" a="46.8124" fwhm="0.0589523" res="12527.7" algo="Sum"/><pk mz="738.59406351" i="1155.84" sn="5.63052" a="51.3862" fwhm="0.0626083" res="11797.1" algo="Sum"/><pk mz="738.66690065" i="686.639" sn="3.34567" a="17.53" fwhm="0.0321586" res="22969.5" algo="Sum"/><pk mz="738.73029515" i="642.653" sn="3.13164" a="24.5286" fwhm="0.0535999" res="13782.3" algo="Sum"/><pk mz="739.55548677" i="1984.16" sn="9.70094" a="84.5216" fwhm="0.0505373" res="14633.8" algo="Sum"/><pk mz="740.55033008" i="2485.47" sn="12.2161" a="120.89" fwhm="0.0513116" res="14432.4" algo="Sum"/><pk mz="740.64814456" i="723.401" sn="3.55551" a="43.9209" fwhm="0.0784162" res="9445.09" algo="Sum"/><pk mz="740.75304937" i="718.617" sn="3.53241" a="45.7011" fwhm="0.0622851" res="11892.9" algo="Sum"/><pk mz="741.53774150" i="2811.14" sn="13.8722" a="197.522" fwhm="0.062046" res="11951.4" algo="Sum"/><pk mz="742.56683885" i="12276.5" sn="60.8501" a="589.546" fwhm="0.0384531" res="19311" algo="Sum"/><pk mz="742.63857560" i="1076.32" sn="5.33494" a="50.5718" fwhm="0.0525436" res="14133.8" algo="Sum"/><pk mz="742.69341120" i="623.468" sn="3.09031" a="18.6431" fwhm="0.0429949" res="17274" algo="Sum"/><pk mz="742.74838584" i="902.765" sn="4.47469" a="44.9639" fwhm="0.05822" res="12757.6" algo="Sum"/><pk mz="743.56875206" i="6588.72" sn="32.7328" a="344.415" fwhm="0.0445966" res="16673.2" algo="Sum"/><pk mz="743.64158576" i="747.987" sn="3.716" a="24.3966" fwhm="0.071962" res="10333.8" algo="Sum"/><pk mz="744.58101551" i="12455.4" sn="62.005" a="494.314" fwhm="0.046067" res="16163" algo="Sum"/><pk mz="744.68010887" i="677.465" sn="3.37252" a="22.9791" fwhm="0.0290178" res="25662.9" algo="Sum"/><pk mz="745.41303113" i="639.649" sn="3.19138" a="34.7384" fwhm="0.0550953" res="13529.5" algo="Sum"/><pk mz="745.47648093" i="715.889" sn="3.5717" a="40.0792" fwhm="0.0659071" res="11311" algo="Sum"/><pk mz="745.58597498" i="5784.29" sn="28.8589" a="269.759" fwhm="0.0527207" res="14142.2" algo="Sum"/><pk mz="746.51254783" i="1132.22" sn="5.66791" a="42.7639" fwhm="0.0752702" res="9917.77" algo="Sum"/><pk mz="746.59672058" i="7764.25" sn="38.8678" a="327.727" fwhm="0.0458009" res="16300.9" algo="Sum"/><pk mz="747.51344650" i="1071.41" sn="5.37961" a="45.1722" fwhm="0.05115" res="14614.1" algo="Sum"/><pk mz="747.60028533" i="3672.79" sn="18.4415" a="168.857" fwhm="0.0472027" res="15838.1" algo="Sum"/><pk mz="748.52378028" i="2421.86" sn="12.2045" a="108.972" fwhm="0.0504274" res="14843.6" algo="Sum"/><pk mz="748.58003555" i="2509.99" sn="12.6513" a="194.599" fwhm="0.0828549" res="9034.83" algo="Sum"/><pk mz="748.68095653" i="669.327" sn="3.37437" a="13.1062" fwhm="0.0242452" res="30879.6" algo="Sum"/><pk mz="748.70552772" i="629.13" sn="3.17209" a="12.3722" fwhm="0.0215842" res="34687.6" algo="Sum"/><pk mz="749.53277755" i="2032.19" sn="10.2947" a="97.6446" fwhm="0.0525483" res="14263.7" algo="Sum"/><pk mz="749.56151482" i="1858.17" sn="9.41265" a="135.036" fwhm="0.0821672" res="9122.39" algo="Sum"/><pk mz="750.53823831" i="3967.12" sn="20.1602" a="195.282" fwhm="0.0454159" res="16525.9" algo="Sum"/><pk mz="750.66260426" i="651.398" sn="3.31217" a="16.4014" fwhm="0.0324187" res="23155.2" algo="Sum"/><pk mz="751.56705819" i="4724.97" sn="24.1176" a="306.144" fwhm="0.060141" res="12496.7" algo="Sum"/><pk mz="752.55646274" i="5038.73" sn="25.7821" a="278.919" fwhm="0.0603684" res="12466.1" algo="Sum"/><pk mz="752.63916248" i="703.034" sn="3.59808" a="17.3291" fwhm="0.0324614" res="23185.7" algo="Sum"/><pk mz="752.66560365" i="675.07" sn="3.45505" a="18.7344" fwhm="0.036209" res="20786.7" algo="Sum"/><pk mz="753.04930402" i="782.84" sn="4.00713" a="39.5404" fwhm="0.0409473" res="18390.7" algo="Sum"/><pk mz="753.57706053" i="4251" sn="21.8454" a="260.741" fwhm="0.0635262" res="11862.5" algo="Sum"/><pk mz="754.05610809" i="696.306" sn="3.58044" a="37.7771" fwhm="0.0420051" res="17951.5" algo="Sum"/><pk mz="754.53195213" i="6094.2" sn="31.4095" a="287.561" fwhm="0.0531136" res="14206" algo="Sum"/><pk mz="754.65001531" i="732.993" sn="3.77787" a="17.8074" fwhm="0.0325046" res="23216.7" algo="Sum"/><pk mz="754.67101265" i="694.113" sn="3.5776" a="40.6883" fwhm="0.0525296" res="14366.6" algo="Sum"/><pk mz="755.53477888" i="3143.24" sn="16.2958" a="146.517" fwhm="0.054316" res="13910" algo="Sum"/><pk mz="756.54782471" i="21330.5" sn="111.007" a="953.046" fwhm="0.0361043" res="20954.5" algo="Sum"/><pk mz="756.68087408" i="747.587" sn="3.89084" a="44.6839" fwhm="0.0423192" res="17880.3" algo="Sum"/><pk mz="757.55147675" i="10569.5" sn="55.2241" a="467.833" fwhm="0.0382948" res="19782.1" algo="Sum"/><pk mz="757.61580177" i="4480.19" sn="23.4083" a="199.036" fwhm="0.0477921" res="15852.3" algo="Sum"/><pk mz="758.56524111" i="592998" sn="3101.06" a="14813.6" fwhm="0.0214732" res="35326.1" algo="Sum"/><pk mz="758.77047617" i="975.543" sn="5.1016" a="41.3672" fwhm="0.0444322" res="17077" algo="Sum"/><pk mz="759.56849293" i="257887" sn="1350.97" a="7667.07" fwhm="0.0256863" res="29570.9" algo="Sum"/><pk mz="759.62714857" i="9921.33" sn="51.9739" a="373.395" fwhm="0.0404115" res="18797.3" algo="Sum"/><pk mz="760.57886996" i="273058" sn="1433.03" a="8150.13" fwhm="0.0260278" res="29221.8" algo="Sum"/><pk mz="761.58294202" i="103963" sn="546.833" a="3771.94" fwhm="0.0311149" res="24476.5" algo="Sum"/><pk mz="762.50701168" i="881.993" sn="4.65442" a="45.187" fwhm="0.0686052" res="11114.4" algo="Sum"/><pk mz="762.58679877" i="28116.8" sn="148.39" a="1164.96" fwhm="0.0356296" res="21403.2" algo="Sum"/><pk mz="763.59089838" i="6493.07" sn="34.397" a="315.978" fwhm="0.0411916" res="18537.5" algo="Sum"/><pk mz="764.55231958" i="4659.76" sn="24.8527" a="237.054" fwhm="0.0496802" res="15389.5" algo="Sum"/><pk mz="764.71334482" i="675.534" sn="3.60552" a="27.0207" fwhm="0.0545344" res="14022.6" algo="Sum"/><pk mz="765.55530786" i="3180.54" sn="17.0264" a="143.661" fwhm="0.0476057" res="16081.2" algo="Sum"/><pk mz="766.56803905" i="13828.7" sn="74.4124" a="664.451" fwhm="0.0393456" res="19483" algo="Sum"/><pk mz="767.06502311" i="688.382" sn="3.70727" a="40.9527" fwhm="0.0483939" res="15850.4" algo="Sum"/><pk mz="767.57148126" i="7424.97" sn="40.1044" a="392.507" fwhm="0.041579" res="18460.6" algo="Sum"/><pk mz="768.58416158" i="17803.8" sn="96.6768" a="735.623" fwhm="0.0405251" res="18965.6" algo="Sum"/><pk mz="769.58750384" i="8558.93" sn="46.6445" a="366.339" fwhm="0.0465205" res="16543" algo="Sum"/><pk mz="770.05812498" i="1226.81" sn="6.69601" a="69.9644" fwhm="0.0410515" res="18758.4" algo="Sum"/><pk mz="770.59839596" i="9328.01" sn="51.1397" a="429.24" fwhm="0.0476364" res="16176.7" algo="Sum"/><pk mz="771.06471456" i="1303.36" sn="7.15108" a="60.2959" fwhm="0.0386225" res="19964.1" algo="Sum"/><pk mz="771.60354317" i="4374" sn="24.0753" a="220.588" fwhm="0.055825" res="13821.8" algo="Sum"/><pk mz="772.58105337" i="14021" sn="77.4265" a="575.898" fwhm="0.0532846" res="14499.2" algo="Sum"/><pk mz="773.58372224" i="7092.43" sn="39.294" a="319.031" fwhm="0.0583491" res="13257.8" algo="Sum"/><pk mz="773.64559945" i="4831.72" sn="26.7691" a="231.207" fwhm="0.0549822" res="14070.8" algo="Sum"/><pk mz="774.56071039" i="17925.7" sn="99.5295" a="1046.36" fwhm="0.0461723" res="16775.4" algo="Sum"/><pk mz="774.64157468" i="3605.52" sn="20.019" a="129.672" fwhm="0.0420639" res="18415.8" algo="Sum"/><pk mz="775.56458647" i="9324.18" sn="51.8594" a="502.855" fwhm="0.0492721" res="15740.4" algo="Sum"/><pk mz="776.56578465" i="4539.95" sn="25.3301" a="260.449" fwhm="0.0576537" res="13469.5" algo="Sum"/><pk mz="777.56408999" i="2520.75" sn="14.1097" a="200.319" fwhm="0.0718419" res="10823.3" algo="Sum"/><pk mz="778.04835586" i="696.142" sn="3.90829" a="51.2733" fwhm="0.0610935" res="12735.4" algo="Sum"/><pk mz="778.44443647" i="644.933" sn="3.6221" a="32.0528" fwhm="0.067078" res="11605.1" algo="Sum"/><pk mz="778.53466292" i="6777.65" sn="38.0726" a="402.291" fwhm="0.0454366" res="17134.5" algo="Sum"/><pk mz="778.65353578" i="952.198" sn="5.35127" a="54.3303" fwhm="0.0612927" res="12703.9" algo="Sum"/><pk mz="779.05339535" i="756.407" sn="4.26393" a="52.2228" fwhm="0.0539938" res="14428.6" algo="Sum"/><pk mz="779.53767248" i="3523.99" sn="19.8667" a="213.51" fwhm="0.0526044" res="14818.9" algo="Sum"/><pk mz="779.58872253" i="1527.45" sn="8.61297" a="75.3064" fwhm="0.0746119" res="10448.6" algo="Sum"/><pk mz="780.44285622" i="1153.78" sn="6.52765" a="65.0644" fwhm="0.0579441" res="13468.9" algo="Sum"/><pk mz="780.54927940" i="196705" sn="1113.42" a="6317.51" fwhm="0.0272073" res="28688.9" algo="Sum"/><pk mz="781.05174957" i="1743.83" sn="9.87802" a="97.0131" fwhm="0.0388807" res="20088.4" algo="Sum"/><pk mz="781.55266891" i="90129.1" sn="511.465" a="3193.81" fwhm="0.031497" res="24813.6" algo="Sum"/><pk mz="782.05879051" i="2138.97" sn="12.1484" a="114.319" fwhm="0.0385823" res="20269.9" algo="Sum"/><pk mz="782.43680216" i="1329.01" sn="7.56346" a="63.7394" fwhm="0.0616921" res="12682.9" algo="Sum"/><pk mz="782.56403103" i="240743" sn="1370.68" a="7766.08" fwhm="0.0269408" res="29047.5" algo="Sum"/><pk mz="783.06456685" i="1624.81" sn="9.25595" a="92.4526" fwhm="0.0425908" res="18385.7" algo="Sum"/><pk mz="783.56683520" i="108397" sn="619.877" a="3855.93" fwhm="0.030692" res="25530" algo="Sum"/><pk mz="784.07107911" i="1605.44" sn="9.19197" a="94.1852" fwhm="0.0414303" res="18925.1" algo="Sum"/><pk mz="784.43520380" i="1007.8" sn="5.7816" a="52.4497" fwhm="0.0552568" res="14196.2" algo="Sum"/><pk mz="784.57842591" i="147754" sn="847.777" a="5300.19" fwhm="0.0300641" res="26096.9" algo="Sum"/><pk mz="784.74949054" i="686.799" sn="3.94069" a="14.0451" fwhm="0.0406086" res="19324.7" algo="Sum"/><pk mz="784.78187775" i="632.383" sn="3.62847" a="36.4888" fwhm="0.0584106" res="13435.6" algo="Sum"/><pk mz="785.08015048" i="1133.91" sn="6.51308" a="60.4027" fwhm="0.0484637" res="16199.3" algo="Sum"/><pk mz="785.58237259" i="65653.8" sn="378.589" a="2460.06" fwhm="0.0325445" res="24138.7" algo="Sum"/><pk mz="785.64684975" i="13826.1" sn="79.7272" a="537.01" fwhm="0.0424734" res="18497.4" algo="Sum"/><pk mz="786.43420925" i="767.677" sn="4.43661" a="42.541" fwhm="0.061244" res="12841" algo="Sum"/><pk mz="786.59553757" i="240311" sn="1388.85" a="7439.17" fwhm="0.0265267" res="29652.9" algo="Sum"/><pk mz="787.59869543" i="109559" sn="635.122" a="3843.45" fwhm="0.0308221" res="25553.1" algo="Sum"/><pk mz="787.66208399" i="16997.2" sn="98.5335" a="685.891" fwhm="0.0447203" res="17613.1" algo="Sum"/><pk mz="788.55137214" i="5918.25" sn="34.4082" a="192.312" fwhm="0.0358568" res="21991.7" algo="Sum"/><pk mz="788.60633968" i="52258" sn="303.823" a="2212.69" fwhm="0.0358541" res="21994.9" algo="Sum"/><pk mz="788.66525700" i="8944.25" sn="52.0012" a="325.55" fwhm="0.0393366" res="20049.2" algo="Sum"/><pk mz="789.55125758" i="3659.37" sn="21.3512" a="176.149" fwhm="0.0493323" res="16004.8" algo="Sum"/><pk mz="789.61182801" i="18324.5" sn="106.917" a="814.547" fwhm="0.0388113" res="20344.9" algo="Sum"/><pk mz="789.66777183" i="3193.39" sn="18.6365" a="107.21" fwhm="0.0354505" res="22275.2" algo="Sum"/><pk mz="790.04694684" i="649.885" sn="3.79816" a="37.0449" fwhm="0.0594868" res="13281" algo="Sum"/><pk mz="790.56407008" i="7544.59" sn="44.1514" a="391.511" fwhm="0.0550836" res="14352.1" algo="Sum"/><pk mz="790.61469090" i="5351.4" sn="31.3167" a="234.116" fwhm="0.0506771" res="15601" algo="Sum"/><pk mz="790.67594257" i="1426.23" sn="8.34758" a="73.1841" fwhm="0.0516436" res="15310.2" algo="Sum"/><pk mz="791.05390340" i="636.767" sn="3.73547" a="43.1086" fwhm="0.0674704" res="11724.5" algo="Sum"/><pk mz="791.56526536" i="4559.44" sn="26.7725" a="274.72" fwhm="0.0595488" res="13292.7" algo="Sum"/><pk mz="791.61357460" i="1682.42" sn="9.87983" a="81.3228" fwhm="0.0506811" res="15619.5" algo="Sum"/><pk mz="792.05175729" i="869.326" sn="5.12881" a="54.4229" fwhm="0.0541108" res="14637.6" algo="Sum"/><pk mz="792.47576319" i="625.579" sn="3.69189" a="32.3207" fwhm="0.0563077" res="14074" algo="Sum"/><pk mz="792.58185046" i="8902.31" sn="52.5509" a="392.049" fwhm="0.0466834" res="16977.8" algo="Sum"/><pk mz="792.68057389" i="740.34" sn="4.37206" a="49.5082" fwhm="0.0724395" res="10942.7" algo="Sum"/><pk mz="793.05055846" i="1309.25" sn="7.75498" a="60.5773" fwhm="0.0432307" res="18344.6" algo="Sum"/><pk mz="793.56184066" i="4415.46" sn="26.1682" a="165.492" fwhm="0.0401137" res="19782.8" algo="Sum"/><pk mz="793.58198995" i="4681.61" sn="27.7481" a="205.995" fwhm="0.0461547" res="17194" algo="Sum"/><pk mz="794.05699970" i="1700.11" sn="10.109" a="88.1075" fwhm="0.0388917" res="20417.1" algo="Sum"/><pk mz="794.59763822" i="14185.3" sn="84.424" a="556.053" fwhm="0.0448552" res="17714.7" algo="Sum"/><pk mz="795.06475253" i="2322.6" sn="13.84" a="117.495" fwhm="0.0374167" res="21248.9" algo="Sum"/><pk mz="795.60125866" i="7396.46" sn="44.1433" a="309.939" fwhm="0.0443916" res="17922.3" algo="Sum"/><pk mz="796.07143964" i="1729.78" sn="10.3332" a="89.8172" fwhm="0.042169" res="18878.1" algo="Sum"/><pk mz="796.53911886" i="13800.7" sn="82.6889" a="875.059" fwhm="0.0802277" res="9928.48" algo="Sum"/><pk mz="796.61176005" i="10556.2" sn="63.2585" a="471.318" fwhm="0.0527182" res="15110.8" algo="Sum"/><pk mz="797.07869644" i="1079.55" sn="6.47689" a="60.9255" fwhm="0.0534156" res="14922.2" algo="Sum"/><pk mz="797.54255204" i="6978.98" sn="41.973" a="364.561" fwhm="0.0629818" res="12663.1" algo="Sum"/><pk mz="797.58434371" i="4473.98" sn="26.9081" a="74.6179" fwhm="0.0244055" res="32680.6" algo="Sum"/><pk mz="797.61568983" i="5422.41" sn="32.6116" a="302.806" fwhm="0.0544203" res="14656.6" algo="Sum"/><pk mz="798.08950324" i="653.779" sn="3.94012" a="29.4601" fwhm="0.0587551" res="13583.3" algo="Sum"/><pk mz="798.55666785" i="13505.4" sn="81.7988" a="740.876" fwhm="0.0484225" res="16491.4" algo="Sum"/><pk mz="799.56122287" i="6890.71" sn="41.9351" a="403.894" fwhm="0.0476591" res="16776.7" algo="Sum"/><pk mz="799.66329833" i="8215.05" sn="49.9973" a="380.468" fwhm="0.0410286" res="19490.4" algo="Sum"/><pk mz="800.57356920" i="9367.27" sn="57.3693" a="480.29" fwhm="0.0442154" res="18106.2" algo="Sum"/><pk mz="800.66587257" i="4616.26" sn="28.272" a="241.143" fwhm="0.0472718" res="16937.5" algo="Sum"/><pk mz="801.57707140" i="4836.76" sn="29.7257" a="253.915" fwhm="0.0481431" res="16649.9" algo="Sum"/><pk mz="801.67856022" i="9442.44" sn="58.0313" a="438.979" fwhm="0.0398594" res="20112.7" algo="Sum"/><pk mz="802.53081888" i="10913.1" sn="67.3282" a="488.036" fwhm="0.0407548" res="19691.7" algo="Sum"/><pk mz="802.58832358" i="7315.68" sn="45.1338" a="337.524" fwhm="0.0497549" res="16130.8" algo="Sum"/><pk mz="802.68228258" i="5032.81" sn="31.0498" a="236.411" fwhm="0.0420945" res="19068.6" algo="Sum"/><pk mz="803.53527717" i="5756.15" sn="35.6601" a="256.805" fwhm="0.0465209" res="17272.6" algo="Sum"/><pk mz="803.59087693" i="4034.41" sn="24.9937" a="201.104" fwhm="0.0524081" res="15333.3" algo="Sum"/><pk mz="803.68364737" i="1900.59" sn="11.7772" a="112.121" fwhm="0.0570229" res="14094" algo="Sum"/><pk mz="804.05653213" i="673.293" sn="4.17808" a="29.2496" fwhm="0.0501366" res="16037.3" algo="Sum"/><pk mz="804.54613858" i="47158.8" sn="293.158" a="1960.72" fwhm="0.034543" res="23291.2" algo="Sum"/><pk mz="804.68114640" i="1069.42" sn="6.65044" a="66.3846" fwhm="0.0609953" res="13192.5" algo="Sum"/><pk mz="805.05259918" i="960.45" sn="5.98394" a="61.2142" fwhm="0.0523315" res="15383.7" algo="Sum"/><pk mz="805.54977175" i="24178.8" sn="150.927" a="1005.62" fwhm="0.0356451" res="22599.2" algo="Sum"/><pk mz="806.05767248" i="1177.37" sn="7.37012" a="67.8484" fwhm="0.0427187" res="18869" algo="Sum"/><pk mz="806.56306438" i="115275" sn="723.088" a="4158.76" fwhm="0.0308283" res="26163.1" algo="Sum"/><pk mz="807.06541366" i="1407.01" sn="8.87117" a="86.6093" fwhm="0.0444663" res="18150.1" algo="Sum"/><pk mz="807.56655482" i="56797.4" sn="358.709" a="2125.78" fwhm="0.0334248" res="24160.7" algo="Sum"/><pk mz="808.07366618" i="1281.73" sn="8.11746" a="85.3817" fwhm="0.0538296" res="15011.7" algo="Sum"/><pk mz="808.57750463" i="116700" sn="739.734" a="4326.18" fwhm="0.0309795" res="26100.4" algo="Sum"/><pk mz="809.08012311" i="1080.05" sn="6.8635" a="49.7146" fwhm="0.0501057" res="16147.5" algo="Sum"/><pk mz="809.58139934" i="52789.2" sn="335.811" a="2101.28" fwhm="0.0348065" res="23259.5" algo="Sum"/><pk mz="809.64132213" i="5223.73" sn="33.2368" a="202.494" fwhm="0.0413414" res="19584.3" algo="Sum"/><pk mz="810.08875715" i="714.506" sn="4.55468" a="28.7273" fwhm="0.0572994" res="14137.8" algo="Sum"/><pk mz="810.59378881" i="85823.7" sn="547.804" a="3389.02" fwhm="0.0334891" res="24204.7" algo="Sum"/><pk mz="810.72615973" i="670.925" sn="4.2835" a="26.2936" fwhm="0.0989761" res="8191.13" algo="Sum"/><pk mz="811.59786155" i="39466" sn="253.076" a="1555.31" fwhm="0.035751" res="22701.4" algo="Sum"/><pk mz="811.66259060" i="15164.2" sn="97.25" a="638.647" fwhm="0.0410486" res="19773.2" algo="Sum"/><pk mz="812.53894914" i="3493.16" sn="22.4534" a="173.081" fwhm="0.0497587" res="16329.6" algo="Sum"/><pk mz="812.60779060" i="32131.2" sn="206.554" a="1363.18" fwhm="0.0378829" res="21450.5" algo="Sum"/><pk mz="812.66472151" i="8647.84" sn="55.6027" a="342.318" fwhm="0.0450061" res="18056.8" algo="Sum"/><pk mz="813.54527239" i="1979.28" sn="12.7915" a="94.3355" fwhm="0.052779" res="15414.2" algo="Sum"/><pk mz="813.61317522" i="13966.5" sn="90.2765" a="595.315" fwhm="0.0407731" res="19954.7" algo="Sum"/><pk mz="813.67857705" i="28249.5" sn="182.599" a="1169.5" fwhm="0.0370174" res="21981" algo="Sum"/><pk mz="814.55678168" i="4535.54" sn="29.4258" a="236.733" fwhm="0.0595187" res="13685.7" algo="Sum"/><pk mz="814.62124883" i="6660.49" sn="43.2122" a="275.713" fwhm="0.0497954" res="16359.4" algo="Sum"/><pk mz="814.68163514" i="14620.5" sn="94.8555" a="653.076" fwhm="0.0388749" res="20956.5" algo="Sum"/><pk mz="815.55505778" i="3326.09" sn="21.6847" a="195.713" fwhm="0.0608162" res="13410.2" algo="Sum"/><pk mz="815.62819039" i="2824.28" sn="18.4131" a="117.867" fwhm="0.0603762" res="13509.1" algo="Sum"/><pk mz="815.69250777" i="13152.5" sn="85.7489" a="593.377" fwhm="0.039548" res="20625.4" algo="Sum"/><pk mz="816.57595650" i="6521.86" sn="42.6359" a="381.223" fwhm="0.0541731" res="15073.5" algo="Sum"/><pk mz="816.69660162" i="5899.7" sn="38.5686" a="281.691" fwhm="0.0415506" res="19655.5" algo="Sum"/><pk mz="817.57922912" i="3579.16" sn="23.4693" a="225.626" fwhm="0.0587722" res="13911" algo="Sum"/><pk mz="817.70053277" i="1918.72" sn="12.5814" a="110.74" fwhm="0.0530482" res="15414.3" algo="Sum"/><pk mz="818.59399307" i="5816.76" sn="38.2682" a="317.725" fwhm="0.0648421" res="12624.4" algo="Sum"/><pk mz="818.68720510" i="835.108" sn="5.49457" a="56.621" fwhm="0.0628837" res="13019.1" algo="Sum"/><pk mz="819.06583773" i="721.834" sn="4.75444" a="46.9788" fwhm="0.0500773" res="16356" algo="Sum"/><pk mz="819.59544445" i="3126.98" sn="20.6406" a="152.913" fwhm="0.055289" res="14823.8" algo="Sum"/><pk mz="820.07180992" i="704.683" sn="4.67083" a="32.4262" fwhm="0.054801" res="14964.5" algo="Sum"/><pk mz="820.54066412" i="6949.78" sn="46.1742" a="457.527" fwhm="0.0699568" res="11729.2" algo="Sum"/><pk mz="820.60965675" i="4082.81" sn="27.1323" a="196.447" fwhm="0.0482936" res="16992.1" algo="Sum"/><pk mz="820.70157914" i="648.205" sn="4.30887" a="40.4562" fwhm="0.0804568" res="10200.5" algo="Sum"/><pk mz="821.54551617" i="3701.95" sn="24.7276" a="225.684" fwhm="0.0675232" res="12166.9" algo="Sum"/><pk mz="821.61749512" i="2644.22" sn="17.6664" a="190.462" fwhm="0.0799983" res="10270.4" algo="Sum"/><pk mz="822.55977106" i="12136.4" sn="81.8144" a="683.221" fwhm="0.0508512" res="16175.8" algo="Sum"/><pk mz="822.62856014" i="3564.14" sn="24.0331" a="156.89" fwhm="0.0460093" res="17879.6" algo="Sum"/><pk mz="823.56434400" i="5956.39" sn="40.4094" a="355.98" fwhm="0.0533564" res="15435.2" algo="Sum"/><pk mz="823.64892834" i="2625.43" sn="17.8176" a="158.016" fwhm="0.0696068" res="11832.9" algo="Sum"/><pk mz="824.57037525" i="8753.46" sn="59.9673" a="479.121" fwhm="0.0472577" res="17448.4" algo="Sum"/><pk mz="824.64926273" i="2815.12" sn="19.2899" a="149.43" fwhm="0.0653701" res="12615.1" algo="Sum"/><pk mz="825.57308133" i="4321.32" sn="29.7274" a="259.931" fwhm="0.0518462" res="15923.5" algo="Sum"/><pk mz="825.67614556" i="1893.18" sn="13.0264" a="102.425" fwhm="0.058581" res="14094.6" algo="Sum"/><pk mz="826.58742061" i="5810.45" sn="40.3106" a="284.086" fwhm="0.0472679" res="17487.3" algo="Sum"/><pk mz="826.66978620" i="1516.57" sn="10.5237" a="118.692" fwhm="0.0838372" res="9860.42" algo="Sum"/><pk mz="827.59270327" i="2891.07" sn="20.1725" a="169.556" fwhm="0.052217" res="15849.1" algo="Sum"/><pk mz="827.69760726" i="2650" sn="18.4961" a="161.687" fwhm="0.054252" res="15256.5" algo="Sum"/><pk mz="828.54579966" i="20307.4" sn="142.747" a="873.103" fwhm="0.0379562" res="21829" algo="Sum"/><pk mz="828.69775513" i="1763.92" sn="12.4003" a="122.165" fwhm="0.0794249" res="10433.7" algo="Sum"/><pk mz="829.54914101" i="10820.2" sn="76.3861" a="473.127" fwhm="0.0388724" res="21340.3" algo="Sum"/><pk mz="829.71277158" i="1818.24" sn="12.8368" a="105.003" fwhm="0.0646476" res="12834.4" algo="Sum"/><pk mz="830.55933100" i="15931.1" sn="113.16" a="766.652" fwhm="0.0393334" res="21115.9" algo="Sum"/><pk mz="830.71559339" i="1160.44" sn="8.24267" a="57.9348" fwhm="0.0530347" res="15663.6" algo="Sum"/><pk mz="831.56406247" i="7679.35" sn="54.7142" a="357.835" fwhm="0.041843" res="19873.4" algo="Sum"/><pk mz="831.68288079" i="816.176" sn="5.81513" a="38.905" fwhm="0.0666242" res="12483.2" algo="Sum"/><pk mz="831.73349988" i="802.261" sn="5.71643" a="41.2099" fwhm="0.0548289" res="15169.6" algo="Sum"/><pk mz="832.57678239" i="23527.8" sn="168.261" a="1046.37" fwhm="0.0382649" res="21758.2" algo="Sum"/><pk mz="832.67540012" i="800.347" sn="5.72405" a="32.572" fwhm="0.0371641" res="22405.4" algo="Sum"/><pk mz="833.58056100" i="11661.5" sn="83.6569" a="538.438" fwhm="0.040142" res="20765.8" algo="Sum"/><pk mz="833.64406062" i="3109.6" sn="22.312" a="142.682" fwhm="0.0458357" res="18187.7" algo="Sum"/><pk mz="834.59316922" i="23513.2" sn="169.34" a="969.566" fwhm="0.0381993" res="21848.4" algo="Sum"/><pk mz="835.53470597" i="961.706" sn="6.95096" a="42.3412" fwhm="0.0524835" res="15919.9" algo="Sum"/><pk mz="835.59759818" i="11738.8" sn="84.8609" a="515.799" fwhm="0.0393035" res="21260.1" algo="Sum"/><pk mz="835.65926594" i="4923.82" sn="35.6025" a="207.457" fwhm="0.0471589" res="17720.1" algo="Sum"/><pk mz="836.53845586" i="2205.89" sn="16.0024" a="110.169" fwhm="0.0509632" res="16414.6" algo="Sum"/><pk mz="836.60666572" i="8223.58" sn="59.6699" a="400.598" fwhm="0.0442085" res="18924.1" algo="Sum"/><pk mz="836.66202394" i="2792.23" sn="20.2642" a="118.644" fwhm="0.0446638" res="18732.5" algo="Sum"/><pk mz="837.54417129" i="1329.19" sn="9.70008" a="59.3249" fwhm="0.0490289" res="17082.7" algo="Sum"/><pk mz="837.61173903" i="3825.02" sn="27.9203" a="194.484" fwhm="0.0477647" res="17536.2" algo="Sum"/><pk mz="837.67306747" i="2381.75" sn="17.3888" a="116.376" fwhm="0.0564146" res="14848.5" algo="Sum"/><pk mz="838.50949227" i="2279.61" sn="16.6984" a="83.5272" fwhm="0.0393115" res="21329.9" algo="Sum"/><pk mz="838.55331495" i="3564.46" sn="26.1143" a="180.957" fwhm="0.0607013" res="13814.4" algo="Sum"/><pk mz="838.62261549" i="3159.1" sn="23.1509" a="154.073" fwhm="0.0553677" res="15146.4" algo="Sum"/><pk mz="838.67103391" i="1418.28" sn="10.3952" a="87.0494" fwhm="0.055161" res="15204.1" algo="Sum"/><pk mz="839.52150212" i="1184.08" sn="8.73181" a="43.0248" fwhm="0.040561" res="20697.7" algo="Sum"/><pk mz="839.55942142" i="2114.56" sn="15.5955" a="105.784" fwhm="0.0621213" res="13514.8" algo="Sum"/><pk mz="839.62736610" i="1793.8" sn="13.2326" a="96.3211" fwhm="0.0696803" res="12049.7" algo="Sum"/><pk mz="839.69210715" i="936.102" sn="6.90719" a="48.9295" fwhm="0.0703011" res="11944.2" algo="Sum"/><pk mz="840.51790477" i="1708.41" sn="12.6512" a="86.2366" fwhm="0.0528302" res="15909.8" algo="Sum"/><pk mz="840.57044716" i="2597.35" sn="19.2376" a="153.137" fwhm="0.0643631" res="13059.8" algo="Sum"/><pk mz="840.62855314" i="1254.92" sn="9.29596" a="62.7402" fwhm="0.0674793" res="12457.6" algo="Sum"/><pk mz="840.69169060" i="698.162" sn="5.17251" a="42.3454" fwhm="0.0654802" res="12838.9" algo="Sum"/><pk mz="841.57506399" i="1563.97" sn="11.6468" a="71.7056" fwhm="0.068651" res="12258.7" algo="Sum"/><pk mz="841.63075722" i="1206.23" sn="8.984" a="69.6199" fwhm="0.0780552" res="10782.5" algo="Sum"/><pk mz="841.71221298" i="789.259" sn="5.8794" a="49.31" fwhm="0.0738995" res="11390" algo="Sum"/><pk mz="842.52229010" i="1498.24" sn="11.1967" a="68.1925" fwhm="0.0450846" res="18687.6" algo="Sum"/><pk mz="842.58679772" i="2326.43" sn="17.3875" a="155.876" fwhm="0.079771" res="10562.6" algo="Sum"/><pk mz="843.52819553" i="833.934" sn="6.27556" a="38.0259" fwhm="0.0543793" res="15511.9" algo="Sum"/><pk mz="843.58945382" i="1427.87" sn="10.7469" a="92.289" fwhm="0.0786479" res="10726.1" algo="Sum"/><pk mz="844.54778106" i="4413.88" sn="33.3391" a="307.482" fwhm="0.0652628" res="12940.7" algo="Sum"/><pk mz="845.55281721" i="2505.33" sn="19.0165" a="171.385" fwhm="0.0672629" res="12570.9" algo="Sum"/><pk mz="846.55517838" i="3241.88" sn="24.7149" a="221.216" fwhm="0.0618442" res="13688.5" algo="Sum"/><pk mz="846.62635581" i="1387.97" sn="10.5814" a="75.166" fwhm="0.0620907" res="13635.3" algo="Sum"/><pk mz="847.55770190" i="1931.17" sn="14.7698" a="128.305" fwhm="0.0659915" res="12843.4" algo="Sum"/><pk mz="847.63523337" i="979.439" sn="7.49085" a="46.017" fwhm="0.0631563" res="13421.2" algo="Sum"/><pk mz="848.56740894" i="3685.58" sn="28.2967" a="287.094" fwhm="0.0779594" res="10884.7" algo="Sum"/><pk mz="848.64612992" i="1899.95" sn="14.5908" a="116.343" fwhm="0.0644062" res="13176.5" algo="Sum"/><pk mz="849.57587289" i="1947.22" sn="15.0087" a="170.987" fwhm="0.0960381" res="8846.24" algo="Sum"/><pk mz="849.65649584" i="1362.13" sn="10.5018" a="46.2308" fwhm="0.0509395" res="16679.7" algo="Sum"/><pk mz="849.68356373" i="1391.38" sn="10.7283" a="73.5456" fwhm="0.0520616" res="16320.7" algo="Sum"/><pk mz="850.59478301" i="2986.46" sn="23.1222" a="168.024" fwhm="0.0759955" res="11192.7" algo="Sum"/><pk mz="850.66160202" i="2105.09" sn="16.3017" a="142.012" fwhm="0.0659226" res="12904" algo="Sum"/><pk mz="851.61927126" i="1938.61" sn="15.062" a="155.732" fwhm="0.0943355" res="9027.56" algo="Sum"/><pk mz="851.70366887" i="3040.34" sn="23.6288" a="180.446" fwhm="0.0637689" res="13356.1" algo="Sum"/><pk mz="852.53691889" i="1500.96" sn="11.7252" a="88.7789" fwhm="0.063314" res="13465.2" algo="Sum"/><pk mz="852.61066505" i="1410.96" sn="11.0247" a="84.17" fwhm="0.0863745" res="9871.09" algo="Sum"/><pk mz="852.73878402" i="4199.17" sn="32.8238" a="200.833" fwhm="0.0555132" res="15361" algo="Sum"/><pk mz="853.54604419" i="947.236" sn="7.43223" a="57.0007" fwhm="0.0742443" res="11496.4" algo="Sum"/><pk mz="853.60341084" i="940.645" sn="7.38204" a="38.992" fwhm="0.0561878" res="15192" algo="Sum"/><pk mz="853.72433392" i="5448.55" sn="42.7755" a="313.05" fwhm="0.0556451" res="15342.3" algo="Sum"/><pk mz="854.55552294" i="2616.01" sn="20.6194" a="157.412" fwhm="0.052722" res="16208.7" algo="Sum"/><pk mz="854.61603936" i="873.353" sn="6.88529" a="14.2005" fwhm="0.0282692" res="30231.4" algo="Sum"/><pk mz="854.72545186" i="3225.26" sn="25.4354" a="192.787" fwhm="0.0556257" res="15365.7" algo="Sum"/><pk mz="855.55823543" i="1638.45" sn="12.9607" a="117.516" fwhm="0.0725405" res="11794.2" algo="Sum"/><pk mz="855.73550962" i="4471.14" sn="35.3847" a="241.079" fwhm="0.0433712" res="19730.5" algo="Sum"/><pk mz="856.57493615" i="5029.79" sn="40.0687" a="280.346" fwhm="0.0452726" res="18920.4" algo="Sum"/><pk mz="856.73882042" i="2642.37" sn="21.0583" a="145.937" fwhm="0.044905" res="19078.9" algo="Sum"/><pk mz="857.58469617" i="4123.27" sn="32.9381" a="253.881" fwhm="0.0490307" res="17490.8" algo="Sum"/><pk mz="857.75152132" i="3276.45" sn="26.1845" a="169.849" fwhm="0.0418942" res="20474.2" algo="Sum"/><pk mz="858.59010023" i="3487.1" sn="28.0401" a="190.314" fwhm="0.0490978" res="17487.3" algo="Sum"/><pk mz="858.75544197" i="1727.21" sn="13.8893" a="100.342" fwhm="0.0489964" res="17526.9" algo="Sum"/><pk mz="859.59376641" i="1949.96" sn="15.7348" a="135.695" fwhm="0.0544271" res="15793.5" algo="Sum"/><pk mz="859.76710723" i="1921.51" sn="15.5053" a="88.273" fwhm="0.042317" res="20317.3" algo="Sum"/><pk mz="860.53795741" i="1654.04" sn="13.4087" a="100.342" fwhm="0.0643333" res="13376.2" algo="Sum"/><pk mz="860.60200973" i="1550.2" sn="12.5669" a="80.9431" fwhm="0.0640708" res="13432" algo="Sum"/><pk mz="860.77182204" i="1081.09" sn="8.764" a="55.8451" fwhm="0.0464907" res="18514.9" algo="Sum"/><pk mz="861.54368538" i="961.291" sn="7.81756" a="60.2224" fwhm="0.0800523" res="10762.3" algo="Sum"/><pk mz="861.60658563" i="908.754" sn="7.39031" a="53.4681" fwhm="0.0851688" res="10116.5" algo="Sum"/><pk mz="862.55183236" i="1420.26" sn="11.5979" a="80.513" fwhm="0.0734622" res="11741.4" algo="Sum"/><pk mz="862.61717951" i="1065.68" sn="8.70236" a="57.653" fwhm="0.0730344" res="11811.1" algo="Sum"/><pk mz="863.55911097" i="884.378" sn="7.24506" a="34.8122" fwhm="0.0579512" res="14901.5" algo="Sum"/><pk mz="863.62711804" i="829.296" sn="6.79499" a="29.8518" fwhm="0.0388399" res="22235.6" algo="Sum"/><pk mz="863.66591351" i="685.973" sn="5.62128" a="25.4097" fwhm="0.0447592" res="19295.8" algo="Sum"/><pk mz="864.52131038" i="1030.38" sn="8.46133" a="31.2772" fwhm="0.0459345" res="18820.7" algo="Sum"/><pk mz="864.57062041" i="1198.06" sn="9.83908" a="72.1424" fwhm="0.0760029" res="11375.5" algo="Sum"/><pk mz="864.61727855" i="800.027" sn="6.57073" a="22.6033" fwhm="0.0347923" res="24850.8" algo="Sum"/><pk mz="864.63457453" i="761.598" sn="6.25544" a="24.1597" fwhm="0.0405918" res="21300.7" algo="Sum"/><pk mz="865.50499071" i="825.282" sn="6.79852" a="39.1949" fwhm="0.0503829" res="17178.6" algo="Sum"/><pk mz="865.58316976" i="816.715" sn="6.72927" a="22.312" fwhm="0.0348118" res="24864.7" algo="Sum"/><pk mz="865.61290864" i="779.392" sn="6.42227" a="29.3723" fwhm="0.0522186" res="16576.7" algo="Sum"/><pk mz="865.68430716" i="1072.36" sn="8.83821" a="86.3871" fwhm="0.0808853" res="10702.6" algo="Sum"/><pk mz="866.53309522" i="1386.67" sn="11.4477" a="60.5943" fwhm="0.0603433" res="14360.1" algo="Sum"/><pk mz="866.57603364" i="1067.18" sn="8.81152" a="76.7155" fwhm="0.0765988" res="11313.2" algo="Sum"/><pk mz="866.68908680" i="746.019" sn="6.16202" a="48.3571" fwhm="0.0870842" res="9952.32" algo="Sum"/><pk mz="867.53901375" i="892.445" sn="7.38746" a="43.4673" fwhm="0.0604998" res="14339.5" algo="Sum"/><pk mz="867.59561762" i="813.703" sn="6.73677" a="48.7657" fwhm="0.0617435" res="14051.6" algo="Sum"/><pk mz="867.69672530" i="1198.58" sn="9.92662" a="52.4925" fwhm="0.0638994" res="13579.1" algo="Sum"/><pk mz="868.53871462" i="1264.16" sn="10.5046" a="89.1764" fwhm="0.0668534" res="12991.7" algo="Sum"/><pk mz="868.69067519" i="877.082" sn="7.29207" a="57.4153" fwhm="0.0917034" res="9472.83" algo="Sum"/><pk mz="869.55665084" i="798.24" sn="6.67517" a="20.9373" fwhm="0.0567681" res="15317.7" algo="Sum"/><pk mz="869.56500084" i="764.006" sn="6.3891" a="52.1434" fwhm="0.140494" res="6189.35" algo="Sum"/><pk mz="869.70949071" i="1104.61" sn="9.24153" a="97.8026" fwhm="0.08261" res="10527.9" algo="Sum"/><pk mz="870.56223433" i="1407.31" sn="11.8607" a="114.05" fwhm="0.0934803" res="9312.79" algo="Sum"/><pk mz="870.70972906" i="826.608" sn="6.96832" a="71.0418" fwhm="0.0732114" res="11893.1" algo="Sum"/><pk mz="871.59194308" i="937.662" sn="7.97013" a="46.747" fwhm="0.0698648" res="12475.4" algo="Sum"/><pk mz="871.72876915" i="1015.09" sn="8.63229" a="70.8559" fwhm="0.0626172" res="13921.6" algo="Sum"/><pk mz="872.58720346" i="1897.35" sn="16.2544" a="101.133" fwhm="0.0604025" res="14446.2" algo="Sum"/><pk mz="872.64054595" i="994.82" sn="8.52389" a="36.193" fwhm="0.0468942" res="18608.7" algo="Sum"/><pk mz="872.74209569" i="747.401" sn="6.40584" a="57.2902" fwhm="0.0920287" res="9483.37" algo="Sum"/><pk mz="873.59723251" i="1345.84" sn="11.5742" a="80.8762" fwhm="0.0920203" res="9493.53" algo="Sum"/><pk mz="873.63995148" i="797.927" sn="6.8629" a="29.6944" fwhm="0.0508876" res="17168" algo="Sum"/><pk mz="873.68899666" i="699.371" sn="6.01578" a="26.7728" fwhm="0.0371083" res="23544.3" algo="Sum"/><pk mz="874.58711717" i="1186.91" sn="10.2527" a="97.1252" fwhm="0.104998" res="8329.53" algo="Sum"/><pk mz="874.66367625" i="1174.2" sn="10.1439" a="51.5629" fwhm="0.064155" res="13633.6" algo="Sum"/><pk mz="874.72399277" i="3013.77" sn="26.0358" a="149.663" fwhm="0.0458115" res="19094" algo="Sum"/><pk mz="875.58241804" i="741.689" sn="6.43217" a="27.7417" fwhm="0.0525181" res="16672" algo="Sum"/><pk mz="875.60988278" i="756.966" sn="6.56465" a="20.0822" fwhm="0.0350128" res="25008.3" algo="Sum"/><pk mz="875.71724292" i="2608.35" sn="22.6204" a="200.697" fwhm="0.0637462" res="13737.6" algo="Sum"/><pk mz="876.55833306" i="1231.49" sn="10.7049" a="53.9901" fwhm="0.0642249" res="13648.3" algo="Sum"/><pk mz="876.68541853" i="1892.73" sn="16.4528" a="168.99" fwhm="0.0860555" res="10187.4" algo="Sum"/><pk mz="877.56518657" i="730.464" sn="6.37156" a="53.396" fwhm="0.0833915" res="10523.4" algo="Sum"/><pk mz="877.72004292" i="6517.7" sn="56.8646" a="361.042" fwhm="0.0432816" res="20279.3" algo="Sum"/><pk mz="878.54938641" i="833.709" sn="7.29455" a="67.1078" fwhm="0.082774" res="10613.8" algo="Sum"/><pk mz="878.72024026" i="4324.03" sn="37.8484" a="282.885" fwhm="0.05692" res="15437.8" algo="Sum"/><pk mz="879.56178588" i="628.963" sn="5.52558" a="40.0412" fwhm="0.0674556" res="13039.1" algo="Sum"/><pk mz="879.73475951" i="13749.8" sn="120.86" a="671.384" fwhm="0.0399291" res="22032.4" algo="Sum"/><pk mz="880.56894435" i="777.055" sn="6.85496" a="52.7743" fwhm="0.0724619" res="12152.2" algo="Sum"/><pk mz="880.73838132" i="7896.7" sn="69.698" a="409.721" fwhm="0.041473" res="21236.4" algo="Sum"/><pk mz="881.74968012" i="11535.6" sn="102.146" a="563.444" fwhm="0.0402153" res="21925.7" algo="Sum"/><pk mz="882.58362488" i="704.806" sn="6.26568" a="42.5367" fwhm="0.0750849" res="11754.5" algo="Sum"/><pk mz="882.75390528" i="6114.34" sn="54.3849" a="292.706" fwhm="0.0413539" res="21346.3" algo="Sum"/><pk mz="883.69857321" i="816.739" sn="7.29644" a="46.8654" fwhm="0.0761827" res="11599.7" algo="Sum"/><pk mz="883.76034714" i="3010.86" sn="26.9014" a="151.998" fwhm="0.0460393" res="19195.8" algo="Sum"/><pk mz="884.56940179" i="699.751" sn="6.28331" a="19.5855" fwhm="0.0351913" res="25136" algo="Sum"/><pk mz="884.60118683" i="808.808" sn="7.26335" a="44.9894" fwhm="0.051801" res="17076.9" algo="Sum"/><pk mz="884.70100178" i="733.769" sn="6.5913" a="39.4998" fwhm="0.0557451" res="15870.5" algo="Sum"/><pk mz="884.76598402" i="1351.55" sn="12.1426" a="72.4276" fwhm="0.0520315" res="17004.4" algo="Sum"/><pk mz="885.59089463" i="674.796" sn="6.0873" a="28.0639" fwhm="0.0564089" res="15699.5" algo="Sum"/><pk mz="885.70867741" i="733.123" sn="6.61511" a="56.0067" fwhm="0.0617598" res="14341.2" algo="Sum"/><pk mz="885.77826153" i="946.438" sn="8.54198" a="49.8233" fwhm="0.0620211" res="14281.9" algo="Sum"/><pk mz="886.56352832" i="861.535" sn="7.80755" a="31.3727" fwhm="0.0461867" res="19195.2" algo="Sum"/><pk mz="887.56295509" i="722.659" sn="6.56808" a="32.1737" fwhm="0.0627652" res="14141" algo="Sum"/><pk mz="888.57247938" i="784.189" sn="7.16002" a="62.8106" fwhm="0.111228" res="7988.72" algo="Sum"/><pk mz="889.68985069" i="853.981" sn="7.81844" a="54.2434" fwhm="0.0662659" res="13426" algo="Sum"/><pk mz="890.54771526" i="706.49" sn="6.4932" a="47.6776" fwhm="0.0771043" res="11549.9" algo="Sum"/><pk mz="890.71014626" i="849.988" sn="7.81288" a="75.3954" fwhm="0.0818706" res="10879.5" algo="Sum"/><pk mz="891.69907545" i="2126.39" sn="19.6005" a="138.882" fwhm="0.0547734" res="16279.8" algo="Sum"/><pk mz="892.53854945" i="710.456" sn="6.56873" a="49.6197" fwhm="0.090635" res="9847.61" algo="Sum"/><pk mz="892.70204226" i="1373.66" sn="12.7024" a="94.6065" fwhm="0.0635159" res="14054.8" algo="Sum"/><pk mz="893.71256809" i="3662.3" sn="34.0107" a="216.004" fwhm="0.0494822" res="18061.3" algo="Sum"/><pk mz="894.71444242" i="2192.81" sn="20.4729" a="135.499" fwhm="0.0530063" res="16879.4" algo="Sum"/><pk mz="895.71979072" i="3103.45" sn="29.1334" a="197.048" fwhm="0.0569568" res="15726.3" algo="Sum"/><pk mz="896.72479873" i="1813.28" sn="17.1132" a="117.641" fwhm="0.0570626" res="15714.8" algo="Sum"/><pk mz="897.62401662" i="1594.38" sn="15.1225" a="97.2698" fwhm="0.0546182" res="16434.5" algo="Sum"/><pk mz="897.72786766" i="1723.03" sn="16.3474" a="121.725" fwhm="0.0589385" res="15231.6" algo="Sum"/><pk mz="898.62701356" i="1132.12" sn="10.8247" a="80.6577" fwhm="0.0861437" res="10431.7" algo="Sum"/><pk mz="898.72954599" i="1014.31" sn="9.70152" a="61.0488" fwhm="0.0708314" res="12688.3" algo="Sum"/><pk mz="899.62892392" i="737.152" sn="7.10576" a="28.6332" fwhm="0.0524762" res="17143.6" algo="Sum"/><pk mz="899.65815442" i="647.04" sn="6.23773" a="7.67316" fwhm="0.0119953" res="75000.9" algo="Sum"/><pk mz="899.71025699" i="876.939" sn="8.45539" a="64.7556" fwhm="0.0956641" res="9404.89" algo="Sum"/><pk mz="900.68228779" i="947.139" sn="9.18769" a="96.1607" fwhm="0.0793527" res="11350.4" algo="Sum"/><pk mz="901.71842886" i="1405.32" sn="13.7286" a="112.032" fwhm="0.0666133" res="13536.6" algo="Sum"/><pk mz="902.71372539" i="1040.38" sn="10.2042" a="91.6241" fwhm="0.0812659" res="11108.1" algo="Sum"/><pk mz="903.73392034" i="2537.42" sn="24.9706" a="137.678" fwhm="0.0465199" res="19426.8" algo="Sum"/><pk mz="904.73559455" i="1603.26" sn="15.8252" a="82.5732" fwhm="0.0527966" res="17136.3" algo="Sum"/><pk mz="905.68279278" i="739.246" sn="7.32103" a="30.6792" fwhm="0.0593477" res="15260.6" algo="Sum"/><pk mz="905.75031303" i="3512.61" sn="34.7873" a="186.695" fwhm="0.0438919" res="20635.9" algo="Sum"/><pk mz="906.75332617" i="2257.33" sn="22.4165" a="112.229" fwhm="0.0483415" res="18757.2" algo="Sum"/><pk mz="907.69451458" i="2048.7" sn="20.4341" a="122.037" fwhm="0.0584522" res="15528.8" algo="Sum"/><pk mz="907.76343988" i="3207.82" sn="32.0027" a="159.148" fwhm="0.0445568" res="20373.2" algo="Sum"/><pk mz="908.69753918" i="1267.75" sn="12.6988" a="74.852" fwhm="0.0558263" res="16277.2" algo="Sum"/><pk mz="908.76802245" i="1862.3" sn="18.6585" a="93.815" fwhm="0.0483038" res="18813.6" algo="Sum"/><pk mz="909.70801071" i="2786.7" sn="28.035" a="144.987" fwhm="0.0475649" res="19125.6" algo="Sum"/><pk mz="909.77735959" i="1094.09" sn="11.0086" a="54.4989" fwhm="0.054478" res="16699.9" algo="Sum"/><pk mz="910.71049286" i="1644.83" sn="16.6026" a="106.551" fwhm="0.0498833" res="18256.8" algo="Sum"/><pk mz="911.72070111" i="1733.89" sn="17.5612" a="104.861" fwhm="0.0493725" res="18466.2" algo="Sum"/><pk mz="912.72697674" i="973.858" sn="9.90156" a="56.3775" fwhm="0.0566953" res="16098.8" algo="Sum"/><pk mz="913.61751114" i="1239.75" sn="12.6566" a="85.4139" fwhm="0.0617109" res="14804.8" algo="Sum"/><pk mz="913.73221407" i="742.53" sn="7.58254" a="43.4191" fwhm="0.0601878" res="15181.3" algo="Sum"/><pk mz="914.61376602" i="903.738" sn="9.27062" a="61.4469" fwhm="0.0642282" res="14240.1" algo="Sum"/><pk mz="915.70668287" i="958.149" sn="9.87078" a="77.0996" fwhm="0.0773014" res="11845.9" algo="Sum"/><pk mz="916.70924916" i="773.244" sn="7.99696" a="55.5045" fwhm="0.0875264" res="10473.5" algo="Sum"/><pk mz="917.71373573" i="1502.36" sn="15.6013" a="86.8937" fwhm="0.0588878" res="15584.1" algo="Sum"/><pk mz="918.71673607" i="1006.64" sn="10.4978" a="82.3304" fwhm="0.0643297" res="14281.4" algo="Sum"/><pk mz="919.72747017" i="2030.51" sn="21.2715" a="115.79" fwhm="0.0498354" res="18455.3" algo="Sum"/><pk mz="920.73001049" i="1334.41" sn="14.025" a="65.2063" fwhm="0.0497453" res="18508.9" algo="Sum"/><pk mz="921.67813303" i="723.14" sn="7.61977" a="39.9785" fwhm="0.0517552" res="17808.4" algo="Sum"/><pk mz="921.73839740" i="1445.83" sn="15.235" a="92.8759" fwhm="0.0633643" res="14546.7" algo="Sum"/><pk mz="922.74338532" i="884.167" sn="9.35045" a="66.936" fwhm="0.0775894" res="11892.6" algo="Sum"/><pk mz="923.69048332" i="1123.07" sn="11.9139" a="79.2668" fwhm="0.0611422" res="15107.3" algo="Sum"/><pk mz="923.74271990" i="802.217" sn="8.51146" a="37.2019" fwhm="0.0493215" res="18729" algo="Sum"/><pk mz="924.68867012" i="690.884" sn="7.3559" a="63.8774" fwhm="0.0883942" res="10461" algo="Sum"/><pk mz="925.71112073" i="1236.91" sn="13.2092" a="91.8672" fwhm="0.072294" res="12804.8" algo="Sum"/><pk mz="926.71016559" i="710.961" sn="7.62067" a="72.7966" fwhm="0.0827651" res="11196.9" algo="Sum"/><pk mz="927.72957625" i="1126.34" sn="12.1196" a="71.6545" fwhm="0.0616741" res="15042.5" algo="Sum"/><pk mz="928.73087399" i="751.626" sn="8.11794" a="50.7677" fwhm="0.0744486" res="12474.8" algo="Sum"/><pk mz="929.60655516" i="703.984" sn="7.62128" a="50.5416" fwhm="0.0614858" res="15119.1" algo="Sum"/><pk mz="929.74727787" i="845.219" sn="9.15352" a="62.2494" fwhm="0.0640036" res="14526.5" algo="Sum"/><pk mz="931.69333693" i="641.897" sn="7.0088" a="42.9699" fwhm="0.0683523" res="13630.8" algo="Sum"/><pk mz="933.70780454" i="978.379" sn="10.7851" a="55.2783" fwhm="0.0544883" res="17135.9" algo="Sum"/><pk mz="935.72285782" i="1478.11" sn="16.4467" a="76.6538" fwhm="0.050028" res="18704" algo="Sum"/><pk mz="936.72711971" i="893.438" sn="9.97923" a="50.6869" fwhm="0.053461" res="17521.7" algo="Sum"/><pk mz="937.73525098" i="992.129" sn="11.151" a="60.3574" fwhm="0.0613832" res="15276.7" algo="Sum"/><pk mz="939.70162931" i="726.585" sn="8.2581" a="51.4303" fwhm="0.084647" res="11101.4" algo="Sum"/><pk mz="941.72602519" i="1247.1" sn="14.3135" a="92.0874" fwhm="0.0712893" res="13209.9" algo="Sum"/><pk mz="942.73053026" i="865.748" sn="9.9835" a="61.4582" fwhm="0.0741243" res="12718.2" algo="Sum"/><pk mz="943.74523117" i="1937.04" sn="22.4827" a="125.902" fwhm="0.0611896" res="15423.3" algo="Sum"/><pk mz="944.74479345" i="1319.52" sn="15.3921" a="94.9319" fwhm="0.0683184" res="13828.6" algo="Sum"/><pk mz="945.74416490" i="946.614" sn="11.0931" a="45.0667" fwhm="0.0548861" res="17231" algo="Sum"/><pk mz="949.71338538" i="1082.08" sn="12.9814" a="60.4204" fwhm="0.0581128" res="16342.6" algo="Sum"/><pk mz="950.71672360" i="664.638" sn="8.02208" a="49.5775" fwhm="0.064278" res="14790.7" algo="Sum"/><pk mz="951.72077521" i="770.972" sn="9.35029" a="52.4379" fwhm="0.0679996" res="13996" algo="Sum"/><pk mz="959.72612228" i="713.875" sn="9.04555" a="50.0391" fwhm="0.0639551" res="15006.2" algo="Sum"/><pk mz="963.58255214" i="633.528" sn="8.25636" a="35.8023" fwhm="0.0514429" res="18731.1" algo="Sum"/><pk mz="967.73788405" i="642.935" sn="8.58692" a="28.4754" fwhm="0.0386795" res="25019.4" algo="Sum"/><pk mz="969.76250656" i="937.135" sn="12.6629" a="51.5932" fwhm="0.0589043" res="16463.4" algo="Sum"/><pk mz="986.91876038" i="1626.29" sn="24.7671" a="82.435" fwhm="0.041693" res="23671.1" algo="Sum"/><pk mz="987.92311076" i="1142.74" sn="17.4762" a="57.705" fwhm="0.0416523" res="23718.3" algo="Sum"/><pk mz="988.93103011" i="770.926" sn="11.878" a="42.1512" fwhm="0.0440974" res="22426.1" algo="Sum"/><pk mz="1000.78002241" i="1153.13" sn="19.1362" a="60.8476" fwhm="0.0463562" res="21588.9" algo="Sum"/><pk mz="1001.78388090" i="757.9" sn="12.6228" a="56.5785" fwhm="0.0569621" res="17586.9" algo="Sum"/><pk mz="1017.92778896" i="847.408" sn="15.5175" a="51.1673" fwhm="0.0501456" res="20299.5" algo="Sum"/><pk mz="1018.93150982" i="672.254" sn="12.3869" a="40.2031" fwhm="0.0500791" res="20346.4" algo="Sum"/><pk mz="1051.79144191" i="4241.22" sn="93.9218" a="241.985" fwhm="0.0493737" res="21302.7" algo="Sum"/><pk mz="1052.79538026" i="2997.11" sn="66.6955" a="167.713" fwhm="0.0470783" res="22362.7" algo="Sum"/><pk mz="1053.79583731" i="1454.54" sn="32.4862" a="83.0884" fwhm="0.0503505" res="20929.2" algo="Sum"/><pk mz="1067.78548006" i="835.202" sn="20.0921" a="49.716" fwhm="0.0507675" res="21032.9" algo="Sum"/></ms_peaks><deconvolution_results/><annotation_list/><GMF_results/></ms_spectrum></DataAnalysis></analysis><checksums><DataAnalysis_checksum>ba3be2d0daf1fa73594a5c52f94661ec</DataAnalysis_checksum></checksums></root>
