# Supplementary material for: Diagnosing Impaired Glucose Tolerance Using Direct Infusion Mass Spectrometry of Blood Plasma
Source: PLoS One. 2014 Sep 9;9(9):e105343. doi: 10.1371/journal.pone.0105343 (PMC4159123; doi:10.1371/journal.pone.0105343)
Supplement: Supporting Information S1 — Mass spectra of blood plasma metabolites obtained by direct infusion mass spectrometry (DIMS) of blood plasma samples from control subjects (n = 30) and patients with impaired glucose tolerance (n = 20). (ZIP) [file pone.0105343.s002.zip › Mass spectra/Sample 42.xml]

<root><fileinfo appname="Bruker Compass DataAnalysis" appversion="4.1.335.0" date="2014-06-18T11:11:21" type="DataAnalysisResults" typeversion="1.1" subtype="MS Spectrum"/><generalinfo organisation="" user="111" hostname="TRIFONOVA-PC" os="Windows 7"/><analysis name="C:\Users\Trifonova\Desktop\Mass spectra\Diabetes\Plasma Sample 66 ST PM 11022013.d\analysis.baf"><info><DateTime>2013-02-11T15:10:50+04:00</DateTime><method>Tune_pos_Standard.m</method><sample><![CDATA[Plasma Sample 66 ST PM 11022013]]></sample><comment><![CDATA[Sample 66. Diabetes. Human blood plasma after protein precipitation 50 fold in MeOH with 0.1% FA
]]></comment><operator>BDAL@DE</operator><instrument>maXis impact</instrument><instrument_serial_number>282001.00069</instrument_serial_number></info><DataAnalysis version="DataAnalysis 4.1.335.0" DataAnalysisResults=""><DataAnalysis_processing_parameters><find_compounds_chromatogram detect_version="3" detect_areamode="1" detect_areathresholdabs="0" detect_areathresholdrel="0" detect_intensitymode="1" detect_intensitythresholdabs="3000" detect_intensitythresholdrel="3" detect_sensitivity="0.333333" detect_skimratio="0" detect_smoothingwidth="3" detect_averageno="5" detect_averagemode="0" add_uv_or_ms_spectra="0" spectrum_load_mode="0" background_subtraction_mode="2" MS_peaksensmode2="1" MS_pc12="0.4" MS_pc22="4" MS_peaksens12="99" MS_peaksens22="99" MS_areamode2="2" MS_areathresholdabs2="1000" MS_areathresholdrel2="10" MS_intensitymode2="0" MS_intensitythresholdabs2="1000" MS_intensitythresholdrel2="10" MS_basesmoothmode2="1" MS_basesmoothpts2="8" MS_basesmoothmin2="12" MS_basesmoothforce2="0.1" MS_startendslope2="10" MS_valleyfilterused2="1" MS_valleyfilter2="10" MS_noisecorr2="0" UV_peaksensmode2="1" UV_pc12="0.4" UV_pc22="4" UV_peaksens12="99.9" UV_peaksens22="100" UV_areamode2="0" UV_areathresholdabs2="5" UV_areathresholdrel2="1" UV_intensitymode2="1" UV_intensitythresholdabs2="1" UV_intensitythresholdrel2="0.01" UV_basesmoothmode2="1" UV_basesmoothpts2="8" UV_basesmoothmin2="12" UV_basesmoothforce2="1" UV_startendslope2="10" UV_valleyfilterused2="1" UV_valleyfilter2="10" UV_noisecorr2="0" detect_delcmpdsinrng="1"/><auto_ms_n use_retention_time_window="0" retention_time_window="1" rt_unit="min" minimum_intensity_positive="1000" minimum_intensity_negative="1000" create_max_number_compounds="100000" spectrum_load_mode="0" background_type="0" create_auto_ms_n_traces="0" create_detailed_traces="0" merge_positive_negative_compounds="0" detect_delcmpdsinrng="1" detect_keep_cmpds_detectedneutralloss="0" add_uv_spectra="0" create_individual_MSMS_cmpds="0" advanced_precursor_determination="0"/><dissect_params dissect_addsmoothing="0" dissect_allow_wider_peaks="0" dissect_resolving_power="1" dissect_deletepeaksinrange="1" dissect_fullrange="1" dissect_cutoff="0.1" dissect_sensitivity="0.333333" dissect_maxoverlap="5" dissect_smoothwidth="1" spectrum_load_mode="0" add_uv_spectra="0"/><find_all_compounds min_time_points="20" min_correlation="0.7" background_type="0" load_spec_type="2" additional_smoothing="1" proteomics="1" chrom_sn_threshold="3" chrom_smoothingwidth="10" detect_delcmpdsinrng="1" add_MSMS_spectra="1"/><ms_peak_finder ms_peak_finder_type="3" ms_manually_use_peak_finder="1"><ms_peak_finder_apex minimum_intensity="100" peak_width="0.05" relative_threshold_base_peak="0.1" signal_to_noise="10"/><ms_peak_finder_centroid peak_width="1" signal_to_noise="1" relative_threshold_base_peak="2" minimum_intensity="100" centroid_percentage="80"/><ms_peak_finder_snap minimum_intensity="0" relative_threshold_base_peak="0" signal_to_noise="2" maximum_charge="12" quality_factor_threshold="0.9" number_of_patterns="500000" building_block_1="C 4.9384 N 1.3577 O 1.4773 S 0.0417 H 7.7583" building_block_2="" use_snap_2="1" add_detailed_results="0"/><ms_peak_finder_sumpeak minimum_intensity="100" peak_width="5" use_datapoints="1" sum_width="2" relative_threshold_base_peak="0.1" signal_to_noise="1" baseline_type="1" baseline_flatness="1" same_sumwidth_as_acquisition="1" use_resolution="0" res="10000" instrument_sum_width="2" use_sum_of_intensities="0"/><ms_peak_finder_ftms signal_to_noise="4" relative_threshold_base_peak="0.01" minimum_intensity="100" centroid_percentage="80" use_centroid="0"/></ms_peak_finder><deconvolution clear_prev_results="1" create_neutral_spectrum="0" incl_shifted_spectra="0" ret_residuals="0" incl_comp_details="0" show_comp_details="0" substance_class="1" extend_evelope="0" extend_before="1" extend_after="1" auto_apply="0"><deconvolution_detailed perf_deconv="1" rel_isotop_deconv="0" resolve_isotop="1" exclude_itraq_ions="1" abund_cutoff="2" envelope_cutoff="75" high_mass="4000" low_mass="250" mw_agreement="0" maximum_charge="10" max_charge_isotop="5" min_charge="1" min_peaks="3" precursor_deconv="0" max_components="10" adduct_ion_name="+H" adduct_ion_mass="1.00728" apply_min_max_mass_boundaries="0"/><deconvolution_detailed perf_deconv="1" rel_isotop_deconv="0" resolve_isotop="1" exclude_itraq_ions="1" abund_cutoff="2" envelope_cutoff="75" high_mass="3000" low_mass="100" mw_agreement="5" maximum_charge="3" max_charge_isotop="0" min_charge="1" min_peaks="3" precursor_deconv="0" max_components="10" adduct_ion_name="+H" adduct_ion_mass="1.00728" apply_min_max_mass_boundaries="0"/><deconvolution_detailed perf_deconv="1" rel_isotop_deconv="0" resolve_isotop="1" exclude_itraq_ions="1" abund_cutoff="0.5" envelope_cutoff="75" high_mass="2000" low_mass="50" mw_agreement="5" maximum_charge="3" max_charge_isotop="4" min_charge="1" min_peaks="3" precursor_deconv="0" max_components="10" adduct_ion_name="+H" adduct_ion_mass="1.00728" apply_min_max_mass_boundaries="0"/><deconvolution_detailed perf_deconv="1" rel_isotop_deconv="1" resolve_isotop="0" exclude_itraq_ions="0" abund_cutoff="10" envelope_cutoff="75" high_mass="100000" low_mass="5000" mw_agreement="5" maximum_charge="100" max_charge_isotop="0" min_charge="1" min_peaks="3" precursor_deconv="0" max_components="10" adduct_ion_name="+H" adduct_ion_mass="1.00728" apply_min_max_mass_boundaries="1"/><max_entropy_deconvolution adduct_ion_name="-H" adduct_ion_mass="-1.00783" low_mass="5000" high_mass="100000" spacint_out="0" resolving_power="10000" peak_width="0.3" width="1" maxentx="0"/></deconvolution><mascot_export globalchargelimit_apply="1" globalchargelimit="1+, 2+ and 3+" prefer_fullscan_deconvolution_results="1" deconvolution_export_type="2" msmssignals="50" threshold="100" mssignals_deconv="2" mssignals_non_deconv="20" normalize_msms="0" single_charged="0"/><process_parameters baseline_flatness="0.8" baseline_addchild="1" baseline_disableoriginal="0" baseline_usesamecolor="1" smoothing_algorithm="1" smoothing_width="0.2" smoothing_cycles="1" smoothing_addchild="1" smoothing_disableoriginal="0" smoothing_usesamecolor="1"/><process_parameters baseline_flatness="0.8" baseline_addchild="1" baseline_disableoriginal="0" baseline_usesamecolor="1" smoothing_algorithm="1" smoothing_width="0.2" smoothing_cycles="1" smoothing_addchild="1" smoothing_disableoriginal="0" smoothing_usesamecolor="1"/><display_params mass_precision="4" time_precision="1" structure_size="30" chrom_peak_label="Index"/><calibration_params calibration_range="0.05" calibration_listname="Samples Recalibration Diabetes" calibration_listgroupname="ESI" calibration_fit_mode="2" calibration_intensitythreshold="1000"/><calibration_params calibration_range="0.05" calibration_listname="Lockmass 1222" calibration_listgroupname="ESI" calibration_intensitythreshold="1000" calibration_lockmassmode="0"/><library_search_params del_prev_res="1"><library_search_basic_params accept_score="50" allowmasses_above="0" allowmasses_below="0" desired_score="900" increasedepth="0" maxnr_spectra="10" match_all="0" sort_by="1" include_precursor_spectra="1" skip_low_frgamnet_spectra="1" min_effective_score="500" minmatch_score="250" min_score="400"/><library_search_basic_params add_int_range="5" extended="1" locnorm="0" root="0" hwfstp="50" hwscdp="7" intrangefac="1.9" locnormeqfac="1" locnormfac="2" locnormwin="25" masdisint="20" minsrcint="100" minspepresrc="15" threshfstp="40" maskadducts="0" maskprecursor="0"/><library_search_libraries_params add_unid="0" srcparallel="0" libraries="" librariey_unidentified=""/><library_search_match_params chrgdeconv="0" collenerg="0" fragampl="1" instrtp="2" ionmeth="1" isolwidth="0" msmsstg="2" ms_vs_msms="4" pkwidth="0" polarity="4" psd="0" precion="0" prodion="0" rgtgaspress="0" rgtion="0" refl="0" trgtgas="0" trgtgaspress="0" trapdrv="1"/><library_search_basic_params add_confirm_mode="0"/><library_search_basic_params accepted_deviation="1" apply_rt_match="0" match_columnname="1" max_deviation="5"/></library_search_params><masslist_layout layout_columntypes="1 2 6 5 3 11 4 " layout_columnwidth="30 60 45 54 45 36 48 "/><cmpdlist_layout layout_columntypes="14 20 1 23 12 26 31 6 52 " layout_columnwidth="23 55 49 60 50 37 272 61 0 "/><cmpdlist_layout layout_columntypes="24 1 2 3 5 18 18 40 7 9 8 " layout_columnwidth="-1 -1 -1 -1 -1 -1 -1 -1 -1 -1 -1 "/><cmpdlist_layout layout_columntypes="6 0 5 3 4 2 12 14 10 11 " layout_columnwidth="-1 -1 -1 -1 -1 -1 -1 -1 -1 -1 "/><cmpdlist_layout layout_columntypes="15 14 6 5 43 11 1 2 17 7 8 9 10 4 3 39 40 41 42 16 18 19 25 20 21 22 23 24 31 26 27 28 29 30 37 32 33 34 35 36 " layout_columnwidth="-1 -1 -1 -1 -1 -1 -1 -1 -1 -1 -1 -1 -1 -1 -1 -1 -1 -1 -1 -1 -1 -1 -1 -1 -1 -1 -1 -1 -1 -1 -1 -1 -1 -1 -1 -1 -1 -1 -1 -1 "/><exclusion_masses/><xml_export_parameters export_detailed_information="0" export_peptide_database_query_information="1"/><smf1D_params max_nr_formulae="500" z="1" rdb_min="0" rdb_max="80" tolerance_ppm="5" tolerance_abs="2" tolerance_ppm_MSn="5" tolerance_abs_MSn="2" use_rel_tolerance="1" use_rel_tolerance_MSn="0" lower_bound_formula="" upper_bound_formula="" electron_configuration="2" electron_configuration_MSn="0" sigma_limit="0.02" sigma_limit_MSn="0.05" HC_Ratio_min="0" HC_Ratio_max="3" filtering="1" patternsearch="0" validate_formulae="1" filter_by_elementratio="1" estimate_carbon_count="1" relative_threshold_base_peak="10" delete_previous_results="1" filter_criteriy="0" adducts_positive_mode="'M+H' " adducts_negative_mode="'M-H' " collect_adducts="0"/><smf3D_params tolerance_neutralloss="2" intensitythresholdabs2="100" intensity_threshold_abs_msms="100" auto_filter="0" nr_explained_peaks="5" highlight_unexplained_peaks="0"/><uv_parameters rt_offset="0"/><target_screening delta_rt="1.5" threshold_sigma="0.05" detection_tolerance="5" identification_tolerance="5" use_tolerance_ppm="0" compound_database="C:\BDALSystemData\BuildingBlocks\TargetScreeningDataBase.csv" use_sampleinfo_xml="0" rt_range_start="0" rt_range_end="0" additional_smoothing="0" create_chromatogram_time_slices="1" rt_window_halfwidth="45" enable_BPC="1" evaluate_qualifier_ions="1" qualifier_ion_intensity_threshold="0" group_id="':' " lc_method_id=":" ms_method_id=":" matrix_id=":" useDB="0" sortanalytes="4"/><automatic_calibration automatic_calibration="0/0" automatic_calibration_use_spectrum_type="0/0" automatic_calibration_retain_data="0/0" automatic_calibration_perform_lockmass="0/0"/><target_screening_scoring threshold1_qualityfactor="0.05" threshold1_massaccuracy="10" threshold1_retentiontime="20" threshold2_retentiontime="40" use_tolerance_ppm="0"/></DataAnalysis_processing_parameters><ms_spectrum info="+MS, 0.2-0.7min #12-41" msmsinfo="All MS" polarity="+" scanmode="fullscan" seq_nr_start="12" seq_nr_end="41" spec_index="0" spec_nrs="12/13/14/15/16/17/18/19/20/21/22/23/24/25/26/27/28/29/30/31/32/33/34/35/36/37/38/39/40/41" rt="0.447133" rt_unit="min"><ms_peaks><pk mz="80.94786602" i="2530.88" sn="738.586" a="14.0018" fwhm="0.00496935" res="16289.4" algo="Sum"/><pk mz="82.94485271" i="2066.63" sn="598.726" a="11.7782" fwhm="0.00499257" res="16613.6" algo="Sum"/><pk mz="84.04422301" i="1276.33" sn="367.782" a="7.89106" fwhm="0.00552268" res="15218" algo="Sum"/><pk mz="84.08069595" i="1382.28" sn="398.241" a="7.55798" fwhm="0.0048541" res="17321.6" algo="Sum"/><pk mz="84.95950130" i="5794.7" sn="1659.01" a="33.6964" fwhm="0.00516446" res="16450.8" algo="Sum"/><pk mz="86.09628160" i="5448.81" sn="1551.89" a="32.0181" fwhm="0.00532076" res="16181.2" algo="Sum"/><pk mz="90.05486998" i="1630.05" sn="454.743" a="9.14128" fwhm="0.00518373" res="17372.6" algo="Sum"/><pk mz="90.97656220" i="15799.8" sn="4387.95" a="90.6202" fwhm="0.00519982" res="17496.1" algo="Sum"/><pk mz="91.05421425" i="694.318" sn="192.826" a="4.45096" fwhm="0.00548952" res="16586.9" algo="Sum"/><pk mz="93.05730402" i="3681.22" sn="1010.78" a="22.3976" fwhm="0.00564023" res="16498.9" algo="Sum"/><pk mz="94.06501596" i="7369.85" sn="2007.01" a="48.9314" fwhm="0.00568728" res="16539.5" algo="Sum"/><pk mz="96.92163052" i="45077.4" sn="12046.3" a="269.038" fwhm="0.00549792" res="17628.8" algo="Sum"/><pk mz="97.10113436" i="902.742" sn="241.174" a="5.66904" fwhm="0.0055992" res="17342" algo="Sum"/><pk mz="98.91893108" i="19033.5" sn="4999.98" a="120.2" fwhm="0.00576371" res="17162.4" algo="Sum"/><pk mz="98.99546838" i="2149.02" sn="564.11" a="13.2269" fwhm="0.00552869" res="17905.8" algo="Sum"/><pk mz="100.91682593" i="1247.68" sn="321.668" a="8.18786" fwhm="0.00603356" res="16725.9" algo="Sum"/><pk mz="102.05502996" i="1488.06" sn="380.409" a="10.6923" fwhm="0.00645095" res="15820.2" algo="Sum"/><pk mz="103.03902719" i="1324.8" sn="335.537" a="8.83013" fwhm="0.00605803" res="17008.7" algo="Sum"/><pk mz="103.05428811" i="1396.07" sn="353.563" a="9.70666" fwhm="0.00629121" res="16380.7" algo="Sum"/><pk mz="104.05313326" i="971.854" sn="243.281" a="7.44316" fwhm="0.00668911" res="15555.6" algo="Sum"/><pk mz="104.10696986" i="7679.71" sn="1921.52" a="54.1726" fwhm="0.00634515" res="16407.3" algo="Sum"/><pk mz="104.99230945" i="4871.18" sn="1210.02" a="34.1403" fwhm="0.00601446" res="17456.6" algo="Sum"/><pk mz="106.08629754" i="1386.57" sn="341.578" a="9.29312" fwhm="0.00595677" res="17809.4" algo="Sum"/><pk mz="106.95053760" i="8431.73" sn="2057.77" a="54.3904" fwhm="0.00598601" res="17866.7" algo="Sum"/><pk mz="107.04913419" i="1964.08" sn="479.28" a="13.9354" fwhm="0.00657199" res="16288.7" algo="Sum"/><pk mz="108.08076179" i="4785.88" sn="1155.32" a="31.1463" fwhm="0.00599601" res="18025.4" algo="Sum"/><pk mz="109.10128163" i="717.772" sn="170.547" a="4.97741" fwhm="0.00604351" res="18052.6" algo="Sum"/><pk mz="110.00873186" i="17267.8" sn="4039.45" a="112.264" fwhm="0.00596451" res="18443.9" algo="Sum"/><pk mz="110.07128103" i="3031.69" sn="708.804" a="21.5375" fwhm="0.00610028" res="18043.6" algo="Sum"/><pk mz="111.00998266" i="2781.09" sn="642.659" a="19.9771" fwhm="0.00653487" res="16987.3" algo="Sum"/><pk mz="111.11689663" i="1194.14" sn="275.193" a="8.88381" fwhm="0.00687561" res="16161" algo="Sum"/><pk mz="112.00625116" i="2454.52" sn="559.756" a="18.9143" fwhm="0.00654568" res="17111.5" algo="Sum"/><pk mz="112.89559130" i="83524.5" sn="18770.3" a="538.045" fwhm="0.00591937" res="19072.2" algo="Sum"/><pk mz="114.06618582" i="8962" sn="1986.17" a="62.6024" fwhm="0.00641477" res="17781.8" algo="Sum"/><pk mz="114.09128602" i="5457.31" sn="1208.93" a="38.8999" fwhm="0.00648349" res="17597.2" algo="Sum"/><pk mz="114.89304416" i="38486.3" sn="8401.42" a="263.155" fwhm="0.00628449" res="18282" algo="Sum"/><pk mz="115.03699718" i="789.382" sn="171.737" a="6.49103" fwhm="0.00738623" res="15574.5" algo="Sum"/><pk mz="116.05289917" i="1574.85" sn="338.508" a="11.308" fwhm="0.00661487" res="17544.2" algo="Sum"/><pk mz="116.07070439" i="9354.25" sn="2010.66" a="69.982" fwhm="0.00669468" res="17337.8" algo="Sum"/><pk mz="116.89102195" i="4305.65" sn="916.663" a="30.4853" fwhm="0.00649491" res="17997.3" algo="Sum"/><pk mz="116.99272432" i="813.461" sn="172.789" a="6.31857" fwhm="0.00669383" res="17477.7" algo="Sum"/><pk mz="118.06507826" i="716.575" sn="150.353" a="5.71436" fwhm="0.007181" res="16441.3" algo="Sum"/><pk mz="118.08643994" i="14229.7" sn="2985.56" a="100.977" fwhm="0.00651636" res="18121.5" algo="Sum"/><pk mz="119.01736016" i="792.218" sn="164.514" a="6.32862" fwhm="0.00728924" res="16327.8" algo="Sum"/><pk mz="119.08898059" i="1005.99" sn="208.874" a="8.17925" fwhm="0.00727191" res="16376.6" algo="Sum"/><pk mz="120.00332237" i="1849.2" sn="376.431" a="13.5796" fwhm="0.00669325" res="17929" algo="Sum"/><pk mz="120.08099327" i="21177.5" sn="4307.18" a="152.946" fwhm="0.00659672" res="18203.1" algo="Sum"/><pk mz="120.96665252" i="1078.68" sn="215.708" a="7.71085" fwhm="0.00660002" res="18328.2" algo="Sum"/><pk mz="120.99567717" i="958.674" sn="191.62" a="8.49799" fwhm="0.0064996" res="18615.9" algo="Sum"/><pk mz="121.08454694" i="1916.84" sn="382.016" a="14.4358" fwhm="0.00687912" res="17601.7" algo="Sum"/><pk mz="122.92484687" i="9121.94" sn="1761.45" a="66.6256" fwhm="0.00673725" res="18245.6" algo="Sum"/><pk mz="123.04437947" i="734.765" sn="141.679" a="6.63066" fwhm="0.00727012" res="16924.7" algo="Sum"/><pk mz="124.92313580" i="1308.02" sn="244.422" a="10.4713" fwhm="0.00703768" res="17750.6" algo="Sum"/><pk mz="125.02175757" i="1094.89" sn="204.28" a="9.4227" fwhm="0.00746306" res="16752.1" algo="Sum"/><pk mz="125.98676257" i="2561.99" sn="467.531" a="19.8898" fwhm="0.00713783" res="17650.6" algo="Sum"/><pk mz="128.01979319" i="16277.2" sn="2866.12" a="128.003" fwhm="0.00708532" res="18068.3" algo="Sum"/><pk mz="128.06888775" i="2176.56" sn="382.829" a="17.6221" fwhm="0.00708594" res="18073.7" algo="Sum"/><pk mz="129.02100598" i="2640.76" sn="456.242" a="25.2389" fwhm="0.00830781" res="15530.1" algo="Sum"/><pk mz="129.06676156" i="743.403" sn="128.437" a="6.82208" fwhm="0.009076" res="14220.7" algo="Sum"/><pk mz="130.01753342" i="2563.98" sn="436.83" a="22.1642" fwhm="0.00737412" res="17631.6" algo="Sum"/><pk mz="130.05048034" i="12751.4" sn="2172.04" a="97.2342" fwhm="0.00710712" res="18298.6" algo="Sum"/><pk mz="130.08686159" i="7192.44" sn="1224.87" a="56.7791" fwhm="0.00690686" res="18834.4" algo="Sum"/><pk mz="130.15965268" i="5009.07" sn="851.418" a="40.9955" fwhm="0.00750211" res="17349.7" algo="Sum"/><pk mz="131.05217624" i="1175.15" sn="195.834" a="14.6176" fwhm="0.0104068" res="12592.9" algo="Sum"/><pk mz="132.07756356" i="6546.22" sn="1060.21" a="58.8206" fwhm="0.00774939" res="17043.6" algo="Sum"/><pk mz="132.10252434" i="6814.56" sn="1102.74" a="53.1849" fwhm="0.00718054" res="18397.3" algo="Sum"/><pk mz="133.03259183" i="1080.19" sn="171.148" a="9.74392" fwhm="0.00781861" res="17014.9" algo="Sum"/><pk mz="134.01957566" i="1385.33" sn="215.678" a="11.7167" fwhm="0.00770098" res="17402.9" algo="Sum"/><pk mz="135.00357140" i="23018.4" sn="3527.09" a="191.785" fwhm="0.00745424" res="18111" algo="Sum"/><pk mz="135.11765536" i="750.102" sn="114.919" a="6.85144" fwhm="0.00850677" res="15883.6" algo="Sum"/><pk mz="135.97763009" i="969.236" sn="146.695" a="7.36395" fwhm="0.00706932" res="19234.9" algo="Sum"/><pk mz="136.00686645" i="842.113" sn="127.454" a="7.88228" fwhm="0.00870057" res="15632" algo="Sum"/><pk mz="136.02224882" i="1613.14" sn="244.15" a="14.127" fwhm="0.00779025" res="17460.6" algo="Sum"/><pk mz="136.04890419" i="5147.52" sn="778.885" a="40.8578" fwhm="0.00721192" res="18864.4" algo="Sum"/><pk mz="136.07538780" i="5041.56" sn="762.794" a="45.0864" fwhm="0.00821143" res="16571.5" algo="Sum"/><pk mz="137.06041290" i="1947.93" sn="289.843" a="18.3806" fwhm="0.00792458" res="17295.6" algo="Sum"/><pk mz="138.05438025" i="730.234" sn="106.87" a="6.73397" fwhm="0.00884897" res="15601.2" algo="Sum"/><pk mz="138.90729384" i="3511.57" sn="506.932" a="30.0847" fwhm="0.00777807" res="17858.8" algo="Sum"/><pk mz="139.91529909" i="839.595" sn="119.449" a="6.93425" fwhm="0.00766905" res="18244.1" algo="Sum"/><pk mz="140.06912124" i="5332.21" sn="755.862" a="45.0857" fwhm="0.00768161" res="18234.3" algo="Sum"/><pk mz="140.90423604" i="2343.65" sn="327.415" a="20.2286" fwhm="0.00785693" res="17933.8" algo="Sum"/><pk mz="143.01732306" i="1004.22" sn="136.429" a="9.67008" fwhm="0.00831606" res="17197.7" algo="Sum"/><pk mz="143.99766104" i="1233.91" sn="164.461" a="11.4673" fwhm="0.00819963" res="17561.5" algo="Sum"/><pk mz="144.08141939" i="851.434" sn="113.302" a="7.55823" fwhm="0.00820143" res="17567.8" algo="Sum"/><pk mz="144.10278615" i="4150.94" sn="552.248" a="36.8479" fwhm="0.00801136" res="17987.3" algo="Sum"/><pk mz="145.05012893" i="1130.13" sn="147.488" a="10.929" fwhm="0.00870397" res="16664.8" algo="Sum"/><pk mz="146.03074275" i="3878.41" sn="497.087" a="34.6972" fwhm="0.00810286" res="18022.1" algo="Sum"/><pk mz="146.06087552" i="2314.49" sn="296.635" a="20.716" fwhm="0.00793803" res="18400.1" algo="Sum"/><pk mz="146.11878391" i="718.387" sn="92.0369" a="6.76651" fwhm="0.0083095" res="17584.5" algo="Sum"/><pk mz="147.03063005" i="739.83" sn="93.2897" a="10.2531" fwhm="0.0116035" res="12671.3" algo="Sum"/><pk mz="147.07729254" i="3435.87" sn="433.25" a="29.6604" fwhm="0.00799408" res="18398.3" algo="Sum"/><pk mz="147.11477961" i="2260.88" sn="285.088" a="23.3328" fwhm="0.00936382" res="15711" algo="Sum"/><pk mz="148.02756998" i="1064.05" sn="132.505" a="13.2918" fwhm="0.00917783" res="16128.8" algo="Sum"/><pk mz="148.93642909" i="1815.01" sn="222.102" a="16.1585" fwhm="0.00817611" res="18216" algo="Sum"/><pk mz="149.02388613" i="12851.9" sn="1570.9" a="124.935" fwhm="0.0087542" res="17023.1" algo="Sum"/><pk mz="149.06072592" i="1410.63" sn="172.259" a="13.7304" fwhm="0.00859792" res="17336.8" algo="Sum"/><pk mz="149.99372862" i="840.625" sn="100.995" a="7.49803" fwhm="0.00851337" res="17618.6" algo="Sum"/><pk mz="150.01505750" i="1587.25" sn="190.677" a="14.1722" fwhm="0.00873068" res="17182.5" algo="Sum"/><pk mz="150.02693183" i="1180.03" sn="141.743" a="11.7879" fwhm="0.0102448" res="14644.2" algo="Sum"/><pk mz="150.05990549" i="741.419" sn="89.0226" a="8.70192" fwhm="0.0095892" res="15648.8" algo="Sum"/><pk mz="150.97773775" i="10968.2" sn="1305.14" a="96.2943" fwhm="0.00805811" res="18736.1" algo="Sum"/><pk mz="151.04855846" i="1230.52" sn="146.411" a="12.6454" fwhm="0.00873089" res="17300.5" algo="Sum"/><pk mz="152.02299894" i="6775.14" sn="801.736" a="69.1893" fwhm="0.00843425" res="18024.5" algo="Sum"/><pk mz="152.97618515" i="842.107" sn="98.8264" a="8.13196" fwhm="0.0081271" res="18823" algo="Sum"/><pk mz="154.88141269" i="1831.1" sn="211.534" a="16.8589" fwhm="0.00844119" res="18348.3" algo="Sum"/><pk mz="156.04311223" i="2872.9" sn="324.816" a="29.0344" fwhm="0.00885522" res="17621.6" algo="Sum"/><pk mz="156.07779820" i="2852.59" sn="322.238" a="27.4699" fwhm="0.00857268" res="18206.4" algo="Sum"/><pk mz="156.87850216" i="1274.59" sn="141.761" a="11.9463" fwhm="0.00840988" res="18654.1" algo="Sum"/><pk mz="157.08347143" i="2751.69" sn="304.887" a="34.9519" fwhm="0.0113299" res="13864.5" algo="Sum"/><pk mz="158.96498445" i="13274.1" sn="1420.92" a="117.144" fwhm="0.00810032" res="19624.5" algo="Sum"/><pk mz="159.00810783" i="1231.98" sn="131.775" a="21.1918" fwhm="0.0138872" res="11450" algo="Sum"/><pk mz="159.04292517" i="2825.92" sn="302.21" a="30.4321" fwhm="0.00923652" res="17218.9" algo="Sum"/><pk mz="159.07740131" i="1264.92" sn="135.285" a="14.8222" fwhm="0.00951423" res="16720" algo="Sum"/><pk mz="159.09248949" i="729.362" sn="78.0063" a="7.57218" fwhm="0.00992067" res="16036.5" algo="Sum"/><pk mz="160.13438671" i="817.229" sn="86.4785" a="7.99661" fwhm="0.008534" res="18764.3" algo="Sum"/><pk mz="161.09706771" i="722.385" sn="75.3684" a="8.85641" fwhm="0.00979491" res="16447" algo="Sum"/><pk mz="161.13120197" i="1376.66" sn="143.63" a="16.8192" fwhm="0.0110382" res="14597.6" algo="Sum"/><pk mz="162.05113058" i="2687.99" sn="275.042" a="28.142" fwhm="0.00910363" res="17800.7" algo="Sum"/><pk mz="162.11338645" i="41605.9" sn="4251.12" a="384.079" fwhm="0.00839322" res="19314.8" algo="Sum"/><pk mz="163.11709053" i="3578.57" sn="358.283" a="43.6827" fwhm="0.010635" res="15337.7" algo="Sum"/><pk mz="164.03034098" i="1985.8" sn="196.786" a="20.3108" fwhm="0.00879495" res="18650.5" algo="Sum"/><pk mz="164.91022791" i="806.674" sn="79.5471" a="8.49368" fwhm="0.00883985" res="18655.3" algo="Sum"/><pk mz="164.99424209" i="809.282" sn="79.7986" a="8.11426" fwhm="0.0115416" res="14295.6" algo="Sum"/><pk mz="165.01430791" i="5575.58" sn="549.794" a="57.1356" fwhm="0.0090617" res="18210.1" algo="Sum"/><pk mz="165.05547975" i="2334.33" sn="230.189" a="24.3928" fwhm="0.00941879" res="17524.1" algo="Sum"/><pk mz="165.98912863" i="1162.37" sn="114.199" a="13.1895" fwhm="0.009849" res="16853.4" algo="Sum"/><pk mz="166.08678531" i="8816.84" sn="866.22" a="89.5174" fwhm="0.00899266" res="18469.1" algo="Sum"/><pk mz="166.95161920" i="3036.53" sn="296.429" a="31.2299" fwhm="0.00915963" res="18226.9" algo="Sum"/><pk mz="167.08994047" i="886.168" sn="86.5084" a="10.2856" fwhm="0.010185" res="16405.5" algo="Sum"/><pk mz="169.05928759" i="2019.07" sn="193.129" a="21.4125" fwhm="0.00883589" res="19133.2" algo="Sum"/><pk mz="169.09563645" i="872.701" sn="83.4472" a="13.2203" fwhm="0.010794" res="15665.8" algo="Sum"/><pk mz="170.03374191" i="1331.17" sn="124.633" a="15.6472" fwhm="0.00922417" res="18433.5" algo="Sum"/><pk mz="170.09573203" i="838.93" sn="78.5129" a="11.9588" fwhm="0.0112242" res="15154.4" algo="Sum"/><pk mz="170.85544164" i="1379.7" sn="127.655" a="14.5211" fwhm="0.00943354" res="18111.5" algo="Sum"/><pk mz="171.10008022" i="1419.1" sn="130.575" a="14.6203" fwhm="0.00959128" res="17839.1" algo="Sum"/><pk mz="172.85253452" i="1192.77" sn="107.161" a="11.9527" fwhm="0.0089119" res="19395.7" algo="Sum"/><pk mz="172.98069062" i="1057.59" sn="94.8952" a="11.9613" fwhm="0.0101807" res="16991.1" algo="Sum"/><pk mz="173.07944776" i="2878.68" sn="258.272" a="32.993" fwhm="0.00931512" res="18580.5" algo="Sum"/><pk mz="174.93888246" i="3961.92" sn="347.271" a="39.4509" fwhm="0.00910686" res="19209.6" algo="Sum"/><pk mz="175.03526739" i="3678.84" sn="322.398" a="45.9844" fwhm="0.0107922" res="16218.7" algo="Sum"/><pk mz="175.11986643" i="6395.6" sn="558.786" a="63.1211" fwhm="0.00880741" res="19883.2" algo="Sum"/><pk mz="176.06673789" i="4132.09" sn="351.59" a="44.5547" fwhm="0.00986753" res="17843" algo="Sum"/><pk mz="177.02553463" i="1264.88" sn="105.053" a="15.3111" fwhm="0.0104513" res="16938.1" algo="Sum"/><pk mz="177.06229619" i="802.276" sn="66.5653" a="13.9434" fwhm="0.0157548" res="11238.6" algo="Sum"/><pk mz="178.02534195" i="1158.49" sn="94.7604" a="14.3945" fwhm="0.0101512" res="17537.4" algo="Sum"/><pk mz="180.00415751" i="1436.15" sn="114.453" a="16.2312" fwhm="0.00969376" res="18569.1" algo="Sum"/><pk mz="180.98802199" i="1196.44" sn="93.5909" a="13.059" fwhm="0.00935621" res="19344.2" algo="Sum"/><pk mz="181.08570688" i="1239.29" sn="96.936" a="17.5103" fwhm="0.0108807" res="16642.9" algo="Sum"/><pk mz="182.08214568" i="1196.17" sn="91.8758" a="15.0721" fwhm="0.0108829" res="16731" algo="Sum"/><pk mz="184.07431646" i="2505.78" sn="182.296" a="26.7003" fwhm="0.0101519" res="18132" algo="Sum"/><pk mz="184.09532592" i="2568.13" sn="186.793" a="28.4815" fwhm="0.00983607" res="18716.3" algo="Sum"/><pk mz="185.03326236" i="875.064" sn="62.3157" a="12.8063" fwhm="0.0112622" res="16429.5" algo="Sum"/><pk mz="185.11564428" i="30837" sn="2195.3" a="318.875" fwhm="0.00932569" res="19850.1" algo="Sum"/><pk mz="186.11876398" i="2782.85" sn="196.235" a="34.5124" fwhm="0.0106542" res="17469" algo="Sum"/><pk mz="187.05841803" i="2960.6" sn="205.439" a="33.0674" fwhm="0.00943262" res="19831" algo="Sum"/><pk mz="188.07124282" i="14017.4" sn="958.392" a="155.637" fwhm="0.00998121" res="18842.5" algo="Sum"/><pk mz="189.02281725" i="1735.51" sn="116.538" a="26.6371" fwhm="0.0142103" res="13301.8" algo="Sum"/><pk mz="189.07448289" i="2876.09" sn="193.035" a="34.1851" fwhm="0.0111779" res="16915" algo="Sum"/><pk mz="190.91268820" i="1276.67" sn="81.5233" a="14.6334" fwhm="0.010071" res="18956.7" algo="Sum"/><pk mz="191.00925727" i="1379.25" sn="87.744" a="18.2066" fwhm="0.0117975" res="16190.6" algo="Sum"/><pk mz="191.04102298" i="10973.6" sn="697.471" a="125.335" fwhm="0.0101477" res="18826" algo="Sum"/><pk mz="191.07704925" i="2816.9" sn="178.777" a="36.703" fwhm="0.0110673" res="17265" algo="Sum"/><pk mz="192.04119859" i="2090.3" sn="130.234" a="28.0525" fwhm="0.0114119" res="16828.2" algo="Sum"/><pk mz="192.96256101" i="991.683" sn="60.6924" a="11.504" fwhm="0.010131" res="19046.8" algo="Sum"/><pk mz="193.00098584" i="817.988" sn="50.0609" a="11.3393" fwhm="0.011955" res="16143.9" algo="Sum"/><pk mz="196.86585494" i="5466.83" sn="316.253" a="61.7309" fwhm="0.0100953" res="19500.8" algo="Sum"/><pk mz="197.07929858" i="868.917" sn="49.9265" a="10.0917" fwhm="0.0109059" res="18071" algo="Sum"/><pk mz="197.10217101" i="775.761" sn="44.5446" a="10.5977" fwhm="0.0131946" res="14938.1" algo="Sum"/><pk mz="198.86282842" i="5515.35" sn="308.138" a="61.2932" fwhm="0.0102302" res="19438.7" algo="Sum"/><pk mz="200.04153281" i="1563.96" sn="85.881" a="18.2591" fwhm="0.0105621" res="18939.5" algo="Sum"/><pk mz="200.06943317" i="1355.93" sn="74.4573" a="17.7885" fwhm="0.0120348" res="16624.3" algo="Sum"/><pk mz="200.85989197" i="1772.25" sn="96.0504" a="20.9418" fwhm="0.0106425" res="18873.4" algo="Sum"/><pk mz="201.08958487" i="1043.19" sn="56.4553" a="13.6311" fwhm="0.0112772" res="17831.6" algo="Sum"/><pk mz="201.18558609" i="1493.01" sn="80.7939" a="17.2011" fwhm="0.0100108" res="20096.8" algo="Sum"/><pk mz="202.03359277" i="1223.37" sn="65.4739" a="18.4116" fwhm="0.0113736" res="17763.3" algo="Sum"/><pk mz="203.03311175" i="2816.89" sn="148.499" a="32.8934" fwhm="0.0141893" res="14308.9" algo="Sum"/><pk mz="203.05349477" i="251605" sn="13263.9" a="2436.43" fwhm="0.00869172" res="23361.7" algo="Sum"/><pk mz="204.05666815" i="15527.4" sn="801.125" a="190.398" fwhm="0.011027" res="18505.2" algo="Sum"/><pk mz="204.12360890" i="8911.31" sn="458.751" a="107.114" fwhm="0.0105689" res="19313.6" algo="Sum"/><pk mz="205.05782768" i="3337.65" sn="168.187" a="48.9999" fwhm="0.0123768" res="16567.9" algo="Sum"/><pk mz="205.09576908" i="2923.3" sn="147.139" a="57.6065" fwhm="0.0150433" res="13633.7" algo="Sum"/><pk mz="205.12635489" i="1042.88" sn="52.4491" a="14.6114" fwhm="0.0119793" res="17123.3" algo="Sum"/><pk mz="206.89432699" i="11669.7" sn="565.953" a="137.078" fwhm="0.010748" res="19249.5" algo="Sum"/><pk mz="207.01473861" i="5954.29" sn="288.556" a="73.9335" fwhm="0.010923" res="18952.1" algo="Sum"/><pk mz="207.05158435" i="992.469" sn="48.097" a="16.9152" fwhm="0.0136525" res="15165.8" algo="Sum"/><pk mz="207.11042085" i="943.204" sn="45.7095" a="14.8253" fwhm="0.01201" res="17244.9" algo="Sum"/><pk mz="208.89137244" i="7726.25" sn="365.74" a="90.0475" fwhm="0.0106259" res="19658.8" algo="Sum"/><pk mz="209.11540632" i="697.55" sn="33.0122" a="10.213" fwhm="0.0117372" res="17816.5" algo="Sum"/><pk mz="210.05082328" i="1924.46" sn="89.9577" a="23.5597" fwhm="0.0108454" res="19367.8" algo="Sum"/><pk mz="210.88878503" i="1195.05" sn="55.2822" a="14.5835" fwhm="0.0112874" res="18683.6" algo="Sum"/><pk mz="212.83963228" i="3530.93" sn="157.421" a="43.3273" fwhm="0.011166" res="19061.4" algo="Sum"/><pk mz="212.99999018" i="1192.15" sn="52.7926" a="16.0718" fwhm="0.011654" res="18276.9" algo="Sum"/><pk mz="213.11043491" i="823.357" sn="36.3841" a="12.3893" fwhm="0.0119936" res="17768.7" algo="Sum"/><pk mz="213.14680783" i="1635.41" sn="72.1674" a="21.8655" fwhm="0.0116836" res="18243.3" algo="Sum"/><pk mz="214.83650706" i="3729.4" sn="159.464" a="44.472" fwhm="0.0108698" res="19764.6" algo="Sum"/><pk mz="216.01524775" i="806.553" sn="34.062" a="10.5932" fwhm="0.0117594" res="18369.6" algo="Sum"/><pk mz="216.83383606" i="1487.78" sn="61.9761" a="17.1213" fwhm="0.009991" res="21702.9" algo="Sum"/><pk mz="216.92312891" i="32341.3" sn="1346.77" a="377.031" fwhm="0.0106874" res="20297.1" algo="Sum"/><pk mz="217.08206884" i="1207.63" sn="50.2802" a="15.3278" fwhm="0.0132162" res="16425.5" algo="Sum"/><pk mz="217.10545591" i="2052.6" sn="85.4617" a="31.534" fwhm="0.012079" res="17973.8" algo="Sum"/><pk mz="217.92667725" i="712.508" sn="29.3297" a="9.66703" fwhm="0.0119514" res="18234.4" algo="Sum"/><pk mz="218.13867196" i="733.591" sn="30.1668" a="8.71546" fwhm="0.0101138" res="21568.3" algo="Sum"/><pk mz="218.92025140" i="10274.2" sn="417.093" a="128.432" fwhm="0.0111927" res="19559.3" algo="Sum"/><pk mz="219.02727577" i="340207" sn="13755.4" a="3353.14" fwhm="0.00885061" res="24747.1" algo="Sum"/><pk mz="219.08313259" i="1920.31" sn="77.485" a="36.5406" fwhm="0.0144587" res="15152.4" algo="Sum"/><pk mz="220.03044523" i="21615.1" sn="856.264" a="265.006" fwhm="0.0110668" res="19882" algo="Sum"/><pk mz="220.06679813" i="881.472" sn="34.8902" a="12.4101" fwhm="0.0126788" res="17357" algo="Sum"/><pk mz="220.93446611" i="1012.26" sn="39.4662" a="15.3705" fwhm="0.0122804" res="17990.9" algo="Sum"/><pk mz="221.02582069" i="23743.5" sn="924.489" a="327.29" fwhm="0.0122943" res="17977.9" algo="Sum"/><pk mz="221.06352077" i="3589.84" sn="139.704" a="53.0621" fwhm="0.011779" res="18767.5" algo="Sum"/><pk mz="221.11716161" i="796.659" sn="30.9837" a="12.8974" fwhm="0.0133093" res="16613.7" algo="Sum"/><pk mz="222.02903755" i="1717.22" sn="66.0758" a="25.2736" fwhm="0.0127586" res="17402.2" algo="Sum"/><pk mz="222.86820580" i="12217.5" sn="465.223" a="150.136" fwhm="0.0111314" res="20021.5" algo="Sum"/><pk mz="222.97224431" i="799.78" sn="30.4489" a="12.4533" fwhm="0.0124879" res="17855" algo="Sum"/><pk mz="223.09527008" i="882.952" sn="33.6154" a="15.0947" fwhm="0.0137585" res="16215" algo="Sum"/><pk mz="224.86535791" i="8990.55" sn="335.585" a="108.77" fwhm="0.0110947" res="20267.9" algo="Sum"/><pk mz="225.03494975" i="10836.1" sn="404.394" a="141.746" fwhm="0.0116762" res="19273" algo="Sum"/><pk mz="225.10995860" i="709.539" sn="26.4777" a="10.7986" fwhm="0.012542" res="17948.5" algo="Sum"/><pk mz="226.02539115" i="940.97" sn="34.6603" a="9.56509" fwhm="0.0103409" res="21857.4" algo="Sum"/><pk mz="226.04264152" i="1588.21" sn="58.5012" a="26.5353" fwhm="0.0160639" res="14071.5" algo="Sum"/><pk mz="226.86256933" i="1813.77" sn="65.8476" a="24.7994" fwhm="0.0120843" res="18773.3" algo="Sum"/><pk mz="226.95180518" i="22368.5" sn="810.069" a="276.119" fwhm="0.0112819" res="20116.4" algo="Sum"/><pk mz="227.07981225" i="1374.32" sn="49.5388" a="23.1606" fwhm="0.0137214" res="16549.3" algo="Sum"/><pk mz="227.12588215" i="1951.66" sn="70.2303" a="30.9735" fwhm="0.0130193" res="17445.4" algo="Sum"/><pk mz="227.95497985" i="848.009" sn="30.0085" a="11.4054" fwhm="0.0117226" res="19445.8" algo="Sum"/><pk mz="228.26896447" i="2617.39" sn="92.3691" a="35.2735" fwhm="0.0124034" res="18403.7" algo="Sum"/><pk mz="228.81340637" i="1149.99" sn="40.2112" a="14.6531" fwhm="0.0121013" res="18908.1" algo="Sum"/><pk mz="229.15428926" i="1225.3" sn="42.5316" a="18.4405" fwhm="0.013857" res="16537.1" algo="Sum"/><pk mz="229.21690064" i="829.931" sn="28.8079" a="11.5382" fwhm="0.012944" res="17708.3" algo="Sum"/><pk mz="230.24795303" i="784.616" sn="26.9379" a="10.3886" fwhm="0.0119934" res="19198" algo="Sum"/><pk mz="230.81016134" i="1359.67" sn="46.2073" a="16.6169" fwhm="0.0113391" res="20355.3" algo="Sum"/><pk mz="232.89690265" i="37379.6" sn="1242.61" a="455.305" fwhm="0.0110816" res="21016.6" algo="Sum"/><pk mz="233.00067824" i="1893.48" sn="62.9433" a="35.503" fwhm="0.0137029" res="17003.7" algo="Sum"/><pk mz="233.07879545" i="731.629" sn="24.3221" a="12.7337" fwhm="0.0133925" res="17403.7" algo="Sum"/><pk mz="233.15080766" i="905.516" sn="30.1004" a="12.4699" fwhm="0.0124058" res="18793.6" algo="Sum"/><pk mz="233.90059517" i="873.26" sn="28.7636" a="12.6271" fwhm="0.012927" res="18093.9" algo="Sum"/><pk mz="234.89407848" i="14816.1" sn="481.22" a="189.72" fwhm="0.0114834" res="20455.1" algo="Sum"/><pk mz="234.98250813" i="751.11" sn="24.3934" a="11.6385" fwhm="0.0137193" res="17127.9" algo="Sum"/><pk mz="235.16941968" i="869.26" sn="28.1693" a="12.1282" fwhm="0.0125212" res="18781.7" algo="Sum"/><pk mz="236.89312592" i="969.265" sn="30.8431" a="17.611" fwhm="0.0172781" res="13710.6" algo="Sum"/><pk mz="237.14747590" i="876.814" sn="27.8601" a="13.2528" fwhm="0.0131848" res="17986.5" algo="Sum"/><pk mz="238.84182650" i="6448.55" sn="202.852" a="84.0202" fwhm="0.0117887" res="20260.3" algo="Sum"/><pk mz="239.06412974" i="1567.47" sn="49.2674" a="19.4487" fwhm="0.0117727" res="20306.7" algo="Sum"/><pk mz="239.08926825" i="3843.84" sn="120.816" a="54.9556" fwhm="0.0129819" res="18417.1" algo="Sum"/><pk mz="239.12668336" i="725.768" sn="22.8117" a="9.40379" fwhm="0.0160077" res="14938.2" algo="Sum"/><pk mz="239.14009979" i="750.267" sn="23.5818" a="11.0044" fwhm="0.0163281" res="14646" algo="Sum"/><pk mz="239.16193006" i="1460.55" sn="45.9068" a="22.0483" fwhm="0.0133051" res="17975.2" algo="Sum"/><pk mz="240.83900445" i="4814.92" sn="149.764" a="66.3088" fwhm="0.012492" res="19279.5" algo="Sum"/><pk mz="240.96738579" i="1978.52" sn="61.5055" a="26.791" fwhm="0.0116857" res="20620.7" algo="Sum"/><pk mz="241.00871523" i="2444.38" sn="75.9862" a="35.6229" fwhm="0.0130778" res="18428.8" algo="Sum"/><pk mz="241.02743742" i="757.131" sn="23.5362" a="11.6723" fwhm="0.0140177" res="17194.5" algo="Sum"/><pk mz="241.15578255" i="951.87" sn="29.5891" a="13.8215" fwhm="0.0161202" res="14959.9" algo="Sum"/><pk mz="242.83673148" i="1359.56" sn="41.1666" a="17.3518" fwhm="0.0117853" res="20605.1" algo="Sum"/><pk mz="242.92554219" i="14858.8" sn="449.225" a="202.441" fwhm="0.0120673" res="20130.9" algo="Sum"/><pk mz="243.00947673" i="835.274" sn="25.1942" a="14.4093" fwhm="0.0137537" res="17668.7" algo="Sum"/><pk mz="243.09963686" i="3630.01" sn="109.179" a="58.4616" fwhm="0.012839" res="18934.5" algo="Sum"/><pk mz="244.92422530" i="1161.76" sn="33.9099" a="19.7549" fwhm="0.0141179" res="17348.5" algo="Sum"/><pk mz="245.04561219" i="876.151" sn="25.4902" a="12.9736" fwhm="0.0135498" res="18084.8" algo="Sum"/><pk mz="245.07888834" i="2685.49" sn="78.1016" a="39.8881" fwhm="0.0122898" res="19941.7" algo="Sum"/><pk mz="247.13045126" i="739.28" sn="21.0558" a="12.6778" fwhm="0.0138463" res="17848.2" algo="Sum"/><pk mz="248.87057067" i="17549.2" sn="491.276" a="239.857" fwhm="0.0125388" res="19848.1" algo="Sum"/><pk mz="249.04594318" i="1834.35" sn="51.3308" a="27.2131" fwhm="0.0169713" res="14674.5" algo="Sum"/><pk mz="249.05983925" i="2051.52" sn="57.4074" a="31.1562" fwhm="0.0155561" res="16010.5" algo="Sum"/><pk mz="249.09536164" i="797.52" sn="22.3158" a="12.5945" fwhm="0.0159732" res="15594.6" algo="Sum"/><pk mz="249.15679599" i="3495.8" sn="97.8176" a="61.0994" fwhm="0.0151999" res="16392" algo="Sum"/><pk mz="249.18400781" i="1142.65" sn="31.972" a="16.2731" fwhm="0.013809" res="18045.1" algo="Sum"/><pk mz="250.86796313" i="8339.84" sn="228.665" a="116.641" fwhm="0.0126923" res="19765.4" algo="Sum"/><pk mz="250.92004718" i="1274.98" sn="34.9217" a="20.4287" fwhm="0.0142756" res="17576.9" algo="Sum"/><pk mz="251.12576461" i="763.302" sn="20.8011" a="14.2812" fwhm="0.0154806" res="16221.9" algo="Sum"/><pk mz="251.19849672" i="1309.06" sn="35.6224" a="18.8159" fwhm="0.0121071" res="20748" algo="Sum"/><pk mz="252.86618998" i="971.586" sn="25.9449" a="14.9011" fwhm="0.0143692" res="17597.7" algo="Sum"/><pk mz="252.91721389" i="789.89" sn="21.0724" a="12.0769" fwhm="0.0131252" res="19269.6" algo="Sum"/><pk mz="253.14193549" i="1333.94" sn="35.5496" a="26.2008" fwhm="0.0150855" res="16780.4" algo="Sum"/><pk mz="254.82149942" i="5561.91" sn="145.195" a="95.6701" fwhm="0.0158933" res="16033.3" algo="Sum"/><pk mz="255.15698796" i="2131.85" sn="55.5885" a="36.1135" fwhm="0.0141584" res="18021.6" algo="Sum"/><pk mz="256.15614436" i="936.879" sn="24.157" a="17.5873" fwhm="0.0157965" res="16216" algo="Sum"/><pk mz="256.26455918" i="899.305" sn="23.1491" a="13.7948" fwhm="0.0143466" res="17862.4" algo="Sum"/><pk mz="256.29988665" i="19364.3" sn="497.916" a="283.768" fwhm="0.0133047" res="19263.9" algo="Sum"/><pk mz="256.81922552" i="6391.51" sn="163.057" a="109.849" fwhm="0.0156573" res="16402.5" algo="Sum"/><pk mz="256.94090498" i="833.633" sn="21.258" a="13.5551" fwhm="0.0127496" res="20152.9" algo="Sum"/><pk mz="257.15190943" i="1121.22" sn="28.5845" a="23.3057" fwhm="0.0153893" res="16709.8" algo="Sum"/><pk mz="257.24738934" i="719.635" sn="18.3447" a="10.3175" fwhm="0.0134987" res="19057.1" algo="Sum"/><pk mz="257.30320374" i="3561.29" sn="90.588" a="55.1115" fwhm="0.0138687" res="18552.8" algo="Sum"/><pk mz="258.81697723" i="2914.65" sn="72.5238" a="50.504" fwhm="0.014658" res="17657.1" algo="Sum"/><pk mz="258.89944524" i="4153.73" sn="103.355" a="61.5147" fwhm="0.0134809" res="19204.9" algo="Sum"/><pk mz="259.13056477" i="2096.21" sn="51.8458" a="33.6289" fwhm="0.0136567" res="18974.5" algo="Sum"/><pk mz="260.94895305" i="2588.19" sn="62.8444" a="38.8916" fwhm="0.0130172" res="20046.5" algo="Sum"/><pk mz="261.01192397" i="1887.77" sn="45.7822" a="35.8986" fwhm="0.0163646" res="15949.8" algo="Sum"/><pk mz="261.04418371" i="1303.87" sn="31.6043" a="25.802" fwhm="0.0183304" res="14241.1" algo="Sum"/><pk mz="261.10969314" i="10978.4" sn="265.924" a="161.92" fwhm="0.0135392" res="19285.5" algo="Sum"/><pk mz="262.11302319" i="1632.95" sn="39.1729" a="27.8379" fwhm="0.0137425" res="19073.1" algo="Sum"/><pk mz="262.91608141" i="1090.98" sn="25.9388" a="16.7968" fwhm="0.0137175" res="19166.5" algo="Sum"/><pk mz="262.94622999" i="815.327" sn="19.3872" a="12.6122" fwhm="0.0133138" res="19749.9" algo="Sum"/><pk mz="263.00836866" i="772.264" sn="18.3653" a="15.5807" fwhm="0.0158199" res="16625.2" algo="Sum"/><pk mz="263.08587729" i="4630.58" sn="110.089" a="77.2196" fwhm="0.0146315" res="17980.8" algo="Sum"/><pk mz="263.19805890" i="5125.93" sn="121.872" a="76.0494" fwhm="0.0135061" res="19487.4" algo="Sum"/><pk mz="263.23565792" i="956.068" sn="22.7311" a="16.108" fwhm="0.0147815" res="17808.5" algo="Sum"/><pk mz="264.20155935" i="871.079" sn="20.524" a="13.6726" fwhm="0.0139332" res="18962.1" algo="Sum"/><pk mz="264.84841003" i="6478.17" sn="151.564" a="120.902" fwhm="0.0175481" res="15092.7" algo="Sum"/><pk mz="265.03032226" i="1100.13" sn="25.7341" a="30.7533" fwhm="0.0250928" res="10562" algo="Sum"/><pk mz="265.13390888" i="974.446" sn="22.7935" a="24.8637" fwhm="0.0211649" res="12527.1" algo="Sum"/><pk mz="265.21399135" i="768.754" sn="17.9811" a="12.2658" fwhm="0.0138993" res="19081.1" algo="Sum"/><pk mz="266.17279016" i="1484.87" sn="34.4618" a="24.4477" fwhm="0.0138025" res="19284.5" algo="Sum"/><pk mz="266.84729436" i="4976.1" sn="114.262" a="90.5135" fwhm="0.0167745" res="15908" algo="Sum"/><pk mz="266.89407780" i="1258.41" sn="28.8959" a="20.5469" fwhm="0.0133596" res="19977.7" algo="Sum"/><pk mz="267.15673237" i="890.425" sn="20.363" a="16.1552" fwhm="0.016998" res="15716.9" algo="Sum"/><pk mz="268.84617841" i="1466.32" sn="32.8046" a="25.9809" fwhm="0.0217712" res="12348.7" algo="Sum"/><pk mz="268.89069070" i="797.399" sn="17.8255" a="13.5211" fwhm="0.0145591" res="18468.9" algo="Sum"/><pk mz="270.79752063" i="4024.85" sn="87.9456" a="63.4016" fwhm="0.0145527" res="18608" algo="Sum"/><pk mz="270.97748871" i="5120.05" sn="111.789" a="81.4254" fwhm="0.0142535" res="19011.3" algo="Sum"/><pk mz="271.03927010" i="808.897" sn="17.6611" a="17.6882" fwhm="0.0156732" res="17293.2" algo="Sum"/><pk mz="271.16649467" i="1117.89" sn="24.4038" a="18.7832" fwhm="0.0149653" res="18119.7" algo="Sum"/><pk mz="271.18829361" i="1115.94" sn="24.3613" a="20.7588" fwhm="0.0154541" res="17547.9" algo="Sum"/><pk mz="272.79453461" i="5826.59" sn="125.431" a="85.9996" fwhm="0.0131503" res="20744.4" algo="Sum"/><pk mz="272.94505831" i="1130.48" sn="24.3202" a="20.9795" fwhm="0.0163917" res="16651.4" algo="Sum"/><pk mz="273.18125313" i="895.023" sn="19.2495" a="20.1038" fwhm="0.0200012" res="13658.2" algo="Sum"/><pk mz="274.79200654" i="3047" sn="64.4051" a="47.8532" fwhm="0.0141549" res="19413.2" algo="Sum"/><pk mz="274.88029949" i="2696.68" sn="57.0002" a="45.7816" fwhm="0.0151961" res="18088.9" algo="Sum"/><pk mz="276.78896331" i="768.659" sn="15.9368" a="14.1258" fwhm="0.0139155" res="19890.7" algo="Sum"/><pk mz="276.87811624" i="1743.5" sn="36.051" a="25.8582" fwhm="0.0135094" res="20495.2" algo="Sum"/><pk mz="276.92287070" i="2884.62" sn="59.571" a="46.8089" fwhm="0.0142316" res="19458.3" algo="Sum"/><pk mz="276.98485356" i="1079.92" sn="22.2685" a="21.0039" fwhm="0.0145172" res="19079.8" algo="Sum"/><pk mz="277.08323925" i="810.417" sn="16.6819" a="16.3553" fwhm="0.0188895" res="14668.7" algo="Sum"/><pk mz="277.17867771" i="692.762" sn="14.2328" a="12.661" fwhm="0.016155" res="17157.4" algo="Sum"/><pk mz="277.21451629" i="904.587" sn="18.585" a="15.0327" fwhm="0.0146402" res="18935.2" algo="Sum"/><pk mz="278.24614617" i="822.114" sn="16.7586" a="14.1756" fwhm="0.015421" res="18043.4" algo="Sum"/><pk mz="278.89137628" i="1933.23" sn="38.9903" a="32.4772" fwhm="0.0156471" res="17823.8" algo="Sum"/><pk mz="278.92019596" i="1206.03" sn="24.3143" a="21.7683" fwhm="0.0151482" res="18412.8" algo="Sum"/><pk mz="279.05857925" i="772.888" sn="15.5563" a="14.4128" fwhm="0.0163942" res="17021.8" algo="Sum"/><pk mz="279.08416033" i="972.38" sn="19.5716" a="18.2382" fwhm="0.0187663" res="14871.5" algo="Sum"/><pk mz="279.15792383" i="2716.82" sn="54.6675" a="46.9045" fwhm="0.0147572" res="18916.7" algo="Sum"/><pk mz="279.22989988" i="1523.66" sn="30.6664" a="26.7863" fwhm="0.0147672" res="18908.8" algo="Sum"/><pk mz="280.82613315" i="3360.95" sn="66.3637" a="52.7636" fwhm="0.0141195" res="19889.3" algo="Sum"/><pk mz="280.88885038" i="776.814" sn="15.3363" a="13.6979" fwhm="0.0162673" res="17267.1" algo="Sum"/><pk mz="281.17212838" i="714.623" sn="14.1072" a="15.0469" fwhm="0.0239441" res="11742.9" algo="Sum"/><pk mz="281.20859123" i="1680.83" sn="33.1809" a="29.7161" fwhm="0.0150864" res="18639.9" algo="Sum"/><pk mz="282.20694978" i="847.798" sn="16.6311" a="16.5981" fwhm="0.0218352" res="12924.4" algo="Sum"/><pk mz="282.27897391" i="2462.62" sn="48.2331" a="39.9634" fwhm="0.0144958" res="19473.2" algo="Sum"/><pk mz="282.82339763" i="3648.39" sn="70.9185" a="55.41" fwhm="0.0137233" res="20608.9" algo="Sum"/><pk mz="283.03149718" i="916.913" sn="17.818" a="17.9546" fwhm="0.0160862" res="17594.7" algo="Sum"/><pk mz="283.15134699" i="720.766" sn="13.9989" a="14.7115" fwhm="0.0245592" res="11529.3" algo="Sum"/><pk mz="284.29532015" i="1143.96" sn="21.8929" a="20.16" fwhm="0.0165249" res="17204" algo="Sum"/><pk mz="284.33090131" i="4288.24" sn="82.0678" a="67.4776" fwhm="0.0143887" res="19760.7" algo="Sum"/><pk mz="284.82113948" i="1391.9" sn="26.5502" a="21.8076" fwhm="0.0179961" res="15826.8" algo="Sum"/><pk mz="284.91036664" i="1700.6" sn="32.421" a="29.1122" fwhm="0.0148519" res="19183.4" algo="Sum"/><pk mz="285.13106577" i="1019.32" sn="19.2987" a="17.5946" fwhm="0.0161449" res="17660.8" algo="Sum"/><pk mz="285.16536941" i="1361.58" sn="25.7635" a="28.0796" fwhm="0.0215806" res="13214" algo="Sum"/><pk mz="285.33445351" i="843.793" sn="15.9623" a="15.2401" fwhm="0.0166847" res="17101.5" algo="Sum"/><pk mz="286.77138469" i="2298.79" sn="42.8045" a="36.2746" fwhm="0.0145097" res="19764.1" algo="Sum"/><pk mz="286.95127034" i="3452.53" sn="63.9982" a="64.127" fwhm="0.0150411" res="19077.8" algo="Sum"/><pk mz="287.01168836" i="868.351" sn="16.0948" a="18.8683" fwhm="0.0181686" res="15797.1" algo="Sum"/><pk mz="287.23694054" i="774.873" sn="14.3621" a="13.1139" fwhm="0.0156249" res="18383.3" algo="Sum"/><pk mz="288.21669646" i="917.335" sn="16.8528" a="16.6607" fwhm="0.0161029" res="17898.4" algo="Sum"/><pk mz="288.28948365" i="1539.88" sn="28.2893" a="25.7667" fwhm="0.014924" res="19317.2" algo="Sum"/><pk mz="288.76855368" i="3235.35" sn="59.0448" a="51.3012" fwhm="0.0143296" res="20151.9" algo="Sum"/><pk mz="288.92114831" i="2665.77" sn="48.6241" a="47.8212" fwhm="0.0160202" res="18034.8" algo="Sum"/><pk mz="289.17825168" i="910.359" sn="16.5964" a="16.4124" fwhm="0.0154172" res="18756.9" algo="Sum"/><pk mz="290.76580492" i="1821.47" sn="32.8751" a="31.34" fwhm="0.0152189" res="19105.6" algo="Sum"/><pk mz="290.85499702" i="2396.05" sn="43.2429" a="38.8773" fwhm="0.0143268" res="20301.5" algo="Sum"/><pk mz="291.19546907" i="2446.99" sn="44.13" a="41.3205" fwhm="0.0150165" res="19391.7" algo="Sum"/><pk mz="291.22969677" i="775.599" sn="13.9875" a="13.8309" fwhm="0.0163289" res="17835.3" algo="Sum"/><pk mz="291.26576594" i="848.595" sn="15.3007" a="14.6296" fwhm="0.0150914" res="19300.2" algo="Sum"/><pk mz="292.85235533" i="1698.19" sn="30.2652" a="26.9391" fwhm="0.0145007" res="20195.7" algo="Sum"/><pk mz="292.89662838" i="1139.63" sn="20.3104" a="22.6249" fwhm="0.0160996" res="18192.8" algo="Sum"/><pk mz="293.17282659" i="706.679" sn="12.5347" a="18.0411" fwhm="0.0214093" res="13693.7" algo="Sum"/><pk mz="293.20833444" i="967.864" sn="17.1584" a="16.8658" fwhm="0.0158605" res="18486.7" algo="Sum"/><pk mz="293.24537281" i="915.203" sn="16.2185" a="16.1159" fwhm="0.015358" res="19093.9" algo="Sum"/><pk mz="294.86563155" i="1303.22" sn="22.7919" a="22.9554" fwhm="0.017111" res="17232.5" algo="Sum"/><pk mz="294.93862968" i="1429.2" sn="24.9438" a="24.8816" fwhm="0.0152437" res="19348.2" algo="Sum"/><pk mz="295.18808914" i="2228.56" sn="38.7607" a="42.3336" fwhm="0.0171125" res="17249.8" algo="Sum"/><pk mz="295.22457325" i="2834.51" sn="49.2975" a="52.1167" fwhm="0.016064" res="18378" algo="Sum"/><pk mz="296.22059903" i="2046.37" sn="35.325" a="41.0898" fwhm="0.0172699" res="17152.4" algo="Sum"/><pk mz="296.80049215" i="1321.89" sn="22.6179" a="23.387" fwhm="0.0160259" res="18520.1" algo="Sum"/><pk mz="297.16783073" i="807.813" sn="13.7849" a="13.4188" fwhm="0.0158961" res="18694.4" algo="Sum"/><pk mz="298.34666292" i="17025.6" sn="288.626" a="285.368" fwhm="0.015245" res="19570.1" algo="Sum"/><pk mz="298.79767637" i="1661.79" sn="28.035" a="26.0309" fwhm="0.0140597" res="21252" algo="Sum"/><pk mz="299.11077452" i="734.583" sn="12.3811" a="17.9911" fwhm="0.0175815" res="17012.8" algo="Sum"/><pk mz="299.16178409" i="2263.26" sn="38.1463" a="48.6593" fwhm="0.0171353" res="17458.8" algo="Sum"/><pk mz="299.19686823" i="1578.72" sn="26.6082" a="33.4548" fwhm="0.0180892" res="16540.1" algo="Sum"/><pk mz="299.35000439" i="3982.8" sn="67.0477" a="68.3018" fwhm="0.0151253" res="19791.4" algo="Sum"/><pk mz="300.88395904" i="1499.84" sn="24.9399" a="27.2746" fwhm="0.0157422" res="19113.2" algo="Sum"/><pk mz="300.98351796" i="750.743" sn="12.4837" a="24.5739" fwhm="0.030099" res="9999.79" algo="Sum"/><pk mz="301.14115332" i="186575" sn="3095.97" a="2683.39" fwhm="0.0125525" res="23990.5" algo="Sum"/><pk mz="301.21148039" i="5054.36" sn="83.7152" a="101.026" fwhm="0.0169153" res="17807.1" algo="Sum"/><pk mz="302.14420017" i="31457.4" sn="514.595" a="517.247" fwhm="0.0147375" res="20501.7" algo="Sum"/><pk mz="302.21518880" i="1185.24" sn="19.3768" a="23.8909" fwhm="0.0190171" res="15891.8" algo="Sum"/><pk mz="302.24464570" i="1443.97" sn="23.6066" a="27.5056" fwhm="0.0169401" res="17842" algo="Sum"/><pk mz="302.92695306" i="712.782" sn="11.5873" a="17.8335" fwhm="0.0202224" res="14979.8" algo="Sum"/><pk mz="303.14687249" i="3831.81" sn="61.9901" a="75.3243" fwhm="0.0175369" res="17286.3" algo="Sum"/><pk mz="303.19282945" i="1147.42" sn="18.5608" a="21.2549" fwhm="0.0175065" res="17318.8" algo="Sum"/><pk mz="303.22870791" i="3672.16" sn="59.3981" a="74.5647" fwhm="0.0173795" res="17447.5" algo="Sum"/><pk mz="304.23253289" i="849.675" sn="13.6317" a="16.8377" fwhm="0.020148" res="15099.9" algo="Sum"/><pk mz="304.26105315" i="5196.95" sn="83.3794" a="93.3108" fwhm="0.0159615" res="19062.1" algo="Sum"/><pk mz="304.74239512" i="1065.72" sn="17.0135" a="17.7284" fwhm="0.0150432" res="20257.9" algo="Sum"/><pk mz="304.89467759" i="1469.05" sn="23.3575" a="26.9759" fwhm="0.0156022" res="19541.8" algo="Sum"/><pk mz="305.15737406" i="929.003" sn="14.7577" a="23.7598" fwhm="0.0226182" res="13491.7" algo="Sum"/><pk mz="305.24556227" i="4078.41" sn="64.7898" a="83.9435" fwhm="0.0167864" res="18184.1" algo="Sum"/><pk mz="306.24924890" i="930.389" sn="14.6359" a="16.7933" fwhm="0.0170746" res="17936" algo="Sum"/><pk mz="306.27629318" i="1319.79" sn="20.7615" a="26.1883" fwhm="0.0177652" res="17240.2" algo="Sum"/><pk mz="306.82906675" i="887.845" sn="13.8705" a="16.3192" fwhm="0.0162959" res="18828.6" algo="Sum"/><pk mz="307.20242156" i="779.063" sn="12.1645" a="13.1034" fwhm="0.0235738" res="13031.5" algo="Sum"/><pk mz="307.22356397" i="839.752" sn="13.1121" a="14.3095" fwhm="0.0186361" res="16485.4" algo="Sum"/><pk mz="307.26074761" i="2127.61" sn="33.2211" a="40.4315" fwhm="0.0166551" res="18448.4" algo="Sum"/><pk mz="308.82638861" i="714.117" sn="11.0353" a="13.0016" fwhm="0.0164253" res="18801.9" algo="Sum"/><pk mz="308.87828225" i="1151.8" sn="17.7988" a="23.3871" fwhm="0.0169426" res="18230.8" algo="Sum"/><pk mz="308.95417989" i="751.194" sn="11.6082" a="16.6433" fwhm="0.0175857" res="17568.5" algo="Sum"/><pk mz="309.20373954" i="11797.1" sn="182.213" a="214.077" fwhm="0.0157529" res="19628.4" algo="Sum"/><pk mz="309.23860129" i="1019.29" sn="15.7436" a="18.7948" fwhm="0.0213178" res="14506.1" algo="Sum"/><pk mz="309.27623992" i="764.835" sn="11.8101" a="15.6214" fwhm="0.0181767" res="17015" algo="Sum"/><pk mz="310.20679633" i="2267.59" sn="34.7488" a="46.7186" fwhm="0.0164863" res="18816.1" algo="Sum"/><pk mz="310.30997044" i="952.184" sn="14.5772" a="15.2627" fwhm="0.0147587" res="21025.6" algo="Sum"/><pk mz="310.87498496" i="1050.28" sn="16.029" a="19.7371" fwhm="0.0163053" res="19065.9" algo="Sum"/><pk mz="310.91289142" i="1292.7" sn="19.7284" a="24.6873" fwhm="0.0166433" res="18681" algo="Sum"/><pk mz="311.21845393" i="1296.13" sn="19.7372" a="33.1286" fwhm="0.027948" res="11135.6" algo="Sum"/><pk mz="312.19446503" i="753.023" sn="11.4074" a="15.211" fwhm="0.0178059" res="17533.2" algo="Sum"/><pk mz="312.32658209" i="1014.04" sn="15.3582" a="20.0054" fwhm="0.0168855" res="18496.7" algo="Sum"/><pk mz="312.78078026" i="1095.12" sn="16.533" a="22.058" fwhm="0.016622" res="18817.3" algo="Sum"/><pk mz="313.17618976" i="744.13" sn="11.1521" a="14.851" fwhm="0.0262373" res="11936.3" algo="Sum"/><pk mz="313.21270863" i="1002.02" sn="15.0185" a="26.7228" fwhm="0.0249465" res="12555.4" algo="Sum"/><pk mz="314.23220639" i="1692.24" sn="25.2137" a="37.7822" fwhm="0.0173345" res="18127.6" algo="Sum"/><pk mz="314.77825410" i="1628.13" sn="24.0869" a="31.6948" fwhm="0.0169223" res="18601.4" algo="Sum"/><pk mz="315.13532842" i="961.542" sn="14.1978" a="18.8019" fwhm="0.0210479" res="14972.3" algo="Sum"/><pk mz="315.15862596" i="806.938" sn="11.9164" a="11.8536" fwhm="0.020329" res="15502.9" algo="Sum"/><pk mz="315.19281481" i="36955.5" sn="545.821" a="625.302" fwhm="0.0152425" res="20678.5" algo="Sum"/><pk mz="315.22897287" i="1351.18" sn="19.9583" a="30.609" fwhm="0.0245927" res="12818" algo="Sum"/><pk mz="316.11133929" i="1664.76" sn="24.3752" a="30.5727" fwhm="0.0166974" res="18931.8" algo="Sum"/><pk mz="316.19611688" i="7336.64" sn="107.422" a="129.775" fwhm="0.0159154" res="19867.4" algo="Sum"/><pk mz="316.24759356" i="2714.99" sn="39.7527" a="54.4704" fwhm="0.0166908" res="18947.4" algo="Sum"/><pk mz="316.32106193" i="702.408" sn="10.282" a="12.9367" fwhm="0.0161046" res="19641.7" algo="Sum"/><pk mz="316.77575557" i="998.742" sn="14.542" a="22.3748" fwhm="0.0169479" res="18691.2" algo="Sum"/><pk mz="316.98467513" i="703.148" sn="10.233" a="14.7733" fwhm="0.0207202" res="15298.3" algo="Sum"/><pk mz="317.11473257" i="31704.5" sn="461.31" a="548.864" fwhm="0.0154951" res="20465.5" algo="Sum"/><pk mz="317.17864904" i="1138.46" sn="16.5636" a="25.4951" fwhm="0.026383" res="12022.1" algo="Sum"/><pk mz="317.20096456" i="1388.84" sn="20.2058" a="40.2902" fwhm="0.0293153" res="10820.3" algo="Sum"/><pk mz="317.24580673" i="2061.06" sn="29.9853" a="41.0585" fwhm="0.0175754" res="18050.5" algo="Sum"/><pk mz="318.11800979" i="5561.5" sn="80.4699" a="102.557" fwhm="0.0165641" res="19205.3" algo="Sum"/><pk mz="318.97040930" i="927.98" sn="13.3352" a="26.9519" fwhm="0.0235368" res="13552" algo="Sum"/><pk mz="319.11429381" i="2641.24" sn="37.9218" a="57.0712" fwhm="0.0193783" res="16467.6" algo="Sum"/><pk mz="319.15149805" i="1634" sn="23.4405" a="39.4547" fwhm="0.0200495" res="15918.2" algo="Sum"/><pk mz="319.22426511" i="1400.94" sn="20.0683" a="27.7622" fwhm="0.0180997" res="17637" algo="Sum"/><pk mz="319.26056787" i="1253.12" sn="17.9344" a="23.5183" fwhm="0.0168956" res="18896.1" algo="Sum"/><pk mz="319.29717608" i="1197.6" sn="17.1262" a="21.4171" fwhm="0.0165742" res="19264.7" algo="Sum"/><pk mz="320.23347560" i="768.896" sn="10.9207" a="16.9644" fwhm="0.0194054" res="16502.3" algo="Sum"/><pk mz="321.13104419" i="798.546" sn="11.2696" a="20.5589" fwhm="0.0211809" res="15161.3" algo="Sum"/><pk mz="321.17197129" i="715.134" sn="10.092" a="23.5552" fwhm="0.0351193" res="9145.18" algo="Sum"/><pk mz="321.23690912" i="2159.47" sn="30.4734" a="50.7448" fwhm="0.0276231" res="11629.3" algo="Sum"/><pk mz="321.31510305" i="753.375" sn="10.6313" a="15.5676" fwhm="0.0176959" res="18157.6" algo="Sum"/><pk mz="322.81013247" i="1639.54" sn="22.8943" a="30.4358" fwhm="0.0154312" res="20919.4" algo="Sum"/><pk mz="322.92984203" i="711.245" sn="9.91547" a="16.3803" fwhm="0.0190466" res="16954.7" algo="Sum"/><pk mz="323.19703648" i="1789.71" sn="24.9496" a="43.9263" fwhm="0.0201156" res="16067" algo="Sum"/><pk mz="323.22224524" i="888.728" sn="12.3909" a="19.4833" fwhm="0.0319094" res="10129.4" algo="Sum"/><pk mz="323.25518550" i="1237.06" sn="17.2513" a="26.6203" fwhm="0.0205777" res="15709" algo="Sum"/><pk mz="324.80748264" i="1929.33" sn="26.5512" a="35.1677" fwhm="0.0164407" res="19756.3" algo="Sum"/><pk mz="324.85230849" i="1080.56" sn="14.8702" a="19.7764" fwhm="0.0152338" res="21324.5" algo="Sum"/><pk mz="325.17725286" i="1697.05" sn="23.333" a="35.258" fwhm="0.0227986" res="14263" algo="Sum"/><pk mz="325.21241416" i="6611.04" sn="90.896" a="134.291" fwhm="0.0183541" res="17718.8" algo="Sum"/><pk mz="326.21605356" i="1456.46" sn="19.9439" a="31.8177" fwhm="0.0186588" res="17483.2" algo="Sum"/><pk mz="326.37784865" i="7249.31" sn="99.1027" a="128.741" fwhm="0.0162753" res="20053.5" algo="Sum"/><pk mz="326.80608077" i="969.791" sn="13.2444" a="25.0839" fwhm="0.0255318" res="12800" algo="Sum"/><pk mz="326.84932066" i="981.912" sn="13.4092" a="20.5143" fwhm="0.0180166" res="18141.5" algo="Sum"/><pk mz="327.01511769" i="947.22" sn="12.9317" a="17.7575" fwhm="0.0166376" res="19655.2" algo="Sum"/><pk mz="327.19587239" i="5336.65" sn="72.8263" a="120.961" fwhm="0.0183297" res="17850.6" algo="Sum"/><pk mz="327.22841648" i="12417.6" sn="169.456" a="249.183" fwhm="0.0172467" res="18973.4" algo="Sum"/><pk mz="327.38131227" i="1779.28" sn="24.247" a="33.1461" fwhm="0.0161631" res="20254.9" algo="Sum"/><pk mz="328.19958460" i="1006.67" sn="13.6686" a="24.5671" fwhm="0.0197071" res="16653.9" algo="Sum"/><pk mz="328.23256111" i="2745.88" sn="37.2602" a="64.7559" fwhm="0.0200787" res="16347.3" algo="Sum"/><pk mz="328.75564455" i="1046.18" sn="14.1421" a="18.8757" fwhm="0.0161735" res="20326.8" algo="Sum"/><pk mz="329.17568079" i="1535.92" sn="20.6794" a="33.9848" fwhm="0.0241378" res="13637.4" algo="Sum"/><pk mz="329.21092503" i="5258.9" sn="70.7453" a="113.738" fwhm="0.0196987" res="16712.3" algo="Sum"/><pk mz="329.24344360" i="5410.4" sn="72.7426" a="108.669" fwhm="0.0185202" res="17777.5" algo="Sum"/><pk mz="330.21443070" i="1173.63" sn="15.6837" a="25.6029" fwhm="0.020491" res="16115.1" algo="Sum"/><pk mz="330.24701100" i="1366.07" sn="18.2554" a="34.1537" fwhm="0.019705" res="16759.6" algo="Sum"/><pk mz="330.75277184" i="1648.16" sn="21.961" a="30.9358" fwhm="0.0167479" res="19748.9" algo="Sum"/><pk mz="331.18728386" i="32784.8" sn="433.783" a="601.65" fwhm="0.0174111" res="19021.7" algo="Sum"/><pk mz="331.26010367" i="1296.47" sn="17.1576" a="30.0822" fwhm="0.0205175" res="16145.3" algo="Sum"/><pk mz="332.08546880" i="863.991" sn="11.3658" a="15.5446" fwhm="0.0162676" res="20413.9" algo="Sum"/><pk mz="332.19077245" i="6612.1" sn="86.981" a="129.656" fwhm="0.0177604" res="18704" algo="Sum"/><pk mz="332.29254131" i="1547.91" sn="20.3648" a="34.9411" fwhm="0.0189687" res="17517.9" algo="Sum"/><pk mz="332.75000382" i="1083.05" sn="14.2016" a="24.0819" fwhm="0.0184401" res="18044.9" algo="Sum"/><pk mz="332.83943529" i="2222.94" sn="29.0765" a="44.4146" fwhm="0.0168235" res="19784.2" algo="Sum"/><pk mz="332.95312773" i="767.729" sn="10.0322" a="24.6343" fwhm="0.0304228" res="10944.2" algo="Sum"/><pk mz="333.16677832" i="1769.21" sn="23.1072" a="42.2969" fwhm="0.0246426" res="13519.9" algo="Sum"/><pk mz="333.19657546" i="1258.76" sn="16.4378" a="33.9933" fwhm="0.0319819" res="10418.3" algo="Sum"/><pk mz="333.24105897" i="939.094" sn="12.2641" a="20.2225" fwhm="0.0200924" res="16585.4" algo="Sum"/><pk mz="333.27614915" i="1009.33" sn="13.1841" a="22.4278" fwhm="0.0210401" res="15840" algo="Sum"/><pk mz="333.31197178" i="975.833" sn="12.7456" a="23.827" fwhm="0.0212311" res="15699.2" algo="Sum"/><pk mz="334.83674304" i="2102.17" sn="27.1616" a="39.7146" fwhm="0.017154" res="19519.5" algo="Sum"/><pk mz="335.22050631" i="759.909" sn="9.81067" a="17.6415" fwhm="0.0267812" res="12517" algo="Sum"/><pk mz="335.25542058" i="1032.53" sn="13.3303" a="21.0366" fwhm="0.0180141" res="18610.7" algo="Sum"/><pk mz="335.29137018" i="1140.95" sn="14.7298" a="25.0683" fwhm="0.0184561" res="18167" algo="Sum"/><pk mz="336.83477530" i="787.376" sn="10.0722" a="22.4834" fwhm="0.0231872" res="14526.7" algo="Sum"/><pk mz="337.17682870" i="817.301" sn="10.4471" a="20.5396" fwhm="0.026218" res="12860.5" algo="Sum"/><pk mz="337.20967077" i="1213.11" sn="15.4975" a="27.7474" fwhm="0.0290373" res="11613" algo="Sum"/><pk mz="337.23460387" i="972.538" sn="12.4163" a="20.4357" fwhm="0.0249465" res="13518.3" algo="Sum"/><pk mz="337.27105831" i="1426.67" sn="18.1967" a="29.283" fwhm="0.0184004" res="18329.6" algo="Sum"/><pk mz="337.30751879" i="3744.04" sn="47.7127" a="73.2619" fwhm="0.0168883" res="19972.8" algo="Sum"/><pk mz="338.31091357" i="888.141" sn="11.2338" a="13.6235" fwhm="0.0173451" res="19504.7" algo="Sum"/><pk mz="338.34144725" i="11371.3" sn="143.829" a="223.97" fwhm="0.0175382" res="19291.7" algo="Sum"/><pk mz="338.78482147" i="1757.23" sn="22.1997" a="31.762" fwhm="0.0161143" res="21023.9" algo="Sum"/><pk mz="339.03612178" i="1473.19" sn="18.5787" a="36.3188" fwhm="0.0200225" res="16932.8" algo="Sum"/><pk mz="339.19108928" i="1499.98" sn="18.8648" a="33.5247" fwhm="0.0264683" res="12815" algo="Sum"/><pk mz="339.22905633" i="1489.08" sn="18.7278" a="38.9525" fwhm="0.0331858" res="10222.1" algo="Sum"/><pk mz="339.34510071" i="2859.28" sn="35.9599" a="64.8123" fwhm="0.0191456" res="17724.5" algo="Sum"/><pk mz="340.25540081" i="742.446" sn="9.28743" a="19.5542" fwhm="0.0310609" res="10954.5" algo="Sum"/><pk mz="340.78203089" i="2316.79" sn="28.9092" a="43.7285" fwhm="0.0168697" res="20200.8" algo="Sum"/><pk mz="341.18889834" i="2272.94" sn="28.233" a="43.7408" fwhm="0.0189826" res="17973.7" algo="Sum"/><pk mz="341.20787112" i="4307.52" sn="53.5031" a="88.6269" fwhm="0.0202694" res="16833.6" algo="Sum"/><pk mz="341.24494140" i="1654.48" sn="20.5502" a="44.5363" fwhm="0.0233587" res="14608.9" algo="Sum"/><pk mz="342.21146070" i="957.339" sn="11.7947" a="21.0442" fwhm="0.0223001" res="15345.7" algo="Sum"/><pk mz="342.24716115" i="1182.72" sn="14.5727" a="18.251" fwhm="0.0186257" res="18375" algo="Sum"/><pk mz="342.26233869" i="1464.32" sn="18.0415" a="33.5181" fwhm="0.0265527" res="12889.9" algo="Sum"/><pk mz="342.77913501" i="1217.09" sn="14.9142" a="27.5858" fwhm="0.0200639" res="17084.4" algo="Sum"/><pk mz="342.86839331" i="3072.4" sn="37.6445" a="55.8923" fwhm="0.016612" res="20639.8" algo="Sum"/><pk mz="343.19152581" i="39885" sn="488.364" a="783.695" fwhm="0.0179274" res="19143.4" algo="Sum"/><pk mz="343.26020617" i="911.597" sn="11.1619" a="20.2716" fwhm="0.0263449" res="13029.5" algo="Sum"/><pk mz="344.19515435" i="7574.71" sn="92.1063" a="158.327" fwhm="0.0182935" res="18815.1" algo="Sum"/><pk mz="344.27945090" i="1114.98" sn="13.5579" a="23.5462" fwhm="0.0206512" res="16671.2" algo="Sum"/><pk mz="344.86545517" i="1797.62" sn="21.7425" a="38.8619" fwhm="0.0184131" res="18729.4" algo="Sum"/><pk mz="345.20156875" i="4780.93" sn="57.7893" a="173.674" fwhm="0.0365685" res="9439.86" algo="Sum"/><pk mz="345.23908345" i="3061.66" sn="37.0078" a="65.5689" fwhm="0.0215896" res="15991" algo="Sum"/><pk mz="346.20672223" i="1021.64" sn="12.2918" a="24.0965" fwhm="0.0293905" res="11779.5" algo="Sum"/><pk mz="346.24293648" i="765.37" sn="9.20584" a="18.2387" fwhm="0.0245188" res="14121.5" algo="Sum"/><pk mz="346.72683178" i="773.819" sn="9.27761" a="14.4036" fwhm="0.0169616" res="20441.9" algo="Sum"/><pk mz="347.16175757" i="8707.92" sn="104.279" a="176.956" fwhm="0.0202414" res="17151.1" algo="Sum"/><pk mz="347.22016719" i="1649.78" sn="19.7278" a="40.6464" fwhm="0.0249525" res="13915.2" algo="Sum"/><pk mz="347.25461999" i="1153.06" sn="13.7752" a="24.7189" fwhm="0.0219677" res="15807.5" algo="Sum"/><pk mz="347.32844934" i="1030.7" sn="12.2901" a="21.4531" fwhm="0.0183779" res="18899.3" algo="Sum"/><pk mz="348.16561128" i="1945.84" sn="23.0964" a="41.076" fwhm="0.0206868" res="16830.3" algo="Sum"/><pk mz="348.81331092" i="2627.1" sn="31.1006" a="49.9491" fwhm="0.0170507" res="20457.5" algo="Sum"/><pk mz="348.91858055" i="741.739" sn="8.77921" a="22.9704" fwhm="0.0245374" res="14219.9" algo="Sum"/><pk mz="349.16220570" i="1102" sn="12.9675" a="26.1766" fwhm="0.025588" res="13645.5" algo="Sum"/><pk mz="349.18058534" i="979.528" sn="11.5269" a="22.5853" fwhm="0.0331659" res="10528.3" algo="Sum"/><pk mz="349.21136949" i="952.625" sn="11.2103" a="22.1099" fwhm="0.0312629" res="11170.2" algo="Sum"/><pk mz="349.27070949" i="1228.88" sn="14.4614" a="28.0849" fwhm="0.0197609" res="17674.8" algo="Sum"/><pk mz="350.81066093" i="2618" sn="30.5593" a="51.015" fwhm="0.0174601" res="20092.1" algo="Sum"/><pk mz="351.22855035" i="1851.83" sn="21.526" a="44.6461" fwhm="0.0267779" res="13116.3" algo="Sum"/><pk mz="351.24851261" i="1252.52" sn="14.5583" a="26.3884" fwhm="0.0182597" res="19236.2" algo="Sum"/><pk mz="352.80837248" i="937.884" sn="10.7685" a="24.9128" fwhm="0.0211023" res="16718.9" algo="Sum"/><pk mz="352.89744037" i="3374.29" sn="38.7347" a="77.2938" fwhm="0.0190884" res="18487.5" algo="Sum"/><pk mz="353.24411825" i="1038.03" sn="11.9169" a="25.2162" fwhm="0.0329769" res="10711.9" algo="Sum"/><pk mz="353.26668023" i="1407.22" sn="16.1553" a="29.2573" fwhm="0.0316187" res="11172.7" algo="Sum"/><pk mz="354.75834081" i="783.931" sn="8.91911" a="15.9278" fwhm="0.0171468" res="20689.5" algo="Sum"/><pk mz="354.89477083" i="1215.82" sn="13.8333" a="28.786" fwhm="0.0197809" res="17941.2" algo="Sum"/><pk mz="355.18942675" i="942.899" sn="10.7236" a="24.7741" fwhm="0.0333827" res="10639.9" algo="Sum"/><pk mz="355.22335750" i="942.65" sn="10.7189" a="26.2442" fwhm="0.0340685" res="10426.7" algo="Sum"/><pk mz="356.75563778" i="1164.3" sn="13.1325" a="23.7258" fwhm="0.0185115" res="19272.1" algo="Sum"/><pk mz="357.20559478" i="5872.59" sn="66.0274" a="133.99" fwhm="0.0211859" res="16860.5" algo="Sum"/><pk mz="357.23827862" i="1483.62" sn="16.6739" a="29.125" fwhm="0.0228263" res="15650.3" algo="Sum"/><pk mz="358.20879863" i="1281.14" sn="14.3305" a="30.0053" fwhm="0.0212991" res="16818.1" algo="Sum"/><pk mz="358.29910422" i="788.357" sn="8.81834" a="26.3677" fwhm="0.0295767" res="12114.2" algo="Sum"/><pk mz="358.84250593" i="3033.6" sn="33.8536" a="60.7614" fwhm="0.0187662" res="19121.8" algo="Sum"/><pk mz="358.97968702" i="65957.1" sn="734.83" a="1215.36" fwhm="0.0164178" res="21865.3" algo="Sum"/><pk mz="359.16521313" i="9293.29" sn="103.381" a="198.259" fwhm="0.0186049" res="19304.8" algo="Sum"/><pk mz="359.21762332" i="2820.27" sn="31.3735" a="87.2966" fwhm="0.0252536" res="14224.4" algo="Sum"/><pk mz="359.98207703" i="9485.83" sn="105.122" a="192.862" fwhm="0.0185724" res="19382.7" algo="Sum"/><pk mz="360.16914888" i="1886.73" sn="20.8777" a="44.4579" fwhm="0.0199736" res="18032.2" algo="Sum"/><pk mz="360.32334159" i="22464.7" sn="248.654" a="425.255" fwhm="0.0172107" res="20936" algo="Sum"/><pk mz="360.83951241" i="2240.88" sn="24.6799" a="48.0054" fwhm="0.0181408" res="19891" algo="Sum"/><pk mz="360.97722388" i="39948.7" sn="439.962" a="772.277" fwhm="0.017614" res="20493.8" algo="Sum"/><pk mz="361.17611736" i="1823.52" sn="20.0819" a="82.7954" fwhm="0.0486831" res="7418.92" algo="Sum"/><pk mz="361.20764263" i="1432.46" sn="15.7753" a="23.2552" fwhm="0.0224882" res="16062.1" algo="Sum"/><pk mz="361.23720517" i="1789.26" sn="19.7046" a="43.4662" fwhm="0.0277278" res="13028" algo="Sum"/><pk mz="361.27141432" i="694.991" sn="7.65454" a="14.4227" fwhm="0.0231781" res="15586.8" algo="Sum"/><pk mz="361.32695223" i="5498.5" sn="60.5736" a="134.002" fwhm="0.0204595" res="17660.6" algo="Sum"/><pk mz="361.97982056" i="5791.89" sn="63.3064" a="122.628" fwhm="0.0194645" res="18596.9" algo="Sum"/><pk mz="362.24110520" i="6266.23" sn="68.3827" a="127.774" fwhm="0.0183761" res="19712.7" algo="Sum"/><pk mz="362.33361068" i="897.978" sn="9.80197" a="28.4811" fwhm="0.0263949" res="13727.4" algo="Sum"/><pk mz="362.92639413" i="2466.04" sn="26.752" a="49.8173" fwhm="0.0180442" res="20113.1" algo="Sum"/><pk mz="362.97363664" i="6321.46" sn="68.5834" a="130.026" fwhm="0.0182424" res="19897.3" algo="Sum"/><pk mz="363.15700744" i="2047.55" sn="22.2055" a="47.1539" fwhm="0.0238777" res="15209" algo="Sum"/><pk mz="363.24669218" i="2248.38" sn="24.3835" a="71.1774" fwhm="0.0235" res="15457.3" algo="Sum"/><pk mz="363.97662294" i="981.592" sn="10.581" a="20.9143" fwhm="0.0193237" res="18835.7" algo="Sum"/><pk mz="364.78671591" i="1302.62" sn="13.963" a="27.8369" fwhm="0.0183379" res="19892.5" algo="Sum"/><pk mz="365.10502886" i="768.085" sn="8.23068" a="16.153" fwhm="0.0199696" res="18283.1" algo="Sum"/><pk mz="365.14005308" i="1010.53" sn="10.8286" a="21.6647" fwhm="0.02257" res="16178.1" algo="Sum"/><pk mz="365.15381632" i="942.158" sn="10.0956" a="18.3579" fwhm="0.0235352" res="15515.2" algo="Sum"/><pk mz="365.20841724" i="836.114" sn="8.96085" a="19.2783" fwhm="0.0324065" res="11269.6" algo="Sum"/><pk mz="365.24490785" i="1367.33" sn="14.6515" a="31.5207" fwhm="0.0242067" res="15088.6" algo="Sum"/><pk mz="365.26377307" i="990.88" sn="10.6138" a="22.8287" fwhm="0.025828" res="14142.2" algo="Sum"/><pk mz="365.33888192" i="993.343" sn="10.6347" a="21.6001" fwhm="0.0191527" res="19075.1" algo="Sum"/><pk mz="366.78480129" i="1426.45" sn="15.1308" a="29.3002" fwhm="0.0184423" res="19888.3" algo="Sum"/><pk mz="367.12090909" i="2610.36" sn="27.6675" a="57.321" fwhm="0.0194859" res="18840.3" algo="Sum"/><pk mz="368.28025294" i="1088.31" sn="11.4437" a="29.4403" fwhm="0.019714" res="18681.1" algo="Sum"/><pk mz="368.42480927" i="706.701" sn="7.42624" a="14.1788" fwhm="0.0168588" res="21853.6" algo="Sum"/><pk mz="368.87144682" i="3112.27" sn="32.6561" a="65.532" fwhm="0.0188491" res="19569.7" algo="Sum"/><pk mz="369.20384410" i="1121.73" sn="11.7117" a="21.83" fwhm="0.017041" res="21665.6" algo="Sum"/><pk mz="369.22470536" i="2931.42" sn="30.6058" a="79.465" fwhm="0.0230451" res="16021.8" algo="Sum"/><pk mz="369.35122660" i="20891.3" sn="218.049" a="426.264" fwhm="0.0183206" res="20160.4" algo="Sum"/><pk mz="370.29462441" i="1682.73" sn="17.5023" a="37.9759" fwhm="0.0194649" res="19023.7" algo="Sum"/><pk mz="370.35480977" i="6292.21" sn="65.4462" a="128.771" fwhm="0.018706" res="19798.7" algo="Sum"/><pk mz="370.73906005" i="711.61" sn="7.39235" a="19.0725" fwhm="0.0216765" res="17103.2" algo="Sum"/><pk mz="370.86874360" i="1374.47" sn="14.2266" a="29.446" fwhm="0.0179999" res="20603.9" algo="Sum"/><pk mz="371.22256434" i="851.202" sn="8.78676" a="28.0838" fwhm="0.0392379" res="9460.81" algo="Sum"/><pk mz="371.25863855" i="732.501" sn="7.5591" a="16.4015" fwhm="0.0256315" res="14484.5" algo="Sum"/><pk mz="371.35807609" i="989.348" sn="10.2045" a="21.5307" fwhm="0.0200924" res="18482.5" algo="Sum"/><pk mz="372.73649056" i="1300.05" sn="13.2648" a="28.3873" fwhm="0.0202422" res="18413.8" algo="Sum"/><pk mz="373.18069534" i="2191.19" sn="22.3068" a="51.2297" fwhm="0.0228677" res="16319.1" algo="Sum"/><pk mz="373.23342690" i="1042.4" sn="10.6114" a="26.2317" fwhm="0.0290704" res="12839" algo="Sum"/><pk mz="374.30256425" i="839.337" sn="8.50276" a="20.4754" fwhm="0.0210934" res="17745" algo="Sum"/><pk mz="374.73406874" i="1054.9" sn="10.6576" a="27.1425" fwhm="0.0204733" res="18303.6" algo="Sum"/><pk mz="374.81630754" i="1394.81" sn="14.0933" a="32.0826" fwhm="0.0193752" res="19345.2" algo="Sum"/><pk mz="375.19196855" i="1026.3" sn="10.3533" a="25.2848" fwhm="0.0288829" res="12990.1" algo="Sum"/><pk mz="375.21228684" i="847.539" sn="8.54863" a="20.5562" fwhm="0.0280108" res="13395.3" algo="Sum"/><pk mz="375.28698425" i="1242.29" sn="12.5302" a="33.7672" fwhm="0.0234647" res="15993.7" algo="Sum"/><pk mz="375.35955228" i="870.973" sn="8.78453" a="19.8531" fwhm="0.0199623" res="18803.5" algo="Sum"/><pk mz="376.29694255" i="3612.57" sn="36.2413" a="83.248" fwhm="0.0212311" res="17723.8" algo="Sum"/><pk mz="376.81307798" i="1165.13" sn="11.6393" a="24.6985" fwhm="0.0181184" res="20797.3" algo="Sum"/><pk mz="376.98524359" i="988.673" sn="9.87533" a="31.3899" fwhm="0.0301979" res="12483.8" algo="Sum"/><pk mz="377.23520797" i="1588.8" sn="15.8127" a="36.5519" fwhm="0.0221089" res="17062.6" algo="Sum"/><pk mz="377.26494982" i="773.354" sn="7.69695" a="16.6437" fwhm="0.0290184" res="13000.9" algo="Sum"/><pk mz="377.30102600" i="1271.13" sn="12.6512" a="34.5506" fwhm="0.0236974" res="15921.6" algo="Sum"/><pk mz="378.21506862" i="1508.45" sn="14.9335" a="33.9084" fwhm="0.0215996" res="17510.3" algo="Sum"/><pk mz="378.90053388" i="1872.44" sn="18.4599" a="42.236" fwhm="0.0210093" res="18034.9" algo="Sum"/><pk mz="379.21990246" i="810.721" sn="7.96474" a="22.2855" fwhm="0.0290344" res="13061" algo="Sum"/><pk mz="379.28197761" i="983.075" sn="9.65802" a="29.3827" fwhm="0.0301839" res="12565.7" algo="Sum"/><pk mz="379.31713362" i="829.778" sn="8.15301" a="18.8318" fwhm="0.0243905" res="15551.8" algo="Sum"/><pk mz="380.76857027" i="1596.97" sn="15.5554" a="38.5177" fwhm="0.0211636" res="17991.7" algo="Sum"/><pk mz="381.20411999" i="1084.2" sn="10.5402" a="45.2034" fwhm="0.037554" res="10150.8" algo="Sum"/><pk mz="381.29630775" i="988.744" sn="9.61127" a="30.7055" fwhm="0.0266926" res="14284.7" algo="Sum"/><pk mz="382.76527859" i="2265.93" sn="21.7572" a="52.2676" fwhm="0.0205141" res="18658.7" algo="Sum"/><pk mz="383.11593102" i="76204.2" sn="731.245" a="1515.2" fwhm="0.0176635" res="21689.7" algo="Sum"/><pk mz="383.22236257" i="32265.4" sn="309.614" a="680.833" fwhm="0.0187693" res="20417.5" algo="Sum"/><pk mz="384.11914950" i="10733.9" sn="102.467" a="228.432" fwhm="0.0188743" res="20351.4" algo="Sum"/><pk mz="384.22566788" i="7021.64" sn="67.018" a="173.249" fwhm="0.0202475" res="18976.4" algo="Sum"/><pk mz="384.76368302" i="1450.84" sn="13.8038" a="38.8131" fwhm="0.0221836" res="17344.5" algo="Sum"/><pk mz="384.84499372" i="1289.7" sn="12.271" a="28.7829" fwhm="0.0202012" res="19050.6" algo="Sum"/><pk mz="385.12089168" i="2625.92" sn="24.9831" a="63.7659" fwhm="0.0210778" res="18271.4" algo="Sum"/><pk mz="385.22231260" i="2555.46" sn="24.3106" a="74.5992" fwhm="0.034182" res="11269.7" algo="Sum"/><pk mz="386.71410880" i="864.693" sn="8.1828" a="19.2667" fwhm="0.0194784" res="19853.5" algo="Sum"/><pk mz="387.19948800" i="761.197" sn="7.18048" a="32.9649" fwhm="0.0431203" res="8979.51" algo="Sum"/><pk mz="388.71166056" i="1648.51" sn="15.4189" a="35.9535" fwhm="0.0193605" res="20077.6" algo="Sum"/><pk mz="389.37417973" i="951.169" sn="8.83523" a="21.5751" fwhm="0.0195936" res="19872.5" algo="Sum"/><pk mz="389.97333035" i="756.169" sn="6.99985" a="16.8615" fwhm="0.0198007" res="19695" algo="Sum"/><pk mz="390.70896165" i="1334.58" sn="12.3391" a="32.9996" fwhm="0.021162" res="18462.7" algo="Sum"/><pk mz="390.79734039" i="2540.1" sn="23.4275" a="61.2198" fwhm="0.0215356" res="18146.6" algo="Sum"/><pk mz="391.27845259" i="1752.21" sn="16.076" a="44.1643" fwhm="0.0290363" res="13475.5" algo="Sum"/><pk mz="392.28513768" i="1006.12" sn="9.17069" a="36.1126" fwhm="0.0322717" res="12155.7" algo="Sum"/><pk mz="392.79412491" i="3564.58" sn="32.3441" a="79.9061" fwhm="0.0191799" res="20479.5" algo="Sum"/><pk mz="393.20838849" i="970.375" sn="8.79276" a="31.9135" fwhm="0.0370569" res="10610.9" algo="Sum"/><pk mz="393.29709416" i="24365.7" sn="220.752" a="556.303" fwhm="0.0193862" res="20287.5" algo="Sum"/><pk mz="394.30064954" i="6053.68" sn="54.5883" a="138.604" fwhm="0.0202748" res="19447.8" algo="Sum"/><pk mz="394.34637264" i="3040.03" sn="27.4125" a="73.9644" fwhm="0.0208454" res="18917.7" algo="Sum"/><pk mz="394.79261109" i="1583.34" sn="14.2469" a="45.2271" fwhm="0.0255993" res="15422" algo="Sum"/><pk mz="394.87500461" i="750.338" sn="6.75156" a="18.3258" fwhm="0.0260444" res="15161.6" algo="Sum"/><pk mz="395.21550268" i="749.496" sn="6.73389" a="22.3682" fwhm="0.0308385" res="12815.7" algo="Sum"/><pk mz="395.30173430" i="1271.42" sn="11.4231" a="43.9485" fwhm="0.029745" res="13289.7" algo="Sum"/><pk mz="395.34994689" i="1049.22" sn="9.425" a="26.7891" fwhm="0.0216491" res="18261.7" algo="Sum"/><pk mz="396.74271808" i="1880.71" sn="16.7617" a="43.9085" fwhm="0.02024" res="19601.9" algo="Sum"/><pk mz="397.23475614" i="1414.95" sn="12.5864" a="41.7599" fwhm="0.0263454" res="15077.9" algo="Sum"/><pk mz="398.74092907" i="3049.5" sn="26.9713" a="57.9167" fwhm="0.0227999" res="17488.7" algo="Sum"/><pk mz="398.75933232" i="2821.79" sn="24.9573" a="62.2696" fwhm="0.0254066" res="15695.1" algo="Sum"/><pk mz="399.08966406" i="14875.6" sn="131.29" a="322.887" fwhm="0.0192922" res="20686.6" algo="Sum"/><pk mz="399.21481111" i="15467.5" sn="136.514" a="377.292" fwhm="0.0286846" res="13917.4" algo="Sum"/><pk mz="399.26318129" i="1591.93" sn="14.0502" a="42.1996" fwhm="0.0276143" res="14458.6" algo="Sum"/><pk mz="399.77431525" i="1592.93" sn="14.0363" a="44.3995" fwhm="0.024006" res="16653.1" algo="Sum"/><pk mz="400.09299499" i="2129.93" sn="18.7089" a="48.2479" fwhm="0.0200846" res="19920.4" algo="Sum"/><pk mz="400.20409676" i="3015.28" sn="26.476" a="59.3109" fwhm="0.0222007" res="18026.7" algo="Sum"/><pk mz="400.21851234" i="3575.86" sn="31.4003" a="81.3482" fwhm="0.0265802" res="15057" algo="Sum"/><pk mz="400.27679154" i="895.899" sn="7.86722" a="26.0451" fwhm="0.0277503" res="14424.3" algo="Sum"/><pk mz="400.34167221" i="1631.2" sn="14.3191" a="39.6924" fwhm="0.0210952" res="18977.9" algo="Sum"/><pk mz="400.73789469" i="2071.05" sn="18.1504" a="50.8456" fwhm="0.0217337" res="18438.6" algo="Sum"/><pk mz="400.78354997" i="1124.51" sn="9.84514" a="26.2603" fwhm="0.0230106" res="17417.4" algo="Sum"/><pk mz="400.82674428" i="3116.71" sn="27.2584" a="76.6533" fwhm="0.0212563" res="18856.8" algo="Sum"/><pk mz="401.08980088" i="1509.72" sn="13.1943" a="38.5046" fwhm="0.0221533" res="18105.2" algo="Sum"/><pk mz="401.19749872" i="2053.41" sn="17.9505" a="53.1165" fwhm="0.0308139" res="13020" algo="Sum"/><pk mz="402.35735252" i="1043.97" sn="9.0631" a="27.9006" fwhm="0.0215262" res="18691.5" algo="Sum"/><pk mz="402.73580908" i="766.247" sn="6.63186" a="21.2705" fwhm="0.0312829" res="12874" algo="Sum"/><pk mz="402.77487148" i="722.192" sn="6.25056" a="18.5334" fwhm="0.0252305" res="15963.8" algo="Sum"/><pk mz="402.82386667" i="2893.91" sn="25.0464" a="68.4825" fwhm="0.0211517" res="19044.6" algo="Sum"/><pk mz="403.38998125" i="736.624" sn="6.37199" a="17.8471" fwhm="0.021273" res="18962.5" algo="Sum"/><pk mz="404.68512237" i="1166.43" sn="9.97735" a="26.3919" fwhm="0.0202657" res="19969" algo="Sum"/><pk mz="404.82389988" i="1179.42" sn="10.0898" a="38.6422" fwhm="0.0326027" res="12416.9" algo="Sum"/><pk mz="406.68291815" i="1098.7" sn="9.31407" a="27.5201" fwhm="0.0206922" res="19653.9" algo="Sum"/><pk mz="406.77204265" i="3408.1" sn="28.892" a="79.7666" fwhm="0.0204218" res="19918.5" algo="Sum"/><pk mz="408.76979080" i="4680.91" sn="39.338" a="113.599" fwhm="0.0223015" res="18329.2" algo="Sum"/><pk mz="409.27122194" i="8990.91" sn="75.3281" a="241.309" fwhm="0.0219792" res="18620.9" algo="Sum"/><pk mz="409.34360636" i="1352.52" sn="11.3314" a="40.7851" fwhm="0.0268464" res="15247.6" algo="Sum"/><pk mz="410.27509581" i="2435.21" sn="20.331" a="66.059" fwhm="0.0226399" res="18121.8" algo="Sum"/><pk mz="410.76568898" i="3145.85" sn="26.238" a="79.5045" fwhm="0.0224105" res="18329.1" algo="Sum"/><pk mz="410.85499676" i="2907.9" sn="24.2365" a="71.5408" fwhm="0.0207106" res="19837.9" algo="Sum"/><pk mz="411.26501127" i="1830.71" sn="15.2082" a="73.2174" fwhm="0.0341219" res="12052.8" algo="Sum"/><pk mz="411.77035095" i="1132.73" sn="9.39135" a="29.3916" fwhm="0.020878" res="19722.7" algo="Sum"/><pk mz="412.27236255" i="774.218" sn="6.41394" a="26.8026" fwhm="0.0346451" res="11899.9" algo="Sum"/><pk mz="412.71690736" i="1176.57" sn="9.7257" a="26.3432" fwhm="0.0204012" res="20230" algo="Sum"/><pk mz="412.77694778" i="1854.73" sn="15.316" a="60.7304" fwhm="0.0260692" res="15833.9" algo="Sum"/><pk mz="412.85351199" i="1760.67" sn="14.5369" a="46.1318" fwhm="0.0224994" res="18349.5" algo="Sum"/><pk mz="413.17982153" i="921.835" sn="7.60587" a="25.7434" fwhm="0.0338613" res="12202.1" algo="Sum"/><pk mz="413.21159937" i="716.006" sn="5.90757" a="10.8029" fwhm="0.0160348" res="25769.7" algo="Sum"/><pk mz="413.23215558" i="1024.07" sn="8.4493" a="23.818" fwhm="0.0275984" res="14973.1" algo="Sum"/><pk mz="413.26634944" i="6044.4" sn="49.8707" a="158.533" fwhm="0.0225924" res="18292.3" algo="Sum"/><pk mz="413.79041984" i="788.347" sn="6.4987" a="24.1872" fwhm="0.033976" res="12178.9" algo="Sum"/><pk mz="414.26977427" i="1869.48" sn="15.3968" a="43.3062" fwhm="0.0219254" res="18894.5" algo="Sum"/><pk mz="414.71434199" i="2017.48" sn="16.5782" a="45.8941" fwhm="0.0203162" res="20413" algo="Sum"/><pk mz="414.86419371" i="719.263" sn="5.91124" a="17.4582" fwhm="0.0297303" res="13954.2" algo="Sum"/><pk mz="415.19239567" i="11574.6" sn="95.0337" a="308.222" fwhm="0.0221698" res="18727.8" algo="Sum"/><pk mz="415.27854914" i="932.71" sn="7.65761" a="31.8381" fwhm="0.0378071" res="10984.1" algo="Sum"/><pk mz="416.19511487" i="2618.07" sn="21.4203" a="72.5637" fwhm="0.023159" res="17971.2" algo="Sum"/><pk mz="416.71166996" i="1486.99" sn="12.1256" a="35.3305" fwhm="0.0207378" res="20094.3" algo="Sum"/><pk mz="416.80020095" i="3826.34" sn="31.175" a="97.1747" fwhm="0.0211597" res="19697.8" algo="Sum"/><pk mz="417.19080067" i="1647.29" sn="13.4131" a="59.103" fwhm="0.0264109" res="15796.2" algo="Sum"/><pk mz="417.40634988" i="798.561" sn="6.49611" a="18.3818" fwhm="0.0218114" res="19137.1" algo="Sum"/><pk mz="418.79772676" i="3698.16" sn="29.9258" a="92.1428" fwhm="0.0218205" res="19192.8" algo="Sum"/><pk mz="420.79570123" i="1639.01" sn="13.167" a="55.5056" fwhm="0.0278515" res="15108.6" algo="Sum"/><pk mz="420.88427971" i="2213.28" sn="17.7663" a="55.2296" fwhm="0.0216071" res="19478.9" algo="Sum"/><pk mz="422.74732882" i="1993.16" sn="15.854" a="60.7426" fwhm="0.0275952" res="15319.6" algo="Sum"/><pk mz="422.79656291" i="811.788" sn="6.45747" a="26.3358" fwhm="0.0353224" res="11969.6" algo="Sum"/><pk mz="422.88073715" i="881.524" sn="7.01207" a="24.3127" fwhm="0.0230204" res="18369.8" algo="Sum"/><pk mz="423.26441217" i="721.026" sn="5.73134" a="21.0675" fwhm="0.0383845" res="11027" algo="Sum"/><pk mz="424.34158673" i="1175.92" sn="9.2823" a="33.4776" fwhm="0.0241338" res="17582.9" algo="Sum"/><pk mz="424.74314126" i="2517.45" sn="19.8407" a="59.7877" fwhm="0.0216561" res="19613.1" algo="Sum"/><pk mz="424.77835324" i="863.875" sn="6.80844" a="19.9499" fwhm="0.0344966" res="12313.6" algo="Sum"/><pk mz="425.28284061" i="710.493" sn="5.59698" a="25.2953" fwhm="0.031979" res="13298.8" algo="Sum"/><pk mz="425.31649213" i="960.657" sn="7.56752" a="23.9413" fwhm="0.0316229" res="13449.6" algo="Sum"/><pk mz="425.34134303" i="727.935" sn="5.7345" a="26.8765" fwhm="0.0409118" res="10396.5" algo="Sum"/><pk mz="426.35754594" i="2401.79" sn="18.8009" a="59.6056" fwhm="0.021985" res="19393.1" algo="Sum"/><pk mz="426.74036678" i="1484.79" sn="11.6037" a="40.9139" fwhm="0.0231211" res="18456.7" algo="Sum"/><pk mz="426.82925275" i="2948.26" sn="23.0398" a="70.4744" fwhm="0.0224468" res="19015.1" algo="Sum"/><pk mz="427.35710573" i="1195.25" sn="9.31463" a="34.8616" fwhm="0.0253452" res="16861.5" algo="Sum"/><pk mz="428.37192681" i="1144.81" sn="8.87422" a="34.9657" fwhm="0.024336" res="17602.4" algo="Sum"/><pk mz="428.82641427" i="2066.63" sn="16.0042" a="52.2897" fwhm="0.0219426" res="19543.1" algo="Sum"/><pk mz="429.23990107" i="3039.58" sn="23.4557" a="84.6154" fwhm="0.0239412" res="17928.9" algo="Sum"/><pk mz="429.37226533" i="4318.7" sn="33.3356" a="112.214" fwhm="0.0220776" res="19448.3" algo="Sum"/><pk mz="430.24283343" i="872.121" sn="6.70921" a="24.917" fwhm="0.0232145" res="18533.3" algo="Sum"/><pk mz="430.37841943" i="2105.2" sn="16.1977" a="58.3246" fwhm="0.02514" res="17119.2" algo="Sum"/><pk mz="430.69210735" i="1355.07" sn="10.424" a="33.912" fwhm="0.0223913" res="19234.8" algo="Sum"/><pk mz="430.91349162" i="1684.72" sn="12.9566" a="39.9397" fwhm="0.0211429" res="20381" algo="Sum"/><pk mz="431.17247010" i="1673.09" sn="12.8358" a="64.1674" fwhm="0.0353186" res="12208.1" algo="Sum"/><pk mz="431.24011698" i="819.971" sn="6.29109" a="26.5907" fwhm="0.0355512" res="12130.1" algo="Sum"/><pk mz="432.68973252" i="1111.98" sn="8.49586" a="30.9128" fwhm="0.0227209" res="19043.7" algo="Sum"/><pk mz="432.77524963" i="1925.6" sn="14.7046" a="54.6428" fwhm="0.0229013" res="18897.4" algo="Sum"/><pk mz="434.77202819" i="2159.06" sn="16.4053" a="60.0099" fwhm="0.0221449" res="19633" algo="Sum"/><pk mz="436.77111501" i="1081.88" sn="8.18298" a="36.8213" fwhm="0.0270146" res="16168" algo="Sum"/><pk mz="436.85841165" i="1970.21" sn="14.902" a="60.7747" fwhm="0.0245104" res="17823.4" algo="Sum"/><pk mz="437.23466737" i="842.033" sn="6.3594" a="28.9651" fwhm="0.0292589" res="14943.6" algo="Sum"/><pk mz="438.72341160" i="1011.72" sn="7.61377" a="29.2809" fwhm="0.0256402" res="17110.7" algo="Sum"/><pk mz="438.85575874" i="967.859" sn="7.27609" a="31.5687" fwhm="0.0258208" res="16996.2" algo="Sum"/><pk mz="440.72147013" i="1606.39" sn="11.9958" a="45.9059" fwhm="0.026211" res="16814.4" algo="Sum"/><pk mz="441.29728451" i="998.16" sn="7.44738" a="32.8432" fwhm="0.0293131" res="15054.6" algo="Sum"/><pk mz="442.71977400" i="1279.61" sn="9.47561" a="36.2915" fwhm="0.0245641" res="18023" algo="Sum"/><pk mz="442.80301753" i="1462.7" sn="10.8255" a="36.871" fwhm="0.0218519" res="20263.8" algo="Sum"/><pk mz="444.80032137" i="1116.4" sn="8.19245" a="31.5825" fwhm="0.02435" res="18266.9" algo="Sum"/><pk mz="445.36711679" i="961.127" sn="7.05288" a="27.0897" fwhm="0.0234195" res="19016.9" algo="Sum"/><pk mz="445.43717262" i="747.266" sn="5.48295" a="18.0328" fwhm="0.0214252" res="20790.4" algo="Sum"/><pk mz="446.66896940" i="1136.84" sn="8.29216" a="28.424" fwhm="0.0231517" res="19293.1" algo="Sum"/><pk mz="446.88726986" i="1221.44" sn="8.90858" a="35.7309" fwhm="0.0246863" res="18102.6" algo="Sum"/><pk mz="448.66659760" i="1085.28" sn="7.86793" a="28.7109" fwhm="0.0224953" res="19944.9" algo="Sum"/><pk mz="448.75433896" i="1396.97" sn="10.1263" a="43.5756" fwhm="0.02356" res="19047.3" algo="Sum"/><pk mz="450.75146480" i="1814.71" sn="13.0887" a="56.0632" fwhm="0.026085" res="17280.1" algo="Sum"/><pk mz="452.75015029" i="1131.58" sn="8.14674" a="33.3018" fwhm="0.027135" res="16685.1" algo="Sum"/><pk mz="452.79434675" i="727.796" sn="5.23974" a="20.076" fwhm="0.0311435" res="14539" algo="Sum"/><pk mz="452.83213880" i="951.67" sn="6.85151" a="26.0312" fwhm="0.0268084" res="16891.5" algo="Sum"/><pk mz="453.20847132" i="717.503" sn="5.15486" a="21.1716" fwhm="0.0260917" res="17369.8" algo="Sum"/><pk mz="454.70096349" i="862.096" sn="6.17574" a="22.2738" fwhm="0.0226591" res="20067.1" algo="Sum"/><pk mz="456.69821256" i="1620.22" sn="11.5595" a="42.3295" fwhm="0.0232404" res="19651" algo="Sum"/><pk mz="457.27017784" i="701.38" sn="4.99875" a="24.7126" fwhm="0.0309553" res="14772" algo="Sum"/><pk mz="458.69573498" i="1344.02" sn="9.54439" a="36.4166" fwhm="0.0243345" res="18849.6" algo="Sum"/><pk mz="458.78322841" i="1534.26" sn="10.8953" a="52.2505" fwhm="0.0277617" res="16525.8" algo="Sum"/><pk mz="460.78119776" i="1827.57" sn="12.8603" a="51.1848" fwhm="0.0239088" res="19272.4" algo="Sum"/><pk mz="462.64333398" i="717.136" sn="5.00865" a="17.5134" fwhm="0.0216874" res="21332.4" algo="Sum"/><pk mz="462.77895335" i="922.812" sn="6.44388" a="31.5316" fwhm="0.0310166" res="14920.3" algo="Sum"/><pk mz="464.64100769" i="763.832" sn="5.29109" a="18.1552" fwhm="0.0204864" res="22680.5" algo="Sum"/><pk mz="464.72952694" i="1249.94" sn="8.65734" a="37.7038" fwhm="0.0252284" res="18420.9" algo="Sum"/><pk mz="466.72674297" i="2066.44" sn="14.2737" a="55.4888" fwhm="0.0235478" res="19820.4" algo="Sum"/><pk mz="468.30829740" i="1045.17" sn="7.19177" a="30.054" fwhm="0.0257491" res="18187.4" algo="Sum"/><pk mz="468.72412867" i="1477.26" sn="10.1476" a="41.6079" fwhm="0.0242805" res="19304.6" algo="Sum"/><pk mz="468.81242583" i="1582.15" sn="10.8673" a="50.1527" fwhm="0.0256995" res="18242.1" algo="Sum"/><pk mz="469.31575040" i="782.385" sn="5.3726" a="42.3329" fwhm="0.0556149" res="8438.67" algo="Sum"/><pk mz="469.36394005" i="2376.67" sn="16.3205" a="77.8362" fwhm="0.0277261" res="16928.6" algo="Sum"/><pk mz="470.36790826" i="805.753" sn="5.5171" a="26.4822" fwhm="0.0278316" res="16900.5" algo="Sum"/><pk mz="470.81069492" i="1337.1" sn="9.14718" a="40.301" fwhm="0.0265831" res="17710.9" algo="Sum"/><pk mz="472.67121729" i="1017.19" sn="6.92797" a="26.7464" fwhm="0.0233798" res="20217.1" algo="Sum"/><pk mz="474.66944553" i="943.482" sn="6.37267" a="24.077" fwhm="0.023647" res="20073.1" algo="Sum"/><pk mz="474.75897126" i="1751.96" sn="11.8327" a="55.4127" fwhm="0.0238705" res="19888.9" algo="Sum"/><pk mz="475.32363477" i="2972.32" sn="20.0097" a="85.1164" fwhm="0.0258624" res="18379" algo="Sum"/><pk mz="476.32540202" i="1015.11" sn="6.80611" a="31.5666" fwhm="0.0264654" res="17998.1" algo="Sum"/><pk mz="476.75623882" i="2047.85" sn="13.7252" a="58.8931" fwhm="0.0253379" res="18816" algo="Sum"/><pk mz="477.32727239" i="747.941" sn="4.99701" a="29.9838" fwhm="0.0393042" res="12144.4" algo="Sum"/><pk mz="478.29335538" i="781.084" sn="5.20588" a="20.7586" fwhm="0.0280904" res="17026.9" algo="Sum"/><pk mz="478.32763917" i="3949.01" sn="26.3161" a="110.855" fwhm="0.024641" res="19411.9" algo="Sum"/><pk mz="478.75294750" i="1247.62" sn="8.28972" a="37.8029" fwhm="0.0272617" res="17561.4" algo="Sum"/><pk mz="478.84216469" i="1289.89" sn="8.56736" a="41.4313" fwhm="0.0261562" res="18307" algo="Sum"/><pk mz="479.33101663" i="1412.83" sn="9.37756" a="49.51" fwhm="0.0350786" res="13664.5" algo="Sum"/><pk mz="480.34207281" i="1142.71" sn="7.56426" a="40.7989" fwhm="0.0296614" res="16194.2" algo="Sum"/><pk mz="480.70470296" i="792.606" sn="5.24112" a="22.9093" fwhm="0.0255239" res="18833.5" algo="Sum"/><pk mz="480.83910339" i="932.967" sn="6.16925" a="28.1548" fwhm="0.027678" res="17372.6" algo="Sum"/><pk mz="481.20371340" i="1486.08" sn="9.79935" a="46.3253" fwhm="0.0274834" res="17508.9" algo="Sum"/><pk mz="481.26116843" i="965.39" sn="6.3658" a="33.4936" fwhm="0.0323209" res="14890.1" algo="Sum"/><pk mz="481.34915523" i="701.876" sn="4.62953" a="28.4398" fwhm="0.0434784" res="11071" algo="Sum"/><pk mz="482.32210329" i="1331.85" sn="8.76131" a="38.3457" fwhm="0.0280324" res="17205.9" algo="Sum"/><pk mz="482.35828513" i="1312.01" sn="8.62961" a="35.0961" fwhm="0.0276607" res="17438.4" algo="Sum"/><pk mz="482.70149686" i="1291.37" sn="8.48084" a="35.6881" fwhm="0.0242627" res="19894.8" algo="Sum"/><pk mz="483.32544435" i="695.748" sn="4.55641" a="24.1523" fwhm="0.0409037" res="11816.2" algo="Sum"/><pk mz="483.37895485" i="4999.14" sn="32.739" a="137.354" fwhm="0.0244523" res="19768.2" algo="Sum"/><pk mz="484.38312133" i="1590.55" sn="10.3768" a="46.2084" fwhm="0.0252349" res="19195" algo="Sum"/><pk mz="484.69874500" i="1013.67" sn="6.58807" a="29.6021" fwhm="0.0251431" res="19277.6" algo="Sum"/><pk mz="484.78750303" i="1689.67" sn="10.9837" a="47.5573" fwhm="0.0259485" res="18682.7" algo="Sum"/><pk mz="485.35725797" i="2645.38" sn="17.1809" a="92.8633" fwhm="0.0345661" res="14041.4" algo="Sum"/><pk mz="486.36239723" i="888.339" sn="5.73784" a="28.8071" fwhm="0.0376787" res="12908.1" algo="Sum"/><pk mz="486.78445091" i="1575.46" sn="10.1568" a="48.7194" fwhm="0.0259958" res="18725.5" algo="Sum"/><pk mz="487.34353179" i="693.136" sn="4.46289" a="46.2168" fwhm="0.0699696" res="6965.08" algo="Sum"/><pk mz="488.64985068" i="697.332" sn="4.47053" a="21.0959" fwhm="0.0267536" res="18264.8" algo="Sum"/><pk mz="488.78446303" i="808.708" sn="5.18138" a="29.9569" fwhm="0.0338463" res="14441.3" algo="Sum"/><pk mz="488.87136134" i="1014.28" sn="6.49839" a="35.0434" fwhm="0.0277772" res="17599.8" algo="Sum"/><pk mz="489.35274712" i="732.832" sn="4.69268" a="27.1254" fwhm="0.0397391" res="12314.1" algo="Sum"/><pk mz="490.28878962" i="1240.22" sn="7.90047" a="49.6603" fwhm="0.0279074" res="17568.4" algo="Sum"/><pk mz="490.73343986" i="923.326" sn="5.87178" a="32.2556" fwhm="0.0284374" res="17256.6" algo="Sum"/><pk mz="491.29672267" i="1173.38" sn="7.45139" a="49.9833" fwhm="0.039438" res="12457.4" algo="Sum"/><pk mz="491.36831906" i="803.779" sn="5.1042" a="25.5806" fwhm="0.0304359" res="16144.3" algo="Sum"/><pk mz="492.72949222" i="1361.18" sn="8.57419" a="38.5305" fwhm="0.0242379" res="20328.9" algo="Sum"/><pk mz="493.31692439" i="889.754" sn="5.58555" a="49.5452" fwhm="0.0567839" res="8687.62" algo="Sum"/><pk mz="494.32243684" i="2200.38" sn="13.7304" a="77.3805" fwhm="0.0255101" res="19377.5" algo="Sum"/><pk mz="494.72760816" i="800.421" sn="4.98776" a="27.4795" fwhm="0.0300501" res="16463.4" algo="Sum"/><pk mz="494.81589167" i="1477.12" sn="9.20185" a="58.445" fwhm="0.0282944" res="17488.1" algo="Sum"/><pk mz="495.32624127" i="1030.17" sn="6.40951" a="46.1035" fwhm="0.0367506" res="13478" algo="Sum"/><pk mz="496.33807002" i="79095.8" sn="489.627" a="2054" fwhm="0.0226327" res="21930.1" algo="Sum"/><pk mz="496.81325254" i="1181.83" sn="7.30652" a="43.375" fwhm="0.0308462" res="16106.2" algo="Sum"/><pk mz="497.23429662" i="931.137" sn="5.75074" a="30.1053" fwhm="0.0289939" res="17149.6" algo="Sum"/><pk mz="497.34138380" i="21762.2" sn="134.367" a="623.903" fwhm="0.024738" res="20104.3" algo="Sum"/><pk mz="498.34426094" i="4102.62" sn="25.2126" a="121.6" fwhm="0.026006" res="19162.7" algo="Sum"/><pk mz="498.67909934" i="1040.92" sn="6.3929" a="30.9717" fwhm="0.0261128" res="19097.1" algo="Sum"/><pk mz="498.80608880" i="692.307" sn="4.25246" a="23.015" fwhm="0.0325569" res="15321.1" algo="Sum"/><pk mz="498.89943246" i="756.685" sn="4.6475" a="27.7035" fwhm="0.0283731" res="17583.6" algo="Sum"/><pk mz="499.35611544" i="2153.47" sn="13.1834" a="56.4377" fwhm="0.0255294" res="19560.1" algo="Sum"/><pk mz="499.36391512" i="2170.86" sn="13.2899" a="56.1948" fwhm="0.0434115" res="11503" algo="Sum"/><pk mz="500.27349283" i="922.012" sn="5.6406" a="36.1013" fwhm="0.0316122" res="15825.3" algo="Sum"/><pk mz="500.37000885" i="756.221" sn="4.62577" a="37.7754" fwhm="0.0468056" res="10690.4" algo="Sum"/><pk mz="500.67717782" i="913.974" sn="5.58937" a="29.5693" fwhm="0.0300003" res="16689.1" algo="Sum"/><pk mz="500.76083186" i="966.902" sn="5.91319" a="31.6071" fwhm="0.0302582" res="16549.6" algo="Sum"/><pk mz="501.33321613" i="1107.64" sn="6.76763" a="44.702" fwhm="0.0483715" res="10364.2" algo="Sum"/><pk mz="501.38875293" i="1865.66" sn="11.3991" a="59.8438" fwhm="0.0268865" res="18648.3" algo="Sum"/><pk mz="502.28959816" i="955.371" sn="5.82596" a="25.4827" fwhm="0.0287302" res="17483" algo="Sum"/><pk mz="502.32701140" i="1465.17" sn="8.9339" a="53.082" fwhm="0.0311191" res="16142.1" algo="Sum"/><pk mz="502.75839522" i="1032.59" sn="6.28044" a="32.5257" fwhm="0.0283659" res="17724" algo="Sum"/><pk mz="503.33091074" i="904.2" sn="5.49281" a="34.3859" fwhm="0.0459367" res="10957" algo="Sum"/><pk mz="504.30437247" i="1918.41" sn="11.6061" a="51.0522" fwhm="0.0264244" res="19084.8" algo="Sum"/><pk mz="504.34007969" i="1776.76" sn="10.7423" a="60.1504" fwhm="0.0301331" res="16737.1" algo="Sum"/><pk mz="504.84462226" i="1055.23" sn="6.34861" a="42.5205" fwhm="0.032871" res="15358.4" algo="Sum"/><pk mz="505.31009928" i="825.515" sn="4.96346" a="22.2762" fwhm="0.0357755" res="14124.5" algo="Sum"/><pk mz="505.34159020" i="953.785" sn="5.73469" a="37.3094" fwhm="0.0387585" res="13038.2" algo="Sum"/><pk mz="506.35736485" i="1591.27" sn="9.52328" a="53.9027" fwhm="0.028067" res="18041" algo="Sum"/><pk mz="506.62295020" i="796.834" sn="4.75797" a="23.9975" fwhm="0.0267245" res="18957.3" algo="Sum"/><pk mz="506.71187338" i="882.295" sn="5.25717" a="31.664" fwhm="0.0297819" res="17014.1" algo="Sum"/><pk mz="507.35925745" i="856.711" sn="5.09854" a="31.0045" fwhm="0.0375134" res="13524.7" algo="Sum"/><pk mz="508.37297430" i="978.833" sn="5.80761" a="37.2685" fwhm="0.0330104" res="15400.4" algo="Sum"/><pk mz="508.70879824" i="1354.91" sn="8.0034" a="42.2804" fwhm="0.027452" res="18530.8" algo="Sum"/><pk mz="509.30251215" i="704.585" sn="4.15615" a="35.619" fwhm="0.0419768" res="12132.9" algo="Sum"/><pk mz="509.36201367" i="1927.71" sn="11.3677" a="80.6214" fwhm="0.0326239" res="15613.1" algo="Sum"/><pk mz="510.35459986" i="2585.2" sn="15.1751" a="83.366" fwhm="0.0298264" res="17110.9" algo="Sum"/><pk mz="510.70608932" i="1067.65" sn="6.26469" a="37.0733" fwhm="0.0309665" res="16492.2" algo="Sum"/><pk mz="510.79211800" i="818.314" sn="4.80088" a="29.9553" fwhm="0.0371395" res="13753.3" algo="Sum"/><pk mz="511.24943225" i="862.864" sn="5.05787" a="35.2429" fwhm="0.0337542" res="15146.2" algo="Sum"/><pk mz="511.35783124" i="999.664" sn="5.85975" a="41.9885" fwhm="0.0374331" res="13660.6" algo="Sum"/><pk mz="512.78756352" i="725.783" sn="4.24432" a="31.8654" fwhm="0.0496562" res="10326.8" algo="Sum"/><pk mz="514.65494427" i="1172.79" sn="6.82872" a="33.5034" fwhm="0.024676" res="20856.5" algo="Sum"/><pk mz="514.87543857" i="699.711" sn="4.07352" a="32.3965" fwhm="0.0340363" res="15127.3" algo="Sum"/><pk mz="515.35179456" i="970.431" sn="5.63471" a="46.0167" fwhm="0.055568" res="9274.26" algo="Sum"/><pk mz="515.41037165" i="13999" sn="81.2334" a="406.874" fwhm="0.0260984" res="19748.7" algo="Sum"/><pk mz="516.30438443" i="2492.1" sn="14.3898" a="74.555" fwhm="0.0265751" res="19428.1" algo="Sum"/><pk mz="516.41352566" i="4803.49" sn="27.7336" a="142.778" fwhm="0.0272453" res="18954.2" algo="Sum"/><pk mz="516.65231781" i="1121.92" sn="6.47287" a="34.4439" fwhm="0.0280086" res="18446.2" algo="Sum"/><pk mz="516.74123164" i="1168.93" sn="6.73954" a="47.5461" fwhm="0.0319815" res="16157.5" algo="Sum"/><pk mz="517.30942868" i="886.441" sn="5.09434" a="30.286" fwhm="0.0427028" res="12114.2" algo="Sum"/><pk mz="517.36219693" i="1439.15" sn="8.27074" a="57.5919" fwhm="0.0495188" res="10447.8" algo="Sum"/><pk mz="517.41267765" i="1543.61" sn="8.87036" a="54.0577" fwhm="0.0350351" res="14768.4" algo="Sum"/><pk mz="518.31947174" i="94124.8" sn="538.529" a="2500.19" fwhm="0.0232223" res="22319.9" algo="Sum"/><pk mz="518.73807333" i="1618.83" sn="9.24481" a="52.6866" fwhm="0.0284032" res="18263.3" algo="Sum"/><pk mz="519.32244293" i="25820.8" sn="147.223" a="738.501" fwhm="0.0251158" res="20677.1" algo="Sum"/><pk mz="520.33628980" i="35869.3" sn="203.343" a="1101.16" fwhm="0.0263356" res="19757.9" algo="Sum"/><pk mz="520.73599084" i="1142.45" sn="6.46332" a="39.7649" fwhm="0.0296618" res="17555.8" algo="Sum"/><pk mz="521.33985038" i="10398.1" sn="58.639" a="322.869" fwhm="0.0271566" res="19197.5" algo="Sum"/><pk mz="522.35211192" i="19831.8" sn="111.302" a="574.864" fwhm="0.0259558" res="20124.7" algo="Sum"/><pk mz="522.59585266" i="1239.42" sn="6.95478" a="37.5341" fwhm="0.0259721" res="20121.4" algo="Sum"/><pk mz="522.68702195" i="1007.29" sn="5.65147" a="30.6162" fwhm="0.0289422" res="18059.7" algo="Sum"/><pk mz="523.35609428" i="5837.79" sn="32.6782" a="200.532" fwhm="0.0285561" res="18327.3" algo="Sum"/><pk mz="524.27319374" i="776.849" sn="4.34454" a="34.3271" fwhm="0.0341757" res="15340.5" algo="Sum"/><pk mz="524.36810168" i="26785.8" sn="149.786" a="778.831" fwhm="0.025854" res="20281.9" algo="Sum"/><pk mz="524.68354609" i="1725.86" sn="9.64644" a="53.3912" fwhm="0.0254486" res="20617.4" algo="Sum"/><pk mz="525.28558740" i="1427.26" sn="7.97638" a="51.6412" fwhm="0.0336308" res="15619.2" algo="Sum"/><pk mz="525.37112594" i="8380.37" sn="46.8449" a="248.369" fwhm="0.0268792" res="19545.6" algo="Sum"/><pk mz="526.29018269" i="1094.26" sn="6.09559" a="35.3292" fwhm="0.0306312" res="17181.5" algo="Sum"/><pk mz="526.37419436" i="1624.2" sn="9.04766" a="63.4131" fwhm="0.0310068" res="16976.1" algo="Sum"/><pk mz="526.68175767" i="1445.33" sn="8.04415" a="45.4197" fwhm="0.0274831" res="19163.8" algo="Sum"/><pk mz="526.77179156" i="1445.08" sn="8.04274" a="52.4234" fwhm="0.0298692" res="17636" algo="Sum"/><pk mz="528.67954869" i="708.002" sn="3.91539" a="26.9435" fwhm="0.0358973" res="14727.6" algo="Sum"/><pk mz="528.76698123" i="1524.73" sn="8.42202" a="51.5564" fwhm="0.0307277" res="17208.1" algo="Sum"/><pk mz="530.35379258" i="944.98" sn="5.19461" a="33.4265" fwhm="0.030128" res="17603.3" algo="Sum"/><pk mz="530.62901704" i="822.968" sn="4.50785" a="24.5933" fwhm="0.0262599" res="20206.8" algo="Sum"/><pk mz="530.76489740" i="978.971" sn="5.36096" a="37.4021" fwhm="0.0424665" res="12498.4" algo="Sum"/><pk mz="531.34624037" i="1053.16" sn="5.76598" a="46.5808" fwhm="0.0474266" res="11203.5" algo="Sum"/><pk mz="531.40385845" i="3316.77" sn="18.1632" a="112.778" fwhm="0.0284997" res="18645.9" algo="Sum"/><pk mz="532.27768511" i="705.11" sn="3.84679" a="25.3557" fwhm="0.0329994" res="16129.9" algo="Sum"/><pk mz="532.33476011" i="2642.67" sn="14.4104" a="98.3994" fwhm="0.0301829" res="17637" algo="Sum"/><pk mz="532.40752823" i="1210.08" sn="6.58869" a="37.6001" fwhm="0.0369277" res="14417.6" algo="Sum"/><pk mz="532.62673623" i="804.034" sn="4.36742" a="25.913" fwhm="0.0274845" res="19379.2" algo="Sum"/><pk mz="532.71555989" i="1385.83" sn="7.52814" a="47.9469" fwhm="0.0287635" res="18520.5" algo="Sum"/><pk mz="533.33942728" i="1275.02" sn="6.91491" a="68.6555" fwhm="0.0440505" res="12107.5" algo="Sum"/><pk mz="534.29274147" i="22993.8" sn="124.058" a="728.199" fwhm="0.0265443" res="20128.3" algo="Sum"/><pk mz="534.71262332" i="2114.9" sn="11.4056" a="68.2953" fwhm="0.0280439" res="19067" algo="Sum"/><pk mz="535.29548799" i="6662.93" sn="35.8988" a="210.51" fwhm="0.027271" res="19628.7" algo="Sum"/><pk mz="535.37576715" i="1701.97" sn="9.16995" a="71.8262" fwhm="0.0326801" res="16382.3" algo="Sum"/><pk mz="536.29353993" i="2840.11" sn="15.2887" a="103.454" fwhm="0.0293256" res="18287.5" algo="Sum"/><pk mz="536.71026967" i="1459.79" sn="7.85334" a="50.8388" fwhm="0.0307646" res="17445.7" algo="Sum"/><pk mz="536.79834568" i="1263.79" sn="6.79892" a="52.0523" fwhm="0.0350289" res="15324.5" algo="Sum"/><pk mz="537.29673927" i="997.601" sn="5.36447" a="40.8021" fwhm="0.0484596" res="11087.5" algo="Sum"/><pk mz="537.39242143" i="254294" sn="1367.34" a="6119.28" fwhm="0.0203126" res="26456.1" algo="Sum"/><pk mz="538.39514160" i="81891.2" sn="439.982" a="2246.15" fwhm="0.024247" res="22204.6" algo="Sum"/><pk mz="538.66065847" i="707.649" sn="3.80068" a="25.886" fwhm="0.029615" res="18188.8" algo="Sum"/><pk mz="538.70881431" i="729.392" sn="3.91741" a="29.8573" fwhm="0.0460875" res="11688.8" algo="Sum"/><pk mz="538.79541245" i="1302.43" sn="6.99493" a="48.3865" fwhm="0.0330287" res="16312.9" algo="Sum"/><pk mz="539.39394400" i="23881.7" sn="128.112" a="784.842" fwhm="0.0298297" res="18082.4" algo="Sum"/><pk mz="540.39436221" i="5465.95" sn="29.2326" a="207.942" fwhm="0.0312849" res="17273.4" algo="Sum"/><pk mz="540.65741135" i="1229.19" sn="6.57417" a="39.8444" fwhm="0.0279164" res="19367" algo="Sum"/><pk mz="540.79279198" i="729.118" sn="3.8944" a="26.0195" fwhm="0.0482792" res="11201.4" algo="Sum"/><pk mz="541.25884051" i="1163.82" sn="6.21442" a="47.9738" fwhm="0.0334563" res="16178.1" algo="Sum"/><pk mz="541.39170277" i="1624.62" sn="8.67387" a="63.5881" fwhm="0.0340751" res="15888.2" algo="Sum"/><pk mz="542.31840007" i="38735.7" sn="206.064" a="1119.83" fwhm="0.0257679" res="21046.3" algo="Sum"/><pk mz="542.65525953" i="1075.61" sn="5.71459" a="36.4947" fwhm="0.0310859" res="17456.6" algo="Sum"/><pk mz="542.74438550" i="1672.03" sn="8.88528" a="64.3133" fwhm="0.0288905" res="18786.3" algo="Sum"/><pk mz="543.32154970" i="11823.4" sn="62.785" a="370.788" fwhm="0.0271091" res="20042.1" algo="Sum"/><pk mz="543.39537223" i="710.876" sn="3.77381" a="25.3377" fwhm="0.049881" res="10893.8" algo="Sum"/><pk mz="544.33363241" i="27668.1" sn="146.296" a="810.978" fwhm="0.026443" res="20585.2" algo="Sum"/><pk mz="544.74063101" i="2097.6" sn="11.0749" a="67.3524" fwhm="0.02952" res="18453.3" algo="Sum"/><pk mz="545.33721907" i="8336.22" sn="43.8954" a="258.618" fwhm="0.0279241" res="19529.3" algo="Sum"/><pk mz="546.34920938" i="31779.9" sn="166.78" a="942.65" fwhm="0.0265867" res="20549.8" algo="Sum"/><pk mz="546.73860806" i="1145.69" sn="6.0092" a="56.8124" fwhm="0.0396473" res="13790" algo="Sum"/><pk mz="546.82807848" i="1179.38" sn="6.18505" a="46.5642" fwhm="0.0326281" res="16759.4" algo="Sum"/><pk mz="547.35282670" i="9818.01" sn="51.3923" a="329.765" fwhm="0.0284144" res="19263.2" algo="Sum"/><pk mz="548.27160572" i="774.279" sn="4.05161" a="25.5272" fwhm="0.0329506" res="16639.2" algo="Sum"/><pk mz="548.30679823" i="861.389" sn="4.50816" a="25.2914" fwhm="0.0433715" res="12642.1" algo="Sum"/><pk mz="548.35649111" i="2301.52" sn="12.048" a="99.2216" fwhm="0.0367607" res="14916.9" algo="Sum"/><pk mz="548.68944686" i="1049.58" sn="5.48725" a="38.4451" fwhm="0.0289898" res="18927" algo="Sum"/><pk mz="548.82401804" i="876.714" sn="4.58293" a="35.0961" fwhm="0.0343313" res="15986.1" algo="Sum"/><pk mz="549.36778382" i="780.011" sn="4.07882" a="37.9236" fwhm="0.0544304" res="10093" algo="Sum"/><pk mz="550.62110360" i="880.481" sn="4.59054" a="31.0809" fwhm="0.0396994" res="13869.7" algo="Sum"/><pk mz="550.68630740" i="1464.68" sn="7.63566" a="48.57" fwhm="0.0293056" res="18791.2" algo="Sum"/><pk mz="551.35038789" i="1624.92" sn="8.45383" a="69.5338" fwhm="0.0344227" res="16017.1" algo="Sum"/><pk mz="551.40600940" i="871.24" sn="4.53274" a="41.6901" fwhm="0.0452086" res="12196.9" algo="Sum"/><pk mz="552.68429214" i="1105.97" sn="5.74015" a="39.3689" fwhm="0.031855" res="17350" algo="Sum"/><pk mz="552.77242341" i="1565.5" sn="8.1126" a="66.4047" fwhm="0.0337286" res="16388.8" algo="Sum"/><pk mz="553.36660272" i="179869" sn="932.129" a="5296.81" fwhm="0.0250027" res="22132.2" algo="Sum"/><pk mz="553.45203422" i="5102.2" sn="26.4407" a="192.231" fwhm="0.0451578" res="12256" algo="Sum"/><pk mz="554.36924202" i="60182.6" sn="311.44" a="1987.98" fwhm="0.0288005" res="19248.6" algo="Sum"/><pk mz="554.45634918" i="2281.7" sn="11.8098" a="87.7064" fwhm="0.0385507" res="14382.5" algo="Sum"/><pk mz="554.77038742" i="1630.65" sn="8.4247" a="58.8501" fwhm="0.0352648" res="15731.5" algo="Sum"/><pk mz="555.36594125" i="29208.2" sn="150.813" a="1055.58" fwhm="0.0312692" res="17760.8" algo="Sum"/><pk mz="555.45346441" i="760.717" sn="3.9265" a="35.5839" fwhm="0.0380043" res="14615.5" algo="Sum"/><pk mz="556.36709258" i="8364.58" sn="43.0677" a="290.565" fwhm="0.0298464" res="18641" algo="Sum"/><pk mz="556.63473498" i="792.441" sn="4.07253" a="30.2167" fwhm="0.0334981" res="16616.9" algo="Sum"/><pk mz="556.76627677" i="914.097" sn="4.69782" a="35.8555" fwhm="0.0462312" res="12043.1" algo="Sum"/><pk mz="556.85522104" i="909.957" sn="4.6766" a="37.4974" fwhm="0.0331278" res="16809.3" algo="Sum"/><pk mz="557.36660880" i="2297.52" sn="11.7849" a="96.109" fwhm="0.0353351" res="15773.7" algo="Sum"/><pk mz="558.29150636" i="9339.65" sn="47.7813" a="296.744" fwhm="0.0279776" res="19954.9" algo="Sum"/><pk mz="558.36629210" i="714.763" sn="3.65671" a="35.446" fwhm="0.052518" res="10631.9" algo="Sum"/><pk mz="558.63274260" i="924.52" sn="4.72935" a="32.3535" fwhm="0.0318706" res="17528.2" algo="Sum"/><pk mz="558.71744523" i="1113.28" sn="5.69505" a="41.8327" fwhm="0.0376557" res="14837.5" algo="Sum"/><pk mz="559.29580853" i="3125.34" sn="15.9855" a="106.697" fwhm="0.0299961" res="18645.6" algo="Sum"/><pk mz="560.30575350" i="5708.7" sn="29.1712" a="209.016" fwhm="0.0308868" res="18140.6" algo="Sum"/><pk mz="560.71468189" i="1358.19" sn="6.94091" a="52.7723" fwhm="0.0330695" res="16955.6" algo="Sum"/><pk mz="561.31040046" i="1846.66" sn="9.44278" a="79.4776" fwhm="0.0353817" res="15864.4" algo="Sum"/><pk mz="561.40748285" i="1118.38" sn="5.71844" a="58.5578" fwhm="0.0383691" res="14631.8" algo="Sum"/><pk mz="562.32229428" i="7596.49" sn="38.7846" a="266.961" fwhm="0.0295572" res="19024.9" algo="Sum"/><pk mz="562.71253151" i="884.747" sn="4.51435" a="36.345" fwhm="0.0401561" res="14013.1" algo="Sum"/><pk mz="562.80145810" i="1328.32" sn="6.77763" a="53.9675" fwhm="0.0336706" res="16714.9" algo="Sum"/><pk mz="563.32589789" i="2536.02" sn="12.9311" a="95.5848" fwhm="0.0301008" res="18714.6" algo="Sum"/><pk mz="564.31876222" i="1280.84" sn="6.51385" a="68.4131" fwhm="0.0490161" res="11512.9" algo="Sum"/><pk mz="564.66674532" i="719.955" sn="3.66128" a="31.2801" fwhm="0.0397033" res="14222.2" algo="Sum"/><pk mz="564.79596371" i="1076.96" sn="5.47079" a="46.1519" fwhm="0.0362397" res="15585" algo="Sum"/><pk mz="565.42153834" i="4102.1" sn="20.8255" a="140.786" fwhm="0.0295822" res="19113.6" algo="Sum"/><pk mz="566.31751551" i="6329.26" sn="32.0852" a="208.959" fwhm="0.0276024" res="20516.9" algo="Sum"/><pk mz="566.42543349" i="1594.44" sn="8.08192" a="66.078" fwhm="0.0352548" res="16066.6" algo="Sum"/><pk mz="566.66503326" i="1289.06" sn="6.53344" a="47.4727" fwhm="0.0324272" res="17475" algo="Sum"/><pk mz="566.88347398" i="723.525" sn="3.66917" a="25.828" fwhm="0.0311399" res="18204.4" algo="Sum"/><pk mz="567.32610057" i="2389.25" sn="12.106" a="66.3667" fwhm="0.0309825" res="18311.2" algo="Sum"/><pk mz="567.33838141" i="2331.51" sn="11.8137" a="82.3774" fwhm="0.0359815" res="15767.5" algo="Sum"/><pk mz="567.41246514" i="893.361" sn="4.5266" a="46.4426" fwhm="0.0639123" res="8877.99" algo="Sum"/><pk mz="568.33420674" i="5555.65" sn="28.0899" a="199.263" fwhm="0.0307852" res="18461.3" algo="Sum"/><pk mz="568.66272750" i="1168.21" sn="5.90002" a="44.727" fwhm="0.0350624" res="16218.6" algo="Sum"/><pk mz="568.74503843" i="1122.03" sn="5.66684" a="40.494" fwhm="0.0420655" res="13520.5" algo="Sum"/><pk mz="569.36024216" i="31342.1" sn="157.918" a="1007.7" fwhm="0.0288817" res="19713.6" algo="Sum"/><pk mz="569.42779224" i="5126.7" sn="25.8178" a="195.764" fwhm="0.0323603" res="17596.5" algo="Sum"/><pk mz="570.36281244" i="11463.3" sn="57.5907" a="380.297" fwhm="0.0299395" res="19050.5" algo="Sum"/><pk mz="570.43185749" i="2047.91" sn="10.2885" a="75.1203" fwhm="0.034363" res="16600.2" algo="Sum"/><pk mz="570.66261420" i="736.342" sn="3.70007" a="30.3527" fwhm="0.0437835" res="13033.7" algo="Sum"/><pk mz="570.74390604" i="1171.02" sn="5.88495" a="47.4493" fwhm="0.0400856" res="14238.1" algo="Sum"/><pk mz="571.35991152" i="5612.07" sn="28.1588" a="199.208" fwhm="0.032247" res="17718.2" algo="Sum"/><pk mz="571.42864181" i="1023.35" sn="5.13496" a="43.8055" fwhm="0.0443421" res="12886.8" algo="Sum"/><pk mz="572.36223342" i="1967.91" sn="9.87717" a="75.996" fwhm="0.0314293" res="18211.1" algo="Sum"/><pk mz="572.61169573" i="800.091" sn="4.01385" a="25.581" fwhm="0.0310511" res="18440.9" algo="Sum"/><pk mz="572.74124267" i="791.2" sn="3.96925" a="41.4109" fwhm="0.0428436" res="13368.2" algo="Sum"/><pk mz="572.82873930" i="944.778" sn="4.73957" a="41.459" fwhm="0.0358985" res="15956.9" algo="Sum"/><pk mz="573.36279506" i="910.485" sn="4.56958" a="38.2392" fwhm="0.0458476" res="12505.8" algo="Sum"/><pk mz="574.60899336" i="969.525" sn="4.85894" a="32.9445" fwhm="0.0319915" res="17961.3" algo="Sum"/><pk mz="574.69591556" i="1076.38" sn="5.39389" a="51.7656" fwhm="0.0434958" res="13212.7" algo="Sum"/><pk mz="576.27595588" i="1988.86" sn="9.94426" a="72.6433" fwhm="0.0295352" res="19511.5" algo="Sum"/><pk mz="576.69346422" i="1697.31" sn="8.48162" a="63.1587" fwhm="0.0316948" res="18195.2" algo="Sum"/><pk mz="578.27434584" i="753.7" sn="3.75469" a="26.6366" fwhm="0.0357008" res="16197.8" algo="Sum"/><pk mz="578.69204950" i="1325.73" sn="6.60462" a="52.8156" fwhm="0.038719" res="14946" algo="Sum"/><pk mz="578.73515496" i="726.186" sn="3.61824" a="17.5596" fwhm="0.0328244" res="17631.3" algo="Sum"/><pk mz="578.77324008" i="867.521" sn="4.32283" a="33.4828" fwhm="0.0501173" res="11548.4" algo="Sum"/><pk mz="579.28733132" i="1936.53" sn="9.63871" a="74.3515" fwhm="0.0320415" res="18079.3" algo="Sum"/><pk mz="580.28883070" i="903.28" sn="4.49245" a="38.697" fwhm="0.035952" res="16140.7" algo="Sum"/><pk mz="580.64228867" i="770.372" sn="3.82616" a="29.8075" fwhm="0.0339484" res="17103.7" algo="Sum"/><pk mz="580.69398500" i="760.092" sn="3.77509" a="36.6889" fwhm="0.0546669" res="10622.4" algo="Sum"/><pk mz="580.77276425" i="769.226" sn="3.82045" a="33.9791" fwhm="0.0432919" res="13415.3" algo="Sum"/><pk mz="581.39614620" i="3016.72" sn="14.9536" a="111.868" fwhm="0.0355377" res="16360" algo="Sum"/><pk mz="582.29134427" i="1680.73" sn="8.30835" a="64.2636" fwhm="0.031386" res="18552.6" algo="Sum"/><pk mz="582.40063477" i="1195.1" sn="5.90279" a="51.0032" fwhm="0.0350158" res="16632.5" algo="Sum"/><pk mz="582.63899046" i="1446.39" sn="7.14276" a="52.4039" fwhm="0.0317325" res="18361" algo="Sum"/><pk mz="583.25009145" i="1608.48" sn="7.93973" a="56.9152" fwhm="0.0328686" res="17744.9" algo="Sum"/><pk mz="583.31846849" i="1427.27" sn="7.04525" a="69.3867" fwhm="0.0520188" res="11213.6" algo="Sum"/><pk mz="583.39077739" i="916.293" sn="4.52299" a="49.7802" fwhm="0.0589747" res="9892.23" algo="Sum"/><pk mz="584.25532260" i="881.994" sn="4.34821" a="29.6025" fwhm="0.0401624" res="14547.3" algo="Sum"/><pk mz="584.31074468" i="1070.43" sn="5.27718" a="53.6704" fwhm="0.0477523" res="12236.3" algo="Sum"/><pk mz="584.63782061" i="1434.58" sn="7.07109" a="52.7717" fwhm="0.0320703" res="18229.9" algo="Sum"/><pk mz="584.72619053" i="1310.39" sn="6.45892" a="59.3449" fwhm="0.0424069" res="13788.5" algo="Sum"/><pk mz="585.27560255" i="1917.47" sn="9.44826" a="80.4217" fwhm="0.0501966" res="11659.7" algo="Sum"/><pk mz="585.33579082" i="7166.76" sn="35.3156" a="250.238" fwhm="0.0311994" res="18761.1" algo="Sum"/><pk mz="586.30408149" i="2512.18" sn="12.3614" a="93.4558" fwhm="0.0388294" res="15099.5" algo="Sum"/><pk mz="586.33715087" i="2770.66" sn="13.6333" a="102.343" fwhm="0.0401532" res="14602.5" algo="Sum"/><pk mz="586.63621950" i="955.678" sn="4.69839" a="36.0146" fwhm="0.0362848" res="16167.6" algo="Sum"/><pk mz="586.72389662" i="1765.55" sn="8.67985" a="72.9675" fwhm="0.0336295" res="17446.7" algo="Sum"/><pk mz="587.33473786" i="1794.75" sn="8.81456" a="67.5348" fwhm="0.0454046" res="12935.6" algo="Sum"/><pk mz="588.33631426" i="708.707" sn="3.47067" a="33.0619" fwhm="0.0536753" res="10961" algo="Sum"/><pk mz="588.58470394" i="731.177" sn="3.57919" a="27.8783" fwhm="0.0333286" res="17660" algo="Sum"/><pk mz="588.72107791" i="1225.6" sn="5.99885" a="49.3787" fwhm="0.0492306" res="11958.4" algo="Sum"/><pk mz="588.80172633" i="706.007" sn="3.45281" a="23.0078" fwhm="0.0392895" res="14986.3" algo="Sum"/><pk mz="589.40447532" i="765.136" sn="3.74079" a="33.0239" fwhm="0.0486544" res="12114.1" algo="Sum"/><pk mz="590.31606409" i="2784.52" sn="13.576" a="104.454" fwhm="0.030195" res="19550.1" algo="Sum"/><pk mz="590.58558731" i="981.76" sn="4.78852" a="40.5868" fwhm="0.0336798" res="17535.3" algo="Sum"/><pk mz="590.67063430" i="1168.3" sn="5.69778" a="49.6978" fwhm="0.0389919" res="15148.6" algo="Sum"/><pk mz="590.72595398" i="766.194" sn="3.73618" a="28.736" fwhm="0.0527235" res="11204.2" algo="Sum"/><pk mz="591.32006621" i="1071.38" sn="5.22267" a="48.6484" fwhm="0.0398794" res="14827.7" algo="Sum"/><pk mz="592.33094008" i="856.522" sn="4.16818" a="38.2154" fwhm="0.0357414" res="16572.7" algo="Sum"/><pk mz="592.66842154" i="2075.4" sn="10.0968" a="77.5147" fwhm="0.0308976" res="19181.7" algo="Sum"/><pk mz="594.66668001" i="1748.14" sn="8.45243" a="67.1696" fwhm="0.0330751" res="17979.3" algo="Sum"/><pk mz="594.75386172" i="1380.84" sn="6.67657" a="63.1164" fwhm="0.0372848" res="15951.6" algo="Sum"/><pk mz="596.66601377" i="975.088" sn="4.68957" a="36.8862" fwhm="0.0465508" res="12817.5" algo="Sum"/><pk mz="596.75179639" i="1564.64" sn="7.52495" a="61.8119" fwhm="0.0370891" res="16089.7" algo="Sum"/><pk mz="597.39109567" i="726.974" sn="3.49315" a="29.6097" fwhm="0.046458" res="12858.7" algo="Sum"/><pk mz="597.44424938" i="776.005" sn="3.72894" a="31.4381" fwhm="0.0428349" res="13947.6" algo="Sum"/><pk mz="598.61344910" i="1256.34" sn="6.03111" a="42.8315" fwhm="0.0299387" res="19994.7" algo="Sum"/><pk mz="598.75157945" i="1050.77" sn="5.04421" a="47.3695" fwhm="0.0503835" res="11883.9" algo="Sum"/><pk mz="599.45501388" i="764.963" sn="3.67089" a="37.8393" fwhm="0.0516538" res="11605.3" algo="Sum"/><pk mz="600.27606435" i="969.944" sn="4.65161" a="39.1605" fwhm="0.031358" res="19142.7" algo="Sum"/><pk mz="600.61087727" i="1296.85" sn="6.21733" a="45.3805" fwhm="0.02962" res="20277.2" algo="Sum"/><pk mz="600.69957812" i="1594.18" sn="7.64249" a="59.7477" fwhm="0.036364" res="16519.1" algo="Sum"/><pk mz="601.34240571" i="1085.16" sn="5.19384" a="63.4863" fwhm="0.0506339" res="11876.3" algo="Sum"/><pk mz="601.46297082" i="776.069" sn="3.71374" a="35.1973" fwhm="0.040974" res="14679.1" algo="Sum"/><pk mz="602.28007010" i="1047.64" sn="5.00513" a="44.0573" fwhm="0.038544" res="15625.8" algo="Sum"/><pk mz="602.60725098" i="779.891" sn="3.72229" a="32.9538" fwhm="0.0387428" res="15554" algo="Sum"/><pk mz="602.69689361" i="2356.88" sn="11.2409" a="85.1761" fwhm="0.0340685" res="17690.8" algo="Sum"/><pk mz="604.69543126" i="1732" sn="8.24588" a="72.115" fwhm="0.0384571" res="15723.9" algo="Sum"/><pk mz="604.78247815" i="1235.47" sn="5.88299" a="56.0574" fwhm="0.0418579" res="14448.5" algo="Sum"/><pk mz="605.37716401" i="847.289" sn="4.02904" a="33.744" fwhm="0.0425317" res="14233.5" algo="Sum"/><pk mz="606.29372054" i="900.793" sn="4.27641" a="43.1631" fwhm="0.0374907" res="16171.9" algo="Sum"/><pk mz="606.64537044" i="966.429" sn="4.57865" a="38.9405" fwhm="0.0418266" res="14503.8" algo="Sum"/><pk mz="606.69935717" i="797.097" sn="3.7764" a="53.4764" fwhm="0.0667738" res="9085.89" algo="Sum"/><pk mz="606.78129456" i="1242.74" sn="5.88774" a="48.9759" fwhm="0.0389783" res="15567.1" algo="Sum"/><pk mz="608.64289581" i="1715.87" sn="8.09378" a="66.446" fwhm="0.0310866" res="19578.9" algo="Sum"/><pk mz="608.77865256" i="720.514" sn="3.39867" a="35.3842" fwhm="0.0576511" res="10559.7" algo="Sum"/><pk mz="610.30212921" i="1117.67" sn="5.26211" a="44.2913" fwhm="0.0348175" res="17528.6" algo="Sum"/><pk mz="610.64045844" i="1434.58" sn="6.7494" a="55.2796" fwhm="0.0353046" res="17296.3" algo="Sum"/><pk mz="610.72930888" i="1769.97" sn="8.32734" a="85.2484" fwhm="0.0388928" res="15702.9" algo="Sum"/><pk mz="612.31963672" i="701.955" sn="3.29335" a="30.1728" fwhm="0.0415373" res="14741.4" algo="Sum"/><pk mz="612.63769350" i="834.685" sn="3.91305" a="34.723" fwhm="0.0479864" res="12766.9" algo="Sum"/><pk mz="612.72613788" i="2113.44" sn="9.90791" a="84.4351" fwhm="0.0369811" res="16568.6" algo="Sum"/><pk mz="613.33401429" i="1132.32" sn="5.30452" a="59.5095" fwhm="0.0408295" res="15021.8" algo="Sum"/><pk mz="614.33502522" i="915.477" sn="4.26921" a="38.8982" fwhm="0.0378832" res="16216.6" algo="Sum"/><pk mz="614.58923248" i="863.058" sn="4.0238" a="31.3328" fwhm="0.0367114" res="16741.1" algo="Sum"/><pk mz="614.72378267" i="1320.16" sn="6.14659" a="60.2261" fwhm="0.0517152" res="11886.7" algo="Sum"/><pk mz="614.81103621" i="1035.92" sn="4.82382" a="47.0696" fwhm="0.0393276" res="15633.1" algo="Sum"/><pk mz="615.45408591" i="1099.38" sn="5.11699" a="50.1624" fwhm="0.0430621" res="14292.3" algo="Sum"/><pk mz="615.48826396" i="1231.23" sn="5.73086" a="50.9671" fwhm="0.0403668" res="15247.4" algo="Sum"/><pk mz="616.17076876" i="3172.86" sn="14.7107" a="113.738" fwhm="0.0306004" res="20136.1" algo="Sum"/><pk mz="616.58817718" i="992.807" sn="4.60229" a="44.7773" fwhm="0.0383233" res="16089.1" algo="Sum"/><pk mz="616.67367304" i="1253.56" sn="5.81279" a="47.5165" fwhm="0.0433028" res="14241" algo="Sum"/><pk mz="616.71697811" i="798.248" sn="3.70149" a="21.6491" fwhm="0.0391788" res="15741.1" algo="Sum"/><pk mz="616.80642069" i="742.687" sn="3.44405" a="29.9985" fwhm="0.0514802" res="11981.4" algo="Sum"/><pk mz="617.17282069" i="1392.52" sn="6.45506" a="53.2503" fwhm="0.0333102" res="18528" algo="Sum"/><pk mz="617.31642914" i="835.603" sn="3.87341" a="50.0414" fwhm="0.0519318" res="11887.1" algo="Sum"/><pk mz="617.46759838" i="2201.09" sn="10.1919" a="77.6692" fwhm="0.0442121" res="13966" algo="Sum"/><pk mz="618.47071335" i="1021.8" sn="4.7173" a="34.4783" fwhm="0.0433041" res="14282" algo="Sum"/><pk mz="618.58406609" i="701.466" sn="3.23798" a="30.0749" fwhm="0.046136" res="13407.8" algo="Sum"/><pk mz="618.67073441" i="1792.27" sn="8.27399" a="74.8695" fwhm="0.0372097" res="16626.6" algo="Sum"/><pk mz="619.48210379" i="1153.22" sn="5.30866" a="47.2116" fwhm="0.0418207" res="14812.8" algo="Sum"/><pk mz="620.66848133" i="1448.01" sn="6.64871" a="64.5766" fwhm="0.0370426" res="16755.5" algo="Sum"/><pk mz="620.71018489" i="778.081" sn="3.57264" a="20.6235" fwhm="0.0343925" res="18047.9" algo="Sum"/><pk mz="620.75692255" i="1472.41" sn="6.76075" a="72.1712" fwhm="0.0407292" res="15241.1" algo="Sum"/><pk mz="621.33855531" i="762.296" sn="3.49499" a="36.5992" fwhm="0.0447426" res="13887" algo="Sum"/><pk mz="622.62057924" i="737.982" sn="3.37762" a="35.2642" fwhm="0.0514453" res="12102.6" algo="Sum"/><pk mz="622.66740864" i="764.19" sn="3.49756" a="36.5884" fwhm="0.053039" res="11739.8" algo="Sum"/><pk mz="622.70912423" i="761.863" sn="3.48692" a="12.8916" fwhm="0.0196844" res="31634.7" algo="Sum"/><pk mz="622.75368935" i="1467.65" sn="6.71717" a="72.4308" fwhm="0.0423013" res="14721.9" algo="Sum"/><pk mz="624.61998875" i="1270.05" sn="5.79813" a="50.5368" fwhm="0.0367793" res="16982.9" algo="Sum"/><pk mz="624.75318235" i="913.937" sn="4.17239" a="51.1411" fwhm="0.0590692" res="10576.6" algo="Sum"/><pk mz="624.84056066" i="824.427" sn="3.76374" a="35.3139" fwhm="0.0424108" res="14733.1" algo="Sum"/><pk mz="626.61654744" i="1181.86" sn="5.38823" a="48.2099" fwhm="0.0400956" res="15628.1" algo="Sum"/><pk mz="626.70244238" i="1313.1" sn="5.98205" a="75.7702" fwhm="0.0592738" res="10573" algo="Sum"/><pk mz="628.61558025" i="868.472" sn="3.93969" a="42.269" fwhm="0.0498388" res="12613" algo="Sum"/><pk mz="628.69813889" i="1643.45" sn="7.45717" a="72.4065" fwhm="0.0466507" res="13476.7" algo="Sum"/><pk mz="629.30762471" i="1231.96" sn="5.58459" a="49.988" fwhm="0.0333118" res="18891.4" algo="Sum"/><pk mz="630.56666034" i="771.972" sn="3.4882" a="29.2205" fwhm="0.0402394" res="15670.4" algo="Sum"/><pk mz="630.61718223" i="746.322" sn="3.37177" a="36.4153" fwhm="0.0580937" res="10855.2" algo="Sum"/><pk mz="630.69756689" i="1206.98" sn="5.4547" a="66.2169" fwhm="0.0661156" res="9539.31" algo="Sum"/><pk mz="630.73316038" i="772.753" sn="3.4923" a="20.8582" fwhm="0.0346693" res="18192.8" algo="Sum"/><pk mz="630.78645868" i="1112.91" sn="5.02956" a="56.3982" fwhm="0.0490035" res="12872.3" algo="Sum"/><pk mz="631.45997214" i="896.198" sn="4.04074" a="43.7401" fwhm="0.0524424" res="12041" algo="Sum"/><pk mz="632.47775429" i="735.943" sn="3.30864" a="38.3195" fwhm="0.0494209" res="12797.8" algo="Sum"/><pk mz="632.56548439" i="882.59" sn="3.96793" a="36.4831" fwhm="0.0369365" res="17125.8" algo="Sum"/><pk mz="632.64532556" i="1095.02" sn="4.92298" a="52.4228" fwhm="0.0508495" res="12441.5" algo="Sum"/><pk mz="632.70581651" i="823.145" sn="3.70161" a="32.8913" fwhm="0.0545646" res="11595.5" algo="Sum"/><pk mz="632.73514228" i="730.975" sn="3.28725" a="19.8825" fwhm="0.0396845" res="15944.1" algo="Sum"/><pk mz="632.78265650" i="935.166" sn="4.20551" a="42.3853" fwhm="0.0579047" res="10928" algo="Sum"/><pk mz="633.44488286" i="807.915" sn="3.62559" a="38.6519" fwhm="0.0478243" res="13245.3" algo="Sum"/><pk mz="633.47967541" i="866.395" sn="3.88802" a="38.5547" fwhm="0.0496845" res="12750.1" algo="Sum"/><pk mz="634.64875829" i="1747.06" sn="7.81577" a="71.7038" fwhm="0.0391687" res="16203" algo="Sum"/><pk mz="634.69469789" i="756.437" sn="3.38405" a="37.5362" fwhm="0.0616547" res="10294.3" algo="Sum"/><pk mz="636.64514498" i="1589.31" sn="7.08978" a="76.721" fwhm="0.0446119" res="14270.7" algo="Sum"/><pk mz="636.69202112" i="921.49" sn="4.11069" a="20.4529" fwhm="0.0298563" res="21325.2" algo="Sum"/><pk mz="636.72843551" i="1248.34" sn="5.56876" a="60.5793" fwhm="0.0611132" res="10418.8" algo="Sum"/><pk mz="638.64771316" i="1044.48" sn="4.64243" a="47.7419" fwhm="0.0605853" res="10541.3" algo="Sum"/><pk mz="638.68379040" i="889.882" sn="3.95529" a="19.1464" fwhm="0.029903" res="21358.5" algo="Sum"/><pk mz="638.72752017" i="1248.79" sn="5.55033" a="53.0735" fwhm="0.0503141" res="12694.8" algo="Sum"/><pk mz="639.48924054" i="1515.42" sn="6.72542" a="61.9113" fwhm="0.0350952" res="18221.6" algo="Sum"/><pk mz="640.49864902" i="924.948" sn="4.09334" a="47.1438" fwhm="0.0403217" res="15884.7" algo="Sum"/><pk mz="640.58875508" i="1770.77" sn="7.83611" a="76.7994" fwhm="0.0409429" res="15645.9" algo="Sum"/><pk mz="640.65296768" i="769.874" sn="3.40559" a="29.242" fwhm="0.0549062" res="11668.1" algo="Sum"/><pk mz="640.69103241" i="762.897" sn="3.37457" a="20.3757" fwhm="0.0399329" res="16044.2" algo="Sum"/><pk mz="640.72055930" i="822.269" sn="3.63695" a="38.8615" fwhm="0.0599163" res="10693.6" algo="Sum"/><pk mz="640.81407341" i="808.562" sn="3.57598" a="43.7218" fwhm="0.0462187" res="13864.8" algo="Sum"/><pk mz="641.50494268" i="2724.94" sn="12.0483" a="105.384" fwhm="0.0333546" res="19232.9" algo="Sum"/><pk mz="642.50741068" i="1491.37" sn="6.58029" a="57.2916" fwhm="0.0315149" res="20387.4" algo="Sum"/><pk mz="642.59341538" i="1351.94" sn="5.96609" a="61.5301" fwhm="0.0429524" res="14960.6" algo="Sum"/><pk mz="642.68115376" i="1400.73" sn="6.1808" a="72.7439" fwhm="0.0561911" res="11437.4" algo="Sum"/><pk mz="642.74540153" i="720.81" sn="3.18125" a="15.1043" fwhm="0.0262665" res="24470.2" algo="Sum"/><pk mz="643.51878934" i="1914.93" sn="8.43256" a="77.769" fwhm="0.0357065" res="18022.5" algo="Sum"/><pk mz="644.52427303" i="953.37" sn="4.19445" a="39.9051" fwhm="0.0388495" res="16590.3" algo="Sum"/><pk mz="644.59122632" i="1361.96" sn="5.99254" a="60.1761" fwhm="0.0482117" res="13370" algo="Sum"/><pk mz="644.63298080" i="726.595" sn="3.19698" a="9.81473" fwhm="0.015021" res="42915.5" algo="Sum"/><pk mz="644.67810200" i="1983.74" sn="8.72835" a="82.5022" fwhm="0.0406004" res="15878.6" algo="Sum"/><pk mz="646.50051994" i="863.898" sn="3.78949" a="38.3901" fwhm="0.0492887" res="13116.6" algo="Sum"/><pk mz="646.67734707" i="1616.06" sn="7.08786" a="84.0356" fwhm="0.0611375" res="10577.4" algo="Sum"/><pk mz="646.71739134" i="996.093" sn="4.36875" a="17.5556" fwhm="0.0200603" res="32238.6" algo="Sum"/><pk mz="646.75873398" i="958.351" sn="4.20322" a="37.7927" fwhm="0.0551674" res="11723.6" algo="Sum"/><pk mz="647.45093114" i="3840.72" sn="16.8251" a="155.965" fwhm="0.032901" res="19678.7" algo="Sum"/><pk mz="647.49856770" i="958.42" sn="4.19765" a="33.7743" fwhm="0.0392635" res="16491.1" algo="Sum"/><pk mz="648.45536268" i="1868.39" sn="8.17295" a="86.5046" fwhm="0.0364446" res="17792.9" algo="Sum"/><pk mz="648.62622105" i="1132.92" sn="4.95553" a="58.9686" fwhm="0.0542702" res="11951.8" algo="Sum"/><pk mz="648.67971355" i="1037.14" sn="4.53658" a="41.5096" fwhm="0.0552491" res="11741" algo="Sum"/><pk mz="648.70717864" i="982.356" sn="4.29696" a="33.8228" fwhm="0.0369909" res="17536.9" algo="Sum"/><pk mz="648.75429311" i="951.141" sn="4.16042" a="36.5474" fwhm="0.0561399" res="11556" algo="Sum"/><pk mz="649.43117943" i="1271.6" sn="5.55772" a="50.1455" fwhm="0.044799" res="14496.6" algo="Sum"/><pk mz="649.93236443" i="725.008" sn="3.16596" a="28.6849" fwhm="0.0329168" res="19744.7" algo="Sum"/><pk mz="650.43622392" i="1187.39" sn="5.18325" a="56.9873" fwhm="0.0406488" res="16001.4" algo="Sum"/><pk mz="650.62767269" i="1814.31" sn="7.91739" a="89.8529" fwhm="0.0430914" res="15098.8" algo="Sum"/><pk mz="650.67702212" i="872.61" sn="3.80795" a="27.413" fwhm="0.0373435" res="17424.1" algo="Sum"/><pk mz="650.71412703" i="774.257" sn="3.37876" a="14.6711" fwhm="0.0201222" res="32338.1" algo="Sum"/><pk mz="650.74091277" i="754.201" sn="3.29123" a="25.2335" fwhm="0.0415268" res="15670.4" algo="Sum"/><pk mz="651.43959288" i="725.857" sn="3.16334" a="29.2752" fwhm="0.0442402" res="14725.1" algo="Sum"/><pk mz="652.62326993" i="1658.58" sn="7.22241" a="73.9691" fwhm="0.0407912" res="15999.1" algo="Sum"/><pk mz="652.66722983" i="952.15" sn="4.14609" a="17.2645" fwhm="0.0201523" res="32386.8" algo="Sum"/><pk mz="652.71139603" i="1433.22" sn="6.24077" a="82.5714" fwhm="0.0669877" res="9743.76" algo="Sum"/><pk mz="654.61957799" i="1194.88" sn="5.19216" a="56.5302" fwhm="0.0551596" res="11867.7" algo="Sum"/><pk mz="654.66050955" i="839.837" sn="3.64927" a="16.0173" fwhm="0.0201831" res="32436.1" algo="Sum"/><pk mz="654.70801359" i="1721.96" sn="7.48194" a="82.154" fwhm="0.0452805" res="14459" algo="Sum"/><pk mz="654.74616018" i="751.376" sn="3.26474" a="32.4466" fwhm="0.0492016" res="13307.4" algo="Sum"/><pk mz="655.46460464" i="1117.13" sn="4.84165" a="59.6077" fwhm="0.0435943" res="15035.6" algo="Sum"/><pk mz="656.46904090" i="726.534" sn="3.14177" a="45.3313" fwhm="0.0513376" res="12787.3" algo="Sum"/><pk mz="656.57223847" i="889.431" sn="3.84527" a="37.3038" fwhm="0.0414579" res="15837.1" algo="Sum"/><pk mz="656.63042505" i="825.902" sn="3.57061" a="40.1194" fwhm="0.0624067" res="10521.8" algo="Sum"/><pk mz="656.66038250" i="716.284" sn="3.09587" a="10.7131" fwhm="0.0158536" res="41420.3" algo="Sum"/><pk mz="656.70653501" i="1342.68" sn="5.80234" a="66.5226" fwhm="0.0669172" res="9813.72" algo="Sum"/><pk mz="657.35962722" i="742.906" sn="3.20674" a="37.7584" fwhm="0.0422593" res="15555.4" algo="Sum"/><pk mz="657.47907645" i="1721.8" sn="7.43138" a="88.9544" fwhm="0.0398153" res="16513.2" algo="Sum"/><pk mz="658.48091147" i="902.57" sn="3.89074" a="41.9941" fwhm="0.0415165" res="15860.7" algo="Sum"/><pk mz="658.56766610" i="957.135" sn="4.12596" a="38.6333" fwhm="0.0451748" res="14578.2" algo="Sum"/><pk mz="658.60824982" i="960.237" sn="4.13933" a="30.15" fwhm="0.0455485" res="14459.5" algo="Sum"/><pk mz="658.65770007" i="1456.19" sn="6.2775" a="77.6584" fwhm="0.077227" res="8528.85" algo="Sum"/><pk mz="658.71378063" i="921.488" sn="3.97197" a="30.4907" fwhm="0.0455522" res="14460.6" algo="Sum"/><pk mz="659.49226849" i="1116.94" sn="4.81209" a="57.4598" fwhm="0.0413113" res="15964" algo="Sum"/><pk mz="660.56577145" i="960.82" sn="4.1396" a="40.6754" fwhm="0.0454209" res="14543.2" algo="Sum"/><pk mz="660.65388181" i="2323.95" sn="10.0125" a="120.72" fwhm="0.0380412" res="17366.8" algo="Sum"/><pk mz="660.72737234" i="819.067" sn="3.52887" a="36.6899" fwhm="0.0608295" res="10862" algo="Sum"/><pk mz="661.43499657" i="947.769" sn="4.08213" a="49.2315" fwhm="0.0604686" res="10938.5" algo="Sum"/><pk mz="662.43685476" i="1045.89" sn="4.50282" a="56.7612" fwhm="0.0398831" res="16609.5" algo="Sum"/><pk mz="662.65164989" i="2042.85" sn="8.7965" a="79.0072" fwhm="0.0457344" res="14489.1" algo="Sum"/><pk mz="662.73898759" i="1354.95" sn="5.83442" a="73.2768" fwhm="0.0486577" res="13620.4" algo="Sum"/><pk mz="663.44595347" i="8500.7" sn="36.5954" a="318.8" fwhm="0.032127" res="20650.7" algo="Sum"/><pk mz="663.94619491" i="866.764" sn="3.73001" a="36.6322" fwhm="0.0343357" res="19336.9" algo="Sum"/><pk mz="664.45001991" i="4061.19" sn="17.4823" a="161.73" fwhm="0.0339688" res="19560.6" algo="Sum"/><pk mz="664.60157094" i="819.328" sn="3.52675" a="44.629" fwhm="0.0529159" res="12559.6" algo="Sum"/><pk mz="664.65211343" i="1292.76" sn="5.5646" a="57.01" fwhm="0.0489778" res="13570.5" algo="Sum"/><pk mz="664.73717376" i="1433.04" sn="6.16841" a="62.9035" fwhm="0.0578585" res="11489" algo="Sum"/><pk mz="665.45285029" i="1247.08" sn="5.36537" a="54.1456" fwhm="0.0396557" res="16780.8" algo="Sum"/><pk mz="666.59770201" i="2101.56" sn="9.02328" a="89.2166" fwhm="0.0377562" res="17655.3" algo="Sum"/><pk mz="666.65737132" i="954.372" sn="4.09765" a="31.6169" fwhm="0.0458259" res="14547.6" algo="Sum"/><pk mz="666.73306302" i="1020.51" sn="4.38196" a="40.0043" fwhm="0.0560124" res="11903.3" algo="Sum"/><pk mz="668.60213737" i="2031.52" sn="8.71045" a="106.65" fwhm="0.046778" res="14293.1" algo="Sum"/><pk mz="668.68586837" i="1605.41" sn="6.88071" a="92.456" fwhm="0.0610967" res="10944.7" algo="Sum"/><pk mz="668.73283126" i="797.188" sn="3.4169" a="14.8395" fwhm="0.0203989" res="32782.8" algo="Sum"/><pk mz="668.76245727" i="760.396" sn="3.25971" a="20.6602" fwhm="0.0407986" res="16391.8" algo="Sum"/><pk mz="669.43480438" i="999.827" sn="4.28762" a="48.0605" fwhm="0.0474838" res="14098.2" algo="Sum"/><pk mz="669.61456105" i="741.798" sn="3.17845" a="44.4642" fwhm="0.0676146" res="9903.41" algo="Sum"/><pk mz="670.60143662" i="1711.52" sn="7.32686" a="86.6337" fwhm="0.0554711" res="12089.2" algo="Sum"/><pk mz="670.68302626" i="2293.92" sn="9.82069" a="132.443" fwhm="0.0439044" res="15276" algo="Sum"/><pk mz="671.44270423" i="1175.18" sn="5.02961" a="56.0277" fwhm="0.0449399" res="14940.9" algo="Sum"/><pk mz="671.56826841" i="1135.02" sn="4.8572" a="47.0219" fwhm="0.046291" res="14507.5" algo="Sum"/><pk mz="671.61180121" i="824.552" sn="3.52858" a="41.0502" fwhm="0.0511389" res="13133.1" algo="Sum"/><pk mz="671.68155860" i="759.174" sn="3.24907" a="59.4761" fwhm="0.0589744" res="11389.4" algo="Sum"/><pk mz="672.44671055" i="695.771" sn="2.97729" a="39.1815" fwhm="0.0595177" res="11298.3" algo="Sum"/><pk mz="672.61934020" i="1565.7" sn="6.70111" a="74.5509" fwhm="0.0598976" res="11229.5" algo="Sum"/><pk mz="672.67955317" i="1803.21" sn="7.71946" a="109.825" fwhm="0.065805" res="10222.3" algo="Sum"/><pk mz="672.76697463" i="1097.2" sn="4.69688" a="58.77" fwhm="0.0531401" res="12660.3" algo="Sum"/><pk mz="673.33425086" i="915.576" sn="3.91998" a="41.6503" fwhm="0.0345408" res="19493.9" algo="Sum"/><pk mz="673.52010772" i="1048.8" sn="4.49334" a="47.8121" fwhm="0.0383422" res="17566" algo="Sum"/><pk mz="673.62253958" i="863.84" sn="3.70102" a="43.0269" fwhm="0.0726725" res="9269.29" algo="Sum"/><pk mz="674.53969192" i="955.588" sn="4.09373" a="51.9605" fwhm="0.049613" res="13596" algo="Sum"/><pk mz="674.63213196" i="1362.77" sn="5.83808" a="68.8594" fwhm="0.070517" res="9566.94" algo="Sum"/><pk mz="674.67996627" i="1215.91" sn="5.20895" a="48.742" fwhm="0.0450075" res="14990.4" algo="Sum"/><pk mz="674.76481575" i="1078.94" sn="4.62217" a="50.6825" fwhm="0.0610097" res="11060" algo="Sum"/><pk mz="675.44458558" i="758.307" sn="3.24544" a="42.8846" fwhm="0.0468863" res="14406" algo="Sum"/><pk mz="675.53652685" i="8379.23" sn="35.874" a="327.075" fwhm="0.0333719" res="20242.7" algo="Sum"/><pk mz="675.67503288" i="706.731" sn="3.02572" a="20.1401" fwhm="0.0410088" res="16476.4" algo="Sum"/><pk mz="676.45073324" i="768.172" sn="3.28353" a="32.3054" fwhm="0.0453611" res="14912.6" algo="Sum"/><pk mz="676.53953450" i="4036.34" sn="17.252" a="167.511" fwhm="0.0352234" res="19207.1" algo="Sum"/><pk mz="676.62823076" i="1919.39" sn="8.20378" a="104.059" fwhm="0.047295" res="14306.6" algo="Sum"/><pk mz="676.68109112" i="960.863" sn="4.10688" a="26.457" fwhm="0.0359098" res="18843.9" algo="Sum"/><pk mz="676.75791021" i="755.555" sn="3.22936" a="24.7312" fwhm="0.0461719" res="14657.4" algo="Sum"/><pk mz="677.45996949" i="815.928" sn="3.48707" a="43.7622" fwhm="0.0494932" res="13687.9" algo="Sum"/><pk mz="677.54575044" i="1204.52" sn="5.14741" a="61.7699" fwhm="0.0431058" res="15718.2" algo="Sum"/><pk mz="678.62615789" i="1647.59" sn="7.03015" a="85.854" fwhm="0.0607027" res="11179.5" algo="Sum"/><pk mz="678.67145920" i="994.146" sn="4.24182" a="18.7955" fwhm="0.0205499" res="33025.6" algo="Sum"/><pk mz="678.71298360" i="1511.74" sn="6.45083" a="88.195" fwhm="0.0585077" res="11600.4" algo="Sum"/><pk mz="680.48330307" i="880.111" sn="3.74795" a="54.1648" fwhm="0.0572257" res="11891.2" algo="Sum"/><pk mz="680.62675857" i="1154.9" sn="4.916" a="73.7274" fwhm="0.0935768" res="7273.46" algo="Sum"/><pk mz="680.71062630" i="1724.35" sn="7.33996" a="92.0617" fwhm="0.055604" res="12242.1" algo="Sum"/><pk mz="682.57637431" i="1108.45" sn="4.70802" a="52.6893" fwhm="0.0455771" res="14976.3" algo="Sum"/><pk mz="682.62710997" i="867.443" sn="3.68437" a="28.9477" fwhm="0.0463715" res="14720.8" algo="Sum"/><pk mz="682.70777135" i="1320.96" sn="5.60895" a="89.3843" fwhm="0.0654125" res="10437" algo="Sum"/><pk mz="682.79841365" i="853.877" sn="3.62702" a="48.6638" fwhm="0.060696" res="11249.5" algo="Sum"/><pk mz="684.57287196" i="1203.13" sn="5.10637" a="58.2995" fwhm="0.0472429" res="14490.5" algo="Sum"/><pk mz="684.66184389" i="1489.23" sn="6.32067" a="67.1176" fwhm="0.0635716" res="10769.9" algo="Sum"/><pk mz="684.79542062" i="722.682" sn="3.06725" a="28.4288" fwhm="0.0545059" res="12563.7" algo="Sum"/><pk mz="685.42676843" i="23684.7" sn="100.514" a="967.062" fwhm="0.0355873" res="19260.5" algo="Sum"/><pk mz="685.54403005" i="1043.33" sn="4.42776" a="52.7887" fwhm="0.0596856" res="11485.9" algo="Sum"/><pk mz="685.63160043" i="864.451" sn="3.66876" a="36.972" fwhm="0.0505358" res="13567.2" algo="Sum"/><pk mz="686.43042861" i="11162.9" sn="47.4122" a="485.215" fwhm="0.0365355" res="18788" algo="Sum"/><pk mz="686.57129022" i="1335.76" sn="5.675" a="77.9595" fwhm="0.0591803" res="11601.3" algo="Sum"/><pk mz="686.65589718" i="2056.84" sn="8.73822" a="88.0512" fwhm="0.0567501" res="12099.6" algo="Sum"/><pk mz="686.72415741" i="812.169" sn="3.45039" a="21.6758" fwhm="0.0380008" res="18071.3" algo="Sum"/><pk mz="687.43388711" i="3068.58" sn="13.042" a="157.328" fwhm="0.0415387" res="16549.2" algo="Sum"/><pk mz="687.55709664" i="1914.61" sn="8.14187" a="111.459" fwhm="0.0554561" res="12398.2" algo="Sum"/><pk mz="687.65761606" i="875.801" sn="3.72416" a="38.0604" fwhm="0.0672271" res="10228.9" algo="Sum"/><pk mz="688.44290190" i="843.273" sn="3.58624" a="35.7906" fwhm="0.0457504" res="15047.8" algo="Sum"/><pk mz="688.56850375" i="1363.28" sn="5.79995" a="88.3883" fwhm="0.0793355" res="8679.19" algo="Sum"/><pk mz="688.65518798" i="1691.72" sn="7.1973" a="110.698" fwhm="0.0499371" res="13790.4" algo="Sum"/><pk mz="688.74254062" i="1291.7" sn="5.49542" a="74.782" fwhm="0.0564807" res="12194.3" algo="Sum"/><pk mz="689.55201845" i="5939.61" sn="25.2643" a="283.199" fwhm="0.0366726" res="18802.9" algo="Sum"/><pk mz="689.64622673" i="722.251" sn="3.07212" a="28.6926" fwhm="0.0517883" res="13316.6" algo="Sum"/><pk mz="689.67694948" i="740.994" sn="3.15184" a="28.9433" fwhm="0.0549045" res="12561.4" algo="Sum"/><pk mz="690.55577669" i="2984.66" sn="12.6801" a="159.164" fwhm="0.0431486" res="16004.1" algo="Sum"/><pk mz="690.60592729" i="1187.01" sn="5.04294" a="39.8289" fwhm="0.0466421" res="14806.5" algo="Sum"/><pk mz="690.64965559" i="1139.37" sn="4.84054" a="58.9544" fwhm="0.072557" res="9518.72" algo="Sum"/><pk mz="690.73856471" i="1282.08" sn="5.44682" a="60.3903" fwhm="0.0662242" res="10430.3" algo="Sum"/><pk mz="691.55872624" i="948.313" sn="4.02686" a="51.871" fwhm="0.060705" res="11392.1" algo="Sum"/><pk mz="691.62985249" i="717.787" sn="3.04788" a="38.7389" fwhm="0.0767491" res="9011.57" algo="Sum"/><pk mz="691.67869847" i="737.856" sn="3.13334" a="25.3698" fwhm="0.0466982" res="14811.7" algo="Sum"/><pk mz="692.53410703" i="710.603" sn="3.01969" a="29.473" fwhm="0.0702339" res="9860.39" algo="Sum"/><pk mz="692.55878465" i="807.654" sn="3.43192" a="23.9762" fwhm="0.0415179" res="16681" algo="Sum"/><pk mz="692.60576546" i="1801.14" sn="7.65465" a="94.269" fwhm="0.0609329" res="11366.7" algo="Sum"/><pk mz="692.73436240" i="924.259" sn="3.93033" a="42.3027" fwhm="0.0674751" res="10266.5" algo="Sum"/><pk mz="693.61735079" i="701.024" sn="2.98218" a="38.6426" fwhm="0.0552581" res="12552.3" algo="Sum"/><pk mz="694.60638994" i="1664.37" sn="7.08684" a="87.9726" fwhm="0.055277" res="12565.9" algo="Sum"/><pk mz="694.64410661" i="1248.61" sn="5.31655" a="35.2757" fwhm="0.0393912" res="17634.5" algo="Sum"/><pk mz="694.68845278" i="1312.52" sn="5.58867" a="62.8458" fwhm="0.0597437" res="11627.8" algo="Sum"/><pk mz="695.50421996" i="855.315" sn="3.64868" a="45.4963" fwhm="0.0423955" res="16405.1" algo="Sum"/><pk mz="695.63965458" i="734.927" sn="3.13502" a="49.2028" fwhm="0.0636084" res="10936.3" algo="Sum"/><pk mz="696.60382954" i="1232.68" sn="5.26232" a="57.6324" fwhm="0.0585214" res="11903.4" algo="Sum"/><pk mz="696.64337025" i="1174.54" sn="5.01423" a="34.665" fwhm="0.0416402" res="16730.1" algo="Sum"/><pk mz="696.68539422" i="1584.31" sn="6.76488" a="80.3406" fwhm="0.062192" res="11202.2" algo="Sum"/><pk mz="697.51841977" i="5723.81" sn="24.482" a="245.165" fwhm="0.0356793" res="19549.7" algo="Sum"/><pk mz="697.65172117" i="801.978" sn="3.42874" a="49.7338" fwhm="0.0618919" res="11272.1" algo="Sum"/><pk mz="698.52333753" i="2610.66" sn="11.1516" a="143.054" fwhm="0.0453764" res="15394" algo="Sum"/><pk mz="698.61636954" i="925.161" sn="3.9519" a="45.1136" fwhm="0.0601932" res="11606.2" algo="Sum"/><pk mz="698.68081120" i="1248.85" sn="5.33458" a="105.973" fwhm="0.0831088" res="8406.82" algo="Sum"/><pk mz="698.76832472" i="890.062" sn="3.80172" a="54.1139" fwhm="0.0680942" res="10261.8" algo="Sum"/><pk mz="699.52796081" i="1076.91" sn="4.60757" a="66.3582" fwhm="0.0505456" res="13839.6" algo="Sum"/><pk mz="699.67683180" i="737.073" sn="3.15366" a="31.1673" fwhm="0.0573796" res="12193.8" algo="Sum"/><pk mz="700.53713975" i="1429.09" sn="6.11314" a="93.6622" fwhm="0.0761533" res="9199.03" algo="Sum"/><pk mz="700.64139472" i="1459.86" sn="6.24307" a="87.8666" fwhm="0.0917737" res="7634.45" algo="Sum"/><pk mz="700.76843246" i="882.607" sn="3.77445" a="39.5196" fwhm="0.0632183" res="11084.9" algo="Sum"/><pk mz="701.40192918" i="14940.6" sn="63.8329" a="574.218" fwhm="0.0333284" res="21045.2" algo="Sum"/><pk mz="701.55115832" i="15556" sn="66.4537" a="649.35" fwhm="0.0350245" res="20030.3" algo="Sum"/><pk mz="701.64198465" i="1011.68" sn="4.32179" a="35.5579" fwhm="0.0496973" res="14118.3" algo="Sum"/><pk mz="702.40522479" i="7044.8" sn="30.0395" a="283.976" fwhm="0.0347533" res="20211.2" algo="Sum"/><pk mz="702.55397563" i="7701.23" sn="32.8386" a="339.098" fwhm="0.0372534" res="18858.8" algo="Sum"/><pk mz="702.63618309" i="1927.04" sn="8.21705" a="111.312" fwhm="0.0770493" res="9119.31" algo="Sum"/><pk mz="702.74617487" i="770.503" sn="3.28548" a="50.4512" fwhm="0.0514729" res="13652.7" algo="Sum"/><pk mz="703.40611932" i="2712.47" sn="11.5538" a="126.089" fwhm="0.0419541" res="16766.1" algo="Sum"/><pk mz="703.56770981" i="87526.1" sn="372.877" a="3039.95" fwhm="0.0302565" res="23253.5" algo="Sum"/><pk mz="704.40933270" i="1048.73" sn="4.46812" a="50.6655" fwhm="0.0570423" res="12348.9" algo="Sum"/><pk mz="704.57069591" i="37929.6" sn="161.587" a="1419.35" fwhm="0.03317" res="21241.2" algo="Sum"/><pk mz="704.71246948" i="1259.92" sn="5.3675" a="70.6497" fwhm="0.0641362" res="10987.8" algo="Sum"/><pk mz="705.48595162" i="769.908" sn="3.27757" a="53.7631" fwhm="0.0835328" res="8445.62" algo="Sum"/><pk mz="705.57691694" i="12456.5" sn="53.0286" a="534.801" fwhm="0.0373128" res="18909.8" algo="Sum"/><pk mz="706.53196721" i="2255.19" sn="9.61223" a="84.4616" fwhm="0.0456608" res="15473.5" algo="Sum"/><pk mz="706.58060315" i="3963.53" sn="16.8933" a="195.002" fwhm="0.048745" res="14495.5" algo="Sum"/><pk mz="706.66662915" i="1093.46" sn="4.6623" a="26.8771" fwhm="0.0314544" res="22466.4" algo="Sum"/><pk mz="706.71362272" i="1178.46" sn="5.02455" a="50.3972" fwhm="0.0576954" res="12249.1" algo="Sum"/><pk mz="707.53540185" i="1083.71" sn="4.62456" a="47.5072" fwhm="0.0519143" res="13628.9" algo="Sum"/><pk mz="707.58708692" i="1161.02" sn="4.95596" a="64.1738" fwhm="0.0606816" res="11660.7" algo="Sum"/><pk mz="707.65299032" i="793.031" sn="3.38566" a="36.3563" fwhm="0.0581475" res="12170" algo="Sum"/><pk mz="708.58524420" i="1514.79" sn="6.48519" a="70.8416" fwhm="0.0592241" res="11964.5" algo="Sum"/><pk mz="708.64317737" i="1092.02" sn="4.67519" a="58.4809" fwhm="0.0704664" res="10056.5" algo="Sum"/><pk mz="708.71821214" i="864.504" sn="3.70057" a="28.7114" fwhm="0.0472497" res="14999.4" algo="Sum"/><pk mz="708.74379426" i="708.377" sn="3.03213" a="23.3644" fwhm="0.0472509" res="14999.6" algo="Sum"/><pk mz="709.64005233" i="713.776" sn="3.0604" a="38.3062" fwhm="0.0735468" res="9648.83" algo="Sum"/><pk mz="710.58024243" i="1589.72" sn="6.82504" a="81.9552" fwhm="0.0512511" res="13864.7" algo="Sum"/><pk mz="710.62735695" i="1036.91" sn="4.45247" a="25.8377" fwhm="0.0315419" res="22529.7" algo="Sum"/><pk mz="710.66585152" i="1379.24" sn="5.92349" a="91.0969" fwhm="0.0901972" res="7879.03" algo="Sum"/><pk mz="711.53453258" i="4180.83" sn="17.9679" a="219.614" fwhm="0.0404098" res="17608" algo="Sum"/><pk mz="711.63610443" i="800.204" sn="3.43909" a="25.6446" fwhm="0.0399568" res="17810.1" algo="Sum"/><pk mz="711.65900676" i="764.25" sn="3.28457" a="15.0582" fwhm="0.0210433" res="33818.8" algo="Sum"/><pk mz="711.67005406" i="707.999" sn="3.04282" a="17.6801" fwhm="0.0315655" res="22545.8" algo="Sum"/><pk mz="712.53786227" i="2269.3" sn="9.77412" a="111.309" fwhm="0.0521762" res="13656.4" algo="Sum"/><pk mz="712.63015968" i="1004.23" sn="4.32618" a="20.2572" fwhm="0.0210575" res="33842.1" algo="Sum"/><pk mz="712.66560231" i="1846.39" sn="7.95354" a="105.271" fwhm="0.0605318" res="11773.4" algo="Sum"/><pk mz="713.49421780" i="1471.48" sn="6.34572" a="68.7013" fwhm="0.0463483" res="15394.2" algo="Sum"/><pk mz="713.53899456" i="879.408" sn="3.79282" a="39.5939" fwhm="0.0632139" res="11287.7" algo="Sum"/><pk mz="713.61903161" i="770.819" sn="3.32563" a="39.1323" fwhm="0.0737523" res="9675.89" algo="Sum"/><pk mz="713.66484295" i="787.546" sn="3.39773" a="47.4658" fwhm="0.0699256" res="10206.1" algo="Sum"/><pk mz="714.53400410" i="1241.08" sn="5.36886" a="56.807" fwhm="0.0632573" res="11295.7" algo="Sum"/><pk mz="714.57858667" i="959.462" sn="4.15059" a="42.778" fwhm="0.0580898" res="12301.3" algo="Sum"/><pk mz="714.61746274" i="900.609" sn="3.89599" a="9.26656" fwhm="0.00952819" res="75000.3" algo="Sum"/><pk mz="714.66334770" i="1588.43" sn="6.87147" a="90.9155" fwhm="0.0713106" res="10021.8" algo="Sum"/><pk mz="715.57103884" i="984.141" sn="4.2618" a="55.7531" fwhm="0.0620228" res="11537.2" algo="Sum"/><pk mz="715.65046729" i="761.94" sn="3.29956" a="34.1829" fwhm="0.0580309" res="12332.2" algo="Sum"/><pk mz="715.67570462" i="748.141" sn="3.2398" a="25.5432" fwhm="0.0474812" res="15072.8" algo="Sum"/><pk mz="716.52631153" i="1533.24" sn="6.64857" a="62.8358" fwhm="0.0452988" res="15817.8" algo="Sum"/><pk mz="716.55001559" i="1572.12" sn="6.81717" a="68.6536" fwhm="0.0508002" res="14105.3" algo="Sum"/><pk mz="716.61281774" i="1362.47" sn="5.90807" a="68.844" fwhm="0.0660067" res="10856.7" algo="Sum"/><pk mz="716.66589330" i="1206.14" sn="5.23018" a="40.9746" fwhm="0.0475138" res="15083.3" algo="Sum"/><pk mz="716.73116204" i="799.962" sn="3.46881" a="19.1616" fwhm="0.0588019" res="12188.9" algo="Sum"/><pk mz="717.52448529" i="1185.53" sn="5.13904" a="46.85" fwhm="0.0448586" res="15995.3" algo="Sum"/><pk mz="717.58270123" i="3137.67" sn="13.6011" a="175.978" fwhm="0.0445519" res="16106.7" algo="Sum"/><pk mz="718.57203889" i="4177.44" sn="18.0977" a="183.93" fwhm="0.056887" res="12631.6" algo="Sum"/><pk mz="718.65971194" i="1098.91" sn="4.76073" a="31.47" fwhm="0.0370069" res="19419.6" algo="Sum"/><pk mz="719.56724382" i="2489.51" sn="10.7935" a="176.472" fwhm="0.0703334" res="10230.8" algo="Sum"/><pk mz="719.65752757" i="751.277" sn="3.25828" a="28.9451" fwhm="0.0397727" res="18094.3" algo="Sum"/><pk mz="720.58412707" i="3756.31" sn="16.3077" a="218.32" fwhm="0.0672019" res="10722.7" algo="Sum"/><pk mz="720.69241593" i="1292.88" sn="5.61496" a="82.8404" fwhm="0.062668" res="11500.2" algo="Sum"/><pk mz="721.58589761" i="1993.01" sn="8.67432" a="95.0753" fwhm="0.0555055" res="13000.3" algo="Sum"/><pk mz="722.50254271" i="1329.97" sn="5.79009" a="66.6057" fwhm="0.0631226" res="11446" algo="Sum"/><pk mz="722.56207132" i="1160.27" sn="5.05186" a="36.5291" fwhm="0.0477084" res="15145.4" algo="Sum"/><pk mz="722.60416028" i="1519.84" sn="6.61744" a="106.518" fwhm="0.0637411" res="11336.5" algo="Sum"/><pk mz="722.69450184" i="1546.25" sn="6.73199" a="87.803" fwhm="0.0726285" res="9950.56" algo="Sum"/><pk mz="723.53462648" i="10006.3" sn="43.6212" a="444.217" fwhm="0.0364222" res="19865.2" algo="Sum"/><pk mz="723.63084122" i="781.785" sn="3.40803" a="24.0272" fwhm="0.0424392" res="17051" algo="Sum"/><pk mz="723.66059524" i="750.146" sn="3.27049" a="18.7618" fwhm="0.0318301" res="22735.1" algo="Sum"/><pk mz="723.68974291" i="747.602" sn="3.25989" a="26.5026" fwhm="0.0404873" res="17874.5" algo="Sum"/><pk mz="724.53485896" i="5869.65" sn="25.6158" a="299.014" fwhm="0.0458843" res="15790.5" algo="Sum"/><pk mz="724.60894229" i="1185.96" sn="5.17594" a="34.0628" fwhm="0.0418298" res="17322.8" algo="Sum"/><pk mz="724.69037986" i="1321.32" sn="5.76796" a="74.8261" fwhm="0.0649968" res="11149.6" algo="Sum"/><pk mz="725.55007417" i="57921.4" sn="253.493" a="2138.08" fwhm="0.032644" res="22226.2" algo="Sum"/><pk mz="725.66957305" i="977.453" sn="4.27716" a="28.6259" fwhm="0.0371867" res="19514.2" algo="Sum"/><pk mz="726.55303699" i="26446" sn="115.861" a="1073.6" fwhm="0.0351295" res="20682.1" algo="Sum"/><pk mz="726.64019039" i="1614.79" sn="7.07548" a="83.7544" fwhm="0.0679196" res="10698.5" algo="Sum"/><pk mz="726.69331825" i="1075.52" sn="4.71343" a="37.0167" fwhm="0.047845" res="15188.5" algo="Sum"/><pk mz="726.72367156" i="905.441" sn="3.96805" a="45.8564" fwhm="0.0629511" res="11544.3" algo="Sum"/><pk mz="727.55932616" i="10070.7" sn="44.2871" a="452.066" fwhm="0.0400929" res="18146.8" algo="Sum"/><pk mz="727.68839912" i="716.667" sn="3.1515" a="18.0387" fwhm="0.0319186" res="22798.3" algo="Sum"/><pk mz="728.55854039" i="5150.36" sn="22.6903" a="255.858" fwhm="0.0535979" res="13593" algo="Sum"/><pk mz="728.64108294" i="2056.17" sn="9.05839" a="109.119" fwhm="0.0659105" res="11055" algo="Sum"/><pk mz="729.58275973" i="9093.66" sn="40.1218" a="397.79" fwhm="0.0384536" res="18973.1" algo="Sum"/><pk mz="730.53250877" i="4881.98" sn="21.5385" a="230.422" fwhm="0.0529465" res="13797.5" algo="Sum"/><pk mz="730.58385431" i="4905.09" sn="21.6405" a="224.507" fwhm="0.0546347" res="13372.2" algo="Sum"/><pk mz="730.63518623" i="2019.23" sn="8.90851" a="106.859" fwhm="0.0447364" res="16332" algo="Sum"/><pk mz="730.72469875" i="1170.02" sn="5.16157" a="65.8012" fwhm="0.0645823" res="11314.6" algo="Sum"/><pk mz="731.53621711" i="2453.37" sn="10.8227" a="96.3063" fwhm="0.0455479" res="16060.8" algo="Sum"/><pk mz="731.59913564" i="14159.2" sn="62.4616" a="596.959" fwhm="0.0371377" res="19699.6" algo="Sum"/><pk mz="732.54727191" i="10008.1" sn="44.1327" a="420.593" fwhm="0.0389893" res="18788.4" algo="Sum"/><pk mz="732.60137662" i="7514.69" sn="33.1376" a="391.764" fwhm="0.0493334" res="14850" algo="Sum"/><pk mz="732.72233015" i="1275.94" sn="5.62496" a="65.815" fwhm="0.0610264" res="12006.6" algo="Sum"/><pk mz="733.55067692" i="4724.36" sn="20.8238" a="211.869" fwhm="0.0410845" res="17854.7" algo="Sum"/><pk mz="733.60753049" i="2826.07" sn="12.4584" a="131.882" fwhm="0.0522653" res="14036.2" algo="Sum"/><pk mz="734.56252439" i="12015.9" sn="52.9366" a="550.349" fwhm="0.0392362" res="18721.6" algo="Sum"/><pk mz="734.72495867" i="883.429" sn="3.89097" a="40.3865" fwhm="0.0641444" res="11454.2" algo="Sum"/><pk mz="735.56709269" i="5736.24" sn="25.2701" a="299.629" fwhm="0.0404193" res="18198.4" algo="Sum"/><pk mz="736.57598315" i="2767.95" sn="12.2045" a="149.228" fwhm="0.0584738" res="12596.7" algo="Sum"/><pk mz="736.66935970" i="1524.81" sn="6.72284" a="110.844" fwhm="0.0659327" res="11173" algo="Sum"/><pk mz="736.74762275" i="714.623" sn="3.15179" a="33.4238" fwhm="0.056386" res="13066.1" algo="Sum"/><pk mz="737.55666915" i="1126.3" sn="4.96677" a="72.7774" fwhm="0.0689372" res="10699" algo="Sum"/><pk mz="737.60977180" i="906.036" sn="3.99544" a="39.5034" fwhm="0.0268122" res="27510.2" algo="Sum"/><pk mz="737.65894299" i="815.656" sn="3.59789" a="19.7093" fwhm="0.0321365" res="22953.9" algo="Sum"/><pk mz="738.53556675" i="2015.18" sn="8.89899" a="88.9244" fwhm="0.0603057" res="12246.5" algo="Sum"/><pk mz="738.67073084" i="1826.9" sn="8.07116" a="99.7037" fwhm="0.0672772" res="10979.5" algo="Sum"/><pk mz="739.51201901" i="2589.99" sn="11.4478" a="126.095" fwhm="0.0585217" res="12636.6" algo="Sum"/><pk mz="739.56138689" i="2483.84" sn="10.9786" a="138.402" fwhm="0.0498294" res="14841.9" algo="Sum"/><pk mz="739.65305861" i="816.334" sn="3.60802" a="19.6264" fwhm="0.0321798" res="22985" algo="Sum"/><pk mz="739.67364293" i="783.708" sn="3.4636" a="28.7419" fwhm="0.0536341" res="13791.1" algo="Sum"/><pk mz="740.54994999" i="4565.88" sn="20.2277" a="245.239" fwhm="0.0537201" res="13785.3" algo="Sum"/><pk mz="740.66683458" i="1558.1" sn="6.90354" a="84.6907" fwhm="0.082228" res="9007.47" algo="Sum"/><pk mz="740.75042336" i="891.528" sn="3.95014" a="33.0835" fwhm="0.0536726" res="13801.3" algo="Sum"/><pk mz="741.52567058" i="11584.2" sn="51.3811" a="595.838" fwhm="0.0416244" res="17814.7" algo="Sum"/><pk mz="741.64576495" i="790.045" sn="3.50409" a="36.1693" fwhm="0.0644466" res="11507.9" algo="Sum"/><pk mz="742.05582390" i="692.867" sn="3.07246" a="36.5516" fwhm="0.0424421" res="17484" algo="Sum"/><pk mz="742.56695251" i="17759.3" sn="78.9064" a="742.036" fwhm="0.043258" res="17166" algo="Sum"/><pk mz="742.74959718" i="842.214" sn="3.74205" a="33.8523" fwhm="0.0578911" res="12830.1" algo="Sum"/><pk mz="743.57055178" i="8909.61" sn="39.6026" a="406.862" fwhm="0.0473146" res="15715.5" algo="Sum"/><pk mz="744.58199221" i="19092.1" sn="84.954" a="781.788" fwhm="0.0441025" res="16883" algo="Sum"/><pk mz="744.74462491" i="715.987" sn="3.18599" a="14.0498" fwhm="0.021527" res="34595.8" algo="Sum"/><pk mz="745.58710401" i="8754.85" sn="38.9146" a="433.276" fwhm="0.0519703" res="14346.4" algo="Sum"/><pk mz="746.50479417" i="1997.35" sn="8.87728" a="95.9819" fwhm="0.048749" res="15313.2" algo="Sum"/><pk mz="746.59796959" i="9315.12" sn="41.4014" a="462.748" fwhm="0.0532032" res="14033" algo="Sum"/><pk mz="746.69972993" i="1250.99" sn="5.56057" a="73.5037" fwhm="0.0651292" res="11464.9" algo="Sum"/><pk mz="747.50788075" i="1224.51" sn="5.43903" a="58.7329" fwhm="0.0562592" res="13286.9" algo="Sum"/><pk mz="747.60076023" i="3943.65" sn="17.5203" a="173.91" fwhm="0.0490502" res="15241.6" algo="Sum"/><pk mz="748.52227837" i="3025.62" sn="13.4587" a="159.119" fwhm="0.0495795" res="15097.4" algo="Sum"/><pk mz="748.58485487" i="2708.57" sn="12.0462" a="114.485" fwhm="0.059351" res="12612.8" algo="Sum"/><pk mz="748.69652104" i="1386.02" sn="6.16555" a="77.2009" fwhm="0.0707962" res="10575.4" algo="Sum"/><pk mz="749.52678520" i="2089.65" sn="9.30498" a="138.15" fwhm="0.0538652" res="13914.9" algo="Sum"/><pk mz="749.58125004" i="1467.32" sn="6.53348" a="50.6651" fwhm="0.0431937" res="17354" algo="Sum"/><pk mz="750.53873607" i="5108.68" sn="22.7547" a="265.517" fwhm="0.0460407" res="16301.7" algo="Sum"/><pk mz="750.68635203" i="1097.01" sn="4.88712" a="81.2478" fwhm="0.0713627" res="10519.3" algo="Sum"/><pk mz="751.56449403" i="6683.43" sn="29.7773" a="348.701" fwhm="0.047782" res="15729" algo="Sum"/><pk mz="751.67833164" i="773.585" sn="3.44834" a="28.5874" fwhm="0.0471913" res="15928.3" algo="Sum"/><pk mz="752.04356759" i="727.731" sn="3.24307" a="31.4651" fwhm="0.0425023" res="17694.2" algo="Sum"/><pk mz="752.55603424" i="7695.06" sn="34.2905" a="406.373" fwhm="0.0580791" res="12957.4" algo="Sum"/><pk mz="752.64700075" i="1410.22" sn="6.28568" a="77.9882" fwhm="0.0619506" res="12149.1" algo="Sum"/><pk mz="753.04819464" i="3163.98" sn="14.0897" a="127.706" fwhm="0.0338694" res="22233.9" algo="Sum"/><pk mz="753.57853533" i="10233.7" sn="45.6258" a="550.739" fwhm="0.0566775" res="13295.9" algo="Sum"/><pk mz="754.05474352" i="2492.9" sn="11.1193" a="108.891" fwhm="0.0347614" res="21692.3" algo="Sum"/><pk mz="754.53204469" i="10734.1" sn="47.9079" a="529.539" fwhm="0.0569851" res="13240.9" algo="Sum"/><pk mz="754.64170186" i="1663.28" sn="7.4191" a="70.2878" fwhm="0.0526602" res="14330.4" algo="Sum"/><pk mz="755.06088532" i="1145.17" sn="5.10865" a="62.8911" fwhm="0.0407266" res="18539.7" algo="Sum"/><pk mz="755.53546309" i="5096.1" sn="22.7613" a="233.725" fwhm="0.0487088" res="15511.3" algo="Sum"/><pk mz="756.06996863" i="763.446" sn="3.41083" a="41.9053" fwhm="0.052267" res="14465.5" algo="Sum"/><pk mz="756.54740087" i="26740.9" sn="119.553" a="1192.88" fwhm="0.037439" res="20207.5" algo="Sum"/><pk mz="756.72589480" i="1001.2" sn="4.47613" a="54.4714" fwhm="0.0775798" res="9754.17" algo="Sum"/><pk mz="757.55098039" i="12268.3" sn="54.9255" a="554.545" fwhm="0.0404426" res="18731.5" algo="Sum"/><pk mz="757.61506484" i="5337.55" sn="23.8964" a="271.298" fwhm="0.0515619" res="14693.3" algo="Sum"/><pk mz="758.43210175" i="720.768" sn="3.2259" a="39.3259" fwhm="0.0544268" res="13934.9" algo="Sum"/><pk mz="758.56540130" i="692138" sn="3097.76" a="16696.7" fwhm="0.0206816" res="36678.2" algo="Sum"/><pk mz="759.56860237" i="284719" sn="1275.46" a="8453" fwhm="0.0256969" res="29558.8" algo="Sum"/><pk mz="760.57851058" i="253262" sn="1134.04" a="7959.06" fwhm="0.0273098" res="27850" algo="Sum"/><pk mz="761.05331307" i="723.447" sn="3.23901" a="58.944" fwhm="0.0794718" res="9576.4" algo="Sum"/><pk mz="761.58278386" i="94478.3" sn="423.142" a="3575.57" fwhm="0.0324761" res="23450.5" algo="Sum"/><pk mz="762.50273896" i="1783.06" sn="7.9909" a="89.0757" fwhm="0.0503365" res="15148.1" algo="Sum"/><pk mz="762.58701388" i="26429.5" sn="118.416" a="1142.24" fwhm="0.0371219" res="20542.8" algo="Sum"/><pk mz="763.51239269" i="1058.75" sn="4.74681" a="67.992" fwhm="0.06116" res="12483.9" algo="Sum"/><pk mz="763.59111993" i="6023.08" sn="27.0048" a="322.303" fwhm="0.0436822" res="17480.6" algo="Sum"/><pk mz="764.55124494" i="14342" sn="64.374" a="806.566" fwhm="0.0415014" res="18422.3" algo="Sum"/><pk mz="764.67015840" i="1311.41" sn="5.8878" a="68.1078" fwhm="0.0625363" res="12227.6" algo="Sum"/><pk mz="765.05095746" i="1082.49" sn="4.86369" a="51.0123" fwhm="0.0453708" res="16862.2" algo="Sum"/><pk mz="765.55462749" i="7760.73" sn="34.8711" a="407.05" fwhm="0.043532" res="17586" algo="Sum"/><pk mz="765.68516533" i="733.898" sn="3.29945" a="43.5838" fwhm="0.072026" res="10630.7" algo="Sum"/><pk mz="766.05746689" i="1646.74" sn="7.40168" a="79.0768" fwhm="0.0381131" res="20099.6" algo="Sum"/><pk mz="766.56730491" i="28360.3" sn="127.524" a="1420.7" fwhm="0.0416335" res="18412.3" algo="Sum"/><pk mz="766.76031134" i="757.373" sn="3.40613" a="35.9532" fwhm="0.0542518" res="14133.4" algo="Sum"/><pk mz="767.06488985" i="2344.17" sn="10.5426" a="129.116" fwhm="0.0412884" res="18578.2" algo="Sum"/><pk mz="767.57044225" i="15314" sn="68.891" a="825.757" fwhm="0.0453265" res="16934.3" algo="Sum"/><pk mz="768.06943515" i="1536.3" sn="6.90974" a="63.3267" fwhm="0.0470555" res="16322.6" algo="Sum"/><pk mz="768.58347050" i="28711.3" sn="129.251" a="1223" fwhm="0.042909" res="17911.9" algo="Sum"/><pk mz="769.05617673" i="1056.1" sn="4.75639" a="52.751" fwhm="0.0564212" res="13630.6" algo="Sum"/><pk mz="769.49596830" i="1007.88" sn="4.5418" a="37.0485" fwhm="0.0379899" res="20255.3" algo="Sum"/><pk mz="769.58606474" i="13780.2" sn="62.0727" a="596.497" fwhm="0.0496358" res="15504.7" algo="Sum"/><pk mz="770.05694436" i="2668.1" sn="12.0161" a="129.824" fwhm="0.0378779" res="20330" algo="Sum"/><pk mz="770.50720667" i="4236.32" sn="19.1186" a="187.952" fwhm="0.0513836" res="14995.2" algo="Sum"/><pk mz="770.59793173" i="15051.7" sn="67.9383" a="713.45" fwhm="0.0497057" res="15503.2" algo="Sum"/><pk mz="770.71058658" i="809.377" sn="3.65326" a="15.7216" fwhm="0.021899" res="35193.9" algo="Sum"/><pk mz="771.06555734" i="2291.99" sn="10.3483" a="112.821" fwhm="0.039375" res="19582.6" algo="Sum"/><pk mz="771.51100892" i="2083.25" sn="9.41476" a="93.2167" fwhm="0.0499377" res="15449.5" algo="Sum"/><pk mz="771.60335356" i="7162.92" sn="32.3712" a="318.061" fwhm="0.0490302" res="15737.3" algo="Sum"/><pk mz="772.06959858" i="1035.73" sn="4.68007" a="58.6996" fwhm="0.0445881" res="17315.6" algo="Sum"/><pk mz="772.52648159" i="6475.4" sn="29.2958" a="283.249" fwhm="0.045999" res="16794.4" algo="Sum"/><pk mz="772.58198163" i="17872.7" sn="80.8591" a="798.549" fwhm="0.049747" res="15530.2" algo="Sum"/><pk mz="773.05616184" i="765.591" sn="3.46416" a="51.3533" fwhm="0.0529969" res="14586.8" algo="Sum"/><pk mz="773.53384519" i="3458.23" sn="15.6478" a="133.67" fwhm="0.0398658" res="19403.5" algo="Sum"/><pk mz="773.58461191" i="8987.75" sn="40.6677" a="481.199" fwhm="0.0576409" res="13420.8" algo="Sum"/><pk mz="773.64188874" i="5089.78" sn="23.0322" a="235.026" fwhm="0.0514281" res="15043.2" algo="Sum"/><pk mz="774.05752856" i="1002.89" sn="4.53871" a="72.1228" fwhm="0.0565473" res="13688.7" algo="Sum"/><pk mz="774.55882704" i="11173.3" sn="50.56" a="603.377" fwhm="0.0662986" res="11682.9" algo="Sum"/><pk mz="775.06015693" i="1126.24" sn="5.09924" a="84.4076" fwhm="0.0498411" res="15550.6" algo="Sum"/><pk mz="775.56102322" i="5956.05" sn="26.9715" a="344.03" fwhm="0.0682595" res="11361.9" algo="Sum"/><pk mz="776.06724900" i="828.646" sn="3.75228" a="65.8713" fwhm="0.0725537" res="10696.5" algo="Sum"/><pk mz="776.56196767" i="5199.27" sn="23.5521" a="285.901" fwhm="0.069853" res="11117.1" algo="Sum"/><pk mz="777.05996252" i="941.204" sn="4.26873" a="72.1881" fwhm="0.0653459" res="11891.5" algo="Sum"/><pk mz="777.55926930" i="3162.18" sn="14.3398" a="285.227" fwhm="0.0607795" res="12793.1" algo="Sum"/><pk mz="777.67223147" i="711.504" sn="3.22757" a="14.7539" fwhm="0.0412658" res="18845.5" algo="Sum"/><pk mz="778.05491932" i="1166.98" sn="5.29982" a="80.2975" fwhm="0.0572485" res="13590.8" algo="Sum"/><pk mz="778.53356332" i="14184.1" sn="64.4199" a="834.97" fwhm="0.0466269" res="16697.1" algo="Sum"/><pk mz="778.65649181" i="1339.19" sn="6.08458" a="77.4202" fwhm="0.0625241" res="12453.7" algo="Sum"/><pk mz="778.71928715" i="713.165" sn="3.2412" a="14.5874" fwhm="0.0220125" res="35376.3" algo="Sum"/><pk mz="779.06467731" i="1316.65" sn="5.99235" a="79.9864" fwhm="0.0493779" res="15777.6" algo="Sum"/><pk mz="779.53708122" i="7610.05" sn="34.6245" a="393.965" fwhm="0.0549495" res="14186.4" algo="Sum"/><pk mz="779.59378215" i="4011.9" sn="18.2566" a="165.403" fwhm="0.0461494" res="16892.8" algo="Sum"/><pk mz="779.68693409" i="698.56" sn="3.18006" a="17.8244" fwhm="0.0330394" res="23598.7" algo="Sum"/><pk mz="780.06568719" i="1323.75" sn="6.02662" a="116.337" fwhm="0.0832024" res="9375.51" algo="Sum"/><pk mz="780.54918731" i="634726" sn="2890.21" a="15778.3" fwhm="0.0211538" res="36898.8" algo="Sum"/><pk mz="781.05103817" i="9172.19" sn="41.7693" a="441.479" fwhm="0.0363798" res="21469.3" algo="Sum"/><pk mz="781.55239148" i="273870" sn="1247.66" a="8267.95" fwhm="0.0264616" res="29535.3" algo="Sum"/><pk mz="782.05727056" i="9039.56" sn="41.1787" a="398.905" fwhm="0.035334" res="22133.3" algo="Sum"/><pk mz="782.44977946" i="984.065" sn="4.48549" a="30.2138" fwhm="0.0441298" res="17730.6" algo="Sum"/><pk mz="782.56312871" i="402625" sn="1835.36" a="12235.3" fwhm="0.025038" res="31255" algo="Sum"/><pk mz="783.06313041" i="4496.99" sn="20.5023" a="217.601" fwhm="0.0381445" res="20528.8" algo="Sum"/><pk mz="783.56666208" i="165808" sn="756.919" a="6020.13" fwhm="0.0300169" res="26104.2" algo="Sum"/><pk mz="784.07163743" i="3628.44" sn="16.5723" a="184.315" fwhm="0.0414306" res="18924.9" algo="Sum"/><pk mz="784.57837580" i="183216" sn="837.825" a="6646.38" fwhm="0.0299651" res="26183.1" algo="Sum"/><pk mz="785.07727707" i="1970.21" sn="9.0106" a="154.483" fwhm="0.0571661" res="13733.3" algo="Sum"/><pk mz="785.58252263" i="75816.4" sn="347.722" a="2931.12" fwhm="0.0343615" res="22862.3" algo="Sum"/><pk mz="785.64750387" i="15238.3" sn="69.8884" a="626.226" fwhm="0.0446768" res="17585.2" algo="Sum"/><pk mz="786.06035273" i="1288.21" sn="5.91244" a="105.733" fwhm="0.0623427" res="12608.7" algo="Sum"/><pk mz="786.59593935" i="277085" sn="1272.4" a="8426.9" fwhm="0.0264891" res="29695.1" algo="Sum"/><pk mz="787.06470325" i="1381.73" sn="6.34766" a="86.5191" fwhm="0.0570437" res="13797.6" algo="Sum"/><pk mz="787.59930893" i="124340" sn="571.644" a="4438.63" fwhm="0.0308986" res="25489.8" algo="Sum"/><pk mz="787.66257237" i="16074.5" sn="73.9047" a="637.915" fwhm="0.044058" res="17877.9" algo="Sum"/><pk mz="788.06401399" i="1556.91" sn="7.16382" a="112.674" fwhm="0.0580431" res="13577.2" algo="Sum"/><pk mz="788.55303182" i="13796.5" sn="63.4771" a="557.533" fwhm="0.0396821" res="19871.7" algo="Sum"/><pk mz="788.60588684" i="53314.4" sn="245.308" a="2291.38" fwhm="0.0370577" res="21280.5" algo="Sum"/><pk mz="788.66447191" i="8761.12" sn="40.3193" a="349.7" fwhm="0.0418612" res="18840" algo="Sum"/><pk mz="789.04246077" i="1663.89" sn="7.66018" a="88.3026" fwhm="0.0487183" res="16196" algo="Sum"/><pk mz="789.55312604" i="7631.34" sn="35.1505" a="388.975" fwhm="0.053617" res="14725.8" algo="Sum"/><pk mz="789.61149556" i="17166.5" sn="79.0866" a="782.428" fwhm="0.041417" res="19064.9" algo="Sum"/><pk mz="789.66648503" i="3282.81" sn="15.1246" a="128.922" fwhm="0.0404606" res="19516.9" algo="Sum"/><pk mz="790.04609817" i="1725.45" sn="7.9544" a="97.8059" fwhm="0.0524576" res="15060.7" algo="Sum"/><pk mz="790.56542073" i="22866" sn="105.437" a="1150.03" fwhm="0.0441271" res="17915.6" algo="Sum"/><pk mz="790.67531684" i="1701.46" sn="7.84509" a="76.9604" fwhm="0.0496601" res="15921.8" algo="Sum"/><pk mz="791.05278893" i="1180.91" sn="5.45009" a="74.7558" fwhm="0.0631787" res="12520.9" algo="Sum"/><pk mz="791.56849138" i="11927.7" sn="55.0761" a="660.238" fwhm="0.046633" res="16974.4" algo="Sum"/><pk mz="792.05233929" i="1465.47" sn="6.78401" a="84.4906" fwhm="0.0554322" res="14288.7" algo="Sum"/><pk mz="792.58031421" i="20333.4" sn="94.1657" a="880.172" fwhm="0.0468344" res="16923" algo="Sum"/><pk mz="792.67401862" i="1108.89" sn="5.13728" a="37.4445" fwhm="0.0498962" res="15886.5" algo="Sum"/><pk mz="793.04961986" i="5373.42" sn="24.9244" a="264.18" fwhm="0.0373852" res="21213" algo="Sum"/><pk mz="793.55590608" i="13984.4" sn="64.8855" a="610.766" fwhm="0.0492314" res="16118.9" algo="Sum"/><pk mz="794.05648327" i="7834.74" sn="36.4176" a="365.542" fwhm="0.0377605" res="21028.7" algo="Sum"/><pk mz="794.56371843" i="30846.3" sn="143.425" a="1350.3" fwhm="0.0520926" res="15252.9" algo="Sum"/><pk mz="795.06388197" i="11207" sn="52.1318" a="504.385" fwhm="0.036501" res="21782" algo="Sum"/><pk mz="795.56898350" i="19102.2" sn="88.9101" a="833.664" fwhm="0.0525997" res="15125" algo="Sum"/><pk mz="796.07147595" i="6977.2" sn="32.4813" a="333.96" fwhm="0.0386062" res="20620.3" algo="Sum"/><pk mz="796.41693322" i="785.843" sn="3.66103" a="38.8474" fwhm="0.0584914" res="13616" algo="Sum"/><pk mz="796.52171121" i="141299" sn="658.538" a="5054.72" fwhm="0.0315086" res="25279.5" algo="Sum"/><pk mz="797.07923245" i="2960.42" sn="13.8031" a="193.361" fwhm="0.0482081" res="16534.1" algo="Sum"/><pk mz="797.52470227" i="64607.8" sn="301.625" a="2572.65" fwhm="0.0354675" res="22486.1" algo="Sum"/><pk mz="798.08371258" i="1550.95" sn="7.2424" a="129.537" fwhm="0.082325" res="9694.31" algo="Sum"/><pk mz="798.41281719" i="809.582" sn="3.79151" a="35.7304" fwhm="0.0547803" res="14574.8" algo="Sum"/><pk mz="798.53329310" i="63574.3" sn="297.783" a="2952.14" fwhm="0.0398197" res="20053.7" algo="Sum"/><pk mz="799.06852082" i="1358.93" sn="6.36934" a="96.3763" fwhm="0.0662321" res="12064.7" algo="Sum"/><pk mz="799.53812719" i="26603.6" sn="124.949" a="1409.65" fwhm="0.0429484" res="18616.2" algo="Sum"/><pk mz="799.66326119" i="8227.9" sn="38.6438" a="410.532" fwhm="0.0430502" res="18575.1" algo="Sum"/><pk mz="800.07224068" i="1456.51" sn="6.84556" a="95.0925" fwhm="0.0571841" res="13991.2" algo="Sum"/><pk mz="800.54219005" i="11889.7" sn="56.0452" a="600.893" fwhm="0.0538638" res="14862.3" algo="Sum"/><pk mz="800.66594573" i="4671.22" sn="22.0189" a="259.698" fwhm="0.0597729" res="13395.1" algo="Sum"/><pk mz="801.04981365" i="1299.52" sn="6.13102" a="58.7729" fwhm="0.0462525" res="17319.1" algo="Sum"/><pk mz="801.07827971" i="1369.66" sn="6.46264" a="70.3519" fwhm="0.0554637" res="14443.3" algo="Sum"/><pk mz="801.54521554" i="5325.43" sn="25.1433" a="469.082" fwhm="0.0819787" res="9777.48" algo="Sum"/><pk mz="801.67877418" i="8417.07" sn="39.7412" a="402.785" fwhm="0.0420507" res="19064.6" algo="Sum"/><pk mz="802.04950022" i="1657.01" sn="7.83126" a="99.3574" fwhm="0.0516588" res="15525.9" algo="Sum"/><pk mz="802.09170091" i="1220.98" sn="5.77161" a="42.0617" fwhm="0.0429489" res="18675.5" algo="Sum"/><pk mz="802.53312886" i="16179.6" sn="76.5325" a="820.354" fwhm="0.0462657" res="17346.2" algo="Sum"/><pk mz="802.68304752" i="4442.77" sn="21.0207" a="246.266" fwhm="0.0468154" res="17145.7" algo="Sum"/><pk mz="803.05408651" i="2101.12" sn="9.95143" a="108.373" fwhm="0.0537643" res="14936.6" algo="Sum"/><pk mz="803.53754839" i="8152.58" sn="38.627" a="434.623" fwhm="0.0544507" res="14757.2" algo="Sum"/><pk mz="803.68434370" i="1730.8" sn="8.20283" a="109.823" fwhm="0.0622446" res="12911.7" algo="Sum"/><pk mz="804.05801920" i="1651.6" sn="7.82949" a="87.6536" fwhm="0.0539241" res="14910.9" algo="Sum"/><pk mz="804.54691725" i="151461" sn="718.195" a="5386.21" fwhm="0.0302536" res="26593.4" algo="Sum"/><pk mz="805.05026173" i="4002.67" sn="18.9928" a="201.657" fwhm="0.03909" res="20594.8" algo="Sum"/><pk mz="805.55033385" i="73868" sn="350.668" a="2949.7" fwhm="0.0340779" res="23638.5" algo="Sum"/><pk mz="806.05704360" i="4717.7" sn="22.4265" a="214.082" fwhm="0.037696" res="21383.1" algo="Sum"/><pk mz="806.44538465" i="1013.28" sn="4.81573" a="47.4505" fwhm="0.0547208" res="14737.5" algo="Sum"/><pk mz="806.56296843" i="241461" sn="1147.79" a="8121.48" fwhm="0.028118" res="28684.9" algo="Sum"/><pk mz="807.06532118" i="6866.96" sn="32.7154" a="343.126" fwhm="0.0391908" res="20593.2" algo="Sum"/><pk mz="807.56667432" i="113576" sn="541.277" a="4264.08" fwhm="0.0322724" res="25023.5" algo="Sum"/><pk mz="807.62558940" i="9736.9" sn="46.413" a="438.663" fwhm="0.0456788" res="17680.6" algo="Sum"/><pk mz="808.07342429" i="6245.17" sn="29.8195" a="339.638" fwhm="0.0494447" res="16343" algo="Sum"/><pk mz="808.44469474" i="1012.99" sn="4.83731" a="52.9535" fwhm="0.0694269" res="11644.5" algo="Sum"/><pk mz="808.57808533" i="300062" sn="1433.56" a="9562.15" fwhm="0.0264724" res="30544.1" algo="Sum"/><pk mz="809.08077443" i="4486.02" sn="21.4773" a="286.709" fwhm="0.0580805" res="13930.3" algo="Sum"/><pk mz="809.58159026" i="129014" sn="618.179" a="4802.15" fwhm="0.031504" res="25697.7" algo="Sum"/><pk mz="809.64297457" i="11834" sn="56.7131" a="459.745" fwhm="0.0420933" res="19234.5" algo="Sum"/><pk mz="810.09006033" i="2140.18" sn="10.2601" a="142.842" fwhm="0.0692265" res="11702" algo="Sum"/><pk mz="810.43688080" i="769.437" sn="3.69262" a="41.1299" fwhm="0.0805246" res="10064.5" algo="Sum"/><pk mz="810.59298238" i="121015" sn="581.089" a="4471.28" fwhm="0.033068" res="24512.9" algo="Sum"/><pk mz="811.07508532" i="1051.14" sn="5.04793" a="42.9853" fwhm="0.0972332" res="8341.55" algo="Sum"/><pk mz="811.08432706" i="1046.43" sn="5.02547" a="27.8985" fwhm="0.0336981" res="24069.2" algo="Sum"/><pk mz="811.59783724" i="51312.5" sn="246.749" a="2105.7" fwhm="0.0365478" res="22206.5" algo="Sum"/><pk mz="811.66332147" i="18415.6" sn="88.5728" a="748.696" fwhm="0.0431747" res="18799.5" algo="Sum"/><pk mz="812.07079296" i="1059.48" sn="5.09876" a="91.9531" fwhm="0.0756567" res="10733.6" algo="Sum"/><pk mz="812.38654091" i="725.844" sn="3.49862" a="45.0572" fwhm="0.0673357" res="12064.7" algo="Sum"/><pk mz="812.54195439" i="8185.02" sn="39.4598" a="464.596" fwhm="0.0601968" res="13498.1" algo="Sum"/><pk mz="812.60800564" i="38589.9" sn="186.058" a="1748.56" fwhm="0.0392033" res="20728.1" algo="Sum"/><pk mz="812.66514802" i="10203.2" sn="49.1991" a="389.013" fwhm="0.0415923" res="19538.8" algo="Sum"/><pk mz="813.06697844" i="1028.42" sn="4.9601" a="74.9722" fwhm="0.0499848" res="16266.3" algo="Sum"/><pk mz="813.54618687" i="4783.56" sn="23.1444" a="259.006" fwhm="0.0602325" res="13506.8" algo="Sum"/><pk mz="813.61292300" i="16810.7" sn="81.3354" a="722.746" fwhm="0.0415956" res="19560.1" algo="Sum"/><pk mz="813.67894782" i="29710.5" sn="143.749" a="1274.87" fwhm="0.0381084" res="21351.7" algo="Sum"/><pk mz="814.05375016" i="1113.61" sn="5.39104" a="57.249" fwhm="0.0559717" res="14544" algo="Sum"/><pk mz="814.08708332" i="1045.67" sn="5.06279" a="59.6889" fwhm="0.0586473" res="13881.1" algo="Sum"/><pk mz="814.38521251" i="810.157" sn="3.92824" a="39.312" fwhm="0.0424284" res="19194.3" algo="Sum"/><pk mz="814.56211774" i="10180.1" sn="49.3679" a="636.355" fwhm="0.0622183" res="13092" algo="Sum"/><pk mz="814.61920847" i="8247.2" sn="39.9945" a="367.868" fwhm="0.0601765" res="13537.2" algo="Sum"/><pk mz="814.68274602" i="15515.5" sn="75.2417" a="673.784" fwhm="0.0396211" res="20561.8" algo="Sum"/><pk mz="815.05586949" i="1451.63" sn="7.04383" a="87.301" fwhm="0.0617797" res="13192.9" algo="Sum"/><pk mz="815.56312710" i="6288.23" sn="30.5882" a="389.096" fwhm="0.059992" res="13594.5" algo="Sum"/><pk mz="815.62420441" i="3303.84" sn="16.0711" a="131.79" fwhm="0.05632" res="14482" algo="Sum"/><pk mz="815.69234526" i="12399.1" sn="60.3136" a="562.867" fwhm="0.0402937" res="20243.7" algo="Sum"/><pk mz="816.06059301" i="1446.96" sn="7.04472" a="77.8409" fwhm="0.0584902" res="13952.1" algo="Sum"/><pk mz="816.38139713" i="693.729" sn="3.37824" a="40.3629" fwhm="0.0498234" res="16385.5" algo="Sum"/><pk mz="816.58096012" i="17035.4" sn="82.9742" a="954.787" fwhm="0.0448996" res="18186.8" algo="Sum"/><pk mz="816.69682840" i="5534.6" sn="26.9618" a="266.875" fwhm="0.0440144" res="18555.2" algo="Sum"/><pk mz="817.05733289" i="1613.71" sn="7.86679" a="82.7428" fwhm="0.0548611" res="14893.2" algo="Sum"/><pk mz="817.58349174" i="9114.99" sn="44.4755" a="555.346" fwhm="0.0496112" res="16479.8" algo="Sum"/><pk mz="817.70148490" i="1856.28" sn="9.06074" a="103.879" fwhm="0.0602636" res="13568.7" algo="Sum"/><pk mz="818.05897560" i="1910.38" sn="9.33386" a="116.637" fwhm="0.0465801" res="17562.4" algo="Sum"/><pk mz="818.51223050" i="4831.44" sn="23.6123" a="251.136" fwhm="0.0518505" res="15786" algo="Sum"/><pk mz="818.59300605" i="13162.3" sn="64.3408" a="570.83" fwhm="0.0469969" res="17418" algo="Sum"/><pk mz="819.06556754" i="3549.19" sn="17.3631" a="193.453" fwhm="0.0387325" res="21146.7" algo="Sum"/><pk mz="819.51704082" i="2685.66" sn="13.1478" a="121.647" fwhm="0.0456444" res="17954.4" algo="Sum"/><pk mz="819.57813881" i="7415.95" sn="36.3099" a="337.651" fwhm="0.0501604" res="16339.2" algo="Sum"/><pk mz="820.07279459" i="2947.85" sn="14.4564" a="164.352" fwhm="0.0455272" res="18012.8" algo="Sum"/><pk mz="820.52237702" i="40580.7" sn="199.119" a="1739.2" fwhm="0.0398106" res="20610.7" algo="Sum"/><pk mz="821.08260865" i="2532.87" sn="12.4541" a="113.156" fwhm="0.0507196" res="16188.7" algo="Sum"/><pk mz="821.52567985" i="19996.2" sn="98.3413" a="883.879" fwhm="0.0415012" res="19795.2" algo="Sum"/><pk mz="821.63813837" i="5649.29" sn="27.7955" a="334.878" fwhm="0.0672131" res="12224.4" algo="Sum"/><pk mz="822.09488669" i="1640.06" sn="8.09659" a="54.684" fwhm="0.0415096" res="19804.9" algo="Sum"/><pk mz="822.10828498" i="1650.17" sn="8.14648" a="64.8563" fwhm="0.0439972" res="18685.4" algo="Sum"/><pk mz="822.53665484" i="41285.3" sn="204.025" a="2096.25" fwhm="0.0418207" res="19668.2" algo="Sum"/><pk mz="822.62965983" i="5706.47" sn="28.2103" a="311.399" fwhm="0.0592884" res="13875.1" algo="Sum"/><pk mz="823.12155308" i="1062.69" sn="5.26481" a="53.8925" fwhm="0.0504358" res="16320.2" algo="Sum"/><pk mz="823.54047495" i="18990.4" sn="94.1401" a="1090.08" fwhm="0.0449098" res="18337.7" algo="Sum"/><pk mz="823.65654155" i="5376.4" sn="26.6637" a="299.831" fwhm="0.0639565" res="12878.4" algo="Sum"/><pk mz="824.41650411" i="701.013" sn="3.48997" a="34.4412" fwhm="0.0521247" res="15816.2" algo="Sum"/><pk mz="824.55185701" i="62976.7" sn="313.728" a="2829.69" fwhm="0.0369883" res="22292.3" algo="Sum"/><pk mz="824.65352515" i="3918.91" sn="19.5267" a="189.827" fwhm="0.0531225" res="15523.6" algo="Sum"/><pk mz="825.07452172" i="707.937" sn="3.52783" a="30.9125" fwhm="0.0623099" res="13241.5" algo="Sum"/><pk mz="825.55547761" i="29567.8" sn="147.571" a="1311.42" fwhm="0.0401874" res="20542.6" algo="Sum"/><pk mz="826.07648676" i="715.576" sn="3.5739" a="25.5281" fwhm="0.0510115" res="16193.9" algo="Sum"/><pk mz="826.56006847" i="17600.2" sn="88.1428" a="1056.48" fwhm="0.0503154" res="16427.6" algo="Sum"/><pk mz="827.05769763" i="844.205" sn="4.23002" a="44.7805" fwhm="0.0576014" res="14358.3" algo="Sum"/><pk mz="827.56377716" i="7135.94" sn="35.8561" a="493.616" fwhm="0.0569312" res="14536.2" algo="Sum"/><pk mz="827.69039673" i="1871.19" sn="9.40405" a="137.175" fwhm="0.0659018" res="12559.4" algo="Sum"/><pk mz="828.06178307" i="812.243" sn="4.08364" a="36.6042" fwhm="0.0524358" res="15791.9" algo="Sum"/><pk mz="828.54681891" i="74878.6" sn="377.8" a="3167.68" fwhm="0.0342637" res="24181.5" algo="Sum"/><pk mz="828.69549409" i="1469.59" sn="7.41481" a="96.3394" fwhm="0.0794062" res="10436.2" algo="Sum"/><pk mz="829.06204207" i="875.16" sn="4.41833" a="54.4849" fwhm="0.0682571" res="12146.2" algo="Sum"/><pk mz="829.55019463" i="37667.7" sn="190.679" a="1677.33" fwhm="0.0371832" res="22309.8" algo="Sum"/><pk mz="829.69767175" i="1416.42" sn="7.17009" a="101.223" fwhm="0.0643973" res="12884.1" algo="Sum"/><pk mz="830.06380077" i="887.963" sn="4.49759" a="59.1014" fwhm="0.0764446" res="10858.4" algo="Sum"/><pk mz="830.55993519" i="44778.6" sn="227.301" a="1984.08" fwhm="0.0378657" res="21934.4" algo="Sum"/><pk mz="830.65612094" i="1234.61" sn="6.267" a="65.7442" fwhm="0.0553102" res="15018.1" algo="Sum"/><pk mz="831.06708577" i="1133.2" sn="5.76018" a="58.3912" fwhm="0.0572325" res="14520.9" algo="Sum"/><pk mz="831.56445945" i="20736.2" sn="105.5" a="912.022" fwhm="0.0399285" res="20826.4" algo="Sum"/><pk mz="832.07453257" i="1128.13" sn="5.74558" a="48.5556" fwhm="0.0489768" res="16989.1" algo="Sum"/><pk mz="832.44974476" i="758.394" sn="3.86502" a="35.8337" fwhm="0.0557135" res="14941.6" algo="Sum"/><pk mz="832.57718207" i="72357.1" sn="368.77" a="3057.23" fwhm="0.0353274" res="23567.5" algo="Sum"/><pk mz="833.08186982" i="1166.27" sn="5.95446" a="53.2353" fwhm="0.0567726" res="14674" algo="Sum"/><pk mz="833.58092066" i="35286.8" sn="180.244" a="1548.26" fwhm="0.0380931" res="21882.7" algo="Sum"/><pk mz="833.64502445" i="10351.5" sn="52.878" a="413.828" fwhm="0.0462228" res="18035.4" algo="Sum"/><pk mz="834.09505387" i="850.119" sn="4.34917" a="63.776" fwhm="0.0808941" res="10310.9" algo="Sum"/><pk mz="834.59281643" i="50771.7" sn="259.953" a="2295.71" fwhm="0.0378221" res="22066.3" algo="Sum"/><pk mz="835.59719524" i="24219.5" sn="124.252" a="1072.42" fwhm="0.0398007" res="20994.5" algo="Sum"/><pk mz="835.66072740" i="16411.6" sn="84.2167" a="728.003" fwhm="0.0423215" res="19745.5" algo="Sum"/><pk mz="836.53313701" i="4801.02" sn="24.6912" a="253.389" fwhm="0.0613123" res="13643.8" algo="Sum"/><pk mz="836.60608957" i="14115.7" sn="72.6173" a="681.217" fwhm="0.0464249" res="18020.6" algo="Sum"/><pk mz="836.66402319" i="8718.91" sn="44.864" a="394.061" fwhm="0.0502654" res="16644.9" algo="Sum"/><pk mz="837.54088658" i="2443.74" sn="12.6211" a="147.745" fwhm="0.0649427" res="12896.6" algo="Sum"/><pk mz="837.61355219" i="6639.45" sn="34.3001" a="334.094" fwhm="0.0504894" res="16589.9" algo="Sum"/><pk mz="837.67346388" i="6544.46" sn="33.8171" a="328.959" fwhm="0.048319" res="17336.3" algo="Sum"/><pk mz="838.50946868" i="7003.84" sn="36.2644" a="333.366" fwhm="0.0522846" res="16037.4" algo="Sum"/><pk mz="838.62082819" i="4421.95" sn="22.906" a="213.263" fwhm="0.0672881" res="12463.1" algo="Sum"/><pk mz="838.67812736" i="3243.06" sn="16.8016" a="170.553" fwhm="0.048579" res="17264.2" algo="Sum"/><pk mz="839.51264543" i="3398.55" sn="17.6674" a="166.012" fwhm="0.0559356" res="15008.6" algo="Sum"/><pk mz="839.55764784" i="2752.09" sn="14.3093" a="128.505" fwhm="0.0649938" res="12917.5" algo="Sum"/><pk mz="839.62995203" i="2763.71" sn="14.3726" a="147.588" fwhm="0.0640472" res="13109.5" algo="Sum"/><pk mz="839.67710689" i="1338.12" sn="6.95942" a="55.7507" fwhm="0.0708825" res="11846" algo="Sum"/><pk mz="840.51651081" i="4651.19" sn="24.2483" a="252.809" fwhm="0.0578201" res="14536.8" algo="Sum"/><pk mz="840.57487566" i="5261.06" sn="27.4314" a="305.157" fwhm="0.0786691" res="10684.9" algo="Sum"/><pk mz="841.52414135" i="2208.1" sn="11.5589" a="133.816" fwhm="0.0618136" res="13613.9" algo="Sum"/><pk mz="841.57980086" i="3023.81" sn="15.8308" a="165.888" fwhm="0.0702246" res="11984.1" algo="Sum"/><pk mz="842.59055635" i="4767.06" sn="25.0414" a="250.571" fwhm="0.0527655" res="15968.6" algo="Sum"/><pk mz="843.59331739" i="2561.16" sn="13.5065" a="189.521" fwhm="0.0814244" res="10360.4" algo="Sum"/><pk mz="844.52273187" i="21350" sn="112.922" a="1146.74" fwhm="0.0438939" res="19240.1" algo="Sum"/><pk mz="844.60655965" i="3352.7" sn="17.7328" a="157.394" fwhm="0.048703" res="17342" algo="Sum"/><pk mz="845.52619700" i="11300.6" sn="60.0332" a="570.599" fwhm="0.0441222" res="19163.3" algo="Sum"/><pk mz="846.53609405" i="13916.4" sn="74.1514" a="800.854" fwhm="0.0491272" res="17231.5" algo="Sum"/><pk mz="846.62811493" i="2568.96" sn="13.6885" a="127.752" fwhm="0.0557727" res="15180" algo="Sum"/><pk mz="847.53991711" i="6604.61" sn="35.268" a="408.482" fwhm="0.0515382" res="16444.9" algo="Sum"/><pk mz="847.61117944" i="1609.82" sn="8.59758" a="34.1594" fwhm="0.0229656" res="36907.9" algo="Sum"/><pk mz="848.54886299" i="22950.6" sn="122.928" a="1267.17" fwhm="0.0469473" res="18074.5" algo="Sum"/><pk mz="848.64243169" i="2617.37" sn="14.0214" a="146.14" fwhm="0.0559274" res="15174" algo="Sum"/><pk mz="849.55278638" i="11709.4" sn="62.8817" a="656.57" fwhm="0.0478567" res="17752" algo="Sum"/><pk mz="849.61538151" i="2963.8" sn="15.9178" a="127.721" fwhm="0.0632303" res="13436.8" algo="Sum"/><pk mz="850.56185414" i="11923.8" sn="64.2705" a="821.957" fwhm="0.0532097" res="15985.1" algo="Sum"/><pk mz="850.65948107" i="2403.53" sn="12.9601" a="113.372" fwhm="0.0526984" res="16142" algo="Sum"/><pk mz="851.56763668" i="5475.47" sn="29.6223" a="298.604" fwhm="0.0594031" res="14335.4" algo="Sum"/><pk mz="851.63506636" i="4049.31" sn="21.9122" a="256.608" fwhm="0.0676559" res="12587.7" algo="Sum"/><pk mz="852.56465761" i="3634.97" sn="19.7668" a="364.053" fwhm="0.112676" res="7566.54" algo="Sum"/><pk mz="852.63545534" i="2467.03" sn="13.4194" a="123.495" fwhm="0.0691004" res="12339.1" algo="Sum"/><pk mz="853.55761225" i="1777.08" sn="9.7036" a="172.373" fwhm="0.119285" res="7155.63" algo="Sum"/><pk mz="853.64727582" i="2035.44" sn="11.1179" a="146.08" fwhm="0.0859254" res="9934.75" algo="Sum"/><pk mz="854.48902010" i="1801.11" sn="9.87808" a="88.6255" fwhm="0.0480968" res="17766" algo="Sum"/><pk mz="854.56016768" i="6035.49" sn="33.1099" a="362.967" fwhm="0.0539331" res="15844.8" algo="Sum"/><pk mz="855.49182748" i="885.501" sn="4.87433" a="35.063" fwhm="0.047074" res="18173.3" algo="Sum"/><pk mz="855.56360869" i="3427.54" sn="18.8711" a="206.608" fwhm="0.0507419" res="16861.1" algo="Sum"/><pk mz="855.67943810" i="745.409" sn="4.10446" a="33.997" fwhm="0.0423384" res="20210.5" algo="Sum"/><pk mz="856.49384426" i="1507.37" sn="8.33468" a="76.3037" fwhm="0.0553814" res="15465.4" algo="Sum"/><pk mz="856.57698333" i="17757.2" sn="98.2031" a="890.516" fwhm="0.0413003" res="20740.2" algo="Sum"/><pk mz="857.58077676" i="10080.3" sn="55.9198" a="487.425" fwhm="0.0425591" res="20150.3" algo="Sum"/><pk mz="858.58849854" i="8206.4" sn="45.7191" a="442.326" fwhm="0.0478162" res="17956" algo="Sum"/><pk mz="859.59432010" i="3702.13" sn="20.6895" a="233.731" fwhm="0.0525558" res="16355.8" algo="Sum"/><pk mz="860.53521156" i="3179.45" sn="17.8507" a="208.78" fwhm="0.0759907" res="11324.2" algo="Sum"/><pk mz="860.60172112" i="3331.75" sn="18.7057" a="194.921" fwhm="0.0624905" res="13771.7" algo="Sum"/><pk mz="861.53480918" i="1957.55" sn="11.0233" a="130.336" fwhm="0.0836436" res="10300.1" algo="Sum"/><pk mz="861.60870869" i="1615.42" sn="9.09676" a="91.8505" fwhm="0.0652975" res="13195.1" algo="Sum"/><pk mz="862.53458456" i="2851.12" sn="16.0944" a="253.447" fwhm="0.094178" res="9158.56" algo="Sum"/><pk mz="862.60926017" i="1590.43" sn="8.97948" a="89.5012" fwhm="0.0676154" res="12757.6" algo="Sum"/><pk mz="863.54121331" i="1443.46" sn="8.17505" a="143.412" fwhm="0.107494" res="8033.39" algo="Sum"/><pk mz="863.61076462" i="1023.72" sn="5.79897" a="55.7008" fwhm="0.0682406" res="12655.4" algo="Sum"/><pk mz="864.51920885" i="3567.63" sn="20.2731" a="220.263" fwhm="0.0708658" res="12199.4" algo="Sum"/><pk mz="865.51853546" i="1964.56" sn="11.208" a="108.981" fwhm="0.0635436" res="13620.9" algo="Sum"/><pk mz="865.63239155" i="839.506" sn="4.79119" a="23.1685" fwhm="0.06251" res="13847.9" algo="Sum"/><pk mz="866.53401695" i="4110.32" sn="23.5163" a="266.431" fwhm="0.0584096" res="14835.5" algo="Sum"/><pk mz="867.53930542" i="2233.73" sn="12.8331" a="135.393" fwhm="0.0612979" res="14152.8" algo="Sum"/><pk mz="868.53433908" i="2766.16" sn="15.9449" a="178.098" fwhm="0.0679174" res="12788.1" algo="Sum"/><pk mz="868.60705491" i="1349.49" sn="7.7809" a="59.6942" fwhm="0.059923" res="14495.4" algo="Sum"/><pk mz="869.54011266" i="1465.68" sn="8.48091" a="104.955" fwhm="0.0911806" res="9536.46" algo="Sum"/><pk mz="869.61193086" i="861.713" sn="4.98741" a="47.24" fwhm="0.0775203" res="11217.9" algo="Sum"/><pk mz="870.54256385" i="2911.98" sn="16.9239" a="197.687" fwhm="0.0636239" res="13682.6" algo="Sum"/><pk mz="870.62177840" i="1476.26" sn="8.58054" a="74.5042" fwhm="0.0579929" res="15012.6" algo="Sum"/><pk mz="871.54530971" i="1628.09" sn="9.50008" a="105.514" fwhm="0.0736218" res="11838.1" algo="Sum"/><pk mz="871.59565272" i="1014.69" sn="5.92157" a="11.8231" fwhm="0.0116212" res="75000.4" algo="Sum"/><pk mz="871.62311538" i="1201.36" sn="7.01168" a="74.8206" fwhm="0.0727811" res="11976" algo="Sum"/><pk mz="872.55009669" i="6702.15" sn="39.264" a="425.368" fwhm="0.0526603" res="16569.4" algo="Sum"/><pk mz="872.64087491" i="1770.94" sn="10.377" a="94.2739" fwhm="0.0583141" res="14964.5" algo="Sum"/><pk mz="873.55446403" i="3528.18" sn="20.7343" a="222.711" fwhm="0.0568978" res="15353.1" algo="Sum"/><pk mz="873.64950132" i="1152.98" sn="6.77578" a="56.6914" fwhm="0.0693185" res="12603.4" algo="Sum"/><pk mz="874.55758221" i="4259.52" sn="25.0909" a="281.352" fwhm="0.0576232" res="15177.2" algo="Sum"/><pk mz="874.65759700" i="1671.41" sn="9.84554" a="95.0085" fwhm="0.0627528" res="13938.2" algo="Sum"/><pk mz="874.72420146" i="780.85" sn="4.59963" a="34.4693" fwhm="0.0519151" res="16849.1" algo="Sum"/><pk mz="875.56315610" i="2162.28" sn="12.7774" a="147.099" fwhm="0.0658289" res="13300.6" algo="Sum"/><pk mz="875.66318092" i="941.976" sn="5.56637" a="56.1907" fwhm="0.0827834" res="10577.8" algo="Sum"/><pk mz="876.56402671" i="3924.87" sn="23.2442" a="244.646" fwhm="0.0653359" res="13416.3" algo="Sum"/><pk mz="876.67709151" i="1732.34" sn="10.261" a="116.283" fwhm="0.0604625" res="14499.5" algo="Sum"/><pk mz="877.56905296" i="2056.47" sn="12.2018" a="108.543" fwhm="0.0688753" res="12741.4" algo="Sum"/><pk mz="877.68064449" i="1127.84" sn="6.69375" a="54.1625" fwhm="0.0603391" res="14545.8" algo="Sum"/><pk mz="878.55801629" i="1710.53" sn="10.1787" a="83.6828" fwhm="0.0642976" res="13663.9" algo="Sum"/><pk mz="878.69278294" i="1689.9" sn="10.0589" a="102.592" fwhm="0.0533056" res="16484.1" algo="Sum"/><pk mz="879.56450342" i="1054.61" sn="6.2937" a="28.94" fwhm="0.0350915" res="25064.9" algo="Sum"/><pk mz="879.69845757" i="980.501" sn="5.85366" a="61.42" fwhm="0.064407" res="13658.4" algo="Sum"/><pk mz="880.49831665" i="1129.06" sn="6.75607" a="47.8431" fwhm="0.0528593" res="16657.4" algo="Sum"/><pk mz="880.56300364" i="1520.43" sn="9.09905" a="130.221" fwhm="0.101345" res="8688.75" algo="Sum"/><pk mz="881.51659995" i="706.648" sn="4.24067" a="50.1868" fwhm="0.0740155" res="11909.9" algo="Sum"/><pk mz="881.57199407" i="953.703" sn="5.72428" a="75.7446" fwhm="0.102431" res="8606.52" algo="Sum"/><pk mz="882.51278158" i="1328" sn="8.00609" a="60.0601" fwhm="0.0644421" res="13694.7" algo="Sum"/><pk mz="882.58090475" i="1358.55" sn="8.19219" a="90.1732" fwhm="0.076024" res="11609.2" algo="Sum"/><pk mz="883.52156801" i="821.385" sn="4.97212" a="50.4999" fwhm="0.0628099" res="14066.6" algo="Sum"/><pk mz="883.58334498" i="875.78" sn="5.30258" a="77.6705" fwhm="0.0849824" res="10397.3" algo="Sum"/><pk mz="884.52686375" i="1191.47" sn="7.24605" a="68.8888" fwhm="0.0794482" res="11133.4" algo="Sum"/><pk mz="884.59638608" i="1282.63" sn="7.80234" a="110.145" fwhm="0.094478" res="9362.98" algo="Sum"/><pk mz="885.53857220" i="903.087" sn="5.51534" a="71.6509" fwhm="0.0942803" res="9392.62" algo="Sum"/><pk mz="885.59614010" i="851.683" sn="5.20224" a="39.6689" fwhm="0.0645546" res="13718.5" algo="Sum"/><pk mz="886.52840805" i="1502.36" sn="9.21487" a="97.816" fwhm="0.0791757" res="11197" algo="Sum"/><pk mz="887.51689385" i="857.201" sn="5.27724" a="38.6881" fwhm="0.0519997" res="17067.7" algo="Sum"/><pk mz="887.56311370" i="945.099" sn="5.81886" a="45.0739" fwhm="0.0597949" res="14843.5" algo="Sum"/><pk mz="888.52794734" i="1533.65" sn="9.48382" a="88.1617" fwhm="0.0635923" res="13972.3" algo="Sum"/><pk mz="889.52145935" i="901.575" sn="5.58818" a="50.5323" fwhm="0.0547269" res="16253.8" algo="Sum"/><pk mz="889.56271326" i="932.051" sn="5.77708" a="55.5535" fwhm="0.0802309" res="11087.5" algo="Sum"/><pk mz="890.53393180" i="1775.02" sn="11.0265" a="126.76" fwhm="0.0696168" res="12791.9" algo="Sum"/><pk mz="890.62850967" i="792.709" sn="4.92433" a="31.5747" fwhm="0.058534" res="15215.6" algo="Sum"/><pk mz="891.53582495" i="920.063" sn="5.72709" a="57.5924" fwhm="0.0841807" res="10590.7" algo="Sum"/><pk mz="892.53925612" i="1937.32" sn="12.0994" a="143.998" fwhm="0.0781222" res="11424.9" algo="Sum"/><pk mz="893.54724691" i="1050.95" sn="6.57795" a="64.7744" fwhm="0.0748052" res="11945" algo="Sum"/><pk mz="893.60999437" i="830.135" sn="5.19689" a="46.9271" fwhm="0.0693229" res="12890.5" algo="Sum"/><pk mz="894.54541267" i="1277.31" sn="8.01839" a="101.945" fwhm="0.0885014" res="10107.7" algo="Sum"/><pk mz="894.62411030" i="852.609" sn="5.35333" a="53.3815" fwhm="0.0887881" res="10075.9" algo="Sum"/><pk mz="895.55158629" i="734.865" sn="4.62411" a="51.2686" fwhm="0.0944239" res="9484.37" algo="Sum"/><pk mz="895.62218833" i="798.655" sn="5.02661" a="53.3478" fwhm="0.0648337" res="13814.2" algo="Sum"/><pk mz="896.47175165" i="923.627" sn="5.83625" a="45.544" fwhm="0.0569644" res="15737.4" algo="Sum"/><pk mz="896.53778586" i="1548.52" sn="9.78659" a="92.364" fwhm="0.0790345" res="11343.6" algo="Sum"/><pk mz="896.63720119" i="904.176" sn="5.71621" a="59.6335" fwhm="0.0685564" res="13078.8" algo="Sum"/><pk mz="897.54198819" i="969.798" sn="6.16016" a="62.5141" fwhm="0.0671001" res="13376.2" algo="Sum"/><pk mz="897.63002035" i="1064.49" sn="6.76355" a="85.8336" fwhm="0.07968" res="11265.4" algo="Sum"/><pk mz="898.47547536" i="923.666" sn="5.89769" a="51.514" fwhm="0.0647926" res="13866.9" algo="Sum"/><pk mz="898.55903217" i="1263.53" sn="8.06986" a="101.492" fwhm="0.0911465" res="9858.41" algo="Sum"/><pk mz="898.65686596" i="1221.53" sn="7.80404" a="86.0967" fwhm="0.0801175" res="11216.7" algo="Sum"/><pk mz="899.56267342" i="760.055" sn="4.88329" a="54.1316" fwhm="0.0835392" res="10768.2" algo="Sum"/><pk mz="899.65875806" i="909.023" sn="5.84212" a="64.3882" fwhm="0.0560611" res="16047.8" algo="Sum"/><pk mz="900.56440683" i="1433.67" sn="9.25704" a="100.223" fwhm="0.0838165" res="10744.5" algo="Sum"/><pk mz="900.67581444" i="1456.76" sn="9.40849" a="96.158" fwhm="0.0539056" res="16708.4" algo="Sum"/><pk mz="901.56700389" i="854.059" sn="5.53959" a="58.1812" fwhm="0.0882129" res="10220.4" algo="Sum"/><pk mz="901.68054529" i="887.537" sn="5.75843" a="53.0542" fwhm="0.0706222" res="12767.7" algo="Sum"/><pk mz="902.53670825" i="864.818" sn="5.6313" a="38.2918" fwhm="0.0592438" res="15234.3" algo="Sum"/><pk mz="902.56996374" i="980.953" sn="6.38803" a="60.0772" fwhm="0.0802221" res="11250.9" algo="Sum"/><pk mz="902.68989640" i="944.203" sn="6.15036" a="54.0755" fwhm="0.0725996" res="12433.8" algo="Sum"/><pk mz="904.55353822" i="874.435" sn="5.72733" a="70.7028" fwhm="0.0942915" res="9593.16" algo="Sum"/><pk mz="906.50140419" i="1159.34" sn="7.62938" a="80.9333" fwhm="0.0696778" res="13009.9" algo="Sum"/><pk mz="906.56871711" i="748.184" sn="4.92387" a="24.687" fwhm="0.0475014" res="19085.1" algo="Sum"/><pk mz="906.59944364" i="739.701" sn="4.8682" a="35.9325" fwhm="0.0429167" res="21124.6" algo="Sum"/><pk mz="907.51308257" i="751.719" sn="4.95575" a="58.7992" fwhm="0.0851967" res="10652" algo="Sum"/><pk mz="907.69240477" i="831.829" sn="5.48565" a="53.3142" fwhm="0.0666429" res="13620.2" algo="Sum"/><pk mz="908.51171107" i="1173.6" sn="7.75783" a="77.8399" fwhm="0.0728696" res="12467.6" algo="Sum"/><pk mz="909.53829179" i="1064.4" sn="7.05697" a="59.6593" fwhm="0.0822519" res="11058" algo="Sum"/><pk mz="910.54325608" i="981.103" sn="6.52578" a="75.7158" fwhm="0.0817914" res="11132.5" algo="Sum"/><pk mz="912.54170266" i="895.214" sn="5.98657" a="66.0705" fwhm="0.0897895" res="10163.1" algo="Sum"/><pk mz="913.61922134" i="933.744" sn="6.26207" a="73.7768" fwhm="0.0628718" res="14531.5" algo="Sum"/><pk mz="914.54204715" i="893.634" sn="6.01603" a="62.9895" fwhm="0.0736037" res="12425.2" algo="Sum"/><pk mz="914.62444207" i="935.979" sn="6.30243" a="68.7203" fwhm="0.0757565" res="12073.2" algo="Sum"/><pk mz="916.52842582" i="1215.66" sn="8.23133" a="95.6479" fwhm="0.0795938" res="11515.1" algo="Sum"/><pk mz="917.53363834" i="712.461" sn="4.83768" a="49.5904" fwhm="0.078648" res="11666.3" algo="Sum"/><pk mz="918.54149257" i="835.127" sn="5.69357" a="50.8698" fwhm="0.0909814" res="10095.9" algo="Sum"/><pk mz="924.49299927" i="852.467" sn="5.94069" a="61.8255" fwhm="0.072477" res="12755.7" algo="Sum"/><pk mz="924.56181369" i="773.153" sn="5.38858" a="62.7166" fwhm="0.0652959" res="14159.6" algo="Sum"/><pk mz="932.51573125" i="814.546" sn="5.81544" a="80.4245" fwhm="0.0717938" res="12988.8" algo="Sum"/><pk mz="1051.79414937" i="2018.53" sn="29.2229" a="113.994" fwhm="0.0483565" res="21750.8" algo="Sum"/><pk mz="1052.79740529" i="1315.94" sn="19.1585" a="75.5162" fwhm="0.0522669" res="20142.7" algo="Sum"/><pk mz="1067.77301336" i="1054.29" sn="16.8686" a="69.5423" fwhm="0.0608288" res="17553.8" algo="Sum"/><pk mz="1068.77402311" i="709.716" sn="11.3962" a="49.848" fwhm="0.0630953" res="16939.1" algo="Sum"/></ms_peaks><deconvolution_results/><annotation_list/><GMF_results/></ms_spectrum></DataAnalysis></analysis><checksums><DataAnalysis_checksum>515270fa8d21413ed3f4ac582665116c</DataAnalysis_checksum></checksums></root>
