# Supplementary material for: Diagnosing Impaired Glucose Tolerance Using Direct Infusion Mass Spectrometry of Blood Plasma
Source: PLoS One. 2014 Sep 9;9(9):e105343. doi: 10.1371/journal.pone.0105343 (PMC4159123; doi:10.1371/journal.pone.0105343)
Supplement: Supporting Information S1 — Mass spectra of blood plasma metabolites obtained by direct infusion mass spectrometry (DIMS) of blood plasma samples from control subjects (n = 30) and patients with impaired glucose tolerance (n = 20). (ZIP) [file pone.0105343.s002.zip › Mass spectra/Sample 43.xml]

<root><fileinfo appname="Bruker Compass DataAnalysis" appversion="4.1.335.0" date="2014-06-18T11:24:23" type="DataAnalysisResults" typeversion="1.1" subtype="MS Spectrum"/><generalinfo organisation="" user="111" hostname="TRIFONOVA-PC" os="Windows 7"/><analysis name="C:\Users\Trifonova\Desktop\Mass spectra\Diabetes\Plasma Sample 69 ST PM 13022013.d\analysis.baf"><info><DateTime>2013-02-13T13:48:57+04:00</DateTime><method>Tune_pos_Standard.m</method><sample><![CDATA[Plasma Sample 69 ST PM 13022013]]></sample><comment><![CDATA[Sample 69. Diabetes. Human blood plasma after protein precipitation 50 fold in MeOH with 0.1% FA
]]></comment><operator>BDAL@DE</operator><instrument>maXis impact</instrument><instrument_serial_number>282001.00069</instrument_serial_number></info><DataAnalysis version="DataAnalysis 4.1.335.0" DataAnalysisResults=""><DataAnalysis_processing_parameters><find_compounds_chromatogram detect_version="3" detect_areamode="1" detect_areathresholdabs="0" detect_areathresholdrel="0" detect_intensitymode="1" detect_intensitythresholdabs="3000" detect_intensitythresholdrel="3" detect_sensitivity="0.333333" detect_skimratio="0" detect_smoothingwidth="3" detect_averageno="5" detect_averagemode="0" add_uv_or_ms_spectra="0" spectrum_load_mode="0" background_subtraction_mode="2" MS_peaksensmode2="1" MS_pc12="0.4" MS_pc22="4" MS_peaksens12="99" MS_peaksens22="99" MS_areamode2="2" MS_areathresholdabs2="1000" MS_areathresholdrel2="10" MS_intensitymode2="0" MS_intensitythresholdabs2="1000" MS_intensitythresholdrel2="10" MS_basesmoothmode2="1" MS_basesmoothpts2="8" MS_basesmoothmin2="12" MS_basesmoothforce2="0.1" MS_startendslope2="10" MS_valleyfilterused2="1" MS_valleyfilter2="10" MS_noisecorr2="0" UV_peaksensmode2="1" UV_pc12="0.4" UV_pc22="4" UV_peaksens12="99.9" UV_peaksens22="100" UV_areamode2="0" UV_areathresholdabs2="5" UV_areathresholdrel2="1" UV_intensitymode2="1" UV_intensitythresholdabs2="1" UV_intensitythresholdrel2="0.01" UV_basesmoothmode2="1" UV_basesmoothpts2="8" UV_basesmoothmin2="12" UV_basesmoothforce2="1" UV_startendslope2="10" UV_valleyfilterused2="1" UV_valleyfilter2="10" UV_noisecorr2="0" detect_delcmpdsinrng="1"/><auto_ms_n use_retention_time_window="0" retention_time_window="1" rt_unit="min" minimum_intensity_positive="1000" minimum_intensity_negative="1000" create_max_number_compounds="100000" spectrum_load_mode="0" background_type="0" create_auto_ms_n_traces="0" create_detailed_traces="0" merge_positive_negative_compounds="0" detect_delcmpdsinrng="1" detect_keep_cmpds_detectedneutralloss="0" add_uv_spectra="0" create_individual_MSMS_cmpds="0" advanced_precursor_determination="0"/><dissect_params dissect_addsmoothing="0" dissect_allow_wider_peaks="0" dissect_resolving_power="1" dissect_deletepeaksinrange="1" dissect_fullrange="1" dissect_cutoff="0.1" dissect_sensitivity="0.333333" dissect_maxoverlap="5" dissect_smoothwidth="1" spectrum_load_mode="0" add_uv_spectra="0"/><find_all_compounds min_time_points="20" min_correlation="0.7" background_type="0" load_spec_type="2" additional_smoothing="1" proteomics="1" chrom_sn_threshold="3" chrom_smoothingwidth="10" detect_delcmpdsinrng="1" add_MSMS_spectra="1"/><ms_peak_finder ms_peak_finder_type="3" ms_manually_use_peak_finder="1"><ms_peak_finder_apex minimum_intensity="100" peak_width="0.05" relative_threshold_base_peak="0.1" signal_to_noise="10"/><ms_peak_finder_centroid peak_width="1" signal_to_noise="1" relative_threshold_base_peak="2" minimum_intensity="100" centroid_percentage="80"/><ms_peak_finder_snap minimum_intensity="0" relative_threshold_base_peak="0" signal_to_noise="2" maximum_charge="12" quality_factor_threshold="0.9" number_of_patterns="500000" building_block_1="C 4.9384 N 1.3577 O 1.4773 S 0.0417 H 7.7583" building_block_2="" use_snap_2="1" add_detailed_results="0"/><ms_peak_finder_sumpeak minimum_intensity="100" peak_width="5" use_datapoints="1" sum_width="2" relative_threshold_base_peak="0.1" signal_to_noise="1" baseline_type="1" baseline_flatness="1" same_sumwidth_as_acquisition="1" use_resolution="0" res="10000" instrument_sum_width="2" use_sum_of_intensities="0"/><ms_peak_finder_ftms signal_to_noise="4" relative_threshold_base_peak="0.01" minimum_intensity="100" centroid_percentage="80" use_centroid="0"/></ms_peak_finder><deconvolution clear_prev_results="1" create_neutral_spectrum="0" incl_shifted_spectra="0" ret_residuals="0" incl_comp_details="0" show_comp_details="0" substance_class="1" extend_evelope="0" extend_before="1" extend_after="1" auto_apply="0"><deconvolution_detailed perf_deconv="1" rel_isotop_deconv="0" resolve_isotop="1" exclude_itraq_ions="1" abund_cutoff="2" envelope_cutoff="75" high_mass="4000" low_mass="250" mw_agreement="0" maximum_charge="10" max_charge_isotop="5" min_charge="1" min_peaks="3" precursor_deconv="0" max_components="10" adduct_ion_name="+H" adduct_ion_mass="1.00728" apply_min_max_mass_boundaries="0"/><deconvolution_detailed perf_deconv="1" rel_isotop_deconv="0" resolve_isotop="1" exclude_itraq_ions="1" abund_cutoff="2" envelope_cutoff="75" high_mass="3000" low_mass="100" mw_agreement="5" maximum_charge="3" max_charge_isotop="0" min_charge="1" min_peaks="3" precursor_deconv="0" max_components="10" adduct_ion_name="+H" adduct_ion_mass="1.00728" apply_min_max_mass_boundaries="0"/><deconvolution_detailed perf_deconv="1" rel_isotop_deconv="0" resolve_isotop="1" exclude_itraq_ions="1" abund_cutoff="0.5" envelope_cutoff="75" high_mass="2000" low_mass="50" mw_agreement="5" maximum_charge="3" max_charge_isotop="4" min_charge="1" min_peaks="3" precursor_deconv="0" max_components="10" adduct_ion_name="+H" adduct_ion_mass="1.00728" apply_min_max_mass_boundaries="0"/><deconvolution_detailed perf_deconv="1" rel_isotop_deconv="1" resolve_isotop="0" exclude_itraq_ions="0" abund_cutoff="10" envelope_cutoff="75" high_mass="100000" low_mass="5000" mw_agreement="5" maximum_charge="100" max_charge_isotop="0" min_charge="1" min_peaks="3" precursor_deconv="0" max_components="10" adduct_ion_name="+H" adduct_ion_mass="1.00728" apply_min_max_mass_boundaries="1"/><max_entropy_deconvolution adduct_ion_name="-H" adduct_ion_mass="-1.00783" low_mass="5000" high_mass="100000" spacint_out="0" resolving_power="10000" peak_width="0.3" width="1" maxentx="0"/></deconvolution><mascot_export globalchargelimit_apply="1" globalchargelimit="1+, 2+ and 3+" prefer_fullscan_deconvolution_results="1" deconvolution_export_type="2" msmssignals="50" threshold="100" mssignals_deconv="2" mssignals_non_deconv="20" normalize_msms="0" single_charged="0"/><process_parameters baseline_flatness="0.8" baseline_addchild="1" baseline_disableoriginal="0" baseline_usesamecolor="1" smoothing_algorithm="1" smoothing_width="0.2" smoothing_cycles="1" smoothing_addchild="1" smoothing_disableoriginal="0" smoothing_usesamecolor="1"/><process_parameters baseline_flatness="0.8" baseline_addchild="1" baseline_disableoriginal="0" baseline_usesamecolor="1" smoothing_algorithm="1" smoothing_width="0.2" smoothing_cycles="1" smoothing_addchild="1" smoothing_disableoriginal="0" smoothing_usesamecolor="1"/><display_params mass_precision="4" time_precision="1" structure_size="30" chrom_peak_label="Index"/><calibration_params calibration_range="0.05" calibration_listname="Samples Recalibration Diabetes" calibration_listgroupname="ESI" calibration_fit_mode="2" calibration_intensitythreshold="1000"/><calibration_params calibration_range="0.05" calibration_listname="Lockmass 1222" calibration_listgroupname="ESI" calibration_intensitythreshold="1000" calibration_lockmassmode="0"/><library_search_params del_prev_res="1"><library_search_basic_params accept_score="50" allowmasses_above="0" allowmasses_below="0" desired_score="900" increasedepth="0" maxnr_spectra="10" match_all="0" sort_by="1" include_precursor_spectra="1" skip_low_frgamnet_spectra="1" min_effective_score="500" minmatch_score="250" min_score="400"/><library_search_basic_params add_int_range="5" extended="1" locnorm="0" root="0" hwfstp="50" hwscdp="7" intrangefac="1.9" locnormeqfac="1" locnormfac="2" locnormwin="25" masdisint="20" minsrcint="100" minspepresrc="15" threshfstp="40" maskadducts="0" maskprecursor="0"/><library_search_libraries_params add_unid="0" srcparallel="0" libraries="" librariey_unidentified=""/><library_search_match_params chrgdeconv="0" collenerg="0" fragampl="1" instrtp="2" ionmeth="1" isolwidth="0" msmsstg="2" ms_vs_msms="4" pkwidth="0" polarity="4" psd="0" precion="0" prodion="0" rgtgaspress="0" rgtion="0" refl="0" trgtgas="0" trgtgaspress="0" trapdrv="1"/><library_search_basic_params add_confirm_mode="0"/><library_search_basic_params accepted_deviation="1" apply_rt_match="0" match_columnname="1" max_deviation="5"/></library_search_params><masslist_layout layout_columntypes="1 2 6 5 3 11 4 " layout_columnwidth="30 60 45 48 45 30 48 "/><cmpdlist_layout layout_columntypes="14 20 1 23 12 26 31 6 52 " layout_columnwidth="23 55 49 60 50 37 272 61 0 "/><cmpdlist_layout layout_columntypes="24 1 2 3 5 18 18 40 7 9 8 " layout_columnwidth="-1 -1 -1 -1 -1 -1 -1 -1 -1 -1 -1 "/><cmpdlist_layout layout_columntypes="6 0 5 3 4 2 12 14 10 11 " layout_columnwidth="-1 -1 -1 -1 -1 -1 -1 -1 -1 -1 "/><cmpdlist_layout layout_columntypes="15 14 6 5 43 11 1 2 17 7 8 9 10 4 3 39 40 41 42 16 18 19 25 20 21 22 23 24 31 26 27 28 29 30 37 32 33 34 35 36 " layout_columnwidth="-1 -1 -1 -1 -1 -1 -1 -1 -1 -1 -1 -1 -1 -1 -1 -1 -1 -1 -1 -1 -1 -1 -1 -1 -1 -1 -1 -1 -1 -1 -1 -1 -1 -1 -1 -1 -1 -1 -1 -1 "/><exclusion_masses/><xml_export_parameters export_detailed_information="0" export_peptide_database_query_information="1"/><smf1D_params max_nr_formulae="500" z="1" rdb_min="0" rdb_max="80" tolerance_ppm="5" tolerance_abs="2" tolerance_ppm_MSn="5" tolerance_abs_MSn="2" use_rel_tolerance="1" use_rel_tolerance_MSn="0" lower_bound_formula="" upper_bound_formula="" electron_configuration="2" electron_configuration_MSn="0" sigma_limit="0.02" sigma_limit_MSn="0.05" HC_Ratio_min="0" HC_Ratio_max="3" filtering="1" patternsearch="0" validate_formulae="1" filter_by_elementratio="1" estimate_carbon_count="1" relative_threshold_base_peak="10" delete_previous_results="1" filter_criteriy="0" adducts_positive_mode="'M+H' " adducts_negative_mode="'M-H' " collect_adducts="0"/><smf3D_params tolerance_neutralloss="2" intensitythresholdabs2="100" intensity_threshold_abs_msms="100" auto_filter="0" nr_explained_peaks="5" highlight_unexplained_peaks="0"/><uv_parameters rt_offset="0"/><target_screening delta_rt="1.5" threshold_sigma="0.05" detection_tolerance="5" identification_tolerance="5" use_tolerance_ppm="0" compound_database="C:\BDALSystemData\BuildingBlocks\TargetScreeningDataBase.csv" use_sampleinfo_xml="0" rt_range_start="0" rt_range_end="0" additional_smoothing="0" create_chromatogram_time_slices="1" rt_window_halfwidth="45" enable_BPC="1" evaluate_qualifier_ions="1" qualifier_ion_intensity_threshold="0" group_id="':' " lc_method_id=":" ms_method_id=":" matrix_id=":" useDB="0" sortanalytes="4"/><automatic_calibration automatic_calibration="0/0" automatic_calibration_use_spectrum_type="0/0" automatic_calibration_retain_data="0/0" automatic_calibration_perform_lockmass="0/0"/><target_screening_scoring threshold1_qualityfactor="0.05" threshold1_massaccuracy="10" threshold1_retentiontime="20" threshold2_retentiontime="40" use_tolerance_ppm="0"/></DataAnalysis_processing_parameters><ms_spectrum info="+MS, 0.2-0.7min #12-41" msmsinfo="All MS" polarity="+" scanmode="fullscan" seq_nr_start="12" seq_nr_end="41" spec_index="0" spec_nrs="12/13/14/15/16/17/18/19/20/21/22/23/24/25/26/27/28/29/30/31/32/33/34/35/36/37/38/39/40/41" rt="0.44735" rt_unit="min"><ms_peaks><pk mz="80.94783632" i="1741.63" sn="475.915" a="10.9125" fwhm="0.00541391" res="14951.8" algo="Sum"/><pk mz="82.94494275" i="1662.4" sn="449.86" a="9.29347" fwhm="0.00500622" res="16568.4" algo="Sum"/><pk mz="84.04439503" i="1554.32" sn="417.377" a="9.10919" fwhm="0.00519644" res="16173.5" algo="Sum"/><pk mz="84.08085950" i="1165.46" sn="312.906" a="7.30463" fwhm="0.0056182" res="14965.8" algo="Sum"/><pk mz="84.95964191" i="16454" sn="4384.4" a="97.3034" fwhm="0.00530278" res="16021.7" algo="Sum"/><pk mz="86.09640620" i="3964.22" sn="1047.94" a="25.3522" fwhm="0.00559638" res="15384.3" algo="Sum"/><pk mz="87.08060798" i="500.07" sn="131.121" a="2.65014" fwhm="0.00497839" res="17491.7" algo="Sum"/><pk mz="88.07587158" i="607.338" sn="158.153" a="3.8628" fwhm="0.00551869" res="15959.6" algo="Sum"/><pk mz="88.95254948" i="864.071" sn="223.229" a="5.2738" fwhm="0.00544024" res="16350.9" algo="Sum"/><pk mz="90.05491280" i="1021.05" sn="262.334" a="6.19267" fwhm="0.00529206" res="17017" algo="Sum"/><pk mz="90.97657977" i="14502" sn="3704.57" a="84.2755" fwhm="0.00535811" res="16979.2" algo="Sum"/><pk mz="91.05446447" i="1322.07" sn="337.673" a="7.78304" fwhm="0.00544346" res="16727.3" algo="Sum"/><pk mz="93.05725121" i="6136.34" sn="1542.21" a="36.3666" fwhm="0.00531194" res="17518.5" algo="Sum"/><pk mz="93.06943016" i="588.783" sn="147.958" a="3.624" fwhm="0.00557057" res="16707.4" algo="Sum"/><pk mz="94.06510371" i="12318.5" sn="3061.23" a="75.481" fwhm="0.00558806" res="16833.2" algo="Sum"/><pk mz="95.06817973" i="941.211" sn="232.237" a="7.3366" fwhm="0.00582947" res="16308.2" algo="Sum"/><pk mz="95.08564140" i="1371.25" sn="338.299" a="8.22555" fwhm="0.00535056" res="17771.2" algo="Sum"/><pk mz="96.07928658" i="527.479" sn="129.118" a="3.90497" fwhm="0.00654844" res="14672.1" algo="Sum"/><pk mz="96.92174337" i="34632.9" sn="8411.59" a="221.948" fwhm="0.00559626" res="17319" algo="Sum"/><pk mz="97.10129439" i="1812.41" sn="440.124" a="10.8882" fwhm="0.00550468" res="17639.8" algo="Sum"/><pk mz="98.91897840" i="16069.4" sn="3816.91" a="98.828" fwhm="0.00571469" res="17309.6" algo="Sum"/><pk mz="98.97541791" i="510.778" sn="121.205" a="2.98609" fwhm="0.00493727" res="20046.6" algo="Sum"/><pk mz="98.99551197" i="1452.59" sn="344.689" a="9.02627" fwhm="0.00561088" res="17643.5" algo="Sum"/><pk mz="99.98013341" i="943.767" sn="221.219" a="5.93211" fwhm="0.00532618" res="18771.4" algo="Sum"/><pk mz="100.07591509" i="566.28" sn="132.688" a="3.63138" fwhm="0.00572827" res="17470.5" algo="Sum"/><pk mz="100.91708326" i="982.453" sn="228.146" a="6.46374" fwhm="0.006049" res="16683.3" algo="Sum"/><pk mz="101.07101203" i="630.684" sn="146.245" a="4.09042" fwhm="0.0055832" res="18102.7" algo="Sum"/><pk mz="101.09611343" i="579.477" sn="134.368" a="3.71827" fwhm="0.00584501" res="17296.1" algo="Sum"/><pk mz="101.97649738" i="550.703" sn="126.745" a="4.05245" fwhm="0.00638949" res="15960" algo="Sum"/><pk mz="102.05495209" i="2193.9" sn="504.911" a="14.2214" fwhm="0.005647" res="18072.4" algo="Sum"/><pk mz="102.09139712" i="653.675" sn="150.357" a="4.4829" fwhm="0.00542749" res="18810.1" algo="Sum"/><pk mz="102.97046009" i="468.608" sn="106.776" a="2.97619" fwhm="0.006015" res="17119" algo="Sum"/><pk mz="102.98455431" i="479.084" sn="109.147" a="3.54294" fwhm="0.0062497" res="16478.3" algo="Sum"/><pk mz="103.03900665" i="957.949" sn="218.13" a="5.87501" fwhm="0.00576293" res="17879.6" algo="Sum"/><pk mz="103.05447519" i="1123.27" sn="255.722" a="8.23156" fwhm="0.00670462" res="15370.7" algo="Sum"/><pk mz="103.07555735" i="468.962" sn="106.728" a="3.0274" fwhm="0.00538506" res="19141" algo="Sum"/><pk mz="104.05314691" i="815.501" sn="183.4" a="6.53213" fwhm="0.00692404" res="15027.8" algo="Sum"/><pk mz="104.10703904" i="8616.38" sn="1936.75" a="55.5804" fwhm="0.00580577" res="17931.7" algo="Sum"/><pk mz="104.99242759" i="3339.01" sn="741.633" a="25.3982" fwhm="0.00613835" res="17104.3" algo="Sum"/><pk mz="105.03389770" i="555.369" sn="123.321" a="3.4691" fwhm="0.00512982" res="20475.2" algo="Sum"/><pk mz="105.06998185" i="794.129" sn="176.315" a="5.37434" fwhm="0.00594692" res="17668" algo="Sum"/><pk mz="105.11059996" i="540.831" sn="120.068" a="3.50661" fwhm="0.00558587" res="18817.2" algo="Sum"/><pk mz="106.06518366" i="1311.99" sn="288.939" a="8.92894" fwhm="0.00608426" res="17432.7" algo="Sum"/><pk mz="106.08632727" i="2653" sn="584.265" a="17.6316" fwhm="0.00597052" res="17768.3" algo="Sum"/><pk mz="106.95053749" i="8501.65" sn="1851.79" a="54.3788" fwhm="0.00594948" res="17976.5" algo="Sum"/><pk mz="107.04921136" i="3451.22" sn="751.639" a="22.766" fwhm="0.00602928" res="17754.9" algo="Sum"/><pk mz="107.08621298" i="709.149" sn="154.443" a="5.55712" fwhm="0.00646706" res="16558.7" algo="Sum"/><pk mz="107.96689158" i="492.625" sn="106.213" a="3.37844" fwhm="0.00603059" res="17903.2" algo="Sum"/><pk mz="108.08074948" i="8113.46" sn="1748.06" a="55.3447" fwhm="0.00606797" res="17811.7" algo="Sum"/><pk mz="108.94899191" i="736.768" sn="156.306" a="4.66233" fwhm="0.00529553" res="20573.8" algo="Sum"/><pk mz="109.08416204" i="751.561" sn="158.889" a="5.67806" fwhm="0.00583276" res="18702" algo="Sum"/><pk mz="109.10131497" i="1609.23" sn="340.142" a="10.5566" fwhm="0.00595821" res="18311.1" algo="Sum"/><pk mz="110.00872970" i="27746.6" sn="5754.01" a="180.448" fwhm="0.00607282" res="18114.9" algo="Sum"/><pk mz="110.07140853" i="3325.45" sn="689.132" a="24.4066" fwhm="0.00637886" res="17255.7" algo="Sum"/><pk mz="110.97546350" i="466.77" sn="95.599" a="3.25171" fwhm="0.00623141" res="17809.1" algo="Sum"/><pk mz="111.00991051" i="4494.39" sn="919.625" a="32.9347" fwhm="0.0065738" res="16886.7" algo="Sum"/><pk mz="111.11693708" i="2426.47" sn="495.435" a="17.436" fwhm="0.00656428" res="16927.5" algo="Sum"/><pk mz="112.00625368" i="4137.88" sn="835.759" a="29.8505" fwhm="0.00618371" res="18113.1" algo="Sum"/><pk mz="112.89559871" i="72588.2" sn="14474" a="481.366" fwhm="0.00594602" res="18986.7" algo="Sum"/><pk mz="113.13244214" i="732.578" sn="145.981" a="5.4953" fwhm="0.00673397" res="16800.3" algo="Sum"/><pk mz="114.06618466" i="7784.41" sn="1529.14" a="53.6665" fwhm="0.00624968" res="18251.5" algo="Sum"/><pk mz="114.09125469" i="9082.02" sn="1783.19" a="64.1902" fwhm="0.00637935" res="17884.5" algo="Sum"/><pk mz="114.89304103" i="33416.2" sn="6456.92" a="234.688" fwhm="0.00638015" res="18007.9" algo="Sum"/><pk mz="115.03707977" i="1262.12" sn="243.129" a="9.22063" fwhm="0.00668752" res="17201.8" algo="Sum"/><pk mz="115.09416047" i="643.336" sn="123.853" a="5.3187" fwhm="0.00889231" res="12943.1" algo="Sum"/><pk mz="116.05295503" i="7025.05" sn="1336.9" a="48.049" fwhm="0.0063734" res="18208.9" algo="Sum"/><pk mz="116.07068254" i="13675.9" sn="2602.59" a="100.984" fwhm="0.00655482" res="17707.7" algo="Sum"/><pk mz="116.10724033" i="459.667" sn="87.472" a="4.07442" fwhm="0.00764425" res="15188.8" algo="Sum"/><pk mz="116.89096606" i="3762.23" sn="708.051" a="27.5269" fwhm="0.00661456" res="17671.8" algo="Sum"/><pk mz="116.99213416" i="560.871" sn="105.333" a="5.64135" fwhm="0.00780479" res="14989.8" algo="Sum"/><pk mz="117.05648580" i="545.447" sn="102.431" a="4.40522" fwhm="0.00694736" res="16849.1" algo="Sum"/><pk mz="117.07338318" i="912.915" sn="171.438" a="8.60687" fwhm="0.00896054" res="13065.4" algo="Sum"/><pk mz="117.99095518" i="544.235" sn="100.746" a="4.53047" fwhm="0.00669407" res="17626.2" algo="Sum"/><pk mz="118.06563712" i="752.83" sn="139.345" a="7.3919" fwhm="0.00863595" res="13671.4" algo="Sum"/><pk mz="118.08639952" i="12343.4" sn="2284.41" a="87.7197" fwhm="0.00651879" res="18114.8" algo="Sum"/><pk mz="119.01730923" i="1438.53" sn="262.624" a="10.6704" fwhm="0.00663518" res="17937.3" algo="Sum"/><pk mz="119.04955485" i="559.884" sn="102.204" a="4.20634" fwhm="0.00646876" res="18403.8" algo="Sum"/><pk mz="119.08761056" i="1086.26" sn="198.263" a="10.1561" fwhm="0.00834132" res="14276.8" algo="Sum"/><pk mz="120.00342184" i="1799.77" sn="323.042" a="13.4174" fwhm="0.00672123" res="17854.4" algo="Sum"/><pk mz="120.06581728" i="1091.6" sn="195.851" a="7.90396" fwhm="0.00693471" res="17313.8" algo="Sum"/><pk mz="120.08097876" i="16332.7" sn="2930.34" a="117.016" fwhm="0.00659601" res="18205.1" algo="Sum"/><pk mz="120.96668273" i="758.413" sn="133.95" a="6.35423" fwhm="0.00754265" res="16037.7" algo="Sum"/><pk mz="120.99548050" i="1704.34" sn="300.954" a="16.0195" fwhm="0.00686141" res="17634.2" algo="Sum"/><pk mz="121.02893353" i="944.932" sn="166.663" a="7.44481" fwhm="0.00726995" res="16647.8" algo="Sum"/><pk mz="121.03927695" i="483.329" sn="85.2081" a="3.57753" fwhm="0.00700081" res="17289.3" algo="Sum"/><pk mz="121.06568968" i="484.734" sn="85.3744" a="4.05631" fwhm="0.00757471" res="15982.9" algo="Sum"/><pk mz="121.08447072" i="1415.81" sn="249.251" a="10.7189" fwhm="0.00690917" res="17525.2" algo="Sum"/><pk mz="121.10141835" i="961.253" sn="169.108" a="7.48468" fwhm="0.0070887" res="17083.7" algo="Sum"/><pk mz="122.06042656" i="510.745" sn="88.6814" a="4.54248" fwhm="0.00742041" res="16449.3" algo="Sum"/><pk mz="122.09698084" i="780.039" sn="135.38" a="6.26447" fwhm="0.0061326" res="19909.5" algo="Sum"/><pk mz="122.92484635" i="9144.83" sn="1560.85" a="64.56" fwhm="0.00647464" res="18985.6" algo="Sum"/><pk mz="123.04432215" i="915.503" sn="156.09" a="7.37958" fwhm="0.00738756" res="16655.6" algo="Sum"/><pk mz="123.06582038" i="707.685" sn="120.658" a="6.56871" fwhm="0.00742124" res="16582.9" algo="Sum"/><pk mz="123.11711328" i="1034.29" sn="176.339" a="7.5951" fwhm="0.00696182" res="17684.6" algo="Sum"/><pk mz="123.94105957" i="673.85" sn="113.333" a="5.00016" fwhm="0.00640059" res="19364" algo="Sum"/><pk mz="124.08720229" i="475.963" sn="79.9646" a="4.27063" fwhm="0.00830264" res="14945.5" algo="Sum"/><pk mz="124.92310948" i="1284.6" sn="212.31" a="10.3149" fwhm="0.00711368" res="17561" algo="Sum"/><pk mz="125.02173374" i="1249.82" sn="206.337" a="10.6352" fwhm="0.00730722" res="17109.3" algo="Sum"/><pk mz="125.05832904" i="527.691" sn="87.0106" a="4.54807" fwhm="0.00720486" res="17357.5" algo="Sum"/><pk mz="125.13293654" i="1305.72" sn="214.626" a="10.3412" fwhm="0.00730824" res="17122.2" algo="Sum"/><pk mz="125.98654065" i="8004.36" sn="1288.77" a="61.4699" fwhm="0.0070586" res="17848.7" algo="Sum"/><pk mz="127.14856025" i="949.07" sn="148.801" a="7.29697" fwhm="0.0068669" res="18516.1" algo="Sum"/><pk mz="128.01973348" i="26400.2" sn="4091.01" a="207.921" fwhm="0.00708158" res="18077.9" algo="Sum"/><pk mz="128.06867054" i="4995.72" sn="773.264" a="41.3983" fwhm="0.00720999" res="17762.7" algo="Sum"/><pk mz="128.98660055" i="942.173" sn="143.057" a="7.88518" fwhm="0.00700978" res="18400.9" algo="Sum"/><pk mz="129.02101368" i="4104.45" sn="623.209" a="36.8705" fwhm="0.00804586" res="16035.7" algo="Sum"/><pk mz="129.05459782" i="1292.91" sn="196.312" a="10.3763" fwhm="0.00778314" res="16581.3" algo="Sum"/><pk mz="129.06708804" i="931.194" sn="141.39" a="10.0288" fwhm="0.0104666" res="12331.3" algo="Sum"/><pk mz="130.01755390" i="3960.31" sn="592.125" a="34.4225" fwhm="0.00758189" res="17148.4" algo="Sum"/><pk mz="130.05036913" i="14543.7" sn="2174.49" a="113.024" fwhm="0.00721081" res="18035.5" algo="Sum"/><pk mz="130.08687243" i="7350.85" sn="1098.99" a="60.783" fwhm="0.00701216" res="18551.6" algo="Sum"/><pk mz="130.15955071" i="8770.39" sn="1308.53" a="70.026" fwhm="0.00734724" res="17715.4" algo="Sum"/><pk mz="131.01922615" i="556.865" sn="81.4624" a="8.55265" fwhm="0.0113612" res="11532.1" algo="Sum"/><pk mz="131.05242876" i="1280.14" sn="187.085" a="16.1435" fwhm="0.0102768" res="12752.3" algo="Sum"/><pk mz="131.08923565" i="656.307" sn="95.8113" a="7.64829" fwhm="0.0104633" res="12528.5" algo="Sum"/><pk mz="131.16307108" i="775.816" sn="113.055" a="6.77325" fwhm="0.00772198" res="16985.7" algo="Sum"/><pk mz="132.07758857" i="4052.75" sn="576.657" a="37.967" fwhm="0.00783211" res="16863.6" algo="Sum"/><pk mz="132.10246983" i="6517.7" sn="927.084" a="51.6128" fwhm="0.00724004" res="18246.1" algo="Sum"/><pk mz="133.03269394" i="1114.07" sn="154.925" a="9.48192" fwhm="0.00761656" res="17466.2" algo="Sum"/><pk mz="133.06376622" i="530.928" sn="73.7762" a="6.72248" fwhm="0.00997495" res="13339.8" algo="Sum"/><pk mz="133.10166504" i="1245.63" sn="173.053" a="15.1281" fwhm="0.0114068" res="11668.7" algo="Sum"/><pk mz="134.01929579" i="1601.13" sn="219.316" a="14.6429" fwhm="0.00762468" res="17577" algo="Sum"/><pk mz="134.06408913" i="2946.98" sn="403.625" a="23.4912" fwhm="0.00701338" res="19115.5" algo="Sum"/><pk mz="135.00353946" i="22020" sn="2970.1" a="191.101" fwhm="0.00742791" res="18175.2" algo="Sum"/><pk mz="135.11748127" i="2180.03" sn="294.051" a="17.8673" fwhm="0.00729276" res="18527.6" algo="Sum"/><pk mz="135.97760647" i="704.849" sn="93.9644" a="6.31909" fwhm="0.0077305" res="17589.7" algo="Sum"/><pk mz="136.00625234" i="857.166" sn="114.263" a="8.72379" fwhm="0.00973193" res="13975.3" algo="Sum"/><pk mz="136.02215101" i="2537.04" sn="338.197" a="22.4804" fwhm="0.00783241" res="17366.6" algo="Sum"/><pk mz="136.04881888" i="6464.51" sn="861.581" a="54.4317" fwhm="0.00768583" res="17701.2" algo="Sum"/><pk mz="136.07508685" i="7390.18" sn="984.767" a="66.1895" fwhm="0.0079629" res="17088.6" algo="Sum"/><pk mz="136.11300796" i="534.026" sn="71.1593" a="5.09788" fwhm="0.0113932" res="11946.8" algo="Sum"/><pk mz="137.02805380" i="642.319" sn="84.4639" a="6.47146" fwhm="0.00940968" res="14562.5" algo="Sum"/><pk mz="137.06036694" i="4546.94" sn="597.434" a="43.2459" fwhm="0.00760813" res="18015" algo="Sum"/><pk mz="137.07743488" i="676.647" sn="88.8818" a="5.91939" fwhm="0.00930372" res="14733.6" algo="Sum"/><pk mz="137.13299344" i="876.9" sn="115.098" a="7.50634" fwhm="0.00754692" res="18170.7" algo="Sum"/><pk mz="138.05400220" i="853.639" sn="110.347" a="8.16062" fwhm="0.0085511" res="16144.6" algo="Sum"/><pk mz="138.90715572" i="2685.7" sn="342.003" a="22.2159" fwhm="0.00723143" res="19208.8" algo="Sum"/><pk mz="139.04347473" i="2998.41" sn="380.981" a="30.3234" fwhm="0.00859969" res="16168.4" algo="Sum"/><pk mz="139.14901176" i="716.927" sn="91.0909" a="5.97261" fwhm="0.00757591" res="18367.3" algo="Sum"/><pk mz="139.53185389" i="526.063" sn="66.4947" a="3.76479" fwhm="0.00652949" res="21369.5" algo="Sum"/><pk mz="139.91543129" i="1368.37" sn="171.585" a="11.2615" fwhm="0.00728377" res="19209.2" algo="Sum"/><pk mz="140.06889796" i="9317.49" sn="1164.58" a="77.4701" fwhm="0.00751868" res="18629.5" algo="Sum"/><pk mz="140.90426344" i="1774.59" sn="217.76" a="15.1276" fwhm="0.00779819" res="18068.9" algo="Sum"/><pk mz="141.07203969" i="662.056" sn="81.2245" a="6.0035" fwhm="0.00781913" res="18041.9" algo="Sum"/><pk mz="141.16453516" i="703.899" sn="86.3465" a="5.70628" fwhm="0.00705411" res="20011.7" algo="Sum"/><pk mz="142.04820684" i="484.143" sn="58.6154" a="4.36058" fwhm="0.0070667" res="20101.1" algo="Sum"/><pk mz="143.01707045" i="2157.68" sn="256.283" a="19.4136" fwhm="0.00802904" res="17812.5" algo="Sum"/><pk mz="143.03217551" i="514.216" sn="61.0602" a="5.18419" fwhm="0.0103878" res="13769.3" algo="Sum"/><pk mz="143.99752676" i="3820.91" sn="443.452" a="31.9173" fwhm="0.00750993" res="19174.3" algo="Sum"/><pk mz="144.04289957" i="948.791" sn="110.019" a="8.58557" fwhm="0.0079612" res="18093.1" algo="Sum"/><pk mz="144.08167858" i="704.473" sn="81.6509" a="6.47844" fwhm="0.00790713" res="18221.8" algo="Sum"/><pk mz="144.10264702" i="9973.51" sn="1155.79" a="86.1012" fwhm="0.00783875" res="18383.4" algo="Sum"/><pk mz="144.17555055" i="694.763" sn="80.3081" a="6.53491" fwhm="0.008554" res="16854.8" algo="Sum"/><pk mz="144.98234098" i="479.527" sn="54.4008" a="4.72948" fwhm="0.00909887" res="15934.1" algo="Sum"/><pk mz="145.04960023" i="768.698" sn="86.9851" a="7.40123" fwhm="0.00803713" res="18047.4" algo="Sum"/><pk mz="145.10431341" i="1133.17" sn="127.955" a="12.1896" fwhm="0.0097506" res="14881.6" algo="Sum"/><pk mz="146.03057256" i="6425.08" sn="714.012" a="54.4828" fwhm="0.00766269" res="19057.3" algo="Sum"/><pk mz="146.06072688" i="1676.93" sn="186.353" a="16.2806" fwhm="0.00857958" res="17024.2" algo="Sum"/><pk mz="146.11859596" i="801.038" sn="89.0095" a="8.96809" fwhm="0.00924022" res="15813.3" algo="Sum"/><pk mz="146.99735531" i="682.889" sn="74.5562" a="6.58122" fwhm="0.00883507" res="16637.9" algo="Sum"/><pk mz="147.03158740" i="1170.2" sn="127.754" a="12.5018" fwhm="0.0094378" res="15579" algo="Sum"/><pk mz="147.04457963" i="526.334" sn="57.4616" a="5.02741" fwhm="0.00920178" res="15980" algo="Sum"/><pk mz="147.07729832" i="5133.35" sn="560.425" a="48.1029" fwhm="0.00822406" res="17883.8" algo="Sum"/><pk mz="147.11516163" i="4382.94" sn="478.499" a="44.9865" fwhm="0.00958268" res="15352.2" algo="Sum"/><pk mz="148.02786083" i="1415.23" sn="152.48" a="16.0199" fwhm="0.00896021" res="16520.6" algo="Sum"/><pk mz="148.06140031" i="990.168" sn="106.651" a="9.43749" fwhm="0.00848574" res="17448.3" algo="Sum"/><pk mz="148.07930572" i="654.599" sn="70.4962" a="6.88555" fwhm="0.00952354" res="15548.8" algo="Sum"/><pk mz="148.93620930" i="1504.21" sn="159.256" a="12.904" fwhm="0.0078861" res="18885.9" algo="Sum"/><pk mz="149.02401330" i="20133" sn="2130.05" a="185.276" fwhm="0.00828969" res="17977" algo="Sum"/><pk mz="149.06043267" i="1671.04" sn="176.674" a="16.2445" fwhm="0.00858621" res="17360.5" algo="Sum"/><pk mz="149.13323722" i="1620.16" sn="170.858" a="14.3864" fwhm="0.00799056" res="18663.7" algo="Sum"/><pk mz="149.99341754" i="912.623" sn="94.7759" a="8.05265" fwhm="0.00784876" res="19110.5" algo="Sum"/><pk mz="150.01461702" i="2048.29" sn="212.674" a="17.76" fwhm="0.00864882" res="17345.1" algo="Sum"/><pk mz="150.02714633" i="1807.32" sn="187.624" a="18.0723" fwhm="0.00920508" res="16298.3" algo="Sum"/><pk mz="150.05979037" i="887.291" sn="92.058" a="10.5872" fwhm="0.00973984" res="15406.8" algo="Sum"/><pk mz="150.93317080" i="496.293" sn="50.8394" a="4.17719" fwhm="0.00774344" res="19491.7" algo="Sum"/><pk mz="150.97758955" i="10019.7" sn="1026.22" a="91.3129" fwhm="0.00836688" res="18044.7" algo="Sum"/><pk mz="151.03655558" i="573.544" sn="58.7101" a="6.6113" fwhm="0.00910674" res="16585.1" algo="Sum"/><pk mz="151.04823659" i="1290.92" sn="132.143" a="13.5265" fwhm="0.00883957" res="17087.7" algo="Sum"/><pk mz="151.11240710" i="552.113" sn="56.4936" a="6.11253" fwhm="0.00911992" res="16569.5" algo="Sum"/><pk mz="151.14905542" i="662.246" sn="67.76" a="6.29468" fwhm="0.00846217" res="17861.7" algo="Sum"/><pk mz="152.02295160" i="9583.9" sn="975.125" a="95.511" fwhm="0.00828556" res="18347.9" algo="Sum"/><pk mz="152.04805994" i="492.769" sn="50.1373" a="4.75737" fwhm="0.00940017" res="16175" algo="Sum"/><pk mz="152.97605048" i="747.321" sn="75.0922" a="8.23085" fwhm="0.00951891" res="16070.8" algo="Sum"/><pk mz="153.02458699" i="728.783" sn="73.2295" a="10.4708" fwhm="0.0125876" res="12156.8" algo="Sum"/><pk mz="153.08998887" i="665.171" sn="66.835" a="6.41601" fwhm="0.00851927" res="17969.9" algo="Sum"/><pk mz="153.12839713" i="524.517" sn="52.7001" a="5.25246" fwhm="0.0091106" res="16807.7" algo="Sum"/><pk mz="153.16517701" i="492.544" sn="49.4832" a="4.22265" fwhm="0.0078174" res="19592.8" algo="Sum"/><pk mz="154.02229661" i="747.07" sn="74.6005" a="10.4134" fwhm="0.0109177" res="14107.6" algo="Sum"/><pk mz="154.05918159" i="523.799" sn="52.3032" a="6.75224" fwhm="0.00921367" res="16720.7" algo="Sum"/><pk mz="154.08510081" i="505.849" sn="50.5065" a="5.62297" fwhm="0.00877624" res="17557.1" algo="Sum"/><pk mz="154.88144610" i="1372.96" sn="135.417" a="12.8347" fwhm="0.00888072" res="17440.2" algo="Sum"/><pk mz="154.97520287" i="555.871" sn="54.8" a="5.97494" fwhm="0.00959691" res="16148.4" algo="Sum"/><pk mz="155.07098128" i="615.529" sn="60.6769" a="6.15888" fwhm="0.0124891" res="12416.5" algo="Sum"/><pk mz="155.18047962" i="644.223" sn="63.3459" a="5.26959" fwhm="0.00717451" res="21629.4" algo="Sum"/><pk mz="156.04319654" i="5583.57" sn="537.403" a="54.4079" fwhm="0.00869613" res="17944" algo="Sum"/><pk mz="156.07757334" i="3454.66" sn="332.216" a="34.2069" fwhm="0.00854388" res="18267.8" algo="Sum"/><pk mz="156.87841255" i="1056.05" sn="99.6864" a="9.82989" fwhm="0.00868036" res="18072.8" algo="Sum"/><pk mz="157.04814175" i="611.234" sn="57.4554" a="8.58868" fwhm="0.0125871" res="12476.9" algo="Sum"/><pk mz="157.08408842" i="5033.02" sn="472.886" a="50.8318" fwhm="0.00898155" res="17489.6" algo="Sum"/><pk mz="158.09272441" i="815.48" sn="74.8707" a="11.7016" fwhm="0.0135392" res="11676.7" algo="Sum"/><pk mz="158.96494780" i="11696.2" sn="1058.19" a="109.432" fwhm="0.0086007" res="18482.8" algo="Sum"/><pk mz="159.00964474" i="1441.35" sn="130.248" a="21.1386" fwhm="0.0147491" res="10781" algo="Sum"/><pk mz="159.04254763" i="4973.16" sn="449.321" a="53.8119" fwhm="0.00927246" res="17152.1" algo="Sum"/><pk mz="159.07741119" i="1407.18" sn="127.121" a="15.3643" fwhm="0.00949939" res="16746.1" algo="Sum"/><pk mz="159.09254925" i="573.492" sn="51.8079" a="5.91968" fwhm="0.0105339" res="15102.9" algo="Sum"/><pk mz="160.03646733" i="850.118" sn="75.8039" a="8.85722" fwhm="0.0125271" res="12775.2" algo="Sum"/><pk mz="160.06100240" i="600.159" sn="53.5154" a="6.40613" fwhm="0.00940218" res="17023.8" algo="Sum"/><pk mz="160.13413235" i="957.563" sn="85.3845" a="9.60333" fwhm="0.00841163" res="19037.2" algo="Sum"/><pk mz="161.02681895" i="522.954" sn="45.8601" a="6.69805" fwhm="0.0117188" res="13740.9" algo="Sum"/><pk mz="161.09713160" i="1243.97" sn="109.061" a="13.1634" fwhm="0.00860304" res="18725.6" algo="Sum"/><pk mz="161.13332690" i="2270.49" sn="199.057" a="23.6946" fwhm="0.00934747" res="17238.2" algo="Sum"/><pk mz="162.00885406" i="869.381" sn="74.8849" a="9.22434" fwhm="0.00960182" res="16872.7" algo="Sum"/><pk mz="162.05125188" i="1616.62" sn="138.992" a="17.7593" fwhm="0.00934065" res="17349" algo="Sum"/><pk mz="162.11326090" i="25326.4" sn="2172.4" a="244.071" fwhm="0.00888036" res="18255.3" algo="Sum"/><pk mz="163.07634275" i="684.098" sn="57.4184" a="8.58961" fwhm="0.00968206" res="16843.1" algo="Sum"/><pk mz="163.11757017" i="2313.26" sn="194.028" a="37.2185" fwhm="0.0150582" res="10832.4" algo="Sum"/><pk mz="163.14904929" i="832.482" sn="69.7871" a="8.15393" fwhm="0.00855741" res="19065.2" algo="Sum"/><pk mz="164.03013491" i="2669.76" sn="220.672" a="28.7051" fwhm="0.00931074" res="17617.3" algo="Sum"/><pk mz="164.12858107" i="1035.8" sn="85.5797" a="14.817" fwhm="0.0100829" res="16277.9" algo="Sum"/><pk mz="164.91019462" i="719.14" sn="58.966" a="6.80436" fwhm="0.00834565" res="19760" algo="Sum"/><pk mz="165.01394698" i="3940.77" sn="323.079" a="43.6037" fwhm="0.00959526" res="17197.5" algo="Sum"/><pk mz="165.05562952" i="2920.52" sn="239.422" a="27.9335" fwhm="0.00848613" res="19450" algo="Sum"/><pk mz="165.12867843" i="471.851" sn="38.6793" a="5.48688" fwhm="0.0095381" res="17312.5" algo="Sum"/><pk mz="165.16446291" i="703.022" sn="57.6265" a="6.66622" fwhm="0.00836407" res="19746.9" algo="Sum"/><pk mz="165.98869590" i="1438.8" sn="117.468" a="16.2497" fwhm="0.00963402" res="17229.4" algo="Sum"/><pk mz="166.08609802" i="18549.6" sn="1514.45" a="184.814" fwhm="0.00912376" res="18203.7" algo="Sum"/><pk mz="166.95162276" i="3163.81" sn="255.943" a="35.9329" fwhm="0.00881733" res="18934.5" algo="Sum"/><pk mz="167.03440894" i="1053.19" sn="85.1998" a="10.8722" fwhm="0.00881001" res="18959.6" algo="Sum"/><pk mz="167.08942442" i="1714.95" sn="138.734" a="19.4298" fwhm="0.0099378" res="16813.5" algo="Sum"/><pk mz="167.18031323" i="497.004" sn="40.1912" a="4.88164" fwhm="0.00928428" res="18006.8" algo="Sum"/><pk mz="168.94996177" i="502.845" sn="39.8445" a="4.97643" fwhm="0.00842247" res="20059.4" algo="Sum"/><pk mz="169.03688127" i="1015.32" sn="80.1716" a="10.334" fwhm="0.00963382" res="17546.2" algo="Sum"/><pk mz="169.05899618" i="2441.13" sn="192.582" a="29.0425" fwhm="0.00980061" res="17249.8" algo="Sum"/><pk mz="169.09532134" i="1112.43" sn="87.6741" a="12.4868" fwhm="0.010807" res="15646.9" algo="Sum"/><pk mz="169.19594896" i="815.062" sn="64.06" a="8.29624" fwhm="0.0089079" res="18993.9" algo="Sum"/><pk mz="169.98678316" i="557.882" sn="42.9004" a="5.78657" fwhm="0.00922239" res="18432" algo="Sum"/><pk mz="170.03389384" i="1113.7" sn="85.4633" a="14.9542" fwhm="0.0111065" res="15309.5" algo="Sum"/><pk mz="170.06041689" i="538.398" sn="41.3143" a="5.97718" fwhm="0.0102277" res="16627.4" algo="Sum"/><pk mz="170.09578803" i="1049.4" sn="80.4713" a="13.2356" fwhm="0.0114266" res="14885.9" algo="Sum"/><pk mz="170.85540138" i="1287.35" sn="97.3863" a="13.3083" fwhm="0.00952552" res="17936.6" algo="Sum"/><pk mz="171.10022252" i="2183.55" sn="164.259" a="21.9858" fwhm="0.00922601" res="18545.4" algo="Sum"/><pk mz="172.09591985" i="838.108" sn="62.3032" a="9.99842" fwhm="0.0111003" res="15503.7" algo="Sum"/><pk mz="172.85242156" i="1007.18" sn="73.8186" a="9.98529" fwhm="0.00900291" res="19199.6" algo="Sum"/><pk mz="172.98060128" i="856.211" sn="62.6841" a="9.36615" fwhm="0.0092384" res="18724.1" algo="Sum"/><pk mz="173.05974533" i="588.929" sn="43.1131" a="6.56085" fwhm="0.014554" res="11890.9" algo="Sum"/><pk mz="173.07955439" i="4525.96" sn="331.327" a="54.0648" fwhm="0.00965613" res="17924.3" algo="Sum"/><pk mz="173.13343903" i="455.259" sn="33.3277" a="4.88518" fwhm="0.00973429" res="17785.9" algo="Sum"/><pk mz="173.15458918" i="538.753" sn="39.4399" a="5.9107" fwhm="0.00941788" res="18385.7" algo="Sum"/><pk mz="174.93885814" i="4497.26" sn="321.017" a="43.2478" fwhm="0.0089307" res="19588.5" algo="Sum"/><pk mz="174.99249897" i="784.53" sn="55.998" a="12.0687" fwhm="0.0130176" res="13442.8" algo="Sum"/><pk mz="175.03543706" i="2176.59" sn="155.36" a="36.3081" fwhm="0.0156281" res="11200.1" algo="Sum"/><pk mz="175.05780525" i="453.389" sn="32.3597" a="5.09092" fwhm="0.00766577" res="22836.3" algo="Sum"/><pk mz="175.11970051" i="8599.33" sn="612.201" a="94.9934" fwhm="0.00985846" res="17763.4" algo="Sum"/><pk mz="175.14876589" i="1372.6" sn="97.5662" a="16.206" fwhm="0.010474" res="16722.2" algo="Sum"/><pk mz="176.06655045" i="2645.76" sn="183.125" a="29.3913" fwhm="0.00961979" res="18302.5" algo="Sum"/><pk mz="176.12262830" i="720.943" sn="49.7749" a="9.8897" fwhm="0.012388" res="14217.2" algo="Sum"/><pk mz="177.00809375" i="698.544" sn="47.1225" a="7.45957" fwhm="0.0107715" res="16433.1" algo="Sum"/><pk mz="177.02513392" i="1675.01" sn="112.972" a="18.4834" fwhm="0.00982953" res="18009.5" algo="Sum"/><pk mz="177.06118322" i="1263.1" sn="85.0884" a="18.5007" fwhm="0.0122638" res="14437.8" algo="Sum"/><pk mz="178.02545813" i="814.219" sn="53.8235" a="9.61229" fwhm="0.00967054" res="18409" algo="Sum"/><pk mz="178.05972027" i="878.65" sn="58.0826" a="10.8243" fwhm="0.010673" res="16683.2" algo="Sum"/><pk mz="179.10647671" i="454.404" sn="29.4746" a="4.79212" fwhm="0.00880919" res="20331.8" algo="Sum"/><pk mz="179.18010489" i="593.136" sn="38.467" a="6.21296" fwhm="0.00967754" res="18515" algo="Sum"/><pk mz="180.00431061" i="2038.25" sn="130.69" a="23.1028" fwhm="0.0102747" res="17519.2" algo="Sum"/><pk mz="180.88403097" i="478.543" sn="30.1017" a="5.14671" fwhm="0.0100959" res="17916.6" algo="Sum"/><pk mz="180.98802308" i="826.075" sn="51.9507" a="10.4348" fwhm="0.0111105" res="16289.8" algo="Sum"/><pk mz="181.08546690" i="2071.82" sn="130.295" a="26.2614" fwhm="0.0112284" res="16127.4" algo="Sum"/><pk mz="182.05845203" i="3377.02" sn="208.734" a="36.9952" fwhm="0.0100331" res="18145.7" algo="Sum"/><pk mz="182.08194651" i="1742.41" sn="107.575" a="22.8745" fwhm="0.0110092" res="16539.1" algo="Sum"/><pk mz="183.06257927" i="613.375" sn="36.835" a="7.48818" fwhm="0.0102083" res="17932.7" algo="Sum"/><pk mz="183.21147137" i="476.062" sn="28.4374" a="5.02132" fwhm="0.00931321" res="19672.2" algo="Sum"/><pk mz="184.07403238" i="2786.49" sn="162.581" a="29.4933" fwhm="0.00961732" res="19139.8" algo="Sum"/><pk mz="184.09504226" i="3138.24" sn="183.104" a="34.3818" fwhm="0.0101025" res="18222.8" algo="Sum"/><pk mz="185.03278005" i="1340.55" sn="76.5125" a="19.5535" fwhm="0.0121481" res="15231.4" algo="Sum"/><pk mz="185.07342541" i="522.28" sn="29.8027" a="10.8135" fwhm="0.0193081" res="9585.27" algo="Sum"/><pk mz="185.11551029" i="50411.6" sn="2875.62" a="528.881" fwhm="0.00939904" res="19695.1" algo="Sum"/><pk mz="186.11887430" i="4537.84" sn="255.919" a="51.4234" fwhm="0.00984616" res="18902.7" algo="Sum"/><pk mz="187.05826622" i="2332.86" sn="129.265" a="27.0044" fwhm="0.00974816" res="19189.1" algo="Sum"/><pk mz="187.11987089" i="599.254" sn="33.205" a="9.65164" fwhm="0.0128803" res="14527.6" algo="Sum"/><pk mz="188.07124098" i="10639.7" sn="581.004" a="116.308" fwhm="0.00974659" res="19296.1" algo="Sum"/><pk mz="189.02218665" i="2090.78" sn="112.101" a="29.9782" fwhm="0.0130071" res="14532.3" algo="Sum"/><pk mz="189.05116377" i="548.966" sn="29.4337" a="8.26096" fwhm="0.0188183" res="10046.1" algo="Sum"/><pk mz="189.07440151" i="3450.53" sn="185.006" a="39.833" fwhm="0.0105091" res="17991.5" algo="Sum"/><pk mz="189.08695407" i="1708.29" sn="91.593" a="17.037" fwhm="0.00870906" res="21711.5" algo="Sum"/><pk mz="189.13321653" i="554.602" sn="29.6585" a="9.73584" fwhm="0.0160994" res="11747.8" algo="Sum"/><pk mz="189.16402891" i="941.642" sn="50.2644" a="10.9828" fwhm="0.0100554" res="18812.2" algo="Sum"/><pk mz="190.91252687" i="1604.88" sn="81.7366" a="18.1959" fwhm="0.0103845" res="18384.3" algo="Sum"/><pk mz="191.01016811" i="566.315" sn="28.7151" a="8.33776" fwhm="0.0151556" res="12603.3" algo="Sum"/><pk mz="191.04087582" i="11635.8" sn="589.438" a="133.943" fwhm="0.0102564" res="18626.6" algo="Sum"/><pk mz="191.07665431" i="3503.19" sn="177.303" a="48.5829" fwhm="0.0117725" res="16230.8" algo="Sum"/><pk mz="192.02508116" i="641.732" sn="31.86" a="6.70655" fwhm="0.0105219" res="18250.1" algo="Sum"/><pk mz="192.04170787" i="1471.73" sn="73.0671" a="20.9327" fwhm="0.0122439" res="15684.6" algo="Sum"/><pk mz="192.96207739" i="889.697" sn="43.418" a="10.3822" fwhm="0.0107281" res="17986.6" algo="Sum"/><pk mz="193.00127564" i="1443.98" sn="70.4658" a="17.8031" fwhm="0.0109823" res="17573.8" algo="Sum"/><pk mz="193.03816833" i="477.506" sn="23.3022" a="7.36499" fwhm="0.0177413" res="10880.7" algo="Sum"/><pk mz="193.05162795" i="509.609" sn="24.8688" a="6.81006" fwhm="0.0162739" res="11862.6" algo="Sum"/><pk mz="193.12178606" i="475.5" sn="23.2034" a="5.99331" fwhm="0.00994437" res="19420.2" algo="Sum"/><pk mz="193.19545129" i="460.405" sn="22.461" a="4.81037" fwhm="0.00967522" res="19968.1" algo="Sum"/><pk mz="194.02355614" i="482.83" sn="23.2996" a="6.06813" fwhm="0.0120536" res="16096.8" algo="Sum"/><pk mz="195.10008655" i="904.871" sn="42.9278" a="13.4913" fwhm="0.0128701" res="15159.2" algo="Sum"/><pk mz="196.86556991" i="4067.49" sn="186.758" a="47.4401" fwhm="0.0105122" res="18727.4" algo="Sum"/><pk mz="196.99708235" i="571.149" sn="26.117" a="7.75066" fwhm="0.0106695" res="18463.5" algo="Sum"/><pk mz="197.07919971" i="1473.17" sn="67.1468" a="16.8615" fwhm="0.0104834" res="18799.3" algo="Sum"/><pk mz="197.10228037" i="1193.61" sn="54.3515" a="14.5859" fwhm="0.0151712" res="12991.9" algo="Sum"/><pk mz="197.22698994" i="467.822" sn="21.2067" a="4.99289" fwhm="0.0102725" res="19199.4" algo="Sum"/><pk mz="198.08538386" i="719.37" sn="32.0289" a="11.1192" fwhm="0.0125792" res="15747.1" algo="Sum"/><pk mz="198.86254421" i="3827.32" sn="168.346" a="44.6961" fwhm="0.0105952" res="18769.1" algo="Sum"/><pk mz="199.09479769" i="652.573" sn="28.4874" a="10.0438" fwhm="0.0117982" res="16875" algo="Sum"/><pk mz="199.13042644" i="893.559" sn="38.9916" a="11.255" fwhm="0.0113706" res="17512.7" algo="Sum"/><pk mz="199.16988048" i="512.835" sn="22.3782" a="6.45777" fwhm="0.00995106" res="20014.9" algo="Sum"/><pk mz="200.04131848" i="1691.19" sn="72.9642" a="20.3123" fwhm="0.0109357" res="18292.4" algo="Sum"/><pk mz="200.06932528" i="1490.84" sn="64.3202" a="19.0511" fwhm="0.0109389" res="18289.8" algo="Sum"/><pk mz="200.85980673" i="1383.43" sn="58.7901" a="14.2117" fwhm="0.00946654" res="21217.9" algo="Sum"/><pk mz="201.08929409" i="2086.49" sn="88.5541" a="25.3505" fwhm="0.0109887" res="18299.6" algo="Sum"/><pk mz="201.11061538" i="517.489" sn="21.9631" a="6.01962" fwhm="0.0107932" res="18633.2" algo="Sum"/><pk mz="201.16434413" i="508.059" sn="21.5624" a="5.87025" fwhm="0.0111651" res="18017.2" algo="Sum"/><pk mz="201.18578012" i="2330.97" sn="98.9282" a="28.341" fwhm="0.0108763" res="18497.6" algo="Sum"/><pk mz="202.03385458" i="1139.48" sn="47.8162" a="12.53" fwhm="0.0111201" res="18168.4" algo="Sum"/><pk mz="202.05113410" i="1657.4" sn="69.55" a="21.376" fwhm="0.011811" res="17107" algo="Sum"/><pk mz="202.99072884" i="645.054" sn="26.6179" a="10.9981" fwhm="0.0118273" res="17163" algo="Sum"/><pk mz="203.03366919" i="2775" sn="114.505" a="21.5605" fwhm="0.0073483" res="27630" algo="Sum"/><pk mz="203.05331202" i="166456" sn="6868.47" a="1746.03" fwhm="0.00928691" res="21864.5" algo="Sum"/><pk mz="203.10338481" i="584.022" sn="24.0985" a="10.8395" fwhm="0.0186925" res="10865.5" algo="Sum"/><pk mz="203.14974810" i="578.739" sn="23.8575" a="9.6694" fwhm="0.0154564" res="13143.4" algo="Sum"/><pk mz="203.18009951" i="877.336" sn="36.1162" a="11.691" fwhm="0.0109488" res="18557.3" algo="Sum"/><pk mz="204.05677673" i="11381.8" sn="459.574" a="140.067" fwhm="0.0108803" res="18754.6" algo="Sum"/><pk mz="204.12367641" i="3009.76" sn="121.223" a="38.5498" fwhm="0.0107588" res="18972.7" algo="Sum"/><pk mz="204.95691299" i="459.876" sn="18.1602" a="6.01922" fwhm="0.0113495" res="18058.6" algo="Sum"/><pk mz="205.00231843" i="1216.3" sn="47.9389" a="16.32" fwhm="0.0111138" res="18445.7" algo="Sum"/><pk mz="205.05764935" i="2386.35" sn="93.8536" a="37.0024" fwhm="0.0130039" res="15769" algo="Sum"/><pk mz="205.08774569" i="3402.86" sn="133.666" a="72.5862" fwhm="0.0175094" res="11713" algo="Sum"/><pk mz="205.12377721" i="623.357" sn="24.4678" a="9.54376" fwhm="0.0144795" res="14166.5" algo="Sum"/><pk mz="205.19574235" i="533.037" sn="20.8765" a="6.31175" fwhm="0.0104165" res="19699" algo="Sum"/><pk mz="206.09020096" i="488.472" sn="18.7978" a="7.07455" fwhm="0.0169902" res="12129.9" algo="Sum"/><pk mz="206.89426537" i="7802.72" sn="294.928" a="91.1961" fwhm="0.0106767" res="19378.2" algo="Sum"/><pk mz="207.01475700" i="6334.24" sn="239.109" a="82.199" fwhm="0.0112215" res="18448" algo="Sum"/><pk mz="207.05144241" i="1260.45" sn="47.5802" a="20.9718" fwhm="0.0133155" res="15549.7" algo="Sum"/><pk mz="207.10888806" i="538.354" sn="20.3221" a="11.5149" fwhm="0.0221597" res="9346.21" algo="Sum"/><pk mz="208.01725999" i="553.751" sn="20.7241" a="9.44477" fwhm="0.0136492" res="15240.3" algo="Sum"/><pk mz="208.89152620" i="5036.17" sn="185.62" a="60.7163" fwhm="0.0109574" res="19063.9" algo="Sum"/><pk mz="208.93590568" i="614.961" sn="22.6643" a="9.65908" fwhm="0.0126121" res="16566.3" algo="Sum"/><pk mz="209.01302524" i="555.767" sn="20.4804" a="8.61014" fwhm="0.0128348" res="16284.9" algo="Sum"/><pk mz="209.11543720" i="1129.59" sn="41.6252" a="16.0848" fwhm="0.0118874" res="17591.4" algo="Sum"/><pk mz="209.15401611" i="538.057" sn="19.8268" a="7.44612" fwhm="0.0117899" res="17740" algo="Sum"/><pk mz="210.05064564" i="1514.23" sn="55.204" a="19.1557" fwhm="0.0111832" res="18782.7" algo="Sum"/><pk mz="210.88891788" i="828.96" sn="29.961" a="10.419" fwhm="0.0113016" res="18660.1" algo="Sum"/><pk mz="211.01138354" i="479.824" sn="17.3372" a="7.69831" fwhm="0.0136489" res="15460" algo="Sum"/><pk mz="211.09516514" i="652.441" sn="23.5537" a="10.28" fwhm="0.0133989" res="15754.6" algo="Sum"/><pk mz="211.13065501" i="714.997" sn="25.7712" a="13.71" fwhm="0.0137142" res="15395" algo="Sum"/><pk mz="212.83955668" i="2730.21" sn="95.0748" a="33.789" fwhm="0.0112348" res="18944.6" algo="Sum"/><pk mz="213.00029941" i="1128.79" sn="39.025" a="16.0019" fwhm="0.0113863" res="18706.7" algo="Sum"/><pk mz="213.07511002" i="735.05" sn="25.3621" a="11.2752" fwhm="0.0121419" res="17548.7" algo="Sum"/><pk mz="213.11059454" i="1300.79" sn="44.8327" a="19.1207" fwhm="0.0120576" res="17674.4" algo="Sum"/><pk mz="213.14668027" i="3073.98" sn="105.82" a="40.2955" fwhm="0.0115722" res="18418.9" algo="Sum"/><pk mz="214.00653599" i="638.427" sn="21.5893" a="8.83406" fwhm="0.013094" res="16343.8" algo="Sum"/><pk mz="214.83647002" i="3047.22" sn="101.313" a="35.158" fwhm="0.0104892" res="20481.6" algo="Sum"/><pk mz="215.01675270" i="620.039" sn="20.5799" a="9.70751" fwhm="0.0134089" res="16035.4" algo="Sum"/><pk mz="215.12597955" i="818.472" sn="27.1658" a="10.2794" fwhm="0.0111903" res="19224.3" algo="Sum"/><pk mz="215.17984115" i="748.597" sn="24.8439" a="9.36126" fwhm="0.0116593" res="18455.7" algo="Sum"/><pk mz="216.01548552" i="872.997" sn="28.6406" a="12.0791" fwhm="0.011622" res="18586.7" algo="Sum"/><pk mz="216.83414844" i="1181.56" sn="38.2171" a="13.1968" fwhm="0.0104861" res="20678.2" algo="Sum"/><pk mz="216.92299218" i="23861.8" sn="771.432" a="279.491" fwhm="0.0107358" res="20205.7" algo="Sum"/><pk mz="216.95425906" i="794.026" sn="25.6702" a="13.0374" fwhm="0.0138752" res="15636.1" algo="Sum"/><pk mz="217.08232847" i="1548.37" sn="50.0431" a="20.802" fwhm="0.013356" res="16253.5" algo="Sum"/><pk mz="217.10591461" i="4038.13" sn="130.52" a="57.5027" fwhm="0.0115617" res="18778" algo="Sum"/><pk mz="217.15887512" i="750.987" sn="24.2499" a="11.1953" fwhm="0.0133964" res="16210.2" algo="Sum"/><pk mz="217.19583010" i="588.592" sn="18.9877" a="7.94946" fwhm="0.0117573" res="18473.2" algo="Sum"/><pk mz="217.92672939" i="586.858" sn="18.7528" a="7.23465" fwhm="0.0111319" res="19576.8" algo="Sum"/><pk mz="218.02830579" i="8967.86" sn="286.452" a="111.326" fwhm="0.0110894" res="19661" algo="Sum"/><pk mz="218.92006200" i="7717.63" sn="243.155" a="94.4474" fwhm="0.0110914" res="19737.9" algo="Sum"/><pk mz="219.02720292" i="222045" sn="6966.26" a="2427.27" fwhm="0.00964096" res="22718.4" algo="Sum"/><pk mz="219.08362582" i="3094.73" sn="96.8636" a="46.1525" fwhm="0.0124351" res="17618.2" algo="Sum"/><pk mz="219.13753634" i="584.95" sn="18.2657" a="8.35221" fwhm="0.0113898" res="19239.8" algo="Sum"/><pk mz="219.17462896" i="882.068" sn="27.5034" a="11.341" fwhm="0.0114539" res="19135.3" algo="Sum"/><pk mz="219.19750499" i="592.953" sn="18.4796" a="6.15408" fwhm="0.0110462" res="19843.7" algo="Sum"/><pk mz="219.21143000" i="955.573" sn="29.781" a="13.8503" fwhm="0.0126203" res="17369.7" algo="Sum"/><pk mz="220.03024845" i="15761.4" sn="483.822" a="198.828" fwhm="0.0111489" res="19735.6" algo="Sum"/><pk mz="220.06656169" i="883.019" sn="27.0895" a="13.3002" fwhm="0.0131778" res="16699.8" algo="Sum"/><pk mz="220.93482575" i="2996.64" sn="90.511" a="41.0684" fwhm="0.0123176" res="17936.4" algo="Sum"/><pk mz="221.02580350" i="16798.8" sn="506.883" a="233.512" fwhm="0.0124585" res="17741" algo="Sum"/><pk mz="221.06371652" i="2561.06" sn="77.2273" a="38.6348" fwhm="0.0125361" res="17634.2" algo="Sum"/><pk mz="221.11675488" i="1313.05" sn="39.5675" a="18.0257" fwhm="0.0116783" res="18933.9" algo="Sum"/><pk mz="221.15203384" i="457.925" sn="13.7992" a="6.64558" fwhm="0.0130685" res="16922.6" algo="Sum"/><pk mz="222.02937663" i="1238.73" sn="36.8967" a="20.2309" fwhm="0.0135507" res="16385" algo="Sum"/><pk mz="222.86816028" i="8454.6" sn="249.114" a="102.976" fwhm="0.0112342" res="19838.4" algo="Sum"/><pk mz="222.97236240" i="578.743" sn="17.0476" a="9.23138" fwhm="0.0154514" res="14430.6" algo="Sum"/><pk mz="222.98860330" i="769.867" sn="22.6775" a="10.0485" fwhm="0.0136032" res="16392.4" algo="Sum"/><pk mz="223.01352868" i="577.08" sn="16.9987" a="8.60443" fwhm="0.0160623" res="13884.3" algo="Sum"/><pk mz="223.06434876" i="545.702" sn="16.0744" a="8.69841" fwhm="0.0148545" res="15016.6" algo="Sum"/><pk mz="223.09571417" i="1580" sn="46.5415" a="22.3337" fwhm="0.0115616" res="19296.2" algo="Sum"/><pk mz="223.13091584" i="741.038" sn="21.8285" a="11.2149" fwhm="0.012274" res="18179.2" algo="Sum"/><pk mz="223.16755732" i="569.668" sn="16.7805" a="8.50516" fwhm="0.0124894" res="17868.5" algo="Sum"/><pk mz="224.12892662" i="566.381" sn="16.5286" a="9.22521" fwhm="0.0136353" res="16437.4" algo="Sum"/><pk mz="224.86531266" i="6105.08" sn="176.553" a="78.2369" fwhm="0.0116268" res="19340.3" algo="Sum"/><pk mz="225.03493580" i="7691.91" sn="222.377" a="108.112" fwhm="0.0121039" res="18592" algo="Sum"/><pk mz="225.11017409" i="1095.76" sn="31.6717" a="16.2533" fwhm="0.0134243" res="16768.8" algo="Sum"/><pk mz="225.14480232" i="640.841" sn="18.522" a="15.373" fwhm="0.0248965" res="9043.22" algo="Sum"/><pk mz="226.02560732" i="720.861" sn="20.5685" a="8.11422" fwhm="0.0109125" res="20712.5" algo="Sum"/><pk mz="226.04423001" i="1648.72" sn="47.0321" a="27.9682" fwhm="0.0150775" res="14992.2" algo="Sum"/><pk mz="226.86285670" i="1289.26" sn="36.2334" a="18.1232" fwhm="0.0121462" res="18677.7" algo="Sum"/><pk mz="226.95174554" i="22879.3" sn="641.301" a="280.36" fwhm="0.0113067" res="20072.3" algo="Sum"/><pk mz="226.98415243" i="1209.18" sn="33.8531" a="19.934" fwhm="0.0139739" res="16243.4" algo="Sum"/><pk mz="227.07979042" i="1037.08" sn="28.9294" a="23.5392" fwhm="0.0169747" res="13377.5" algo="Sum"/><pk mz="227.12588403" i="3250.57" sn="90.5031" a="47.8102" fwhm="0.0122245" res="18579.6" algo="Sum"/><pk mz="227.17676589" i="623.256" sn="17.3308" a="12.3368" fwhm="0.0161168" res="14095.7" algo="Sum"/><pk mz="227.23751233" i="752.011" sn="20.8897" a="9.76408" fwhm="0.0117438" res="19349.6" algo="Sum"/><pk mz="227.95520173" i="817.907" sn="22.3446" a="11.5056" fwhm="0.0116336" res="19594.5" algo="Sum"/><pk mz="228.26875874" i="1396.39" sn="38.0285" a="17.7118" fwhm="0.0120204" res="18990.2" algo="Sum"/><pk mz="228.81304515" i="976.833" sn="26.3271" a="12.8401" fwhm="0.012512" res="18287.5" algo="Sum"/><pk mz="229.05090054" i="745.837" sn="19.9803" a="13.1749" fwhm="0.012628" res="18138.4" algo="Sum"/><pk mz="229.14373219" i="1084.11" sn="29.0037" a="13.4261" fwhm="0.0115292" res="19875" algo="Sum"/><pk mz="229.15476577" i="1369.29" sn="36.6332" a="19.2946" fwhm="0.014237" res="16095.7" algo="Sum"/><pk mz="229.19615252" i="565.615" sn="15.1321" a="7.81048" fwhm="0.0134649" res="17021.7" algo="Sum"/><pk mz="229.21673239" i="1626.54" sn="43.5156" a="22.7723" fwhm="0.0120996" res="18944.1" algo="Sum"/><pk mz="230.24828713" i="3894.85" sn="103.008" a="51.2253" fwhm="0.0120697" res="19076.6" algo="Sum"/><pk mz="230.81008866" i="1029.54" sn="26.9228" a="14.072" fwhm="0.0131101" res="17605.5" algo="Sum"/><pk mz="231.08327642" i="517.747" sn="13.5076" a="8.75041" fwhm="0.0154749" res="14932.8" algo="Sum"/><pk mz="231.25181412" i="542.276" sn="14.1411" a="7.82873" fwhm="0.0134095" res="17245.4" algo="Sum"/><pk mz="232.80826423" i="468.509" sn="11.9996" a="5.91326" fwhm="0.0114691" res="20298.7" algo="Sum"/><pk mz="232.89689689" i="29395.4" sn="752.499" a="366.321" fwhm="0.0113664" res="20490" algo="Sum"/><pk mz="232.92693878" i="584.555" sn="14.9641" a="10.2544" fwhm="0.0190444" res="12230.7" algo="Sum"/><pk mz="233.00085139" i="1417.78" sn="36.2896" a="20.831" fwhm="0.0144355" res="16140.8" algo="Sum"/><pk mz="233.04256937" i="531.184" sn="13.5948" a="9.48282" fwhm="0.0179253" res="13000.7" algo="Sum"/><pk mz="233.07824549" i="1086.99" sn="27.8198" a="19.9501" fwhm="0.012935" res="18019.2" algo="Sum"/><pk mz="233.15133474" i="1377.89" sn="35.2638" a="20.6291" fwhm="0.0129826" res="17958.7" algo="Sum"/><pk mz="233.22670034" i="828.853" sn="21.2097" a="11.2903" fwhm="0.0117592" res="19833.5" algo="Sum"/><pk mz="233.90069020" i="677.368" sn="17.1844" a="10.4351" fwhm="0.0126385" res="18506.9" algo="Sum"/><pk mz="234.00226978" i="1310.09" sn="33.2223" a="19.2852" fwhm="0.0121539" res="19253.3" algo="Sum"/><pk mz="234.89413225" i="11514.9" sn="287.807" a="152.183" fwhm="0.0118553" res="19813.5" algo="Sum"/><pk mz="234.95089183" i="468.778" sn="11.7159" a="10.7867" fwhm="0.0226711" res="10363.4" algo="Sum"/><pk mz="234.98172874" i="786.384" sn="19.641" a="11.6787" fwhm="0.0132643" res="17715.3" algo="Sum"/><pk mz="235.05694415" i="774.301" sn="19.3095" a="12.4359" fwhm="0.0126023" res="18651.8" algo="Sum"/><pk mz="235.09226650" i="1010.1" sn="25.1635" a="15.0844" fwhm="0.0160432" res="14653.7" algo="Sum"/><pk mz="235.13104476" i="687.462" sn="17.1104" a="10.8373" fwhm="0.0133116" res="17663.6" algo="Sum"/><pk mz="235.16942271" i="1128.64" sn="28.0825" a="16.1703" fwhm="0.0129791" res="18119" algo="Sum"/><pk mz="235.20507635" i="497.153" sn="12.3663" a="7.48264" fwhm="0.0138056" res="17036.9" algo="Sum"/><pk mz="236.03993869" i="599.469" sn="14.7515" a="12.4904" fwhm="0.0169069" res="13961.1" algo="Sum"/><pk mz="236.89364384" i="780.949" sn="19.0021" a="11.5055" fwhm="0.0168428" res="14065" algo="Sum"/><pk mz="236.90611893" i="643.469" sn="15.6541" a="9.19137" fwhm="0.0119543" res="19817.7" algo="Sum"/><pk mz="237.07954317" i="930.235" sn="22.6077" a="15.3334" fwhm="0.0139167" res="17035.7" algo="Sum"/><pk mz="237.11002484" i="992.543" sn="24.122" a="16.6907" fwhm="0.013599" res="17435.8" algo="Sum"/><pk mz="237.14765008" i="1605.67" sn="39.023" a="23.1967" fwhm="0.0125908" res="18834.9" algo="Sum"/><pk mz="237.22101723" i="572.861" sn="13.9224" a="7.35118" fwhm="0.0113999" res="20809" algo="Sum"/><pk mz="238.84193854" i="4960.95" sn="119.398" a="64.8837" fwhm="0.011991" res="19918.4" algo="Sum"/><pk mz="239.06473194" i="1363.18" sn="32.782" a="18.313" fwhm="0.0130025" res="18386.1" algo="Sum"/><pk mz="239.08924784" i="10764.1" sn="258.857" a="144.551" fwhm="0.0122311" res="19547.6" algo="Sum"/><pk mz="239.12590069" i="1238.83" sn="29.7918" a="17.0098" fwhm="0.0148598" res="16092.2" algo="Sum"/><pk mz="239.13984150" i="1221.17" sn="29.3669" a="17.2642" fwhm="0.0188752" res="12669.6" algo="Sum"/><pk mz="239.16192015" i="2636.61" sn="63.4058" a="36.866" fwhm="0.0120169" res="19902.1" algo="Sum"/><pk mz="240.09269086" i="1255.26" sn="29.992" a="19.7712" fwhm="0.0131999" res="18189" algo="Sum"/><pk mz="240.23305111" i="566.684" sn="13.5345" a="8.37967" fwhm="0.0131255" res="18302.8" algo="Sum"/><pk mz="240.83918094" i="3992.57" sn="95.0949" a="51.1852" fwhm="0.011914" res="20214.8" algo="Sum"/><pk mz="240.96732781" i="1342.15" sn="31.9487" a="20.8133" fwhm="0.0130413" res="18477.3" algo="Sum"/><pk mz="241.00906323" i="1856.35" sn="44.1853" a="26.5063" fwhm="0.0132849" res="18141.6" algo="Sum"/><pk mz="241.02928770" i="971.875" sn="23.1328" a="15.7238" fwhm="0.0152032" res="15853.9" algo="Sum"/><pk mz="241.10453584" i="772.293" sn="18.3818" a="16.8478" fwhm="0.0146814" res="16422.4" algo="Sum"/><pk mz="241.15556650" i="1525.27" sn="36.3039" a="21.7971" fwhm="0.0171976" res="14022.6" algo="Sum"/><pk mz="241.17926605" i="703.49" sn="16.7442" a="11.5493" fwhm="0.0161152" res="14966" algo="Sum"/><pk mz="241.21589428" i="477.662" sn="11.3691" a="7.85388" fwhm="0.0164165" res="14693.5" algo="Sum"/><pk mz="241.25275746" i="482.559" sn="11.4757" a="8.36826" fwhm="0.0135597" res="17791.8" algo="Sum"/><pk mz="242.01912250" i="742.3" sn="17.4582" a="13.7461" fwhm="0.0140526" res="17222.3" algo="Sum"/><pk mz="242.83690217" i="953.227" sn="22.0947" a="13.4253" fwhm="0.0127764" res="19006.7" algo="Sum"/><pk mz="242.92560328" i="16777.8" sn="388.326" a="220.76" fwhm="0.0120496" res="20160.5" algo="Sum"/><pk mz="243.00952787" i="480.565" sn="11.0934" a="8.83532" fwhm="0.0182718" res="13299.7" algo="Sum"/><pk mz="243.05324889" i="479.522" sn="11.0508" a="9.98398" fwhm="0.0208674" res="11647.5" algo="Sum"/><pk mz="243.09948430" i="3611.69" sn="83.1064" a="53.237" fwhm="0.013101" res="18555.7" algo="Sum"/><pk mz="243.21109838" i="1428.97" sn="32.7809" a="19.5606" fwhm="0.0125119" res="19438.4" algo="Sum"/><pk mz="243.92958583" i="644.067" sn="14.582" a="11.8523" fwhm="0.0151251" res="16127.5" algo="Sum"/><pk mz="244.07907663" i="523.372" sn="11.8225" a="6.95659" fwhm="0.0135771" res="17977.3" algo="Sum"/><pk mz="244.10165073" i="635.56" sn="14.3571" a="12.6653" fwhm="0.0165166" res="14779.1" algo="Sum"/><pk mz="244.92446233" i="1279.71" sn="28.5674" a="20.2533" fwhm="0.0135788" res="18037.2" algo="Sum"/><pk mz="245.04564369" i="1462.58" sn="32.5356" a="20.785" fwhm="0.0131303" res="18662.6" algo="Sum"/><pk mz="245.07859914" i="3643.09" sn="80.9863" a="53.7128" fwhm="0.0134416" res="18232.9" algo="Sum"/><pk mz="245.13737087" i="597.688" sn="13.2863" a="6.0791" fwhm="0.0105134" res="23316.6" algo="Sum"/><pk mz="245.14925599" i="623.983" sn="13.8708" a="10.5783" fwhm="0.0195759" res="12523" algo="Sum"/><pk mz="245.22683802" i="611.782" sn="13.598" a="9.12379" fwhm="0.0133245" res="18404.2" algo="Sum"/><pk mz="246.08233128" i="479.314" sn="10.533" a="8.7693" fwhm="0.0139603" res="17627.3" algo="Sum"/><pk mz="247.09057395" i="478.401" sn="10.3971" a="10.6793" fwhm="0.0197868" res="12487.6" algo="Sum"/><pk mz="247.13070190" i="1198.38" sn="26.0434" a="21.8488" fwhm="0.0139693" res="17691" algo="Sum"/><pk mz="247.24247145" i="1075.67" sn="23.3718" a="17.5485" fwhm="0.0133669" res="18496.7" algo="Sum"/><pk mz="248.87057657" i="15287.4" sn="326.413" a="204.993" fwhm="0.0124254" res="20029.2" algo="Sum"/><pk mz="248.99813606" i="609.51" sn="13.0092" a="9.61017" fwhm="0.0145076" res="17163.3" algo="Sum"/><pk mz="249.04637534" i="1785.68" sn="38.1107" a="31.9683" fwhm="0.0197828" res="12589" algo="Sum"/><pk mz="249.05983733" i="1623.97" sn="34.6554" a="20.0468" fwhm="0.0120802" res="20617.3" algo="Sum"/><pk mz="249.09496999" i="1255.1" sn="26.7837" a="20.4629" fwhm="0.0162503" res="15328.7" algo="Sum"/><pk mz="249.15658927" i="5990.49" sn="127.837" a="103.351" fwhm="0.0146812" res="16971.1" algo="Sum"/><pk mz="249.18437813" i="2290.59" sn="48.8811" a="34.2774" fwhm="0.0135429" res="18399.6" algo="Sum"/><pk mz="250.16022070" i="870.2" sn="18.2956" a="15.9037" fwhm="0.017668" res="14159" algo="Sum"/><pk mz="250.17887806" i="920.599" sn="19.3478" a="18.1295" fwhm="0.0194514" res="12861.8" algo="Sum"/><pk mz="250.86811476" i="7053.64" sn="147.27" a="99.4024" fwhm="0.0126305" res="19862" algo="Sum"/><pk mz="250.92060679" i="1247.57" sn="26.0338" a="23.2934" fwhm="0.0138446" res="18124.1" algo="Sum"/><pk mz="251.04814511" i="525.115" sn="10.922" a="11.4365" fwhm="0.0183005" res="13718.1" algo="Sum"/><pk mz="251.12599069" i="953.694" sn="19.7959" a="18.0559" fwhm="0.0158326" res="15861.4" algo="Sum"/><pk mz="251.16295393" i="799.312" sn="16.5885" a="13.727" fwhm="0.0147871" res="16985.3" algo="Sum"/><pk mz="251.19836869" i="1933.88" sn="40.1035" a="28.6126" fwhm="0.0126652" res="19833.8" algo="Sum"/><pk mz="252.86654594" i="776.085" sn="15.7891" a="12.1981" fwhm="0.0140976" res="17936.8" algo="Sum"/><pk mz="252.88541056" i="541.335" sn="11.0095" a="7.40445" fwhm="0.0145946" res="17327.3" algo="Sum"/><pk mz="252.91756578" i="759.034" sn="15.4283" a="11.4593" fwhm="0.0130217" res="19422.8" algo="Sum"/><pk mz="253.05340075" i="523.34" sn="10.6304" a="11.843" fwhm="0.0192157" res="13169.1" algo="Sum"/><pk mz="253.10590504" i="518.462" sn="10.5301" a="9.39546" fwhm="0.015892" res="15926.7" algo="Sum"/><pk mz="253.14170371" i="2147.1" sn="43.6082" a="40.8657" fwhm="0.0137793" res="18371.1" algo="Sum"/><pk mz="254.82108333" i="4065.64" sn="80.799" a="74.428" fwhm="0.0170063" res="14983.9" algo="Sum"/><pk mz="255.06270111" i="1292.17" sn="25.6556" a="22.416" fwhm="0.0144326" res="17672.7" algo="Sum"/><pk mz="255.12136354" i="972.241" sn="19.3021" a="21.8669" fwhm="0.0254275" res="10033.3" algo="Sum"/><pk mz="255.15696563" i="3672.12" sn="72.9034" a="60.66" fwhm="0.0130792" res="19508.7" algo="Sum"/><pk mz="255.26837070" i="1472.07" sn="29.2231" a="22.0057" fwhm="0.0131969" res="19343.1" algo="Sum"/><pk mz="256.15632081" i="1230.83" sn="24.2004" a="23.495" fwhm="0.0158722" res="16138.7" algo="Sum"/><pk mz="256.26438347" i="1687.04" sn="33.1349" a="26.6923" fwhm="0.0147235" res="17405.2" algo="Sum"/><pk mz="256.30004296" i="10036.6" sn="196.919" a="146.246" fwhm="0.0132551" res="19336" algo="Sum"/><pk mz="256.81887850" i="4591.81" sn="89.4623" a="80.669" fwhm="0.016178" res="15874.5" algo="Sum"/><pk mz="256.94009035" i="721.752" sn="14.0547" a="14.2458" fwhm="0.0148888" res="17257.3" algo="Sum"/><pk mz="257.07598645" i="585.933" sn="11.4081" a="13.2447" fwhm="0.0175817" res="14621.8" algo="Sum"/><pk mz="257.15178825" i="1385.89" sn="26.9832" a="30.7363" fwhm="0.0161005" res="15971.6" algo="Sum"/><pk mz="257.18832759" i="659.746" sn="12.8453" a="10.9931" fwhm="0.0142518" res="18046" algo="Sum"/><pk mz="257.22645768" i="888.603" sn="17.2994" a="12.4935" fwhm="0.0142412" res="18062.1" algo="Sum"/><pk mz="257.24767715" i="1137.7" sn="22.1488" a="18.1888" fwhm="0.0143143" res="17971.3" algo="Sum"/><pk mz="257.30340643" i="2034.12" sn="39.5435" a="28.7592" fwhm="0.013075" res="19679" algo="Sum"/><pk mz="258.27924896" i="2516.28" sn="48.0862" a="36.3819" fwhm="0.0127782" res="20212.5" algo="Sum"/><pk mz="258.81673549" i="2196.78" sn="41.7972" a="40.5642" fwhm="0.0149307" res="17334.5" algo="Sum"/><pk mz="258.89937395" i="5416.62" sn="103.06" a="77.4181" fwhm="0.0131486" res="19690.3" algo="Sum"/><pk mz="259.02686284" i="456.585" sn="8.66103" a="8.92791" fwhm="0.017377" res="14906.3" algo="Sum"/><pk mz="259.09334785" i="780.621" sn="14.7735" a="15.143" fwhm="0.0162853" res="15909.7" algo="Sum"/><pk mz="259.13050516" i="3118.52" sn="58.9511" a="50.1614" fwhm="0.0137575" res="18835.6" algo="Sum"/><pk mz="259.16705524" i="940.448" sn="17.7586" a="17.0226" fwhm="0.0166612" res="15555.1" algo="Sum"/><pk mz="259.19116281" i="667.221" sn="12.5911" a="9.43496" fwhm="0.0172413" res="15033.2" algo="Sum"/><pk mz="259.24222955" i="759.439" sn="14.3266" a="11.8843" fwhm="0.0134961" res="19208.7" algo="Sum"/><pk mz="260.13388944" i="527.549" sn="9.84488" a="10.1351" fwhm="0.0141475" res="18387.2" algo="Sum"/><pk mz="260.89827495" i="850.184" sn="15.7251" a="13.581" fwhm="0.0134835" res="19349.5" algo="Sum"/><pk mz="260.94873554" i="2329.13" sn="43.0293" a="35.1797" fwhm="0.0128548" res="20299.7" algo="Sum"/><pk mz="261.01374359" i="1839.49" sn="33.9429" a="39.1696" fwhm="0.0189429" res="13779" algo="Sum"/><pk mz="261.04344673" i="1561.02" sn="28.7961" a="29.1377" fwhm="0.0170169" res="15340.3" algo="Sum"/><pk mz="261.10966916" i="15515.6" sn="285.898" a="226.28" fwhm="0.0134892" res="19357" algo="Sum"/><pk mz="262.11336093" i="2249.38" sn="41.0574" a="34.702" fwhm="0.0139429" res="18799.1" algo="Sum"/><pk mz="262.91584850" i="1043.17" sn="18.8415" a="16.2769" fwhm="0.0138974" res="18918.4" algo="Sum"/><pk mz="262.94624137" i="776.763" sn="14.0311" a="12.5385" fwhm="0.0144845" res="18153.6" algo="Sum"/><pk mz="263.00885998" i="639.022" sn="11.5405" a="14.3938" fwhm="0.0170723" res="15405.6" algo="Sum"/><pk mz="263.08622774" i="3139.69" sn="56.6959" a="53.8041" fwhm="0.0149341" res="17616.5" algo="Sum"/><pk mz="263.12326947" i="760.637" sn="13.7371" a="18.4176" fwhm="0.028475" res="9240.51" algo="Sum"/><pk mz="263.16194047" i="747.743" sn="13.5034" a="11.9619" fwhm="0.0138127" res="19052.1" algo="Sum"/><pk mz="263.19819815" i="7910.65" sn="142.85" a="115.874" fwhm="0.0131699" res="19984.8" algo="Sum"/><pk mz="263.23619533" i="1468.37" sn="26.5157" a="23.9125" fwhm="0.0146688" res="17945.3" algo="Sum"/><pk mz="264.20163999" i="1306.61" sn="23.3904" a="20.341" fwhm="0.0143228" res="18446.2" algo="Sum"/><pk mz="264.84734829" i="4954.74" sn="88.1746" a="96.0303" fwhm="0.0180634" res="14662.1" algo="Sum"/><pk mz="264.91311399" i="523.503" sn="9.31392" a="8.54009" fwhm="0.0147193" res="17997.7" algo="Sum"/><pk mz="264.97200345" i="541.205" sn="9.62885" a="10.3891" fwhm="0.0199877" res="13256.8" algo="Sum"/><pk mz="265.02396514" i="2236.34" sn="39.7879" a="46.5641" fwhm="0.0174018" res="15229.7" algo="Sum"/><pk mz="265.10379485" i="641.007" sn="11.4042" a="10.1909" fwhm="0.0186829" res="14189.7" algo="Sum"/><pk mz="265.13545128" i="1462.99" sn="26.028" a="38.6549" fwhm="0.0233386" res="11360.4" algo="Sum"/><pk mz="265.17739010" i="938.723" sn="16.6975" a="18.0419" fwhm="0.015735" res="16852.7" algo="Sum"/><pk mz="265.21361383" i="882.682" sn="15.7007" a="16.3495" fwhm="0.0162767" res="16294" algo="Sum"/><pk mz="265.25251842" i="1198.78" sn="21.3233" a="18.1472" fwhm="0.0131568" res="20160.8" algo="Sum"/><pk mz="266.17295784" i="1744.41" sn="30.7892" a="31.3276" fwhm="0.0145518" res="18291.3" algo="Sum"/><pk mz="266.84632383" i="3633.45" sn="63.519" a="67.1917" fwhm="0.0172445" res="15474.3" algo="Sum"/><pk mz="266.89418019" i="1050.31" sn="18.3612" a="18.8182" fwhm="0.0149167" res="17892.3" algo="Sum"/><pk mz="267.05826932" i="540.929" sn="9.44092" a="9.70767" fwhm="0.0150694" res="17721.9" algo="Sum"/><pk mz="267.12155431" i="555.584" sn="9.68331" a="11.845" fwhm="0.0232535" res="11487.4" algo="Sum"/><pk mz="267.15716704" i="1511.19" sn="26.3206" a="25.0388" fwhm="0.0154436" res="17298.9" algo="Sum"/><pk mz="267.19290563" i="490.668" sn="8.54148" a="6.11828" fwhm="0.012856" res="20783.4" algo="Sum"/><pk mz="267.22923390" i="492.802" sn="8.57109" a="7.7086" fwhm="0.0163882" res="16306.2" algo="Sum"/><pk mz="268.26525993" i="539.543" sn="9.25671" a="8.51888" fwhm="0.0152369" res="17606.3" algo="Sum"/><pk mz="268.84603343" i="996.596" sn="16.9785" a="15.8145" fwhm="0.0188541" res="14259.3" algo="Sum"/><pk mz="268.86259358" i="1135.98" sn="19.3424" a="18.9406" fwhm="0.0184532" res="14570" algo="Sum"/><pk mz="268.89111648" i="746.852" sn="12.7121" a="12.8624" fwhm="0.0157803" res="17039.7" algo="Sum"/><pk mz="269.13594195" i="841.99" sn="14.2792" a="19.5264" fwhm="0.0221688" res="12140.3" algo="Sum"/><pk mz="269.17258626" i="569.746" sn="9.66136" a="9.26721" fwhm="0.0196669" res="13686.6" algo="Sum"/><pk mz="269.18757131" i="531.739" sn="9.01686" a="8.32454" fwhm="0.0214639" res="12541.4" algo="Sum"/><pk mz="269.22598992" i="845.653" sn="14.3395" a="13.7844" fwhm="0.0149876" res="17963.2" algo="Sum"/><pk mz="269.28402223" i="741.762" sn="12.5778" a="12.8971" fwhm="0.0149388" res="18025.8" algo="Sum"/><pk mz="270.79745927" i="3171.69" sn="53.0038" a="47.2185" fwhm="0.0138282" res="19583.1" algo="Sum"/><pk mz="270.86047675" i="850.297" sn="14.2065" a="14.6573" fwhm="0.0138805" res="19513.7" algo="Sum"/><pk mz="270.97778829" i="5308.69" sn="88.6701" a="77.2239" fwhm="0.0133261" res="20334.4" algo="Sum"/><pk mz="271.03928446" i="833.186" sn="13.9166" a="21.1167" fwhm="0.0203563" res="13314.7" algo="Sum"/><pk mz="271.09230853" i="460.395" sn="7.68931" a="8.53383" fwhm="0.015862" res="17090.7" algo="Sum"/><pk mz="271.11531742" i="466.78" sn="7.79596" a="6.07948" fwhm="0.0142127" res="19075.6" algo="Sum"/><pk mz="271.14556849" i="872.495" sn="14.572" a="22.6731" fwhm="0.0244597" res="11085.4" algo="Sum"/><pk mz="271.16707888" i="1650.24" sn="27.5615" a="26.6359" fwhm="0.0182948" res="14822.1" algo="Sum"/><pk mz="271.18821833" i="1898.34" sn="31.7053" a="38.6059" fwhm="0.0167973" res="16144.8" algo="Sum"/><pk mz="271.24200535" i="701.184" sn="11.7109" a="10.4777" fwhm="0.0141642" res="19149.8" algo="Sum"/><pk mz="271.26260540" i="629.427" sn="10.5124" a="9.69429" fwhm="0.0145459" res="18648.7" algo="Sum"/><pk mz="271.96214464" i="516.611" sn="8.57356" a="12.3811" fwhm="0.0327181" res="8312.27" algo="Sum"/><pk mz="272.79469105" i="4214.13" sn="69.5135" a="64.2836" fwhm="0.0137881" res="19784.8" algo="Sum"/><pk mz="272.94458243" i="1120.95" sn="18.4735" a="21.6481" fwhm="0.0154108" res="17711.2" algo="Sum"/><pk mz="273.10979731" i="527.084" sn="8.68353" a="8.88737" fwhm="0.0193039" res="14147.9" algo="Sum"/><pk mz="273.14623527" i="871.901" sn="14.3643" a="17.2828" fwhm="0.0167535" res="16303.8" algo="Sum"/><pk mz="273.18206483" i="1514.16" sn="24.9433" a="31.7299" fwhm="0.0178716" res="15285.8" algo="Sum"/><pk mz="273.22001335" i="486.578" sn="8.01489" a="8.48172" fwhm="0.0159301" res="17151.2" algo="Sum"/><pk mz="273.25753259" i="836.765" sn="13.7829" a="14.2401" fwhm="0.0136943" res="19954.1" algo="Sum"/><pk mz="274.14231292" i="768.974" sn="12.6089" a="14.9757" fwhm="0.0155804" res="17595.3" algo="Sum"/><pk mz="274.79153921" i="2194.96" sn="35.6988" a="37.7223" fwhm="0.0143953" res="19088.9" algo="Sum"/><pk mz="274.87931787" i="1952.42" sn="31.7541" a="37.1144" fwhm="0.017724" res="15508.8" algo="Sum"/><pk mz="275.03685495" i="519.586" sn="8.44884" a="9.56633" fwhm="0.017404" res="15803.1" algo="Sum"/><pk mz="275.10444376" i="718.335" sn="11.6737" a="15.9778" fwhm="0.0173355" res="15869.5" algo="Sum"/><pk mz="275.16151470" i="844.886" sn="13.7192" a="20.0383" fwhm="0.0213855" res="12866.8" algo="Sum"/><pk mz="275.19909487" i="512.408" sn="8.31519" a="9.04543" fwhm="0.0147252" res="18689" algo="Sum"/><pk mz="276.11860607" i="508.066" sn="8.15707" a="11.1975" fwhm="0.0183693" res="15031.5" algo="Sum"/><pk mz="276.65282815" i="717.886" sn="11.4728" a="11.1095" fwhm="0.0140745" res="19656.3" algo="Sum"/><pk mz="276.78986528" i="535.341" sn="8.54655" a="9.53277" fwhm="0.0203867" res="13577" algo="Sum"/><pk mz="276.87770958" i="1129.03" sn="17.97" a="19.3783" fwhm="0.0160745" res="17224.6" algo="Sum"/><pk mz="276.92242348" i="2772.62" sn="44.0663" a="47.1765" fwhm="0.0145094" res="19085.7" algo="Sum"/><pk mz="276.98411310" i="990.822" sn="15.7232" a="20.5995" fwhm="0.0179719" res="15412" algo="Sum"/><pk mz="277.01641805" i="666.936" sn="10.5818" a="13.3158" fwhm="0.0190035" res="14577.1" algo="Sum"/><pk mz="277.08364249" i="1237.9" sn="19.6107" a="21.5438" fwhm="0.0168673" res="16427.3" algo="Sum"/><pk mz="277.10385030" i="1053.34" sn="16.6814" a="20.1843" fwhm="0.0207807" res="13334.7" algo="Sum"/><pk mz="277.14314595" i="625.595" sn="9.89944" a="15.4321" fwhm="0.0258248" res="10731.7" algo="Sum"/><pk mz="277.17840964" i="1122.85" sn="17.7606" a="19.6077" fwhm="0.0152663" res="18156.2" algo="Sum"/><pk mz="277.21488984" i="1448.22" sn="22.9048" a="23.5154" fwhm="0.0149405" res="18554.6" algo="Sum"/><pk mz="277.24987992" i="627.814" sn="9.93014" a="11.1951" fwhm="0.0161662" res="17150" algo="Sum"/><pk mz="278.24597302" i="1202.75" sn="18.8738" a="22.4486" fwhm="0.0164747" res="16889.2" algo="Sum"/><pk mz="278.89245907" i="3864.92" sn="60.0053" a="63.3044" fwhm="0.014227" res="19603" algo="Sum"/><pk mz="278.91981005" i="1225.68" sn="19.0211" a="20.2257" fwhm="0.0152941" res="18237.1" algo="Sum"/><pk mz="278.98145317" i="501.922" sn="7.77892" a="12.4717" fwhm="0.0199495" res="13984.4" algo="Sum"/><pk mz="279.05828477" i="699.147" sn="10.8302" a="16.3589" fwhm="0.0180584" res="15453.1" algo="Sum"/><pk mz="279.10362014" i="820.855" sn="12.7156" a="12.1007" fwhm="0.0225409" res="12382.1" algo="Sum"/><pk mz="279.15776266" i="4624.54" sn="71.6272" a="77.8896" fwhm="0.0149701" res="18647.6" algo="Sum"/><pk mz="279.19334364" i="709.889" sn="10.997" a="12.9136" fwhm="0.0191253" res="14598.1" algo="Sum"/><pk mz="279.23041203" i="2019.53" sn="31.2919" a="37.2754" fwhm="0.0152885" res="18264" algo="Sum"/><pk mz="280.09205420" i="466.467" sn="7.14975" a="9.59416" fwhm="0.0171265" res="16354.3" algo="Sum"/><pk mz="280.16091811" i="869.852" sn="13.3306" a="19.0985" fwhm="0.0171378" res="16347.5" algo="Sum"/><pk mz="280.26320892" i="719.874" sn="11.0312" a="11.5275" fwhm="0.014708" res="19055.2" algo="Sum"/><pk mz="280.82616399" i="2451.06" sn="37.2263" a="38.0855" fwhm="0.0141132" res="19898.2" algo="Sum"/><pk mz="280.88953257" i="1395.86" sn="21.195" a="24.6774" fwhm="0.0158528" res="17718.6" algo="Sum"/><pk mz="281.15071566" i="1200.07" sn="18.2209" a="20.4368" fwhm="0.022595" res="12443.1" algo="Sum"/><pk mz="281.17243609" i="1171.5" sn="17.787" a="24.2562" fwhm="0.0203859" res="13792.5" algo="Sum"/><pk mz="281.20861984" i="2445.75" sn="37.1343" a="43.1592" fwhm="0.0151649" res="18543.3" algo="Sum"/><pk mz="281.24569901" i="900.952" sn="13.6801" a="18.9612" fwhm="0.0168283" res="16712.7" algo="Sum"/><pk mz="282.20487527" i="2039.89" sn="30.7864" a="37.0138" fwhm="0.0212673" res="13269.5" algo="Sum"/><pk mz="282.27903132" i="5091.33" sn="76.7644" a="82.4855" fwhm="0.0147214" res="19174.7" algo="Sum"/><pk mz="282.82346702" i="2273.25" sn="34.0345" a="36.6656" fwhm="0.0146785" res="19267.9" algo="Sum"/><pk mz="282.86811773" i="455.336" sn="6.81625" a="7.84709" fwhm="0.0216062" res="13092" algo="Sum"/><pk mz="283.03219306" i="1411.52" sn="21.1201" a="27.3961" fwhm="0.0151853" res="18638.6" algo="Sum"/><pk mz="283.12930943" i="466.595" sn="6.97979" a="6.37661" fwhm="0.015858" res="17854" algo="Sum"/><pk mz="283.15296633" i="1218.7" sn="18.2305" a="23.7042" fwhm="0.0225985" res="12529.7" algo="Sum"/><pk mz="283.20540321" i="1186.63" sn="17.7405" a="24.5176" fwhm="0.0160253" res="17672.4" algo="Sum"/><pk mz="283.26335516" i="1166.18" sn="17.4021" a="16.78" fwhm="0.0172655" res="16406.3" algo="Sum"/><pk mz="283.28412651" i="1104.76" sn="16.473" a="11.9618" fwhm="0.0132764" res="21337.3" algo="Sum"/><pk mz="283.29878309" i="1627" sn="24.2467" a="29.4355" fwhm="0.0183616" res="15428.8" algo="Sum"/><pk mz="284.29528393" i="2306.33" sn="33.9565" a="38.7147" fwhm="0.0154818" res="18363.2" algo="Sum"/><pk mz="284.33084004" i="2400.82" sn="35.3477" a="40.4997" fwhm="0.0151754" res="18736.3" algo="Sum"/><pk mz="284.82151663" i="855.192" sn="12.5478" a="12.5801" fwhm="0.018223" res="15629.8" algo="Sum"/><pk mz="284.83584393" i="914.327" sn="13.4143" a="14.8948" fwhm="0.0162229" res="17557.6" algo="Sum"/><pk mz="284.91022927" i="1389.2" sn="20.3681" a="23.6733" fwhm="0.0146411" res="19459.6" algo="Sum"/><pk mz="285.13144552" i="1409.62" sn="20.516" a="26.3983" fwhm="0.0197188" res="14459.9" algo="Sum"/><pk mz="285.16384880" i="2481.02" sn="36.1069" a="53.259" fwhm="0.0234745" res="12147.8" algo="Sum"/><pk mz="285.22079250" i="1470.67" sn="21.4037" a="27.0106" fwhm="0.0154284" res="18486.8" algo="Sum"/><pk mz="285.27918807" i="1078.92" sn="15.7017" a="20.1431" fwhm="0.0162459" res="17560.1" algo="Sum"/><pk mz="285.33471424" i="516.272" sn="7.51197" a="9.09719" fwhm="0.0161987" res="17614.7" algo="Sum"/><pk mz="285.98772945" i="463.388" sn="6.68651" a="8.278" fwhm="0.0179222" res="15957.2" algo="Sum"/><pk mz="286.16586729" i="572.817" sn="8.24153" a="13.102" fwhm="0.0208108" res="13750.9" algo="Sum"/><pk mz="286.77121818" i="1738.07" sn="24.866" a="28.6475" fwhm="0.0151395" res="18941.9" algo="Sum"/><pk mz="286.83393820" i="648.438" sn="9.25746" a="13.521" fwhm="0.0162283" res="17674.9" algo="Sum"/><pk mz="286.90649688" i="500.336" sn="7.12847" a="8.56891" fwhm="0.0154459" res="18574.9" algo="Sum"/><pk mz="286.95137403" i="3733.69" sn="53.18" a="71.7157" fwhm="0.0151105" res="18990.2" algo="Sum"/><pk mz="287.00833925" i="1027.98" sn="14.6372" a="23.4966" fwhm="0.0202793" res="14152.8" algo="Sum"/><pk mz="287.06792650" i="4030.47" sn="57.3738" a="67.2556" fwhm="0.0152812" res="18785.7" algo="Sum"/><pk mz="287.16297220" i="829.335" sn="11.8046" a="16.9926" fwhm="0.0201209" res="14271.9" algo="Sum"/><pk mz="287.19819678" i="900.456" sn="12.8169" a="16.7585" fwhm="0.0169122" res="16981.8" algo="Sum"/><pk mz="287.23677789" i="2342.6" sn="33.3369" a="39.6465" fwhm="0.0152913" res="18784.3" algo="Sum"/><pk mz="287.27310332" i="662.949" sn="9.4334" a="12.8682" fwhm="0.0168585" res="17040.3" algo="Sum"/><pk mz="288.07156369" i="705.302" sn="9.94122" a="13.0133" fwhm="0.0140643" res="20482.5" algo="Sum"/><pk mz="288.23956711" i="596.074" sn="8.39963" a="10.184" fwhm="0.0157231" res="18332.3" algo="Sum"/><pk mz="288.28962878" i="2131.94" sn="30.038" a="36.1058" fwhm="0.0145628" res="19796.3" algo="Sum"/><pk mz="288.76851937" i="2574.11" sn="35.9817" a="41.5991" fwhm="0.0148727" res="19416.1" algo="Sum"/><pk mz="288.92153753" i="7222.25" sn="100.897" a="114.782" fwhm="0.0149184" res="19366.8" algo="Sum"/><pk mz="289.06343087" i="664.064" sn="9.27352" a="15.9983" fwhm="0.0210853" res="13709.2" algo="Sum"/><pk mz="289.15366969" i="584.776" sn="8.16603" a="17.0543" fwhm="0.0352411" res="8205.01" algo="Sum"/><pk mz="289.17780623" i="1309.71" sn="18.2893" a="23.3595" fwhm="0.0164836" res="17543.4" algo="Sum"/><pk mz="289.21469611" i="674.244" sn="9.41539" a="12.2937" fwhm="0.0167672" res="17248.8" algo="Sum"/><pk mz="289.25175869" i="963.683" sn="13.4565" a="17.275" fwhm="0.0157371" res="18380.3" algo="Sum"/><pk mz="289.29170529" i="492.104" sn="6.87077" a="8.87134" fwhm="0.0162136" res="17842.6" algo="Sum"/><pk mz="289.92554793" i="488.179" sn="6.78827" a="11.8832" fwhm="0.0218512" res="13268.2" algo="Sum"/><pk mz="290.76572796" i="1540.65" sn="21.3117" a="26.0577" fwhm="0.0145279" res="20014.4" algo="Sum"/><pk mz="290.85524223" i="1726.75" sn="23.8828" a="28.7097" fwhm="0.0146471" res="19857.6" algo="Sum"/><pk mz="291.12028220" i="838.156" sn="11.587" a="15.7993" fwhm="0.0166439" res="17491.1" algo="Sum"/><pk mz="291.15752525" i="682.335" sn="9.43281" a="15.9288" fwhm="0.0282142" res="10319.5" algo="Sum"/><pk mz="291.19495309" i="4380.67" sn="60.5593" a="76.2873" fwhm="0.0152577" res="19085.1" algo="Sum"/><pk mz="291.22934990" i="1333.33" sn="18.4323" a="21.3465" fwhm="0.0149011" res="19544.1" algo="Sum"/><pk mz="291.26570578" i="1123.32" sn="15.5287" a="20.8537" fwhm="0.0160889" res="18103.5" algo="Sum"/><pk mz="292.19886092" i="878.927" sn="12.05" a="18.8081" fwhm="0.0181022" res="16141.7" algo="Sum"/><pk mz="292.85274305" i="1176.53" sn="16.0341" a="19.6432" fwhm="0.0150442" res="19466.2" algo="Sum"/><pk mz="292.89700099" i="1206.92" sn="16.4481" a="26.4588" fwhm="0.0162906" res="17979.5" algo="Sum"/><pk mz="293.09731871" i="1277.4" sn="17.3695" a="22.7527" fwhm="0.0150034" res="19535.5" algo="Sum"/><pk mz="293.13480349" i="501.448" sn="6.81246" a="10.2314" fwhm="0.0257644" res="11377.5" algo="Sum"/><pk mz="293.17343033" i="1357.19" sn="18.426" a="29.8749" fwhm="0.021512" res="13628.4" algo="Sum"/><pk mz="293.20924505" i="2078.07" sn="28.2001" a="37.9359" fwhm="0.0166087" res="17654" algo="Sum"/><pk mz="293.24509716" i="1496.04" sn="20.2987" a="26.136" fwhm="0.0153295" res="19129.5" algo="Sum"/><pk mz="294.21343100" i="496.208" sn="6.68554" a="12.0436" fwhm="0.0211389" res="13918.1" algo="Sum"/><pk mz="294.86665251" i="3045" sn="40.7592" a="55.1352" fwhm="0.0146638" res="20108.5" algo="Sum"/><pk mz="294.89298646" i="655.692" sn="8.76955" a="10.227" fwhm="0.0149653" res="19705.1" algo="Sum"/><pk mz="294.93916322" i="1715.53" sn="22.9096" a="29.3987" fwhm="0.0149736" res="19697.2" algo="Sum"/><pk mz="294.97105494" i="521.716" sn="6.96151" a="12.497" fwhm="0.0229645" res="12844.7" algo="Sum"/><pk mz="295.15318896" i="759.966" sn="10.12" a="16.8784" fwhm="0.0257264" res="11472.8" algo="Sum"/><pk mz="295.18878215" i="3607.82" sn="48.0421" a="71.5099" fwhm="0.0168037" res="17566.9" algo="Sum"/><pk mz="295.22481331" i="6805.37" sn="90.6209" a="112.484" fwhm="0.0150151" res="19661.8" algo="Sum"/><pk mz="295.26055404" i="626.82" sn="8.34718" a="11.1666" fwhm="0.0200583" res="14720.1" algo="Sum"/><pk mz="296.15179938" i="585.625" sn="7.73608" a="13.0302" fwhm="0.0170341" res="17385.8" algo="Sum"/><pk mz="296.19174578" i="776.827" sn="10.2618" a="16.597" fwhm="0.0237448" res="12474" algo="Sum"/><pk mz="296.22357572" i="2072.79" sn="27.3844" a="45.2625" fwhm="0.0205352" res="14425.2" algo="Sum"/><pk mz="296.80013996" i="1013.28" sn="13.2873" a="16.2784" fwhm="0.0139066" res="21342.5" algo="Sum"/><pk mz="296.86398604" i="1327.27" sn="17.3839" a="22.6253" fwhm="0.0150607" res="19711.2" algo="Sum"/><pk mz="297.12799466" i="526.288" sn="6.88453" a="8.84855" fwhm="0.0259794" res="11437" algo="Sum"/><pk mz="297.14447637" i="545.273" sn="7.13324" a="8.1853" fwhm="0.0199415" res="14900.8" algo="Sum"/><pk mz="297.16821112" i="1243.45" sn="16.2686" a="23.3633" fwhm="0.0201276" res="14764.2" algo="Sum"/><pk mz="297.20379839" i="531.229" sn="6.95118" a="4.89283" fwhm="0.0101991" res="29140.2" algo="Sum"/><pk mz="297.22221172" i="891.482" sn="11.6651" a="13.5005" fwhm="0.022127" res="13432.6" algo="Sum"/><pk mz="297.23863401" i="1034.59" sn="13.5377" a="21.3563" fwhm="0.0230626" res="12888.3" algo="Sum"/><pk mz="297.31505392" i="783.262" sn="10.2481" a="13.6094" fwhm="0.0142969" res="20795.7" algo="Sum"/><pk mz="298.17640015" i="783.786" sn="10.1908" a="18.9674" fwhm="0.0208105" res="14328.2" algo="Sum"/><pk mz="298.34668517" i="3764.91" sn="48.941" a="62.2262" fwhm="0.0148823" res="20047.1" algo="Sum"/><pk mz="298.79767791" i="1026.13" sn="13.3106" a="17.9594" fwhm="0.015996" res="18679.5" algo="Sum"/><pk mz="299.06094680" i="480.262" sn="6.22159" a="9.74214" fwhm="0.0162983" res="18349.2" algo="Sum"/><pk mz="299.10999454" i="1183.45" sn="15.3308" a="25.4755" fwhm="0.0205251" res="14572.9" algo="Sum"/><pk mz="299.16170831" i="3374.11" sn="43.7091" a="70.0314" fwhm="0.0171056" res="17489.1" algo="Sum"/><pk mz="299.19734930" i="2404.58" sn="31.1496" a="53.3904" fwhm="0.0191566" res="15618.5" algo="Sum"/><pk mz="299.23595310" i="508.54" sn="6.58776" a="9.54604" fwhm="0.0177818" res="16828.2" algo="Sum"/><pk mz="299.35023485" i="741.766" sn="9.60487" a="14.2896" fwhm="0.0159022" res="18824.5" algo="Sum"/><pk mz="300.00444631" i="571.003" sn="7.37615" a="9.6021" fwhm="0.0140278" res="21386.5" algo="Sum"/><pk mz="300.16445576" i="746.085" sn="9.63136" a="16.8869" fwhm="0.017737" res="16923" algo="Sum"/><pk mz="300.20080991" i="563.079" sn="7.26684" a="12.4272" fwhm="0.0211064" res="14223.2" algo="Sum"/><pk mz="300.79621709" i="465.549" sn="5.96424" a="7.68321" fwhm="0.0211497" res="14222.3" algo="Sum"/><pk mz="300.88410944" i="1480.62" sn="18.9676" a="24.5757" fwhm="0.0142611" res="21098.2" algo="Sum"/><pk mz="300.98372428" i="575.668" sn="7.37466" a="9.75779" fwhm="0.0217109" res="13863.3" algo="Sum"/><pk mz="301.14133504" i="267076" sn="3416.69" a="3768.74" fwhm="0.0124027" res="24280.4" algo="Sum"/><pk mz="301.21205971" i="5576.2" sn="71.2245" a="110.519" fwhm="0.0176132" res="17101.5" algo="Sum"/><pk mz="302.14435037" i="46233.5" sn="583.567" a="725.151" fwhm="0.0144518" res="20907" algo="Sum"/><pk mz="302.21602210" i="1307.94" sn="16.4923" a="25.1199" fwhm="0.0179999" res="16789.8" algo="Sum"/><pk mz="302.24543365" i="2425.39" sn="30.5826" a="45.3088" fwhm="0.0158261" res="19097.9" algo="Sum"/><pk mz="302.74505920" i="626.945" sn="7.88377" a="10.7495" fwhm="0.0151439" res="19991.2" algo="Sum"/><pk mz="302.88085789" i="589.279" sn="7.39874" a="10.7162" fwhm="0.0151529" res="19988.3" algo="Sum"/><pk mz="302.93003077" i="943.314" sn="11.8256" a="26.5069" fwhm="0.0234274" res="12930.6" algo="Sum"/><pk mz="303.04180614" i="2244.86" sn="28.0466" a="39.7571" fwhm="0.0164744" res="18394.7" algo="Sum"/><pk mz="303.14695566" i="5977.9" sn="74.6087" a="112.201" fwhm="0.0166331" res="18225.6" algo="Sum"/><pk mz="303.19275659" i="3015.56" sn="37.6332" a="58.2468" fwhm="0.0169773" res="17858.8" algo="Sum"/><pk mz="303.22969960" i="3601.44" sn="44.9433" a="74.9952" fwhm="0.0179195" res="16921.8" algo="Sum"/><pk mz="303.30429361" i="753.336" sn="9.39897" a="16.2163" fwhm="0.0182772" res="16594.7" algo="Sum"/><pk mz="304.15060603" i="750.585" sn="9.28582" a="15.537" fwhm="0.018412" res="16519.1" algo="Sum"/><pk mz="304.19691642" i="723.717" sn="8.95453" a="16.2397" fwhm="0.0210339" res="14462.2" algo="Sum"/><pk mz="304.23257757" i="845.495" sn="10.4617" a="16.7045" fwhm="0.0224054" res="13578.5" algo="Sum"/><pk mz="304.26086528" i="8536.21" sn="105.624" a="150.911" fwhm="0.0158569" res="19187.9" algo="Sum"/><pk mz="304.29915984" i="1306.86" sn="16.1707" a="28.5154" fwhm="0.0194384" res="15654.5" algo="Sum"/><pk mz="304.74233104" i="858.056" sn="10.5752" a="15.2853" fwhm="0.0155791" res="19560.9" algo="Sum"/><pk mz="304.89553230" i="4195.56" sn="51.4855" a="76.8039" fwhm="0.0154981" res="19673.1" algo="Sum"/><pk mz="305.03883137" i="552.374" sn="6.77444" a="10.8902" fwhm="0.0182351" res="16728.1" algo="Sum"/><pk mz="305.15894288" i="1274.55" sn="15.6304" a="48.3682" fwhm="0.0322555" res="9460.67" algo="Sum"/><pk mz="305.20986632" i="967.397" sn="11.8627" a="20.0422" fwhm="0.0205207" res="14873.3" algo="Sum"/><pk mz="305.24587848" i="5366.26" sn="65.8182" a="99.2064" fwhm="0.0177802" res="17167.8" algo="Sum"/><pk mz="306.24915436" i="1181.72" sn="14.3323" a="20.5581" fwhm="0.0171829" res="17823" algo="Sum"/><pk mz="306.27704962" i="1916.69" sn="23.2463" a="37.4254" fwhm="0.0169753" res="18042.5" algo="Sum"/><pk mz="306.73975054" i="563.457" sn="6.78523" a="9.56038" fwhm="0.013796" res="22233.9" algo="Sum"/><pk mz="306.82884901" i="721.55" sn="8.686" a="13.4026" fwhm="0.0157927" res="19428.5" algo="Sum"/><pk mz="306.89393904" i="520.229" sn="6.26005" a="9.49869" fwhm="0.0164538" res="18651.9" algo="Sum"/><pk mz="306.95590349" i="664.883" sn="8.00054" a="16.1851" fwhm="0.0194797" res="15757.8" algo="Sum"/><pk mz="307.16446651" i="548.975" sn="6.60149" a="8.35666" fwhm="0.01967" res="15615.9" algo="Sum"/><pk mz="307.20145377" i="1330.64" sn="16.0012" a="22.0181" fwhm="0.023567" res="13035.3" algo="Sum"/><pk mz="307.22386636" i="1238.22" sn="14.8897" a="22.0986" fwhm="0.0195933" res="15680.1" algo="Sum"/><pk mz="307.26069599" i="2896.45" sn="34.8302" a="58.6453" fwhm="0.0162771" res="18876.8" algo="Sum"/><pk mz="308.26338602" i="703.39" sn="8.41933" a="12.9927" fwhm="0.0167797" res="18371.2" algo="Sum"/><pk mz="308.82672421" i="613.582" sn="7.3006" a="10.3855" fwhm="0.0151992" res="20318.6" algo="Sum"/><pk mz="308.87824572" i="1068.58" sn="12.715" a="23.44" fwhm="0.0176174" res="17532.5" algo="Sum"/><pk mz="308.95308515" i="735.28" sn="8.74904" a="14.9136" fwhm="0.0170591" res="18110.7" algo="Sum"/><pk mz="309.12978760" i="689.317" sn="8.1986" a="18.7946" fwhm="0.0264816" res="11673.4" algo="Sum"/><pk mz="309.20374829" i="17707.3" sn="210.588" a="341.612" fwhm="0.0163675" res="18891.4" algo="Sum"/><pk mz="309.23879697" i="1715.1" sn="20.3972" a="28.2487" fwhm="0.0159837" res="19347.2" algo="Sum"/><pk mz="309.27586610" i="1357" sn="16.1384" a="25.6615" fwhm="0.0174205" res="17753.6" algo="Sum"/><pk mz="310.20758315" i="3162.33" sn="37.3315" a="73.0173" fwhm="0.0183413" res="16913.1" algo="Sum"/><pk mz="310.23652518" i="755.719" sn="8.91654" a="13.1422" fwhm="0.0164411" res="18869.6" algo="Sum"/><pk mz="310.31013877" i="3499.63" sn="41.2566" a="61.8131" fwhm="0.015703" res="19761.2" algo="Sum"/><pk mz="310.84083437" i="1254.73" sn="14.7503" a="25.0436" fwhm="0.0167536" res="18553.7" algo="Sum"/><pk mz="310.87508904" i="955.461" sn="11.2322" a="17.2565" fwhm="0.0161675" res="19228.4" algo="Sum"/><pk mz="310.91255078" i="1720.49" sn="20.2257" a="29.6484" fwhm="0.0155983" res="19932.4" algo="Sum"/><pk mz="311.12684304" i="544.837" sn="6.3924" a="11.3222" fwhm="0.0198242" res="15694.3" algo="Sum"/><pk mz="311.16164413" i="837.993" sn="9.8282" a="19.803" fwhm="0.0277075" res="11230.2" algo="Sum"/><pk mz="311.19843401" i="1400.21" sn="16.4151" a="27.6976" fwhm="0.0260958" res="11925.2" algo="Sum"/><pk mz="311.22007139" i="2756.87" sn="32.3165" a="74.101" fwhm="0.0261211" res="11914.5" algo="Sum"/><pk mz="311.25470251" i="897.095" sn="10.5161" a="15.8392" fwhm="0.0171437" res="18155.7" algo="Sum"/><pk mz="311.29565899" i="556.09" sn="6.51849" a="9.5824" fwhm="0.0209227" res="14878.4" algo="Sum"/><pk mz="311.32958017" i="1259.82" sn="14.7686" a="23.128" fwhm="0.0209654" res="14849.7" algo="Sum"/><pk mz="312.19620181" i="672.584" sn="7.8378" a="16.2969" fwhm="0.0236216" res="13216.6" algo="Sum"/><pk mz="312.22405785" i="586.338" sn="6.83276" a="15.6412" fwhm="0.0294395" res="10605.6" algo="Sum"/><pk mz="312.32785923" i="1016.56" sn="11.8414" a="21.1033" fwhm="0.0198537" res="15731.5" algo="Sum"/><pk mz="312.78077969" i="813.277" sn="9.44241" a="15.9401" fwhm="0.0172505" res="18131.7" algo="Sum"/><pk mz="312.83839265" i="672.616" sn="7.79606" a="13.2739" fwhm="0.0161174" res="19410" algo="Sum"/><pk mz="313.17503903" i="1171.83" sn="13.5063" a="19.4391" fwhm="0.0224875" res="13926.6" algo="Sum"/><pk mz="313.21254497" i="2184.96" sn="25.187" a="51.6137" fwhm="0.0213829" res="14647.8" algo="Sum"/><pk mz="313.24867798" i="537.455" sn="6.19607" a="10.6179" fwhm="0.0248858" res="12587.5" algo="Sum"/><pk mz="313.27393872" i="477.665" sn="5.5073" a="13.0103" fwhm="0.0320574" res="9772.28" algo="Sum"/><pk mz="314.22979662" i="676.646" sn="7.74955" a="14.4802" fwhm="0.0221031" res="14216.5" algo="Sum"/><pk mz="314.77818662" i="1208.21" sn="13.731" a="24.3856" fwhm="0.0177972" res="17687" algo="Sum"/><pk mz="315.08016979" i="1175.99" sn="13.3358" a="28.062" fwhm="0.020253" res="15557.2" algo="Sum"/><pk mz="315.13578185" i="1360.8" sn="15.4325" a="27.9373" fwhm="0.0201723" res="15622.2" algo="Sum"/><pk mz="315.15820263" i="1259.4" sn="14.2844" a="21.7797" fwhm="0.0269839" res="11679.5" algo="Sum"/><pk mz="315.19288343" i="52768.9" sn="598.61" a="915.713" fwhm="0.0154334" res="20422.8" algo="Sum"/><pk mz="315.22751659" i="2234.9" sn="25.3526" a="38.3458" fwhm="0.0162626" res="19383.6" algo="Sum"/><pk mz="316.11140635" i="1637.86" sn="18.411" a="30.9665" fwhm="0.0172121" res="18365.7" algo="Sum"/><pk mz="316.13682573" i="506.364" sn="5.69197" a="9.61829" fwhm="0.0191597" res="16500.1" algo="Sum"/><pk mz="316.19615475" i="10955.8" sn="123.153" a="191.953" fwhm="0.0156563" res="20196" algo="Sum"/><pk mz="316.23147980" i="628.39" sn="7.06365" a="6.52994" fwhm="0.0105205" res="30058.6" algo="Sum"/><pk mz="316.24333746" i="644.367" sn="7.24325" a="14.9269" fwhm="0.0245502" res="12881.5" algo="Sum"/><pk mz="316.32116820" i="1101.38" sn="12.3773" a="19.6388" fwhm="0.0157161" res="20127.2" algo="Sum"/><pk mz="316.77683425" i="840.508" sn="9.38826" a="16.6724" fwhm="0.0205944" res="15381.7" algo="Sum"/><pk mz="316.85774915" i="646.372" sn="7.219" a="12.386" fwhm="0.0167958" res="18865.3" algo="Sum"/><pk mz="316.98517471" i="744.044" sn="8.30791" a="17.4977" fwhm="0.0243198" res="13034" algo="Sum"/><pk mz="317.11476130" i="47682.1" sn="532.309" a="823.765" fwhm="0.0152301" res="20821.5" algo="Sum"/><pk mz="317.17411594" i="1660.07" sn="18.5326" a="31.9717" fwhm="0.0250547" res="12659.2" algo="Sum"/><pk mz="317.20347455" i="2357.42" sn="26.3111" a="66.0875" fwhm="0.0301869" res="10508" algo="Sum"/><pk mz="317.24477339" i="2890.49" sn="32.2594" a="54.0336" fwhm="0.0170145" res="18645.5" algo="Sum"/><pk mz="317.28026498" i="505.945" sn="5.64566" a="10.3201" fwhm="0.0208815" res="15194.3" algo="Sum"/><pk mz="318.11812332" i="8680.27" sn="96.3851" a="153.642" fwhm="0.015778" res="20162.2" algo="Sum"/><pk mz="318.16597040" i="813.286" sn="9.03124" a="20.5274" fwhm="0.0222373" res="14307.7" algo="Sum"/><pk mz="318.21596877" i="793.845" sn="8.81275" a="17.8259" fwhm="0.0204774" res="15539.9" algo="Sum"/><pk mz="318.24635824" i="786.384" sn="8.72327" a="17.9357" fwhm="0.0219171" res="14520.4" algo="Sum"/><pk mz="318.78937123" i="511.866" sn="5.64143" a="10.1471" fwhm="0.0215794" res="14772.9" algo="Sum"/><pk mz="318.90933636" i="692.511" sn="7.63201" a="13.6745" fwhm="0.0174826" res="18241.6" algo="Sum"/><pk mz="318.97028856" i="812.189" sn="8.95095" a="21.1459" fwhm="0.0265127" res="12030.8" algo="Sum"/><pk mz="319.03790194" i="666.936" sn="7.34972" a="16.4185" fwhm="0.0186897" res="17070.2" algo="Sum"/><pk mz="319.11457029" i="4190.04" sn="46.1344" a="87.3453" fwhm="0.0183409" res="17399.1" algo="Sum"/><pk mz="319.15175720" i="2566.76" sn="28.2352" a="58.0018" fwhm="0.0202962" res="15724.7" algo="Sum"/><pk mz="319.19407361" i="1262.52" sn="13.8812" a="29.4964" fwhm="0.028474" res="11210" algo="Sum"/><pk mz="319.22519201" i="3244.89" sn="35.6472" a="59.3903" fwhm="0.0168788" res="18912.7" algo="Sum"/><pk mz="319.26003478" i="1918.38" sn="21.0551" a="36.9856" fwhm="0.0179901" res="17746.5" algo="Sum"/><pk mz="319.29785132" i="1669.18" sn="18.3051" a="30.2867" fwhm="0.0162237" res="19681" algo="Sum"/><pk mz="320.11825350" i="824.982" sn="9.00253" a="21.3768" fwhm="0.0248546" res="12879.7" algo="Sum"/><pk mz="320.15493065" i="622.354" sn="6.78697" a="12.992" fwhm="0.0195246" res="16397.5" algo="Sum"/><pk mz="320.23298847" i="1834.94" sn="19.9928" a="38.1347" fwhm="0.0185525" res="17260.9" algo="Sum"/><pk mz="320.25993128" i="679.598" sn="7.40505" a="12.549" fwhm="0.0214969" res="14897.9" algo="Sum"/><pk mz="320.86984164" i="1351.16" sn="14.6966" a="25.9794" fwhm="0.0166883" res="19227.3" algo="Sum"/><pk mz="320.96487367" i="504.793" sn="5.4835" a="16.1973" fwhm="0.0230478" res="13926.1" algo="Sum"/><pk mz="321.13097186" i="990.378" sn="10.7197" a="26.553" fwhm="0.0264529" res="12139.7" algo="Sum"/><pk mz="321.17090687" i="1266.02" sn="13.7016" a="22.6989" fwhm="0.0219341" res="14642.5" algo="Sum"/><pk mz="321.17823934" i="1296.06" sn="14.0267" a="18.9759" fwhm="0.0178664" res="17976.7" algo="Sum"/><pk mz="321.20971496" i="2706.01" sn="29.2859" a="61.0476" fwhm="0.0215388" res="14913.1" algo="Sum"/><pk mz="321.23814934" i="3423.73" sn="37.0535" a="76.2473" fwhm="0.0252736" res="12710.4" algo="Sum"/><pk mz="321.27546952" i="935.425" sn="10.1233" a="16.129" fwhm="0.0159122" res="20190.5" algo="Sum"/><pk mz="321.31487095" i="3546.53" sn="38.3811" a="65.7204" fwhm="0.017045" res="18850.9" algo="Sum"/><pk mz="322.21423531" i="574.595" sn="6.17061" a="10.7446" fwhm="0.0233227" res="13815.5" algo="Sum"/><pk mz="322.24223531" i="959.701" sn="10.3086" a="26.7909" fwhm="0.0337189" res="9556.72" algo="Sum"/><pk mz="322.31835333" i="931.779" sn="10.0101" a="16.8577" fwhm="0.0157353" res="20483.8" algo="Sum"/><pk mz="322.81048599" i="881.61" sn="9.43018" a="19.7849" fwhm="0.0190332" res="16960.4" algo="Sum"/><pk mz="322.92837541" i="706.523" sn="7.54257" a="22.7939" fwhm="0.027464" res="11758.2" algo="Sum"/><pk mz="323.16185510" i="550.532" sn="5.87727" a="9.26692" fwhm="0.0272606" res="11854.6" algo="Sum"/><pk mz="323.19747826" i="3211.98" sn="34.2898" a="77.5921" fwhm="0.0196183" res="16474.3" algo="Sum"/><pk mz="323.22003467" i="1459.21" sn="15.5774" a="29.5471" fwhm="0.0283632" res="11395.7" algo="Sum"/><pk mz="323.25508206" i="4474.43" sn="47.7776" a="91.0577" fwhm="0.0178635" res="18095.8" algo="Sum"/><pk mz="323.29189432" i="781.424" sn="8.34591" a="15.2143" fwhm="0.018829" res="17169.9" algo="Sum"/><pk mz="324.20117962" i="833.326" sn="8.8136" a="19.4103" fwhm="0.0207376" res="15633.5" algo="Sum"/><pk mz="324.25860002" i="1011.25" sn="10.6967" a="20.3747" fwhm="0.0173961" res="18639.7" algo="Sum"/><pk mz="324.80741391" i="1251.69" sn="13.1757" a="22.5497" fwhm="0.0163882" res="19819.6" algo="Sum"/><pk mz="324.85230071" i="938.792" sn="9.8812" a="19.3473" fwhm="0.0166487" res="19512.2" algo="Sum"/><pk mz="324.92697738" i="569.004" sn="5.98804" a="14.7193" fwhm="0.0222892" res="14577.8" algo="Sum"/><pk mz="325.17623811" i="2867.43" sn="30.1555" a="62.1115" fwhm="0.0210922" res="15416.9" algo="Sum"/><pk mz="325.21306043" i="11687.7" sn="122.915" a="229.79" fwhm="0.0175698" res="18509.8" algo="Sum"/><pk mz="325.27032080" i="943.56" sn="9.92304" a="22.1138" fwhm="0.0227019" res="14327.9" algo="Sum"/><pk mz="325.34636591" i="724.24" sn="7.61542" a="13.6092" fwhm="0.0158147" res="20572.4" algo="Sum"/><pk mz="326.18133789" i="608.401" sn="6.37251" a="14.6217" fwhm="0.0269182" res="12117.5" algo="Sum"/><pk mz="326.21642805" i="2637.75" sn="27.6282" a="62.5785" fwhm="0.0185508" res="17585" algo="Sum"/><pk mz="326.37803921" i="879.986" sn="9.19951" a="16.7177" fwhm="0.016727" res="19512.1" algo="Sum"/><pk mz="326.81686181" i="893.869" sn="9.33374" a="26.9591" fwhm="0.0299723" res="10904" algo="Sum"/><pk mz="326.84931773" i="983.945" sn="10.2746" a="17.2684" fwhm="0.0172401" res="18958.7" algo="Sum"/><pk mz="326.88685250" i="722.337" sn="7.5426" a="14.3411" fwhm="0.0169583" res="19276" algo="Sum"/><pk mz="327.01233208" i="1669.35" sn="17.4232" a="34.311" fwhm="0.018189" res="17978.5" algo="Sum"/><pk mz="327.19581298" i="9388.68" sn="97.9825" a="209.959" fwhm="0.0179351" res="18243.3" algo="Sum"/><pk mz="327.22885219" i="25560.8" sn="266.733" a="475.517" fwhm="0.0166973" res="19597.7" algo="Sum"/><pk mz="328.19922729" i="1806.27" sn="18.7483" a="35.1319" fwhm="0.0188139" res="17444.5" algo="Sum"/><pk mz="328.23227854" i="5579.67" sn="57.8737" a="111.673" fwhm="0.0174357" res="18825.3" algo="Sum"/><pk mz="328.75573813" i="823.25" sn="8.50469" a="15.9691" fwhm="0.017443" res="18847.5" algo="Sum"/><pk mz="328.81824056" i="753.325" sn="7.7817" a="17.042" fwhm="0.0185575" res="17718.8" algo="Sum"/><pk mz="329.00260953" i="802.415" sn="8.28943" a="19.1123" fwhm="0.0195062" res="16866.5" algo="Sum"/><pk mz="329.13953935" i="455.553" sn="4.69014" a="13.0977" fwhm="0.0299333" res="10995.7" algo="Sum"/><pk mz="329.17620689" i="2760.67" sn="28.3932" a="60.4122" fwhm="0.0254585" res="12929.9" algo="Sum"/><pk mz="329.21165528" i="11150.8" sn="114.561" a="230.29" fwhm="0.0188656" res="17450.3" algo="Sum"/><pk mz="329.24336675" i="9162.19" sn="94.068" a="183.443" fwhm="0.0181505" res="18139.6" algo="Sum"/><pk mz="330.17923514" i="610.851" sn="6.22991" a="12.2508" fwhm="0.0214734" res="15376.2" algo="Sum"/><pk mz="330.21544372" i="2301.84" sn="23.4759" a="49.5727" fwhm="0.0195573" res="16884.5" algo="Sum"/><pk mz="330.24652253" i="2106.06" sn="21.4791" a="40.4823" fwhm="0.0183719" res="17975.6" algo="Sum"/><pk mz="330.75294687" i="1337.76" sn="13.6058" a="24.4366" fwhm="0.016755" res="19740.6" algo="Sum"/><pk mz="331.04546576" i="697.709" sn="7.04915" a="18.3039" fwhm="0.0220381" res="15021.5" algo="Sum"/><pk mz="331.16870519" i="20707.2" sn="209.099" a="271.473" fwhm="0.0127818" res="25909.3" algo="Sum"/><pk mz="331.18730529" i="46180.7" sn="466.272" a="899.787" fwhm="0.0173974" res="19036.6" algo="Sum"/><pk mz="331.25952376" i="1844" sn="18.6254" a="40.8199" fwhm="0.0199358" res="16616.3" algo="Sum"/><pk mz="331.29599776" i="453.946" sn="4.58506" a="9.85973" fwhm="0.018592" res="17819.3" algo="Sum"/><pk mz="332.08585359" i="792.323" sn="7.9553" a="20.0124" fwhm="0.0185951" res="17858.8" algo="Sum"/><pk mz="332.17277669" i="4399.88" sn="44.1736" a="55.3119" fwhm="0.0117164" res="28351.2" algo="Sum"/><pk mz="332.19056852" i="9539.66" sn="95.7755" a="195.911" fwhm="0.0183207" res="18132" algo="Sum"/><pk mz="332.26205043" i="570.323" sn="5.72621" a="10.3973" fwhm="0.0228581" res="14535.9" algo="Sum"/><pk mz="332.29213698" i="5238.12" sn="52.5993" a="98.8494" fwhm="0.0167611" res="19825.2" algo="Sum"/><pk mz="332.32905764" i="517.906" sn="5.20048" a="10.2746" fwhm="0.0177184" res="18756.1" algo="Sum"/><pk mz="332.75124099" i="916.634" sn="9.17017" a="16.9867" fwhm="0.0220598" res="15084.1" algo="Sum"/><pk mz="332.83944561" i="1524.95" sn="15.2168" a="27.4919" fwhm="0.0163162" res="20399.3" algo="Sum"/><pk mz="332.94995823" i="1373.98" sn="13.6967" a="37.3012" fwhm="0.0251971" res="13213.8" algo="Sum"/><pk mz="333.16665710" i="2987.24" sn="29.7694" a="78.1913" fwhm="0.0223816" res="14885.8" algo="Sum"/><pk mz="333.19719801" i="2108.76" sn="21.011" a="55.9888" fwhm="0.030728" res="10843.4" algo="Sum"/><pk mz="333.24015174" i="1405.02" sn="14.0001" a="32.3224" fwhm="0.0211862" res="15729.1" algo="Sum"/><pk mz="333.27675624" i="1404.49" sn="13.9978" a="24.8856" fwhm="0.021295" res="15650.5" algo="Sum"/><pk mz="333.29530369" i="1366.45" sn="13.6193" a="22.2414" fwhm="0.0216013" res="15429.4" algo="Sum"/><pk mz="333.30985740" i="1364.53" sn="13.6001" a="26.3111" fwhm="0.0219314" res="15197.8" algo="Sum"/><pk mz="334.16954883" i="626.736" sn="6.20349" a="14.8393" fwhm="0.0234366" res="14258.4" algo="Sum"/><pk mz="334.21194094" i="464.499" sn="4.59765" a="14.4179" fwhm="0.0470934" res="7096.79" algo="Sum"/><pk mz="334.27649804" i="555.893" sn="5.50228" a="12.2976" fwhm="0.0225495" res="14824.1" algo="Sum"/><pk mz="334.30986409" i="882.58" sn="8.73585" a="20.7231" fwhm="0.0222211" res="15044.7" algo="Sum"/><pk mz="334.76344667" i="533.831" sn="5.25934" a="11.0016" fwhm="0.024801" res="13498" algo="Sum"/><pk mz="334.83648544" i="1365.06" sn="13.4502" a="25.4777" fwhm="0.0166961" res="20054.8" algo="Sum"/><pk mz="334.94124926" i="595.314" sn="5.86618" a="22.0355" fwhm="0.0359528" res="9316.13" algo="Sum"/><pk mz="335.12548842" i="960.137" sn="9.45676" a="24.038" fwhm="0.0269038" res="12456.5" algo="Sum"/><pk mz="335.14561815" i="530.848" sn="5.22853" a="1.84194" fwhm="0.00629748" res="53219" algo="Sum"/><pk mz="335.16427763" i="623.344" sn="6.13956" a="13.5783" fwhm="0.0324925" res="10315.1" algo="Sum"/><pk mz="335.19825032" i="743.681" sn="7.32481" a="12.2933" fwhm="0.0216629" res="15473.4" algo="Sum"/><pk mz="335.22072051" i="1690.72" sn="16.6525" a="37.5011" fwhm="0.0219421" res="15277.5" algo="Sum"/><pk mz="335.25576957" i="1478.11" sn="14.5585" a="31.731" fwhm="0.0197558" res="16970" algo="Sum"/><pk mz="335.29184282" i="1567.71" sn="15.4396" a="31.3423" fwhm="0.0173307" res="19346.8" algo="Sum"/><pk mz="336.22461607" i="520.283" sn="5.10465" a="11.4151" fwhm="0.0242112" res="13887.1" algo="Sum"/><pk mz="336.32627146" i="1149.94" sn="11.2683" a="22.5005" fwhm="0.0172698" res="19474.8" algo="Sum"/><pk mz="336.84939355" i="810.998" sn="7.91631" a="15.8585" fwhm="0.0240828" res="13987.1" algo="Sum"/><pk mz="336.93810969" i="503.317" sn="4.91225" a="16.0421" fwhm="0.0256489" res="13136.5" algo="Sum"/><pk mz="337.06158165" i="553.318" sn="5.39773" a="12.9927" fwhm="0.0184379" res="18280.9" algo="Sum"/><pk mz="337.17621029" i="1742.74" sn="17.0019" a="36.5049" fwhm="0.0213907" res="15762.8" algo="Sum"/><pk mz="337.20765920" i="2529.65" sn="24.6789" a="62.756" fwhm="0.026344" res="12800.2" algo="Sum"/><pk mz="337.23371315" i="1494.32" sn="14.5707" a="31.4176" fwhm="0.0249746" res="13503.1" algo="Sum"/><pk mz="337.27096286" i="2197.32" sn="21.404" a="43.5911" fwhm="0.0179063" res="18835.3" algo="Sum"/><pk mz="337.30760064" i="3968.14" sn="38.6249" a="84.7199" fwhm="0.0179865" res="18753.4" algo="Sum"/><pk mz="338.21129404" i="575.996" sn="5.57008" a="15.1336" fwhm="0.0272771" res="12399.1" algo="Sum"/><pk mz="338.27600574" i="606.996" sn="5.86257" a="15.5108" fwhm="0.0261086" res="12956.5" algo="Sum"/><pk mz="338.31082415" i="951.393" sn="9.18749" a="16.6898" fwhm="0.0211194" res="16019" algo="Sum"/><pk mz="338.34158435" i="62130.5" sn="600.042" a="1101.82" fwhm="0.0160246" res="21113.8" algo="Sum"/><pk mz="338.78465412" i="1054.37" sn="10.1694" a="21.3161" fwhm="0.0177738" res="19060.9" algo="Sum"/><pk mz="338.84748443" i="485.428" sn="4.68132" a="12.8846" fwhm="0.0220508" res="15366.7" algo="Sum"/><pk mz="338.89430965" i="589.815" sn="5.68817" a="18.501" fwhm="0.0276223" res="12268.9" algo="Sum"/><pk mz="339.03599469" i="1169.87" sn="11.2658" a="31.404" fwhm="0.0216322" res="15672.7" algo="Sum"/><pk mz="339.19197633" i="3071.57" sn="29.5083" a="62.4755" fwhm="0.0226935" res="14946.6" algo="Sum"/><pk mz="339.22820130" i="2348" sn="22.5566" a="62.8324" fwhm="0.037303" res="9093.85" algo="Sum"/><pk mz="339.28717155" i="752.987" sn="7.23363" a="18.3457" fwhm="0.0230522" res="14718.2" algo="Sum"/><pk mz="339.34492273" i="15387.8" sn="147.824" a="305.963" fwhm="0.0173849" res="19519.5" algo="Sum"/><pk mz="340.17962557" i="952.255" sn="9.09795" a="23.2461" fwhm="0.0248555" res="13686.3" algo="Sum"/><pk mz="340.23177065" i="661.457" sn="6.32155" a="12.8711" fwhm="0.0282135" res="12059.2" algo="Sum"/><pk mz="340.25887886" i="1094.88" sn="10.463" a="25.8024" fwhm="0.0208939" res="16285.1" algo="Sum"/><pk mz="340.34989532" i="2174.97" sn="20.7893" a="51.9442" fwhm="0.0203854" res="16695.8" algo="Sum"/><pk mz="340.78184641" i="1606.23" sn="15.3133" a="29.1377" fwhm="0.0167766" res="20312.9" algo="Sum"/><pk mz="341.20761938" i="9403.56" sn="89.2545" a="189.31" fwhm="0.0195101" res="17488.8" algo="Sum"/><pk mz="341.24372548" i="2393.87" sn="22.7179" a="53.3044" fwhm="0.0306827" res="11121.7" algo="Sum"/><pk mz="342.16734331" i="991.927" sn="9.33162" a="23.1752" fwhm="0.0274955" res="12444.5" algo="Sum"/><pk mz="342.21144518" i="2037.12" sn="19.1676" a="39.1166" fwhm="0.0218167" res="15685.8" algo="Sum"/><pk mz="342.24399270" i="1367.26" sn="12.8644" a="31.2366" fwhm="0.0245498" res="13940.8" algo="Sum"/><pk mz="342.78017578" i="853.689" sn="7.99071" a="16.4146" fwhm="0.0205699" res="16664.2" algo="Sum"/><pk mz="342.86804017" i="2189.68" sn="20.491" a="44.9853" fwhm="0.0177584" res="19307.4" algo="Sum"/><pk mz="342.98885976" i="829.417" sn="7.75911" a="16.3707" fwhm="0.017468" res="19635.2" algo="Sum"/><pk mz="343.19183338" i="64765.4" sn="605.69" a="1273.16" fwhm="0.0180289" res="19035.6" algo="Sum"/><pk mz="343.29292672" i="690.11" sn="6.45395" a="15.2288" fwhm="0.0227167" res="15111.9" algo="Sum"/><pk mz="344.19511601" i="12053.4" sn="111.98" a="270.122" fwhm="0.0199526" res="17250.7" algo="Sum"/><pk mz="344.25835610" i="518.643" sn="4.81835" a="13.0695" fwhm="0.0365896" res="9408.64" algo="Sum"/><pk mz="344.79322445" i="586.852" sn="5.42654" a="15.2108" fwhm="0.0210771" res="16358.7" algo="Sum"/><pk mz="344.86536005" i="1363.16" sn="12.602" a="29.9407" fwhm="0.0180308" res="19126.5" algo="Sum"/><pk mz="345.20100661" i="7707.41" sn="71.2173" a="281.991" fwhm="0.0389823" res="8855.33" algo="Sum"/><pk mz="345.23892478" i="5546.2" sn="51.2475" a="117.836" fwhm="0.0214117" res="16123.9" algo="Sum"/><pk mz="345.27277101" i="475.181" sn="4.39094" a="9.38872" fwhm="0.0224374" res="15388.3" algo="Sum"/><pk mz="346.20664490" i="1594.48" sn="14.6843" a="40.0582" fwhm="0.031581" res="10962.5" algo="Sum"/><pk mz="346.24235975" i="1270.5" sn="11.6946" a="29.3741" fwhm="0.0251993" res="13740.1" algo="Sum"/><pk mz="346.72716544" i="650.315" sn="5.96625" a="13.3167" fwhm="0.0162213" res="21374.9" algo="Sum"/><pk mz="346.87965944" i="800.425" sn="7.3424" a="23.9292" fwhm="0.022148" res="15661.9" algo="Sum"/><pk mz="347.16198013" i="12593.3" sn="115.375" a="266.282" fwhm="0.0203426" res="17065.7" algo="Sum"/><pk mz="347.22067415" i="3248.57" sn="29.7154" a="76.3591" fwhm="0.0235965" res="14714.9" algo="Sum"/><pk mz="347.25418369" i="1785.52" sn="16.3166" a="36.4745" fwhm="0.0227282" res="15278.5" algo="Sum"/><pk mz="347.29098087" i="731.373" sn="6.67689" a="15.3711" fwhm="0.0201872" res="17203.5" algo="Sum"/><pk mz="347.32827980" i="1356.07" sn="12.3696" a="26.7274" fwhm="0.0176038" res="19730.3" algo="Sum"/><pk mz="348.16552303" i="2646.46" sn="24.0368" a="58.0861" fwhm="0.0200271" res="17384.7" algo="Sum"/><pk mz="348.22550203" i="766.603" sn="6.96071" a="19.1434" fwhm="0.0263998" res="13190.4" algo="Sum"/><pk mz="348.26433378" i="1151.24" sn="10.4528" a="27.4615" fwhm="0.0215941" res="16127.7" algo="Sum"/><pk mz="348.72570130" i="458.515" sn="4.15493" a="13.7528" fwhm="0.0274407" res="12708.3" algo="Sum"/><pk mz="348.81335099" i="1686.92" sn="15.2816" a="35.8712" fwhm="0.0175688" res="19854.1" algo="Sum"/><pk mz="348.92122715" i="956.904" sn="8.66635" a="27.5068" fwhm="0.024096" res="14480.4" algo="Sum"/><pk mz="349.16236887" i="1558.4" sn="14.0355" a="39.8961" fwhm="0.0263918" res="13230" algo="Sum"/><pk mz="349.18023988" i="1374.66" sn="12.3803" a="29.1322" fwhm="0.0388268" res="8993.28" algo="Sum"/><pk mz="349.21243134" i="1540.51" sn="13.8737" a="41.6706" fwhm="0.0383518" res="9105.5" algo="Sum"/><pk mz="349.27090793" i="1922.69" sn="17.3149" a="45.135" fwhm="0.0200092" res="17455.5" algo="Sum"/><pk mz="349.30710728" i="503.544" sn="4.53562" a="11.6804" fwhm="0.0255589" res="13666.8" algo="Sum"/><pk mz="350.21712523" i="476.593" sn="4.27507" a="13.2681" fwhm="0.0323853" res="10814.1" algo="Sum"/><pk mz="350.27361834" i="556.741" sn="4.99363" a="15.0989" fwhm="0.0266959" res="13120.9" algo="Sum"/><pk mz="350.81042400" i="1806.19" sn="16.1406" a="36.1181" fwhm="0.0175134" res="20031" algo="Sum"/><pk mz="350.89584698" i="551.336" sn="4.91517" a="11.9211" fwhm="0.0248953" res="14094.9" algo="Sum"/><pk mz="350.90884174" i="527.24" sn="4.69886" a="10.2422" fwhm="0.0271724" res="12914.1" algo="Sum"/><pk mz="351.09869413" i="539.246" sn="4.79591" a="12.1923" fwhm="0.0206523" res="17000.5" algo="Sum"/><pk mz="351.15771922" i="964.464" sn="8.58017" a="23.2179" fwhm="0.0310813" res="11298" algo="Sum"/><pk mz="351.19450610" i="902.76" sn="8.03269" a="21.8785" fwhm="0.0369559" res="9503.07" algo="Sum"/><pk mz="351.22746211" i="1568.19" sn="13.9542" a="37.7147" fwhm="0.0332086" res="10576.4" algo="Sum"/><pk mz="351.24972534" i="1910.39" sn="16.9985" a="48.1616" fwhm="0.0290951" res="12072.5" algo="Sum"/><pk mz="351.28539086" i="1084.6" sn="9.64775" a="22.3971" fwhm="0.02481" res="14159" algo="Sum"/><pk mz="351.32325615" i="602.971" sn="5.36377" a="13.3881" fwhm="0.0217802" res="16130.4" algo="Sum"/><pk mz="352.25222694" i="483.828" sn="4.27557" a="13.2587" fwhm="0.0316375" res="11134" algo="Sum"/><pk mz="352.32229645" i="696.614" sn="6.15595" a="13.8117" fwhm="0.0178015" res="19791.7" algo="Sum"/><pk mz="352.81105172" i="623.187" sn="5.47834" a="22.6075" fwhm="0.0355169" res="9933.62" algo="Sum"/><pk mz="352.89742725" i="3315.5" sn="29.1351" a="69.0977" fwhm="0.0187723" res="18798.9" algo="Sum"/><pk mz="353.15466441" i="802.391" sn="7.05205" a="20.8441" fwhm="0.0254067" res="13900" algo="Sum"/><pk mz="353.17054230" i="854.295" sn="7.50869" a="14.207" fwhm="0.0222361" res="15882.8" algo="Sum"/><pk mz="353.20719190" i="1056.91" sn="9.28861" a="34.5776" fwhm="0.0304428" res="11602.3" algo="Sum"/><pk mz="353.24493028" i="1234.22" sn="10.846" a="25.6978" fwhm="0.0560901" res="6297.82" algo="Sum"/><pk mz="353.26658724" i="2078.02" sn="18.261" a="63.8668" fwhm="0.0320591" res="11019.2" algo="Sum"/><pk mz="353.30033571" i="812.765" sn="7.14233" a="17.5448" fwhm="0.0166657" res="21199.3" algo="Sum"/><pk mz="353.37653442" i="477.781" sn="4.19747" a="11.668" fwhm="0.0208969" res="16910.5" algo="Sum"/><pk mz="354.26895465" i="522.351" sn="4.56325" a="13.6008" fwhm="0.0293912" res="12053.6" algo="Sum"/><pk mz="354.75846928" i="563.69" sn="4.91161" a="11.7768" fwhm="0.0186488" res="19023.1" algo="Sum"/><pk mz="354.89459851" i="1291.43" sn="11.2542" a="30.1788" fwhm="0.0186816" res="18997" algo="Sum"/><pk mz="355.00685736" i="611.662" sn="5.32981" a="22.9656" fwhm="0.0329898" res="10761.1" algo="Sum"/><pk mz="355.06890135" i="1074.21" sn="9.35865" a="24.9298" fwhm="0.0192928" res="18404.2" algo="Sum"/><pk mz="355.12445082" i="499.158" sn="4.34856" a="14.5904" fwhm="0.0357324" res="9938.44" algo="Sum"/><pk mz="355.16767828" i="1417" sn="12.3435" a="30.5354" fwhm="0.0221294" res="16049.6" algo="Sum"/><pk mz="355.18778283" i="1912.67" sn="16.6621" a="49.2226" fwhm="0.0332933" res="10668.4" algo="Sum"/><pk mz="355.22232242" i="1589.02" sn="13.8418" a="42.1146" fwhm="0.0292381" res="12149.3" algo="Sum"/><pk mz="355.25636935" i="668.7" sn="5.82394" a="13.9081" fwhm="0.0297354" res="11947.3" algo="Sum"/><pk mz="355.28090815" i="870.283" sn="7.57669" a="24.5976" fwhm="0.0269352" res="13190.2" algo="Sum"/><pk mz="356.19269426" i="458.024" sn="3.97657" a="12.8979" fwhm="0.0349013" res="10205.7" algo="Sum"/><pk mz="356.22560226" i="579.333" sn="5.02977" a="16.4568" fwhm="0.0254282" res="14009.1" algo="Sum"/><pk mz="356.28618474" i="680.777" sn="5.90908" a="17.17" fwhm="0.0307098" res="11601.7" algo="Sum"/><pk mz="356.75594008" i="770.721" sn="6.65971" a="17.0223" fwhm="0.0191155" res="18663.2" algo="Sum"/><pk mz="356.90910359" i="900.651" sn="7.77789" a="25.1474" fwhm="0.0199146" res="17922" algo="Sum"/><pk mz="357.18501925" i="4457.61" sn="38.4195" a="65.6044" fwhm="0.0137223" res="26029.5" algo="Sum"/><pk mz="357.20559760" i="9874.17" sn="85.0597" a="222.924" fwhm="0.0199672" res="17889.6" algo="Sum"/><pk mz="357.23882408" i="2795.18" sn="24.07" a="64.0079" fwhm="0.0252177" res="14166.2" algo="Sum"/><pk mz="357.27241545" i="529.585" sn="4.56008" a="12.9989" fwhm="0.0292734" res="12204.7" algo="Sum"/><pk mz="358.18701665" i="1076.49" sn="9.21802" a="18.7242" fwhm="0.0146849" res="24391.5" algo="Sum"/><pk mz="358.20871032" i="2028.5" sn="17.3701" a="51.0275" fwhm="0.0221252" res="16190.1" algo="Sum"/><pk mz="358.24158965" i="792.314" sn="6.78428" a="21.7418" fwhm="0.0272789" res="13132.6" algo="Sum"/><pk mz="358.30731377" i="1867.73" sn="15.9919" a="41.9683" fwhm="0.0192605" res="18603.2" algo="Sum"/><pk mz="358.75457080" i="484.463" sn="4.14305" a="10.7979" fwhm="0.0214094" res="16756.9" algo="Sum"/><pk mz="358.84225835" i="2478.67" sn="21.1933" a="49.4574" fwhm="0.0176879" res="20287.4" algo="Sum"/><pk mz="358.97939445" i="20227" sn="172.721" a="401.001" fwhm="0.0175016" res="20511.2" algo="Sum"/><pk mz="359.04203762" i="543.736" sn="4.63648" a="12.9696" fwhm="0.0206527" res="17384.8" algo="Sum"/><pk mz="359.16522431" i="16863.8" sn="143.784" a="351.203" fwhm="0.0185112" res="19402.6" algo="Sum"/><pk mz="359.21777456" i="5650.79" sn="48.1798" a="117.236" fwhm="0.0237491" res="15125.5" algo="Sum"/><pk mz="359.24736963" i="1134.95" sn="9.67683" a="30.1307" fwhm="0.0285442" res="12585.7" algo="Sum"/><pk mz="359.31049949" i="509.771" sn="4.34662" a="23.6468" fwhm="0.0372802" res="9638.12" algo="Sum"/><pk mz="359.98190002" i="2949.74" sn="25.0558" a="67.433" fwhm="0.018915" res="19031.5" algo="Sum"/><pk mz="360.16870595" i="3139.19" sn="26.6352" a="70.4063" fwhm="0.0194012" res="18564.3" algo="Sum"/><pk mz="360.22103326" i="1398.54" sn="11.868" a="45.5168" fwhm="0.0325427" res="11069.2" algo="Sum"/><pk mz="360.32356366" i="88625.2" sn="752.142" a="1627" fwhm="0.0164849" res="21857.7" algo="Sum"/><pk mz="360.83960905" i="1783.3" sn="15.0675" a="41.6912" fwhm="0.0183905" res="19621" algo="Sum"/><pk mz="360.97720728" i="12740.2" sn="107.643" a="265.434" fwhm="0.0183465" res="19675.6" algo="Sum"/><pk mz="361.00964933" i="1695.04" sn="14.3216" a="31.7972" fwhm="0.0185871" res="19422.6" algo="Sum"/><pk mz="361.17549992" i="3036.64" sn="25.657" a="149.094" fwhm="0.0564944" res="6393.12" algo="Sum"/><pk mz="361.23725127" i="3637.76" sn="30.7359" a="91.7904" fwhm="0.0273843" res="13191.4" algo="Sum"/><pk mz="361.27107268" i="1208.12" sn="10.2082" a="25.7237" fwhm="0.0249084" res="14504" algo="Sum"/><pk mz="361.32680798" i="21510.7" sn="181.798" a="454.665" fwhm="0.0183588" res="19681.4" algo="Sum"/><pk mz="361.97953574" i="2046.34" sn="17.1629" a="48.8784" fwhm="0.0197473" res="18330.6" algo="Sum"/><pk mz="362.19111251" i="1302.21" sn="10.9094" a="34.0194" fwhm="0.0342517" res="10574.4" algo="Sum"/><pk mz="362.24115089" i="9630.62" sn="80.6653" a="214.101" fwhm="0.0183271" res="19765.4" algo="Sum"/><pk mz="362.33110930" i="2870.49" sn="24.0453" a="74.6447" fwhm="0.0219906" res="16476.7" algo="Sum"/><pk mz="362.85057901" i="588.905" sn="4.90522" a="19.3461" fwhm="0.0339142" res="10699.1" algo="Sum"/><pk mz="362.92607504" i="3351.19" sn="27.9074" a="67.1452" fwhm="0.0182043" res="19936.3" algo="Sum"/><pk mz="362.97326029" i="2120.72" sn="17.6581" a="50.0559" fwhm="0.0203518" res="17834.9" algo="Sum"/><pk mz="363.15682887" i="3037.45" sn="25.2831" a="74.5396" fwhm="0.0227883" res="15936.1" algo="Sum"/><pk mz="363.18030749" i="1472.62" sn="12.2569" a="35.9749" fwhm="0.0305087" res="11904.2" algo="Sum"/><pk mz="363.24592404" i="3246" sn="27.0172" a="98.8143" fwhm="0.0240203" res="15122.4" algo="Sum"/><pk mz="363.32381215" i="958.068" sn="7.9742" a="26.5679" fwhm="0.0261886" res="13873.4" algo="Sum"/><pk mz="364.16079500" i="723.399" sn="5.98156" a="17.4562" fwhm="0.0264538" res="13765.9" algo="Sum"/><pk mz="364.25206793" i="692.493" sn="5.72596" a="20.9183" fwhm="0.031067" res="11724.7" algo="Sum"/><pk mz="364.78745195" i="970.178" sn="7.97802" a="18.8416" fwhm="0.0180197" res="20243.8" algo="Sum"/><pk mz="365.10524331" i="3199.99" sn="26.3119" a="66.3403" fwhm="0.0187439" res="19478.7" algo="Sum"/><pk mz="365.13841442" i="1384.08" sn="11.3806" a="30.9535" fwhm="0.0290315" res="12577.3" algo="Sum"/><pk mz="365.20643738" i="1329.54" sn="10.9325" a="30.0744" fwhm="0.0302016" res="12092.3" algo="Sum"/><pk mz="365.24603992" i="1623.3" sn="13.3451" a="35.5652" fwhm="0.0269446" res="13555.5" algo="Sum"/><pk mz="365.26555766" i="1614.65" sn="13.2693" a="39.2688" fwhm="0.0293581" res="12441.7" algo="Sum"/><pk mz="365.30118507" i="902.742" sn="7.41571" a="18.9329" fwhm="0.0239171" res="15273.6" algo="Sum"/><pk mz="365.33842840" i="1504.93" sn="12.3625" a="30.7812" fwhm="0.0184016" res="19853.6" algo="Sum"/><pk mz="366.25136297" i="538.226" sn="4.40176" a="15.0253" fwhm="0.0279676" res="13095.5" algo="Sum"/><pk mz="366.26856295" i="469.384" sn="3.83732" a="9.67637" fwhm="0.0264655" res="13839.5" algo="Sum"/><pk mz="366.37271127" i="1230.74" sn="10.0531" a="25.5799" fwhm="0.0190704" res="19211.6" algo="Sum"/><pk mz="366.78470850" i="1026.69" sn="8.37478" a="23.2309" fwhm="0.0182381" res="20110.9" algo="Sum"/><pk mz="367.12154697" i="1920.42" sn="15.6611" a="46.4681" fwhm="0.0224219" res="16373.3" algo="Sum"/><pk mz="367.15075905" i="965.824" sn="7.87134" a="21.878" fwhm="0.0322438" res="11386.7" algo="Sum"/><pk mz="367.19525764" i="812.648" sn="6.61618" a="17.213" fwhm="0.0324713" res="11308.3" algo="Sum"/><pk mz="367.22073758" i="1015.16" sn="8.25902" a="32.9361" fwhm="0.0477121" res="7696.59" algo="Sum"/><pk mz="367.25153813" i="947.535" sn="7.70295" a="29.1801" fwhm="0.0415709" res="8834.34" algo="Sum"/><pk mz="367.28001349" i="878.836" sn="7.14129" a="21.8882" fwhm="0.0295238" res="12440.1" algo="Sum"/><pk mz="367.33544383" i="3993.43" sn="32.4437" a="85.8565" fwhm="0.0187929" res="19546.5" algo="Sum"/><pk mz="367.39170670" i="821.629" sn="6.67124" a="24.5666" fwhm="0.0269458" res="13634.5" algo="Sum"/><pk mz="368.22562925" i="456.512" sn="3.69197" a="14.3837" fwhm="0.0300024" res="12273.2" algo="Sum"/><pk mz="368.28049656" i="465.46" sn="3.76434" a="11.2064" fwhm="0.0257529" res="14300.6" algo="Sum"/><pk mz="368.33881247" i="1234.52" sn="9.98264" a="27.9653" fwhm="0.0194235" res="18963.6" algo="Sum"/><pk mz="368.42471067" i="878.407" sn="7.10166" a="18.3198" fwhm="0.0190853" res="19304.1" algo="Sum"/><pk mz="368.87124570" i="3341.77" sn="26.9787" a="68.739" fwhm="0.018584" res="19848.9" algo="Sum"/><pk mz="369.14667442" i="552.099" sn="4.43603" a="13.7987" fwhm="0.0341" res="10825.4" algo="Sum"/><pk mz="369.22510724" i="4172.93" sn="33.5247" a="108.808" fwhm="0.0238857" res="15458" algo="Sum"/><pk mz="369.27752305" i="573.998" sn="4.61099" a="13.7374" fwhm="0.0303645" res="12161.5" algo="Sum"/><pk mz="369.29589902" i="594.407" sn="4.77485" a="12.5634" fwhm="0.0303314" res="12175.4" algo="Sum"/><pk mz="369.35137895" i="87795.1" sn="705.277" a="1686" fwhm="0.0170383" res="21677.8" algo="Sum"/><pk mz="369.42382724" i="502.806" sn="4.03854" a="19.9554" fwhm="0.0395236" res="9346.92" algo="Sum"/><pk mz="370.20030716" i="671.799" sn="5.37211" a="14.2189" fwhm="0.0285433" res="12969.8" algo="Sum"/><pk mz="370.22792675" i="946.784" sn="7.57071" a="25.3525" fwhm="0.0301858" res="12265" algo="Sum"/><pk mz="370.35467274" i="25525.8" sn="204.116" a="528.176" fwhm="0.0184462" res="20077.6" algo="Sum"/><pk mz="370.73915305" i="516.656" sn="4.12702" a="16.3641" fwhm="0.0277226" res="13373.2" algo="Sum"/><pk mz="370.86860606" i="1390.8" sn="11.0725" a="31.8361" fwhm="0.0186094" res="19929.1" algo="Sum"/><pk mz="371.10088497" i="1160.51" sn="9.21944" a="31.395" fwhm="0.0208968" res="17758.8" algo="Sum"/><pk mz="371.16309990" i="1001.49" sn="7.95622" a="25.8386" fwhm="0.0253137" res="14662.5" algo="Sum"/><pk mz="371.19424354" i="1011.16" sn="8.03306" a="28.9803" fwhm="0.0379936" res="9769.9" algo="Sum"/><pk mz="371.22228875" i="1504.14" sn="11.9494" a="42.7911" fwhm="0.0433594" res="8561.52" algo="Sum"/><pk mz="371.26175385" i="1354.87" sn="10.7618" a="40.1341" fwhm="0.0310248" res="11966.6" algo="Sum"/><pk mz="371.31699810" i="1241.57" sn="9.8577" a="34.8068" fwhm="0.025124" res="14779.4" algo="Sum"/><pk mz="371.35830096" i="3799.08" sn="30.1686" a="81.9193" fwhm="0.0198815" res="18678.6" algo="Sum"/><pk mz="372.10082931" i="465.407" sn="3.67595" a="12.238" fwhm="0.0197015" res="18886.9" algo="Sum"/><pk mz="372.22007876" i="568.253" sn="4.48869" a="25.8304" fwhm="0.0284078" res="13102.7" algo="Sum"/><pk mz="372.27816784" i="551.067" sn="4.35211" a="13.4996" fwhm="0.0292003" res="12749.1" algo="Sum"/><pk mz="372.35959876" i="457.558" sn="3.61361" a="13.4581" fwhm="0.0299923" res="12415.2" algo="Sum"/><pk mz="372.73679944" i="973.832" sn="7.66029" a="23.3753" fwhm="0.0200306" res="18608.4" algo="Sum"/><pk mz="372.88141610" i="609.21" sn="4.78895" a="18.9215" fwhm="0.0237564" res="15696.1" algo="Sum"/><pk mz="373.17986030" i="3653.47" sn="28.6726" a="123.087" fwhm="0.0268626" res="13892.2" algo="Sum"/><pk mz="373.23364971" i="2089.93" sn="16.4019" a="51.5901" fwhm="0.0265871" res="14038.1" algo="Sum"/><pk mz="373.27103702" i="1035.39" sn="8.12579" a="27.5834" fwhm="0.0306935" res="12161.2" algo="Sum"/><pk mz="373.34449676" i="460.658" sn="3.6137" a="10.5033" fwhm="0.0202875" res="18402.7" algo="Sum"/><pk mz="374.18389177" i="837.994" sn="6.54358" a="30.3736" fwhm="0.036737" res="10185.5" algo="Sum"/><pk mz="374.23752979" i="557.674" sn="4.35467" a="13.8488" fwhm="0.0275864" res="13566" algo="Sum"/><pk mz="374.28008391" i="738.395" sn="5.76585" a="14.716" fwhm="0.0221434" res="16902.6" algo="Sum"/><pk mz="374.30253266" i="1630.7" sn="12.7345" a="40.1885" fwhm="0.0226085" res="16555.8" algo="Sum"/><pk mz="374.73479113" i="786.45" sn="6.12459" a="24.2045" fwhm="0.0250836" res="14939.4" algo="Sum"/><pk mz="374.81619531" i="1261.82" sn="9.82731" a="27.8853" fwhm="0.0203196" res="18446.1" algo="Sum"/><pk mz="375.19247042" i="1916.34" sn="14.9022" a="52.6863" fwhm="0.0306091" res="12257.5" algo="Sum"/><pk mz="375.25022582" i="999.703" sn="7.77238" a="24.0626" fwhm="0.0330439" res="11356.1" algo="Sum"/><pk mz="375.28670706" i="2126.3" sn="16.5313" a="53.6493" fwhm="0.0219195" res="17121.2" algo="Sum"/><pk mz="375.35934458" i="1193.89" sn="9.28162" a="25.2305" fwhm="0.0188418" res="19921.6" algo="Sum"/><pk mz="376.19636328" i="462.052" sn="3.58749" a="14.2745" fwhm="0.0342616" res="10980.1" algo="Sum"/><pk mz="376.29716946" i="17916.5" sn="138.722" a="405.172" fwhm="0.0191761" res="19623.2" algo="Sum"/><pk mz="376.74336705" i="466.414" sn="3.59676" a="16.3625" fwhm="0.0334029" res="11278.8" algo="Sum"/><pk mz="376.81338247" i="990.46" sn="7.63752" a="22.3396" fwhm="0.0204033" res="18468.2" algo="Sum"/><pk mz="376.93028425" i="496.148" sn="3.82582" a="16.9444" fwhm="0.0434426" res="8676.52" algo="Sum"/><pk mz="376.98752388" i="934.839" sn="7.20858" a="33.1182" fwhm="0.0316949" res="11894.3" algo="Sum"/><pk mz="377.17675809" i="1022.95" sn="7.86831" a="31.4536" fwhm="0.0415765" res="9071.86" algo="Sum"/><pk mz="377.23492563" i="2859.1" sn="21.9851" a="73.737" fwhm="0.0229215" res="16457.7" algo="Sum"/><pk mz="377.26608600" i="1077.94" sn="8.2879" a="18.1922" fwhm="0.0211272" res="17856.9" algo="Sum"/><pk mz="377.30059534" i="4907.92" sn="37.7336" a="114.631" fwhm="0.0205222" res="18385" algo="Sum"/><pk mz="378.21550300" i="2008.94" sn="15.3596" a="48.5401" fwhm="0.022073" res="17134.8" algo="Sum"/><pk mz="378.29759607" i="2003.47" sn="15.3161" a="49.3549" fwhm="0.0225481" res="16777.4" algo="Sum"/><pk mz="378.89984340" i="2911.59" sn="22.1885" a="60.3382" fwhm="0.0194818" res="19448.9" algo="Sum"/><pk mz="379.15480968" i="524.38" sn="3.98364" a="14.7329" fwhm="0.0317249" res="11951.3" algo="Sum"/><pk mz="379.18838053" i="626.955" sn="4.76288" a="14.6843" fwhm="0.0326095" res="11628.2" algo="Sum"/><pk mz="379.22171827" i="1145.46" sn="8.7019" a="35.9199" fwhm="0.0371276" res="10214" algo="Sum"/><pk mz="379.28229003" i="1394.61" sn="10.5943" a="44.0674" fwhm="0.0315149" res="12035" algo="Sum"/><pk mz="379.31725012" i="1144.65" sn="8.69683" a="26.7737" fwhm="0.0276346" res="13726.2" algo="Sum"/><pk mz="379.35329925" i="477.148" sn="3.6259" a="10.8235" fwhm="0.0211804" res="17910.6" algo="Sum"/><pk mz="380.27115615" i="770.185" sn="5.81891" a="16.3191" fwhm="0.0265743" res="14309.7" algo="Sum"/><pk mz="380.76832454" i="1148.13" sn="8.65205" a="31.1805" fwhm="0.0223572" res="17031.1" algo="Sum"/><pk mz="380.89571371" i="583.361" sn="4.38983" a="20.552" fwhm="0.0344132" res="11068.3" algo="Sum"/><pk mz="381.07933012" i="1068.88" sn="8.04146" a="22.5835" fwhm="0.0186635" res="20418.5" algo="Sum"/><pk mz="381.11959807" i="517.2" sn="3.89102" a="17.331" fwhm="0.0374168" res="10185.8" algo="Sum"/><pk mz="381.20423650" i="1825.67" sn="13.7346" a="49.3605" fwhm="0.0341564" res="11160.6" algo="Sum"/><pk mz="381.23661664" i="1129.93" sn="8.50017" a="25.2485" fwhm="0.0346541" res="11001.2" algo="Sum"/><pk mz="381.29628406" i="1708.41" sn="12.8506" a="55.362" fwhm="0.0284901" res="13383.5" algo="Sum"/><pk mz="381.33298976" i="661.704" sn="4.97674" a="17.1856" fwhm="0.0269366" res="14156.7" algo="Sum"/><pk mz="382.29876218" i="493.107" sn="3.68186" a="14.0309" fwhm="0.0310644" res="12306.6" algo="Sum"/><pk mz="382.76495895" i="1376.17" sn="10.2333" a="36.5227" fwhm="0.0222976" res="17166.2" algo="Sum"/><pk mz="382.88573826" i="480.546" sn="3.57272" a="14.4494" fwhm="0.0285113" res="13429.2" algo="Sum"/><pk mz="383.11576114" i="41313.6" sn="307.088" a="866.971" fwhm="0.0184569" res="20757.4" algo="Sum"/><pk mz="383.17440686" i="863.383" sn="6.41761" a="15.0837" fwhm="0.0231615" res="16543.6" algo="Sum"/><pk mz="383.22227186" i="58970.9" sn="438.336" a="1219.24" fwhm="0.0179375" res="21364.3" algo="Sum"/><pk mz="383.32951206" i="951.16" sn="7.07005" a="30.8333" fwhm="0.0308692" res="12417.9" algo="Sum"/><pk mz="384.11939106" i="5758.41" sn="42.6206" a="130.143" fwhm="0.0196456" res="19552.4" algo="Sum"/><pk mz="384.22547694" i="12553.7" sn="92.8847" a="282.092" fwhm="0.0198318" res="19374.2" algo="Sum"/><pk mz="384.76490725" i="878.677" sn="6.48207" a="33.9795" fwhm="0.0341365" res="11271.3" algo="Sum"/><pk mz="384.84457940" i="1498.13" sn="11.0535" a="35.7693" fwhm="0.0198056" res="19431.1" algo="Sum"/><pk mz="385.12175053" i="1662.47" sn="12.2596" a="42.108" fwhm="0.020659" res="18641.8" algo="Sum"/><pk mz="385.22267005" i="4184.3" sn="30.8568" a="129.605" fwhm="0.0332514" res="11585.1" algo="Sum"/><pk mz="385.29047599" i="1123.35" sn="8.28445" a="41.822" fwhm="0.0357431" res="10779.4" algo="Sum"/><pk mz="386.22376630" i="859.204" sn="6.32366" a="26.5786" fwhm="0.035702" res="10818" algo="Sum"/><pk mz="386.71505312" i="707.601" sn="5.20055" a="16.1105" fwhm="0.0204536" res="18906.9" algo="Sum"/><pk mz="386.77324446" i="625.353" sn="4.59544" a="21.3431" fwhm="0.033041" res="11705.9" algo="Sum"/><pk mz="386.84254054" i="723.4" sn="5.31364" a="21.2436" fwhm="0.0258892" res="14942.2" algo="Sum"/><pk mz="387.16332801" i="647.119" sn="4.74715" a="14.9566" fwhm="0.0310419" res="12472.3" algo="Sum"/><pk mz="387.19837872" i="1143.53" sn="8.38138" a="48.9171" fwhm="0.0417412" res="9276.17" algo="Sum"/><pk mz="387.24965835" i="913.169" sn="6.68473" a="31.8184" fwhm="0.0444817" res="8705.82" algo="Sum"/><pk mz="388.35524979" i="1367.39" sn="9.94944" a="32.1087" fwhm="0.020258" res="19170.5" algo="Sum"/><pk mz="388.71137586" i="1283.48" sn="9.32464" a="29.551" fwhm="0.0199917" res="19443.6" algo="Sum"/><pk mz="388.85840941" i="476.554" sn="3.46091" a="11.4495" fwhm="0.0235922" res="16482.5" algo="Sum"/><pk mz="389.17457166" i="858.286" sn="6.19596" a="18.7962" fwhm="0.0316097" res="12311.9" algo="Sum"/><pk mz="389.20567646" i="1166.24" sn="8.41798" a="38.7597" fwhm="0.0537769" res="7237.41" algo="Sum"/><pk mz="389.24212037" i="1000.05" sn="7.2197" a="25.9863" fwhm="0.0291314" res="13361.6" algo="Sum"/><pk mz="389.26943356" i="853.254" sn="6.16049" a="24.119" fwhm="0.0321221" res="12118.4" algo="Sum"/><pk mz="389.34218015" i="462.959" sn="3.34298" a="8.59755" fwhm="0.0215331" res="18081.1" algo="Sum"/><pk mz="389.37428495" i="1200.9" sn="8.66967" a="33.243" fwhm="0.0237159" res="16418.3" algo="Sum"/><pk mz="389.97428378" i="952.433" sn="6.84891" a="22.2009" fwhm="0.0199427" res="19554.7" algo="Sum"/><pk mz="390.27603304" i="975.844" sn="7.01767" a="25.3766" fwhm="0.0259294" res="15051.5" algo="Sum"/><pk mz="390.70953415" i="1137.36" sn="8.16962" a="29.2992" fwhm="0.0227359" res="17184.7" algo="Sum"/><pk mz="390.77523273" i="903.179" sn="6.47702" a="14.6427" fwhm="0.0144591" res="27026.3" algo="Sum"/><pk mz="390.79699378" i="1687.72" sn="12.0958" a="47.3086" fwhm="0.0232312" res="16822.1" algo="Sum"/><pk mz="391.20986295" i="973.08" sn="6.94403" a="34.298" fwhm="0.0449578" res="8701.71" algo="Sum"/><pk mz="391.28021831" i="2503.44" sn="17.8525" a="59.3512" fwhm="0.0285513" res="13704.5" algo="Sum"/><pk mz="391.35419024" i="938.294" sn="6.68977" a="22.38" fwhm="0.021455" res="18240.7" algo="Sum"/><pk mz="391.77859623" i="674.547" sn="4.78851" a="19.7342" fwhm="0.0234389" res="16714.9" algo="Sum"/><pk mz="392.28755622" i="1545.89" sn="10.9612" a="52.3897" fwhm="0.0285262" res="13751.8" algo="Sum"/><pk mz="392.71374970" i="563.526" sn="3.98111" a="21.7975" fwhm="0.036776" res="10678.5" algo="Sum"/><pk mz="392.79389285" i="2179.79" sn="15.3935" a="54.0418" fwhm="0.0209069" res="18787.8" algo="Sum"/><pk mz="393.16381538" i="473.201" sn="3.3359" a="11.1738" fwhm="0.0323758" res="12143.7" algo="Sum"/><pk mz="393.20917155" i="1465.74" sn="10.3334" a="54.5694" fwhm="0.0415212" res="9470.09" algo="Sum"/><pk mz="393.29704997" i="34286.4" sn="241.677" a="764.991" fwhm="0.0195642" res="20102.9" algo="Sum"/><pk mz="393.36859482" i="847.4" sn="5.9732" a="22.9677" fwhm="0.024768" res="15882.1" algo="Sum"/><pk mz="394.30057736" i="8675.41" sn="60.9216" a="191.62" fwhm="0.0201012" res="19615.8" algo="Sum"/><pk mz="394.34568590" i="3005" sn="21.1025" a="67.2498" fwhm="0.0213698" res="18453.4" algo="Sum"/><pk mz="394.79535975" i="1025.89" sn="7.19329" a="38.0991" fwhm="0.0369707" res="10678.6" algo="Sum"/><pk mz="394.87411816" i="1310" sn="9.18401" a="39.1431" fwhm="0.022432" res="17603.2" algo="Sum"/><pk mz="395.21870406" i="817.341" sn="5.72247" a="25.3843" fwhm="0.0338786" res="11665.7" algo="Sum"/><pk mz="395.25429690" i="740.706" sn="5.18624" a="23.2366" fwhm="0.0354926" res="11136.3" algo="Sum"/><pk mz="395.30209748" i="1879.54" sn="13.1587" a="65.3978" fwhm="0.0311621" res="12685.4" algo="Sum"/><pk mz="395.34897431" i="1057.46" sn="7.40325" a="26.9468" fwhm="0.024501" res="16136" algo="Sum"/><pk mz="395.42404927" i="577.484" sn="4.04253" a="13.5066" fwhm="0.0205458" res="19246" algo="Sum"/><pk mz="396.74286094" i="1096.22" sn="7.62307" a="28.7064" fwhm="0.0224894" res="17641.3" algo="Sum"/><pk mz="396.80442911" i="632.888" sn="4.40023" a="22.924" fwhm="0.0334165" res="11874.5" algo="Sum"/><pk mz="397.18084021" i="956.71" sn="6.64486" a="35.5654" fwhm="0.0426427" res="9314.15" algo="Sum"/><pk mz="397.23596322" i="2400.11" sn="16.6656" a="69.0097" fwhm="0.0249148" res="15943.8" algo="Sum"/><pk mz="397.26766392" i="849.932" sn="5.90201" a="19.4873" fwhm="0.0196988" res="20167.1" algo="Sum"/><pk mz="397.30605485" i="469.499" sn="3.26073" a="12.0767" fwhm="0.034964" res="11363.3" algo="Sum"/><pk mz="398.23980883" i="569.514" sn="3.94173" a="20.8178" fwhm="0.0375946" res="10593" algo="Sum"/><pk mz="398.76160184" i="5107.82" sn="35.2579" a="116.375" fwhm="0.0216078" res="18454.5" algo="Sum"/><pk mz="399.08939002" i="7993.04" sn="55.0895" a="183.109" fwhm="0.0203334" res="19627.3" algo="Sum"/><pk mz="399.20070632" i="20378.1" sn="140.425" a="357.895" fwhm="0.020124" res="19837" algo="Sum"/><pk mz="399.21461599" i="23696.9" sn="163.295" a="578.401" fwhm="0.027138" res="14710.5" algo="Sum"/><pk mz="399.26274571" i="3231.46" sn="22.268" a="81.5873" fwhm="0.0273329" res="14607.4" algo="Sum"/><pk mz="399.30707117" i="986.922" sn="6.80027" a="32.3059" fwhm="0.0345976" res="11541.5" algo="Sum"/><pk mz="399.77095748" i="2178.85" sn="14.9954" a="61.9513" fwhm="0.0240244" res="16640.2" algo="Sum"/><pk mz="400.09300095" i="1135.52" sn="7.78701" a="30.3528" fwhm="0.0216546" res="18476.1" algo="Sum"/><pk mz="400.20393702" i="4935.17" sn="33.8336" a="92.0164" fwhm="0.0221006" res="18108.3" algo="Sum"/><pk mz="400.21741873" i="5161.69" sn="35.3889" a="125.322" fwhm="0.0267995" res="14933.8" algo="Sum"/><pk mz="400.27507642" i="1291.16" sn="8.85302" a="36.3082" fwhm="0.0257963" res="15516.7" algo="Sum"/><pk mz="400.34142058" i="1043.27" sn="7.15103" a="23.1301" fwhm="0.0197981" res="20221.2" algo="Sum"/><pk mz="400.73872885" i="1325.11" sn="9.06953" a="38.5362" fwhm="0.0308324" res="12997.3" algo="Sum"/><pk mz="400.78239209" i="1046.39" sn="7.15672" a="28.1571" fwhm="0.0284384" res="14093" algo="Sum"/><pk mz="400.82573738" i="2129.33" sn="14.5477" a="57.8827" fwhm="0.0226729" res="17678.6" algo="Sum"/><pk mz="401.09113012" i="847.961" sn="5.78907" a="22.3817" fwhm="0.022376" res="17925.1" algo="Sum"/><pk mz="401.19699914" i="3406.13" sn="23.2559" a="86.919" fwhm="0.0307211" res="13059.3" algo="Sum"/><pk mz="401.28273782" i="803.347" sn="5.48513" a="19.9368" fwhm="0.0188351" res="21305.1" algo="Sum"/><pk mz="401.34350194" i="604.04" sn="4.12377" a="15.9287" fwhm="0.0240113" res="16714.8" algo="Sum"/><pk mz="401.77165563" i="492.24" sn="3.34945" a="16.5831" fwhm="0.0302087" res="13299.9" algo="Sum"/><pk mz="402.20043479" i="714.447" sn="4.84597" a="36.0728" fwhm="0.0375032" res="10724.4" algo="Sum"/><pk mz="402.35730978" i="1891.55" sn="12.8292" a="48.2465" fwhm="0.0216859" res="18553.9" algo="Sum"/><pk mz="402.68947505" i="510.29" sn="3.45143" a="11.3751" fwhm="0.020071" res="20063.2" algo="Sum"/><pk mz="402.75382895" i="693.588" sn="4.6903" a="24.4852" fwhm="0.0502883" res="8008.9" algo="Sum"/><pk mz="402.76964014" i="687.573" sn="4.64962" a="15.097" fwhm="0.0197551" res="20388.1" algo="Sum"/><pk mz="402.82346046" i="1994.12" sn="13.4836" a="47.8962" fwhm="0.0202825" res="19860.7" algo="Sum"/><pk mz="402.86609137" i="453.594" sn="3.06706" a="12.3981" fwhm="0.0330703" res="12182.1" algo="Sum"/><pk mz="403.19450749" i="634.256" sn="4.28735" a="26.5595" fwhm="0.0589935" res="6834.56" algo="Sum"/><pk mz="403.22017417" i="564.4" sn="3.81519" a="12.9041" fwhm="0.0316792" res="12728.2" algo="Sum"/><pk mz="403.25919697" i="661.999" sn="4.47474" a="23.4223" fwhm="0.0391492" res="10300.6" algo="Sum"/><pk mz="403.35929615" i="748.144" sn="5.05703" a="18.0907" fwhm="0.0250676" res="16090.9" algo="Sum"/><pk mz="403.38996150" i="934.373" sn="6.31584" a="21.3938" fwhm="0.0217625" res="18536" algo="Sum"/><pk mz="403.77643181" i="470.42" sn="3.16792" a="15.1724" fwhm="0.0230836" res="17491.9" algo="Sum"/><pk mz="404.32779964" i="458.816" sn="3.08283" a="14.8487" fwhm="0.0231936" res="17432.7" algo="Sum"/><pk mz="404.68592799" i="944.996" sn="6.32763" a="23.6351" fwhm="0.0213505" res="18954.4" algo="Sum"/><pk mz="404.78831673" i="564.226" sn="3.77847" a="14.9809" fwhm="0.0306441" res="13209.3" algo="Sum"/><pk mz="404.83484845" i="1108.72" sn="7.42433" a="40.3401" fwhm="0.0358823" res="11282.3" algo="Sum"/><pk mz="405.16640960" i="465.02" sn="3.11239" a="14.3699" fwhm="0.0336216" res="12050.8" algo="Sum"/><pk mz="405.22244017" i="703.425" sn="4.70792" a="25.029" fwhm="0.0434933" res="9316.89" algo="Sum"/><pk mz="405.26603527" i="972.698" sn="6.50985" a="48.4628" fwhm="0.0523377" res="7743.28" algo="Sum"/><pk mz="405.33451673" i="643.413" sn="4.30637" a="20.1601" fwhm="0.0426065" res="9513.44" algo="Sum"/><pk mz="405.36846007" i="484.746" sn="3.24269" a="13.2117" fwhm="0.0258144" res="15703.2" algo="Sum"/><pk mz="405.94707972" i="482.283" sn="3.22194" a="14.5874" fwhm="0.0254274" res="15964.9" algo="Sum"/><pk mz="406.21871100" i="527.786" sn="3.52213" a="14.6562" fwhm="0.0256339" res="15846.9" algo="Sum"/><pk mz="406.25362948" i="814.983" sn="5.43809" a="20.7865" fwhm="0.0277391" res="14645.5" algo="Sum"/><pk mz="406.68341210" i="841.979" sn="5.60092" a="20.948" fwhm="0.0219817" res="18501" algo="Sum"/><pk mz="406.77186280" i="2022.4" sn="13.4529" a="56.3901" fwhm="0.0221866" res="18334.2" algo="Sum"/><pk mz="406.83405840" i="763.697" sn="5.08111" a="21.039" fwhm="0.025285" res="16089.9" algo="Sum"/><pk mz="406.95255568" i="546.206" sn="3.63458" a="15.5933" fwhm="0.0211146" res="19273.5" algo="Sum"/><pk mz="407.20026853" i="503.441" sn="3.34747" a="9.38511" fwhm="0.0238764" res="17054.5" algo="Sum"/><pk mz="407.25462335" i="1035.72" sn="6.88003" a="32.3022" fwhm="0.0434577" res="9371.28" algo="Sum"/><pk mz="407.28469608" i="867.753" sn="5.76098" a="21.5465" fwhm="0.03379" res="12053.4" algo="Sum"/><pk mz="407.30920932" i="683.502" sn="4.5357" a="17.1173" fwhm="0.0204653" res="19902.4" algo="Sum"/><pk mz="407.34661593" i="734.685" sn="4.87509" a="20.4106" fwhm="0.0342233" res="11902.6" algo="Sum"/><pk mz="407.76765208" i="1226.65" sn="8.12085" a="28.3028" fwhm="0.0185577" res="21973" algo="Sum"/><pk mz="408.27106126" i="852.939" sn="5.6392" a="39.5935" fwhm="0.043862" res="9308.09" algo="Sum"/><pk mz="408.30482269" i="855.503" sn="5.65615" a="25.7378" fwhm="0.0314592" res="12978.9" algo="Sum"/><pk mz="408.77026864" i="3552.24" sn="23.4659" a="94.4147" fwhm="0.0217882" res="18761.1" algo="Sum"/><pk mz="409.18449776" i="812.685" sn="5.35345" a="33.4157" fwhm="0.0358092" res="11426.8" algo="Sum"/><pk mz="409.27125831" i="13047.6" sn="85.9712" a="335.3" fwhm="0.0216068" res="18941.7" algo="Sum"/><pk mz="409.34270809" i="1440.63" sn="9.49527" a="33.8895" fwhm="0.0292432" res="13997.9" algo="Sum"/><pk mz="409.78134322" i="508.358" sn="3.34149" a="22.9281" fwhm="0.0361047" res="11349.8" algo="Sum"/><pk mz="410.27432691" i="3288.87" sn="21.6057" a="94.6984" fwhm="0.0224558" res="18270.3" algo="Sum"/><pk mz="410.31215293" i="511.151" sn="3.35843" a="11.9033" fwhm="0.0314787" res="13034.6" algo="Sum"/><pk mz="410.76391151" i="3176.04" sn="20.8406" a="94.5731" fwhm="0.0234597" res="17509.3" algo="Sum"/><pk mz="410.85508080" i="2334.1" sn="15.3095" a="57.2825" fwhm="0.0219028" res="18758.1" algo="Sum"/><pk mz="411.18538150" i="456.208" sn="2.98517" a="17.886" fwhm="0.0527951" res="7788.32" algo="Sum"/><pk mz="411.26366105" i="2950.31" sn="19.303" a="109.826" fwhm="0.0340636" res="12073.4" algo="Sum"/><pk mz="411.76995230" i="1694.23" sn="11.0716" a="39.3682" fwhm="0.01975" res="20849.1" algo="Sum"/><pk mz="412.27176908" i="1192.64" sn="7.78825" a="39.8585" fwhm="0.0330406" res="12477.7" algo="Sum"/><pk mz="412.71736873" i="738.367" sn="4.81264" a="17.9168" fwhm="0.0218043" res="18928.3" algo="Sum"/><pk mz="412.77751626" i="3508.48" sn="22.8429" a="85.5829" fwhm="0.0214594" res="19235.2" algo="Sum"/><pk mz="412.85246013" i="1532.91" sn="9.97959" a="39.3807" fwhm="0.0218743" res="18873.9" algo="Sum"/><pk mz="412.89476953" i="497.17" sn="3.23692" a="15.9583" fwhm="0.031637" res="13051" algo="Sum"/><pk mz="413.17960701" i="1522.16" sn="9.89542" a="43.9135" fwhm="0.0275345" res="15005.9" algo="Sum"/><pk mz="413.23175390" i="1533.9" sn="9.97174" a="31.4284" fwhm="0.0320699" res="12885.3" algo="Sum"/><pk mz="413.26633439" i="10590.1" sn="68.8453" a="281.473" fwhm="0.0230968" res="17892.8" algo="Sum"/><pk mz="413.31420831" i="912.582" sn="5.93246" a="26.138" fwhm="0.0302485" res="13663.9" algo="Sum"/><pk mz="413.78533471" i="1045.11" sn="6.7884" a="36.5133" fwhm="0.0301438" res="13727" algo="Sum"/><pk mz="414.23489005" i="475.373" sn="3.08431" a="8.34643" fwhm="0.0240817" res="17201.2" algo="Sum"/><pk mz="414.26977215" i="2807.23" sn="18.2138" a="82.843" fwhm="0.0238142" res="17395.9" algo="Sum"/><pk mz="414.71424714" i="1341.45" sn="8.68453" a="32.6801" fwhm="0.0210437" res="19707.3" algo="Sum"/><pk mz="414.77713544" i="658.138" sn="4.26086" a="17.8504" fwhm="0.0260277" res="15936" algo="Sum"/><pk mz="414.86658004" i="1380.9" sn="8.94249" a="45.2664" fwhm="0.0249999" res="16594.7" algo="Sum"/><pk mz="415.19227268" i="16515.1" sn="106.842" a="446.121" fwhm="0.0228855" res="18142.1" algo="Sum"/><pk mz="415.27780166" i="1255.06" sn="8.11995" a="52.2309" fwhm="0.0431014" res="9634.91" algo="Sum"/><pk mz="416.19563372" i="3919.08" sn="25.2702" a="105.01" fwhm="0.0224107" res="18571.3" algo="Sum"/><pk mz="416.28243192" i="458.567" sn="2.9573" a="21.0561" fwhm="0.0324421" res="12831.5" algo="Sum"/><pk mz="416.71284042" i="1017.46" sn="6.54651" a="27.5184" fwhm="0.0208858" res="19952" algo="Sum"/><pk mz="416.79996047" i="2570.5" sn="16.524" a="71.0442" fwhm="0.0232029" res="17963.3" algo="Sum"/><pk mz="416.86486337" i="649.212" sn="4.17346" a="19.2012" fwhm="0.0283237" res="14717.9" algo="Sum"/><pk mz="417.19149717" i="2281.32" sn="14.6631" a="82.6138" fwhm="0.0273847" res="15234.5" algo="Sum"/><pk mz="417.28280127" i="573.909" sn="3.68909" a="16.2962" fwhm="0.0368177" res="11333.8" algo="Sum"/><pk mz="417.40572037" i="1012.88" sn="6.5086" a="23.7033" fwhm="0.020628" res="20234.9" algo="Sum"/><pk mz="418.19390415" i="515.238" sn="3.29989" a="20.1605" fwhm="0.0315781" res="13243.2" algo="Sum"/><pk mz="418.79767972" i="2795.62" sn="17.8604" a="65.1269" fwhm="0.0206589" res="20272" algo="Sum"/><pk mz="419.23854272" i="782.651" sn="4.99574" a="27.7658" fwhm="0.0420843" res="9961.89" algo="Sum"/><pk mz="419.28020114" i="770.818" sn="4.92021" a="27.5276" fwhm="0.0484558" res="8652.84" algo="Sum"/><pk mz="419.31325018" i="760.997" sn="4.85752" a="22.9465" fwhm="0.0417086" res="10053.4" algo="Sum"/><pk mz="419.34965047" i="710.724" sn="4.53663" a="17.6947" fwhm="0.0346637" res="12097.7" algo="Sum"/><pk mz="419.38464791" i="664.793" sn="4.24265" a="17.2446" fwhm="0.0291444" res="14389.9" algo="Sum"/><pk mz="420.79731066" i="1220.77" sn="7.74862" a="63.9398" fwhm="0.0472697" res="8902.05" algo="Sum"/><pk mz="420.88444658" i="2342.4" sn="14.858" a="55.9018" fwhm="0.0217453" res="19355.2" algo="Sum"/><pk mz="421.20479779" i="479.929" sn="3.04183" a="14.6117" fwhm="0.0385141" res="10936.4" algo="Sum"/><pk mz="421.25185634" i="684.836" sn="4.34046" a="26.9832" fwhm="0.0473255" res="8901.16" algo="Sum"/><pk mz="421.28555959" i="557.072" sn="3.53027" a="6.42788" fwhm="0.0121429" res="34694" algo="Sum"/><pk mz="421.30857477" i="624.733" sn="3.95867" a="16.0626" fwhm="0.0360338" res="11692" algo="Sum"/><pk mz="421.32929343" i="628.765" sn="3.98384" a="7.08402" fwhm="0.0121435" res="34695.9" algo="Sum"/><pk mz="421.33955000" i="686.748" sn="4.35111" a="11.8499" fwhm="0.0215852" res="19519.8" algo="Sum"/><pk mz="421.36052429" i="579.108" sn="3.66913" a="12.8866" fwhm="0.0284088" res="14832" algo="Sum"/><pk mz="421.39989827" i="545.044" sn="3.45303" a="13.8444" fwhm="0.0237807" res="17720.3" algo="Sum"/><pk mz="421.78362716" i="847.601" sn="5.3648" a="26.5025" fwhm="0.0263063" res="16033.5" algo="Sum"/><pk mz="422.28791880" i="761.456" sn="4.80376" a="19.6216" fwhm="0.0315619" res="13379.7" algo="Sum"/><pk mz="422.65585955" i="489.063" sn="3.08356" a="13.4675" fwhm="0.0236194" res="17894.4" algo="Sum"/><pk mz="422.75491066" i="1338.79" sn="8.43302" a="52.8512" fwhm="0.044017" res="9604.35" algo="Sum"/><pk mz="422.80349128" i="941.639" sn="5.93188" a="33.8865" fwhm="0.0362351" res="11668.3" algo="Sum"/><pk mz="422.88153529" i="934.5" sn="5.88577" a="28.1583" fwhm="0.0236583" res="17874.5" algo="Sum"/><pk mz="422.97680334" i="545.753" sn="3.43659" a="16.4799" fwhm="0.0235892" res="17931" algo="Sum"/><pk mz="423.23739196" i="573.011" sn="3.60583" a="7.99938" fwhm="0.0162278" res="26080.9" algo="Sum"/><pk mz="423.26487288" i="1012.17" sn="6.36956" a="42.6715" fwhm="0.039977" res="10587.7" algo="Sum"/><pk mz="423.32253066" i="750.549" sn="4.72322" a="28.667" fwhm="0.0454422" res="9315.63" algo="Sum"/><pk mz="423.77048088" i="679.721" sn="4.26757" a="22.3264" fwhm="0.0303913" res="13943.8" algo="Sum"/><pk mz="424.27742951" i="842.264" sn="5.27103" a="33.8195" fwhm="0.0328645" res="12909.9" algo="Sum"/><pk mz="424.33975316" i="748.604" sn="4.68489" a="29.2674" fwhm="0.0345606" res="12278.1" algo="Sum"/><pk mz="424.74298852" i="1765.19" sn="11.03" a="39.571" fwhm="0.0214046" res="19843.6" algo="Sum"/><pk mz="424.77794288" i="1384.12" sn="8.64883" a="43.7911" fwhm="0.0256135" res="16584.1" algo="Sum"/><pk mz="424.89657479" i="1587.29" sn="9.92013" a="49.2212" fwhm="0.0236907" res="17935.1" algo="Sum"/><pk mz="425.21565187" i="683.423" sn="4.26882" a="25.7698" fwhm="0.0437655" res="9715.77" algo="Sum"/><pk mz="425.28063351" i="1223.67" sn="7.64335" a="40.2414" fwhm="0.0330036" res="12885.9" algo="Sum"/><pk mz="425.31345258" i="1094.8" sn="6.83837" a="29.1261" fwhm="0.039861" res="10669.9" algo="Sum"/><pk mz="425.33844471" i="756.522" sn="4.72443" a="16.4542" fwhm="0.0325366" res="13072.6" algo="Sum"/><pk mz="425.78165831" i="542.113" sn="3.38131" a="22.1037" fwhm="0.0460772" res="9240.61" algo="Sum"/><pk mz="426.28646270" i="465.608" sn="2.89715" a="12.1391" fwhm="0.0366441" res="11633.1" algo="Sum"/><pk mz="426.31889786" i="905.388" sn="5.63348" a="24.0359" fwhm="0.0267798" res="15919.4" algo="Sum"/><pk mz="426.35632634" i="942.85" sn="5.86535" a="28.106" fwhm="0.0261512" res="16303.5" algo="Sum"/><pk mz="426.74197238" i="1011.91" sn="6.28511" a="31.0957" fwhm="0.0266608" res="16006.4" algo="Sum"/><pk mz="426.79081012" i="508.969" sn="3.16121" a="13.9276" fwhm="0.0395482" res="10791.7" algo="Sum"/><pk mz="426.82820340" i="2667.59" sn="16.5663" a="66.2745" fwhm="0.0227616" res="18752.1" algo="Sum"/><pk mz="427.15646278" i="494.019" sn="3.06737" a="16.4333" fwhm="0.0304642" res="14021.6" algo="Sum"/><pk mz="427.24383812" i="841.968" sn="5.22767" a="25.7155" fwhm="0.0366926" res="11643.9" algo="Sum"/><pk mz="427.32086668" i="524.526" sn="3.25509" a="11.3603" fwhm="0.032612" res="13103.2" algo="Sum"/><pk mz="427.35508634" i="991.525" sn="6.15311" a="32.1864" fwhm="0.0301637" res="14167.8" algo="Sum"/><pk mz="428.23197991" i="534.866" sn="3.30769" a="15.6071" fwhm="0.0266211" res="16086.2" algo="Sum"/><pk mz="428.37178795" i="1133.99" sn="7.01213" a="34.3262" fwhm="0.0244684" res="17507.2" algo="Sum"/><pk mz="428.69373332" i="518.726" sn="3.20298" a="13.7333" fwhm="0.0249678" res="17169.8" algo="Sum"/><pk mz="428.75027354" i="516.92" sn="3.19256" a="21.166" fwhm="0.0436305" res="9826.84" algo="Sum"/><pk mz="428.82660125" i="1819.87" sn="11.2408" a="46.551" fwhm="0.0224221" res="19125.2" algo="Sum"/><pk mz="429.08923046" i="619.68" sn="3.825" a="15.3411" fwhm="0.0246991" res="17372.7" algo="Sum"/><pk mz="429.15520264" i="682.747" sn="4.20854" a="21.0808" fwhm="0.0300149" res="14298" algo="Sum"/><pk mz="429.21325457" i="1384.92" sn="8.52871" a="29.1202" fwhm="0.0203564" res="21085" algo="Sum"/><pk mz="429.23934934" i="5305.99" sn="32.6684" a="153.221" fwhm="0.0236261" res="18168" algo="Sum"/><pk mz="429.31791928" i="1210.92" sn="7.45682" a="39.6657" fwhm="0.0295931" res="14507.4" algo="Sum"/><pk mz="429.37210736" i="8410.16" sn="51.7968" a="214.494" fwhm="0.0219977" res="19519" algo="Sum"/><pk mz="430.24251533" i="1540.66" sn="9.45911" a="47.8213" fwhm="0.0236643" res="18181.1" algo="Sum"/><pk mz="430.37737177" i="3074.58" sn="18.8787" a="85.6948" fwhm="0.0245495" res="17531" algo="Sum"/><pk mz="430.69168833" i="909.338" sn="5.58601" a="26.2111" fwhm="0.0251171" res="17147.4" algo="Sum"/><pk mz="430.83858974" i="1175.34" sn="7.21932" a="45.4906" fwhm="0.0308468" res="13967.1" algo="Sum"/><pk mz="430.91318667" i="2193.75" sn="13.473" a="56.8149" fwhm="0.0223618" res="19270.1" algo="Sum"/><pk mz="431.17025201" i="3085.75" sn="18.929" a="114.686" fwhm="0.0326869" res="13190.9" algo="Sum"/><pk mz="431.23882729" i="1501.92" sn="9.21338" a="50.6715" fwhm="0.0323826" res="13317" algo="Sum"/><pk mz="431.27791847" i="730.064" sn="4.47913" a="18.2143" fwhm="0.0243084" res="17741.9" algo="Sum"/><pk mz="431.31570721" i="504.404" sn="3.09442" a="14.9038" fwhm="0.0408058" res="10570" algo="Sum"/><pk mz="431.38225523" i="755.262" sn="4.63161" a="21.4153" fwhm="0.0273289" res="15784.8" algo="Sum"/><pk mz="431.42121628" i="801.999" sn="4.91675" a="19.7019" fwhm="0.0230881" res="18685.9" algo="Sum"/><pk mz="432.17485340" i="735.593" sn="4.50108" a="27.4939" fwhm="0.0354523" res="12190.3" algo="Sum"/><pk mz="432.24169870" i="483.662" sn="2.96018" a="18.4647" fwhm="0.0296469" res="14579.7" algo="Sum"/><pk mz="432.69009914" i="757.857" sn="4.63657" a="23.0814" fwhm="0.0269976" res="16027" algo="Sum"/><pk mz="432.77429528" i="1598.12" sn="9.77515" a="47.7159" fwhm="0.0228421" res="18946.4" algo="Sum"/><pk mz="432.83840953" i="518.762" sn="3.16991" a="17.878" fwhm="0.039684" res="10907.1" algo="Sum"/><pk mz="433.16866741" i="670.546" sn="4.09473" a="25.823" fwhm="0.028368" res="15269.6" algo="Sum"/><pk mz="433.24901031" i="532.875" sn="3.25184" a="23.4242" fwhm="0.0364528" res="11885.2" algo="Sum"/><pk mz="433.29881399" i="468.232" sn="2.85665" a="20.0256" fwhm="0.0528545" res="8197.96" algo="Sum"/><pk mz="433.36722187" i="532.391" sn="3.24803" a="17.38" fwhm="0.0432896" res="10010.9" algo="Sum"/><pk mz="433.77718757" i="483.699" sn="2.94884" a="16.7759" fwhm="0.0328376" res="13209.8" algo="Sum"/><pk mz="434.77203247" i="1609.44" sn="9.79748" a="46.652" fwhm="0.0235329" res="18475.1" algo="Sum"/><pk mz="435.21758723" i="719.841" sn="4.37822" a="29.7352" fwhm="0.0429168" res="10141" algo="Sum"/><pk mz="435.25271873" i="536.398" sn="3.26235" a="12.9019" fwhm="0.0430613" res="10107.8" algo="Sum"/><pk mz="435.28296845" i="571.12" sn="3.47353" a="13.8916" fwhm="0.0329371" res="13215.6" algo="Sum"/><pk mz="435.32249418" i="586.183" sn="3.56514" a="20.3699" fwhm="0.0470139" res="9259.44" algo="Sum"/><pk mz="435.34866959" i="509.675" sn="3.09982" a="9.84454" fwhm="0.0246879" res="17634.1" algo="Sum"/><pk mz="435.37311338" i="519.619" sn="3.16031" a="15.2868" fwhm="0.0321491" res="13542.3" algo="Sum"/><pk mz="436.77293539" i="1021.98" sn="6.20263" a="38.748" fwhm="0.0346707" res="12597.8" algo="Sum"/><pk mz="436.85825301" i="2371.71" sn="14.3932" a="60.3679" fwhm="0.0220855" res="19780.3" algo="Sum"/><pk mz="437.18571518" i="701.582" sn="4.25316" a="19.5596" fwhm="0.0239407" res="18261.2" algo="Sum"/><pk mz="437.23481213" i="1121.3" sn="6.79677" a="38.3288" fwhm="0.0328959" res="13291.5" algo="Sum"/><pk mz="437.28181193" i="675.578" sn="4.09575" a="23.3395" fwhm="0.0496351" res="8809.94" algo="Sum"/><pk mz="437.33791294" i="582.711" sn="3.53292" a="26.8053" fwhm="0.0577614" res="7571.46" algo="Sum"/><pk mz="438.72346480" i="613.61" sn="3.70477" a="22.6499" fwhm="0.0277353" res="15818.2" algo="Sum"/><pk mz="438.78181582" i="493.62" sn="2.97846" a="12.9964" fwhm="0.0321584" res="13644.4" algo="Sum"/><pk mz="438.85523574" i="1076.33" sn="6.49329" a="38.3049" fwhm="0.0284815" res="15408.4" algo="Sum"/><pk mz="439.29245738" i="564.564" sn="3.40577" a="14.5627" fwhm="0.0371991" res="11809.2" algo="Sum"/><pk mz="439.30777041" i="511.635" sn="3.08641" a="13.4315" fwhm="0.0304736" res="14416" algo="Sum"/><pk mz="440.72076455" i="1122.19" sn="6.73755" a="29.5917" fwhm="0.023304" res="18911.8" algo="Sum"/><pk mz="440.76898588" i="455.977" sn="2.73754" a="16.7248" fwhm="0.0383798" res="11484.4" algo="Sum"/><pk mz="440.86910160" i="1291.76" sn="7.75541" a="38.4211" fwhm="0.0258187" res="17075.6" algo="Sum"/><pk mz="441.26118898" i="541.6" sn="3.24855" a="14.5046" fwhm="0.0328666" res="13425.8" algo="Sum"/><pk mz="441.29707193" i="1550.27" sn="9.29858" a="49.8558" fwhm="0.0293018" res="15060.4" algo="Sum"/><pk mz="442.30106334" i="548.143" sn="3.27235" a="19.1879" fwhm="0.0353022" res="12529" algo="Sum"/><pk mz="442.71987993" i="793.59" sn="4.73171" a="27.0089" fwhm="0.0290095" res="15261.2" algo="Sum"/><pk mz="442.76607085" i="677.246" sn="4.03716" a="15.7983" fwhm="0.0305986" res="14470.1" algo="Sum"/><pk mz="442.80321960" i="1323.75" sn="7.88869" a="35.1908" fwhm="0.0250025" res="17710.3" algo="Sum"/><pk mz="443.13182013" i="473.271" sn="2.81777" a="15.4551" fwhm="0.0293725" res="15086.6" algo="Sum"/><pk mz="443.22357599" i="643.941" sn="3.83374" a="32.7001" fwhm="0.0454588" res="9750.01" algo="Sum"/><pk mz="443.29491706" i="522.379" sn="3.11004" a="17.2087" fwhm="0.0388972" res="11396.6" algo="Sum"/><pk mz="443.33223322" i="1100.12" sn="6.55048" a="36.0843" fwhm="0.0284706" res="15571.6" algo="Sum"/><pk mz="444.76246877" i="480.75" sn="2.84854" a="11.3144" fwhm="0.0358296" res="12413.3" algo="Sum"/><pk mz="444.79991830" i="1052.91" sn="6.23813" a="31.3342" fwhm="0.0257953" res="17243.4" algo="Sum"/><pk mz="444.85088623" i="559.825" sn="3.31633" a="17.1625" fwhm="0.0319626" res="13917.9" algo="Sum"/><pk mz="445.12078335" i="828.393" sn="4.90689" a="25.1619" fwhm="0.0277166" res="16059.7" algo="Sum"/><pk mz="445.20173044" i="648.179" sn="3.83956" a="26.8088" fwhm="0.0341437" res="13039.1" algo="Sum"/><pk mz="445.29665613" i="615.579" sn="3.64649" a="23.9029" fwhm="0.0512364" res="8691.03" algo="Sum"/><pk mz="445.32771699" i="527.336" sn="3.12376" a="10.373" fwhm="0.0249692" res="17835.1" algo="Sum"/><pk mz="445.36647885" i="2392.02" sn="14.1695" a="65.3187" fwhm="0.0241759" res="18421.9" algo="Sum"/><pk mz="445.43705412" i="864.708" sn="5.12174" a="22.2037" fwhm="0.0227023" res="19620.8" algo="Sum"/><pk mz="446.37029893" i="774.541" sn="4.57009" a="21.0082" fwhm="0.0246145" res="18134.4" algo="Sum"/><pk mz="446.66937880" i="858.053" sn="5.05816" a="22.9271" fwhm="0.0235367" res="18977.5" algo="Sum"/><pk mz="446.81577059" i="499.734" sn="2.94584" a="20.1997" fwhm="0.0428505" res="10427.3" algo="Sum"/><pk mz="446.84562182" i="504.413" sn="2.97343" a="11.5186" fwhm="0.0317178" res="14088.2" algo="Sum"/><pk mz="446.88691421" i="1955.94" sn="11.5308" a="55.426" fwhm="0.0227315" res="19659.3" algo="Sum"/><pk mz="447.17124906" i="667.79" sn="3.9353" a="30.2444" fwhm="0.0425019" res="10521.2" algo="Sum"/><pk mz="447.28574317" i="540.323" sn="3.18413" a="18.0904" fwhm="0.0444642" res="10059.5" algo="Sum"/><pk mz="447.35135199" i="585.104" sn="3.4477" a="20.0596" fwhm="0.0458807" res="9750.32" algo="Sum"/><pk mz="448.66688298" i="889.636" sn="5.22277" a="24.9925" fwhm="0.0247803" res="18105.8" algo="Sum"/><pk mz="448.75219699" i="905.042" sn="5.31225" a="30.7854" fwhm="0.0278617" res="16106.4" algo="Sum"/><pk mz="449.28830926" i="845.454" sn="4.96089" a="29.5573" fwhm="0.0363282" res="12367.5" algo="Sum"/><pk mz="449.36622063" i="844.485" sn="4.95351" a="25.6447" fwhm="0.043791" res="10261.6" algo="Sum"/><pk mz="450.66458069" i="538.28" sn="3.15541" a="17.911" fwhm="0.0300267" res="15008.8" algo="Sum"/><pk mz="450.75008539" i="1245.25" sn="7.29678" a="37.6571" fwhm="0.0250684" res="17980.8" algo="Sum"/><pk mz="450.79714292" i="507.402" sn="2.97321" a="14.9496" fwhm="0.0349212" res="12909" algo="Sum"/><pk mz="450.86532382" i="463.474" sn="2.71536" a="25.1911" fwhm="0.0424791" res="10613.8" algo="Sum"/><pk mz="451.28152546" i="485.405" sn="2.84113" a="13.2644" fwhm="0.0377032" res="11969.3" algo="Sum"/><pk mz="451.29668626" i="456.471" sn="2.67178" a="7.00647" fwhm="0.0209468" res="21544.9" algo="Sum"/><pk mz="451.35703755" i="549.682" sn="3.21718" a="27.9927" fwhm="0.0499337" res="9039.13" algo="Sum"/><pk mz="452.75010443" i="755.578" sn="4.42444" a="28.0443" fwhm="0.0381899" res="11855.2" algo="Sum"/><pk mz="452.79230148" i="653.249" sn="3.82523" a="16.3844" fwhm="0.0310841" res="14566.7" algo="Sum"/><pk mz="452.83238969" i="1221.55" sn="7.15302" a="34.1877" fwhm="0.027216" res="16638.5" algo="Sum"/><pk mz="453.16438590" i="455.572" sn="2.66345" a="16.4187" fwhm="0.0369635" res="12259.8" algo="Sum"/><pk mz="453.20989055" i="874.48" sn="5.1113" a="27.9129" fwhm="0.0275471" res="16452.2" algo="Sum"/><pk mz="453.30564902" i="1480.14" sn="8.6523" a="44.724" fwhm="0.0310033" res="14621.2" algo="Sum"/><pk mz="453.33796975" i="921.119" sn="5.38343" a="25.1786" fwhm="0.0386844" res="11718.9" algo="Sum"/><pk mz="453.36998206" i="610.278" sn="3.5659" a="14.0563" fwhm="0.0315432" res="14373" algo="Sum"/><pk mz="453.80638076" i="687.677" sn="4.01565" a="16.9771" fwhm="0.0203961" res="22249.6" algo="Sum"/><pk mz="454.29565122" i="626.199" sn="3.65485" a="25.98" fwhm="0.0417596" res="10878.8" algo="Sum"/><pk mz="454.69976207" i="562.492" sn="3.28271" a="19.0789" fwhm="0.0268873" res="16911.3" algo="Sum"/><pk mz="454.76399291" i="507.996" sn="2.96492" a="20.7934" fwhm="0.0547032" res="8313.3" algo="Sum"/><pk mz="454.79655399" i="457.502" sn="2.67023" a="10.718" fwhm="0.0336443" res="13517.8" algo="Sum"/><pk mz="454.82860858" i="701.598" sn="4.09548" a="24.8409" fwhm="0.0406736" res="11182.4" algo="Sum"/><pk mz="454.88044049" i="492.442" sn="2.87491" a="16.9527" fwhm="0.0287113" res="15843.2" algo="Sum"/><pk mz="455.31231808" i="639.859" sn="3.72818" a="23.4193" fwhm="0.0504951" res="9016.96" algo="Sum"/><pk mz="456.69790172" i="911.078" sn="5.29792" a="27.5303" fwhm="0.0261495" res="17464.8" algo="Sum"/><pk mz="456.84514921" i="621.982" sn="3.61751" a="20.5122" fwhm="0.0473967" res="9638.76" algo="Sum"/><pk mz="457.27099622" i="974.619" sn="5.667" a="31.0242" fwhm="0.0314897" res="14521.3" algo="Sum"/><pk mz="457.29817902" i="674.295" sn="3.92074" a="10.6216" fwhm="0.0168683" res="27109.9" algo="Sum"/><pk mz="457.31818933" i="656.769" sn="3.81883" a="8.01733" fwhm="0.0230984" res="19798.7" algo="Sum"/><pk mz="457.34593023" i="777.693" sn="4.52196" a="35.2314" fwhm="0.0564145" res="8106.88" algo="Sum"/><pk mz="458.69638601" i="900.132" sn="5.22214" a="26.4848" fwhm="0.0269459" res="17022.8" algo="Sum"/><pk mz="458.78253925" i="1106.21" sn="6.41787" a="41.541" fwhm="0.0285258" res="16083.1" algo="Sum"/><pk mz="459.25250031" i="497.24" sn="2.88006" a="15.274" fwhm="0.0345139" res="13306.3" algo="Sum"/><pk mz="459.27289874" i="619.907" sn="3.5907" a="15.3494" fwhm="0.0341323" res="13455.7" algo="Sum"/><pk mz="459.31792567" i="877.105" sn="5.08029" a="37.1652" fwhm="0.0462153" res="9938.66" algo="Sum"/><pk mz="459.45200096" i="696.663" sn="4.03406" a="18.2779" fwhm="0.0229513" res="20018.5" algo="Sum"/><pk mz="460.69846801" i="489.659" sn="2.82405" a="18.3828" fwhm="0.0357815" res="12875.3" algo="Sum"/><pk mz="460.78011834" i="1196.22" sn="6.89126" a="37.0786" fwhm="0.0258704" res="17811.1" algo="Sum"/><pk mz="460.82412611" i="559.244" sn="3.2211" a="17.0786" fwhm="0.037643" res="12242" algo="Sum"/><pk mz="461.18490954" i="499.897" sn="2.87839" a="19.1671" fwhm="0.0363436" res="12689.6" algo="Sum"/><pk mz="461.33095437" i="1114.59" sn="6.41775" a="54.7433" fwhm="0.0426781" res="10809.5" algo="Sum"/><pk mz="461.39915526" i="712.928" sn="4.10499" a="21.6013" fwhm="0.0292581" res="15770" algo="Sum"/><pk mz="462.64341389" i="569.008" sn="3.25851" a="14.0213" fwhm="0.0230729" res="20051.4" algo="Sum"/><pk mz="462.78440455" i="648.726" sn="3.71474" a="30.8099" fwhm="0.0427035" res="10837.1" algo="Sum"/><pk mz="462.82106545" i="584.073" sn="3.34452" a="15.8356" fwhm="0.0365204" res="12673" algo="Sum"/><pk mz="462.86104555" i="1044.82" sn="5.98282" a="32.2432" fwhm="0.0279641" res="16552" algo="Sum"/><pk mz="463.26846593" i="497.318" sn="2.84641" a="18.7734" fwhm="0.0440814" res="10509.4" algo="Sum"/><pk mz="463.30357487" i="900.914" sn="5.15641" a="32.2796" fwhm="0.0478303" res="9686.4" algo="Sum"/><pk mz="463.35180756" i="1222.08" sn="6.99597" a="41.3875" fwhm="0.0382625" res="12109.8" algo="Sum"/><pk mz="464.30280881" i="603.653" sn="3.44231" a="26.8519" fwhm="0.0445005" res="10433.6" algo="Sum"/><pk mz="464.64038391" i="664.609" sn="3.78423" a="17.5611" fwhm="0.0220901" res="21033.9" algo="Sum"/><pk mz="464.72899911" i="808.468" sn="4.60306" a="29.1405" fwhm="0.0273175" res="17012.1" algo="Sum"/><pk mz="464.79542833" i="589.027" sn="3.35382" a="19.8114" fwhm="0.0365546" res="12715.1" algo="Sum"/><pk mz="464.91040169" i="489.995" sn="2.78982" a="17.5603" fwhm="0.0325303" res="14291.6" algo="Sum"/><pk mz="465.21724979" i="563.178" sn="3.20676" a="20.2733" fwhm="0.0279849" res="16623.9" algo="Sum"/><pk mz="465.26510456" i="519.313" sn="2.95718" a="16.9003" fwhm="0.0453986" res="10248.4" algo="Sum"/><pk mz="465.30190684" i="632.62" sn="3.60239" a="18.2059" fwhm="0.0369821" res="12581.8" algo="Sum"/><pk mz="465.31880221" i="617.919" sn="3.51868" a="12.2511" fwhm="0.0255236" res="18230.9" algo="Sum"/><pk mz="465.34156276" i="579.483" sn="3.29981" a="7.12797" fwhm="0.012762" res="36463.1" algo="Sum"/><pk mz="465.36734272" i="779.222" sn="4.4372" a="34.5555" fwhm="0.0461679" res="10079.9" algo="Sum"/><pk mz="466.32051217" i="564.99" sn="3.21074" a="23.3758" fwhm="0.0392638" res="11876.6" algo="Sum"/><pk mz="466.72717239" i="1302.38" sn="7.39666" a="37.5717" fwhm="0.0230136" res="20280.5" algo="Sum"/><pk mz="466.81795415" i="504.642" sn="2.86575" a="24.7227" fwhm="0.0456816" res="10219" algo="Sum"/><pk mz="467.10125452" i="801.976" sn="4.5533" a="20.1224" fwhm="0.0232406" res="20098.5" algo="Sum"/><pk mz="467.31923438" i="1108.78" sn="6.29473" a="44.7374" fwhm="0.0358747" res="13026.4" algo="Sum"/><pk mz="467.36950446" i="500.968" sn="2.84409" a="20.6053" fwhm="0.0401315" res="11645.9" algo="Sum"/><pk mz="467.82173666" i="484.422" sn="2.74807" a="18.0451" fwhm="0.0281038" res="16646.2" algo="Sum"/><pk mz="468.30868175" i="878.602" sn="4.97862" a="36.3808" fwhm="0.0353553" res="13245.8" algo="Sum"/><pk mz="468.72564030" i="903.41" sn="5.11192" a="29.3866" fwhm="0.033796" res="13869.3" algo="Sum"/><pk mz="468.81270524" i="1218.84" sn="6.89588" a="45.5301" fwhm="0.0301579" res="15545.3" algo="Sum"/><pk mz="469.32193907" i="1112.26" sn="6.2942" a="46.8907" fwhm="0.0484496" res="9686.82" algo="Sum"/><pk mz="469.36412485" i="2100.19" sn="11.884" a="71.3895" fwhm="0.0277133" res="16936.4" algo="Sum"/><pk mz="470.36748783" i="741.797" sn="4.19135" a="24.4112" fwhm="0.0284009" res="16561.7" algo="Sum"/><pk mz="470.73512089" i="490.193" sn="2.76701" a="18.8501" fwhm="0.036655" res="12842.3" algo="Sum"/><pk mz="470.80953937" i="1001.01" sn="5.65094" a="31.3729" fwhm="0.0294222" res="16001.8" algo="Sum"/><pk mz="470.85530790" i="573.727" sn="3.23846" a="20.2063" fwhm="0.0333998" res="14097.6" algo="Sum"/><pk mz="471.28677786" i="512.369" sn="2.89205" a="11.6885" fwhm="0.0342487" res="13760.7" algo="Sum"/><pk mz="471.33266953" i="669.205" sn="3.77679" a="31.7666" fwhm="0.0549461" res="8578.08" algo="Sum"/><pk mz="472.67151936" i="650.211" sn="3.66497" a="18.0912" fwhm="0.0245674" res="19239.8" algo="Sum"/><pk mz="472.82108161" i="629.037" sn="3.54237" a="28.2375" fwhm="0.0545115" res="8673.78" algo="Sum"/><pk mz="472.84313044" i="494.756" sn="2.78618" a="15.5273" fwhm="0.0350128" res="13504.9" algo="Sum"/><pk mz="473.30444700" i="688.742" sn="3.8728" a="13.7968" fwhm="0.0257415" res="18386.8" algo="Sum"/><pk mz="473.34312954" i="1458.06" sn="8.20028" a="63.2128" fwhm="0.040233" res="11765.1" algo="Sum"/><pk mz="473.46822650" i="638.436" sn="3.59082" a="17.8205" fwhm="0.0253138" res="18703.9" algo="Sum"/><pk mz="474.34634471" i="512.685" sn="2.8745" a="20.965" fwhm="0.0341918" res="13873.1" algo="Sum"/><pk mz="474.67084425" i="564.906" sn="3.16389" a="17.4279" fwhm="0.0288566" res="16449.3" algo="Sum"/><pk mz="474.75861635" i="1108.27" sn="6.20681" a="38.7132" fwhm="0.0279213" res="17003.5" algo="Sum"/><pk mz="474.86380627" i="456.22" sn="2.5548" a="18.6091" fwhm="0.0463183" res="10252.2" algo="Sum"/><pk mz="475.32322554" i="4318.05" sn="24.145" a="141.215" fwhm="0.0258058" res="18419.3" algo="Sum"/><pk mz="475.41366433" i="904.381" sn="5.04889" a="27.3573" fwhm="0.029132" res="16319.3" algo="Sum"/><pk mz="476.27576541" i="520.029" sn="2.898" a="15.9342" fwhm="0.0378546" res="12581.7" algo="Sum"/><pk mz="476.32708090" i="1361.13" sn="7.585" a="48.7659" fwhm="0.0269534" res="17672.3" algo="Sum"/><pk mz="476.75480474" i="1348.2" sn="7.51056" a="40.3552" fwhm="0.0258488" res="18444" algo="Sum"/><pk mz="476.79855275" i="484.788" sn="2.69979" a="15.2454" fwhm="0.0406276" res="11735.8" algo="Sum"/><pk mz="477.32765959" i="1486.51" sn="8.26811" a="50.2815" fwhm="0.0337674" res="14135.7" algo="Sum"/><pk mz="477.39012471" i="486.54" sn="2.70617" a="13.905" fwhm="0.0348639" res="13693" algo="Sum"/><pk mz="478.32780723" i="4502.69" sn="25.0152" a="126.704" fwhm="0.026161" res="18284" algo="Sum"/><pk mz="478.75690157" i="853.185" sn="4.73107" a="33.4155" fwhm="0.0363245" res="13180" algo="Sum"/><pk mz="478.84258993" i="1217.88" sn="6.75328" a="44.1573" fwhm="0.0300707" res="15923.9" algo="Sum"/><pk mz="479.33058235" i="2024.87" sn="11.2262" a="88.8763" fwhm="0.0367578" res="13040.3" algo="Sum"/><pk mz="480.31045591" i="568.248" sn="3.14217" a="13.4507" fwhm="0.0282369" res="17010" algo="Sum"/><pk mz="480.34265916" i="1350.68" sn="7.4687" a="46.4023" fwhm="0.0318551" res="15079" algo="Sum"/><pk mz="480.70411401" i="504.263" sn="2.78519" a="17.8429" fwhm="0.0308105" res="15601.9" algo="Sum"/><pk mz="480.76565063" i="466.263" sn="2.57531" a="20.0856" fwhm="0.0341086" res="14095.1" algo="Sum"/><pk mz="480.83764571" i="838.125" sn="4.62921" a="27.7071" fwhm="0.0335481" res="14332.8" algo="Sum"/><pk mz="480.88404386" i="516.983" sn="2.85525" a="18.7606" fwhm="0.0399838" res="12027" algo="Sum"/><pk mz="481.20335761" i="1297.08" sn="7.15047" a="42.6996" fwhm="0.0281774" res="17077.7" algo="Sum"/><pk mz="481.26056250" i="1448.2" sn="7.98348" a="50.213" fwhm="0.0310516" res="15498.7" algo="Sum"/><pk mz="481.35021631" i="1038.19" sn="5.72533" a="48.3999" fwhm="0.0542459" res="8873.48" algo="Sum"/><pk mz="482.32189601" i="1308.95" sn="7.20267" a="38.8834" fwhm="0.0326301" res="14781.5" algo="Sum"/><pk mz="482.35855802" i="1203.18" sn="6.61912" a="41.2362" fwhm="0.0363672" res="13263.6" algo="Sum"/><pk mz="482.70167885" i="813.871" sn="4.47195" a="24.7906" fwhm="0.0249975" res="19310" algo="Sum"/><pk mz="482.85267871" i="648.545" sn="3.55567" a="20.5002" fwhm="0.0400455" res="12057.6" algo="Sum"/><pk mz="483.07483661" i="454.348" sn="2.49139" a="13.0181" fwhm="0.0265271" res="18210.6" algo="Sum"/><pk mz="483.27350969" i="487.5" sn="2.67294" a="21.6155" fwhm="0.0395671" res="12214" algo="Sum"/><pk mz="483.37870132" i="5597.64" sn="30.6915" a="159.077" fwhm="0.0255418" res="18925" algo="Sum"/><pk mz="484.38301211" i="1808.69" sn="9.89229" a="54.3413" fwhm="0.025664" res="18874" algo="Sum"/><pk mz="484.69877411" i="544.94" sn="2.97266" a="20.2141" fwhm="0.0335342" res="14453.9" algo="Sum"/><pk mz="484.78752041" i="1320.49" sn="7.20543" a="40.904" fwhm="0.0262545" res="18464.9" algo="Sum"/><pk mz="485.29828681" i="651.613" sn="3.55159" a="21.9588" fwhm="0.0422637" res="11482.6" algo="Sum"/><pk mz="485.35649217" i="2415.04" sn="13.1661" a="85.7361" fwhm="0.0374381" res="12964.2" algo="Sum"/><pk mz="486.36042535" i="796.671" sn="4.33115" a="29.0633" fwhm="0.0365779" res="13296.6" algo="Sum"/><pk mz="486.78411216" i="1152.81" sn="6.2611" a="36.8608" fwhm="0.0280659" res="17344.3" algo="Sum"/><pk mz="486.82410784" i="468.142" sn="2.54243" a="14.7792" fwhm="0.0426452" res="11415.7" algo="Sum"/><pk mz="487.35612354" i="1324.25" sn="7.18342" a="54.4484" fwhm="0.0458409" res="10631.5" algo="Sum"/><pk mz="487.48422052" i="582.354" sn="3.15858" a="15.749" fwhm="0.0230876" res="21114.6" algo="Sum"/><pk mz="488.36221817" i="457.279" sn="2.47672" a="14.7872" fwhm="0.0330415" res="14780.2" algo="Sum"/><pk mz="488.64972671" i="526.554" sn="2.84955" a="16.2562" fwhm="0.0265123" res="18431.1" algo="Sum"/><pk mz="488.78895950" i="760.353" sn="4.11245" a="30.2073" fwhm="0.0465637" res="10497.2" algo="Sum"/><pk mz="488.87141447" i="1102.39" sn="5.96249" a="38.9611" fwhm="0.0279576" res="17486.2" algo="Sum"/><pk mz="489.31508655" i="1039.35" sn="5.61932" a="32.5773" fwhm="0.0438981" res="11146.6" algo="Sum"/><pk mz="489.35154281" i="913.778" sn="4.94042" a="32.3669" fwhm="0.0363645" res="13456.8" algo="Sum"/><pk mz="490.28903485" i="871.687" sn="4.6986" a="28.8683" fwhm="0.0390212" res="12564.7" algo="Sum"/><pk mz="490.64743718" i="508.564" sn="2.73819" a="18.0176" fwhm="0.0301388" res="16279.6" algo="Sum"/><pk mz="490.73369560" i="724.32" sn="3.89986" a="25.9294" fwhm="0.0279797" res="17538.9" algo="Sum"/><pk mz="490.86807134" i="593.197" sn="3.1938" a="19.7516" fwhm="0.0324431" res="15130.1" algo="Sum"/><pk mz="491.29955184" i="1579.1" sn="8.49526" a="65.4043" fwhm="0.0371171" res="13236.5" algo="Sum"/><pk mz="491.36854891" i="1054.76" sn="5.67407" a="38.0968" fwhm="0.0309873" res="15857.1" algo="Sum"/><pk mz="492.29892898" i="516.603" sn="2.76529" a="23.2157" fwhm="0.0347473" res="14168" algo="Sum"/><pk mz="492.72948773" i="854.961" sn="4.57084" a="27.6377" fwhm="0.026589" res="18531.3" algo="Sum"/><pk mz="492.88257771" i="683.079" sn="3.64719" a="20.5756" fwhm="0.0375563" res="13123.8" algo="Sum"/><pk mz="493.31887037" i="1450.03" sn="7.73708" a="63.7347" fwhm="0.0545622" res="9041.4" algo="Sum"/><pk mz="494.32281517" i="1699.6" sn="9.02595" a="60.4683" fwhm="0.0296965" res="16645.8" algo="Sum"/><pk mz="494.72858777" i="544.359" sn="2.88776" a="23.8588" fwhm="0.0377316" res="13111.8" algo="Sum"/><pk mz="494.81602447" i="1299.98" sn="6.89421" a="50.413" fwhm="0.0299491" res="16521.9" algo="Sum"/><pk mz="495.32467696" i="1182.79" sn="6.2685" a="52.7423" fwhm="0.0520869" res="9509.58" algo="Sum"/><pk mz="496.33801947" i="73355.5" sn="387.163" a="1869.12" fwhm="0.0225751" res="21986.1" algo="Sum"/><pk mz="496.81245071" i="1140.87" sn="6.01685" a="36.9521" fwhm="0.0345003" res="14400.3" algo="Sum"/><pk mz="497.23445868" i="1033.67" sn="5.44816" a="34.7617" fwhm="0.0316794" res="15695.8" algo="Sum"/><pk mz="497.28986176" i="602.756" sn="3.1778" a="17.5808" fwhm="0.0373056" res="13330.2" algo="Sum"/><pk mz="497.34121902" i="20483.5" sn="107.965" a="580.292" fwhm="0.0251021" res="19812.7" algo="Sum"/><pk mz="498.34359341" i="3831.74" sn="20.1115" a="119.61" fwhm="0.0268838" res="18536.9" algo="Sum"/><pk mz="498.67827718" i="619.284" sn="3.24903" a="21.8899" fwhm="0.0300264" res="16608" algo="Sum"/><pk mz="498.82248959" i="662.459" sn="3.47624" a="41.7929" fwhm="0.0610704" res="8167.99" algo="Sum"/><pk mz="498.89912983" i="1011.3" sn="5.30728" a="33.6615" fwhm="0.0296714" res="16814.1" algo="Sum"/><pk mz="499.31176984" i="570.86" sn="2.99075" a="22.2258" fwhm="0.0319867" res="15610" algo="Sum"/><pk mz="499.37047647" i="3630.72" sn="19.0215" a="115.067" fwhm="0.0347496" res="14370.5" algo="Sum"/><pk mz="500.27386146" i="747.778" sn="3.91582" a="21.3932" fwhm="0.0295513" res="16929" algo="Sum"/><pk mz="500.37539675" i="1281.18" sn="6.70801" a="39.9706" fwhm="0.0362799" res="13792.1" algo="Sum"/><pk mz="500.67687122" i="573.016" sn="2.99974" a="20.4194" fwhm="0.0355897" res="14068" algo="Sum"/><pk mz="500.76092894" i="796.308" sn="4.17027" a="26.3959" fwhm="0.0324936" res="15411" algo="Sum"/><pk mz="501.27940988" i="492.031" sn="2.57768" a="14.6543" fwhm="0.0383575" res="13068.6" algo="Sum"/><pk mz="501.33299593" i="1144.45" sn="5.99494" a="51.8478" fwhm="0.0475136" res="10551.4" algo="Sum"/><pk mz="501.38793732" i="2563.83" sn="13.43" a="93.62" fwhm="0.0327519" res="15308.7" algo="Sum"/><pk mz="501.49864735" i="622.161" sn="3.25729" a="19.7391" fwhm="0.0266515" res="18816.9" algo="Sum"/><pk mz="502.29115085" i="802.524" sn="4.19782" a="23.0976" fwhm="0.0336555" res="14924.5" algo="Sum"/><pk mz="502.32697179" i="1184.71" sn="6.19695" a="45.7415" fwhm="0.0373593" res="13445.8" algo="Sum"/><pk mz="502.39180409" i="930.794" sn="4.86877" a="33.2966" fwhm="0.0318202" res="15788.5" algo="Sum"/><pk mz="502.75837412" i="831.742" sn="4.34882" a="25.7316" fwhm="0.029053" res="17304.9" algo="Sum"/><pk mz="502.80617058" i="515.529" sn="2.69548" a="19.6797" fwhm="0.0493401" res="10190.6" algo="Sum"/><pk mz="503.33141045" i="1261.09" sn="6.59059" a="41.5195" fwhm="0.0419853" res="11988.3" algo="Sum"/><pk mz="503.40361509" i="597.171" sn="3.121" a="20.1849" fwhm="0.0379762" res="13255.8" algo="Sum"/><pk mz="504.30466579" i="1189.34" sn="6.20053" a="41.1182" fwhm="0.0366021" res="13778" algo="Sum"/><pk mz="504.34034668" i="1706.23" sn="8.89262" a="55.1552" fwhm="0.0304441" res="16566.1" algo="Sum"/><pk mz="504.62641786" i="574.891" sn="2.99565" a="18.4373" fwhm="0.0275195" res="18337.1" algo="Sum"/><pk mz="504.76989623" i="454.186" sn="2.362" a="10.4065" fwhm="0.0354446" res="14241.1" algo="Sum"/><pk mz="504.84545536" i="1198.15" sn="6.21998" a="45.3614" fwhm="0.0301861" res="16724.5" algo="Sum"/><pk mz="505.31352903" i="815.132" sn="4.22942" a="26.1213" fwhm="0.0439823" res="11489" algo="Sum"/><pk mz="505.34323938" i="1057.1" sn="5.48491" a="41.2518" fwhm="0.0439621" res="11495" algo="Sum"/><pk mz="506.35763064" i="1746.25" sn="9.03051" a="66.8592" fwhm="0.0277049" res="18276.8" algo="Sum"/><pk mz="506.62479961" i="636.217" sn="3.28492" a="19.8249" fwhm="0.0277397" res="18263.5" algo="Sum"/><pk mz="506.71062499" i="563.647" sn="2.90491" a="24.494" fwhm="0.0346775" res="14612.1" algo="Sum"/><pk mz="506.84145997" i="691.476" sn="3.5632" a="28.3878" fwhm="0.0392391" res="12916.8" algo="Sum"/><pk mz="507.30132255" i="807.947" sn="4.16005" a="25.5153" fwhm="0.0421614" res="12032.4" algo="Sum"/><pk mz="507.33112234" i="1074.48" sn="5.5324" a="33.215" fwhm="0.043503" res="11662" algo="Sum"/><pk mz="507.35879730" i="1063.25" sn="5.47382" a="49.1685" fwhm="0.0461769" res="10987.3" algo="Sum"/><pk mz="508.33713596" i="569.759" sn="2.92916" a="21.6515" fwhm="0.0378424" res="13433" algo="Sum"/><pk mz="508.37311003" i="1071.83" sn="5.50924" a="41.8328" fwhm="0.0331203" res="15349.3" algo="Sum"/><pk mz="508.62371681" i="494.48" sn="2.53245" a="16.9111" fwhm="0.0282516" res="18003.4" algo="Sum"/><pk mz="508.70836406" i="822.948" sn="4.21494" a="29.5303" fwhm="0.0324904" res="15657.2" algo="Sum"/><pk mz="508.85621976" i="582.898" sn="2.98519" a="34.7308" fwhm="0.0427087" res="11914.6" algo="Sum"/><pk mz="509.31462637" i="1240.93" sn="6.34734" a="40.1021" fwhm="0.0445047" res="11444.1" algo="Sum"/><pk mz="509.36157445" i="2966.42" sn="15.1709" a="118.444" fwhm="0.0322306" res="15803.7" algo="Sum"/><pk mz="510.35716051" i="2160.77" sn="11.0178" a="95.3059" fwhm="0.0371473" res="13738.7" algo="Sum"/><pk mz="510.70659882" i="612.211" sn="3.11985" a="25.3218" fwhm="0.0405225" res="12603" algo="Sum"/><pk mz="510.79113080" i="824.343" sn="4.20058" a="30.8951" fwhm="0.0393559" res="12978.8" algo="Sum"/><pk mz="511.25047562" i="899.377" sn="4.57935" a="33.0899" fwhm="0.0490921" res="10414.1" algo="Sum"/><pk mz="511.29612580" i="626.757" sn="3.19125" a="20.6233" fwhm="0.0445912" res="11466.3" algo="Sum"/><pk mz="511.35795148" i="1042.85" sn="5.30989" a="48.2215" fwhm="0.057239" res="8933.73" algo="Sum"/><pk mz="512.33765101" i="605.294" sn="3.08275" a="26.3964" fwhm="0.0540223" res="9483.82" algo="Sum"/><pk mz="512.78628562" i="716.366" sn="3.64444" a="35.4504" fwhm="0.0585889" res="8752.28" algo="Sum"/><pk mz="513.27505493" i="464.287" sn="2.36278" a="14.6664" fwhm="0.0446773" res="11488.5" algo="Sum"/><pk mz="513.34253214" i="916.697" sn="4.66442" a="52.311" fwhm="0.0536109" res="9575.34" algo="Sum"/><pk mz="513.40203460" i="642.611" sn="3.26979" a="26.5718" fwhm="0.0390674" res="13141.5" algo="Sum"/><pk mz="514.65615512" i="672.632" sn="3.41006" a="23.2601" fwhm="0.0313051" res="16440" algo="Sum"/><pk mz="514.77304361" i="478.021" sn="2.42294" a="16.024" fwhm="0.0224396" res="22940.4" algo="Sum"/><pk mz="514.79837885" i="550.37" sn="2.78965" a="21.3362" fwhm="0.0517738" res="9943.22" algo="Sum"/><pk mz="514.87211612" i="1056.87" sn="5.35694" a="34.7593" fwhm="0.0287202" res="17927.2" algo="Sum"/><pk mz="515.34851758" i="1744.88" sn="8.83744" a="66.9341" fwhm="0.0407867" res="12635.2" algo="Sum"/><pk mz="515.41047489" i="38303" sn="193.996" a="1086.83" fwhm="0.0246571" res="20903.1" algo="Sum"/><pk mz="515.51245151" i="634.419" sn="3.2134" a="19.6114" fwhm="0.0318274" res="16197.1" algo="Sum"/><pk mz="516.30445530" i="1233.05" sn="6.21907" a="44.4101" fwhm="0.0303809" res="16994.4" algo="Sum"/><pk mz="516.34977231" i="701.552" sn="3.5384" a="24.3904" fwhm="0.0477953" res="10803.4" algo="Sum"/><pk mz="516.41361024" i="13352.7" sn="67.3467" a="370.514" fwhm="0.0248671" res="20766.9" algo="Sum"/><pk mz="516.65332696" i="671.624" sn="3.38567" a="23.5064" fwhm="0.0311629" res="16579.1" algo="Sum"/><pk mz="516.74069287" i="731.86" sn="3.68663" a="30.2122" fwhm="0.0364476" res="14177.6" algo="Sum"/><pk mz="517.31309965" i="676.17" sn="3.40081" a="30.0568" fwhm="0.0444143" res="11647.4" algo="Sum"/><pk mz="517.36367819" i="2400.83" sn="12.075" a="94.6503" fwhm="0.0463576" res="11160.3" algo="Sum"/><pk mz="517.41221719" i="4102.96" sn="20.6359" a="135.313" fwhm="0.0305456" res="16939" algo="Sum"/><pk mz="518.31935908" i="60704.7" sn="304.095" a="1671.92" fwhm="0.0236971" res="21872.7" algo="Sum"/><pk mz="518.40857387" i="1153.11" sn="5.77605" a="48.6728" fwhm="0.0423379" res="12244.5" algo="Sum"/><pk mz="518.73711473" i="1002.49" sn="5.01473" a="35.066" fwhm="0.0312997" res="16573.2" algo="Sum"/><pk mz="519.13610124" i="548.818" sn="2.74408" a="19.0275" fwhm="0.0311378" res="16672.2" algo="Sum"/><pk mz="519.32240288" i="16738.7" sn="83.6965" a="504.487" fwhm="0.0257603" res="20159.8" algo="Sum"/><pk mz="519.39599531" i="767.427" sn="3.83767" a="31.9419" fwhm="0.0417638" res="12436.5" algo="Sum"/><pk mz="520.28332046" i="453.065" sn="2.25661" a="5.37434" fwhm="0.0134943" res="38555.7" algo="Sum"/><pk mz="520.33631183" i="27496" sn="136.964" a="850.992" fwhm="0.0261092" res="19929.2" algo="Sum"/><pk mz="520.59928348" i="542.004" sn="2.69462" a="17.5188" fwhm="0.0266824" res="19510.9" algo="Sum"/><pk mz="520.73824349" i="695.589" sn="3.45915" a="30.7373" fwhm="0.0518977" res="10033.9" algo="Sum"/><pk mz="520.81932174" i="770.636" sn="3.83229" a="28.0248" fwhm="0.034832" res="14952.3" algo="Sum"/><pk mz="521.27065685" i="496.161" sn="2.46495" a="24.2644" fwhm="0.0598968" res="8702.82" algo="Sum"/><pk mz="521.28854766" i="480.793" sn="2.38796" a="4.14837" fwhm="0.00900496" res="57889" algo="Sum"/><pk mz="521.34005840" i="8142.01" sn="40.4003" a="249.325" fwhm="0.0274218" res="19011.9" algo="Sum"/><pk mz="522.35195300" i="16400" sn="81.0372" a="489.43" fwhm="0.0265921" res="19643.1" algo="Sum"/><pk mz="522.59644951" i="942.545" sn="4.65728" a="34.1366" fwhm="0.0292495" res="17866.9" algo="Sum"/><pk mz="522.68839642" i="568.819" sn="2.81021" a="23.7815" fwhm="0.0360216" res="14510.4" algo="Sum"/><pk mz="522.74664834" i="477.604" sn="2.35933" a="18.6172" fwhm="0.0588925" res="8876.28" algo="Sum"/><pk mz="522.81437694" i="532.968" sn="2.63273" a="20.6961" fwhm="0.0447474" res="11683.7" algo="Sum"/><pk mz="523.30077065" i="998.401" sn="4.9238" a="36.6097" fwhm="0.0540038" res="9690.07" algo="Sum"/><pk mz="523.35657909" i="5054.43" sn="24.9268" a="189.867" fwhm="0.0325938" res="16056.9" algo="Sum"/><pk mz="523.46938541" i="553.935" sn="2.73162" a="17.2337" fwhm="0.0306903" res="17056.5" algo="Sum"/><pk mz="524.27220845" i="737.722" sn="3.63563" a="28.4905" fwhm="0.0301417" res="17393.6" algo="Sum"/><pk mz="524.36814583" i="27390.8" sn="135.002" a="817.076" fwhm="0.0259289" res="20223.3" algo="Sum"/><pk mz="524.59824979" i="467.44" sn="2.30287" a="16.2374" fwhm="0.0312895" res="16766" algo="Sum"/><pk mz="524.68459315" i="952.88" sn="4.6948" a="30.6583" fwhm="0.0287904" res="18224.3" algo="Sum"/><pk mz="525.28625153" i="1859.39" sn="9.16259" a="66.8527" fwhm="0.0349301" res="15038.2" algo="Sum"/><pk mz="525.37143674" i="8540.36" sn="42.0834" a="264.667" fwhm="0.0289149" res="18169.6" algo="Sum"/><pk mz="526.28952279" i="969.301" sn="4.76793" a="32.4439" fwhm="0.0369441" res="14245.6" algo="Sum"/><pk mz="526.34095515" i="796.907" sn="3.91994" a="20.2133" fwhm="0.0321325" res="16380.4" algo="Sum"/><pk mz="526.37459584" i="1854.49" sn="9.12214" a="68.0807" fwhm="0.0330304" res="15936" algo="Sum"/><pk mz="526.68210944" i="833.122" sn="4.09283" a="29.8089" fwhm="0.0338359" res="15565.8" algo="Sum"/><pk mz="526.76993971" i="972.414" sn="4.77651" a="42.3009" fwhm="0.0369642" res="14250.8" algo="Sum"/><pk mz="527.33003700" i="798.89" sn="3.9151" a="29.1752" fwhm="0.0495355" res="10645.5" algo="Sum"/><pk mz="527.37564725" i="645.293" sn="3.16223" a="22.5898" fwhm="0.0442778" res="11910.6" algo="Sum"/><pk mz="528.68349215" i="499.127" sn="2.43882" a="22.1601" fwhm="0.0388895" res="13594.5" algo="Sum"/><pk mz="528.76744145" i="1052.52" sn="5.13684" a="39.2778" fwhm="0.0319945" res="16526.8" algo="Sum"/><pk mz="528.80645875" i="479.102" sn="2.33663" a="15.8158" fwhm="0.0421459" res="12547" algo="Sum"/><pk mz="529.33766132" i="660.793" sn="3.22074" a="13.5853" fwhm="0.0272227" res="19444.7" algo="Sum"/><pk mz="529.40102479" i="584.374" sn="2.84827" a="32.2102" fwhm="0.0591472" res="8950.57" algo="Sum"/><pk mz="529.52762526" i="525.276" sn="2.56125" a="17.4451" fwhm="0.0287938" res="18390.3" algo="Sum"/><pk mz="530.35408271" i="851.353" sn="4.13891" a="32.7292" fwhm="0.0337103" res="15732.7" algo="Sum"/><pk mz="530.62946765" i="489.372" sn="2.37249" a="16.9831" fwhm="0.0297269" res="17850.1" algo="Sum"/><pk mz="530.77543734" i="692.831" sn="3.35736" a="37.8606" fwhm="0.0560377" res="9471.76" algo="Sum"/><pk mz="530.84557242" i="613.922" sn="2.97588" a="19.4188" fwhm="0.0408504" res="12994.9" algo="Sum"/><pk mz="531.25513143" i="477.343" sn="2.31243" a="17.9175" fwhm="0.0373176" res="14236" algo="Sum"/><pk mz="531.34755959" i="1422.88" sn="6.89359" a="58.2574" fwhm="0.0405917" res="13090.1" algo="Sum"/><pk mz="531.40421606" i="8447.5" sn="40.9335" a="282.674" fwhm="0.0283677" res="18732.7" algo="Sum"/><pk mz="531.47243305" i="547.418" sn="2.65143" a="15.3128" fwhm="0.0391016" res="13592.1" algo="Sum"/><pk mz="531.49797530" i="485.642" sn="2.3516" a="16.6237" fwhm="0.0405133" res="13119.1" algo="Sum"/><pk mz="532.33689788" i="1498.75" sn="7.24203" a="59.9868" fwhm="0.0384581" res="13842" algo="Sum"/><pk mz="532.40892729" i="3051.55" sn="14.7255" a="89.6947" fwhm="0.0319234" res="16677.7" algo="Sum"/><pk mz="532.43161268" i="2720.55" sn="13.1209" a="86.1032" fwhm="0.0343515" res="15499.5" algo="Sum"/><pk mz="532.62588068" i="586.506" sn="2.82411" a="20.2704" fwhm="0.027471" res="19388.7" algo="Sum"/><pk mz="532.71522072" i="904.622" sn="4.35657" a="29.1033" fwhm="0.031513" res="16904.6" algo="Sum"/><pk mz="532.77960553" i="521.535" sn="2.51166" a="24.1547" fwhm="0.0457564" res="11643.8" algo="Sum"/><pk mz="533.34171471" i="1463.69" sn="7.04" a="71.1507" fwhm="0.0478503" res="11146.1" algo="Sum"/><pk mz="533.40429547" i="1326.81" sn="6.37597" a="53.9386" fwhm="0.0503813" res="10587.3" algo="Sum"/><pk mz="533.43796325" i="1210.17" sn="5.81414" a="40.5441" fwhm="0.0358836" res="14865.8" algo="Sum"/><pk mz="534.29272276" i="13734.6" sn="65.8089" a="413.725" fwhm="0.0270018" res="19787.3" algo="Sum"/><pk mz="534.39989339" i="507.257" sn="2.42995" a="17.315" fwhm="0.0434954" res="12286.3" algo="Sum"/><pk mz="534.42130278" i="472.653" sn="2.26418" a="17.5625" fwhm="0.0528989" res="10102.7" algo="Sum"/><pk mz="534.71223729" i="1185.23" sn="5.67572" a="44.1788" fwhm="0.0293693" res="18206.5" algo="Sum"/><pk mz="534.78239856" i="474.564" sn="2.27217" a="9.66229" fwhm="0.0236662" res="22596.9" algo="Sum"/><pk mz="534.79917540" i="473.703" sn="2.26805" a="14.5224" fwhm="0.022431" res="23842" algo="Sum"/><pk mz="535.29623565" i="3983.49" sn="19.0621" a="147.681" fwhm="0.0304089" res="17603.3" algo="Sum"/><pk mz="535.37632508" i="2308.36" sn="11.0461" a="104.4" fwhm="0.0330946" res="16177.1" algo="Sum"/><pk mz="536.29419396" i="1855.38" sn="8.88034" a="75.3079" fwhm="0.0315017" res="17024.3" algo="Sum"/><pk mz="536.37929462" i="928.98" sn="4.44638" a="36.8745" fwhm="0.0427398" res="12549.9" algo="Sum"/><pk mz="536.43417315" i="732.552" sn="3.50533" a="26.4535" fwhm="0.040383" res="13283.7" algo="Sum"/><pk mz="536.71131725" i="854.108" sn="4.08477" a="38.9368" fwhm="0.0467523" res="11479.9" algo="Sum"/><pk mz="536.79871606" i="1049.57" sn="5.01954" a="48.808" fwhm="0.0351863" res="15255.9" algo="Sum"/><pk mz="537.30825004" i="929.612" sn="4.44687" a="12.1495" fwhm="0.0137134" res="39181.3" algo="Sum"/><pk mz="537.39259122" i="424458" sn="2030.15" a="8987.24" fwhm="0.0179279" res="29975.2" algo="Sum"/><pk mz="538.39533555" i="129034" sn="615.784" a="3456.23" fwhm="0.0228558" res="23556.2" algo="Sum"/><pk mz="538.56939206" i="500.735" sn="2.3895" a="21.0741" fwhm="0.0461866" res="11660.7" algo="Sum"/><pk mz="538.66021804" i="517.484" sn="2.46894" a="23.1458" fwhm="0.042899" res="12556.5" algo="Sum"/><pk mz="538.71649451" i="587.958" sn="2.80508" a="28.2069" fwhm="0.0617992" res="8717.2" algo="Sum"/><pk mz="538.79466748" i="1062.93" sn="5.07057" a="40.7334" fwhm="0.0374257" res="14396.4" algo="Sum"/><pk mz="538.83892956" i="536.003" sn="2.55663" a="18.6711" fwhm="0.0465772" res="11568.7" algo="Sum"/><pk mz="539.28043688" i="562.814" sn="2.68314" a="14.4174" fwhm="0.0320565" res="16822.8" algo="Sum"/><pk mz="539.39417193" i="37503.4" sn="178.782" a="1263.74" fwhm="0.0291019" res="18534.6" algo="Sum"/><pk mz="540.30264752" i="514.971" sn="2.44833" a="24.505" fwhm="0.051032" res="10587.5" algo="Sum"/><pk mz="540.39401631" i="8915.23" sn="42.3877" a="310.801" fwhm="0.0312393" res="17298.5" algo="Sum"/><pk mz="540.65709461" i="756.526" sn="3.59645" a="26.9008" fwhm="0.0303678" res="17803.7" algo="Sum"/><pk mz="540.80363405" i="670.231" sn="3.18429" a="35.2685" fwhm="0.0674883" res="8013.3" algo="Sum"/><pk mz="541.11754111" i="829.982" sn="3.94114" a="34.9656" fwhm="0.031366" res="17251.7" algo="Sum"/><pk mz="541.26028282" i="1392.59" sn="6.61192" a="48.3781" fwhm="0.0310861" res="17411.6" algo="Sum"/><pk mz="541.33492024" i="893.232" sn="4.24101" a="44.5295" fwhm="0.0597117" res="9065.81" algo="Sum"/><pk mz="541.39354055" i="2244.66" sn="10.6572" a="96.5496" fwhm="0.0390504" res="13864" algo="Sum"/><pk mz="541.45319315" i="500.676" sn="2.37767" a="16.61" fwhm="0.0357057" res="15164.3" algo="Sum"/><pk mz="542.26228939" i="485.583" sn="2.2991" a="13.2783" fwhm="0.0349517" res="15514.6" algo="Sum"/><pk mz="542.31838449" i="21874.8" sn="103.571" a="654.403" fwhm="0.0259772" res="20876.7" algo="Sum"/><pk mz="542.37951966" i="855.001" sn="4.0476" a="27.438" fwhm="0.0232315" res="23346.8" algo="Sum"/><pk mz="542.65546245" i="673.863" sn="3.18913" a="24.02" fwhm="0.0341259" res="15901.6" algo="Sum"/><pk mz="542.74346841" i="1104.22" sn="5.22674" a="44.1145" fwhm="0.0347104" res="15636.3" algo="Sum"/><pk mz="542.81377586" i="493.999" sn="2.33907" a="12.0863" fwhm="0.0321609" res="16878" algo="Sum"/><pk mz="542.82030859" i="487.098" sn="2.30635" a="11.8725" fwhm="0.032162" res="16877.7" algo="Sum"/><pk mz="543.11402628" i="461.286" sn="2.18286" a="17.2811" fwhm="0.0380298" res="14281.3" algo="Sum"/><pk mz="543.32172957" i="6882.57" sn="32.5418" a="222.543" fwhm="0.0275741" res="19704" algo="Sum"/><pk mz="543.39553211" i="812.202" sn="3.83949" a="30.2688" fwhm="0.0495492" res="10966.8" algo="Sum"/><pk mz="543.43983950" i="888.818" sn="4.19872" a="28.69" fwhm="0.0339875" res="15989.4" algo="Sum"/><pk mz="544.33395336" i="16832.4" sn="79.3123" a="517.557" fwhm="0.0274469" res="19832.3" algo="Sum"/><pk mz="544.74078572" i="1304.6" sn="6.14207" a="57.6494" fwhm="0.0298382" res="18256.5" algo="Sum"/><pk mz="545.33782198" i="5530.31" sn="25.9761" a="196.984" fwhm="0.0282983" res="19271.1" algo="Sum"/><pk mz="545.40566248" i="1080.69" sn="5.07006" a="45.6298" fwhm="0.0514451" res="10601.7" algo="Sum"/><pk mz="546.34931292" i="21741.3" sn="101.832" a="661.692" fwhm="0.0270821" res="20173.9" algo="Sum"/><pk mz="546.74359245" i="809.055" sn="3.78888" a="35.2025" fwhm="0.0478087" res="11436.1" algo="Sum"/><pk mz="546.82667259" i="1074.69" sn="5.03271" a="44.772" fwhm="0.0333042" res="16419.1" algo="Sum"/><pk mz="547.35383151" i="7249.11" sn="33.8923" a="292.578" fwhm="0.0341437" res="16030.9" algo="Sum"/><pk mz="547.47108106" i="492.876" sn="2.30442" a="19.2548" fwhm="0.0497034" res="11014.8" algo="Sum"/><pk mz="548.35844689" i="1796.83" sn="8.40119" a="62.051" fwhm="0.0416717" res="13159" algo="Sum"/><pk mz="548.60326431" i="480.261" sn="2.24354" a="22.75" fwhm="0.0404224" res="13571.8" algo="Sum"/><pk mz="548.68984630" i="612.607" sn="2.86095" a="25.1209" fwhm="0.0423385" res="12959.6" algo="Sum"/><pk mz="548.75494649" i="541.983" sn="2.53031" a="22.1721" fwhm="0.0519177" res="10569.7" algo="Sum"/><pk mz="548.82448973" i="797.672" sn="3.72467" a="34.7703" fwhm="0.0448082" res="12248.3" algo="Sum"/><pk mz="549.32399980" i="555.462" sn="2.59484" a="20.5384" fwhm="0.072077" res="7621.34" algo="Sum"/><pk mz="549.37728722" i="1033.37" sn="4.82743" a="33.4626" fwhm="0.046222" res="11885.6" algo="Sum"/><pk mz="549.48400077" i="998.202" sn="4.66301" a="40.6252" fwhm="0.0350389" res="15682.1" algo="Sum"/><pk mz="549.78500996" i="891.703" sn="4.1627" a="30.7868" fwhm="0.031317" res="17555.5" algo="Sum"/><pk mz="550.28839662" i="655.044" sn="3.05699" a="26.6917" fwhm="0.040124" res="13714.7" algo="Sum"/><pk mz="550.38146117" i="622.269" sn="2.90403" a="28.6507" fwhm="0.0511098" res="10768.6" algo="Sum"/><pk mz="550.62089066" i="701.51" sn="3.27181" a="30.4739" fwhm="0.0428673" res="12844.8" algo="Sum"/><pk mz="550.68570534" i="907.067" sn="4.22988" a="32.4023" fwhm="0.0343262" res="16042.7" algo="Sum"/><pk mz="550.78231990" i="547.577" sn="2.55343" a="23.0442" fwhm="0.0533673" res="10320.6" algo="Sum"/><pk mz="550.83854394" i="648.578" sn="3.02337" a="26.6688" fwhm="0.0452394" res="12176.1" algo="Sum"/><pk mz="551.35005394" i="2553.94" sn="11.8902" a="96.6801" fwhm="0.0344837" res="15988.7" algo="Sum"/><pk mz="551.40521597" i="1296.62" sn="6.03661" a="63.6055" fwhm="0.0475861" res="11587.5" algo="Sum"/><pk mz="551.49951461" i="1684.88" sn="7.84418" a="55.6245" fwhm="0.0284706" res="19370.8" algo="Sum"/><pk mz="552.35432302" i="1032.31" sn="4.79996" a="34.7018" fwhm="0.0375123" res="14724.6" algo="Sum"/><pk mz="552.41206118" i="793.225" sn="3.68829" a="45.6564" fwhm="0.05279" res="10464.3" algo="Sum"/><pk mz="552.50365794" i="702.132" sn="3.26474" a="23.3021" fwhm="0.028156" res="19623" algo="Sum"/><pk mz="552.68467593" i="701.551" sn="3.26182" a="33.1372" fwhm="0.0394301" res="14016.8" algo="Sum"/><pk mz="552.77200967" i="1184.43" sn="5.49842" a="52.4433" fwhm="0.036062" res="15328.4" algo="Sum"/><pk mz="552.83823861" i="477.124" sn="2.21497" a="9.49179" fwhm="0.0364449" res="15169.1" algo="Sum"/><pk mz="552.85554684" i="487.998" sn="2.26564" a="12.4111" fwhm="0.0296689" res="18634.2" algo="Sum"/><pk mz="553.26910770" i="510.608" sn="2.37023" a="16.3579" fwhm="0.0339274" res="16307.4" algo="Sum"/><pk mz="553.36689848" i="230874" sn="1071.71" a="6588.54" fwhm="0.0241421" res="22921.3" algo="Sum"/><pk mz="553.45228890" i="6472.44" sn="30.044" a="249.195" fwhm="0.0439626" res="12589.2" algo="Sum"/><pk mz="554.36968177" i="75666.1" sn="350.575" a="2535.55" fwhm="0.0289664" res="19138.4" algo="Sum"/><pk mz="554.45642798" i="2995.28" sn="13.88" a="121.845" fwhm="0.0437793" res="12664.8" algo="Sum"/><pk mz="554.68662151" i="465.782" sn="2.15516" a="20.7995" fwhm="0.0550114" res="10083.1" algo="Sum"/><pk mz="554.76957162" i="1317" sn="6.09461" a="47.6152" fwhm="0.0365819" res="15165.1" algo="Sum"/><pk mz="554.85543996" i="485.908" sn="2.24915" a="21.2042" fwhm="0.0564801" res="9823.91" algo="Sum"/><pk mz="555.30737499" i="504.618" sn="2.33424" a="14.3298" fwhm="0.0403964" res="13746.5" algo="Sum"/><pk mz="555.36600945" i="37393.4" sn="172.973" a="1330.42" fwhm="0.0312843" res="17752.2" algo="Sum"/><pk mz="556.36747267" i="10718.8" sn="49.4891" a="378.804" fwhm="0.0308711" res="18022.3" algo="Sum"/><pk mz="556.63453536" i="555.12" sn="2.56072" a="21.2846" fwhm="0.0364035" res="15290.7" algo="Sum"/><pk mz="556.76892584" i="827.509" sn="3.81748" a="49.4304" fwhm="0.0525058" res="10604" algo="Sum"/><pk mz="556.85591783" i="949.751" sn="4.38008" a="37.3813" fwhm="0.0346234" res="16083.2" algo="Sum"/><pk mz="557.09124858" i="1254.28" sn="5.78319" a="47.9267" fwhm="0.030178" res="18460.2" algo="Sum"/><pk mz="557.30623470" i="522.753" sn="2.40984" a="14.7502" fwhm="0.0412353" res="13515.3" algo="Sum"/><pk mz="557.36795458" i="2914.31" sn="13.4251" a="126.176" fwhm="0.0359349" res="15510.5" algo="Sum"/><pk mz="557.43488712" i="692.215" sn="3.18907" a="35.6568" fwhm="0.0503973" res="11060.8" algo="Sum"/><pk mz="558.09225353" i="675.685" sn="3.11267" a="24.4304" fwhm="0.0302579" res="18444.5" algo="Sum"/><pk mz="558.29182089" i="5099.6" sn="23.4438" a="175.134" fwhm="0.0294026" res="18987.8" algo="Sum"/><pk mz="558.36551767" i="767.491" sn="3.52829" a="39.7506" fwhm="0.0515088" res="10840.2" algo="Sum"/><pk mz="558.63260164" i="534.087" sn="2.45514" a="20.6718" fwhm="0.043154" res="12945.1" algo="Sum"/><pk mz="558.71775852" i="824.572" sn="3.79093" a="32.6735" fwhm="0.0414661" res="13474.1" algo="Sum"/><pk mz="558.77997246" i="501.733" sn="2.30632" a="26.9107" fwhm="0.0597053" res="9358.96" algo="Sum"/><pk mz="558.85251131" i="525.32" sn="2.4151" a="22.3834" fwhm="0.0512631" res="10901.7" algo="Sum"/><pk mz="559.08876132" i="610.304" sn="2.80578" a="26.4515" fwhm="0.0382322" res="14623.5" algo="Sum"/><pk mz="559.29459365" i="1856.53" sn="8.53353" a="71.2245" fwhm="0.0337152" res="16588.8" algo="Sum"/><pk mz="559.37704480" i="711.583" sn="3.27078" a="24.3608" fwhm="0.0521341" res="10729.6" algo="Sum"/><pk mz="559.39105228" i="699.295" sn="3.2143" a="41.3634" fwhm="0.058886" res="9499.56" algo="Sum"/><pk mz="560.30562164" i="3225.03" sn="14.8258" a="131.178" fwhm="0.0334965" res="16727.3" algo="Sum"/><pk mz="560.71320417" i="895.634" sn="4.11599" a="34.7181" fwhm="0.0348485" res="16090" algo="Sum"/><pk mz="560.77084807" i="512.017" sn="2.35303" a="24.0431" fwhm="0.0406993" res="13778.4" algo="Sum"/><pk mz="560.86958297" i="617.976" sn="2.83957" a="30.0351" fwhm="0.0476528" res="11769.9" algo="Sum"/><pk mz="561.31224712" i="1289.45" sn="5.9308" a="64.6686" fwhm="0.0446066" res="12583.6" algo="Sum"/><pk mz="561.39905986" i="1481.46" sn="6.81393" a="78.329" fwhm="0.0554737" res="10120.1" algo="Sum"/><pk mz="561.48152463" i="459.871" sn="2.1151" a="17.9959" fwhm="0.0560739" res="10013.2" algo="Sum"/><pk mz="562.32236429" i="4673.99" sn="21.4635" a="176.604" fwhm="0.0302532" res="18587.2" algo="Sum"/><pk mz="562.38759631" i="601.186" sn="2.76049" a="10.3536" fwhm="0.0187063" res="30064" algo="Sum"/><pk mz="562.40642402" i="635.53" sn="2.91803" a="21.5286" fwhm="0.0400794" res="14032.3" algo="Sum"/><pk mz="562.57299369" i="573.413" sn="2.63152" a="30.1619" fwhm="0.0518837" res="10843" algo="Sum"/><pk mz="562.71410088" i="671.028" sn="3.07981" a="30.7609" fwhm="0.0456448" res="12328.1" algo="Sum"/><pk mz="562.80148478" i="1133.2" sn="5.2007" a="50.1954" fwhm="0.038596" res="14581.9" algo="Sum"/><pk mz="563.32647498" i="1700.37" sn="7.80186" a="78.7728" fwhm="0.0358204" res="15726.4" algo="Sum"/><pk mz="563.43152861" i="757.588" sn="3.47607" a="20.7042" fwhm="0.0387342" res="14546.1" algo="Sum"/><pk mz="564.32003380" i="841.036" sn="3.84927" a="47.7775" fwhm="0.0496781" res="11359.5" algo="Sum"/><pk mz="564.43230568" i="474.197" sn="2.17064" a="24.5098" fwhm="0.0577651" res="9771.17" algo="Sum"/><pk mz="564.58091627" i="557.167" sn="2.54983" a="23.5499" fwhm="0.0341947" res="16510.8" algo="Sum"/><pk mz="564.66600577" i="507.082" sn="2.32078" a="22.4493" fwhm="0.0420765" res="13420" algo="Sum"/><pk mz="564.79750278" i="995.446" sn="4.55047" a="49.0622" fwhm="0.0340434" res="16590.5" algo="Sum"/><pk mz="565.32012489" i="552.074" sn="2.52371" a="14.8486" fwhm="0.0398799" res="14175.6" algo="Sum"/><pk mz="565.33292175" i="520.898" sn="2.38119" a="11.6871" fwhm="0.0281331" res="20094.9" algo="Sum"/><pk mz="565.42186677" i="6169.5" sn="28.1995" a="210.555" fwhm="0.0300793" res="18797.7" algo="Sum"/><pk mz="566.31732771" i="3889.51" sn="17.7531" a="140.3" fwhm="0.0284507" res="19905.2" algo="Sum"/><pk mz="566.42462827" i="2582.9" sn="11.7877" a="102.744" fwhm="0.0306457" res="18483" algo="Sum"/><pk mz="566.57761830" i="497.714" sn="2.27248" a="21.1462" fwhm="0.0399408" res="14185.4" algo="Sum"/><pk mz="566.66398817" i="759.081" sn="3.46464" a="31.0556" fwhm="0.0360934" res="15699.9" algo="Sum"/><pk mz="566.80837495" i="599.115" sn="2.73523" a="25.9971" fwhm="0.0557762" res="10162.2" algo="Sum"/><pk mz="566.88579964" i="933.834" sn="4.26185" a="39.4004" fwhm="0.0323989" res="17497.1" algo="Sum"/><pk mz="567.34343731" i="2964.08" sn="13.5205" a="163.915" fwhm="0.0506399" res="11203.5" algo="Sum"/><pk mz="567.41852229" i="1358.55" sn="6.19706" a="86.3021" fwhm="0.0685328" res="8279.52" algo="Sum"/><pk mz="568.33592563" i="2912.54" sn="13.2603" a="129.415" fwhm="0.0373872" res="15201.3" algo="Sum"/><pk mz="568.42241321" i="788.405" sn="3.58828" a="40.5308" fwhm="0.0546523" res="10400.7" algo="Sum"/><pk mz="568.66415158" i="638.776" sn="2.90746" a="30.2735" fwhm="0.0542092" res="10490.2" algo="Sum"/><pk mz="568.74864748" i="872.236" sn="3.97068" a="44.0551" fwhm="0.0440104" res="12923.1" algo="Sum"/><pk mz="569.36050568" i="38245.4" sn="173.709" a="1183.89" fwhm="0.0279617" res="20362.2" algo="Sum"/><pk mz="569.42844064" i="8006.49" sn="36.3537" a="284.608" fwhm="0.0317424" res="17939" algo="Sum"/><pk mz="570.36335838" i="13506.5" sn="61.2497" a="434.235" fwhm="0.0292376" res="19507.8" algo="Sum"/><pk mz="570.43208135" i="3160.36" sn="14.3317" a="114.104" fwhm="0.0316937" res="17998.3" algo="Sum"/><pk mz="570.66947520" i="479.572" sn="2.17452" a="22.2226" fwhm="0.0593051" res="9622.6" algo="Sum"/><pk mz="570.74340562" i="967.392" sn="4.38632" a="42.7393" fwhm="0.0474263" res="12034.3" algo="Sum"/><pk mz="570.79377581" i="464.97" sn="2.10839" a="13.6471" fwhm="0.0424029" res="13461.2" algo="Sum"/><pk mz="571.36084992" i="6566.93" sn="29.7484" a="238.837" fwhm="0.032574" res="17540.4" algo="Sum"/><pk mz="571.43036571" i="1544.73" sn="6.9978" a="58.7998" fwhm="0.0451295" res="12662" algo="Sum"/><pk mz="572.36273507" i="2108.31" sn="9.55602" a="86.7118" fwhm="0.0315295" res="18153.3" algo="Sum"/><pk mz="572.43234899" i="544.712" sn="2.46911" a="26.4929" fwhm="0.0524396" res="10916" algo="Sum"/><pk mz="572.61175329" i="528.61" sn="2.3952" a="23.9894" fwhm="0.0372143" res="15386.9" algo="Sum"/><pk mz="572.74635134" i="696.913" sn="3.15763" a="35.4683" fwhm="0.0513915" res="11144.8" algo="Sum"/><pk mz="572.77712508" i="509.014" sn="2.30625" a="13.0272" fwhm="0.0330375" res="17337.2" algo="Sum"/><pk mz="572.82983516" i="1076.65" sn="4.87877" a="39.247" fwhm="0.0339287" res="16883.3" algo="Sum"/><pk mz="573.36260491" i="851.471" sn="3.86254" a="46.738" fwhm="0.0656081" res="8739.2" algo="Sum"/><pk mz="573.42438148" i="867.5" sn="3.93501" a="37.4986" fwhm="0.0637241" res="8998.55" algo="Sum"/><pk mz="573.48102386" i="508.988" sn="2.30837" a="12.5465" fwhm="0.0377799" res="15179.5" algo="Sum"/><pk mz="574.61057726" i="591.803" sn="2.68148" a="21.0322" fwhm="0.0344063" res="16700.7" algo="Sum"/><pk mz="574.69381840" i="672.076" sn="3.04491" a="30.3849" fwhm="0.0412168" res="13943.2" algo="Sum"/><pk mz="574.75549086" i="476.498" sn="2.15869" a="28.0824" fwhm="0.0618032" res="9299.77" algo="Sum"/><pk mz="574.82518355" i="693.404" sn="3.14127" a="29.9855" fwhm="0.035602" res="16145.9" algo="Sum"/><pk mz="575.27896204" i="484.38" sn="2.19689" a="21.5854" fwhm="0.0491383" res="11707.3" algo="Sum"/><pk mz="575.40501793" i="1180.37" sn="5.35281" a="47.3703" fwhm="0.0502198" res="11457.7" algo="Sum"/><pk mz="575.46012815" i="613.482" sn="2.78207" a="16.5715" fwhm="0.0564565" res="10193" algo="Sum"/><pk mz="575.49821226" i="2088.65" sn="9.47178" a="79.3737" fwhm="0.0319149" res="18032.3" algo="Sum"/><pk mz="576.27581619" i="2435.83" sn="11.0413" a="93.1448" fwhm="0.0304409" res="18931" algo="Sum"/><pk mz="576.40372285" i="520.601" sn="2.3593" a="35.7109" fwhm="0.0726334" res="7935.8" algo="Sum"/><pk mz="576.46097799" i="758.632" sn="3.43803" a="23.7558" fwhm="0.0399259" res="14438.3" algo="Sum"/><pk mz="576.50217579" i="968.964" sn="4.39123" a="36.8123" fwhm="0.0366948" res="15710.7" algo="Sum"/><pk mz="576.61179778" i="472.137" sn="2.13976" a="20.7897" fwhm="0.0374014" res="15416.8" algo="Sum"/><pk mz="576.69403488" i="970.449" sn="4.39805" a="38.2467" fwhm="0.038186" res="15102.2" algo="Sum"/><pk mz="576.73410388" i="469.944" sn="2.12899" a="10.5794" fwhm="0.0284153" res="20296.6" algo="Sum"/><pk mz="576.83900842" i="498.625" sn="2.25773" a="29.6321" fwhm="0.0582206" res="9907.81" algo="Sum"/><pk mz="577.27845531" i="784.103" sn="3.54955" a="36.9017" fwhm="0.0416124" res="13872.7" algo="Sum"/><pk mz="577.36708352" i="1130.49" sn="5.11839" a="69.3314" fwhm="0.0467263" res="12356.3" algo="Sum"/><pk mz="577.47591142" i="788.223" sn="3.56819" a="16.1207" fwhm="0.0283461" res="20372.3" algo="Sum"/><pk mz="577.51386724" i="4546.58" sn="20.5831" a="158.871" fwhm="0.0299478" res="19284" algo="Sum"/><pk mz="578.27501668" i="985.318" sn="4.45766" a="38.6339" fwhm="0.0312864" res="18483.3" algo="Sum"/><pk mz="578.37142810" i="477.244" sn="2.15882" a="19.4478" fwhm="0.0527456" res="10965.3" algo="Sum"/><pk mz="578.51804013" i="1888.24" sn="8.54736" a="64.6262" fwhm="0.0303998" res="19030.4" algo="Sum"/><pk mz="578.69500522" i="810.943" sn="3.67128" a="31.5917" fwhm="0.0461994" res="12526" algo="Sum"/><pk mz="578.77476504" i="882.561" sn="3.99668" a="36.3373" fwhm="0.0385814" res="15001.4" algo="Sum"/><pk mz="579.28698076" i="2199.42" sn="9.9512" a="84.7319" fwhm="0.0334492" res="17318.4" algo="Sum"/><pk mz="579.36260702" i="652.499" sn="2.95242" a="26.3802" fwhm="0.0569592" res="10171.5" algo="Sum"/><pk mz="579.43084080" i="914.536" sn="4.13849" a="45.3781" fwhm="0.0620681" res="9335.4" algo="Sum"/><pk mz="579.52521782" i="896.905" sn="4.05876" a="35.483" fwhm="0.0314814" res="18408.5" algo="Sum"/><pk mz="580.29018064" i="1232.41" sn="5.57658" a="45.9766" fwhm="0.032967" res="17602.2" algo="Sum"/><pk mz="580.35802851" i="476.902" sn="2.1581" a="23.6204" fwhm="0.0599691" res="9677.62" algo="Sum"/><pk mz="580.43280356" i="479.033" sn="2.16666" a="26.2405" fwhm="0.0414192" res="14013.6" algo="Sum"/><pk mz="580.55354560" i="643.168" sn="2.90721" a="28.9247" fwhm="0.0501156" res="11584.3" algo="Sum"/><pk mz="580.64226892" i="504.726" sn="2.28291" a="20.4372" fwhm="0.0463141" res="12537.1" algo="Sum"/><pk mz="580.70241066" i="632.931" sn="2.86272" a="26.787" fwhm="0.0492458" res="11791.9" algo="Sum"/><pk mz="580.72968943" i="537.047" sn="2.42904" a="11.2605" fwhm="0.0285137" res="20366.7" algo="Sum"/><pk mz="580.77307962" i="715.43" sn="3.23577" a="30.3851" fwhm="0.0589491" res="9852.11" algo="Sum"/><pk mz="580.82125131" i="453.811" sn="2.05251" a="18.4873" fwhm="0.0438081" res="13258.3" algo="Sum"/><pk mz="581.29296464" i="550.612" sn="2.48822" a="24.377" fwhm="0.0539551" res="10773.6" algo="Sum"/><pk mz="581.39749978" i="3928.59" sn="17.7454" a="180.19" fwhm="0.0381242" res="15250.1" algo="Sum"/><pk mz="582.29184536" i="1055.51" sn="4.75818" a="45.3883" fwhm="0.0356307" res="16342.4" algo="Sum"/><pk mz="582.40068337" i="1555.01" sn="7.00521" a="74.2162" fwhm="0.0420759" res="13841.7" algo="Sum"/><pk mz="582.55309166" i="478.082" sn="2.15374" a="20.9668" fwhm="0.0379852" res="15336.3" algo="Sum"/><pk mz="582.64048403" i="830.529" sn="3.74085" a="31.6695" fwhm="0.0324402" res="17960.4" algo="Sum"/><pk mz="582.70506494" i="467.437" sn="2.10514" a="12.473" fwhm="0.0333223" res="17486.9" algo="Sum"/><pk mz="582.72511837" i="458.385" sn="2.06436" a="10.1239" fwhm="0.0484159" res="12035.8" algo="Sum"/><pk mz="582.78097250" i="505.762" sn="2.27778" a="21.2084" fwhm="0.0571276" res="10201.4" algo="Sum"/><pk mz="582.85708321" i="852.419" sn="3.83914" a="34.8863" fwhm="0.0384455" res="15160.6" algo="Sum"/><pk mz="583.25021493" i="970.985" sn="4.37159" a="35.5725" fwhm="0.0406391" res="14351.9" algo="Sum"/><pk mz="583.31959219" i="1784.73" sn="8.03516" a="75.1902" fwhm="0.0368612" res="15824.8" algo="Sum"/><pk mz="583.38997883" i="1362.07" sn="6.13225" a="71.7498" fwhm="0.0508623" res="11470" algo="Sum"/><pk mz="583.45732529" i="573.106" sn="2.58017" a="24.6551" fwhm="0.041733" res="13980.7" algo="Sum"/><pk mz="584.32103985" i="791.852" sn="3.56132" a="40.8748" fwhm="0.0489169" res="11945.2" algo="Sum"/><pk mz="584.38624634" i="673.216" sn="3.02785" a="25.9049" fwhm="0.0521956" res="11196.1" algo="Sum"/><pk mz="584.63922621" i="757.814" sn="3.40749" a="32.0931" fwhm="0.0427317" res="13681.6" algo="Sum"/><pk mz="584.72629281" i="906.606" sn="4.07653" a="43.8786" fwhm="0.0462704" res="12637.1" algo="Sum"/><pk mz="585.28462932" i="1440.13" sn="6.4724" a="54.9654" fwhm="0.0392802" res="14900.2" algo="Sum"/><pk mz="585.33613426" i="9141.67" sn="41.0927" a="365.478" fwhm="0.0315998" res="18523.4" algo="Sum"/><pk mz="585.44345008" i="543.711" sn="2.44457" a="13.3745" fwhm="0.038172" res="15337" algo="Sum"/><pk mz="586.30512321" i="2873.73" sn="12.9116" a="84.1101" fwhm="0.0330865" res="17720.4" algo="Sum"/><pk mz="586.33840472" i="3544.46" sn="15.9251" a="146.385" fwhm="0.03955" res="14825.3" algo="Sum"/><pk mz="586.43362157" i="562.338" sn="2.52587" a="25.5244" fwhm="0.0501793" res="11686.8" algo="Sum"/><pk mz="586.63944518" i="597.771" sn="2.68475" a="28.4054" fwhm="0.0482828" res="12150.1" algo="Sum"/><pk mz="586.72208821" i="1074.43" sn="4.82511" a="43.0151" fwhm="0.0406543" res="14432" algo="Sum"/><pk mz="586.76289637" i="517.589" sn="2.32441" a="13.2247" fwhm="0.038215" res="15354.3" algo="Sum"/><pk mz="587.33520201" i="2269.11" sn="10.1849" a="104.311" fwhm="0.048323" res="12154.4" algo="Sum"/><pk mz="587.39841101" i="566.417" sn="2.54236" a="12.6143" fwhm="0.0286767" res="20483.4" algo="Sum"/><pk mz="587.45349526" i="528.997" sn="2.3744" a="18.2385" fwhm="0.0506538" res="11597.4" algo="Sum"/><pk mz="587.54279616" i="506.137" sn="2.27161" a="16.3034" fwhm="0.0401579" res="14630.8" algo="Sum"/><pk mz="588.33747681" i="803.56" sn="3.60296" a="40.9996" fwhm="0.0515156" res="11420.6" algo="Sum"/><pk mz="588.40438391" i="890.802" sn="3.99393" a="39.6826" fwhm="0.0381671" res="15416.5" algo="Sum"/><pk mz="588.58030089" i="499.46" sn="2.23829" a="19.7932" fwhm="0.0426206" res="13809.7" algo="Sum"/><pk mz="588.72386977" i="857.634" sn="3.84279" a="43.3831" fwhm="0.0604881" res="9732.89" algo="Sum"/><pk mz="588.80164707" i="718.787" sn="3.21959" a="26.9366" fwhm="0.041957" res="14033.4" algo="Sum"/><pk mz="589.33847518" i="505.842" sn="2.2674" a="18.6652" fwhm="0.043458" res="13561.1" algo="Sum"/><pk mz="589.41469256" i="1034.73" sn="4.63772" a="62.3616" fwhm="0.0610294" res="9657.89" algo="Sum"/><pk mz="589.47268094" i="843.715" sn="3.78123" a="31.3306" fwhm="0.0481168" res="12250.9" algo="Sum"/><pk mz="590.31694056" i="1272.94" sn="5.69959" a="56.69" fwhm="0.0357811" res="16498" algo="Sum"/><pk mz="590.43969342" i="506.17" sn="2.26717" a="14.9529" fwhm="0.0317088" res="18620.7" algo="Sum"/><pk mz="590.47567814" i="453.282" sn="2.03063" a="12.2959" fwhm="0.0371093" res="15911.8" algo="Sum"/><pk mz="590.58699155" i="1004.47" sn="4.5013" a="38.6229" fwhm="0.0331746" res="17802.4" algo="Sum"/><pk mz="590.67183846" i="684.191" sn="3.06538" a="33.3187" fwhm="0.0444878" res="13277.2" algo="Sum"/><pk mz="590.74314396" i="635.835" sn="2.84852" a="40.8654" fwhm="0.081365" res="7260.41" algo="Sum"/><pk mz="590.79758890" i="528.428" sn="2.36777" a="24.1547" fwhm="0.0635957" res="9289.91" algo="Sum"/><pk mz="591.33091545" i="684.499" sn="3.06672" a="34.7389" fwhm="0.0531772" res="11120" algo="Sum"/><pk mz="591.37951763" i="1055.2" sn="4.72851" a="54.4898" fwhm="0.0583394" res="10136.9" algo="Sum"/><pk mz="591.42884265" i="573.381" sn="2.56955" a="15.4565" fwhm="0.0335709" res="17617.3" algo="Sum"/><pk mz="591.48859649" i="783.863" sn="3.51244" a="32.6198" fwhm="0.0424775" res="13924.7" algo="Sum"/><pk mz="592.24990250" i="730.305" sn="3.26923" a="34.1607" fwhm="0.0352925" res="16781.2" algo="Sum"/><pk mz="592.33398155" i="520.367" sn="2.32939" a="29.8651" fwhm="0.064537" res="9178.21" algo="Sum"/><pk mz="592.58396085" i="463.094" sn="2.0731" a="21.6168" fwhm="0.0482746" res="12275.3" algo="Sum"/><pk mz="592.66894488" i="1109.23" sn="4.96903" a="44.8896" fwhm="0.035557" res="16668.1" algo="Sum"/><pk mz="592.72568157" i="552.885" sn="2.47693" a="18.4059" fwhm="0.0480106" res="12345.7" algo="Sum"/><pk mz="592.74877723" i="516.4" sn="2.31347" a="12.653" fwhm="0.0329918" res="17966.5" algo="Sum"/><pk mz="592.84293479" i="478.465" sn="2.1433" a="30.5155" fwhm="0.0523378" res="11327.2" algo="Sum"/><pk mz="593.34089468" i="713.957" sn="3.19429" a="38.6809" fwhm="0.0566638" res="10471.2" algo="Sum"/><pk mz="593.36111449" i="567.518" sn="2.53869" a="16.4608" fwhm="0.0593616" res="9995.7" algo="Sum"/><pk mz="593.41275859" i="474.293" sn="2.12047" a="12.8596" fwhm="0.0468186" res="12674.7" algo="Sum"/><pk mz="593.45228412" i="644.082" sn="2.87946" a="26.4071" fwhm="0.0552523" res="10740.8" algo="Sum"/><pk mz="594.37102646" i="658.222" sn="2.93897" a="35.374" fwhm="0.0509614" res="11663.2" algo="Sum"/><pk mz="594.47765654" i="488.286" sn="2.18076" a="17.4778" fwhm="0.0439865" res="13515" algo="Sum"/><pk mz="594.66659430" i="980.664" sn="4.37977" a="43.189" fwhm="0.0471995" res="12599" algo="Sum"/><pk mz="594.75369074" i="1035.37" sn="4.62363" a="45.8058" fwhm="0.0418923" res="14197.2" algo="Sum"/><pk mz="595.37120999" i="1089" sn="4.85265" a="72.8917" fwhm="0.0582332" res="10223.9" algo="Sum"/><pk mz="595.42508427" i="1081.08" sn="4.81737" a="42.5116" fwhm="0.0498633" res="11941.1" algo="Sum"/><pk mz="595.46608827" i="1032.78" sn="4.60211" a="37.5718" fwhm="0.0485021" res="12277.1" algo="Sum"/><pk mz="595.49203557" i="725.359" sn="3.23225" a="25.8254" fwhm="0.0332733" res="17897" algo="Sum"/><pk mz="596.35964595" i="456.227" sn="2.03193" a="22.3122" fwhm="0.053357" res="11176.8" algo="Sum"/><pk mz="596.43135617" i="523.057" sn="2.32961" a="20.1557" fwhm="0.0496808" res="12005.3" algo="Sum"/><pk mz="596.52158475" i="504.642" sn="2.24727" a="23.0323" fwhm="0.0443275" res="13457.2" algo="Sum"/><pk mz="596.67059001" i="632.634" sn="2.81725" a="27.2074" fwhm="0.0494131" res="12075.2" algo="Sum"/><pk mz="596.75201950" i="1109.37" sn="4.94024" a="46.6716" fwhm="0.0416373" res="14332.1" algo="Sum"/><pk mz="596.79112058" i="503.959" sn="2.24423" a="16.7031" fwhm="0.0333606" res="17889.1" algo="Sum"/><pk mz="597.33997858" i="726.471" sn="3.23424" a="27.2212" fwhm="0.047449" res="12589.1" algo="Sum"/><pk mz="597.39017953" i="1046.65" sn="4.65984" a="45.0259" fwhm="0.0614035" res="9728.93" algo="Sum"/><pk mz="597.44331316" i="903.26" sn="4.02052" a="42.273" fwhm="0.0605599" res="9865.33" algo="Sum"/><pk mz="598.61236816" i="674.077" sn="2.99792" a="25.7847" fwhm="0.0335781" res="17827.4" algo="Sum"/><pk mz="598.67460279" i="509.723" sn="2.26668" a="18.8386" fwhm="0.05593" res="10704" algo="Sum"/><pk mz="598.75442269" i="875.366" sn="3.89194" a="43.4386" fwhm="0.0505912" res="11835.2" algo="Sum"/><pk mz="598.83013264" i="619.84" sn="2.75586" a="28.6159" fwhm="0.0408818" res="14647.8" algo="Sum"/><pk mz="599.36903000" i="860.623" sn="3.8275" a="34.5376" fwhm="0.0527141" res="11370.2" algo="Sum"/><pk mz="599.45133159" i="945.281" sn="4.20401" a="33.6607" fwhm="0.0483314" res="12402.9" algo="Sum"/><pk mz="599.49757571" i="1014.83" sn="4.51331" a="45.4371" fwhm="0.0430534" res="13924.5" algo="Sum"/><pk mz="600.27526720" i="1099.38" sn="4.88828" a="43.3664" fwhm="0.0307736" res="19506.2" algo="Sum"/><pk mz="600.45285381" i="464.102" sn="2.06349" a="24.3126" fwhm="0.0621208" res="9665.9" algo="Sum"/><pk mz="600.50319036" i="519.045" sn="2.30778" a="21.3383" fwhm="0.0548951" res="10939.1" algo="Sum"/><pk mz="600.61224423" i="817.594" sn="3.63387" a="31.6783" fwhm="0.0317202" res="18934.7" algo="Sum"/><pk mz="600.70098344" i="988.625" sn="4.39335" a="40.0595" fwhm="0.0460844" res="13034.8" algo="Sum"/><pk mz="600.76089767" i="607.933" sn="2.70035" a="41.5469" fwhm="0.0831866" res="7221.84" algo="Sum"/><pk mz="601.27661311" i="490.875" sn="2.1786" a="25.7661" fwhm="0.0517639" res="11615.8" algo="Sum"/><pk mz="601.34156614" i="1664.62" sn="7.38939" a="83.6149" fwhm="0.0453324" res="13265.2" algo="Sum"/><pk mz="601.41446083" i="494.86" sn="2.1967" a="15.4192" fwhm="0.0435251" res="13817.6" algo="Sum"/><pk mz="601.46240649" i="727.607" sn="3.22965" a="32.2388" fwhm="0.0549333" res="10949" algo="Sum"/><pk mz="601.51303026" i="2608.76" sn="11.5796" a="92.4933" fwhm="0.0321472" res="18711.2" algo="Sum"/><pk mz="602.27914971" i="1184.67" sn="5.25587" a="57.0983" fwhm="0.040867" res="14737.5" algo="Sum"/><pk mz="602.33885931" i="653.549" sn="2.8997" a="37.6353" fwhm="0.0558794" res="10779.3" algo="Sum"/><pk mz="602.51811023" i="1210.2" sn="5.36929" a="44.3118" fwhm="0.0342284" res="17602.9" algo="Sum"/><pk mz="602.61039809" i="549.742" sn="2.43786" a="24.7655" fwhm="0.0602548" res="10001" algo="Sum"/><pk mz="602.69798013" i="1409.06" sn="6.24482" a="60.8343" fwhm="0.034351" res="17545.3" algo="Sum"/><pk mz="602.74077276" i="593.153" sn="2.62879" a="15.3776" fwhm="0.0387319" res="15561.9" algo="Sum"/><pk mz="602.77176008" i="504.054" sn="2.23393" a="13.1565" fwhm="0.0338913" res="17785.5" algo="Sum"/><pk mz="603.28617516" i="548.366" sn="2.42848" a="28.3458" fwhm="0.0489702" res="12319.5" algo="Sum"/><pk mz="603.35227944" i="726.764" sn="3.21849" a="28.8038" fwhm="0.0498032" res="12114.7" algo="Sum"/><pk mz="603.42689899" i="616.693" sn="2.73051" a="34.6438" fwhm="0.0582042" res="10367.4" algo="Sum"/><pk mz="603.52860903" i="3132.83" sn="13.8787" a="125.856" fwhm="0.032013" res="18852.6" algo="Sum"/><pk mz="604.30336565" i="895.667" sn="3.96718" a="50.9651" fwhm="0.0511714" res="11809.4" algo="Sum"/><pk mz="604.45463091" i="774.315" sn="3.4296" a="37.5327" fwhm="0.0459137" res="13165" algo="Sum"/><pk mz="604.53256307" i="1382.68" sn="6.12518" a="62.7384" fwhm="0.0403818" res="14970.4" algo="Sum"/><pk mz="604.60426508" i="524.442" sn="2.32353" a="30.0645" fwhm="0.0557645" res="10842.1" algo="Sum"/><pk mz="604.69500636" i="1066.81" sn="4.7269" a="65.6195" fwhm="0.0457476" res="13218.1" algo="Sum"/><pk mz="604.78141961" i="1076" sn="4.76874" a="48.4606" fwhm="0.0391365" res="15453.1" algo="Sum"/><pk mz="605.30734521" i="467.909" sn="2.07172" a="22.3688" fwhm="0.0604207" res="10018.2" algo="Sum"/><pk mz="605.37807585" i="1460.9" sn="6.46841" a="62.0294" fwhm="0.0469957" res="12881.6" algo="Sum"/><pk mz="605.41276585" i="1171.41" sn="5.18614" a="37.4691" fwhm="0.0436699" res="13863.4" algo="Sum"/><pk mz="605.44699604" i="1111.42" sn="4.92047" a="45.5073" fwhm="0.0432334" res="14004.2" algo="Sum"/><pk mz="605.54202923" i="875.874" sn="3.87747" a="41.2229" fwhm="0.0474783" res="12754.1" algo="Sum"/><pk mz="606.30106683" i="622.29" sn="2.75503" a="36.7451" fwhm="0.0575436" res="10536.4" algo="Sum"/><pk mz="606.38071279" i="786.796" sn="3.48015" a="46.872" fwhm="0.053223" res="11393.2" algo="Sum"/><pk mz="606.45169457" i="543.175" sn="2.40247" a="26.9977" fwhm="0.0560209" res="10825.5" algo="Sum"/><pk mz="606.55552033" i="705.502" sn="3.12039" a="30.2422" fwhm="0.0407045" res="14901.4" algo="Sum"/><pk mz="606.64667907" i="571.382" sn="2.52721" a="31.8593" fwhm="0.0607602" res="9984.28" algo="Sum"/><pk mz="606.70479129" i="729.713" sn="3.22783" a="41.2382" fwhm="0.0773005" res="7848.66" algo="Sum"/><pk mz="606.78257025" i="965.255" sn="4.26971" a="43.3843" fwhm="0.0448669" res="13524.1" algo="Sum"/><pk mz="606.82495475" i="535.141" sn="2.36714" a="17.4973" fwhm="0.0431429" res="14065.5" algo="Sum"/><pk mz="607.38693534" i="814.353" sn="3.59596" a="35.6645" fwhm="0.0512589" res="11849.4" algo="Sum"/><pk mz="607.45946847" i="570.801" sn="2.5205" a="25.0184" fwhm="0.0518395" res="11718.1" algo="Sum"/><pk mz="608.41068300" i="699.817" sn="3.08378" a="30.4135" fwhm="0.0605164" res="10053.7" algo="Sum"/><pk mz="608.46301461" i="651.778" sn="2.87204" a="27.8315" fwhm="0.0536035" res="11351.2" algo="Sum"/><pk mz="608.60088708" i="501.131" sn="2.2082" a="11.0622" fwhm="0.0316982" res="19199.8" algo="Sum"/><pk mz="608.64219993" i="1031.76" sn="4.54607" a="41.172" fwhm="0.0338327" res="17989.7" algo="Sum"/><pk mz="608.70222228" i="667.764" sn="2.94226" a="21.7216" fwhm="0.048415" res="12572.6" algo="Sum"/><pk mz="608.79467027" i="710.719" sn="3.13153" a="35.9966" fwhm="0.0611538" res="9955.13" algo="Sum"/><pk mz="609.33006904" i="732.559" sn="3.22671" a="29.9703" fwhm="0.0506" res="12042.1" algo="Sum"/><pk mz="609.41643995" i="627.855" sn="2.76534" a="40.8582" fwhm="0.0833776" res="7309.12" algo="Sum"/><pk mz="609.45830593" i="555.244" sn="2.44593" a="23.2277" fwhm="0.0510251" res="11944.3" algo="Sum"/><pk mz="610.30334429" i="1126.56" sn="4.95774" a="42.9796" fwhm="0.0385941" res="15813.4" algo="Sum"/><pk mz="610.64076397" i="901.888" sn="3.96786" a="36.1787" fwhm="0.0377766" res="16164.5" algo="Sum"/><pk mz="610.72871353" i="1130.72" sn="4.97407" a="64.4037" fwhm="0.0486581" res="12551.4" algo="Sum"/><pk mz="610.79185404" i="600.055" sn="2.63946" a="17.4762" fwhm="0.0438631" res="13925" algo="Sum"/><pk mz="610.81075125" i="552.098" sn="2.42834" a="15.312" fwhm="0.0338397" res="18050.1" algo="Sum"/><pk mz="611.34659961" i="987.78" sn="4.34638" a="36.7302" fwhm="0.045521" res="13430" algo="Sum"/><pk mz="611.40642229" i="714.705" sn="3.14433" a="25.4827" fwhm="0.0516672" res="11833.6" algo="Sum"/><pk mz="611.44048823" i="660.08" sn="2.90401" a="34.4306" fwhm="0.0625409" res="9776.66" algo="Sum"/><pk mz="612.31891910" i="791.851" sn="3.47892" a="30.1135" fwhm="0.044205" res="13851.8" algo="Sum"/><pk mz="612.64555589" i="566.146" sn="2.48556" a="30.5101" fwhm="0.0578347" res="10593" algo="Sum"/><pk mz="612.68302341" i="552.889" sn="2.42742" a="8.59544" fwhm="0.0195249" res="31379.6" algo="Sum"/><pk mz="612.72611468" i="1391.25" sn="6.10817" a="68.6605" fwhm="0.0401054" res="15277.9" algo="Sum"/><pk mz="612.80614839" i="458.171" sn="2.01102" a="26.9234" fwhm="0.0710389" res="8626.35" algo="Sum"/><pk mz="613.33364812" i="1545.5" sn="6.78235" a="78.5196" fwhm="0.0413193" res="14843.8" algo="Sum"/><pk mz="613.42799686" i="679.332" sn="2.98122" a="33.8674" fwhm="0.0543212" res="11292.6" algo="Sum"/><pk mz="613.47215063" i="711.422" sn="3.12205" a="35.2237" fwhm="0.0517714" res="11849.6" algo="Sum"/><pk mz="614.33636031" i="1232.23" sn="5.39438" a="49.6044" fwhm="0.0354256" res="17341.6" algo="Sum"/><pk mz="614.44259556" i="479.498" sn="2.09936" a="22.196" fwhm="0.0560684" res="10958.8" algo="Sum"/><pk mz="614.59149715" i="525.325" sn="2.29947" a="20.5546" fwhm="0.0463875" res="13249.1" algo="Sum"/><pk mz="614.64202343" i="504.571" sn="2.2078" a="22.5657" fwhm="0.0475329" res="12930.9" algo="Sum"/><pk mz="614.72632922" i="1088.26" sn="4.7598" a="42.8827" fwhm="0.043416" res="14159" algo="Sum"/><pk mz="614.81074595" i="966.253" sn="4.22765" a="45.1708" fwhm="0.0395864" res="15530.9" algo="Sum"/><pk mz="615.13393767" i="614.508" sn="2.68912" a="25.7442" fwhm="0.0389842" res="15779.1" algo="Sum"/><pk mz="615.34346015" i="769.433" sn="3.36612" a="40.6723" fwhm="0.0478535" res="12858.9" algo="Sum"/><pk mz="615.45106339" i="1039.82" sn="4.54928" a="25.8948" fwhm="0.0391377" res="15725.3" algo="Sum"/><pk mz="615.48892651" i="2375.28" sn="10.3925" a="92.6283" fwhm="0.0345715" res="17803.4" algo="Sum"/><pk mz="616.17090509" i="3275.3" sn="14.3066" a="115.13" fwhm="0.03043" res="20248.8" algo="Sum"/><pk mz="616.49264446" i="1039.09" sn="4.54047" a="41.6421" fwhm="0.0380176" res="16216" algo="Sum"/><pk mz="616.58992010" i="735.466" sn="3.21288" a="34.6908" fwhm="0.04533" res="13602.2" algo="Sum"/><pk mz="616.67444066" i="776.521" sn="3.39326" a="45.3662" fwhm="0.0484589" res="12725.7" algo="Sum"/><pk mz="616.72984687" i="692.177" sn="3.02554" a="36.3403" fwhm="0.0364486" res="16920.5" algo="Sum"/><pk mz="616.80900175" i="741.307" sn="3.24091" a="34.8652" fwhm="0.0464303" res="13284.6" algo="Sum"/><pk mz="617.17248919" i="1530.18" sn="6.68979" a="59.6945" fwhm="0.0332837" res="18542.8" algo="Sum"/><pk mz="617.31777447" i="1138.57" sn="4.9776" a="65.0349" fwhm="0.0492105" res="12544.4" algo="Sum"/><pk mz="617.38402802" i="487.2" sn="2.12936" a="12.8743" fwhm="0.0244955" res="25203.9" algo="Sum"/><pk mz="617.46756787" i="1816.68" sn="7.93227" a="65.053" fwhm="0.0454408" res="13588.4" algo="Sum"/><pk mz="617.50436000" i="2739.23" sn="11.9566" a="114.057" fwhm="0.0445091" res="13873.7" algo="Sum"/><pk mz="618.32090054" i="510.451" sn="2.22611" a="28.7813" fwhm="0.0569884" res="10849.9" algo="Sum"/><pk mz="618.47133069" i="834.923" sn="3.63916" a="28.4053" fwhm="0.0427764" res="14458.2" algo="Sum"/><pk mz="618.50837371" i="1226.23" sn="5.34571" a="54.2416" fwhm="0.0473075" res="13074.2" algo="Sum"/><pk mz="618.61993635" i="717.819" sn="3.12951" a="28.2991" fwhm="0.053953" res="11465.9" algo="Sum"/><pk mz="618.67018052" i="1104.6" sn="4.81579" a="49.8" fwhm="0.0486685" res="12711.9" algo="Sum"/><pk mz="618.74156937" i="612.064" sn="2.66845" a="25.0404" fwhm="0.0407272" res="15192.3" algo="Sum"/><pk mz="618.82151782" i="641.635" sn="2.79707" a="36.8846" fwhm="0.0563355" res="10984.6" algo="Sum"/><pk mz="619.30942347" i="670.309" sn="2.91739" a="33.3248" fwhm="0.0502354" res="12328.2" algo="Sum"/><pk mz="619.35684415" i="516.44" sn="2.24646" a="16.1213" fwhm="0.0441696" res="14022.2" algo="Sum"/><pk mz="619.39712371" i="641.234" sn="2.7893" a="16.3285" fwhm="0.0258921" res="23922.3" algo="Sum"/><pk mz="619.43193372" i="1088.12" sn="4.73396" a="45.0018" fwhm="0.0519861" res="11915.3" algo="Sum"/><pk mz="619.47984671" i="1112.06" sn="4.83844" a="41.0723" fwhm="0.0539905" res="11473.9" algo="Sum"/><pk mz="619.53145637" i="1341.12" sn="5.83504" a="62.0942" fwhm="0.0508239" res="12189.8" algo="Sum"/><pk mz="619.61098469" i="615.106" sn="2.67581" a="31.3815" fwhm="0.0495383" res="12507.7" algo="Sum"/><pk mz="620.40190792" i="454.251" sn="1.97272" a="10.0791" fwhm="0.0294715" res="21050.9" algo="Sum"/><pk mz="620.43539632" i="524.496" sn="2.27782" a="17.2079" fwhm="0.0491203" res="12630.9" algo="Sum"/><pk mz="620.48689959" i="538.261" sn="2.3376" a="20.0465" fwhm="0.0419345" res="14796.6" algo="Sum"/><pk mz="620.53640882" i="893.721" sn="3.88131" a="41.5837" fwhm="0.0467481" res="13274" algo="Sum"/><pk mz="620.61065990" i="515.175" sn="2.23781" a="27.656" fwhm="0.0727196" res="8534.3" algo="Sum"/><pk mz="620.67142820" i="916.062" sn="3.97952" a="41.0361" fwhm="0.0442375" res="14030.4" algo="Sum"/><pk mz="620.71290037" i="545.019" sn="2.36765" a="13.028" fwhm="0.0294787" res="21056.3" algo="Sum"/><pk mz="620.75668948" i="1131.89" sn="4.9171" a="56.3955" fwhm="0.0408096" res="15211.1" algo="Sum"/><pk mz="620.82295202" i="488.33" sn="2.12194" a="23.4101" fwhm="0.0417134" res="14883.1" algo="Sum"/><pk mz="621.33889941" i="1068.35" sn="4.63585" a="44.7331" fwhm="0.0466515" res="13318.7" algo="Sum"/><pk mz="621.39188815" i="1052.7" sn="4.56795" a="55.5911" fwhm="0.0634442" res="9794.31" algo="Sum"/><pk mz="621.43223283" i="764.852" sn="3.31891" a="19.4717" fwhm="0.0393279" res="15801.3" algo="Sum"/><pk mz="621.48679027" i="541.137" sn="2.3477" a="20.6553" fwhm="0.041487" res="14980.3" algo="Sum"/><pk mz="622.34439036" i="589.843" sn="2.55769" a="25.0817" fwhm="0.0395139" res="15750" algo="Sum"/><pk mz="622.39826397" i="806.57" sn="3.49823" a="52.3803" fwhm="0.0531636" res="11707.2" algo="Sum"/><pk mz="622.53571977" i="602.215" sn="2.61132" a="25.5372" fwhm="0.0380269" res="16370.9" algo="Sum"/><pk mz="622.61560767" i="731.59" sn="3.17146" a="32.6347" fwhm="0.0461304" res="13496.9" algo="Sum"/><pk mz="622.68142814" i="656.136" sn="2.84449" a="24.037" fwhm="0.0348111" res="17887.5" algo="Sum"/><pk mz="622.75394334" i="1069.67" sn="4.63727" a="62.7958" fwhm="0.046901" res="13278" algo="Sum"/><pk mz="623.39692623" i="622.173" sn="2.69714" a="13.0244" fwhm="0.0274006" res="22751.2" algo="Sum"/><pk mz="624.38923060" i="566.575" sn="2.4557" a="31.0101" fwhm="0.0513576" res="12157.7" algo="Sum"/><pk mz="624.52994057" i="493.151" sn="2.13655" a="24.5057" fwhm="0.0440577" res="14175.3" algo="Sum"/><pk mz="624.61786805" i="803.445" sn="3.48013" a="37.5292" fwhm="0.0436506" res="14309.5" algo="Sum"/><pk mz="624.67726979" i="485.66" sn="2.10334" a="17.7653" fwhm="0.0492877" res="12674.1" algo="Sum"/><pk mz="624.70643637" i="501.461" sn="2.17175" a="9.35691" fwhm="0.0197155" res="31686" algo="Sum"/><pk mz="624.75697819" i="797.058" sn="3.45186" a="54.0873" fwhm="0.0616345" res="10136.5" algo="Sum"/><pk mz="624.84039938" i="849.078" sn="3.67715" a="39.9251" fwhm="0.0407569" res="15330.9" algo="Sum"/><pk mz="625.38410492" i="758.906" sn="3.28739" a="29.6132" fwhm="0.0549381" res="11383.4" algo="Sum"/><pk mz="626.27588635" i="479.012" sn="2.07583" a="23.35" fwhm="0.0486775" res="12865.8" algo="Sum"/><pk mz="626.61578099" i="717.577" sn="3.1091" a="32.9769" fwhm="0.0463155" res="13529.3" algo="Sum"/><pk mz="626.66530282" i="510.527" sn="2.21126" a="8.74646" fwhm="0.0197463" res="31735.8" algo="Sum"/><pk mz="626.70458470" i="970.503" sn="4.20252" a="49.9313" fwhm="0.0495065" res="12659" algo="Sum"/><pk mz="626.76453918" i="591.524" sn="2.56089" a="35.018" fwhm="0.0760317" res="8243.46" algo="Sum"/><pk mz="626.83845290" i="518.923" sn="2.24714" a="20.4785" fwhm="0.0581845" res="10773.3" algo="Sum"/><pk mz="627.42687813" i="483.789" sn="2.09474" a="20.2232" fwhm="0.0444591" res="14112.4" algo="Sum"/><pk mz="627.52826750" i="578.685" sn="2.50492" a="25.4835" fwhm="0.0342688" res="18312" algo="Sum"/><pk mz="628.61957346" i="554.252" sn="2.39644" a="33.2817" fwhm="0.0594401" res="10575.7" algo="Sum"/><pk mz="628.65807664" i="518.419" sn="2.24177" a="12.025" fwhm="0.0296666" res="21190.7" algo="Sum"/><pk mz="628.70039868" i="1163.53" sn="5.03239" a="53.3841" fwhm="0.0496201" res="12670.3" algo="Sum"/><pk mz="628.85067072" i="536.564" sn="2.32114" a="31.6277" fwhm="0.0555794" res="11314.5" algo="Sum"/><pk mz="629.30737784" i="1251.85" sn="5.40859" a="54.6956" fwhm="0.0377925" res="16651.7" algo="Sum"/><pk mz="629.36838473" i="466.595" sn="2.01572" a="14.4877" fwhm="0.0392383" res="16039.7" algo="Sum"/><pk mz="629.39976115" i="539.461" sn="2.33075" a="16.7373" fwhm="0.0497699" res="12646.2" algo="Sum"/><pk mz="629.45628972" i="742.833" sn="3.20965" a="52.1432" fwhm="0.0643947" res="9774.98" algo="Sum"/><pk mz="630.31306768" i="650.585" sn="2.80954" a="33.1331" fwhm="0.0466954" res="13498.4" algo="Sum"/><pk mz="630.46542265" i="531.594" sn="2.29314" a="37.0663" fwhm="0.0498209" res="12654.6" algo="Sum"/><pk mz="630.56700785" i="548.26" sn="2.36516" a="23.9111" fwhm="0.0464692" res="13569.6" algo="Sum"/><pk mz="630.61843272" i="696.298" sn="3.00428" a="36.1976" fwhm="0.0499436" res="12626.6" algo="Sum"/><pk mz="630.69519944" i="875.155" sn="3.7766" a="59.2227" fwhm="0.0440934" res="14303.6" algo="Sum"/><pk mz="630.78702064" i="1048.76" sn="4.52584" a="56.9776" fwhm="0.0520706" res="12114.1" algo="Sum"/><pk mz="631.10721738" i="918.306" sn="3.96028" a="38.7709" fwhm="0.034438" res="18325.9" algo="Sum"/><pk mz="631.35502657" i="477.207" sn="2.0568" a="19.9543" fwhm="0.0594607" res="10618" algo="Sum"/><pk mz="631.46442256" i="1608.92" sn="6.93507" a="74.856" fwhm="0.0472788" res="13356.2" algo="Sum"/><pk mz="631.70622295" i="454.467" sn="1.96004" a="19.333" fwhm="0.0644338" res="9803.96" algo="Sum"/><pk mz="632.10778489" i="561.564" sn="2.42" a="22.9446" fwhm="0.0393375" res="16068.8" algo="Sum"/><pk mz="632.47878488" i="1140.44" sn="4.90799" a="56.7246" fwhm="0.0494508" res="12790.1" algo="Sum"/><pk mz="632.56531171" i="596.505" sn="2.56711" a="28.5263" fwhm="0.0542572" res="11658.6" algo="Sum"/><pk mz="632.63247416" i="993.268" sn="4.27462" a="57.6188" fwhm="0.0600883" res="10528.4" algo="Sum"/><pk mz="632.70632563" i="733.804" sn="3.15785" a="44.1108" fwhm="0.0704908" res="8975.73" algo="Sum"/><pk mz="632.78095018" i="882.746" sn="3.79818" a="41.3345" fwhm="0.0605025" res="10458.8" algo="Sum"/><pk mz="633.10274054" i="576.736" sn="2.48161" a="29.533" fwhm="0.047636" res="13290.4" algo="Sum"/><pk mz="633.47853898" i="1718.1" sn="7.38217" a="80.142" fwhm="0.0523015" res="12112" algo="Sum"/><pk mz="633.55075250" i="495.98" sn="2.13109" a="24.056" fwhm="0.0537964" res="11776.8" algo="Sum"/><pk mz="633.63276690" i="517.788" sn="2.22543" a="26.7689" fwhm="0.051873" res="12215.1" algo="Sum"/><pk mz="634.23506138" i="608.699" sn="2.61069" a="28.741" fwhm="0.046606" res="13608.4" algo="Sum"/><pk mz="634.48150839" i="838.878" sn="3.59768" a="39.7408" fwhm="0.0467487" res="13572.2" algo="Sum"/><pk mz="634.56057140" i="521.891" sn="2.23843" a="24.7211" fwhm="0.0551998" res="11495.7" algo="Sum"/><pk mz="634.64648779" i="1024.39" sn="4.39281" a="60.551" fwhm="0.0565097" res="11230.7" algo="Sum"/><pk mz="634.69574018" i="591.295" sn="2.5356" a="13.4081" fwhm="0.029809" res="21292.1" algo="Sum"/><pk mz="634.71552489" i="559.274" sn="2.39829" a="12.9683" fwhm="0.0298095" res="21292.4" algo="Sum"/><pk mz="634.79200353" i="736.456" sn="3.15808" a="27.8388" fwhm="0.0431329" res="14717.1" algo="Sum"/><pk mz="634.86782002" i="651.273" sn="2.79247" a="35.4567" fwhm="0.0439803" res="14435.3" algo="Sum"/><pk mz="635.40614384" i="965.588" sn="4.13895" a="49.2184" fwhm="0.0640612" res="9918.74" algo="Sum"/><pk mz="635.46599474" i="797.447" sn="3.41889" a="32.1149" fwhm="0.0432385" res="14696.7" algo="Sum"/><pk mz="635.50224870" i="874.125" sn="3.74774" a="39.4488" fwhm="0.0544048" res="11681" algo="Sum"/><pk mz="636.23277160" i="502.698" sn="2.15265" a="23.9762" fwhm="0.0337546" res="18848.8" algo="Sum"/><pk mz="636.40813036" i="639.195" sn="2.73642" a="29.1813" fwhm="0.0594415" res="10706.5" algo="Sum"/><pk mz="636.51215068" i="632.181" sn="2.70644" a="37.4025" fwhm="0.0622492" res="10225.2" algo="Sum"/><pk mz="636.64189982" i="1041.65" sn="4.45869" a="82.2944" fwhm="0.0607044" res="10487.6" algo="Sum"/><pk mz="636.73098012" i="935.017" sn="4.00186" a="47.6434" fwhm="0.0541947" res="11748.9" algo="Sum"/><pk mz="637.39250292" i="568.526" sn="2.43267" a="23.8486" fwhm="0.0547656" res="11638.6" algo="Sum"/><pk mz="637.42816833" i="580.997" sn="2.48603" a="18.2851" fwhm="0.0398308" res="16003.4" algo="Sum"/><pk mz="637.47399711" i="667.095" sn="2.85444" a="26.0513" fwhm="0.0560413" res="11375.1" algo="Sum"/><pk mz="638.46912094" i="1024.22" sn="4.37865" a="34.927" fwhm="0.0457094" res="13968" algo="Sum"/><pk mz="638.50234487" i="586.348" sn="2.50671" a="24.4448" fwhm="0.0477171" res="13381" algo="Sum"/><pk mz="638.60015621" i="504.951" sn="2.15829" a="21.3816" fwhm="0.0433495" res="14731.4" algo="Sum"/><pk mz="638.65423715" i="716.868" sn="3.0641" a="41.1437" fwhm="0.0596054" res="10714.7" algo="Sum"/><pk mz="638.68692381" i="560.439" sn="2.39548" a="2.71046" fwhm="0.00851584" res="74999.9" algo="Sum"/><pk mz="638.72765105" i="916.173" sn="3.91599" a="50.1729" fwhm="0.0621941" res="10269.9" algo="Sum"/><pk mz="639.40355977" i="856.97" sn="3.66135" a="39.9214" fwhm="0.0634451" res="10078.1" algo="Sum"/><pk mz="639.48658930" i="1583.81" sn="6.76673" a="88.9352" fwhm="0.0436016" res="14666.6" algo="Sum"/><pk mz="640.49638257" i="889.44" sn="3.79413" a="52.5137" fwhm="0.0458567" res="13967.3" algo="Sum"/><pk mz="640.58625018" i="1299.73" sn="5.54411" a="60.6021" fwhm="0.0418455" res="15308.4" algo="Sum"/><pk mz="640.65928670" i="597.828" sn="2.54942" a="17.589" fwhm="0.0449225" res="14261.4" algo="Sum"/><pk mz="640.67334592" i="575.412" sn="2.45387" a="13.569" fwhm="0.0434074" res="14759.6" algo="Sum"/><pk mz="640.73034166" i="741.752" sn="3.16327" a="42.6316" fwhm="0.0750693" res="8535.18" algo="Sum"/><pk mz="640.76343839" i="561.657" sn="2.39551" a="10.3234" fwhm="0.0199674" res="32090.4" algo="Sum"/><pk mz="640.81199246" i="936.754" sn="3.99516" a="48.0876" fwhm="0.0483994" res="13240.1" algo="Sum"/><pk mz="641.36157752" i="539.705" sn="2.3016" a="19.5" fwhm="0.0523266" res="12256.9" algo="Sum"/><pk mz="641.40649801" i="481.868" sn="2.05518" a="15.4087" fwhm="0.0449489" res="14269.7" algo="Sum"/><pk mz="641.50451106" i="3121.75" sn="13.3133" a="116.191" fwhm="0.0327526" res="19586.4" algo="Sum"/><pk mz="641.58622558" i="606.09" sn="2.58335" a="29.4434" fwhm="0.0446986" res="14353.6" algo="Sum"/><pk mz="642.50804749" i="1538.05" sn="6.55599" a="61.9168" fwhm="0.0350249" res="18344.3" algo="Sum"/><pk mz="642.59097073" i="930.807" sn="3.96835" a="47.0511" fwhm="0.0501984" res="12801" algo="Sum"/><pk mz="642.67675980" i="809.36" sn="3.45119" a="32.8989" fwhm="0.0424115" res="15153.4" algo="Sum"/><pk mz="642.68918010" i="766.645" sn="3.26919" a="28.0527" fwhm="0.0668101" res="9619.64" algo="Sum"/><pk mz="642.74825172" i="563.972" sn="2.40545" a="27.6016" fwhm="0.0524021" res="12265.7" algo="Sum"/><pk mz="642.81106353" i="669.156" sn="2.85376" a="30.3864" fwhm="0.0590632" res="10883.4" algo="Sum"/><pk mz="643.41822253" i="454.194" sn="1.93604" a="19.3256" fwhm="0.0600255" res="10719.1" algo="Sum"/><pk mz="643.51983694" i="2746.95" sn="11.7106" a="108.296" fwhm="0.0335575" res="19176.6" algo="Sum"/><pk mz="644.26050529" i="574.39" sn="2.44888" a="25.732" fwhm="0.0386398" res="16673.5" algo="Sum"/><pk mz="644.52441452" i="1289.05" sn="5.49884" a="52.6198" fwhm="0.0389732" res="16537.6" algo="Sum"/><pk mz="644.59350036" i="1052.42" sn="4.49056" a="45.3753" fwhm="0.0537666" res="11988.7" algo="Sum"/><pk mz="644.67788270" i="1142.81" sn="4.87623" a="49.2254" fwhm="0.0546944" res="11786.9" algo="Sum"/><pk mz="644.79502471" i="470.568" sn="2.00756" a="13.5444" fwhm="0.04006" res="16095.7" algo="Sum"/><pk mz="644.82664020" i="503.458" sn="2.14783" a="28.8684" fwhm="0.0578937" res="11138.1" algo="Sum"/><pk mz="645.43998588" i="607.406" sn="2.5915" a="15.856" fwhm="0.04008" res="16103.8" algo="Sum"/><pk mz="645.47886076" i="753.887" sn="3.21646" a="33.7043" fwhm="0.0537956" res="11998.7" algo="Sum"/><pk mz="645.55121150" i="4221.39" sn="18.0106" a="165.276" fwhm="0.0352938" res="18290.8" algo="Sum"/><pk mz="645.67214584" i="480.202" sn="2.04857" a="24.2542" fwhm="0.0725671" res="8897.58" algo="Sum"/><pk mz="646.41816102" i="491.419" sn="2.09408" a="30.8154" fwhm="0.0708825" res="9119.58" algo="Sum"/><pk mz="646.50013091" i="1125.36" sn="4.79444" a="45.3174" fwhm="0.0437174" res="14788.2" algo="Sum"/><pk mz="646.55345593" i="2254.96" sn="9.60691" a="98.408" fwhm="0.0380101" res="17010.1" algo="Sum"/><pk mz="646.59918631" i="729.476" sn="3.10789" a="27.5232" fwhm="0.0533869" res="12111.6" algo="Sum"/><pk mz="646.67990261" i="1043.43" sn="4.44601" a="50.9943" fwhm="0.0569022" res="11364.8" algo="Sum"/><pk mz="646.75706255" i="899.955" sn="3.83467" a="50.0143" fwhm="0.0591961" res="10925.7" algo="Sum"/><pk mz="647.45203271" i="5258.43" sn="22.3883" a="228.621" fwhm="0.0350429" res="18476" algo="Sum"/><pk mz="647.50249415" i="1212.04" sn="5.16042" a="35.3319" fwhm="0.0413576" res="15656.2" algo="Sum"/><pk mz="647.56699345" i="7997.7" sn="34.0596" a="299.819" fwhm="0.0328197" res="19731.1" algo="Sum"/><pk mz="647.63655560" i="726.617" sn="3.09406" a="19.5928" fwhm="0.0401483" res="16131.1" algo="Sum"/><pk mz="647.70597604" i="453.209" sn="1.92984" a="19.9736" fwhm="0.06198" res="10450.2" algo="Sum"/><pk mz="648.38028778" i="504.332" sn="2.14667" a="20.9272" fwhm="0.058027" res="11173.8" algo="Sum"/><pk mz="648.45581567" i="2593.31" sn="11.0398" a="107.986" fwhm="0.0370764" res="17489.7" algo="Sum"/><pk mz="648.57069519" i="3892.8" sn="16.5723" a="169.346" fwhm="0.0367352" res="17655.3" algo="Sum"/><pk mz="648.62381414" i="1056.68" sn="4.49847" a="40.375" fwhm="0.0512107" res="12665.8" algo="Sum"/><pk mz="648.69047173" i="844.699" sn="3.59602" a="53.3451" fwhm="0.0788027" res="8231.83" algo="Sum"/><pk mz="648.75518612" i="781.996" sn="3.3288" a="36.9171" fwhm="0.0595471" res="10894.8" algo="Sum"/><pk mz="648.80345103" i="474.248" sn="2.01821" a="12.1231" fwhm="0.0401846" res="16145.6" algo="Sum"/><pk mz="649.11699449" i="580.095" sn="2.46846" a="27.7244" fwhm="0.0403026" res="16106.1" algo="Sum"/><pk mz="649.43881858" i="1555.97" sn="6.62395" a="105.487" fwhm="0.0712304" res="9117.44" algo="Sum"/><pk mz="649.52239924" i="500.242" sn="2.12951" a="16.4867" fwhm="0.0452326" res="14359.6" algo="Sum"/><pk mz="649.58192130" i="2674.52" sn="11.3846" a="107.369" fwhm="0.0370384" res="17538.1" algo="Sum"/><pk mz="650.43744514" i="1276.48" sn="5.43546" a="68.3008" fwhm="0.0492368" res="13210.4" algo="Sum"/><pk mz="650.53792001" i="542.151" sn="2.30804" a="19.4795" fwhm="0.0457364" res="14223.6" algo="Sum"/><pk mz="650.58999372" i="1345.32" sn="5.72705" a="51.3763" fwhm="0.0406822" res="15992" algo="Sum"/><pk mz="650.63023413" i="1555.45" sn="6.62021" a="75.7593" fwhm="0.0602541" res="10798.1" algo="Sum"/><pk mz="650.68370304" i="692.957" sn="2.94909" a="35.9774" fwhm="0.0644798" res="10091.3" algo="Sum"/><pk mz="650.75558286" i="576.897" sn="2.45517" a="19.0488" fwhm="0.0402452" res="16169.8" algo="Sum"/><pk mz="650.78892195" i="515.056" sn="2.19198" a="13.9953" fwhm="0.03312" res="19649.4" algo="Sum"/><pk mz="650.84243058" i="703.771" sn="2.99522" a="34.1364" fwhm="0.0466063" res="13964.7" algo="Sum"/><pk mz="651.44572395" i="812.221" sn="3.45741" a="45.9519" fwhm="0.0640175" res="10176.1" algo="Sum"/><pk mz="651.60053707" i="507.769" sn="2.16044" a="21.5806" fwhm="0.0491419" res="13259.6" algo="Sum"/><pk mz="651.64115090" i="647.877" sn="2.7566" a="32.1734" fwhm="0.0665333" res="9794.21" algo="Sum"/><pk mz="652.45130835" i="560.846" sn="2.38699" a="26.3345" fwhm="0.0697816" res="9349.91" algo="Sum"/><pk mz="652.62630356" i="1014.34" sn="4.31709" a="49.9514" fwhm="0.0530005" res="12313.6" algo="Sum"/><pk mz="652.70966948" i="956.456" sn="4.07074" a="54.5024" fwhm="0.0636783" res="10250.1" algo="Sum"/><pk mz="652.77534626" i="477.565" sn="2.03264" a="17.5598" fwhm="0.0503843" res="12955.9" algo="Sum"/><pk mz="653.44747912" i="576.249" sn="2.45157" a="16.0975" fwhm="0.0403277" res="16203.5" algo="Sum"/><pk mz="653.45871883" i="575.571" sn="2.44868" a="19.1217" fwhm="0.0465539" res="14036.6" algo="Sum"/><pk mz="653.71394327" i="479.37" sn="2.03949" a="26.622" fwhm="0.0569953" res="11469.6" algo="Sum"/><pk mz="654.28987898" i="571.809" sn="2.43355" a="22.3684" fwhm="0.0376953" res="17357.3" algo="Sum"/><pk mz="654.47496023" i="511.032" sn="2.17462" a="39.3225" fwhm="0.0594874" res="11001.9" algo="Sum"/><pk mz="654.62681239" i="727.41" sn="3.09679" a="51.3159" fwhm="0.0793907" res="8245.63" algo="Sum"/><pk mz="654.70624053" i="1149.09" sn="4.89048" a="59.2297" fwhm="0.0591641" res="11065.9" algo="Sum"/><pk mz="655.37770283" i="758.907" sn="3.22391" a="46.1608" fwhm="0.0487574" res="13441.6" algo="Sum"/><pk mz="655.46489319" i="1020.49" sn="4.33443" a="65.1028" fwhm="0.0548375" res="11952.9" algo="Sum"/><pk mz="656.47373195" i="759.713" sn="3.22152" a="49.7487" fwhm="0.0587325" res="11177.3" algo="Sum"/><pk mz="656.57829805" i="592.06" sn="2.50908" a="29.2003" fwhm="0.0605646" res="10841" algo="Sum"/><pk mz="656.63515743" i="645.442" sn="2.73464" a="37.142" fwhm="0.0714949" res="9184.36" algo="Sum"/><pk mz="656.70840731" i="908.472" sn="3.84912" a="47.0027" fwhm="0.0702253" res="9351.44" algo="Sum"/><pk mz="656.78690915" i="783.81" sn="3.32138" a="35.7746" fwhm="0.0495351" res="13259" algo="Sum"/><pk mz="657.36122706" i="950.239" sn="4.0236" a="41.4759" fwhm="0.0471272" res="13948.7" algo="Sum"/><pk mz="657.47928257" i="1843.28" sn="7.8025" a="93.9923" fwhm="0.0426946" res="15399.6" algo="Sum"/><pk mz="658.36302826" i="478.19" sn="2.02376" a="18.8061" fwhm="0.0447261" res="14719.9" algo="Sum"/><pk mz="658.48429007" i="979.092" sn="4.14166" a="49.4205" fwhm="0.0470684" res="13990" algo="Sum"/><pk mz="658.56590336" i="627.426" sn="2.65408" a="23.7624" fwhm="0.0448973" res="14668.3" algo="Sum"/><pk mz="658.60680151" i="803.315" sn="3.3981" a="35.229" fwhm="0.0586829" res="11223.2" algo="Sum"/><pk mz="658.65613177" i="854.376" sn="3.6141" a="40.6516" fwhm="0.0623454" res="10564.6" algo="Sum"/><pk mz="658.71185636" i="781.208" sn="3.30459" a="27.9852" fwhm="0.0489704" res="13451.2" algo="Sum"/><pk mz="658.76631166" i="508.277" sn="2.14996" a="2.38133" fwhm="0.00878357" res="74999.9" algo="Sum"/><pk mz="658.78001712" i="513.19" sn="2.17074" a="24.4733" fwhm="0.0579196" res="11374" algo="Sum"/><pk mz="659.43537051" i="580.281" sn="2.45477" a="25.8571" fwhm="0.0607682" res="10851.6" algo="Sum"/><pk mz="659.49493200" i="1495.59" sn="6.32682" a="74.5273" fwhm="0.042768" res="15420.3" algo="Sum"/><pk mz="659.56704865" i="601.135" sn="2.54299" a="24.5554" fwhm="0.0519154" res="12704.7" algo="Sum"/><pk mz="659.60501649" i="554.135" sn="2.34416" a="14.7523" fwhm="0.035453" res="18605.1" algo="Sum"/><pk mz="659.62455127" i="485.668" sn="2.05458" a="9.35869" fwhm="0.0202592" res="32559.3" algo="Sum"/><pk mz="659.64762784" i="481.416" sn="2.03651" a="10.5342" fwhm="0.0275397" res="23952.6" algo="Sum"/><pk mz="660.43258075" i="510.18" sn="2.158" a="17.9993" fwhm="0.0506791" res="13031.7" algo="Sum"/><pk mz="660.49780162" i="789.619" sn="3.3407" a="42.0855" fwhm="0.0550002" res="12009" algo="Sum"/><pk mz="660.56907859" i="935.169" sn="3.95709" a="40.406" fwhm="0.0512022" res="12901.2" algo="Sum"/><pk mz="660.61378883" i="590.685" sn="2.49943" a="11.0453" fwhm="0.0202742" res="32584" algo="Sum"/><pk mz="660.65364382" i="1278.33" sn="5.40914" a="66.819" fwhm="0.0450767" res="14656.2" algo="Sum"/><pk mz="660.71519480" i="644.809" sn="2.72845" a="22.0382" fwhm="0.0456207" res="14482.8" algo="Sum"/><pk mz="660.79195417" i="458.687" sn="1.94074" a="14.6658" fwhm="0.0405545" res="16293.9" algo="Sum"/><pk mz="661.43891006" i="1053.07" sn="4.45298" a="44.1435" fwhm="0.0459287" res="14401.4" algo="Sum"/><pk mz="661.46349145" i="957.329" sn="4.04859" a="26.304" fwhm="0.035503" res="18631.2" algo="Sum"/><pk mz="661.52421310" i="2799.36" sn="11.8407" a="121.815" fwhm="0.0403974" res="16375.4" algo="Sum"/><pk mz="661.64611116" i="515.221" sn="2.17928" a="25.2075" fwhm="0.0578336" res="11440.5" algo="Sum"/><pk mz="662.43728379" i="804.184" sn="3.39993" a="40.4483" fwhm="0.0584208" res="11339.1" algo="Sum"/><pk mz="662.47705483" i="511.469" sn="2.16219" a="7.67983" fwhm="0.0152271" res="43506.3" algo="Sum"/><pk mz="662.52691952" i="1498.25" sn="6.33368" a="73.7615" fwhm="0.05264" res="12586" algo="Sum"/><pk mz="662.65411019" i="1277.8" sn="5.40255" a="73.5754" fwhm="0.0491509" res="13482" algo="Sum"/><pk mz="662.73957118" i="1038.27" sn="4.38983" a="54.8981" fwhm="0.0511254" res="12963" algo="Sum"/><pk mz="663.44642070" i="18673.4" sn="78.9575" a="682.082" fwhm="0.0327424" res="20262.6" algo="Sum"/><pk mz="663.54940091" i="4725.07" sn="19.9792" a="272.681" fwhm="0.0525065" res="12637.5" algo="Sum"/><pk mz="663.63263054" i="471.432" sn="1.99336" a="11.125" fwhm="0.0304808" res="21772.1" algo="Sum"/><pk mz="663.65716859" i="482.064" sn="2.03828" a="11.4425" fwhm="0.0304814" res="21772.5" algo="Sum"/><pk mz="663.68164784" i="500.819" sn="2.11754" a="13.6113" fwhm="0.0355624" res="18662.5" algo="Sum"/><pk mz="663.94842011" i="531.516" sn="2.24666" a="28.8708" fwhm="0.0398597" res="16657.1" algo="Sum"/><pk mz="664.45007793" i="8616.12" sn="36.4386" a="355.326" fwhm="0.0344729" res="19274.6" algo="Sum"/><pk mz="664.55328855" i="2471.33" sn="10.4516" a="168.722" fwhm="0.0602477" res="11030.4" algo="Sum"/><pk mz="664.66000992" i="974.932" sn="4.1231" a="66.8826" fwhm="0.0816993" res="8135.44" algo="Sum"/><pk mz="664.73536433" i="1030.69" sn="4.35889" a="47.9915" fwhm="0.057063" res="11649.2" algo="Sum"/><pk mz="665.45284557" i="2745.96" sn="11.6131" a="106.717" fwhm="0.0380613" res="17483.7" algo="Sum"/><pk mz="665.50320128" i="672.308" sn="2.84331" a="13.0318" fwhm="0.0203492" res="32704.2" algo="Sum"/><pk mz="665.55378799" i="928.511" sn="3.92684" a="66.2887" fwhm="0.0750847" res="8864.04" algo="Sum"/><pk mz="665.67578619" i="484.989" sn="2.05057" a="18.9654" fwhm="0.0559676" res="11894" algo="Sum"/><pk mz="665.74057058" i="464.984" sn="1.96603" a="14.1435" fwhm="0.0367019" res="18139.2" algo="Sum"/><pk mz="666.46035719" i="713.652" sn="3.01863" a="30.6585" fwhm="0.0581578" res="11459.5" algo="Sum"/><pk mz="666.51101491" i="611.423" sn="2.58631" a="27.7902" fwhm="0.0465937" res="14304.7" algo="Sum"/><pk mz="666.54382383" i="469.634" sn="1.98647" a="2.38562" fwhm="0.00888727" res="74999.9" algo="Sum"/><pk mz="666.60821207" i="2951.61" sn="12.4845" a="141.362" fwhm="0.0423564" res="15738.1" algo="Sum"/><pk mz="666.73996447" i="810.658" sn="3.42917" a="33.0935" fwhm="0.0560119" res="11903.5" algo="Sum"/><pk mz="666.80971532" i="565.76" sn="2.39326" a="30.1558" fwhm="0.0727285" res="9168.48" algo="Sum"/><pk mz="667.44064979" i="507.165" sn="2.14641" a="12.8207" fwhm="0.0324775" res="20550.9" algo="Sum"/><pk mz="667.52156438" i="537.769" sn="2.27612" a="16.2504" fwhm="0.0428401" res="15581.7" algo="Sum"/><pk mz="667.61397418" i="1473.67" sn="6.23635" a="61.4192" fwhm="0.0413089" res="16161.5" algo="Sum"/><pk mz="668.52108173" i="554.181" sn="2.34525" a="21.9555" fwhm="0.0547127" res="12218.7" algo="Sum"/><pk mz="668.61239594" i="1631.18" sn="6.90285" a="95.6752" fwhm="0.0630947" res="10597" algo="Sum"/><pk mz="668.68416584" i="1012.79" sn="4.28664" a="58.2208" fwhm="0.0613631" res="10897.2" algo="Sum"/><pk mz="668.74782514" i="698.865" sn="2.95881" a="35.0733" fwhm="0.0598395" res="11175.7" algo="Sum"/><pk mz="669.43316885" i="988.7" sn="4.19044" a="63.5724" fwhm="0.0565517" res="11837.5" algo="Sum"/><pk mz="669.48200816" i="529.418" sn="2.24368" a="16.1644" fwhm="0.0331617" res="20188.4" algo="Sum"/><pk mz="669.55217687" i="3165.87" sn="13.4142" a="126.226" fwhm="0.0342898" res="19526.3" algo="Sum"/><pk mz="669.61575286" i="848.059" sn="3.59373" a="45.1123" fwhm="0.0599922" res="11161.7" algo="Sum"/><pk mz="669.68786102" i="525.746" sn="2.22857" a="27.9969" fwhm="0.0581803" res="11510.6" algo="Sum"/><pk mz="670.43664113" i="626.471" sn="2.65504" a="35.5732" fwhm="0.0519163" res="12913.8" algo="Sum"/><pk mz="670.55406038" i="1831.17" sn="7.7609" a="74.2213" fwhm="0.0441354" res="15193.1" algo="Sum"/><pk mz="670.60413612" i="1463.82" sn="6.20546" a="73.3259" fwhm="0.0549822" res="12196.8" algo="Sum"/><pk mz="670.68309754" i="1392.32" sn="5.90286" a="64.8989" fwhm="0.052111" res="12870.3" algo="Sum"/><pk mz="671.44233249" i="1357.91" sn="5.75697" a="64.5227" fwhm="0.0588585" res="11407.7" algo="Sum"/><pk mz="671.56739473" i="147746" sn="626.415" a="4616.11" fwhm="0.027013" res="24860.9" algo="Sum"/><pk mz="672.44519031" i="957.791" sn="4.05964" a="51.1758" fwhm="0.05696" res="11805.6" algo="Sum"/><pk mz="672.57053608" i="70779.5" sn="300.012" a="2505.24" fwhm="0.0301871" res="22280" algo="Sum"/><pk mz="672.67719870" i="1588.1" sn="6.73287" a="58.8248" fwhm="0.0511465" res="13152" algo="Sum"/><pk mz="672.76389344" i="1001.43" sn="4.24544" a="65.0967" fwhm="0.0686263" res="9803.3" algo="Sum"/><pk mz="673.33522058" i="929.307" sn="3.93797" a="47.8502" fwhm="0.0412893" res="16307.7" algo="Sum"/><pk mz="673.43230700" i="704.023" sn="2.98347" a="46.2015" fwhm="0.0626737" res="10745.1" algo="Sum"/><pk mz="673.48082007" i="588.532" sn="2.49407" a="14.7396" fwhm="0.034215" res="19683.8" algo="Sum"/><pk mz="673.52360560" i="1215.1" sn="5.14968" a="31.3281" fwhm="0.0509689" res="13214.4" algo="Sum"/><pk mz="673.57873885" i="37205.1" sn="157.701" a="1434.61" fwhm="0.0333427" res="20201.7" algo="Sum"/><pk mz="673.77470362" i="464.326" sn="1.96809" a="9.90213" fwhm="0.0296952" res="22689.7" algo="Sum"/><pk mz="674.43889581" i="590.578" sn="2.50492" a="37.5907" fwhm="0.0560917" res="12023.9" algo="Sum"/><pk mz="674.58421416" i="13599" sn="57.7005" a="565.234" fwhm="0.0350719" res="19234.3" algo="Sum"/><pk mz="674.68342301" i="988.1" sn="4.19252" a="38.0278" fwhm="0.0512227" res="13171.6" algo="Sum"/><pk mz="674.76462899" i="831.874" sn="3.52965" a="41.5385" fwhm="0.0631205" res="10690.1" algo="Sum"/><pk mz="675.44611019" i="768.223" sn="3.25586" a="44.1497" fwhm="0.0591632" res="11416.7" algo="Sum"/><pk mz="675.53633432" i="8968.13" sn="38.0192" a="340.325" fwhm="0.0344256" res="19623.1" algo="Sum"/><pk mz="675.58864921" i="3795.85" sn="16.092" a="158.109" fwhm="0.0454822" res="14853.9" algo="Sum"/><pk mz="675.66968709" i="2570.87" sn="10.8989" a="125.292" fwhm="0.0407061" res="16598.7" algo="Sum"/><pk mz="675.73401721" i="481.127" sn="2.03967" a="8.79468" fwhm="0.0223227" res="30271.2" algo="Sum"/><pk mz="676.41206286" i="567.859" sn="2.40683" a="22.0444" fwhm="0.0455101" res="14862.9" algo="Sum"/><pk mz="676.44977559" i="708.312" sn="3.00213" a="23.3651" fwhm="0.0410429" res="16481.5" algo="Sum"/><pk mz="676.53981832" i="4276.15" sn="18.1247" a="170.191" fwhm="0.0363056" res="18634.6" algo="Sum"/><pk mz="676.59514375" i="1249.95" sn="5.29799" a="36.8239" fwhm="0.041036" res="16487.8" algo="Sum"/><pk mz="676.62312721" i="1309.27" sn="5.5494" a="39.6043" fwhm="0.0461667" res="14656.1" algo="Sum"/><pk mz="676.67388786" i="1734.79" sn="7.35299" a="102.779" fwhm="0.0556249" res="12164.9" algo="Sum"/><pk mz="676.77453106" i="704.863" sn="2.9876" a="30.1524" fwhm="0.054627" res="12389" algo="Sum"/><pk mz="677.45884874" i="937.47" sn="3.97272" a="34.8523" fwhm="0.043063" res="15731.8" algo="Sum"/><pk mz="677.54522677" i="1561.23" sn="6.61591" a="68.8839" fwhm="0.0425444" res="15925.6" algo="Sum"/><pk mz="677.61728323" i="500.771" sn="2.12217" a="14.377" fwhm="0.0410671" res="16500.2" algo="Sum"/><pk mz="677.64291483" i="494.237" sn="2.09485" a="4.77957" fwhm="0.0102669" res="66002.4" algo="Sum"/><pk mz="677.67613954" i="758.208" sn="3.21416" a="45.5587" fwhm="0.0575978" res="11765.7" algo="Sum"/><pk mz="678.46689084" i="664.64" sn="2.81791" a="23.5079" fwhm="0.0389465" res="17420.5" algo="Sum"/><pk mz="678.49133040" i="687.499" sn="2.91483" a="28.1997" fwhm="0.0565038" res="12007.9" algo="Sum"/><pk mz="678.54596230" i="822.485" sn="3.48713" a="27.131" fwhm="0.050294" res="13491.6" algo="Sum"/><pk mz="678.63081779" i="963.031" sn="4.08297" a="48.7231" fwhm="0.070694" res="9599.56" algo="Sum"/><pk mz="678.71200869" i="1074.65" sn="4.55619" a="51.2385" fwhm="0.0585147" res="11599" algo="Sum"/><pk mz="678.78361018" i="552.732" sn="2.34371" a="19.0524" fwhm="0.0513783" res="13211.5" algo="Sum"/><pk mz="679.42951149" i="1147.26" sn="4.86536" a="71.5497" fwhm="0.0704207" res="9648.14" algo="Sum"/><pk mz="679.55724049" i="877.887" sn="3.72276" a="48.8705" fwhm="0.0520746" res="13049.7" algo="Sum"/><pk mz="679.66772476" i="463.418" sn="1.96505" a="24.4587" fwhm="0.0585931" res="11599.8" algo="Sum"/><pk mz="679.70004779" i="464.916" sn="1.9715" a="17.9477" fwhm="0.0514129" res="13220.4" algo="Sum"/><pk mz="680.42736473" i="618.945" sn="2.62926" a="17.7024" fwhm="0.0411521" res="16534.5" algo="Sum"/><pk mz="680.48157245" i="1270.78" sn="5.39811" a="59.4569" fwhm="0.0531778" res="12796.3" algo="Sum"/><pk mz="680.56868386" i="848.411" sn="3.60463" a="42.1975" fwhm="0.0591553" res="11504.8" algo="Sum"/><pk mz="680.62829901" i="765.385" sn="3.2528" a="31.2509" fwhm="0.0559163" res="12172.3" algo="Sum"/><pk mz="680.65494583" i="687.352" sn="2.92102" a="16.6501" fwhm="0.0308694" res="22049.5" algo="Sum"/><pk mz="680.71080516" i="1220.52" sn="5.18679" a="71.7324" fwhm="0.0541295" res="12575.6" algo="Sum"/><pk mz="680.78159984" i="521.23" sn="2.21485" a="16.6441" fwhm="0.0432918" res="15725.4" algo="Sum"/><pk mz="681.43159896" i="469.853" sn="1.99725" a="9.40297" fwhm="0.0205912" res="33093.3" algo="Sum"/><pk mz="681.48227183" i="838.266" sn="3.56299" a="46.6389" fwhm="0.0739541" res="9214.94" algo="Sum"/><pk mz="681.65476721" i="470.503" sn="1.99951" a="11.0949" fwhm="0.0308919" res="22065.8" algo="Sum"/><pk mz="681.66859262" i="478.302" sn="2.03258" a="6.63767" fwhm="0.0154462" res="44131.9" algo="Sum"/><pk mz="681.70902160" i="478.903" sn="2.03464" a="17.1414" fwhm="0.0514891" res="13239.9" algo="Sum"/><pk mz="682.48884242" i="689.847" sn="2.93745" a="41.7968" fwhm="0.0541345" res="12607.3" algo="Sum"/><pk mz="682.58005563" i="751.002" sn="3.19767" a="35.4849" fwhm="0.056412" res="12099.9" algo="Sum"/><pk mz="682.63460816" i="702.443" sn="2.9901" a="28.3618" fwhm="0.0438654" res="15562" algo="Sum"/><pk mz="682.71117425" i="963.753" sn="4.10206" a="65.4709" fwhm="0.0896415" res="7616.01" algo="Sum"/><pk mz="682.79663930" i="807.431" sn="3.43818" a="38.8442" fwhm="0.0579522" res="11782.1" algo="Sum"/><pk mz="683.43114394" i="668.466" sn="2.84745" a="34.8402" fwhm="0.0662387" res="10317.7" algo="Sum"/><pk mz="683.52021460" i="681.019" sn="2.90089" a="43.3068" fwhm="0.0724212" res="9438.12" algo="Sum"/><pk mz="683.65211700" i="496.055" sn="2.11258" a="20.9824" fwhm="0.0469487" res="14561.7" algo="Sum"/><pk mz="683.67610130" i="457.823" sn="1.94974" a="8.98882" fwhm="0.0206251" res="33147.8" algo="Sum"/><pk mz="683.69754133" i="483.698" sn="2.05976" a="13.4705" fwhm="0.0360947" res="18941.8" algo="Sum"/><pk mz="684.50011572" i="516.267" sn="2.20186" a="30.8703" fwhm="0.0849411" res="8058.52" algo="Sum"/><pk mz="684.57182038" i="821.948" sn="3.50594" a="46.3321" fwhm="0.0705897" res="9697.91" algo="Sum"/><pk mz="684.66151176" i="957.935" sn="4.08597" a="41.2737" fwhm="0.0526091" res="13014.1" algo="Sum"/><pk mz="684.70607598" i="732.096" sn="3.12268" a="17.8302" fwhm="0.030961" res="22115.1" algo="Sum"/><pk mz="684.72082921" i="696.512" sn="2.9709" a="26.8377" fwhm="0.0663311" res="10322.8" algo="Sum"/><pk mz="684.79246007" i="671.144" sn="2.86269" a="28.1837" fwhm="0.0528048" res="12968.4" algo="Sum"/><pk mz="685.42660249" i="30190.8" sn="128.827" a="1225.1" fwhm="0.0351938" res="19475.8" algo="Sum"/><pk mz="685.54442780" i="11648" sn="49.7031" a="505.55" fwhm="0.0375164" res="18273.2" algo="Sum"/><pk mz="685.66658400" i="639.47" sn="2.72867" a="18.1523" fwhm="0.0361466" res="18969.1" algo="Sum"/><pk mz="685.73201731" i="552.151" sn="2.35585" a="17.4916" fwhm="0.0456432" res="15023.7" algo="Sum"/><pk mz="686.42994004" i="14401.2" sn="61.5123" a="606.231" fwhm="0.0364262" res="18844.4" algo="Sum"/><pk mz="686.54820463" i="5954.97" sn="25.4357" a="302.966" fwhm="0.0417633" res="16439" algo="Sum"/><pk mz="686.65474815" i="1382.97" sn="5.90748" a="81.9931" fwhm="0.0722409" res="9505.07" algo="Sum"/><pk mz="686.80722618" i="578.491" sn="2.47084" a="28.5408" fwhm="0.0593295" res="11576.2" algo="Sum"/><pk mz="687.43340876" i="4049.87" sn="17.3022" a="204.971" fwhm="0.0436275" res="15756.9" algo="Sum"/><pk mz="687.54222760" i="100756" sn="430.533" a="3652.84" fwhm="0.030978" res="22194.5" algo="Sum"/><pk mz="688.43935820" i="1144.03" sn="4.88677" a="52.8449" fwhm="0.0482726" res="14261.5" algo="Sum"/><pk mz="688.54536068" i="49389.1" sn="210.937" a="1962.25" fwhm="0.0340213" res="20238.7" algo="Sum"/><pk mz="688.64916399" i="1396.77" sn="5.96551" a="84.4025" fwhm="0.0584821" res="11775.4" algo="Sum"/><pk mz="688.74149152" i="1107.07" sn="4.72823" a="63.3328" fwhm="0.0604386" res="11395.7" algo="Sum"/><pk mz="688.80941213" i="487.364" sn="2.08131" a="25.0675" fwhm="0.0579912" res="11877.8" algo="Sum"/><pk mz="689.15210327" i="607.819" sn="2.59607" a="37.8022" fwhm="0.0567845" res="12136.3" algo="Sum"/><pk mz="689.43200819" i="510.701" sn="2.18252" a="9.707" fwhm="0.0207117" res="33287.1" algo="Sum"/><pk mz="689.45842843" i="527.602" sn="2.25471" a="17.9625" fwhm="0.0466022" res="14794.5" algo="Sum"/><pk mz="689.55050288" i="33165.5" sn="141.738" a="1386.01" fwhm="0.036444" res="18920.8" algo="Sum"/><pk mz="689.65564276" i="777.396" sn="3.32232" a="35.2824" fwhm="0.0411032" res="16778.6" algo="Sum"/><pk mz="690.15230468" i="459.047" sn="1.96108" a="30.2373" fwhm="0.0665487" res="10370.6" algo="Sum"/><pk mz="690.43193980" i="462.653" sn="1.97532" a="26.0379" fwhm="0.0563078" res="12261.8" algo="Sum"/><pk mz="690.55454000" i="12205.2" sn="52.1036" a="575.514" fwhm="0.040656" res="16985.3" algo="Sum"/><pk mz="690.73656575" i="1087.68" sn="4.64326" a="47.1626" fwhm="0.0489161" res="14120.8" algo="Sum"/><pk mz="691.15012567" i="465.352" sn="1.98717" a="11.7276" fwhm="0.0397311" res="17395.7" algo="Sum"/><pk mz="691.41043618" i="650.483" sn="2.77865" a="28.6631" fwhm="0.0456599" res="15142.6" algo="Sum"/><pk mz="691.55738347" i="4053.49" sn="17.313" a="190.072" fwhm="0.0421683" res="16399.9" algo="Sum"/><pk mz="691.61237983" i="776.064" sn="3.31468" a="25.2012" fwhm="0.0300922" res="22983.1" algo="Sum"/><pk mz="691.66098649" i="536.554" sn="2.29178" a="7.82829" fwhm="0.0155589" res="44454.5" algo="Sum"/><pk mz="691.67806955" i="578.949" sn="2.47292" a="15.9253" fwhm="0.0337094" res="20518.8" algo="Sum"/><pk mz="692.55956600" i="1684.16" sn="7.18775" a="97.3221" fwhm="0.0538412" res="12863" algo="Sum"/><pk mz="692.60518898" i="1088.13" sn="4.64398" a="56.1242" fwhm="0.0553219" res="12519.5" algo="Sum"/><pk mz="692.66130712" i="695.05" sn="2.96669" a="10.7603" fwhm="0.0113691" res="60925.1" algo="Sum"/><pk mz="692.66852114" i="694.406" sn="2.964" a="23.2922" fwhm="0.0415212" res="16682.3" algo="Sum"/><pk mz="692.74798922" i="789.548" sn="3.37103" a="43.5543" fwhm="0.0752886" res="9201.23" algo="Sum"/><pk mz="692.82587673" i="736.73" sn="3.14669" a="37.8236" fwhm="0.0524167" res="13217.7" algo="Sum"/><pk mz="693.45068747" i="709.761" sn="3.03204" a="22.565" fwhm="0.0356723" res="19439.5" algo="Sum"/><pk mz="693.46407438" i="676.751" sn="2.89102" a="24.4294" fwhm="0.0329855" res="21023.3" algo="Sum"/><pk mz="693.55215438" i="1749.4" sn="7.47484" a="85.6356" fwhm="0.0444769" res="15593.5" algo="Sum"/><pk mz="693.63615977" i="504.924" sn="2.15754" a="17.5725" fwhm="0.035108" res="19757.2" algo="Sum"/><pk mz="693.67814885" i="515.98" sn="2.20497" a="24.335" fwhm="0.0415167" res="16708.4" algo="Sum"/><pk mz="694.46458377" i="580.524" sn="2.48237" a="22.2968" fwhm="0.0422936" res="16420.1" algo="Sum"/><pk mz="694.55511559" i="1177.94" sn="5.03753" a="64.854" fwhm="0.0580977" res="11955" algo="Sum"/><pk mz="694.60770696" i="1018.77" sn="4.35734" a="41.3181" fwhm="0.0547638" res="12683.7" algo="Sum"/><pk mz="694.68794930" i="919.132" sn="3.93118" a="48.3584" fwhm="0.0766438" res="9063.85" algo="Sum"/><pk mz="694.74849788" i="637.29" sn="2.72496" a="37.2709" fwhm="0.0651518" res="10663.5" algo="Sum"/><pk mz="695.39076602" i="613.307" sn="2.63042" a="33.2713" fwhm="0.0537152" res="12945.9" algo="Sum"/><pk mz="695.45697221" i="514.998" sn="2.20905" a="19.9597" fwhm="0.0501424" res="13869.6" algo="Sum"/><pk mz="695.56664239" i="17159.5" sn="73.6141" a="612.424" fwhm="0.0330847" res="21023.8" algo="Sum"/><pk mz="695.69162886" i="592.785" sn="2.54316" a="28.3132" fwhm="0.0435307" res="15981.6" algo="Sum"/><pk mz="696.47705441" i="568.874" sn="2.44442" a="29.2237" fwhm="0.0728417" res="9561.51" algo="Sum"/><pk mz="696.51759193" i="581.984" sn="2.50068" a="10.9103" fwhm="0.0208178" res="33457.9" algo="Sum"/><pk mz="696.57027355" i="9085.61" sn="39.0393" a="357.502" fwhm="0.0345251" res="20175.8" algo="Sum"/><pk mz="696.68628106" i="1118.96" sn="4.80979" a="50.9238" fwhm="0.0603222" res="11549.4" algo="Sum"/><pk mz="697.51889817" i="4291.62" sn="18.4928" a="170.493" fwhm="0.0366189" res="19048.1" algo="Sum"/><pk mz="697.57707593" i="3646.67" sn="15.7155" a="156.686" fwhm="0.0412231" res="16922" algo="Sum"/><pk mz="697.65104347" i="1286.11" sn="5.54342" a="54.6929" fwhm="0.0521277" res="13383.5" algo="Sum"/><pk mz="698.46852892" i="519.42" sn="2.23902" a="19.8978" fwhm="0.045023" res="15513.6" algo="Sum"/><pk mz="698.52326685" i="1961.67" sn="8.45597" a="87.5287" fwhm="0.0486318" res="14363.5" algo="Sum"/><pk mz="698.58355311" i="1634.97" sn="7.0477" a="87.5227" fwhm="0.0630661" res="11077" algo="Sum"/><pk mz="698.66650925" i="1060.87" sn="4.573" a="72.1705" fwhm="0.0981823" res="7116.01" algo="Sum"/><pk mz="698.76868647" i="894.604" sn="3.85628" a="53.9944" fwhm="0.0601203" res="11622.8" algo="Sum"/><pk mz="699.40341304" i="604.473" sn="2.61185" a="34.3132" fwhm="0.0607815" res="11506.8" algo="Sum"/><pk mz="699.52858744" i="1225.2" sn="5.2933" a="71.9924" fwhm="0.0559826" res="12495.5" algo="Sum"/><pk mz="699.59033079" i="797.953" sn="3.44745" a="45.7899" fwhm="0.0652562" res="10720.7" algo="Sum"/><pk mz="699.66547331" i="621.533" sn="2.68525" a="40.4603" fwhm="0.0926066" res="7555.24" algo="Sum"/><pk mz="699.72026201" i="527.118" sn="2.27735" a="18.9235" fwhm="0.0407862" res="17155.8" algo="Sum"/><pk mz="700.46401640" i="568.914" sn="2.46123" a="17.6898" fwhm="0.0469729" res="14912.1" algo="Sum"/><pk mz="700.53050571" i="1197.04" sn="5.17908" a="84.5193" fwhm="0.0679799" res="10305" algo="Sum"/><pk mz="700.58922454" i="719.813" sn="3.11454" a="10.9227" fwhm="0.0201852" res="34708.1" algo="Sum"/><pk mz="700.63557029" i="991.672" sn="4.29067" a="42.1129" fwhm="0.0502477" res="13943.6" algo="Sum"/><pk mz="700.65345937" i="910.956" sn="3.94143" a="17.1287" fwhm="0.0208797" res="33556.6" algo="Sum"/><pk mz="700.76724755" i="799.14" sn="3.45764" a="37.3387" fwhm="0.0628502" res="11149.8" algo="Sum"/><pk mz="701.40233386" i="17931.8" sn="77.6129" a="696.645" fwhm="0.0343613" res="20412.5" algo="Sum"/><pk mz="701.54642802" i="22460.8" sn="97.2308" a="1094.94" fwhm="0.0412621" res="17002.2" algo="Sum"/><pk mz="701.64511301" i="777.923" sn="3.36755" a="25.8537" fwhm="0.041789" res="16790.2" algo="Sum"/><pk mz="702.40587794" i="8597.29" sn="37.2648" a="350.389" fwhm="0.0345949" res="20303.8" algo="Sum"/><pk mz="702.54919487" i="11046.3" sn="47.8802" a="558.213" fwhm="0.0428008" res="16414.4" algo="Sum"/><pk mz="702.63557051" i="1304.98" sn="5.65648" a="62.9512" fwhm="0.0684691" res="10262.1" algo="Sum"/><pk mz="702.75572007" i="583.336" sn="2.52848" a="18.0394" fwhm="0.0418217" res="16803.6" algo="Sum"/><pk mz="702.77722631" i="635.773" sn="2.75568" a="27.1762" fwhm="0.050534" res="13907" algo="Sum"/><pk mz="702.85577231" i="585.245" sn="2.53668" a="29.6835" fwhm="0.0455729" res="15422.7" algo="Sum"/><pk mz="703.40764668" i="3416.86" sn="14.8014" a="176.076" fwhm="0.0404926" res="17371.2" algo="Sum"/><pk mz="703.56711383" i="85403" sn="369.956" a="3252.88" fwhm="0.0316733" res="22213.2" algo="Sum"/><pk mz="703.74674461" i="551.217" sn="2.38781" a="15.8806" fwhm="0.0379287" res="18554.5" algo="Sum"/><pk mz="703.77196700" i="524.994" sn="2.27409" a="9.30865" fwhm="0.0209261" res="33631.3" algo="Sum"/><pk mz="704.41057653" i="1267.81" sn="5.49865" a="62.735" fwhm="0.0535385" res="13157.1" algo="Sum"/><pk mz="704.57008500" i="37516.7" sn="162.714" a="1625.16" fwhm="0.0348238" res="20232.4" algo="Sum"/><pk mz="704.71414545" i="948.63" sn="4.11432" a="58.5996" fwhm="0.0825284" res="8539.05" algo="Sum"/><pk mz="704.76849579" i="572.858" sn="2.48455" a="16.0204" fwhm="0.0418821" res="16827.5" algo="Sum"/><pk mz="705.12422201" i="650.757" sn="2.82311" a="34.1735" fwhm="0.0534022" res="13204" algo="Sum"/><pk mz="705.41314234" i="525.336" sn="2.27791" a="23.0706" fwhm="0.0522411" res="13503" algo="Sum"/><pk mz="705.57599671" i="12514.1" sn="54.2605" a="538.584" fwhm="0.0376321" res="18749.3" algo="Sum"/><pk mz="705.68807709" i="627.203" sn="2.71953" a="17.3487" fwhm="0.0373862" res="18875.6" algo="Sum"/><pk mz="706.12808627" i="524.268" sn="2.27807" a="20.3681" fwhm="0.0461556" res="15298.9" algo="Sum"/><pk mz="706.53510145" i="2336.82" sn="10.1561" a="120.258" fwhm="0.0472612" res="14949.6" algo="Sum"/><pk mz="706.58097830" i="3745.95" sn="16.2803" a="184.873" fwhm="0.0495379" res="14263.4" algo="Sum"/><pk mz="706.67852442" i="1543.51" sn="6.71074" a="83.3826" fwhm="0.0760704" res="9289.8" algo="Sum"/><pk mz="707.12556867" i="500.795" sn="2.17931" a="24.6254" fwhm="0.0573378" res="12332.6" algo="Sum"/><pk mz="707.15225376" i="519.589" sn="2.2611" a="13.7951" fwhm="0.0338769" res="20874.2" algo="Sum"/><pk mz="707.48474139" i="771.249" sn="3.35504" a="26.6731" fwhm="0.0482595" res="14660" algo="Sum"/><pk mz="707.53334614" i="1240.2" sn="5.3965" a="59.6481" fwhm="0.0554586" res="12757.9" algo="Sum"/><pk mz="707.58743408" i="1132.69" sn="4.92981" a="54.5411" fwhm="0.05747" res="12312.3" algo="Sum"/><pk mz="707.62905959" i="573.198" sn="2.49518" a="8.40639" fwhm="0.0273864" res="25838.7" algo="Sum"/><pk mz="707.68371545" i="1037.78" sn="4.5174" a="56.1713" fwhm="0.057005" res="12414.4" algo="Sum"/><pk mz="708.49068777" i="601.738" sn="2.629" a="26.2414" fwhm="0.0517039" res="13702.9" algo="Sum"/><pk mz="708.53989051" i="697.784" sn="3.04887" a="26.4078" fwhm="0.0730745" res="9696.13" algo="Sum"/><pk mz="708.58385103" i="906.354" sn="3.96071" a="53.1442" fwhm="0.08399" res="8436.53" algo="Sum"/><pk mz="708.64075099" i="795.622" sn="3.47682" a="20.153" fwhm="0.0314972" res="22498.5" algo="Sum"/><pk mz="708.65190432" i="805.605" sn="3.52044" a="20.1965" fwhm="0.0598606" res="11838.4" algo="Sum"/><pk mz="708.70130541" i="810.741" sn="3.54273" a="34.9565" fwhm="0.0577477" res="12272.4" algo="Sum"/><pk mz="708.79964454" i="726.294" sn="3.17431" a="39.2193" fwhm="0.0589093" res="12032" algo="Sum"/><pk mz="709.44468435" i="580.319" sn="2.54065" a="32.262" fwhm="0.0606655" res="11694.4" algo="Sum"/><pk mz="709.54156354" i="3249.05" sn="14.2268" a="175.694" fwhm="0.0475274" res="14929.1" algo="Sum"/><pk mz="709.61957368" i="871.348" sn="3.81532" a="52.9874" fwhm="0.0637734" res="11127.2" algo="Sum"/><pk mz="709.67914115" i="542.644" sn="2.37605" a="13.3093" fwhm="0.0315206" res="22514.8" algo="Sum"/><pk mz="709.70283228" i="531.347" sn="2.32679" a="17.848" fwhm="0.0330808" res="21453.6" algo="Sum"/><pk mz="710.44508104" i="465.101" sn="2.04147" a="15.9357" fwhm="0.0453356" res="15670.8" algo="Sum"/><pk mz="710.54802771" i="1943.83" sn="8.53094" a="136.236" fwhm="0.0629229" res="11292.4" algo="Sum"/><pk mz="710.62986802" i="1009.85" sn="4.43276" a="34.099" fwhm="0.0473122" res="15020" algo="Sum"/><pk mz="710.65661768" i="1026.39" sn="4.50579" a="50.8042" fwhm="0.0646361" res="10994.7" algo="Sum"/><pk mz="710.72614424" i="600.863" sn="2.63795" a="19.0367" fwhm="0.0828019" res="8583.46" algo="Sum"/><pk mz="710.79038206" i="583.279" sn="2.56075" a="32.7921" fwhm="0.072919" res="9747.66" algo="Sum"/><pk mz="711.54375210" i="18933.3" sn="83.2238" a="872.014" fwhm="0.041787" res="17027.9" algo="Sum"/><pk mz="711.72320109" i="490.396" sn="2.15577" a="17.4633" fwhm="0.0526102" res="13528.2" algo="Sum"/><pk mz="712.54721486" i="9953.54" sn="43.8552" a="515.112" fwhm="0.0432615" res="16470.7" algo="Sum"/><pk mz="712.66048631" i="1170.81" sn="5.15857" a="65.0182" fwhm="0.0692349" res="10293.4" algo="Sum"/><pk mz="713.49758304" i="1227.87" sn="5.41824" a="41.1725" fwhm="0.0365588" res="19516.5" algo="Sum"/><pk mz="713.54908217" i="4549.93" sn="20.0775" a="267.518" fwhm="0.0492072" res="14500.9" algo="Sum"/><pk mz="713.66111624" i="625.157" sn="2.75957" a="29.4873" fwhm="0.0632179" res="11288.9" algo="Sum"/><pk mz="714.44590088" i="488.144" sn="2.1594" a="13.3258" fwhm="0.0353873" res="20189.3" algo="Sum"/><pk mz="714.55144289" i="2016.76" sn="8.92217" a="146.989" fwhm="0.0724015" res="9869.29" algo="Sum"/><pk mz="714.66451491" i="1086.5" sn="4.80604" a="56.8598" fwhm="0.0738044" res="9683.22" algo="Sum"/><pk mz="714.74495816" i="763.931" sn="3.3792" a="31.6976" fwhm="0.0503889" res="14184.6" algo="Sum"/><pk mz="715.55905198" i="1568.11" sn="6.94206" a="81.8454" fwhm="0.0541381" res="13217.3" algo="Sum"/><pk mz="715.63519079" i="654.301" sn="2.89661" a="15.067" fwhm="0.0316526" res="22609.1" algo="Sum"/><pk mz="715.65931048" i="580.594" sn="2.57031" a="14.773" fwhm="0.0316532" res="22609.4" algo="Sum"/><pk mz="715.68549825" i="546.011" sn="2.41721" a="13.6862" fwhm="0.0312561" res="22897.4" algo="Sum"/><pk mz="716.44933862" i="531.021" sn="2.35292" a="24.7789" fwhm="0.0566237" res="12652.8" algo="Sum"/><pk mz="716.52542215" i="1316.47" sn="5.8357" a="50.1877" fwhm="0.0415508" res="17244.6" algo="Sum"/><pk mz="716.55389745" i="1373.61" sn="6.08899" a="72.7822" fwhm="0.0690966" res="10370.3" algo="Sum"/><pk mz="716.60827638" i="918.08" sn="4.06969" a="18.107" fwhm="0.021116" res="33936.7" algo="Sum"/><pk mz="716.62241069" i="878.234" sn="3.89306" a="21.2438" fwhm="0.0316746" res="22624.5" algo="Sum"/><pk mz="716.67533165" i="826.128" sn="3.66209" a="41.3387" fwhm="0.0607213" res="11802.7" algo="Sum"/><pk mz="716.73410640" i="734.463" sn="3.25568" a="33.8508" fwhm="0.0577696" res="12406.8" algo="Sum"/><pk mz="717.36570809" i="693.38" sn="3.07566" a="41.2697" fwhm="0.0571513" res="12552" algo="Sum"/><pk mz="717.44890991" i="500.431" sn="2.2192" a="22.063" fwhm="0.0551812" res="13001.7" algo="Sum"/><pk mz="717.51750512" i="5018.66" sn="22.2556" a="234.646" fwhm="0.0449951" res="15946.6" algo="Sum"/><pk mz="717.58007356" i="3308.82" sn="14.6732" a="148.569" fwhm="0.0518076" res="13850.9" algo="Sum"/><pk mz="717.67428592" i="550.073" sn="2.43948" a="27.1181" fwhm="0.0686788" res="10449.7" algo="Sum"/><pk mz="718.44708199" i="476.918" sn="2.11572" a="30.5034" fwhm="0.0730311" res="9837.54" algo="Sum"/><pk mz="718.52355087" i="3094.39" sn="13.7246" a="110.585" fwhm="0.0409201" res="17559.2" algo="Sum"/><pk mz="718.57021824" i="4204.84" sn="18.6498" a="238.153" fwhm="0.057505" res="12495.8" algo="Sum"/><pk mz="718.73108592" i="617.507" sn="2.73884" a="18.1589" fwhm="0.0359327" res="20002.1" algo="Sum"/><pk mz="718.82552477" i="551.312" sn="2.4457" a="33.0302" fwhm="0.0639345" res="11243.2" algo="Sum"/><pk mz="719.54246241" i="5667.73" sn="25.1613" a="460.742" fwhm="0.0797932" res="9017.6" algo="Sum"/><pk mz="719.66378912" i="605.049" sn="2.68605" a="19.7662" fwhm="0.0418471" res="17197.5" algo="Sum"/><pk mz="719.69892490" i="500.77" sn="2.22321" a="20.5003" fwhm="0.0581947" res="12367.1" algo="Sum"/><pk mz="720.57700215" i="4747.76" sn="21.1085" a="268.315" fwhm="0.0555881" res="12962.8" algo="Sum"/><pk mz="720.69847361" i="917.967" sn="4.08235" a="53.59" fwhm="0.0775325" res="9295.44" algo="Sum"/><pk mz="720.77698507" i="495.876" sn="2.20571" a="11.3752" fwhm="0.0317662" res="22690.1" algo="Sum"/><pk mz="721.48675769" i="619.23" sn="2.76307" a="30.7841" fwhm="0.0668346" res="10795.1" algo="Sum"/><pk mz="721.58300244" i="2359.91" sn="10.5304" a="115.95" fwhm="0.0566287" res="12742.3" algo="Sum"/><pk mz="721.69841788" i="539.205" sn="2.40643" a="19.3467" fwhm="0.0486031" res="14848.8" algo="Sum"/><pk mz="722.50665146" i="993.431" sn="4.4404" a="38.0839" fwhm="0.0395516" res="18267.5" algo="Sum"/><pk mz="722.51986059" i="939.491" sn="4.19954" a="19.6892" fwhm="0.0302039" res="23921.4" algo="Sum"/><pk mz="722.55813970" i="1025.86" sn="4.5865" a="30.769" fwhm="0.0424067" res="17038.8" algo="Sum"/><pk mz="722.59369302" i="1185.79" sn="5.30137" a="70.6472" fwhm="0.0809907" res="8921.93" algo="Sum"/><pk mz="722.69094633" i="1016.93" sn="4.5461" a="65.1439" fwhm="0.0611504" res="11818.3" algo="Sum"/><pk mz="723.13511673" i="581.501" sn="2.60526" a="35.8138" fwhm="0.0639184" res="11313.4" algo="Sum"/><pk mz="723.53455822" i="6201.69" sn="27.7956" a="275.494" fwhm="0.0377525" res="19165.2" algo="Sum"/><pk mz="723.66571783" i="550.96" sn="2.46964" a="19.4793" fwhm="0.0477442" res="15157.1" algo="Sum"/><pk mz="723.69429815" i="555.335" sn="2.48961" a="18.0086" fwhm="0.0477455" res="15157.3" algo="Sum"/><pk mz="724.13700378" i="531.036" sn="2.38304" a="20.2824" fwhm="0.0421303" res="17188" algo="Sum"/><pk mz="724.53330929" i="4021.59" sn="18.051" a="211.501" fwhm="0.0486358" res="14897.1" algo="Sum"/><pk mz="724.61849819" i="928.594" sn="4.16942" a="54.5027" fwhm="0.0636653" res="11381.7" algo="Sum"/><pk mz="724.69383181" i="854.83" sn="3.83885" a="29.1782" fwhm="0.0477784" res="15167.8" algo="Sum"/><pk mz="724.76600038" i="608.76" sn="2.73389" a="42.5034" fwhm="0.0718542" res="10086.6" algo="Sum"/><pk mz="725.13580344" i="461.761" sn="2.0773" a="35.8485" fwhm="0.0760139" res="9539.51" algo="Sum"/><pk mz="725.54978400" i="35122.5" sn="158.262" a="1366.08" fwhm="0.0340558" res="21304.7" algo="Sum"/><pk mz="726.46255489" i="497.045" sn="2.24348" a="17.1432" fwhm="0.0478363" res="15186.4" algo="Sum"/><pk mz="726.55270414" i="15821.6" sn="71.4197" a="688.392" fwhm="0.0370301" res="19620.6" algo="Sum"/><pk mz="726.63631039" i="1151" sn="5.1957" a="68.8225" fwhm="0.0595879" res="12194.4" algo="Sum"/><pk mz="726.71017245" i="757.975" sn="3.42197" a="44.7698" fwhm="0.0639553" res="11362.8" algo="Sum"/><pk mz="726.76258667" i="524.244" sn="2.36676" a="13.0723" fwhm="0.0318979" res="22784" algo="Sum"/><pk mz="727.47367786" i="775.407" sn="3.51335" a="38.2689" fwhm="0.0528663" res="13760.6" algo="Sum"/><pk mz="727.55529888" i="9018.05" sn="40.8655" a="500.136" fwhm="0.0475982" res="15285.3" algo="Sum"/><pk mz="727.64538710" i="662.618" sn="3.00298" a="25.6012" fwhm="0.0499074" res="14579.9" algo="Sum"/><pk mz="727.69200812" i="564.386" sn="2.55779" a="16.5782" fwhm="0.0425573" res="17099.1" algo="Sum"/><pk mz="727.71445209" i="544.084" sn="2.46578" a="12.886" fwhm="0.0319187" res="22799" algo="Sum"/><pk mz="728.55490897" i="4742.21" sn="21.5349" a="315.052" fwhm="0.0554101" res="13148.4" algo="Sum"/><pk mz="728.64227523" i="1277.29" sn="5.80046" a="80.5852" fwhm="0.0630738" res="11552.2" algo="Sum"/><pk mz="728.70363852" i="672.624" sn="3.05454" a="16.5819" fwhm="0.0319405" res="22814.4" algo="Sum"/><pk mz="729.58285483" i="8921.19" sn="40.625" a="388.322" fwhm="0.0394685" res="18485.2" algo="Sum"/><pk mz="729.69969847" i="516.163" sn="2.35049" a="32.9983" fwhm="0.075966" res="9605.61" algo="Sum"/><pk mz="730.53308616" i="3503.38" sn="15.9691" a="147.413" fwhm="0.0497273" res="14690.8" algo="Sum"/><pk mz="730.58706336" i="4506.83" sn="20.543" a="204.976" fwhm="0.0540435" res="13518.5" algo="Sum"/><pk mz="730.72473098" i="866.666" sn="3.95077" a="56.1995" fwhm="0.0605542" res="12067.3" algo="Sum"/><pk mz="731.53489271" i="2163.33" sn="9.86162" a="98.5596" fwhm="0.0494681" res="14788" algo="Sum"/><pk mz="731.59946960" i="14610.9" sn="66.6042" a="609.377" fwhm="0.0359042" res="20376.4" algo="Sum"/><pk mz="732.54792917" i="6709.98" sn="30.5977" a="252.387" fwhm="0.0426876" res="17160.7" algo="Sum"/><pk mz="732.60250508" i="7101.14" sn="32.3814" a="354.543" fwhm="0.0409708" res="17881.1" algo="Sum"/><pk mz="732.72449583" i="914.054" sn="4.16818" a="43.662" fwhm="0.0698409" res="10491.3" algo="Sum"/><pk mz="733.54861400" i="4151.05" sn="18.9613" a="207.614" fwhm="0.0466612" res="15720.8" algo="Sum"/><pk mz="733.60912897" i="2860.47" sn="13.0662" a="141.199" fwhm="0.052533" res="13964.7" algo="Sum"/><pk mz="733.68412155" i="597.211" sn="2.72784" a="20.1335" fwhm="0.0399528" res="18363.8" algo="Sum"/><pk mz="734.56289954" i="11234.3" sn="51.3831" a="591.932" fwhm="0.0390106" res="18829.8" algo="Sum"/><pk mz="734.72759874" i="774.399" sn="3.54187" a="32.5527" fwhm="0.056285" res="13053.7" algo="Sum"/><pk mz="734.79707072" i="476.2" sn="2.17858" a="26.2334" fwhm="0.058959" res="12462.8" algo="Sum"/><pk mz="735.57482934" i="10293.5" sn="47.1659" a="610.741" fwhm="0.0536006" res="13723.3" algo="Sum"/><pk mz="735.71374276" i="489.494" sn="2.24295" a="9.61712" fwhm="0.0333844" res="22037.6" algo="Sum"/><pk mz="735.73657604" i="473.801" sn="2.17119" a="12.5039" fwhm="0.0294593" res="24974.7" algo="Sum"/><pk mz="736.58176374" i="4973.51" sn="22.8419" a="234.305" fwhm="0.0501108" res="14699.1" algo="Sum"/><pk mz="736.67127848" i="1065.59" sn="4.89439" a="59.1493" fwhm="0.058551" res="12581.7" algo="Sum"/><pk mz="736.73633577" i="665.368" sn="3.05713" a="27.0779" fwhm="0.0548721" res="13426.4" algo="Sum"/><pk mz="737.15377031" i="467.116" sn="2.14704" a="22.2196" fwhm="0.0610739" res="12069.9" algo="Sum"/><pk mz="737.48571007" i="579.451" sn="2.66562" a="16.5771" fwhm="0.0343521" res="21468.4" algo="Sum"/><pk mz="737.55285267" i="1796.37" sn="8.26445" a="87.772" fwhm="0.0517718" res="14246.2" algo="Sum"/><pk mz="737.57496446" i="1736.31" sn="7.98862" a="93.6697" fwhm="0.0524028" res="14075.1" algo="Sum"/><pk mz="737.66678963" i="582.063" sn="2.67906" a="25.5533" fwhm="0.0469528" res="15710.8" algo="Sum"/><pk mz="738.53972922" i="1396.02" sn="6.43909" a="68.8463" fwhm="0.070769" res="10435.9" algo="Sum"/><pk mz="738.58607328" i="1150.36" sn="5.30731" a="50.2138" fwhm="0.0589529" res="12528.4" algo="Sum"/><pk mz="738.62330895" i="988.017" sn="4.55902" a="19.3404" fwhm="0.0214379" res="34454" algo="Sum"/><pk mz="738.67089239" i="1166.04" sn="5.38061" a="63.9798" fwhm="0.0832179" res="8876.34" algo="Sum"/><pk mz="739.55667032" i="4263.12" sn="19.7007" a="206.682" fwhm="0.0457969" res="16148.6" algo="Sum"/><pk mz="739.62758744" i="720.902" sn="3.33138" a="10.8574" fwhm="0.0160893" res="45970.1" algo="Sum"/><pk mz="739.64385664" i="730.724" sn="3.37673" a="23.4632" fwhm="0.0421082" res="17565.3" algo="Sum"/><pk mz="739.71636419" i="466.024" sn="2.1533" a="19.3713" fwhm="0.0498269" res="14845.7" algo="Sum"/><pk mz="740.55516586" i="3890.74" sn="18.0561" a="218.002" fwhm="0.0547653" res="13522.4" algo="Sum"/><pk mz="740.66911928" i="1038.45" sn="4.81898" a="72.9643" fwhm="0.0729548" res="10152.4" algo="Sum"/><pk mz="740.75233004" i="737.681" sn="3.42324" a="47.7742" fwhm="0.0573395" res="12918.7" algo="Sum"/><pk mz="741.52654778" i="7215.73" sn="33.5513" a="423.452" fwhm="0.0468576" res="15825.1" algo="Sum"/><pk mz="741.64982710" i="665.096" sn="3.09287" a="21.3105" fwhm="0.0376218" res="19713.3" algo="Sum"/><pk mz="741.68306534" i="571.221" sn="2.65633" a="16.2963" fwhm="0.0375942" res="19728.7" algo="Sum"/><pk mz="742.05804071" i="711.774" sn="3.31057" a="35.691" fwhm="0.0381199" res="19466.4" algo="Sum"/><pk mz="742.56707500" i="11913.9" sn="55.6127" a="510.824" fwhm="0.041836" res="17749.5" algo="Sum"/><pk mz="742.74986785" i="709.352" sn="3.31117" a="37.3997" fwhm="0.0777083" res="9558.18" algo="Sum"/><pk mz="743.06437921" i="598.073" sn="2.7932" a="34.8359" fwhm="0.0482832" res="15389.7" algo="Sum"/><pk mz="743.44086043" i="554.064" sn="2.58837" a="34.4378" fwhm="0.07374" res="10081.9" algo="Sum"/><pk mz="743.56900667" i="6587.8" sn="30.7892" a="295.631" fwhm="0.051814" res="14350.7" algo="Sum"/><pk mz="743.72651815" i="481.402" sn="2.24975" a="16.5654" fwhm="0.0477667" res="15570" algo="Sum"/><pk mz="744.45213624" i="517.185" sn="2.42206" a="23.7818" fwhm="0.0551614" res="13495.9" algo="Sum"/><pk mz="744.58212949" i="10082.6" sn="47.2269" a="422.384" fwhm="0.0472891" res="15745.3" algo="Sum"/><pk mz="744.74270567" i="601.678" sn="2.81827" a="15.1357" fwhm="0.0322898" res="23064.3" algo="Sum"/><pk mz="744.76959593" i="588.931" sn="2.75862" a="36.8946" fwhm="0.0424962" res="17525.5" algo="Sum"/><pk mz="745.50259121" i="842.379" sn="3.94691" a="34.7997" fwhm="0.0370242" res="20135.5" algo="Sum"/><pk mz="745.58653551" i="4910.72" sn="23.0088" a="239.807" fwhm="0.0528651" res="14103.6" algo="Sum"/><pk mz="746.50526251" i="1359.82" sn="6.38033" a="57.072" fwhm="0.0501854" res="14875" algo="Sum"/><pk mz="746.59954647" i="6989.5" sn="32.795" a="367.617" fwhm="0.0546387" res="13664.3" algo="Sum"/><pk mz="746.69595813" i="873.725" sn="4.10064" a="50.5816" fwhm="0.0769361" res="9705.4" algo="Sum"/><pk mz="746.76309118" i="511.85" sn="2.40257" a="27.7944" fwhm="0.0661006" res="11297.4" algo="Sum"/><pk mz="747.50799672" i="1031.58" sn="4.84391" a="68.7987" fwhm="0.0654932" res="11413.5" algo="Sum"/><pk mz="747.60316167" i="3349.29" sn="15.7283" a="182.006" fwhm="0.0539107" res="13867.4" algo="Sum"/><pk mz="747.70795891" i="503.797" sn="2.36578" a="27.7811" fwhm="0.056997" res="13118.4" algo="Sum"/><pk mz="748.52347884" i="2084.34" sn="9.80998" a="105.268" fwhm="0.0493353" res="15172.2" algo="Sum"/><pk mz="748.60440626" i="1998.74" sn="9.40702" a="127.196" fwhm="0.0615228" res="12167.9" algo="Sum"/><pk mz="748.69836397" i="974.753" sn="4.58906" a="48.9865" fwhm="0.065559" res="11420.2" algo="Sum"/><pk mz="748.77614287" i="478.174" sn="2.25213" a="11.0263" fwhm="0.0323772" res="23126.7" algo="Sum"/><pk mz="749.52902096" i="1847.77" sn="8.72289" a="128.1" fwhm="0.0738616" res="10147.8" algo="Sum"/><pk mz="749.67390107" i="594.894" sn="2.8091" a="16.206" fwhm="0.0343816" res="21804.5" algo="Sum"/><pk mz="750.53854231" i="3376.38" sn="15.9694" a="172.799" fwhm="0.0477251" res="15726.3" algo="Sum"/><pk mz="750.69782913" i="813.538" sn="3.85012" a="45.6273" fwhm="0.0746377" res="10057.9" algo="Sum"/><pk mz="750.77868076" i="599.85" sn="2.83914" a="31.2982" fwhm="0.0624528" res="12021.5" algo="Sum"/><pk mz="751.56174347" i="6489.58" sn="30.7687" a="355.381" fwhm="0.0478008" res="15722.8" algo="Sum"/><pk mz="751.71470794" i="482.661" sn="2.28957" a="11.3629" fwhm="0.0288494" res="26056.5" algo="Sum"/><pk mz="752.55921883" i="5634.46" sn="26.7627" a="300.119" fwhm="0.0527022" res="14279.5" algo="Sum"/><pk mz="752.64776722" i="921.679" sn="4.37862" a="50.2033" fwhm="0.0627517" res="11994.1" algo="Sum"/><pk mz="752.71090591" i="685.869" sn="3.25782" a="19.9878" fwhm="0.0432828" res="17390.5" algo="Sum"/><pk mz="752.77944336" i="500.039" sn="2.37506" a="19.5361" fwhm="0.0541058" res="13913.1" algo="Sum"/><pk mz="753.05014156" i="1328.05" sn="6.30739" a="61.3578" fwhm="0.0376142" res="20020.4" algo="Sum"/><pk mz="753.41947018" i="628.038" sn="2.98855" a="33.0139" fwhm="0.0484476" res="15551.2" algo="Sum"/><pk mz="753.57892789" i="6986.33" sn="33.2555" a="375.422" fwhm="0.051865" res="14529.6" algo="Sum"/><pk mz="753.65197713" i="681.397" sn="3.24372" a="20.4715" fwhm="0.0290023" res="25986" algo="Sum"/><pk mz="754.05596050" i="1186.49" sn="5.64898" a="57.3623" fwhm="0.0382397" res="19719.2" algo="Sum"/><pk mz="754.42353415" i="508.749" sn="2.42652" a="29.5149" fwhm="0.0551695" res="13674.7" algo="Sum"/><pk mz="754.53476020" i="4504.46" sn="21.4852" a="210.697" fwhm="0.0577865" res="13057.3" algo="Sum"/><pk mz="754.57886497" i="4010.45" sn="19.1279" a="195.242" fwhm="0.0490354" res="15388.5" algo="Sum"/><pk mz="754.64275721" i="1126.35" sn="5.37216" a="44.4903" fwhm="0.0482821" res="15629.9" algo="Sum"/><pk mz="754.78872966" i="472.238" sn="2.2526" a="25.3943" fwhm="0.067583" res="11168.3" algo="Sum"/><pk mz="755.06068587" i="732.171" sn="3.49501" a="33.8489" fwhm="0.0423366" res="17834.7" algo="Sum"/><pk mz="755.53698691" i="2959.12" sn="14.1533" a="168.719" fwhm="0.051822" res="14579.5" algo="Sum"/><pk mz="755.58668020" i="2088.77" sn="9.99275" a="99.6909" fwhm="0.0545726" res="13845.5" algo="Sum"/><pk mz="755.69193294" i="575.027" sn="2.75113" a="20.1735" fwhm="0.0353449" res="21380.5" algo="Sum"/><pk mz="756.07024901" i="663.022" sn="3.17463" a="45.4103" fwhm="0.0525812" res="14379.1" algo="Sum"/><pk mz="756.54766061" i="15202.3" sn="72.8984" a="747.256" fwhm="0.0390088" res="19394.3" algo="Sum"/><pk mz="756.63950727" i="1157.96" sn="5.55285" a="83.4779" fwhm="0.0655032" res="11551.2" algo="Sum"/><pk mz="756.73001429" i="817.148" sn="3.91852" a="57.2563" fwhm="0.0721053" res="10494.8" algo="Sum"/><pk mz="757.07626880" i="547.816" sn="2.62759" a="32.823" fwhm="0.0668063" res="11332.4" algo="Sum"/><pk mz="757.55100018" i="7682.75" sn="36.9694" a="363.39" fwhm="0.0430778" res="17585.6" algo="Sum"/><pk mz="757.61600762" i="5098.24" sn="24.5327" a="232.2" fwhm="0.0443806" res="17070.9" algo="Sum"/><pk mz="758.42660589" i="619.47" sn="2.98253" a="36.5523" fwhm="0.0600175" res="12636.8" algo="Sum"/><pk mz="758.56564499" i="452646" sn="2179.34" a="12501.8" fwhm="0.0234521" res="32345.4" algo="Sum"/><pk mz="759.56880536" i="201411" sn="971.433" a="6456.94" fwhm="0.0277924" res="27330.1" algo="Sum"/><pk mz="759.62954581" i="10591.7" sn="51.0854" a="394.207" fwhm="0.039588" res="19188.4" algo="Sum"/><pk mz="760.57844900" i="175041" sn="844.595" a="5887.73" fwhm="0.029359" res="25906.1" algo="Sum"/><pk mz="760.81042706" i="656.968" sn="3.17094" a="25.3915" fwhm="0.0543938" res="13987.1" algo="Sum"/><pk mz="761.05420163" i="487.23" sn="2.35192" a="32.5362" fwhm="0.0748519" res="10167.5" algo="Sum"/><pk mz="761.38959951" i="506.986" sn="2.44955" a="35.6594" fwhm="0.0714957" res="10649.4" algo="Sum"/><pk mz="761.58302310" i="67014.9" sn="323.91" a="2641.3" fwhm="0.0339561" res="22428.5" algo="Sum"/><pk mz="762.04749327" i="472.896" sn="2.28902" a="22.4324" fwhm="0.0517356" res="14729.7" algo="Sum"/><pk mz="762.50661406" i="1007.6" sn="4.88038" a="61.0281" fwhm="0.0709581" res="10745.9" algo="Sum"/><pk mz="762.58735814" i="18748.1" sn="90.8066" a="831.756" fwhm="0.0382357" res="19944.4" algo="Sum"/><pk mz="763.06201401" i="464.69" sn="2.25535" a="33.1101" fwhm="0.0755874" res="10095.1" algo="Sum"/><pk mz="763.50810756" i="812.435" sn="3.9433" a="39.1751" fwhm="0.0398572" res="19156.1" algo="Sum"/><pk mz="763.59164747" i="4528.39" sn="21.9833" a="264.746" fwhm="0.0444833" res="17165.8" algo="Sum"/><pk mz="764.55253626" i="6210.9" sn="30.2484" a="311.353" fwhm="0.0436932" res="17498.2" algo="Sum"/><pk mz="764.67152151" i="989.948" sn="4.82357" a="49.924" fwhm="0.0700467" res="10916.6" algo="Sum"/><pk mz="764.73047644" i="619.223" sn="3.01804" a="20.702" fwhm="0.0490803" res="15581.2" algo="Sum"/><pk mz="765.05324564" i="604.617" sn="2.95064" a="32.9873" fwhm="0.062284" res="12283.3" algo="Sum"/><pk mz="765.55433090" i="3474.71" sn="16.957" a="224.69" fwhm="0.0525837" res="14558.8" algo="Sum"/><pk mz="766.05745143" i="808.143" sn="3.94982" a="44.5" fwhm="0.045521" res="16828.7" algo="Sum"/><pk mz="766.56836471" i="14266.9" sn="69.8306" a="640.869" fwhm="0.0416224" res="18417.2" algo="Sum"/><pk mz="766.66566972" i="1049.97" sn="5.14089" a="51.5953" fwhm="0.0709833" res="10800.7" algo="Sum"/><pk mz="766.76207473" i="650.953" sn="3.1878" a="35.097" fwhm="0.0787343" res="9738.61" algo="Sum"/><pk mz="767.06680690" i="1235.31" sn="6.05076" a="62.7222" fwhm="0.0353282" res="21712.6" algo="Sum"/><pk mz="767.57080163" i="7867.75" sn="38.6099" a="431.362" fwhm="0.0480691" res="15968.1" algo="Sum"/><pk mz="767.65958441" i="690.325" sn="3.3876" a="37.9315" fwhm="0.0685939" res="11191.4" algo="Sum"/><pk mz="768.07084164" i="850.818" sn="4.17607" a="44.8577" fwhm="0.0469451" res="16361" algo="Sum"/><pk mz="768.58412367" i="18280.2" sn="89.9773" a="801.135" fwhm="0.0410453" res="18725.2" algo="Sum"/><pk mz="768.74139113" i="567.403" sn="2.79313" a="11.8117" fwhm="0.0218705" res="35149.7" algo="Sum"/><pk mz="768.76248832" i="568.786" sn="2.79994" a="22.7367" fwhm="0.0357666" res="21493.9" algo="Sum"/><pk mz="769.06452949" i="597.432" sn="2.94181" a="44.0867" fwhm="0.0839488" res="9161.11" algo="Sum"/><pk mz="769.58672734" i="8920.2" sn="43.9962" a="397.443" fwhm="0.0485023" res="15867" algo="Sum"/><pk mz="770.05762721" i="1958.22" sn="9.66613" a="93.3316" fwhm="0.0378462" res="20347" algo="Sum"/><pk mz="770.51223848" i="2053.18" sn="10.1683" a="88.5799" fwhm="0.0409096" res="18834.5" algo="Sum"/><pk mz="770.59701637" i="8149.46" sn="40.3657" a="368.929" fwhm="0.048282" res="15960.3" algo="Sum"/><pk mz="770.73397106" i="590.455" sn="2.92462" a="20.2324" fwhm="0.043798" res="17597.5" algo="Sum"/><pk mz="771.06548216" i="1592.87" sn="7.89423" a="83.6858" fwhm="0.0394948" res="19523.2" algo="Sum"/><pk mz="771.51935122" i="1262.24" sn="6.26578" a="57.564" fwhm="0.0553297" res="13944" algo="Sum"/><pk mz="771.60375572" i="3843" sn="19.0767" a="205.357" fwhm="0.0601458" res="12828.9" algo="Sum"/><pk mz="772.07319911" i="668.547" sn="3.32171" a="38.9311" fwhm="0.0535247" res="14424.6" algo="Sum"/><pk mz="772.58197355" i="10065.9" sn="50.1221" a="441.106" fwhm="0.0549195" res="14067.5" algo="Sum"/><pk mz="773.58456007" i="4957.9" sn="24.7234" a="251.779" fwhm="0.0730468" res="10590.3" algo="Sum"/><pk mz="773.64621550" i="4472.17" sn="22.3012" a="219.267" fwhm="0.056241" res="13755.9" algo="Sum"/><pk mz="774.05736546" i="462.267" sn="2.30552" a="26.0252" fwhm="0.0641389" res="12068.5" algo="Sum"/><pk mz="774.56091218" i="10666.1" sn="53.219" a="691.589" fwhm="0.0557663" res="13889.4" algo="Sum"/><pk mz="774.64438269" i="3038.63" sn="15.1616" a="135.301" fwhm="0.0500967" res="15463" algo="Sum"/><pk mz="775.06538153" i="566.41" sn="2.82846" a="41.6231" fwhm="0.0710085" res="10915.1" algo="Sum"/><pk mz="775.56236776" i="5762.54" sn="28.7944" a="379.971" fwhm="0.0574538" res="13498.9" algo="Sum"/><pk mz="775.64562641" i="1492.55" sn="7.45826" a="65.4737" fwhm="0.0518781" res="14951.3" algo="Sum"/><pk mz="776.06102222" i="478.151" sn="2.39138" a="23.8079" fwhm="0.047125" res="16468.1" algo="Sum"/><pk mz="776.56523765" i="3660.96" sn="18.3208" a="254.354" fwhm="0.060178" res="12904.5" algo="Sum"/><pk mz="776.76836879" i="514.472" sn="2.57545" a="7.58198" fwhm="0.0285276" res="27228.7" algo="Sum"/><pk mz="776.79250684" i="569.822" sn="2.85307" a="25.5436" fwhm="0.0477927" res="16253.4" algo="Sum"/><pk mz="777.06069145" i="594.26" sn="2.97645" a="37.2295" fwhm="0.0573418" res="13551.4" algo="Sum"/><pk mz="777.56196585" i="2172.27" sn="10.8821" a="181.466" fwhm="0.0758297" res="10254.1" algo="Sum"/><pk mz="778.04961480" i="778.705" sn="3.90678" a="39.5294" fwhm="0.0568566" res="13684.4" algo="Sum"/><pk mz="778.53593351" i="5284.35" sn="26.524" a="353.461" fwhm="0.0567425" res="13720.5" algo="Sum"/><pk mz="778.65377480" i="940.06" sn="4.7208" a="65.0759" fwhm="0.0694622" res="11209.7" algo="Sum"/><pk mz="778.78164818" i="454.599" sn="2.28425" a="15.8649" fwhm="0.0484379" res="16077.9" algo="Sum"/><pk mz="779.05864048" i="774.423" sn="3.89517" a="53.1751" fwhm="0.0608732" res="12798.1" algo="Sum"/><pk mz="779.14403957" i="495.044" sn="2.48966" a="21.1243" fwhm="0.0480842" res="16203.7" algo="Sum"/><pk mz="779.53771425" i="3095.21" sn="15.5737" a="195.558" fwhm="0.0582371" res="13385.6" algo="Sum"/><pk mz="779.59704229" i="2385.2" sn="12.0039" a="114.142" fwhm="0.0535319" res="14563.2" algo="Sum"/><pk mz="780.06746225" i="731.088" sn="3.68355" a="47.8793" fwhm="0.0624677" res="12487.5" algo="Sum"/><pk mz="780.14885851" i="498.101" sn="2.50923" a="29.9714" fwhm="0.0762118" res="10236.6" algo="Sum"/><pk mz="780.54904390" i="246070" sn="1240.64" a="7722.39" fwhm="0.0265821" res="29363.7" algo="Sum"/><pk mz="781.05179685" i="3197.35" sn="16.1251" a="151.864" fwhm="0.0392605" res="19894.1" algo="Sum"/><pk mz="781.13129746" i="593.562" sn="2.99349" a="14.8663" fwhm="0.0330692" res="23621.1" algo="Sum"/><pk mz="781.15846706" i="573.529" sn="2.89246" a="14.0654" fwhm="0.0284719" res="27436.1" algo="Sum"/><pk mz="781.18235721" i="543.558" sn="2.74138" a="20.8755" fwhm="0.0421809" res="18519.8" algo="Sum"/><pk mz="781.55220082" i="112111" sn="565.758" a="3952.57" fwhm="0.0311466" res="25092.7" algo="Sum"/><pk mz="782.05836261" i="3382.86" sn="17.079" a="159.023" fwhm="0.0379016" res="20633.9" algo="Sum"/><pk mz="782.17977184" i="537.687" sn="2.71576" a="19.5943" fwhm="0.0538883" res="14514.8" algo="Sum"/><pk mz="782.44380911" i="743.221" sn="3.75512" a="29.3279" fwhm="0.0518133" res="15101.2" algo="Sum"/><pk mz="782.56387852" i="210752" sn="1065.2" a="7240.95" fwhm="0.0286384" res="27325.7" algo="Sum"/><pk mz="783.06371866" i="2283.66" sn="11.551" a="129.354" fwhm="0.0422738" res="18523.6" algo="Sum"/><pk mz="783.16057566" i="496.585" sn="2.51234" a="14.8445" fwhm="0.0441494" res="17738.9" algo="Sum"/><pk mz="783.18741154" i="453.41" sn="2.29408" a="17.0815" fwhm="0.0468459" res="16718.4" algo="Sum"/><pk mz="783.56709726" i="94881.9" sn="481.16" a="3507.46" fwhm="0.032299" res="24259.8" algo="Sum"/><pk mz="784.07203806" i="2519.31" sn="12.7828" a="133.202" fwhm="0.0395816" res="19809" algo="Sum"/><pk mz="784.57875011" i="106537" sn="541.737" a="4185.4" fwhm="0.0331733" res="23650.9" algo="Sum"/><pk mz="785.08063687" i="1433.94" sn="7.2995" a="82.2419" fwhm="0.0525026" res="14953.2" algo="Sum"/><pk mz="785.58298604" i="46085.4" sn="235.494" a="1819.68" fwhm="0.0359091" res="21877" algo="Sum"/><pk mz="785.64825364" i="15093.9" sn="77.1292" a="628.403" fwhm="0.0412688" res="19037.4" algo="Sum"/><pk mz="786.06268232" i="657.574" sn="3.36297" a="16.1757" fwhm="0.0331733" res="23695.7" algo="Sum"/><pk mz="786.07560722" i="682.324" sn="3.48977" a="32.5283" fwhm="0.0312971" res="25116.6" algo="Sum"/><pk mz="786.59627878" i="201901" sn="1033.8" a="6562.52" fwhm="0.0283471" res="27748.8" algo="Sum"/><pk mz="786.80536984" i="678.59" sn="3.47492" a="23.0617" fwhm="0.0468289" res="16801.7" algo="Sum"/><pk mz="787.07048458" i="600.655" sn="3.07935" a="36.2678" fwhm="0.0650377" res="12101.8" algo="Sum"/><pk mz="787.59943574" i="94230.6" sn="483.817" a="3410.73" fwhm="0.0318878" res="24699.1" algo="Sum"/><pk mz="787.66284061" i="16530.7" sn="84.8753" a="693.809" fwhm="0.0474147" res="16612.2" algo="Sum"/><pk mz="787.79838422" i="506.585" sn="2.60155" a="10.4853" fwhm="0.0221401" res="35582.4" algo="Sum"/><pk mz="788.06879653" i="713.201" sn="3.66671" a="54.3563" fwhm="0.0727357" res="10834.7" algo="Sum"/><pk mz="788.55240095" i="7259.94" sn="37.3391" a="274.548" fwhm="0.0386839" res="20384.5" algo="Sum"/><pk mz="788.60653475" i="42646.5" sn="219.339" a="1829.6" fwhm="0.0375319" res="21011.6" algo="Sum"/><pk mz="788.66496060" i="8850.7" sn="45.5226" a="362.095" fwhm="0.045349" res="17391" algo="Sum"/><pk mz="789.04117835" i="797.971" sn="4.10501" a="47.8602" fwhm="0.0688298" res="11463.7" algo="Sum"/><pk mz="789.55232233" i="4387.92" sn="22.5934" a="229.01" fwhm="0.0509648" res="15492.1" algo="Sum"/><pk mz="789.61224906" i="14069.7" sn="72.4455" a="642.1" fwhm="0.0413901" res="19077.3" algo="Sum"/><pk mz="789.66794626" i="3195.31" sn="16.4554" a="135.538" fwhm="0.0429448" res="18388" algo="Sum"/><pk mz="789.73974129" i="457.522" sn="2.35628" a="20.5247" fwhm="0.0777331" res="10159.6" algo="Sum"/><pk mz="790.04676269" i="940.404" sn="4.84896" a="55.8467" fwhm="0.0510726" res="15469.1" algo="Sum"/><pk mz="790.56597052" i="10359.2" sn="53.4464" a="544.357" fwhm="0.0502841" res="15722" algo="Sum"/><pk mz="790.61109016" i="4539" sn="23.4188" a="202.576" fwhm="0.0478069" res="16537.6" algo="Sum"/><pk mz="790.67409761" i="1465.81" sn="7.56337" a="50.6258" fwhm="0.0437931" res="18054.8" algo="Sum"/><pk mz="791.05295529" i="788.927" sn="4.07506" a="53.664" fwhm="0.0632755" res="12501.7" algo="Sum"/><pk mz="791.56708623" i="5824.27" sn="30.1017" a="337.753" fwhm="0.0544124" res="14547.5" algo="Sum"/><pk mz="792.05805522" i="898.465" sn="4.6568" a="48.9373" fwhm="0.0539348" res="14685.5" algo="Sum"/><pk mz="792.58213940" i="9415.48" sn="48.8144" a="470.168" fwhm="0.0538868" res="14708.3" algo="Sum"/><pk mz="792.66841356" i="792.327" sn="4.10932" a="16.8278" fwhm="0.0222084" res="35692.2" algo="Sum"/><pk mz="792.76761255" i="506.109" sn="2.6259" a="16.351" fwhm="0.0438368" res="18084.5" algo="Sum"/><pk mz="793.05035004" i="1963.12" sn="10.1948" a="102.993" fwhm="0.0431863" res="18363.5" algo="Sum"/><pk mz="793.55343492" i="5946.23" sn="30.8828" a="262.976" fwhm="0.0482342" res="16452.1" algo="Sum"/><pk mz="793.57931710" i="5241.61" sn="27.226" a="197.948" fwhm="0.0428466" res="18521.4" algo="Sum"/><pk mz="794.05789073" i="2649.27" sn="13.7854" a="146.755" fwhm="0.0397991" res="19951.6" algo="Sum"/><pk mz="794.56723213" i="11729.1" sn="61.0586" a="510.471" fwhm="0.0394279" res="20152.4" algo="Sum"/><pk mz="794.59756454" i="15582.2" sn="81.1273" a="721.354" fwhm="0.0527917" res="15051.5" algo="Sum"/><pk mz="795.06414656" i="3986.96" sn="20.7677" a="201.649" fwhm="0.0387073" res="20540.4" algo="Sum"/><pk mz="795.57564830" i="7834.49" sn="40.8337" a="343.198" fwhm="0.0390567" res="20369.7" algo="Sum"/><pk mz="795.60082874" i="8733.4" sn="45.5232" a="442.404" fwhm="0.0537111" res="14812.6" algo="Sum"/><pk mz="796.07241602" i="3114.55" sn="16.2455" a="155.554" fwhm="0.0376727" res="21131.3" algo="Sum"/><pk mz="796.41592449" i="584.26" sn="3.04967" a="30.1225" fwhm="0.0548146" res="14529.3" algo="Sum"/><pk mz="796.52247207" i="54487.2" sn="284.532" a="2448.37" fwhm="0.0376086" res="21179.3" algo="Sum"/><pk mz="796.61539372" i="12946.7" sn="67.6196" a="689.744" fwhm="0.0594974" res="13389.1" algo="Sum"/><pk mz="796.75190458" i="530.446" sn="2.77136" a="17.313" fwhm="0.0500975" res="15904" algo="Sum"/><pk mz="797.08038966" i="1552.09" sn="8.11054" a="100.866" fwhm="0.0548752" res="14525.3" algo="Sum"/><pk mz="797.15665134" i="638.298" sn="3.33623" a="27.7489" fwhm="0.0617567" res="12908" algo="Sum"/><pk mz="797.52566763" i="25714.7" sn="134.594" a="1210.93" fwhm="0.0397311" res="20073.1" algo="Sum"/><pk mz="797.61865096" i="7028.32" sn="36.7854" a="440.651" fwhm="0.0701159" res="11375.7" algo="Sum"/><pk mz="798.09095796" i="1071.9" sn="5.61277" a="42.6429" fwhm="0.0538656" res="14816.3" algo="Sum"/><pk mz="798.40975706" i="636.095" sn="3.34096" a="34.6701" fwhm="0.0498569" res="16014" algo="Sum"/><pk mz="798.53529570" i="26705.6" sn="140.311" a="1495.73" fwhm="0.047542" res="16796.4" algo="Sum"/><pk mz="798.62158735" i="4023.51" sn="21.1429" a="211.003" fwhm="0.0520092" res="15355.4" algo="Sum"/><pk mz="798.71484033" i="751.067" sn="3.94673" a="42.7059" fwhm="0.0476539" res="16760.8" algo="Sum"/><pk mz="799.09073614" i="611.152" sn="3.21266" a="27.9632" fwhm="0.054696" res="14609.7" algo="Sum"/><pk mz="799.14359306" i="519.599" sn="2.73206" a="26.9914" fwhm="0.068832" res="11610.1" algo="Sum"/><pk mz="799.54061221" i="11274.3" sn="59.355" a="693.896" fwhm="0.0527789" res="15148.9" algo="Sum"/><pk mz="799.66432031" i="7102.97" sn="37.3946" a="366.552" fwhm="0.0439838" res="18180.9" algo="Sum"/><pk mz="800.07640642" i="611.913" sn="3.22427" a="32.4721" fwhm="0.0482124" res="16594.8" algo="Sum"/><pk mz="800.40976642" i="494.793" sn="2.6151" a="29.6267" fwhm="0.0614438" res="13026.7" algo="Sum"/><pk mz="800.56818451" i="6338.64" sn="33.5296" a="318.487" fwhm="0.0503334" res="15905.3" algo="Sum"/><pk mz="800.66593406" i="4108.68" sn="21.7337" a="208.963" fwhm="0.0530259" res="15099.5" algo="Sum"/><pk mz="801.04928286" i="647.002" sn="3.42647" a="32.9158" fwhm="0.0489557" res="16362.7" algo="Sum"/><pk mz="801.08010374" i="644.201" sn="3.41207" a="38.9862" fwhm="0.0573148" res="13976.8" algo="Sum"/><pk mz="801.57531574" i="3246.58" sn="17.2113" a="179.651" fwhm="0.0617705" res="12976.7" algo="Sum"/><pk mz="801.67895601" i="7743.46" sn="41.0507" a="369.763" fwhm="0.0413207" res="19401.4" algo="Sum"/><pk mz="802.05054080" i="842.211" sn="4.46922" a="47.5609" fwhm="0.0463036" res="17321.6" algo="Sum"/><pk mz="802.09955490" i="575.215" sn="3.05308" a="26.598" fwhm="0.0609973" res="13149.8" algo="Sum"/><pk mz="802.53735509" i="4552.81" sn="24.1904" a="236.47" fwhm="0.0499153" res="16078" algo="Sum"/><pk mz="802.58753067" i="5197.54" sn="27.616" a="279.254" fwhm="0.060052" res="13364.9" algo="Sum"/><pk mz="802.68264507" i="4068.39" sn="21.6167" a="200.925" fwhm="0.0466091" res="17221.6" algo="Sum"/><pk mz="803.05429621" i="1066.97" sn="5.68037" a="62.5528" fwhm="0.0574325" res="13982.6" algo="Sum"/><pk mz="803.54637382" i="2841.06" sn="15.1346" a="143.201" fwhm="0.0528478" res="15204.9" algo="Sum"/><pk mz="803.58831528" i="2830.35" sn="15.0776" a="158.871" fwhm="0.0678671" res="11840.6" algo="Sum"/><pk mz="803.68455704" i="1582.01" sn="8.42921" a="99.4704" fwhm="0.0646071" res="12439.6" algo="Sum"/><pk mz="804.05872184" i="914.36" sn="4.8745" a="54.1307" fwhm="0.0616074" res="13051.3" algo="Sum"/><pk mz="804.54698810" i="63263.2" sn="337.46" a="2504.24" fwhm="0.0346809" res="23198.5" algo="Sum"/><pk mz="805.05210229" i="1306.35" sn="6.97445" a="64.0474" fwhm="0.0463242" res="17378.6" algo="Sum"/><pk mz="805.55046977" i="31953.2" sn="170.774" a="1318.38" fwhm="0.0363103" res="22185.2" algo="Sum"/><pk mz="806.05790610" i="1453.64" sn="7.78176" a="74.0709" fwhm="0.0481512" res="16740.1" algo="Sum"/><pk mz="806.44536482" i="578.023" sn="3.09687" a="30.6022" fwhm="0.0636976" res="12660.5" algo="Sum"/><pk mz="806.56309856" i="101488" sn="543.936" a="3841.49" fwhm="0.0325019" res="24815.9" algo="Sum"/><pk mz="807.06572150" i="2269.02" sn="12.2006" a="120.278" fwhm="0.0456987" res="17660.6" algo="Sum"/><pk mz="807.56668384" i="49735.5" sn="267.652" a="2023.65" fwhm="0.0353823" res="22824" algo="Sum"/><pk mz="807.62746972" i="6308.01" sn="33.953" a="236.533" fwhm="0.0401533" res="20113.6" algo="Sum"/><pk mz="808.07460509" i="2213" sn="11.9318" a="105.813" fwhm="0.0511458" res="15799.4" algo="Sum"/><pk mz="808.43993392" i="592.581" sn="3.19547" a="22.0108" fwhm="0.0507751" res="15922" algo="Sum"/><pk mz="808.57818979" i="133257" sn="718.966" a="5057.69" fwhm="0.0314864" res="25680.2" algo="Sum"/><pk mz="809.08141760" i="1882.93" sn="10.186" a="88.9903" fwhm="0.0538121" res="15035.3" algo="Sum"/><pk mz="809.58176718" i="61446.8" sn="332.932" a="2503.65" fwhm="0.0349924" res="23135.9" algo="Sum"/><pk mz="809.64446442" i="9106.3" sn="49.3494" a="348.184" fwhm="0.0414515" res="19532.3" algo="Sum"/><pk mz="810.09146300" i="1111.78" sn="6.02847" a="52.1103" fwhm="0.0495273" res="16356.5" algo="Sum"/><pk mz="810.43780467" i="485.261" sn="2.63301" a="19.6759" fwhm="0.0561394" res="14436.2" algo="Sum"/><pk mz="810.59420215" i="79459.7" sn="431.406" a="3013.36" fwhm="0.0344125" res="23555.2" algo="Sum"/><pk mz="811.09673437" i="650.84" sn="3.53543" a="25.6121" fwhm="0.0561622" res="14442" algo="Sum"/><pk mz="811.59863937" i="35571" sn="193.553" a="1452.57" fwhm="0.0373564" res="21725.8" algo="Sum"/><pk mz="811.66369380" i="14856.8" sn="80.853" a="656.512" fwhm="0.0436519" res="18594" algo="Sum"/><pk mz="812.07047759" i="535.611" sn="2.91632" a="16.7731" fwhm="0.0449568" res="18063.4" algo="Sum"/><pk mz="812.12438905" i="489.306" sn="2.66465" a="18.1184" fwhm="0.0366133" res="22181.1" algo="Sum"/><pk mz="812.38809066" i="594.008" sn="3.23997" a="33.3952" fwhm="0.0586218" res="13858.1" algo="Sum"/><pk mz="812.53961748" i="4106.64" sn="22.4061" a="255.188" fwhm="0.070748" res="11485" algo="Sum"/><pk mz="812.60817204" i="24466.6" sn="133.493" a="1080.23" fwhm="0.0393822" res="20633.9" algo="Sum"/><pk mz="812.66626765" i="8048.81" sn="43.9213" a="339.162" fwhm="0.0477695" res="17012.2" algo="Sum"/><pk mz="813.04584314" i="473.534" sn="2.58579" a="13.9928" fwhm="0.0686577" res="11842" algo="Sum"/><pk mz="813.07743516" i="526.142" sn="2.87315" a="24.1417" fwhm="0.061854" res="13145.1" algo="Sum"/><pk mz="813.54459718" i="2421.27" sn="13.2691" a="151.539" fwhm="0.0720935" res="11284.6" algo="Sum"/><pk mz="813.61369781" i="10552.8" sn="57.8354" a="452.42" fwhm="0.0425724" res="19111.3" algo="Sum"/><pk mz="813.67943839" i="25006.8" sn="137.052" a="1045.23" fwhm="0.0377146" res="21574.7" algo="Sum"/><pk mz="814.04547297" i="547.933" sn="3.00408" a="19.2066" fwhm="0.0378927" res="21482.9" algo="Sum"/><pk mz="814.05917414" i="547.648" sn="3.00267" a="13.7834" fwhm="0.0337591" res="24113.7" algo="Sum"/><pk mz="814.38625205" i="635.146" sn="3.49068" a="36.9122" fwhm="0.0506219" res="16087.6" algo="Sum"/><pk mz="814.55964692" i="4920.27" sn="27.0495" a="287.799" fwhm="0.0669835" res="12160.6" algo="Sum"/><pk mz="814.62104102" i="5306.36" sn="29.1721" a="240.587" fwhm="0.0643164" res="12665.8" algo="Sum"/><pk mz="814.68325478" i="12979.1" sn="71.3535" a="556.774" fwhm="0.0391522" res="20808.1" algo="Sum"/><pk mz="815.05359579" i="765.79" sn="4.21317" a="35.3183" fwhm="0.05578" res="14611.9" algo="Sum"/><pk mz="815.09425694" i="542.107" sn="2.98302" a="13.7789" fwhm="0.0337805" res="24129.1" algo="Sum"/><pk mz="815.55878342" i="3462.01" sn="19.1087" a="224.906" fwhm="0.0661589" res="12327.3" algo="Sum"/><pk mz="815.63062453" i="2370.9" sn="13.0863" a="95.2542" fwhm="0.0563189" res="14482.4" algo="Sum"/><pk mz="815.69295978" i="12103.2" sn="66.8043" a="554.333" fwhm="0.0399859" res="20399.5" algo="Sum"/><pk mz="816.06099390" i="781.86" sn="4.32093" a="42.0955" fwhm="0.0459279" res="17768.3" algo="Sum"/><pk mz="816.38276597" i="580.208" sn="3.20767" a="31.2108" fwhm="0.0454873" res="17947.5" algo="Sum"/><pk mz="816.58061919" i="8772.76" sn="48.5161" a="498.651" fwhm="0.0458738" res="17800.6" algo="Sum"/><pk mz="816.69742429" i="5630.34" sn="31.1375" a="282.499" fwhm="0.0435151" res="18768.1" algo="Sum"/><pk mz="817.06122996" i="702.889" sn="3.89098" a="43.045" fwhm="0.0591418" res="13815.3" algo="Sum"/><pk mz="817.58418006" i="4702.73" sn="26.089" a="299.476" fwhm="0.0502861" res="16258.7" algo="Sum"/><pk mz="817.70075600" i="1896.02" sn="10.5199" a="108.305" fwhm="0.0564097" res="14495.7" algo="Sum"/><pk mz="818.06171627" i="727.965" sn="4.04345" a="46.7609" fwhm="0.0575036" res="14226.3" algo="Sum"/><pk mz="818.59579366" i="7961.06" sn="44.2453" a="369.13" fwhm="0.0509956" res="16052.3" algo="Sum"/><pk mz="818.69549701" i="890.555" sn="4.95134" a="40.011" fwhm="0.0318247" res="25725.2" algo="Sum"/><pk mz="819.06591499" i="1094.19" sn="6.08891" a="69.0854" fwhm="0.0496966" res="16481.3" algo="Sum"/><pk mz="819.59810516" i="4295.07" sn="23.9305" a="233.137" fwhm="0.0558328" res="14679.5" algo="Sum"/><pk mz="820.07382717" i="1059.87" sn="5.91648" a="78.3938" fwhm="0.0473371" res="17324.1" algo="Sum"/><pk mz="820.52518952" i="16679.4" sn="93.2137" a="929.898" fwhm="0.0477013" res="17201.3" algo="Sum"/><pk mz="820.61091771" i="4962.36" sn="27.7404" a="260.371" fwhm="0.058317" res="14071.5" algo="Sum"/><pk mz="821.08072400" i="1022.01" sn="5.72443" a="39.2308" fwhm="0.0470416" res="17454.4" algo="Sum"/><pk mz="821.52870966" i="8594.94" sn="48.177" a="512.338" fwhm="0.0493811" res="16636.5" algo="Sum"/><pk mz="821.63022267" i="3628.85" sn="20.3484" a="259.215" fwhm="0.0843616" res="9739.38" algo="Sum"/><pk mz="822.08955489" i="701.198" sn="3.94681" a="25.7005" fwhm="0.0415446" res="19788.1" algo="Sum"/><pk mz="822.11448031" i="738.329" sn="4.1558" a="24.2596" fwhm="0.0470211" res="17484" algo="Sum"/><pk mz="822.54070034" i="15960.4" sn="89.9227" a="968.698" fwhm="0.0536502" res="15331.5" algo="Sum"/><pk mz="822.63290259" i="4368.32" sn="24.6212" a="239.725" fwhm="0.0615127" res="13373.4" algo="Sum"/><pk mz="823.11742583" i="521.041" sn="2.94148" a="37.4046" fwhm="0.0918689" res="8959.7" algo="Sum"/><pk mz="823.54453257" i="7436.98" sn="42.032" a="513.893" fwhm="0.0587436" res="14019.3" algo="Sum"/><pk mz="823.65720513" i="3876.99" sn="21.9211" a="249.531" fwhm="0.0770529" res="10689.5" algo="Sum"/><pk mz="824.55351254" i="26626.4" sn="151.209" a="1329.51" fwhm="0.0422966" res="19494.6" algo="Sum"/><pk mz="824.65137084" i="3231.31" sn="18.3543" a="203.08" fwhm="0.0767167" res="10749.3" algo="Sum"/><pk mz="825.55655001" i="12840.8" sn="73.1211" a="626.362" fwhm="0.0447072" res="18465.9" algo="Sum"/><pk mz="825.68289357" i="2508.17" sn="14.2838" a="161.398" fwhm="0.0746016" res="11067.9" algo="Sum"/><pk mz="826.56386281" i="8170.68" sn="46.7846" a="662.133" fwhm="0.0660409" res="12515.9" algo="Sum"/><pk mz="826.68473798" i="1614.53" sn="9.247" a="83.0658" fwhm="0.0569345" res="14519.9" algo="Sum"/><pk mz="827.06240587" i="480.251" sn="2.75146" a="23.3514" fwhm="0.0647474" res="12773.7" algo="Sum"/><pk mz="827.57192940" i="3551.53" sn="20.4141" a="300.511" fwhm="0.0745881" res="11095.2" algo="Sum"/><pk mz="827.70055958" i="2797.42" sn="16.0829" a="160.134" fwhm="0.0538001" res="15384.7" algo="Sum"/><pk mz="828.07323335" i="473.111" sn="2.72306" a="37.3616" fwhm="0.0610597" res="13561.7" algo="Sum"/><pk mz="828.54687711" i="25050.5" sn="144.855" a="1241.91" fwhm="0.0385553" res="21489.8" algo="Sum"/><pk mz="828.70310743" i="1794.28" sn="10.3756" a="124.571" fwhm="0.0632316" res="13105.8" algo="Sum"/><pk mz="829.07440001" i="524.096" sn="3.03403" a="33.0589" fwhm="0.0696856" res="11897.3" algo="Sum"/><pk mz="829.55044716" i="12873.6" sn="74.7423" a="573.381" fwhm="0.0393106" res="21102.5" algo="Sum"/><pk mz="829.71333972" i="1888.86" sn="10.9665" a="123.049" fwhm="0.0610301" res="13595.2" algo="Sum"/><pk mz="830.07488553" i="455.749" sn="2.64762" a="27.7883" fwhm="0.06639" res="12503" algo="Sum"/><pk mz="830.35628436" i="489.054" sn="2.84579" a="22.113" fwhm="0.0435672" res="19059.2" algo="Sum"/><pk mz="830.56029702" i="16137" sn="94.1061" a="809.709" fwhm="0.0415202" res="20003.8" algo="Sum"/><pk mz="830.65770291" i="942.421" sn="5.49591" a="30.8672" fwhm="0.0397852" res="20878.6" algo="Sum"/><pk mz="830.71556546" i="1123.96" sn="6.55459" a="71.1429" fwhm="0.0714921" res="11619.7" algo="Sum"/><pk mz="831.07344952" i="476.411" sn="2.7833" a="16.4589" fwhm="0.0458765" res="18115.4" algo="Sum"/><pk mz="831.56466133" i="7948.4" sn="46.4994" a="376.719" fwhm="0.0411382" res="20213.9" algo="Sum"/><pk mz="831.62348322" i="1631.67" sn="9.54554" a="59.9208" fwhm="0.0513483" res="16195.7" algo="Sum"/><pk mz="831.73417149" i="750.62" sn="4.39168" a="39.2118" fwhm="0.0509658" res="16319.5" algo="Sum"/><pk mz="832.07425584" i="457.37" sn="2.67859" a="22.6486" fwhm="0.0712109" res="11684.7" algo="Sum"/><pk mz="832.57763467" i="34053" sn="199.647" a="1458.99" fwhm="0.0381711" res="21811.7" algo="Sum"/><pk mz="832.73199051" i="575.04" sn="3.37222" a="29.1985" fwhm="0.0682875" res="12194.5" algo="Sum"/><pk mz="833.08365728" i="506.589" sn="2.9758" a="20.5893" fwhm="0.0534584" res="15583.8" algo="Sum"/><pk mz="833.58110432" i="16808.8" sn="98.7693" a="748.916" fwhm="0.040157" res="20758.1" algo="Sum"/><pk mz="833.64512213" i="5679.32" sn="33.379" a="275.224" fwhm="0.0531104" res="15696.5" algo="Sum"/><pk mz="833.74335483" i="494.364" sn="2.9063" a="8.43888" fwhm="0.0170822" res="48807.6" algo="Sum"/><pk mz="833.75191829" i="520.608" sn="3.06068" a="16.5793" fwhm="0.0470184" res="17732.5" algo="Sum"/><pk mz="834.45073788" i="459.112" sn="2.70408" a="22.8993" fwhm="0.0539934" res="15454.7" algo="Sum"/><pk mz="834.59304402" i="25118.4" sn="147.984" a="1073.19" fwhm="0.0398783" res="20928.5" algo="Sum"/><pk mz="834.74782609" i="604.699" sn="3.5645" a="32.2271" fwhm="0.0581554" res="14353.8" algo="Sum"/><pk mz="835.59751605" i="11754.8" sn="69.4121" a="533.426" fwhm="0.0434455" res="19233.2" algo="Sum"/><pk mz="835.66119610" i="8980.06" sn="53.042" a="403.343" fwhm="0.0442785" res="18872.9" algo="Sum"/><pk mz="836.53042386" i="2974.47" sn="17.6069" a="166.748" fwhm="0.0695014" res="12036.2" algo="Sum"/><pk mz="836.60744193" i="7902.27" sn="46.7911" a="385.929" fwhm="0.0468966" res="17839.4" algo="Sum"/><pk mz="836.66393891" i="4939.78" sn="29.256" a="226.985" fwhm="0.0527843" res="15850.6" algo="Sum"/><pk mz="837.54065423" i="1699.64" sn="10.1089" a="106.512" fwhm="0.0756388" res="11072.9" algo="Sum"/><pk mz="837.61400305" i="3761.77" sn="22.3807" a="195.187" fwhm="0.0587764" res="14250.8" algo="Sum"/><pk mz="837.67492346" i="4589.27" sn="27.3108" a="216.038" fwhm="0.0472753" res="17719.1" algo="Sum"/><pk mz="838.50849452" i="5371.64" sn="32.0447" a="237.553" fwhm="0.0530785" res="15797.5" algo="Sum"/><pk mz="838.62385222" i="3285.26" sn="19.6076" a="156.466" fwhm="0.0652038" res="12861.6" algo="Sum"/><pk mz="838.67815561" i="2314.06" sn="13.8127" a="115.095" fwhm="0.0558539" res="15015.6" algo="Sum"/><pk mz="839.51236760" i="2603.69" sn="15.6161" a="135.727" fwhm="0.0540639" res="15528.2" algo="Sum"/><pk mz="839.55512429" i="2008.19" sn="12.0465" a="88.5147" fwhm="0.0565156" res="14855.3" algo="Sum"/><pk mz="839.63481453" i="2482.22" sn="14.8937" a="138.246" fwhm="0.0727815" res="11536.4" algo="Sum"/><pk mz="840.51471837" i="3620.16" sn="21.7792" a="205.044" fwhm="0.0625" res="13448.2" algo="Sum"/><pk mz="840.56760791" i="3062.52" sn="18.4271" a="172.718" fwhm="0.0695322" res="12088.9" algo="Sum"/><pk mz="840.63503873" i="1591.39" sn="9.57543" a="75.3727" fwhm="0.0683653" res="12296.2" algo="Sum"/><pk mz="841.52215595" i="1856.42" sn="11.2265" a="118.759" fwhm="0.0722162" res="11652.8" algo="Sum"/><pk mz="841.57612861" i="1722.15" sn="10.4159" a="92.0749" fwhm="0.0764302" res="11011" algo="Sum"/><pk mz="841.65989989" i="1828.62" sn="11.0621" a="109.853" fwhm="0.0834882" res="10081.2" algo="Sum"/><pk mz="842.52277271" i="2073.39" sn="12.5817" a="126.192" fwhm="0.0636692" res="13232.8" algo="Sum"/><pk mz="842.59206791" i="2715.49" sn="16.4795" a="186.339" fwhm="0.0771112" res="10927" algo="Sum"/><pk mz="842.66296751" i="1258.49" sn="7.63824" a="62.7981" fwhm="0.063254" res="13321.9" algo="Sum"/><pk mz="842.71322041" i="654.196" sn="3.97056" a="29.5031" fwhm="0.0474792" res="17749.1" algo="Sum"/><pk mz="843.52918251" i="1067.11" sn="6.50849" a="53.0584" fwhm="0.0567124" res="14873.8" algo="Sum"/><pk mz="843.59371266" i="1575.04" sn="9.6064" a="107.665" fwhm="0.0820505" res="10281.4" algo="Sum"/><pk mz="843.67879241" i="1555.83" sn="9.48925" a="89.2532" fwhm="0.0659293" res="12796.7" algo="Sum"/><pk mz="844.52682798" i="7876.51" sn="48.2274" a="479.269" fwhm="0.0544962" res="15497" algo="Sum"/><pk mz="844.60120297" i="2457.26" sn="15.0457" a="141.247" fwhm="0.0625806" res="13496.2" algo="Sum"/><pk mz="844.67965912" i="1137.7" sn="6.96605" a="58.7061" fwhm="0.0623071" res="13556.7" algo="Sum"/><pk mz="845.53026822" i="4128.28" sn="25.4183" a="243.271" fwhm="0.0560144" res="15094.9" algo="Sum"/><pk mz="845.68459125" i="902.777" sn="5.55851" a="34.1763" fwhm="0.0498086" res="16978.7" algo="Sum"/><pk mz="846.54008342" i="5527.78" sn="34.1717" a="361.138" fwhm="0.0569782" res="14857.3" algo="Sum"/><pk mz="846.62952323" i="1822.14" sn="11.2642" a="93.6426" fwhm="0.0585898" res="14450.1" algo="Sum"/><pk mz="846.69201588" i="718.612" sn="4.44233" a="37.6544" fwhm="0.077364" res="10944.3" algo="Sum"/><pk mz="847.54562421" i="2922.79" sn="18.1365" a="204.062" fwhm="0.0638481" res="13274.4" algo="Sum"/><pk mz="847.63137363" i="1185.91" sn="7.35887" a="59.4398" fwhm="0.0688963" res="12303" algo="Sum"/><pk mz="848.54644135" i="12779.5" sn="79.6619" a="775.42" fwhm="0.0538918" res="15745.4" algo="Sum"/><pk mz="848.64454186" i="1965.71" sn="12.2566" a="121.857" fwhm="0.0581576" res="14592.1" algo="Sum"/><pk mz="849.55078369" i="6276.11" sn="39.2758" a="391.682" fwhm="0.0559528" res="15183.3" algo="Sum"/><pk mz="849.62091524" i="1812.67" sn="11.3464" a="75.4252" fwhm="0.057481" res="14780.9" algo="Sum"/><pk mz="849.67935223" i="1626.62" sn="10.1841" a="87.8591" fwhm="0.0619214" res="13721.9" algo="Sum"/><pk mz="850.55906217" i="6037.22" sn="37.8911" a="480.827" fwhm="0.0654802" res="12989.6" algo="Sum"/><pk mz="850.66323226" i="2147.9" sn="13.486" a="147.685" fwhm="0.0720043" res="11814.1" algo="Sum"/><pk mz="851.56541945" i="2747.12" sn="17.3027" a="166.467" fwhm="0.0769826" res="11061.8" algo="Sum"/><pk mz="851.63495587" i="2911.63" sn="18.3441" a="166.612" fwhm="0.0894591" res="9519.82" algo="Sum"/><pk mz="851.70330223" i="3937.16" sn="24.8117" a="191.751" fwhm="0.048047" res="17726.5" algo="Sum"/><pk mz="852.55637225" i="1963.06" sn="12.4363" a="198.342" fwhm="0.106161" res="8030.8" algo="Sum"/><pk mz="852.63795686" i="1933.71" sn="12.2544" a="96.7672" fwhm="0.0650032" res="13116.9" algo="Sum"/><pk mz="852.70739915" i="2639.73" sn="16.7325" a="218.824" fwhm="0.0981169" res="8690.73" algo="Sum"/><pk mz="853.54491153" i="1120.32" sn="7.12979" a="52.2177" fwhm="0.086931" res="9818.64" algo="Sum"/><pk mz="853.56278650" i="1169.53" sn="7.44354" a="31.3966" fwhm="0.0345684" res="24692" algo="Sum"/><pk mz="853.58587522" i="1108.25" sn="7.05417" a="23.7363" fwhm="0.0230459" res="37038.5" algo="Sum"/><pk mz="853.65112159" i="1817.69" sn="11.5725" a="98.1252" fwhm="0.0790318" res="10801.4" algo="Sum"/><pk mz="853.72153819" i="6834.34" sn="43.5165" a="353.13" fwhm="0.0445145" res="19178.5" algo="Sum"/><pk mz="854.48831267" i="1327.03" sn="8.48327" a="70.0507" fwhm="0.0667513" res="12801.1" algo="Sum"/><pk mz="854.55947385" i="2862.16" sn="18.3018" a="182.201" fwhm="0.0593598" res="14396.3" algo="Sum"/><pk mz="854.65032049" i="1206.27" sn="7.71532" a="58.2593" fwhm="0.0634153" res="13477" algo="Sum"/><pk mz="854.72484429" i="3938.63" sn="25.1961" a="215.045" fwhm="0.0477504" res="17899.9" algo="Sum"/><pk mz="855.49123260" i="786.674" sn="5.05041" a="37.5952" fwhm="0.0461352" res="18543.1" algo="Sum"/><pk mz="855.56062500" i="1645.68" sn="10.5675" a="94.5331" fwhm="0.0695818" res="12295.8" algo="Sum"/><pk mz="855.63219112" i="818.481" sn="5.25621" a="18.2777" fwhm="0.0230735" res="37083" algo="Sum"/><pk mz="855.73609551" i="6145.32" sn="39.4773" a="302.667" fwhm="0.0424639" res="20152.1" algo="Sum"/><pk mz="856.49419191" i="1167.3" sn="7.52946" a="65.8162" fwhm="0.0655336" res="13069.5" algo="Sum"/><pk mz="856.57698264" i="7393.41" sn="47.6991" a="428.4" fwhm="0.0451388" res="18976.5" algo="Sum"/><pk mz="856.74082481" i="3396.69" sn="21.9193" a="185.73" fwhm="0.0434755" res="19706.3" algo="Sum"/><pk mz="857.58351509" i="4963.87" sn="32.097" a="280.848" fwhm="0.0463689" res="18494.8" algo="Sum"/><pk mz="857.75204745" i="3146.1" sn="20.3448" a="150.028" fwhm="0.0444471" res="19298.3" algo="Sum"/><pk mz="858.58989096" i="4312.04" sn="28.0089" a="261.752" fwhm="0.0510357" res="16823.3" algo="Sum"/><pk mz="858.69568121" i="609.045" sn="3.95606" a="16.6971" fwhm="0.0346721" res="24766.2" algo="Sum"/><pk mz="858.75713002" i="1716.41" sn="11.1489" a="94.2465" fwhm="0.0434644" res="19757.7" algo="Sum"/><pk mz="859.59556928" i="2105.67" sn="13.7384" a="137.7" fwhm="0.0632527" res="13589.9" algo="Sum"/><pk mz="859.69684231" i="460.931" sn="3.00733" a="14.7737" fwhm="0.0462564" res="18585.5" algo="Sum"/><pk mz="859.76908489" i="1563.11" sn="10.1985" a="82.8689" fwhm="0.0466122" res="18445.2" algo="Sum"/><pk mz="860.53367730" i="1959.26" sn="12.8432" a="122.908" fwhm="0.0726611" res="11843.1" algo="Sum"/><pk mz="860.60274182" i="2083.62" sn="13.6584" a="122.924" fwhm="0.0727084" res="11836.4" algo="Sum"/><pk mz="860.77238547" i="927.349" sn="6.07953" a="59.8182" fwhm="0.0528636" res="16282.9" algo="Sum"/><pk mz="861.53365159" i="1331.76" sn="8.75776" a="88.439" fwhm="0.0767736" res="11221.7" algo="Sum"/><pk mz="861.61167020" i="1197.95" sn="7.87785" a="72.9067" fwhm="0.0851383" res="10120.1" algo="Sum"/><pk mz="862.51756721" i="1982.92" sn="13.0827" a="176.529" fwhm="0.0902904" res="9552.71" algo="Sum"/><pk mz="862.61635056" i="1256.67" sn="8.2912" a="79.1511" fwhm="0.0764891" res="11277.6" algo="Sum"/><pk mz="863.51896567" i="1076.74" sn="7.12788" a="53.5679" fwhm="0.0541351" res="15951.2" algo="Sum"/><pk mz="863.54930630" i="1077.56" sn="7.1333" a="49.3385" fwhm="0.0637453" res="13546.9" algo="Sum"/><pk mz="863.62927522" i="936.793" sn="6.2029" a="42.5599" fwhm="0.0637481" res="13547.5" algo="Sum"/><pk mz="864.51669116" i="2918.93" sn="19.3904" a="152.466" fwhm="0.0601921" res="14362.6" algo="Sum"/><pk mz="864.62098036" i="995.897" sn="6.6177" a="32.2995" fwhm="0.0463888" res="18638.6" algo="Sum"/><pk mz="865.51898650" i="1647.14" sn="10.9732" a="92.5243" fwhm="0.0718593" res="12044.6" algo="Sum"/><pk mz="865.66791148" i="1475.52" sn="9.83507" a="99.8639" fwhm="0.0825639" res="10484.8" algo="Sum"/><pk mz="866.56873843" i="4222.49" sn="28.2154" a="241.629" fwhm="0.0585313" res="14805.2" algo="Sum"/><pk mz="866.66166996" i="1178.47" sn="7.87761" a="58.408" fwhm="0.0696653" res="12440.4" algo="Sum"/><pk mz="867.57353744" i="2572.66" sn="17.2587" a="149.73" fwhm="0.0658532" res="13174.4" algo="Sum"/><pk mz="867.68030024" i="3286.34" sn="22.0552" a="172.478" fwhm="0.0495104" res="17525.2" algo="Sum"/><pk mz="868.53991707" i="2266.6" sn="15.2538" a="95.7106" fwhm="0.0507823" res="17103.2" algo="Sum"/><pk mz="868.68441523" i="2169.19" sn="14.6062" a="109.177" fwhm="0.0526068" res="16512.8" algo="Sum"/><pk mz="869.54169116" i="1152.22" sn="7.80517" a="78.359" fwhm="0.0871753" res="9974.63" algo="Sum"/><pk mz="869.69440878" i="5045.53" sn="34.1957" a="264.459" fwhm="0.0440259" res="19754.2" algo="Sum"/><pk mz="870.55123374" i="1767.06" sn="12.0468" a="127.247" fwhm="0.0814958" res="10682.2" algo="Sum"/><pk mz="870.62858365" i="1168.21" sn="7.96486" a="51.8302" fwhm="0.0592692" res="14689.4" algo="Sum"/><pk mz="870.69737577" i="3097.01" sn="21.1175" a="152.127" fwhm="0.0445767" res="19532.6" algo="Sum"/><pk mz="871.55397416" i="1044.65" sn="7.16015" a="67.0869" fwhm="0.0769706" res="11323.2" algo="Sum"/><pk mz="871.62381524" i="978.721" sn="6.7097" a="39.8403" fwhm="0.0582205" res="14971.1" algo="Sum"/><pk mz="871.70820664" i="3880.14" sn="26.6045" a="206.433" fwhm="0.0469444" res="18569" algo="Sum"/><pk mz="872.54938537" i="3468.9" sn="23.9094" a="261.669" fwhm="0.0665745" res="13106.4" algo="Sum"/><pk mz="872.64332445" i="1360.74" sn="9.38104" a="66.0679" fwhm="0.0699052" res="12483.2" algo="Sum"/><pk mz="872.71341741" i="2272.32" sn="15.6656" a="113.272" fwhm="0.0506829" res="17219.1" algo="Sum"/><pk mz="873.55344961" i="1987.96" sn="13.7677" a="161.482" fwhm="0.0809239" res="10794.8" algo="Sum"/><pk mz="873.64915335" i="886.372" sn="6.1386" a="42.0726" fwhm="0.0641166" res="13625.9" algo="Sum"/><pk mz="873.71184846" i="1176.09" sn="8.14507" a="64.5789" fwhm="0.0717813" res="12171.9" algo="Sum"/><pk mz="874.55694143" i="2554.01" sn="17.7399" a="174.482" fwhm="0.0659577" res="13259.4" algo="Sum"/><pk mz="874.66085408" i="1265.43" sn="8.78952" a="64.6426" fwhm="0.0782004" res="11184.9" algo="Sum"/><pk mz="874.72375945" i="2250.8" sn="15.6338" a="115.795" fwhm="0.0509258" res="17176.4" algo="Sum"/><pk mz="874.78027642" i="850.085" sn="5.9046" a="30.667" fwhm="0.0401452" res="21790.4" algo="Sum"/><pk mz="875.56009596" i="1395.29" sn="9.72564" a="99.6933" fwhm="0.0727519" res="12034.9" algo="Sum"/><pk mz="875.71299188" i="2383.46" sn="16.6135" a="172.616" fwhm="0.0590991" res="14817.7" algo="Sum"/><pk mz="875.77751397" i="587.809" sn="4.09723" a="22.0273" fwhm="0.0386867" res="22637.7" algo="Sum"/><pk mz="876.56633131" i="3395.38" sn="23.7525" a="230.791" fwhm="0.0546872" res="16028.7" algo="Sum"/><pk mz="876.69604947" i="1728.82" sn="12.094" a="143.773" fwhm="0.0852773" res="10280.5" algo="Sum"/><pk mz="876.79334188" i="627.058" sn="4.38787" a="30.0964" fwhm="0.0525678" res="16679.3" algo="Sum"/><pk mz="877.56908265" i="1896.43" sn="13.308" a="118.693" fwhm="0.059403" res="14773.1" algo="Sum"/><pk mz="877.63469218" i="881.503" sn="6.18612" a="23.2743" fwhm="0.0350523" res="25037.8" algo="Sum"/><pk mz="877.72119987" i="10370.3" sn="72.7995" a="491.976" fwhm="0.040665" res="21584.2" algo="Sum"/><pk mz="878.57240452" i="1355.15" sn="9.54094" a="120.564" fwhm="0.0895445" res="9811.58" algo="Sum"/><pk mz="878.72329964" i="6536.32" sn="46.0417" a="353.159" fwhm="0.0452984" res="19398.5" algo="Sum"/><pk mz="879.49094573" i="470.948" sn="3.32802" a="16.5817" fwhm="0.0446059" res="19716.9" algo="Sum"/><pk mz="879.58005364" i="871.632" sn="6.16072" a="53.253" fwhm="0.069922" res="12579.4" algo="Sum"/><pk mz="879.73635458" i="21521.4" sn="152.204" a="1019.05" fwhm="0.0398478" res="22077.4" algo="Sum"/><pk mz="880.49717394" i="819.845" sn="5.81323" a="34.593" fwhm="0.0524808" res="16777.5" algo="Sum"/><pk mz="880.51440729" i="806.123" sn="5.71632" a="9.29479" fwhm="0.0117402" res="75000" algo="Sum"/><pk mz="880.56582489" i="1099.8" sn="7.80031" a="72.6941" fwhm="0.0756096" res="11646.2" algo="Sum"/><pk mz="880.64631177" i="622.042" sn="4.41312" a="16.5671" fwhm="0.0351124" res="25080.8" algo="Sum"/><pk mz="880.74029017" i="13096.7" sn="92.9482" a="603.063" fwhm="0.0388802" res="22652.7" algo="Sum"/><pk mz="881.50456012" i="622.617" sn="4.43062" a="36.3905" fwhm="0.0632086" res="13946" algo="Sum"/><pk mz="881.57559864" i="729.281" sn="5.19095" a="46.2026" fwhm="0.0683601" res="12896.1" algo="Sum"/><pk mz="881.60135788" i="720.752" sn="5.13074" a="27.2695" fwhm="0.0468424" res="18820.6" algo="Sum"/><pk mz="881.75120484" i="17242.4" sn="122.806" a="837.344" fwhm="0.0403993" res="21825.9" algo="Sum"/><pk mz="882.54674377" i="2227.12" sn="15.9148" a="142.123" fwhm="0.071972" res="12262.4" algo="Sum"/><pk mz="882.75568634" i="9160.1" sn="65.5072" a="409.042" fwhm="0.0402434" res="21935.4" algo="Sum"/><pk mz="883.54888942" i="1450.08" sn="10.405" a="81.1142" fwhm="0.0734218" res="12033.9" algo="Sum"/><pk mz="883.76179765" i="4167.12" sn="29.9203" a="194.586" fwhm="0.0443739" res="19916.3" algo="Sum"/><pk mz="884.54833961" i="1321.19" sn="9.52912" a="60.28" fwhm="0.058423" res="15140.4" algo="Sum"/><pk mz="884.59419071" i="1052.94" sn="7.59565" a="55.3695" fwhm="0.0649534" res="13618.9" algo="Sum"/><pk mz="884.70409447" i="777.247" sn="5.60885" a="29.072" fwhm="0.0469245" res="18853.8" algo="Sum"/><pk mz="884.76736800" i="1529.71" sn="11.0409" a="79.853" fwhm="0.049894" res="17732.9" algo="Sum"/><pk mz="885.54817017" i="1045.63" sn="7.5811" a="77.789" fwhm="0.0759149" res="11665" algo="Sum"/><pk mz="885.60554082" i="751.463" sn="5.44933" a="37.6096" fwhm="0.068247" res="12976.5" algo="Sum"/><pk mz="885.67865793" i="610.028" sn="4.42409" a="23.0379" fwhm="0.040193" res="22035.7" algo="Sum"/><pk mz="885.71182065" i="669.7" sn="4.85732" a="35.2297" fwhm="0.0704266" res="12576.4" algo="Sum"/><pk mz="885.78171505" i="785.126" sn="5.69574" a="49.263" fwhm="0.0652226" res="13580.9" algo="Sum"/><pk mz="886.54007086" i="1111.57" sn="8.10985" a="91.6158" fwhm="0.0598006" res="14824.9" algo="Sum"/><pk mz="886.67088596" i="597.376" sn="4.36009" a="27.9787" fwhm="0.0602411" res="14718.7" algo="Sum"/><pk mz="886.78145875" i="452.904" sn="3.30563" a="27.5881" fwhm="0.0643589" res="13778.7" algo="Sum"/><pk mz="887.55557503" i="853.729" sn="6.25235" a="53.0741" fwhm="0.0632322" res="14036.5" algo="Sum"/><pk mz="887.61847037" i="577.359" sn="4.22923" a="18.7527" fwhm="0.0470018" res="18884.8" algo="Sum"/><pk mz="887.65953471" i="510.374" sn="3.73881" a="25.8897" fwhm="0.039396" res="22531.7" algo="Sum"/><pk mz="888.52537048" i="1160.32" sn="8.54758" a="59.1339" fwhm="0.0573455" res="15494.2" algo="Sum"/><pk mz="888.55509011" i="1142.95" sn="8.42033" a="77.8762" fwhm="0.063711" res="13946.6" algo="Sum"/><pk mz="888.62991451" i="653.326" sn="4.81325" a="27.6362" fwhm="0.0372495" res="23856.1" algo="Sum"/><pk mz="888.68922015" i="460.112" sn="3.38979" a="17.7125" fwhm="0.0587878" res="15116.9" algo="Sum"/><pk mz="889.53557160" i="742.666" sn="5.49192" a="24.1192" fwhm="0.0470522" res="18905.3" algo="Sum"/><pk mz="889.56929537" i="808.62" sn="5.97969" a="43.1436" fwhm="0.0662469" res="13428.1" algo="Sum"/><pk mz="889.63944267" i="682.509" sn="5.04711" a="22.0766" fwhm="0.0470548" res="18906.4" algo="Sum"/><pk mz="889.67071626" i="769.636" sn="5.69142" a="35.8726" fwhm="0.0649081" res="13706.6" algo="Sum"/><pk mz="890.53776075" i="1353.66" sn="10.054" a="86.981" fwhm="0.0681488" res="13067.5" algo="Sum"/><pk mz="890.64000828" i="654.658" sn="4.86229" a="14.9944" fwhm="0.0447708" res="19893.3" algo="Sum"/><pk mz="890.67344355" i="624.487" sn="4.63838" a="28.2707" fwhm="0.0720654" res="12359.2" algo="Sum"/><pk mz="890.71288925" i="558.542" sn="4.14865" a="23.9407" fwhm="0.0489432" res="18198.9" algo="Sum"/><pk mz="891.53924378" i="870.493" sn="6.48471" a="31.0634" fwhm="0.0454059" res="19634.9" algo="Sum"/><pk mz="891.56537703" i="745.134" sn="5.55085" a="16.5063" fwhm="0.0294414" res="30282.7" algo="Sum"/><pk mz="891.60655565" i="696.719" sn="5.19018" a="27.7417" fwhm="0.0529954" res="16824.2" algo="Sum"/><pk mz="891.68681563" i="2414.76" sn="17.9889" a="164.256" fwhm="0.0602011" res="14811.8" algo="Sum"/><pk mz="892.54219384" i="1435.92" sn="10.7207" a="97.9894" fwhm="0.0771419" res="11570.1" algo="Sum"/><pk mz="892.68962509" i="1749.91" sn="13.0687" a="127.219" fwhm="0.0630725" res="14153.4" algo="Sum"/><pk mz="893.54695901" i="892.297" sn="6.69831" a="61.9461" fwhm="0.0763026" res="11710.6" algo="Sum"/><pk mz="893.61897491" i="809.13" sn="6.07483" a="33.7355" fwhm="0.0589498" res="15159" algo="Sum"/><pk mz="893.69688087" i="9644.24" sn="72.4285" a="522.181" fwhm="0.0456004" res="19598.5" algo="Sum"/><pk mz="894.55089499" i="912.684" sn="6.87994" a="55.2836" fwhm="0.0800235" res="11178.6" algo="Sum"/><pk mz="894.70072686" i="5889.7" sn="44.4214" a="309.068" fwhm="0.0468307" res="19105" algo="Sum"/><pk mz="895.56370414" i="623.979" sn="4.72191" a="27.7145" fwhm="0.0507826" res="17635.3" algo="Sum"/><pk mz="895.71059281" i="18586.2" sn="140.72" a="884.589" fwhm="0.0415696" res="21547.3" algo="Sum"/><pk mz="896.47087669" i="741.81" sn="5.63315" a="44.2178" fwhm="0.0607421" res="14758.6" algo="Sum"/><pk mz="896.53807992" i="1147.02" sn="8.71122" a="96.3602" fwhm="0.0749571" res="11960.7" algo="Sum"/><pk mz="896.71427787" i="10620.6" sn="80.7074" a="507.889" fwhm="0.0423591" res="21169.4" algo="Sum"/><pk mz="897.47231147" i="509.899" sn="3.88466" a="30.105" fwhm="0.0581343" res="15437.9" algo="Sum"/><pk mz="897.54336169" i="762.761" sn="5.81141" a="42.8464" fwhm="0.0675504" res="13287" algo="Sum"/><pk mz="897.62689851" i="1287.03" sn="9.80839" a="83.3483" fwhm="0.0789023" res="11376.4" algo="Sum"/><pk mz="897.72369292" i="13494.7" sn="102.868" a="688.603" fwhm="0.0435071" res="20634" algo="Sum"/><pk mz="898.47480075" i="767.649" sn="5.87324" a="54.3489" fwhm="0.0755955" res="11885.3" algo="Sum"/><pk mz="898.55494866" i="981.597" sn="7.51208" a="58.8814" fwhm="0.0901845" res="9963.52" algo="Sum"/><pk mz="898.63758790" i="1049.33" sn="8.03249" a="52.7979" fwhm="0.0536236" res="16758.2" algo="Sum"/><pk mz="898.65652429" i="1084.9" sn="8.30541" a="29.8931" fwhm="0.0354697" res="25335.9" algo="Sum"/><pk mz="898.72811910" i="7369.43" sn="56.4274" a="363.808" fwhm="0.0437434" res="20545.5" algo="Sum"/><pk mz="899.56198196" i="674.814" sn="5.18741" a="45.4349" fwhm="0.0796981" res="11287.1" algo="Sum"/><pk mz="899.60551174" i="685.967" sn="5.27388" a="25.8124" fwhm="0.0427848" res="21026.3" algo="Sum"/><pk mz="899.73062120" i="3370.52" sn="25.9236" a="202.723" fwhm="0.0503216" res="17879.6" algo="Sum"/><pk mz="900.48304792" i="602.744" sn="4.65316" a="21.8161" fwhm="0.0535057" res="16829.7" algo="Sum"/><pk mz="900.49671565" i="543.039" sn="4.19234" a="6.33759" fwhm="0.0120066" res="75000" algo="Sum"/><pk mz="900.56564568" i="1236.8" sn="9.55038" a="99.4669" fwhm="0.0758421" res="11874.2" algo="Sum"/><pk mz="900.68157599" i="1059.11" sn="8.17997" a="28.4463" fwhm="0.0355096" res="25364.4" algo="Sum"/><pk mz="900.73246110" i="1465.62" sn="11.3211" a="83.9938" fwhm="0.0646806" res="13925.8" algo="Sum"/><pk mz="901.56730175" i="811.553" sn="6.29978" a="39.361" fwhm="0.0612445" res="14720.8" algo="Sum"/><pk mz="901.64040597" i="640.604" sn="4.97386" a="21.137" fwhm="0.0785588" res="11477.3" algo="Sum"/><pk mz="901.72331646" i="1725.2" sn="13.3968" a="128.252" fwhm="0.0656159" res="13742.4" algo="Sum"/><pk mz="902.49126435" i="532.796" sn="4.15099" a="20.7083" fwhm="0.0478697" res="18853.1" algo="Sum"/><pk mz="902.57888163" i="843.351" sn="6.57164" a="40.6157" fwhm="0.0700447" res="12885.8" algo="Sum"/><pk mz="902.62454242" i="591.847" sn="4.61255" a="25.5424" fwhm="0.0538261" res="16769.3" algo="Sum"/><pk mz="902.72110840" i="1275.86" sn="9.94583" a="98.302" fwhm="0.0778459" res="11596.3" algo="Sum"/><pk mz="903.55700311" i="480.15" sn="3.75698" a="15.405" fwhm="0.03668" res="24633.5" algo="Sum"/><pk mz="903.57930405" i="543.182" sn="4.25018" a="20.5074" fwhm="0.0533501" res="16936.8" algo="Sum"/><pk mz="903.65022920" i="792.225" sn="6.19884" a="42.5869" fwhm="0.0628476" res="14378.4" algo="Sum"/><pk mz="903.73628323" i="3336.93" sn="26.1108" a="169.45" fwhm="0.0430621" res="20986.8" algo="Sum"/><pk mz="904.52129406" i="613.231" sn="4.81106" a="17.2181" fwhm="0.0355852" res="25418.4" algo="Sum"/><pk mz="904.55517996" i="624.838" sn="4.90269" a="14.4109" fwhm="0.0120607" res="75000" algo="Sum"/><pk mz="904.57183151" i="666.095" sn="5.22652" a="33.1753" fwhm="0.0577945" res="15651.5" algo="Sum"/><pk mz="904.65619253" i="595.581" sn="4.67382" a="19.5605" fwhm="0.0415193" res="21788.8" algo="Sum"/><pk mz="904.73975785" i="2137.91" sn="16.7793" a="123.218" fwhm="0.0485765" res="18625.1" algo="Sum"/><pk mz="905.56118327" i="483.87" sn="3.80969" a="17.9639" fwhm="0.053408" res="16955.5" algo="Sum"/><pk mz="905.59063608" i="547.412" sn="4.30998" a="20.4389" fwhm="0.0534093" res="16955.7" algo="Sum"/><pk mz="905.67225251" i="797.419" sn="6.2793" a="42.2721" fwhm="0.0661474" res="13691.7" algo="Sum"/><pk mz="905.75100353" i="4796.67" sn="37.7769" a="234.351" fwhm="0.0428627" res="21131.5" algo="Sum"/><pk mz="906.49776367" i="879.854" sn="6.94882" a="39.8513" fwhm="0.0521848" res="17370.9" algo="Sum"/><pk mz="906.55023516" i="626.553" sn="4.94841" a="20.5264" fwhm="0.0245407" res="36940.6" algo="Sum"/><pk mz="906.59135686" i="571.282" sn="4.51206" a="29.4101" fwhm="0.0576773" res="15718.3" algo="Sum"/><pk mz="906.68650691" i="669.732" sn="5.2906" a="18.5927" fwhm="0.0356278" res="25448.8" algo="Sum"/><pk mz="906.75628443" i="2750.09" sn="21.7287" a="145.285" fwhm="0.0456311" res="19871.5" algo="Sum"/><pk mz="907.50743746" i="649.809" sn="5.15541" a="34.907" fwhm="0.0654594" res="13863.7" algo="Sum"/><pk mz="907.56049256" i="523.833" sn="4.15615" a="19.455" fwhm="0.0475271" res="19095.7" algo="Sum"/><pk mz="907.69570532" i="1894.28" sn="15.0343" a="103.686" fwhm="0.0628616" res="14439.6" algo="Sum"/><pk mz="907.76666989" i="4104.31" sn="32.5833" a="199.143" fwhm="0.0440676" res="20599.4" algo="Sum"/><pk mz="908.50863150" i="806.961" sn="6.43106" a="63.7147" fwhm="0.0984415" res="9228.92" algo="Sum"/><pk mz="908.69945205" i="1143.83" sn="9.11818" a="82.1063" fwhm="0.0767678" res="11837" algo="Sum"/><pk mz="908.77056539" i="2440.11" sn="19.4564" a="120.756" fwhm="0.0449287" res="20227" algo="Sum"/><pk mz="909.53899625" i="891.845" sn="7.12792" a="55.124" fwhm="0.0712458" res="12766.2" algo="Sum"/><pk mz="909.70209258" i="2320.45" sn="18.5549" a="145.99" fwhm="0.0627482" res="14497.7" algo="Sum"/><pk mz="909.77873562" i="1530.14" sn="12.2384" a="79.161" fwhm="0.0555913" res="16365.5" algo="Sum"/><pk mz="910.53503105" i="804.415" sn="6.452" a="74.3383" fwhm="0.0936361" res="9724.19" algo="Sum"/><pk mz="910.60784329" i="580.445" sn="4.65664" a="21.7715" fwhm="0.0366324" res="24858" algo="Sum"/><pk mz="910.70641787" i="1397.32" sn="11.2133" a="97.9016" fwhm="0.0611666" res="14888.9" algo="Sum"/><pk mz="910.78292155" i="820.132" sn="6.58303" a="41.5104" fwhm="0.0560359" res="16253.6" algo="Sum"/><pk mz="911.55631208" i="513.567" sn="4.13131" a="37.7451" fwhm="0.0831387" res="10964.3" algo="Sum"/><pk mz="911.71531527" i="1593.32" sn="12.8237" a="117.011" fwhm="0.0645908" res="14115.2" algo="Sum"/><pk mz="912.53848591" i="680.706" sn="5.49787" a="18.4293" fwhm="0.0357427" res="25530.8" algo="Sum"/><pk mz="912.59120125" i="525.332" sn="4.2437" a="17.2347" fwhm="0.0650573" res="14027.5" algo="Sum"/><pk mz="912.63156808" i="491.694" sn="3.97249" a="12.8418" fwhm="0.0336395" res="27129.8" algo="Sum"/><pk mz="912.72158453" i="923.333" sn="7.46121" a="72.8747" fwhm="0.0799121" res="11421.6" algo="Sum"/><pk mz="913.61779067" i="977.272" sn="7.91924" a="69.1441" fwhm="0.0769192" res="11877.6" algo="Sum"/><pk mz="913.68320685" i="527.355" sn="4.27401" a="14.3936" fwhm="0.0357649" res="25546.9" algo="Sum"/><pk mz="913.71810696" i="611.983" sn="4.9604" a="41.1227" fwhm="0.0832302" res="10978.2" algo="Sum"/><pk mz="914.53692128" i="676.731" sn="5.50951" a="50.5701" fwhm="0.089357" res="10234.6" algo="Sum"/><pk mz="914.57601953" i="565.429" sn="4.60387" a="6.59701" fwhm="0.0189905" res="48159.6" algo="Sum"/><pk mz="914.62206263" i="793.283" sn="6.45975" a="62.5714" fwhm="0.0761361" res="12013" algo="Sum"/><pk mz="915.68763511" i="834.225" sn="6.82976" a="40.6015" fwhm="0.0628275" res="14574.6" algo="Sum"/><pk mz="916.52746949" i="1152.03" sn="9.46901" a="65.3892" fwhm="0.0669449" res="13690.8" algo="Sum"/><pk mz="916.64028990" i="506.657" sn="4.16591" a="22.4894" fwhm="0.0597042" res="15353" algo="Sum"/><pk mz="916.68304468" i="635.704" sn="5.22759" a="49.3928" fwhm="0.0800981" res="11444.5" algo="Sum"/><pk mz="917.52807411" i="632.534" sn="5.21691" a="46.4845" fwhm="0.0806669" res="11374.3" algo="Sum"/><pk mz="917.59859906" i="483.046" sn="3.98466" a="19.8782" fwhm="0.0597359" res="15360.9" algo="Sum"/><pk mz="917.70148441" i="2006.21" sn="16.555" a="134.722" fwhm="0.0576559" res="15916.9" algo="Sum"/><pk mz="918.54218087" i="722.006" sn="5.98244" a="50.759" fwhm="0.0813654" res="11289.1" algo="Sum"/><pk mz="918.70654229" i="1409.77" sn="11.684" a="96.5305" fwhm="0.0595628" res="15424.2" algo="Sum"/><pk mz="919.54463334" i="488.894" sn="4.06619" a="34.2667" fwhm="0.0830742" res="11069" algo="Sum"/><pk mz="919.71412987" i="3725.98" sn="31.0057" a="203.786" fwhm="0.0503895" res="18252.1" algo="Sum"/><pk mz="920.54598025" i="514.004" sn="4.28978" a="26.9702" fwhm="0.0738868" res="12458.9" algo="Sum"/><pk mz="920.58500265" i="522.142" sn="4.35779" a="21.9371" fwhm="0.0598331" res="15385.9" algo="Sum"/><pk mz="920.71892266" i="2220.12" sn="18.5356" a="150.547" fwhm="0.0540969" res="17019.8" algo="Sum"/><pk mz="921.72676699" i="4527.83" sn="37.9177" a="238.11" fwhm="0.0491912" res="18737.6" algo="Sum"/><pk mz="922.47986274" i="578.349" sn="4.85903" a="26.9405" fwhm="0.0658841" res="14001.6" algo="Sum"/><pk mz="922.53201606" i="477.402" sn="4.01118" a="10.363" fwhm="0.0239584" res="38505.6" algo="Sum"/><pk mz="922.56524020" i="560.072" sn="4.70607" a="38.614" fwhm="0.0777989" res="11858.3" algo="Sum"/><pk mz="922.72995365" i="2782.34" sn="23.3907" a="187.885" fwhm="0.0479541" res="19242" algo="Sum"/><pk mz="923.55682841" i="526.213" sn="4.43579" a="30.3025" fwhm="0.0725104" res="12736.9" algo="Sum"/><pk mz="923.73868853" i="3615.25" sn="30.4849" a="186.666" fwhm="0.0497979" res="18549.7" algo="Sum"/><pk mz="924.50206288" i="658.6" sn="5.56733" a="36.6225" fwhm="0.0765465" res="12077.7" algo="Sum"/><pk mz="924.56260896" i="624.502" sn="5.27946" a="44.7893" fwhm="0.079412" res="11642.6" algo="Sum"/><pk mz="924.68547666" i="732.884" sn="6.19786" a="28.9428" fwhm="0.0519202" res="17809.7" algo="Sum"/><pk mz="924.74402605" i="2005.17" sn="16.9607" a="113.805" fwhm="0.0504188" res="18341.2" algo="Sum"/><pk mz="925.51311657" i="534.067" sn="4.5294" a="25.1786" fwhm="0.0659921" res="14024.6" algo="Sum"/><pk mz="925.54734463" i="493.276" sn="4.18345" a="13.6617" fwhm="0.0359966" res="25712.1" algo="Sum"/><pk mz="925.69454575" i="1227.17" sn="10.4123" a="68.5923" fwhm="0.0606643" res="15259.3" algo="Sum"/><pk mz="925.74324424" i="1641.65" sn="13.9312" a="94.7666" fwhm="0.0659731" res="14032.1" algo="Sum"/><pk mz="926.50043068" i="544.508" sn="4.62984" a="22.9321" fwhm="0.0531212" res="17441.2" algo="Sum"/><pk mz="926.51698357" i="537.873" sn="4.57366" a="19.5618" fwhm="0.045544" res="20343.3" algo="Sum"/><pk mz="926.57216079" i="494.108" sn="4.20209" a="27.5213" fwhm="0.0682901" res="13568.2" algo="Sum"/><pk mz="926.69907638" i="905.959" sn="7.70752" a="62.6374" fwhm="0.083555" res="11090.9" algo="Sum"/><pk mz="926.74264726" i="772.53" sn="6.57309" a="38.3191" fwhm="0.0716611" res="12932.3" algo="Sum"/><pk mz="927.73027560" i="1372.27" sn="11.7155" a="82.7949" fwhm="0.0687886" res="13486.7" algo="Sum"/><pk mz="928.73108963" i="857.329" sn="7.34359" a="51.4292" fwhm="0.0572735" res="16215.7" algo="Sum"/><pk mz="929.60346680" i="600.565" sn="5.16438" a="48.475" fwhm="0.0854687" res="10876.5" algo="Sum"/><pk mz="929.74867920" i="1081.84" sn="9.30672" a="61.3022" fwhm="0.0607863" res="15295.4" algo="Sum"/><pk mz="930.52164096" i="505.163" sn="4.35822" a="26.8058" fwhm="0.0750201" res="12403.6" algo="Sum"/><pk mz="930.60283160" i="540.168" sn="4.66104" a="41.4283" fwhm="0.0993854" res="9363.58" algo="Sum"/><pk mz="930.75448859" i="691.44" sn="5.96853" a="47.9267" fwhm="0.056793" res="16388.5" algo="Sum"/><pk mz="931.52458637" i="477.574" sn="4.13849" a="33.8392" fwhm="0.0768779" res="12116.9" algo="Sum"/><pk mz="931.68864062" i="581.528" sn="5.04156" a="42.2762" fwhm="0.0914541" res="10187.5" algo="Sum"/><pk mz="931.76680152" i="703.321" sn="6.09869" a="44.3809" fwhm="0.0546023" res="17064.6" algo="Sum"/><pk mz="932.51277161" i="616.531" sn="5.36705" a="52.9477" fwhm="0.0853023" res="10931.9" algo="Sum"/><pk mz="932.69097196" i="475.245" sn="4.13902" a="33.6089" fwhm="0.0995175" res="9372.13" algo="Sum"/><pk mz="932.77320203" i="472.224" sn="4.11381" a="29.2945" fwhm="0.0532506" res="17516.7" algo="Sum"/><pk mz="933.69840152" i="1062.73" sn="9.30118" a="74.5149" fwhm="0.0617852" res="15112" algo="Sum"/><pk mz="934.52500727" i="643.408" sn="5.64881" a="53.804" fwhm="0.0754113" res="12392.4" algo="Sum"/><pk mz="934.70057126" i="764.825" sn="6.71785" a="52.6902" fwhm="0.0657976" res="14205.7" algo="Sum"/><pk mz="935.71548488" i="1347.7" sn="11.8966" a="107.73" fwhm="0.0634475" res="14747.9" algo="Sum"/><pk mz="936.52880098" i="493.605" sn="4.37136" a="28.9261" fwhm="0.0751642" res="12459.8" algo="Sum"/><pk mz="936.72063774" i="890.398" sn="7.88978" a="61.4769" fwhm="0.0643789" res="14550.1" algo="Sum"/><pk mz="937.72923390" i="1050.42" sn="9.35637" a="98.0262" fwhm="0.0731962" res="12811.2" algo="Sum"/><pk mz="938.53514435" i="484.048" sn="4.33261" a="43.9593" fwhm="0.0624453" res="15029.7" algo="Sum"/><pk mz="938.72944817" i="629.844" sn="5.6388" a="46.3735" fwhm="0.0883333" res="10627.1" algo="Sum"/><pk mz="939.68903229" i="672.22" sn="6.0504" a="48.6279" fwhm="0.0888124" res="10580.6" algo="Sum"/><pk mz="940.53200197" i="496.896" sn="4.48819" a="37.1697" fwhm="0.0927708" res="10138.2" algo="Sum"/><pk mz="940.68620410" i="493.111" sn="4.45516" a="41.2628" fwhm="0.0905567" res="10387.8" algo="Sum"/><pk mz="941.69928775" i="1085.82" sn="9.85862" a="69.3153" fwhm="0.0693371" res="13581.5" algo="Sum"/><pk mz="942.70366239" i="711.091" sn="6.48531" a="48.7145" fwhm="0.07412" res="12718.6" algo="Sum"/><pk mz="943.71564670" i="1451.95" sn="13.3039" a="79.1602" fwhm="0.0655138" res="14404.8" algo="Sum"/><pk mz="944.55282045" i="559.078" sn="5.14234" a="38.2144" fwhm="0.0790789" res="11944.4" algo="Sum"/><pk mz="944.71948265" i="1002.8" sn="9.22631" a="54.2474" fwhm="0.0705862" res="13383.9" algo="Sum"/><pk mz="945.72712894" i="1340.54" sn="12.3906" a="106.105" fwhm="0.0622044" res="15203.5" algo="Sum"/><pk mz="946.73108153" i="888.98" sn="8.25743" a="63.788" fwhm="0.0590352" res="16036.7" algo="Sum"/><pk mz="947.73551601" i="930.038" sn="8.68864" a="69.5483" fwhm="0.0815455" res="11622.2" algo="Sum"/><pk mz="948.73870342" i="619.077" sn="5.81263" a="35.9266" fwhm="0.0521207" res="18202.7" algo="Sum"/><pk mz="949.71835827" i="1291.43" sn="12.1787" a="104.825" fwhm="0.0707019" res="13432.7" algo="Sum"/><pk mz="950.72261862" i="897.312" sn="8.50375" a="56.0224" fwhm="0.0673547" res="14115.2" algo="Sum"/><pk mz="951.71746840" i="939.975" sn="8.9503" a="47.9163" fwhm="0.0580586" res="16392.4" algo="Sum"/><pk mz="952.71692392" i="549.475" sn="5.26184" a="58.741" fwhm="0.0932926" res="10212.1" algo="Sum"/><pk mz="953.56400290" i="519.391" sn="4.99484" a="36.8149" fwhm="0.0850127" res="11216.7" algo="Sum"/><pk mz="953.72136278" i="615.108" sn="5.91782" a="33.4669" fwhm="0.0630956" res="15115.5" algo="Sum"/><pk mz="955.56473136" i="554.31" sn="5.39214" a="41.3078" fwhm="0.0862179" res="11083.1" algo="Sum"/><pk mz="955.68789068" i="493.429" sn="4.80105" a="46.7247" fwhm="0.0870957" res="10972.8" algo="Sum"/><pk mz="956.57023737" i="476.514" sn="4.65965" a="28.1934" fwhm="0.0572454" res="16710" algo="Sum"/><pk mz="957.69751785" i="669.305" sn="6.58404" a="39.373" fwhm="0.0603832" res="15860.3" algo="Sum"/><pk mz="959.71755075" i="725.636" sn="7.22349" a="58.3791" fwhm="0.0715031" res="13422" algo="Sum"/><pk mz="960.71965534" i="543.796" sn="5.45273" a="31.0074" fwhm="0.0595168" res="16142" algo="Sum"/><pk mz="961.72251979" i="596.121" sn="6.01856" a="45.4099" fwhm="0.0643585" res="14943.2" algo="Sum"/><pk mz="963.58673012" i="723.243" sn="7.41544" a="50.8461" fwhm="0.0605244" res="15920.6" algo="Sum"/><pk mz="964.58318684" i="549.654" sn="5.66962" a="39.9976" fwhm="0.0808685" res="11927.8" algo="Sum"/><pk mz="965.70093439" i="587.347" sn="6.10227" a="50.764" fwhm="0.0968783" res="9968.18" algo="Sum"/><pk mz="966.70334243" i="479.843" sn="5.0162" a="34.4917" fwhm="0.0879023" res="10997.5" algo="Sum"/><pk mz="967.71243482" i="568.724" sn="5.98554" a="41.0546" fwhm="0.0806221" res="12003.1" algo="Sum"/><pk mz="969.72609113" i="492.277" sn="5.24546" a="27.7466" fwhm="0.0706742" res="13721.1" algo="Sum"/><pk mz="969.75466343" i="465.519" sn="4.96073" a="20.4102" fwhm="0.0569697" res="17022.3" algo="Sum"/><pk mz="986.92163260" i="970.041" sn="11.5609" a="57.3258" fwhm="0.0499851" res="19744.3" algo="Sum"/><pk mz="987.92464479" i="764.311" sn="9.15211" a="40.9095" fwhm="0.0461126" res="21424.2" algo="Sum"/><pk mz="991.77373615" i="499.755" sn="6.11555" a="32.4445" fwhm="0.0444422" res="22316" algo="Sum"/><pk mz="1000.78301648" i="775.49" sn="10.0135" a="46.235" fwhm="0.0487458" res="20530.7" algo="Sum"/><pk mz="1001.78627310" i="576.394" sn="7.46651" a="36.6753" fwhm="0.0550202" res="18207.6" algo="Sum"/><pk mz="1008.90333792" i="823.338" sn="11.0949" a="46.4766" fwhm="0.047443" res="21265.6" algo="Sum"/><pk mz="1009.90507184" i="617.524" sn="8.37944" a="35.0935" fwhm="0.051599" res="19572.2" algo="Sum"/><pk mz="1010.91338410" i="481.865" sn="6.56934" a="31.9676" fwhm="0.0496638" res="20355.1" algo="Sum"/><pk mz="1017.93088931" i="839.29" sn="11.9268" a="48.0757" fwhm="0.0463979" res="21939.2" algo="Sum"/><pk mz="1018.93513552" i="720.065" sn="10.2807" a="37.6617" fwhm="0.0486376" res="20949.5" algo="Sum"/><pk mz="1051.79364896" i="3071.19" sn="53.4448" a="167.258" fwhm="0.0481495" res="21844.4" algo="Sum"/><pk mz="1052.79739383" i="2017.42" sn="35.2725" a="120.685" fwhm="0.0499465" res="21078.5" algo="Sum"/><pk mz="1053.79825415" i="1054.17" sn="18.5007" a="59.5497" fwhm="0.0493021" res="21374.3" algo="Sum"/><pk mz="1067.77513545" i="1016.73" sn="19.2898" a="65.9631" fwhm="0.0567972" res="18799.8" algo="Sum"/><pk mz="1068.77990538" i="676.582" sn="12.8679" a="44.7653" fwhm="0.0581313" res="18385.6" algo="Sum"/></ms_peaks><deconvolution_results/><annotation_list/><GMF_results/></ms_spectrum></DataAnalysis></analysis><checksums><DataAnalysis_checksum>872a8d69791fc723f02aa6bc5a8121e1</DataAnalysis_checksum></checksums></root>
