# Supplementary material for: Diagnosing Impaired Glucose Tolerance Using Direct Infusion Mass Spectrometry of Blood Plasma
Source: PLoS One. 2014 Sep 9;9(9):e105343. doi: 10.1371/journal.pone.0105343 (PMC4159123; doi:10.1371/journal.pone.0105343)
Supplement: Supporting Information S1 — Mass spectra of blood plasma metabolites obtained by direct infusion mass spectrometry (DIMS) of blood plasma samples from control subjects (n = 30) and patients with impaired glucose tolerance (n = 20). (ZIP) [file pone.0105343.s002.zip › Mass spectra/Sample 44.xml]

<root><fileinfo appname="Bruker Compass DataAnalysis" appversion="4.1.335.0" date="2014-06-18T11:24:53" type="DataAnalysisResults" typeversion="1.1" subtype="MS Spectrum"/><generalinfo organisation="" user="111" hostname="TRIFONOVA-PC" os="Windows 7"/><analysis name="C:\Users\Trifonova\Desktop\Mass spectra\Diabetes\Plasma Sample 72 ST PM 19022013.d\analysis.baf"><info><DateTime>2013-02-19T12:57:01+04:00</DateTime><method>Tune_pos_Standard.m</method><sample><![CDATA[Plasma Sample 72 ST PM 19022013]]></sample><comment><![CDATA[Sample 72*. Diabetes. Human blood plasma after protein precipitation 50 fold in MeOH with 0.1% FA
]]></comment><operator>BDAL@DE</operator><instrument>maXis impact</instrument><instrument_serial_number>282001.00069</instrument_serial_number></info><DataAnalysis version="DataAnalysis 4.1.335.0" DataAnalysisResults=""><DataAnalysis_processing_parameters><find_compounds_chromatogram detect_version="3" detect_areamode="1" detect_areathresholdabs="0" detect_areathresholdrel="0" detect_intensitymode="1" detect_intensitythresholdabs="3000" detect_intensitythresholdrel="3" detect_sensitivity="0.333333" detect_skimratio="0" detect_smoothingwidth="3" detect_averageno="5" detect_averagemode="0" add_uv_or_ms_spectra="0" spectrum_load_mode="0" background_subtraction_mode="2" MS_peaksensmode2="1" MS_pc12="0.4" MS_pc22="4" MS_peaksens12="99" MS_peaksens22="99" MS_areamode2="2" MS_areathresholdabs2="1000" MS_areathresholdrel2="10" MS_intensitymode2="0" MS_intensitythresholdabs2="1000" MS_intensitythresholdrel2="10" MS_basesmoothmode2="1" MS_basesmoothpts2="8" MS_basesmoothmin2="12" MS_basesmoothforce2="0.1" MS_startendslope2="10" MS_valleyfilterused2="1" MS_valleyfilter2="10" MS_noisecorr2="0" UV_peaksensmode2="1" UV_pc12="0.4" UV_pc22="4" UV_peaksens12="99.9" UV_peaksens22="100" UV_areamode2="0" UV_areathresholdabs2="5" UV_areathresholdrel2="1" UV_intensitymode2="1" UV_intensitythresholdabs2="1" UV_intensitythresholdrel2="0.01" UV_basesmoothmode2="1" UV_basesmoothpts2="8" UV_basesmoothmin2="12" UV_basesmoothforce2="1" UV_startendslope2="10" UV_valleyfilterused2="1" UV_valleyfilter2="10" UV_noisecorr2="0" detect_delcmpdsinrng="1"/><auto_ms_n use_retention_time_window="0" retention_time_window="1" rt_unit="min" minimum_intensity_positive="1000" minimum_intensity_negative="1000" create_max_number_compounds="100000" spectrum_load_mode="0" background_type="0" create_auto_ms_n_traces="0" create_detailed_traces="0" merge_positive_negative_compounds="0" detect_delcmpdsinrng="1" detect_keep_cmpds_detectedneutralloss="0" add_uv_spectra="0" create_individual_MSMS_cmpds="0" advanced_precursor_determination="0"/><dissect_params dissect_addsmoothing="0" dissect_allow_wider_peaks="0" dissect_resolving_power="1" dissect_deletepeaksinrange="1" dissect_fullrange="1" dissect_cutoff="0.1" dissect_sensitivity="0.333333" dissect_maxoverlap="5" dissect_smoothwidth="1" spectrum_load_mode="0" add_uv_spectra="0"/><find_all_compounds min_time_points="20" min_correlation="0.7" background_type="0" load_spec_type="2" additional_smoothing="1" proteomics="1" chrom_sn_threshold="3" chrom_smoothingwidth="10" detect_delcmpdsinrng="1" add_MSMS_spectra="1"/><ms_peak_finder ms_peak_finder_type="3" ms_manually_use_peak_finder="1"><ms_peak_finder_apex minimum_intensity="100" peak_width="0.05" relative_threshold_base_peak="0.1" signal_to_noise="10"/><ms_peak_finder_centroid peak_width="1" signal_to_noise="1" relative_threshold_base_peak="2" minimum_intensity="100" centroid_percentage="80"/><ms_peak_finder_snap minimum_intensity="0" relative_threshold_base_peak="0" signal_to_noise="2" maximum_charge="12" quality_factor_threshold="0.9" number_of_patterns="500000" building_block_1="C 4.9384 N 1.3577 O 1.4773 S 0.0417 H 7.7583" building_block_2="" use_snap_2="1" add_detailed_results="0"/><ms_peak_finder_sumpeak minimum_intensity="100" peak_width="5" use_datapoints="1" sum_width="2" relative_threshold_base_peak="0.1" signal_to_noise="1" baseline_type="1" baseline_flatness="1" same_sumwidth_as_acquisition="1" use_resolution="0" res="10000" instrument_sum_width="2" use_sum_of_intensities="0"/><ms_peak_finder_ftms signal_to_noise="4" relative_threshold_base_peak="0.01" minimum_intensity="100" centroid_percentage="80" use_centroid="0"/></ms_peak_finder><deconvolution clear_prev_results="1" create_neutral_spectrum="0" incl_shifted_spectra="0" ret_residuals="0" incl_comp_details="0" show_comp_details="0" substance_class="1" extend_evelope="0" extend_before="1" extend_after="1" auto_apply="0"><deconvolution_detailed perf_deconv="1" rel_isotop_deconv="0" resolve_isotop="1" exclude_itraq_ions="1" abund_cutoff="2" envelope_cutoff="75" high_mass="4000" low_mass="250" mw_agreement="0" maximum_charge="10" max_charge_isotop="5" min_charge="1" min_peaks="3" precursor_deconv="0" max_components="10" adduct_ion_name="+H" adduct_ion_mass="1.00728" apply_min_max_mass_boundaries="0"/><deconvolution_detailed perf_deconv="1" rel_isotop_deconv="0" resolve_isotop="1" exclude_itraq_ions="1" abund_cutoff="2" envelope_cutoff="75" high_mass="3000" low_mass="100" mw_agreement="5" maximum_charge="3" max_charge_isotop="0" min_charge="1" min_peaks="3" precursor_deconv="0" max_components="10" adduct_ion_name="+H" adduct_ion_mass="1.00728" apply_min_max_mass_boundaries="0"/><deconvolution_detailed perf_deconv="1" rel_isotop_deconv="0" resolve_isotop="1" exclude_itraq_ions="1" abund_cutoff="0.5" envelope_cutoff="75" high_mass="2000" low_mass="50" mw_agreement="5" maximum_charge="3" max_charge_isotop="4" min_charge="1" min_peaks="3" precursor_deconv="0" max_components="10" adduct_ion_name="+H" adduct_ion_mass="1.00728" apply_min_max_mass_boundaries="0"/><deconvolution_detailed perf_deconv="1" rel_isotop_deconv="1" resolve_isotop="0" exclude_itraq_ions="0" abund_cutoff="10" envelope_cutoff="75" high_mass="100000" low_mass="5000" mw_agreement="5" maximum_charge="100" max_charge_isotop="0" min_charge="1" min_peaks="3" precursor_deconv="0" max_components="10" adduct_ion_name="+H" adduct_ion_mass="1.00728" apply_min_max_mass_boundaries="1"/><max_entropy_deconvolution adduct_ion_name="-H" adduct_ion_mass="-1.00783" low_mass="5000" high_mass="100000" spacint_out="0" resolving_power="10000" peak_width="0.3" width="1" maxentx="0"/></deconvolution><mascot_export globalchargelimit_apply="1" globalchargelimit="1+, 2+ and 3+" prefer_fullscan_deconvolution_results="1" deconvolution_export_type="2" msmssignals="50" threshold="100" mssignals_deconv="2" mssignals_non_deconv="20" normalize_msms="0" single_charged="0"/><process_parameters baseline_flatness="0.8" baseline_addchild="1" baseline_disableoriginal="0" baseline_usesamecolor="1" smoothing_algorithm="1" smoothing_width="0.2" smoothing_cycles="1" smoothing_addchild="1" smoothing_disableoriginal="0" smoothing_usesamecolor="1"/><process_parameters baseline_flatness="0.8" baseline_addchild="1" baseline_disableoriginal="0" baseline_usesamecolor="1" smoothing_algorithm="1" smoothing_width="0.2" smoothing_cycles="1" smoothing_addchild="1" smoothing_disableoriginal="0" smoothing_usesamecolor="1"/><display_params mass_precision="4" time_precision="1" structure_size="30" chrom_peak_label="Index"/><calibration_params calibration_range="0.05" calibration_listname="Samples Recalibration Diabetes" calibration_listgroupname="ESI" calibration_fit_mode="2" calibration_intensitythreshold="1000"/><calibration_params calibration_range="0.05" calibration_listname="Lockmass 1222" calibration_listgroupname="ESI" calibration_intensitythreshold="1000" calibration_lockmassmode="0"/><library_search_params del_prev_res="1"><library_search_basic_params accept_score="50" allowmasses_above="0" allowmasses_below="0" desired_score="900" increasedepth="0" maxnr_spectra="10" match_all="0" sort_by="1" include_precursor_spectra="1" skip_low_frgamnet_spectra="1" min_effective_score="500" minmatch_score="250" min_score="400"/><library_search_basic_params add_int_range="5" extended="1" locnorm="0" root="0" hwfstp="50" hwscdp="7" intrangefac="1.9" locnormeqfac="1" locnormfac="2" locnormwin="25" masdisint="20" minsrcint="100" minspepresrc="15" threshfstp="40" maskadducts="0" maskprecursor="0"/><library_search_libraries_params add_unid="0" srcparallel="0" libraries="" librariey_unidentified=""/><library_search_match_params chrgdeconv="0" collenerg="0" fragampl="1" instrtp="2" ionmeth="1" isolwidth="0" msmsstg="2" ms_vs_msms="4" pkwidth="0" polarity="4" psd="0" precion="0" prodion="0" rgtgaspress="0" rgtion="0" refl="0" trgtgas="0" trgtgaspress="0" trapdrv="1"/><library_search_basic_params add_confirm_mode="0"/><library_search_basic_params accepted_deviation="1" apply_rt_match="0" match_columnname="1" max_deviation="5"/></library_search_params><masslist_layout layout_columntypes="1 2 6 5 3 11 4 " layout_columnwidth="30 60 45 54 45 36 48 "/><cmpdlist_layout layout_columntypes="14 20 1 23 12 26 31 6 52 " layout_columnwidth="23 55 49 60 50 37 272 61 0 "/><cmpdlist_layout layout_columntypes="24 1 2 3 5 18 18 40 7 9 8 " layout_columnwidth="-1 -1 -1 -1 -1 -1 -1 -1 -1 -1 -1 "/><cmpdlist_layout layout_columntypes="6 0 5 3 4 2 12 14 10 11 " layout_columnwidth="-1 -1 -1 -1 -1 -1 -1 -1 -1 -1 "/><cmpdlist_layout layout_columntypes="15 14 6 5 43 11 1 2 17 7 8 9 10 4 3 39 40 41 42 16 18 19 25 20 21 22 23 24 31 26 27 28 29 30 37 32 33 34 35 36 " layout_columnwidth="-1 -1 -1 -1 -1 -1 -1 -1 -1 -1 -1 -1 -1 -1 -1 -1 -1 -1 -1 -1 -1 -1 -1 -1 -1 -1 -1 -1 -1 -1 -1 -1 -1 -1 -1 -1 -1 -1 -1 -1 "/><exclusion_masses/><xml_export_parameters export_detailed_information="0" export_peptide_database_query_information="1"/><smf1D_params max_nr_formulae="500" z="1" rdb_min="0" rdb_max="80" tolerance_ppm="5" tolerance_abs="2" tolerance_ppm_MSn="5" tolerance_abs_MSn="2" use_rel_tolerance="1" use_rel_tolerance_MSn="0" lower_bound_formula="" upper_bound_formula="" electron_configuration="2" electron_configuration_MSn="0" sigma_limit="0.02" sigma_limit_MSn="0.05" HC_Ratio_min="0" HC_Ratio_max="3" filtering="1" patternsearch="0" validate_formulae="1" filter_by_elementratio="1" estimate_carbon_count="1" relative_threshold_base_peak="10" delete_previous_results="1" filter_criteriy="0" adducts_positive_mode="'M+H' " adducts_negative_mode="'M-H' " collect_adducts="0"/><smf3D_params tolerance_neutralloss="2" intensitythresholdabs2="100" intensity_threshold_abs_msms="100" auto_filter="0" nr_explained_peaks="5" highlight_unexplained_peaks="0"/><uv_parameters rt_offset="0"/><target_screening delta_rt="1.5" threshold_sigma="0.05" detection_tolerance="5" identification_tolerance="5" use_tolerance_ppm="0" compound_database="C:\BDALSystemData\BuildingBlocks\TargetScreeningDataBase.csv" use_sampleinfo_xml="0" rt_range_start="0" rt_range_end="0" additional_smoothing="0" create_chromatogram_time_slices="1" rt_window_halfwidth="45" enable_BPC="1" evaluate_qualifier_ions="1" qualifier_ion_intensity_threshold="0" group_id="':' " lc_method_id=":" ms_method_id=":" matrix_id=":" useDB="0" sortanalytes="4"/><automatic_calibration automatic_calibration="0/0" automatic_calibration_use_spectrum_type="0/0" automatic_calibration_retain_data="0/0" automatic_calibration_perform_lockmass="0/0"/><target_screening_scoring threshold1_qualityfactor="0.05" threshold1_massaccuracy="10" threshold1_retentiontime="20" threshold2_retentiontime="40" use_tolerance_ppm="0"/></DataAnalysis_processing_parameters><ms_spectrum info="+MS, 0.2-0.7min #12-41" msmsinfo="All MS" polarity="+" scanmode="fullscan" seq_nr_start="12" seq_nr_end="41" spec_index="0" spec_nrs="12/13/14/15/16/17/18/19/20/21/22/23/24/25/26/27/28/29/30/31/32/33/34/35/36/37/38/39/40/41" rt="0.447458" rt_unit="min"><ms_peaks><pk mz="80.94792343" i="2367.63" sn="528.45" a="14.6963" fwhm="0.00543629" res="14890.3" algo="Sum"/><pk mz="82.94493933" i="2111.72" sn="470.349" a="12.3037" fwhm="0.00510499" res="16247.8" algo="Sum"/><pk mz="84.04441697" i="3025.6" sn="671.655" a="18.2001" fwhm="0.0051804" res="16223.5" algo="Sum"/><pk mz="84.08077667" i="1925.52" sn="427.379" a="11.3539" fwhm="0.00523142" res="16072.3" algo="Sum"/><pk mz="84.95957324" i="5398.23" sn="1194.04" a="31.6747" fwhm="0.00505407" res="16810.1" algo="Sum"/><pk mz="85.02828423" i="907.934" sn="200.811" a="4.95833" fwhm="0.00486378" res="17481.9" algo="Sum"/><pk mz="86.09630639" i="6142.89" sn="1356.27" a="35.7209" fwhm="0.00522897" res="16465.2" algo="Sum"/><pk mz="90.05488021" i="957.19" sn="208.903" a="5.41063" fwhm="0.00514168" res="17514.7" algo="Sum"/><pk mz="90.97658688" i="23798.1" sn="5181.4" a="131.419" fwhm="0.0050657" res="17959.3" algo="Sum"/><pk mz="91.05432181" i="1010.59" sn="220.035" a="6.45327" fwhm="0.00551816" res="16500.8" algo="Sum"/><pk mz="93.05729191" i="5100.18" sn="1102.94" a="29.1463" fwhm="0.00528888" res="17594.9" algo="Sum"/><pk mz="94.06501632" i="9568.97" sn="2059.45" a="60.9758" fwhm="0.00546212" res="17221.3" algo="Sum"/><pk mz="95.06842926" i="738.537" sn="158.47" a="5.06731" fwhm="0.00568591" res="16720" algo="Sum"/><pk mz="95.08528467" i="716.518" sn="153.742" a="4.31415" fwhm="0.00548052" res="17349.7" algo="Sum"/><pk mz="96.07876605" i="830.705" sn="177.616" a="5.35404" fwhm="0.005723" res="16788.2" algo="Sum"/><pk mz="96.92167811" i="46225.8" sn="9851.4" a="263.898" fwhm="0.00534185" res="18143.8" algo="Sum"/><pk mz="97.10116092" i="681.728" sn="145.278" a="4.50354" fwhm="0.0058604" res="16569" algo="Sum"/><pk mz="98.91892309" i="18468.7" sn="3899.02" a="119.184" fwhm="0.00575416" res="17190.8" algo="Sum"/><pk mz="98.99550294" i="1168.32" sn="246.523" a="7.54731" fwhm="0.00596799" res="16587.7" algo="Sum"/><pk mz="99.97989423" i="881.613" sn="184.988" a="5.50406" fwhm="0.00556821" res="17955.5" algo="Sum"/><pk mz="100.91701927" i="1200.87" sn="250.667" a="7.55062" fwhm="0.00588718" res="17141.8" algo="Sum"/><pk mz="101.07083190" i="1021.03" sn="213.013" a="6.65658" fwhm="0.00582327" res="17356.4" algo="Sum"/><pk mz="102.05489345" i="4305.94" sn="894.42" a="26.4685" fwhm="0.00569471" res="17921" algo="Sum"/><pk mz="102.09125020" i="770.191" sn="159.924" a="5.26437" fwhm="0.0060532" res="16865.7" algo="Sum"/><pk mz="103.03888355" i="1749.43" sn="360.845" a="10.9497" fwhm="0.00580766" res="17741.9" algo="Sum"/><pk mz="103.05462308" i="1850.4" sn="381.557" a="12.4859" fwhm="0.00596149" res="17286.7" algo="Sum"/><pk mz="104.05294458" i="1283.97" sn="262.426" a="9.14096" fwhm="0.00616273" res="16884.2" algo="Sum"/><pk mz="104.10688490" i="10001" sn="2042.61" a="62.0205" fwhm="0.00581195" res="17912.6" algo="Sum"/><pk mz="104.99226813" i="7270.47" sn="1476.03" a="46.7296" fwhm="0.00587622" res="17867.3" algo="Sum"/><pk mz="106.06520802" i="947.497" sn="191.505" a="5.98381" fwhm="0.00538772" res="19686.5" algo="Sum"/><pk mz="106.08632848" i="2275" sn="459.822" a="14.5598" fwhm="0.00588595" res="18023.7" algo="Sum"/><pk mz="106.95051439" i="12263.5" sn="2465.96" a="79.5165" fwhm="0.00599083" res="17852.4" algo="Sum"/><pk mz="107.04926305" i="1974.94" sn="397.077" a="13.202" fwhm="0.00617966" res="17322.8" algo="Sum"/><pk mz="108.08073240" i="6197.47" sn="1236.68" a="42.4531" fwhm="0.00599573" res="18026.3" algo="Sum"/><pk mz="108.94860946" i="1043.54" sn="206.314" a="7.10267" fwhm="0.00610725" res="17839.2" algo="Sum"/><pk mz="109.10125020" i="757.951" sn="149.464" a="4.87344" fwhm="0.00593192" res="18392.2" algo="Sum"/><pk mz="110.00863500" i="25688.5" sn="5003.2" a="163.84" fwhm="0.00588755" res="18685" algo="Sum"/><pk mz="110.07128750" i="4419.66" sn="860.083" a="29.395" fwhm="0.00615584" res="17880.8" algo="Sum"/><pk mz="111.00982062" i="3981.76" sn="768.247" a="29.3014" fwhm="0.00659604" res="16829.8" algo="Sum"/><pk mz="111.11686235" i="1338.58" sn="257.842" a="8.78764" fwhm="0.00613446" res="18113.6" algo="Sum"/><pk mz="112.00632661" i="3883.13" sn="742.362" a="26.9326" fwhm="0.00609043" res="18390.6" algo="Sum"/><pk mz="112.89559926" i="83855.8" sn="15850" a="549.659" fwhm="0.00579792" res="19471.7" algo="Sum"/><pk mz="114.06606816" i="13171" sn="2466.75" a="88.8624" fwhm="0.00620803" res="18374" algo="Sum"/><pk mz="114.09119767" i="6342.26" sn="1187.33" a="45.2363" fwhm="0.00641209" res="17793.1" algo="Sum"/><pk mz="114.89298375" i="39764.4" sn="7377.69" a="271.46" fwhm="0.00619007" res="18560.9" algo="Sum"/><pk mz="115.03680706" i="1513.62" sn="280.48" a="11.8234" fwhm="0.0069957" res="16443.9" algo="Sum"/><pk mz="116.05276672" i="2475.17" sn="454.363" a="16.8162" fwhm="0.00623369" res="18617" algo="Sum"/><pk mz="116.07059826" i="19210" sn="3526.35" a="132.133" fwhm="0.00622943" res="18632.6" algo="Sum"/><pk mz="116.89105799" i="4640.57" sn="847.04" a="31.8243" fwhm="0.00634807" res="18413.6" algo="Sum"/><pk mz="116.99238418" i="1081.31" sn="197.072" a="8.75976" fwhm="0.00717645" res="16302.3" algo="Sum"/><pk mz="117.07364396" i="1179.38" sn="214.911" a="9.70467" fwhm="0.00712944" res="16421.2" algo="Sum"/><pk mz="118.06499016" i="1160.74" sn="209.313" a="9.00629" fwhm="0.00685955" res="17211.8" algo="Sum"/><pk mz="118.08627743" i="19014.4" sn="3428.9" a="132.217" fwhm="0.00645998" res="18279.7" algo="Sum"/><pk mz="119.01708192" i="946.906" sn="169.346" a="6.85227" fwhm="0.00638516" res="18639.6" algo="Sum"/><pk mz="119.04919766" i="780.684" sn="139.612" a="5.90392" fwhm="0.00652408" res="18247.7" algo="Sum"/><pk mz="119.08880364" i="1285.25" sn="229.816" a="11.4879" fwhm="0.00813887" res="14632.1" algo="Sum"/><pk mz="120.00324266" i="5263.82" sn="930.721" a="36.7123" fwhm="0.00652303" res="18396.8" algo="Sum"/><pk mz="120.06574574" i="773.646" sn="136.704" a="5.64763" fwhm="0.00655067" res="18328.8" algo="Sum"/><pk mz="120.08080429" i="24647.9" sn="4355.31" a="173.019" fwhm="0.00650337" res="18464.4" algo="Sum"/><pk mz="120.96630870" i="1607.14" sn="281.279" a="11.144" fwhm="0.00634646" res="19060.4" algo="Sum"/><pk mz="120.99535770" i="746.175" sn="130.57" a="7.12775" fwhm="0.00651143" res="18582" algo="Sum"/><pk mz="121.02872028" i="865.293" sn="151.285" a="6.55602" fwhm="0.00688427" res="17580.5" algo="Sum"/><pk mz="121.08431132" i="2137.09" sn="372.872" a="16.4375" fwhm="0.00690004" res="17548.4" algo="Sum"/><pk mz="122.92463624" i="12328.2" sn="2101.04" a="86.2662" fwhm="0.00644729" res="19066.1" algo="Sum"/><pk mz="123.04407671" i="1366.84" sn="232.643" a="10.6853" fwhm="0.00707485" res="17391.8" algo="Sum"/><pk mz="124.92286387" i="1717.09" sn="284.798" a="13.3945" fwhm="0.00688757" res="18137.4" algo="Sum"/><pk mz="125.02131001" i="1667.47" sn="276.203" a="12.8684" fwhm="0.00697886" res="17914.3" algo="Sum"/><pk mz="125.98639498" i="2709.52" sn="440.347" a="20.5923" fwhm="0.00706524" res="17831.9" algo="Sum"/><pk mz="128.01938747" i="18862.2" sn="2992.68" a="139.659" fwhm="0.00672106" res="19047.5" algo="Sum"/><pk mz="128.06844870" i="3801.82" sn="602.814" a="29.2372" fwhm="0.00689036" res="18586.6" algo="Sum"/><pk mz="128.14373344" i="1499.52" sn="237.741" a="12.4848" fwhm="0.0074512" res="17197.7" algo="Sum"/><pk mz="128.95098552" i="1112.89" sn="173.924" a="8.52486" fwhm="0.00648428" res="19886.7" algo="Sum"/><pk mz="129.02056796" i="3145.3" sn="491.538" a="26.1538" fwhm="0.00714903" res="18047.3" algo="Sum"/><pk mz="129.05389793" i="784.15" sn="122.544" a="6.63826" fwhm="0.00917503" res="14065.8" algo="Sum"/><pk mz="129.06629991" i="4331.31" sn="676.879" a="33.0292" fwhm="0.00702284" res="18378.1" algo="Sum"/><pk mz="130.01710619" i="2626.61" sn="405.744" a="23.6004" fwhm="0.00786807" res="16524.6" algo="Sum"/><pk mz="130.05012333" i="23928.9" sn="3696.26" a="184.762" fwhm="0.00702078" res="18523.6" algo="Sum"/><pk mz="130.08652382" i="9523.65" sn="1470.11" a="80.2751" fwhm="0.00716697" res="18150.8" algo="Sum"/><pk mz="130.15932051" i="7427.85" sn="1145.37" a="55.2659" fwhm="0.00688736" res="18898.3" algo="Sum"/><pk mz="131.05221731" i="1937.97" sn="292.955" a="21.8384" fwhm="0.00960048" res="13650.6" algo="Sum"/><pk mz="131.08920993" i="698.847" sn="105.541" a="7.33299" fwhm="0.00910656" res="14395" algo="Sum"/><pk mz="131.16239869" i="740.81" sn="111.612" a="5.75964" fwhm="0.00709598" res="18484" algo="Sum"/><pk mz="132.06599210" i="1555.1" sn="228.539" a="11.3109" fwhm="0.00726194" res="18186" algo="Sum"/><pk mz="132.07740251" i="3107.75" sn="456.55" a="28.2321" fwhm="0.00837005" res="15779.8" algo="Sum"/><pk mz="132.10215871" i="7007.07" sn="1028.54" a="54.7321" fwhm="0.00702164" res="18813.6" algo="Sum"/><pk mz="132.98761982" i="941.011" sn="135.458" a="7.75887" fwhm="0.00729033" res="18241.7" algo="Sum"/><pk mz="133.03213427" i="1481.5" sn="213.044" a="12.1586" fwhm="0.00758757" res="17532.9" algo="Sum"/><pk mz="133.10021285" i="942.372" sn="135.397" a="13.3404" fwhm="0.0131559" res="10117.2" algo="Sum"/><pk mz="134.01931047" i="2238.8" sn="316.178" a="17.5934" fwhm="0.00721327" res="18579.5" algo="Sum"/><pk mz="135.00319373" i="23132.6" sn="3211.14" a="189.093" fwhm="0.00721658" res="18707.4" algo="Sum"/><pk mz="135.11706802" i="892.05" sn="123.823" a="7.48785" fwhm="0.00774261" res="17451.1" algo="Sum"/><pk mz="135.97734449" i="2542.25" sn="348.987" a="20.2715" fwhm="0.00718477" res="18925.8" algo="Sum"/><pk mz="136.00653606" i="796.112" sn="109.288" a="7.53682" fwhm="0.00915912" res="14849.3" algo="Sum"/><pk mz="136.02188774" i="1835.11" sn="251.918" a="16.0951" fwhm="0.00783941" res="17351" algo="Sum"/><pk mz="136.04834600" i="10574.4" sn="1451.66" a="85.8733" fwhm="0.00738611" res="18419.5" algo="Sum"/><pk mz="136.07500035" i="9165.94" sn="1258.31" a="78.3496" fwhm="0.00775214" res="17553.2" algo="Sum"/><pk mz="137.05985278" i="2860.74" sn="387.604" a="30.8376" fwhm="0.00780044" res="17570.8" algo="Sum"/><pk mz="137.07783022" i="772.346" sn="104.63" a="9.28612" fwhm="0.0122298" res="11208.5" algo="Sum"/><pk mz="138.05415743" i="1759.31" sn="234.916" a="19.1566" fwhm="0.00891425" res="15486.9" algo="Sum"/><pk mz="138.90672945" i="3300.31" sn="435.431" a="26.1409" fwhm="0.00730354" res="19019.1" algo="Sum"/><pk mz="139.04072145" i="1185.08" sn="155.987" a="10.2894" fwhm="0.0104378" res="13320.9" algo="Sum"/><pk mz="139.04942093" i="901.091" sn="118.606" a="7.822" fwhm="0.00806456" res="17242" algo="Sum"/><pk mz="139.91519018" i="1081.38" sn="140.731" a="8.60551" fwhm="0.00736634" res="18993.9" algo="Sum"/><pk mz="140.06852858" i="12196.1" sn="1580.62" a="99.6581" fwhm="0.00742438" res="18866" algo="Sum"/><pk mz="140.90398120" i="2147.94" sn="274.616" a="17.5143" fwhm="0.00746984" res="18863.1" algo="Sum"/><pk mz="141.07112385" i="716.327" sn="91.5519" a="7.60437" fwhm="0.00966522" res="14595.7" algo="Sum"/><pk mz="142.94849114" i="960.225" sn="119.217" a="9.36122" fwhm="0.00811577" res="17613.7" algo="Sum"/><pk mz="143.01772187" i="772.289" sn="95.764" a="8.60907" fwhm="0.0129628" res="11033" algo="Sum"/><pk mz="143.03117373" i="732.903" sn="90.8681" a="7.49838" fwhm="0.0109305" res="13085.6" algo="Sum"/><pk mz="143.99738337" i="902.594" sn="109.529" a="9.52684" fwhm="0.008641" res="16664.4" algo="Sum"/><pk mz="144.08127106" i="1211.6" sn="146.832" a="10.4658" fwhm="0.00809405" res="17800.9" algo="Sum"/><pk mz="144.10228365" i="2669.58" sn="323.474" a="23.6649" fwhm="0.0079855" res="18045.5" algo="Sum"/><pk mz="145.04931689" i="1889.22" sn="224.367" a="17.7593" fwhm="0.00792479" res="18303.2" algo="Sum"/><pk mz="146.03008038" i="2937.37" sn="342.917" a="27.2141" fwhm="0.00825328" res="17693.6" algo="Sum"/><pk mz="146.06039579" i="3657.88" sn="426.988" a="32.2099" fwhm="0.00792941" res="18420.1" algo="Sum"/><pk mz="146.11805350" i="1365.55" sn="159.384" a="11.9901" fwhm="0.00794968" res="18380.4" algo="Sum"/><pk mz="147.04451254" i="707.044" sn="81.1761" a="7.12872" fwhm="0.00902414" res="16294.6" algo="Sum"/><pk mz="147.07680028" i="6062.18" sn="696.002" a="57.9996" fwhm="0.00788721" res="18647.5" algo="Sum"/><pk mz="147.11387247" i="3741.79" sn="429.597" a="36.653" fwhm="0.00889283" res="16543" algo="Sum"/><pk mz="148.02688903" i="1161.54" sn="131.722" a="11.7788" fwhm="0.00833169" res="17766.7" algo="Sum"/><pk mz="148.06087434" i="2858.73" sn="324.153" a="25.2499" fwhm="0.00786331" res="18829.3" algo="Sum"/><pk mz="148.93567882" i="2144.33" sn="239.344" a="18.4846" fwhm="0.00793124" res="18778.3" algo="Sum"/><pk mz="149.02347272" i="11394.4" sn="1270.66" a="107.194" fwhm="0.00848681" res="17559.4" algo="Sum"/><pk mz="149.06021122" i="1550.51" sn="172.738" a="15.3154" fwhm="0.00861103" res="17310.4" algo="Sum"/><pk mz="149.13303105" i="694.902" sn="77.2839" a="6.59714" fwhm="0.00823668" res="18106" algo="Sum"/><pk mz="149.99344390" i="1150.69" sn="126.201" a="10.2564" fwhm="0.00812589" res="18458.7" algo="Sum"/><pk mz="150.01420945" i="3160.21" sn="346.606" a="28.0757" fwhm="0.00801556" res="18715.4" algo="Sum"/><pk mz="150.02606706" i="1136.79" sn="124.663" a="9.23571" fwhm="0.00745418" res="20126.4" algo="Sum"/><pk mz="150.05918475" i="1003.68" sn="110.042" a="10.7984" fwhm="0.00941296" res="15941.8" algo="Sum"/><pk mz="150.93291836" i="662.437" sn="72.0371" a="6.59216" fwhm="0.00865798" res="17432.8" algo="Sum"/><pk mz="150.97713923" i="9984.68" sn="1085.51" a="87.634" fwhm="0.00811841" res="18596.9" algo="Sum"/><pk mz="151.04820777" i="2344.83" sn="254.849" a="23.133" fwhm="0.00864267" res="17477" algo="Sum"/><pk mz="152.02270310" i="12239.4" sn="1324.06" a="128.163" fwhm="0.00836152" res="18181.2" algo="Sum"/><pk mz="152.97578436" i="708.421" sn="76.0827" a="7.42866" fwhm="0.00868211" res="17619.7" algo="Sum"/><pk mz="153.02536500" i="661.19" sn="71.0096" a="10.1313" fwhm="0.0109823" res="13933.9" algo="Sum"/><pk mz="153.08967640" i="640.983" sn="68.8395" a="6.32737" fwhm="0.00799534" res="19147.4" algo="Sum"/><pk mz="154.02198311" i="1033.99" sn="110.507" a="12.8206" fwhm="0.0109765" res="14031.9" algo="Sum"/><pk mz="154.08548276" i="983.759" sn="105.127" a="10.0154" fwhm="0.00894931" res="17217.6" algo="Sum"/><pk mz="154.88073397" i="1589.93" sn="168.379" a="14.7198" fwhm="0.00852258" res="18173" algo="Sum"/><pk mz="154.97292932" i="684.382" sn="72.448" a="8.74838" fwhm="0.0119955" res="12919.2" algo="Sum"/><pk mz="156.04256939" i="5582.43" sn="577.901" a="53.7138" fwhm="0.00865396" res="18031.3" algo="Sum"/><pk mz="156.07721730" i="4099.04" sn="423.923" a="39.0804" fwhm="0.00835184" res="18687.8" algo="Sum"/><pk mz="156.87799553" i="1157.36" sn="117.742" a="10.6469" fwhm="0.00862285" res="18193.3" algo="Sum"/><pk mz="157.04773295" i="687.952" sn="69.7687" a="8.42608" fwhm="0.00932544" res="16840.8" algo="Sum"/><pk mz="157.08366820" i="5022.86" sn="509" a="52.109" fwhm="0.00913945" res="17187.4" algo="Sum"/><pk mz="158.04033499" i="635.112" sn="63.1142" a="7.72349" fwhm="0.0103445" res="15277.7" algo="Sum"/><pk mz="158.09197248" i="771.982" sn="76.7157" a="12.4509" fwhm="0.0146675" res="10778.4" algo="Sum"/><pk mz="158.96446850" i="22402.6" sn="2191.01" a="195.996" fwhm="0.00810105" res="19622.7" algo="Sum"/><pk mz="159.00765084" i="1455.54" sn="142.26" a="22.555" fwhm="0.0127946" res="12427.7" algo="Sum"/><pk mz="159.04219335" i="4826.95" sn="471.779" a="50.398" fwhm="0.00880047" res="18072" algo="Sum"/><pk mz="159.07714467" i="2518.23" sn="246.118" a="23.8866" fwhm="0.00888519" res="17903.6" algo="Sum"/><pk mz="159.09177542" i="905.665" sn="88.5146" a="9.66702" fwhm="0.0105616" res="15063.3" algo="Sum"/><pk mz="160.03611783" i="1359.49" sn="131.416" a="16.4779" fwhm="0.0120146" res="13320.1" algo="Sum"/><pk mz="160.06091209" i="13104.8" sn="1266.78" a="131.717" fwhm="0.00885391" res="18078" algo="Sum"/><pk mz="160.13370006" i="1456.77" sn="140.81" a="13.8125" fwhm="0.00810117" res="19766.7" algo="Sum"/><pk mz="161.02041521" i="864.905" sn="82.4929" a="10.4254" fwhm="0.0117575" res="13695.1" algo="Sum"/><pk mz="161.06420170" i="1057.89" sn="100.885" a="11.7305" fwhm="0.00900852" res="17879.1" algo="Sum"/><pk mz="161.09642094" i="795.076" sn="75.8222" a="8.49712" fwhm="0.00904881" res="17803" algo="Sum"/><pk mz="161.13083350" i="1708.9" sn="162.969" a="19.8663" fwhm="0.0106571" res="15119.6" algo="Sum"/><pk mz="162.05073387" i="2555.25" sn="239.326" a="29.7815" fwhm="0.00951767" res="17026.3" algo="Sum"/><pk mz="162.11292361" i="45610.4" sn="4264.68" a="420.079" fwhm="0.00827292" res="19595.6" algo="Sum"/><pk mz="163.11653027" i="3734.45" sn="342.842" a="44.9515" fwhm="0.0105574" res="15450.5" algo="Sum"/><pk mz="164.02988038" i="2784.49" sn="253.313" a="27.2537" fwhm="0.00835701" res="19627.8" algo="Sum"/><pk mz="164.12828021" i="859.675" sn="78.2213" a="8.73388" fwhm="0.0103852" res="15804.1" algo="Sum"/><pk mz="164.90983438" i="823.74" sn="74.6482" a="7.89149" fwhm="0.00894366" res="18438.7" algo="Sum"/><pk mz="164.93043180" i="3934.13" sn="356.515" a="37.6984" fwhm="0.00870182" res="18953.6" algo="Sum"/><pk mz="165.01383771" i="7481.1" sn="677.915" a="74.6544" fwhm="0.00904145" res="18250.8" algo="Sum"/><pk mz="165.05507400" i="4314.23" sn="390.949" a="42.276" fwhm="0.00876607" res="18828.9" algo="Sum"/><pk mz="165.98807470" i="2002.18" sn="180.732" a="19.953" fwhm="0.00890768" res="18634.3" algo="Sum"/><pk mz="166.02651438" i="13062.4" sn="1179.12" a="118.737" fwhm="0.00827913" res="20053.6" algo="Sum"/><pk mz="166.08652757" i="10637.9" sn="960.268" a="105.466" fwhm="0.00905152" res="18349" algo="Sum"/><pk mz="166.52842006" i="1534.33" sn="138.217" a="13.9315" fwhm="0.00828307" res="20104.7" algo="Sum"/><pk mz="166.95123880" i="2672.27" sn="239.997" a="26.0779" fwhm="0.00888862" res="18782.6" algo="Sum"/><pk mz="167.03157146" i="761.494" sn="68.3901" a="12.5661" fwhm="0.0120674" res="13841.6" algo="Sum"/><pk mz="167.08983846" i="1111.6" sn="99.8337" a="12.798" fwhm="0.00961264" res="17382.3" algo="Sum"/><pk mz="169.03618901" i="1148.66" sn="101.291" a="12.6928" fwhm="0.00940954" res="17964.3" algo="Sum"/><pk mz="169.05868945" i="4740.06" sn="417.97" a="47.7734" fwhm="0.00883674" res="19131.3" algo="Sum"/><pk mz="169.09496964" i="1433.23" sn="126.328" a="16.0952" fwhm="0.0103749" res="16298.5" algo="Sum"/><pk mz="169.98656953" i="1608.11" sn="138.92" a="15.9059" fwhm="0.0089439" res="19005.9" algo="Sum"/><pk mz="170.04113496" i="941.638" sn="81.1771" a="17.338" fwhm="0.0142089" res="11967.3" algo="Sum"/><pk mz="170.05975185" i="887.557" sn="76.5023" a="10.3686" fwhm="0.0106188" res="16015" algo="Sum"/><pk mz="170.09462116" i="940.576" sn="81.0424" a="13.9942" fwhm="0.0121653" res="13982" algo="Sum"/><pk mz="170.85471083" i="1285.1" sn="109.43" a="12.6154" fwhm="0.00893001" res="19132.6" algo="Sum"/><pk mz="171.09957165" i="2675.19" sn="226.907" a="27.5142" fwhm="0.00892932" res="19161.5" algo="Sum"/><pk mz="172.09563359" i="779.266" sn="65.2658" a="10.8177" fwhm="0.00974805" res="17654.4" algo="Sum"/><pk mz="172.85224448" i="1026.76" sn="85.2283" a="9.94734" fwhm="0.00892681" res="19363.3" algo="Sum"/><pk mz="172.98008973" i="2065.42" sn="171.256" a="20.8002" fwhm="0.00875978" res="19747.1" algo="Sum"/><pk mz="173.03001677" i="663.689" sn="55.0263" a="7.22446" fwhm="0.0111721" res="15487.7" algo="Sum"/><pk mz="173.04224780" i="756.029" sn="62.6822" a="7.72243" fwhm="0.0107354" res="16118.9" algo="Sum"/><pk mz="173.07903513" i="4896.24" sn="405.946" a="54.3533" fwhm="0.00991356" res="17458.8" algo="Sum"/><pk mz="174.01447888" i="727.056" sn="59.6902" a="8.51206" fwhm="0.00935287" res="18605.5" algo="Sum"/><pk mz="174.93846618" i="6423.84" sn="523.652" a="64.5605" fwhm="0.00909651" res="19231.4" algo="Sum"/><pk mz="175.03215076" i="27752.5" sn="2262.3" a="262.808" fwhm="0.00856176" res="20443.5" algo="Sum"/><pk mz="175.05766783" i="666.267" sn="54.2843" a="8.0661" fwhm="0.0106892" res="16377" algo="Sum"/><pk mz="175.11931235" i="9345.72" sn="759.38" a="97.9703" fwhm="0.00937423" res="18680.9" algo="Sum"/><pk mz="175.14726797" i="641.619" sn="52.066" a="8.36768" fwhm="0.011528" res="15193.2" algo="Sum"/><pk mz="175.53343034" i="3093.07" sn="247.667" a="28.2375" fwhm="0.00849429" res="20664.9" algo="Sum"/><pk mz="176.03376482" i="1122.38" sn="89.0618" a="14.9635" fwhm="0.0118519" res="14852.8" algo="Sum"/><pk mz="176.06631631" i="4244.34" sn="336.365" a="43.3176" fwhm="0.00907483" res="19401.6" algo="Sum"/><pk mz="176.12263683" i="788.533" sn="62.3863" a="9.55949" fwhm="0.0111908" res="15738.2" algo="Sum"/><pk mz="177.02604339" i="2181.75" sn="169.078" a="24.6877" fwhm="0.010102" res="17523.8" algo="Sum"/><pk mz="177.06155586" i="1578.81" sn="122.225" a="23.6142" fwhm="0.0124093" res="14268.5" algo="Sum"/><pk mz="178.02465446" i="1086.09" sn="82.8427" a="12.1576" fwhm="0.0101669" res="17510.3" algo="Sum"/><pk mz="178.05938628" i="1152.91" sn="87.9399" a="13.6873" fwhm="0.0101747" res="17500.2" algo="Sum"/><pk mz="180.00399567" i="1907.93" sn="141.877" a="20.0924" fwhm="0.00951872" res="18910.5" algo="Sum"/><pk mz="180.90430853" i="2035.59" sn="148.588" a="21.6685" fwhm="0.00964746" res="18751.5" algo="Sum"/><pk mz="180.98783339" i="1515.48" sn="110.601" a="16.0251" fwhm="0.0093256" res="19407.6" algo="Sum"/><pk mz="181.08481605" i="1826.1" sn="133.273" a="22.3705" fwhm="0.0105441" res="17174" algo="Sum"/><pk mz="182.08180408" i="2152.67" sn="154.511" a="25.1908" fwhm="0.0102416" res="17778.7" algo="Sum"/><pk mz="184.07383221" i="2339.58" sn="158.979" a="25.2228" fwhm="0.00982528" res="18734.7" algo="Sum"/><pk mz="184.09487534" i="3709.87" sn="251.993" a="40.7613" fwhm="0.00962436" res="19128" algo="Sum"/><pk mz="185.03286460" i="3106.31" sn="206.801" a="37.9577" fwhm="0.0102778" res="18003.2" algo="Sum"/><pk mz="185.07075310" i="655.899" sn="43.6657" a="12.7735" fwhm="0.0210544" res="8790.13" algo="Sum"/><pk mz="185.11524848" i="46865.7" sn="3119.68" a="472.165" fwhm="0.00909403" res="20355.7" algo="Sum"/><pk mz="185.96031682" i="754.21" sn="49.7178" a="8.22476" fwhm="0.0100704" res="18466" algo="Sum"/><pk mz="186.11860776" i="4138.42" sn="272.712" a="46.8823" fwhm="0.0100249" res="18565.7" algo="Sum"/><pk mz="187.05831094" i="3273.87" sn="212.401" a="41.4374" fwhm="0.0104424" res="17913.3" algo="Sum"/><pk mz="188.07094283" i="20822.8" sn="1332.41" a="228.354" fwhm="0.00992734" res="18944.7" algo="Sum"/><pk mz="189.02048789" i="1942.83" sn="122.393" a="29.6951" fwhm="0.0134018" res="14104.1" algo="Sum"/><pk mz="189.07416997" i="4574.95" sn="288.014" a="57.275" fwhm="0.0108011" res="17505" algo="Sum"/><pk mz="190.91223179" i="2075.66" sn="124" a="21.3394" fwhm="0.00916972" res="20819.9" algo="Sum"/><pk mz="191.00940977" i="1065.64" sn="63.4017" a="14.3431" fwhm="0.0132111" res="14458.3" algo="Sum"/><pk mz="191.04065120" i="21245.7" sn="1263.15" a="230.952" fwhm="0.00969185" res="19711.5" algo="Sum"/><pk mz="191.07678360" i="4306.05" sn="255.633" a="58.0518" fwhm="0.0114032" res="16756.5" algo="Sum"/><pk mz="192.02488284" i="2270.2" sn="132.186" a="24.5353" fwhm="0.0100998" res="19012.8" algo="Sum"/><pk mz="192.04155906" i="2601.81" sn="151.494" a="29.4482" fwhm="0.010952" res="17534.9" algo="Sum"/><pk mz="192.96233525" i="804.98" sn="46.0777" a="9.59977" fwhm="0.0107855" res="17890.9" algo="Sum"/><pk mz="192.99969838" i="1019.91" sn="58.378" a="13.4988" fwhm="0.0114641" res="16835.1" algo="Sum"/><pk mz="193.03609347" i="700.429" sn="40.0915" a="9.61721" fwhm="0.0161599" res="11945.4" algo="Sum"/><pk mz="195.09963791" i="930.464" sn="51.873" a="13.1096" fwhm="0.0132139" res="14764.8" algo="Sum"/><pk mz="196.86540245" i="4795.91" sn="258.303" a="58.6265" fwhm="0.0104375" res="18861.3" algo="Sum"/><pk mz="197.07917077" i="1414.44" sn="75.5835" a="16.7823" fwhm="0.0101805" res="19358.6" algo="Sum"/><pk mz="197.10172532" i="1309.23" sn="69.9113" a="17.0482" fwhm="0.012313" res="16007.6" algo="Sum"/><pk mz="197.11420238" i="980.404" sn="52.3277" a="11.0212" fwhm="0.00955971" res="20619.3" algo="Sum"/><pk mz="198.08512009" i="1159.79" sn="60.6759" a="16.8994" fwhm="0.0107534" res="18420.7" algo="Sum"/><pk mz="198.86244328" i="4601.69" sn="237.816" a="51.0311" fwhm="0.010088" res="19712.8" algo="Sum"/><pk mz="199.09454129" i="622.109" sn="31.9265" a="10.2927" fwhm="0.0127337" res="15635.3" algo="Sum"/><pk mz="199.13074256" i="1423.25" sn="73.0411" a="16.7214" fwhm="0.0102747" res="19380.8" algo="Sum"/><pk mz="200.04121064" i="2317.85" sn="117.487" a="27.7854" fwhm="0.0107202" res="18660.3" algo="Sum"/><pk mz="200.06861451" i="1591.3" sn="80.6599" a="19.7599" fwhm="0.0108033" res="18519.2" algo="Sum"/><pk mz="200.85951764" i="1431.16" sn="71.4812" a="17.0765" fwhm="0.0106069" res="18936.8" algo="Sum"/><pk mz="201.08879188" i="1805.64" sn="90.0604" a="22.4676" fwhm="0.0108179" res="18588.6" algo="Sum"/><pk mz="201.18512309" i="1074.6" sn="53.5923" a="11.7407" fwhm="0.00982388" res="20479.2" algo="Sum"/><pk mz="202.03339506" i="2340.77" sn="115.355" a="25.7398" fwhm="0.0101009" res="20001.6" algo="Sum"/><pk mz="202.99070884" i="702.462" sn="34.0263" a="10.1912" fwhm="0.0122028" res="16634.7" algo="Sum"/><pk mz="203.03273892" i="4209.69" sn="203.912" a="33.9119" fwhm="0.00778979" res="26064" algo="Sum"/><pk mz="203.05324581" i="269521" sn="13055.2" a="2705.39" fwhm="0.00865215" res="23468.5" algo="Sum"/><pk mz="203.14943201" i="816.246" sn="39.4754" a="14.1901" fwhm="0.0161736" res="12560.6" algo="Sum"/><pk mz="204.05653370" i="18776.9" sn="887.993" a="218.575" fwhm="0.0104249" res="19574" algo="Sum"/><pk mz="204.12337995" i="11732.8" sn="553.5" a="137.302" fwhm="0.0104562" res="19521.8" algo="Sum"/><pk mz="205.05749227" i="4030.82" sn="185.537" a="62.636" fwhm="0.012534" res="16360.1" algo="Sum"/><pk mz="205.09608133" i="3398.45" sn="156.225" a="44.4773" fwhm="0.0139755" res="14675.4" algo="Sum"/><pk mz="205.12598195" i="1427.4" sn="65.5738" a="20.1058" fwhm="0.0123511" res="16607.9" algo="Sum"/><pk mz="206.89410672" i="11492.5" sn="509.743" a="129.228" fwhm="0.0102729" res="20139.8" algo="Sum"/><pk mz="207.01468093" i="9734.56" sn="431.219" a="115.963" fwhm="0.0107948" res="19177.2" algo="Sum"/><pk mz="207.05113461" i="1499.25" sn="66.4132" a="24.8728" fwhm="0.0126746" res="16335.9" algo="Sum"/><pk mz="207.11024862" i="1199" sn="53.113" a="14.3878" fwhm="0.0115058" res="18000.6" algo="Sum"/><pk mz="208.01675931" i="798.685" sn="35.0925" a="10.9629" fwhm="0.0129016" res="16123.4" algo="Sum"/><pk mz="208.89121565" i="7501.17" sn="324.283" a="84.6779" fwhm="0.0104375" res="20013.5" algo="Sum"/><pk mz="209.01297174" i="766.511" sn="33.1314" a="11.2064" fwhm="0.011945" res="17497.9" algo="Sum"/><pk mz="209.11526222" i="1326.59" sn="57.3391" a="17.2688" fwhm="0.0110588" res="18909.4" algo="Sum"/><pk mz="210.05068845" i="2186.09" sn="93.3956" a="29.5925" fwhm="0.0114335" res="18371.5" algo="Sum"/><pk mz="210.88832447" i="1169.33" sn="49.3278" a="15.6529" fwhm="0.0107881" res="19548.3" algo="Sum"/><pk mz="211.09475979" i="772.051" sn="32.4876" a="11.6433" fwhm="0.0117896" res="17905.2" algo="Sum"/><pk mz="211.13080451" i="1158.35" sn="48.6863" a="16.0837" fwhm="0.0113088" res="18669.6" algo="Sum"/><pk mz="212.11871234" i="638.781" sn="26.1954" a="8.71849" fwhm="0.0115607" res="18348.3" algo="Sum"/><pk mz="212.83931213" i="2983.09" sn="120.803" a="35.8745" fwhm="0.0106686" res="19950" algo="Sum"/><pk mz="212.99995480" i="2907.35" sn="116.881" a="35.3207" fwhm="0.0111508" res="19101.8" algo="Sum"/><pk mz="213.07539018" i="833.875" sn="33.462" a="13.0255" fwhm="0.0127001" res="16777.4" algo="Sum"/><pk mz="213.11037208" i="1427.7" sn="57.2473" a="19.0845" fwhm="0.0104531" res="20387.3" algo="Sum"/><pk mz="213.14649490" i="3139.73" sn="125.743" a="38.8955" fwhm="0.010681" res="19955.7" algo="Sum"/><pk mz="214.00654885" i="2631.29" sn="103.494" a="32.5955" fwhm="0.011269" res="18990.7" algo="Sum"/><pk mz="214.83657008" i="3081.32" sn="119.088" a="36.4287" fwhm="0.0109219" res="19670.2" algo="Sum"/><pk mz="215.01627924" i="2903.72" sn="112.051" a="35.4623" fwhm="0.0102089" res="21061.7" algo="Sum"/><pk mz="215.12630587" i="794.939" sn="30.6783" a="10.9404" fwhm="0.0119857" res="17948.6" algo="Sum"/><pk mz="216.01564440" i="1256.15" sn="47.9572" a="17.0302" fwhm="0.0112554" res="19192.1" algo="Sum"/><pk mz="216.83361683" i="1178.13" sn="44.3042" a="14.1473" fwhm="0.0107478" res="20174.7" algo="Sum"/><pk mz="216.92290827" i="39523.6" sn="1485.63" a="446.708" fwhm="0.0104126" res="20832.7" algo="Sum"/><pk mz="217.08240260" i="1624.26" sn="61.0409" a="18.8425" fwhm="0.0125821" res="17253.3" algo="Sum"/><pk mz="217.10531879" i="4727.12" sn="177.651" a="65.2321" fwhm="0.0118118" res="18380.4" algo="Sum"/><pk mz="217.13326270" i="1426.79" sn="53.5969" a="18.5875" fwhm="0.0133154" res="16306.9" algo="Sum"/><pk mz="217.92635351" i="937.972" sn="34.8182" a="11.5138" fwhm="0.0106505" res="20461.5" algo="Sum"/><pk mz="218.02839450" i="1278.54" sn="47.4459" a="17.9899" fwhm="0.0111661" res="19526" algo="Sum"/><pk mz="218.13850686" i="792.639" sn="29.3901" a="11.5403" fwhm="0.0123122" res="17717.3" algo="Sum"/><pk mz="218.91998666" i="12654.9" sn="462.607" a="153.925" fwhm="0.0110971" res="19727.7" algo="Sum"/><pk mz="219.02719807" i="425446" sn="15486.8" a="3993.14" fwhm="0.00839506" res="26090" algo="Sum"/><pk mz="219.08349881" i="2974.17" sn="108.048" a="50.4476" fwhm="0.012732" res="17207.3" algo="Sum"/><pk mz="220.03032470" i="26575.8" sn="946.286" a="317.906" fwhm="0.0109025" res="20181.6" algo="Sum"/><pk mz="220.06705335" i="1598.11" sn="56.8312" a="23.6758" fwhm="0.0125578" res="17524.3" algo="Sum"/><pk mz="220.93432541" i="979.025" sn="34.2348" a="13.8624" fwhm="0.0122223" res="18076.3" algo="Sum"/><pk mz="221.02565325" i="29729.4" sn="1037.69" a="400.25" fwhm="0.0120205" res="18387.4" algo="Sum"/><pk mz="221.06373747" i="2768.55" sn="96.5923" a="42.8439" fwhm="0.0119542" res="18492.5" algo="Sum"/><pk mz="221.11643700" i="1004.99" sn="35.0362" a="14.4214" fwhm="0.0126811" res="17436.7" algo="Sum"/><pk mz="222.02908689" i="2044.64" sn="70.5196" a="30.6534" fwhm="0.0131469" res="16888.3" algo="Sum"/><pk mz="222.86794138" i="11114.7" sn="379.764" a="129.987" fwhm="0.0107516" res="20728.8" algo="Sum"/><pk mz="222.97283553" i="746.866" sn="25.5113" a="8.26956" fwhm="0.0111487" res="19999.9" algo="Sum"/><pk mz="222.98829050" i="1019.35" sn="34.8187" a="16.1196" fwhm="0.0143046" res="15588.5" algo="Sum"/><pk mz="223.09509886" i="1269.88" sn="43.3762" a="21.183" fwhm="0.013044" res="17103.3" algo="Sum"/><pk mz="223.13088296" i="775.526" sn="26.4902" a="11.1112" fwhm="0.0123416" res="18079.6" algo="Sum"/><pk mz="224.86520774" i="8320.05" sn="278.439" a="99.6178" fwhm="0.0108384" res="20747.1" algo="Sum"/><pk mz="225.03488223" i="14743.6" sn="493.282" a="189.105" fwhm="0.0114142" res="19715.3" algo="Sum"/><pk mz="225.10976240" i="1190.81" sn="39.8364" a="16.7751" fwhm="0.0121812" res="18480.1" algo="Sum"/><pk mz="225.14496725" i="717.634" sn="24.0072" a="15.2205" fwhm="0.0179043" res="12574.9" algo="Sum"/><pk mz="226.02589921" i="958.883" sn="31.6175" a="10.4797" fwhm="0.0107174" res="21089.7" algo="Sum"/><pk mz="226.04360267" i="2758.71" sn="90.9636" a="43.8437" fwhm="0.0138473" res="16324" algo="Sum"/><pk mz="226.86261340" i="1672.58" sn="54.2937" a="21.2588" fwhm="0.0119281" res="19019.1" algo="Sum"/><pk mz="226.95168302" i="42472.6" sn="1374.26" a="502.551" fwhm="0.0108455" res="20925.9" algo="Sum"/><pk mz="227.07946545" i="2339.77" sn="75.3474" a="37.2641" fwhm="0.0129253" res="17568.6" algo="Sum"/><pk mz="227.12569620" i="3546.25" sn="114.009" a="52.1779" fwhm="0.0123445" res="18398.9" algo="Sum"/><pk mz="227.95524121" i="1616.12" sn="51.0302" a="20.5768" fwhm="0.0109057" res="20902.4" algo="Sum"/><pk mz="228.26900298" i="2121.74" sn="66.6998" a="26.7769" fwhm="0.011624" res="19637.8" algo="Sum"/><pk mz="228.81339247" i="903.782" sn="28.1224" a="11.4344" fwhm="0.0113633" res="20136.2" algo="Sum"/><pk mz="228.95660560" i="624.377" sn="19.3385" a="8.01085" fwhm="0.0145115" res="15777.6" algo="Sum"/><pk mz="228.97313055" i="666.672" sn="20.6485" a="9.2747" fwhm="0.0140433" res="16304.8" algo="Sum"/><pk mz="229.05068196" i="725.408" sn="22.4307" a="10.4202" fwhm="0.0124255" res="18433.9" algo="Sum"/><pk mz="229.15451579" i="2723.43" sn="84.1042" a="40.7858" fwhm="0.013735" res="16684" algo="Sum"/><pk mz="229.21616203" i="696.711" sn="21.5157" a="9.15612" fwhm="0.0110695" res="20707.1" algo="Sum"/><pk mz="229.97949431" i="972.79" sn="29.7307" a="14.9248" fwhm="0.0133156" res="17271.5" algo="Sum"/><pk mz="230.24808257" i="1089.6" sn="33.2871" a="13.1732" fwhm="0.0111187" res="20708.2" algo="Sum"/><pk mz="230.81056069" i="1051.36" sn="31.8478" a="12.7219" fwhm="0.0115657" res="19956.5" algo="Sum"/><pk mz="231.14857015" i="851.189" sn="25.7233" a="13.2963" fwhm="0.0178961" res="12916.1" algo="Sum"/><pk mz="232.89684584" i="42406" sn="1257.04" a="513.674" fwhm="0.0110415" res="21092.8" algo="Sum"/><pk mz="233.00081808" i="2885.58" sn="85.519" a="42.3129" fwhm="0.0125269" res="18600.1" algo="Sum"/><pk mz="233.07864996" i="1099.15" sn="32.575" a="21.5329" fwhm="0.0135363" res="17218.7" algo="Sum"/><pk mz="233.15101736" i="1524.38" sn="45.1775" a="21.5855" fwhm="0.0122173" res="19083.7" algo="Sum"/><pk mz="233.90033375" i="1062.19" sn="31.1634" a="14.9748" fwhm="0.0122949" res="19024.1" algo="Sum"/><pk mz="234.89415589" i="16197.2" sn="467.743" a="212.336" fwhm="0.0119569" res="19645" algo="Sum"/><pk mz="234.98162218" i="1991.71" sn="57.4493" a="28.0925" fwhm="0.0124204" res="18919" algo="Sum"/><pk mz="235.05767623" i="790.655" sn="22.7655" a="11.6846" fwhm="0.0124652" res="18857.1" algo="Sum"/><pk mz="235.09256706" i="2285.84" sn="65.7692" a="39.3958" fwhm="0.0123879" res="18977.7" algo="Sum"/><pk mz="235.13115235" i="676.913" sn="19.4586" a="10.5788" fwhm="0.0138093" res="17027" algo="Sum"/><pk mz="235.16870139" i="714.325" sn="20.5236" a="9.84166" fwhm="0.0117618" res="19994.3" algo="Sum"/><pk mz="236.04078366" i="802.389" sn="22.788" a="15.9578" fwhm="0.0139944" res="16866.7" algo="Sum"/><pk mz="236.89238472" i="1121.16" sn="31.5024" a="18.5291" fwhm="0.0131127" res="18065.8" algo="Sum"/><pk mz="236.99846613" i="1572.02" sn="44.1075" a="22.2783" fwhm="0.0122703" res="19314.8" algo="Sum"/><pk mz="237.11002492" i="1001.65" sn="28.1034" a="15.9182" fwhm="0.0134696" res="17603.3" algo="Sum"/><pk mz="237.14739871" i="1240.96" sn="34.8178" a="18.7353" fwhm="0.0132715" res="17868.9" algo="Sum"/><pk mz="238.84179279" i="5739.33" sn="159.663" a="71.9797" fwhm="0.011784" res="20268.2" algo="Sum"/><pk mz="239.06436213" i="1973.47" sn="54.8475" a="24.5679" fwhm="0.0122985" res="19438.5" algo="Sum"/><pk mz="239.08919728" i="11189.5" sn="310.982" a="153.097" fwhm="0.0122103" res="19580.9" algo="Sum"/><pk mz="239.12548256" i="1280.16" sn="35.5787" a="19.2461" fwhm="0.0173997" res="13743.1" algo="Sum"/><pk mz="239.14026035" i="1095.27" sn="30.4403" a="12.6514" fwhm="0.0139304" res="17166.9" algo="Sum"/><pk mz="239.16201190" i="2652.99" sn="73.733" a="38.1928" fwhm="0.0125765" res="19016.5" algo="Sum"/><pk mz="240.09319108" i="1329.99" sn="36.7487" a="20.4582" fwhm="0.013465" res="17830.9" algo="Sum"/><pk mz="240.83920893" i="4290.83" sn="117.947" a="59.1765" fwhm="0.0123239" res="19542.5" algo="Sum"/><pk mz="240.96740005" i="3238.46" sn="88.9596" a="42.1359" fwhm="0.0118153" res="20394.4" algo="Sum"/><pk mz="241.00882939" i="2991.93" sn="82.1812" a="42.5396" fwhm="0.0128215" res="18797.3" algo="Sum"/><pk mz="241.02846861" i="1057.89" sn="29.0578" a="16.7538" fwhm="0.0141202" res="17069.7" algo="Sum"/><pk mz="241.10402381" i="765.333" sn="21.0219" a="16.8723" fwhm="0.0163626" res="14735.1" algo="Sum"/><pk mz="241.15592950" i="1398.92" sn="38.4251" a="20.6821" fwhm="0.0163779" res="14724.4" algo="Sum"/><pk mz="242.01840884" i="1031.13" sn="27.9555" a="17.8174" fwhm="0.0135151" res="17907.2" algo="Sum"/><pk mz="242.83656248" i="1098.34" sn="29.331" a="15.1063" fwhm="0.0125518" res="19346.7" algo="Sum"/><pk mz="242.92555982" i="25583.7" sn="681.916" a="338.519" fwhm="0.0121344" res="20019.6" algo="Sum"/><pk mz="243.00922315" i="720.899" sn="19.1644" a="13.8698" fwhm="0.0178069" res="13646.9" algo="Sum"/><pk mz="243.05328498" i="967.371" sn="25.6812" a="21.4519" fwhm="0.018848" res="12895.4" algo="Sum"/><pk mz="243.09956501" i="3059.86" sn="81.1028" a="43.1635" fwhm="0.0125773" res="19328.5" algo="Sum"/><pk mz="243.92961581" i="1027.64" sn="26.7526" a="16.1298" fwhm="0.0128958" res="18915.4" algo="Sum"/><pk mz="244.07953982" i="809.342" sn="21.0157" a="11.4825" fwhm="0.0123205" res="19810.9" algo="Sum"/><pk mz="244.92473133" i="2027.12" sn="52.0311" a="32.7775" fwhm="0.0137476" res="17815.8" algo="Sum"/><pk mz="245.04589048" i="1292.07" sn="33.0852" a="19.157" fwhm="0.0125992" res="19449.3" algo="Sum"/><pk mz="245.07861418" i="3207.4" sn="82.0854" a="48.1663" fwhm="0.0131829" res="18590.6" algo="Sum"/><pk mz="245.13055088" i="1142.62" sn="29.2425" a="26.4061" fwhm="0.0205789" res="11911.8" algo="Sum"/><pk mz="245.14909044" i="725.386" sn="18.5644" a="9.71376" fwhm="0.0121951" res="20102.2" algo="Sum"/><pk mz="245.95034319" i="821.562" sn="20.802" a="12.7655" fwhm="0.0137855" res="17841.2" algo="Sum"/><pk mz="246.17029859" i="894.251" sn="22.6233" a="12.8161" fwhm="0.0125774" res="19572.5" algo="Sum"/><pk mz="247.09272202" i="1676.53" sn="41.9282" a="27.1141" fwhm="0.0126367" res="19553.5" algo="Sum"/><pk mz="247.13069311" i="1317.25" sn="32.9422" a="23.3902" fwhm="0.0138134" res="17890.6" algo="Sum"/><pk mz="248.87074342" i="19430.9" sn="477.345" a="254.209" fwhm="0.0120409" res="20668.8" algo="Sum"/><pk mz="248.99893659" i="901.491" sn="22.1374" a="12.9983" fwhm="0.0126995" res="19607" algo="Sum"/><pk mz="249.06072080" i="2867.3" sn="70.3958" a="43.1217" fwhm="0.0151915" res="16394.8" algo="Sum"/><pk mz="249.09681082" i="1165.77" sn="28.6211" a="15.4941" fwhm="0.0158881" res="15678.2" algo="Sum"/><pk mz="249.10779852" i="1376.56" sn="33.7963" a="21.9058" fwhm="0.0154806" res="16091.6" algo="Sum"/><pk mz="249.15570771" i="4804.21" sn="117.95" a="89.932" fwhm="0.0180156" res="13830" algo="Sum"/><pk mz="249.18409133" i="1313.65" sn="32.2518" a="20.4194" fwhm="0.0140478" res="17738.3" algo="Sum"/><pk mz="250.15923657" i="636.663" sn="15.4384" a="15.6582" fwhm="0.025041" res="9989.99" algo="Sum"/><pk mz="250.86823562" i="8856.44" sn="213.501" a="124.202" fwhm="0.0126732" res="19795.1" algo="Sum"/><pk mz="250.92036801" i="994.461" sn="23.9546" a="14.8433" fwhm="0.0132322" res="18962.9" algo="Sum"/><pk mz="250.95648017" i="682.68" sn="16.4287" a="11.5606" fwhm="0.0142352" res="17629.3" algo="Sum"/><pk mz="251.12566567" i="1983.87" sn="47.5539" a="32.4607" fwhm="0.013958" res="17991.5" algo="Sum"/><pk mz="251.16220006" i="883.213" sn="21.162" a="13.7182" fwhm="0.0130812" res="19200.2" algo="Sum"/><pk mz="251.19819927" i="1378.95" sn="33.0091" a="20.82" fwhm="0.0131573" res="19091.9" algo="Sum"/><pk mz="252.86625403" i="1011.43" sn="23.7747" a="15.4151" fwhm="0.0129347" res="19549.4" algo="Sum"/><pk mz="252.91719120" i="644.268" sn="15.1262" a="9.19785" fwhm="0.0126444" res="20002.2" algo="Sum"/><pk mz="253.14079648" i="2040.6" sn="47.8683" a="40.6365" fwhm="0.0152332" res="16617.7" algo="Sum"/><pk mz="254.82123480" i="4347.95" sn="99.881" a="76.2357" fwhm="0.0160005" res="15925.8" algo="Sum"/><pk mz="255.06315371" i="1147.55" sn="26.3302" a="18.2596" fwhm="0.0142737" res="17869.4" algo="Sum"/><pk mz="255.12054015" i="994.648" sn="22.822" a="20.6416" fwhm="0.0184024" res="13863.5" algo="Sum"/><pk mz="255.15696757" i="3774.15" sn="86.597" a="60.3207" fwhm="0.0129341" res="19727.4" algo="Sum"/><pk mz="255.26848804" i="630.963" sn="14.4742" a="9.24284" fwhm="0.0128307" res="19895.2" algo="Sum"/><pk mz="255.97821053" i="1879.26" sn="42.6803" a="26.3134" fwhm="0.0126555" res="20226.6" algo="Sum"/><pk mz="256.15652838" i="1145.43" sn="25.9956" a="21.0604" fwhm="0.0149598" res="17123" algo="Sum"/><pk mz="256.29996607" i="13405.3" sn="303.17" a="189.579" fwhm="0.0128932" res="19878.6" algo="Sum"/><pk mz="256.81920924" i="4899.2" sn="109.877" a="84.5485" fwhm="0.0157843" res="16270.6" algo="Sum"/><pk mz="256.94105639" i="1299.8" sn="29.1369" a="20.5809" fwhm="0.0129947" res="19772.7" algo="Sum"/><pk mz="257.07492878" i="1302.61" sn="29.198" a="22.291" fwhm="0.0138557" res="18553.7" algo="Sum"/><pk mz="257.15196841" i="1332.95" sn="29.878" a="23.6612" fwhm="0.0158433" res="16230.9" algo="Sum"/><pk mz="257.30359149" i="2592.57" sn="57.9804" a="37.6906" fwhm="0.0132795" res="19375.9" algo="Sum"/><pk mz="258.27903119" i="832.25" sn="18.2727" a="11.3398" fwhm="0.0120525" res="21429.6" algo="Sum"/><pk mz="258.81701983" i="2309.86" sn="50.4695" a="37.7084" fwhm="0.0141423" res="18300.9" algo="Sum"/><pk mz="258.89939839" i="7266.55" sn="158.771" a="101.337" fwhm="0.0126418" res="20479.6" algo="Sum"/><pk mz="258.98049481" i="899.879" sn="19.6253" a="14.8991" fwhm="0.0137896" res="18780.8" algo="Sum"/><pk mz="259.02769248" i="667.677" sn="14.5402" a="11.1155" fwhm="0.0151292" res="17121" algo="Sum"/><pk mz="259.13057257" i="2657.04" sn="57.6835" a="42.5392" fwhm="0.0132011" res="19629.5" algo="Sum"/><pk mz="259.16730401" i="885.852" sn="19.2149" a="16.6394" fwhm="0.0168813" res="15352.3" algo="Sum"/><pk mz="260.89802948" i="1039.34" sn="22.0846" a="16.8254" fwhm="0.014206" res="18365.4" algo="Sum"/><pk mz="260.94879583" i="2330.75" sn="49.4645" a="34.1668" fwhm="0.0130433" res="20006.4" algo="Sum"/><pk mz="261.01291436" i="2028.02" sn="43.0126" a="36.6309" fwhm="0.0169767" res="15374.7" algo="Sum"/><pk mz="261.04459656" i="1642.73" sn="34.8283" a="31.2648" fwhm="0.0175354" res="14886.7" algo="Sum"/><pk mz="261.10987703" i="14224.9" sn="301.344" a="208.584" fwhm="0.0127271" res="20516" algo="Sum"/><pk mz="261.12866254" i="3039.67" sn="64.3958" a="42.8794" fwhm="0.0109042" res="23947.5" algo="Sum"/><pk mz="261.92347153" i="795.847" sn="16.7319" a="11.4639" fwhm="0.0127209" res="20590" algo="Sum"/><pk mz="262.11350326" i="2121.13" sn="44.5662" a="30.2056" fwhm="0.0134709" res="19457.8" algo="Sum"/><pk mz="262.91569025" i="678.153" sn="14.1298" a="10.2467" fwhm="0.0136528" res="19257.3" algo="Sum"/><pk mz="262.94653267" i="745.617" sn="15.5371" a="11.4702" fwhm="0.013781" res="19080.4" algo="Sum"/><pk mz="263.00933689" i="911.375" sn="18.9904" a="16.4182" fwhm="0.0148155" res="17752.3" algo="Sum"/><pk mz="263.08714042" i="3415.05" sn="71.1636" a="59.2712" fwhm="0.0149328" res="17618.1" algo="Sum"/><pk mz="263.12376803" i="802.672" sn="16.7238" a="20.8236" fwhm="0.0292789" res="8986.8" algo="Sum"/><pk mz="263.16170886" i="796.817" sn="16.5976" a="11.8091" fwhm="0.0141395" res="18611.8" algo="Sum"/><pk mz="263.19831002" i="5252.91" sn="109.417" a="76.4996" fwhm="0.0134967" res="19501" algo="Sum"/><pk mz="263.23580852" i="885.175" sn="18.4381" a="14.2148" fwhm="0.014358" res="18333.8" algo="Sum"/><pk mz="264.20153139" i="872.287" sn="18.0554" a="14.4197" fwhm="0.0150371" res="17570" algo="Sum"/><pk mz="264.84821079" i="6105.03" sn="125.574" a="111.673" fwhm="0.0170248" res="15556.6" algo="Sum"/><pk mz="264.97329002" i="645.193" sn="13.2682" a="12.0643" fwhm="0.0139774" res="18957.3" algo="Sum"/><pk mz="265.03255185" i="1406.14" sn="28.9168" a="35.5224" fwhm="0.0237372" res="11165.3" algo="Sum"/><pk mz="265.10495754" i="645.683" sn="13.2783" a="10.9839" fwhm="0.0206481" res="12839.2" algo="Sum"/><pk mz="265.13713075" i="1342.33" sn="27.6047" a="33.3614" fwhm="0.0225192" res="11773.8" algo="Sum"/><pk mz="265.17711787" i="944.312" sn="19.4168" a="17.9827" fwhm="0.0151848" res="17463.3" algo="Sum"/><pk mz="266.17292351" i="2174.19" sn="44.3829" a="35.7919" fwhm="0.0141711" res="18782.8" algo="Sum"/><pk mz="266.84672502" i="4871.97" sn="98.2959" a="84.1862" fwhm="0.0161863" res="16486" algo="Sum"/><pk mz="266.89421035" i="805.018" sn="16.2419" a="13.404" fwhm="0.0140801" res="18955.5" algo="Sum"/><pk mz="267.05917325" i="748.423" sn="15.0798" a="12.9817" fwhm="0.0147563" res="18098" algo="Sum"/><pk mz="267.12087377" i="693.317" sn="13.9602" a="14.4893" fwhm="0.0223299" res="11962.5" algo="Sum"/><pk mz="267.15786036" i="1660.78" sn="33.4254" a="26.5628" fwhm="0.0185445" res="14406.3" algo="Sum"/><pk mz="268.84574744" i="1280.3" sn="25.1161" a="21.4932" fwhm="0.0162371" res="16557.5" algo="Sum"/><pk mz="268.89147023" i="651.405" sn="12.766" a="9.89605" fwhm="0.0136499" res="19699.1" algo="Sum"/><pk mz="269.13542855" i="854.107" sn="16.6602" a="20.2841" fwhm="0.0216285" res="12443.6" algo="Sum"/><pk mz="269.22598598" i="689.724" sn="13.4516" a="17.2264" fwhm="0.0173015" res="15560.8" algo="Sum"/><pk mz="270.79788934" i="3050.59" sn="58.3356" a="44.5216" fwhm="0.0136935" res="19775.7" algo="Sum"/><pk mz="270.97778689" i="6324.13" sn="120.791" a="96.8865" fwhm="0.0135148" res="20050.4" algo="Sum"/><pk mz="271.03969394" i="992.575" sn="18.9583" a="22.5504" fwhm="0.0181657" res="14920.4" algo="Sum"/><pk mz="271.09090965" i="653.842" sn="12.4884" a="12.9957" fwhm="0.0172978" res="15671.9" algo="Sum"/><pk mz="271.14743097" i="632.702" sn="12.0847" a="11.2758" fwhm="0.0253431" res="10699.1" algo="Sum"/><pk mz="271.16664788" i="1682.88" sn="32.1432" a="25.8574" fwhm="0.0150023" res="18075" algo="Sum"/><pk mz="271.18839225" i="1975.97" sn="37.7412" a="34.8876" fwhm="0.0147243" res="18417.7" algo="Sum"/><pk mz="271.96336248" i="1837.01" sn="34.8018" a="42.2539" fwhm="0.021938" res="12396.9" algo="Sum"/><pk mz="272.79482523" i="4126.17" sn="77.6397" a="61.0871" fwhm="0.0133849" res="20380.7" algo="Sum"/><pk mz="272.94613019" i="827.709" sn="15.5594" a="19.6996" fwhm="0.0206073" res="13245.1" algo="Sum"/><pk mz="273.14560403" i="772.736" sn="14.5216" a="15.3766" fwhm="0.0156488" res="17454.8" algo="Sum"/><pk mz="273.18157721" i="1396.36" sn="26.2448" a="27.9082" fwhm="0.0162871" res="16772.9" algo="Sum"/><pk mz="273.96153886" i="633.74" sn="11.841" a="13.8103" fwhm="0.0166895" res="16415.2" algo="Sum"/><pk mz="274.14158808" i="828.802" sn="15.4605" a="15.4463" fwhm="0.015271" res="17951.7" algo="Sum"/><pk mz="274.79179368" i="2055.35" sn="37.9259" a="32.9216" fwhm="0.0140831" res="19512.2" algo="Sum"/><pk mz="274.87963507" i="3110.33" sn="57.3928" a="52.3466" fwhm="0.0150599" res="18252.4" algo="Sum"/><pk mz="275.16229846" i="816.964" sn="15.0325" a="13.4878" fwhm="0.017092" res="16098.8" algo="Sum"/><pk mz="276.87826050" i="1774.57" sn="31.972" a="27.881" fwhm="0.014226" res="19462.8" algo="Sum"/><pk mz="276.92298667" i="2465.63" sn="44.365" a="41.6926" fwhm="0.0136939" res="20222.4" algo="Sum"/><pk mz="276.98533600" i="1130.03" sn="20.2953" a="19.2017" fwhm="0.014918" res="18567.2" algo="Sum"/><pk mz="277.01754831" i="629.229" sn="11.2941" a="12.1013" fwhm="0.017261" res="16048.7" algo="Sum"/><pk mz="277.08427052" i="978.436" sn="17.5428" a="19.3894" fwhm="0.0211966" res="13072.1" algo="Sum"/><pk mz="277.10474687" i="1180.82" sn="21.1622" a="21.8941" fwhm="0.0187766" res="14758" algo="Sum"/><pk mz="277.14120133" i="704.781" sn="12.6193" a="14.2844" fwhm="0.0170888" res="16217.7" algo="Sum"/><pk mz="277.17830638" i="877.595" sn="15.7001" a="14.1287" fwhm="0.0148795" res="18628.2" algo="Sum"/><pk mz="277.21420207" i="1104.16" sn="19.7496" a="17.0515" fwhm="0.0139258" res="19906.5" algo="Sum"/><pk mz="278.24565291" i="793.074" sn="14.0665" a="14.266" fwhm="0.016734" res="16627.6" algo="Sum"/><pk mz="278.89244272" i="1535.96" sn="26.9164" a="24.7433" fwhm="0.014755" res="18901.6" algo="Sum"/><pk mz="278.92012412" i="952.943" sn="16.6839" a="16.4126" fwhm="0.0149087" res="18708.6" algo="Sum"/><pk mz="279.05785524" i="1014.5" sn="17.7175" a="17.8526" fwhm="0.0156972" res="17777.5" algo="Sum"/><pk mz="279.08420971" i="1326.56" sn="23.1674" a="21.0257" fwhm="0.0162281" res="17197.6" algo="Sum"/><pk mz="279.10233224" i="784.865" sn="13.7046" a="12.0836" fwhm="0.0147322" res="18945" algo="Sum"/><pk mz="279.15760806" i="3118.37" sn="54.4543" a="53.1484" fwhm="0.0149289" res="18699.1" algo="Sum"/><pk mz="279.19274872" i="673.57" sn="11.7642" a="11.3508" fwhm="0.0162217" res="17211.1" algo="Sum"/><pk mz="279.23008470" i="1376.51" sn="24.041" a="24.127" fwhm="0.0145171" res="19234.6" algo="Sum"/><pk mz="280.09179303" i="1001.58" sn="17.3029" a="19.9354" fwhm="0.0162512" res="17235.1" algo="Sum"/><pk mz="280.82665379" i="2959.62" sn="50.6052" a="48.5827" fwhm="0.0139289" res="20161.5" algo="Sum"/><pk mz="281.15078766" i="2118.35" sn="36.2208" a="44.3927" fwhm="0.0164206" res="17121.8" algo="Sum"/><pk mz="281.17107649" i="932.747" sn="15.9486" a="19.0928" fwhm="0.0194399" res="14463.6" algo="Sum"/><pk mz="281.20879336" i="1853.48" sn="31.6919" a="31.1361" fwhm="0.0143443" res="19604.2" algo="Sum"/><pk mz="281.24591898" i="622.014" sn="10.635" a="10.8153" fwhm="0.0146461" res="19202.8" algo="Sum"/><pk mz="281.99382908" i="663.264" sn="11.2719" a="12.0763" fwhm="0.0150306" res="18761.3" algo="Sum"/><pk mz="282.20513881" i="1410.62" sn="23.948" a="25.2464" fwhm="0.0189946" res="14857.1" algo="Sum"/><pk mz="282.27946943" i="1324.01" sn="22.4351" a="21.013" fwhm="0.0142288" res="19838.7" algo="Sum"/><pk mz="282.82342814" i="2841.52" sn="47.7037" a="47.6737" fwhm="0.0146194" res="19345.8" algo="Sum"/><pk mz="283.03041255" i="922.474" sn="15.4834" a="16.8817" fwhm="0.0159595" res="17734.3" algo="Sum"/><pk mz="283.15230124" i="1238.75" sn="20.7868" a="18.9021" fwhm="0.0198914" res="14234.9" algo="Sum"/><pk mz="283.16485463" i="1351.89" sn="22.6853" a="28.0873" fwhm="0.0215926" res="13114" algo="Sum"/><pk mz="283.20584574" i="802.202" sn="13.4483" a="14.6583" fwhm="0.0196785" res="14391.7" algo="Sum"/><pk mz="283.29886053" i="622.576" sn="10.4056" a="9.6068" fwhm="0.0167906" res="16872.5" algo="Sum"/><pk mz="284.29592452" i="817.715" sn="13.5074" a="13.9479" fwhm="0.0160788" res="17681.4" algo="Sum"/><pk mz="284.33125760" i="2799.59" sn="46.223" a="45.7051" fwhm="0.014864" res="19128.8" algo="Sum"/><pk mz="284.82118242" i="1062.79" sn="17.4844" a="21.5142" fwhm="0.0157203" res="18118.1" algo="Sum"/><pk mz="284.91017350" i="2364.64" sn="38.8678" a="37.034" fwhm="0.0140564" res="20269.1" algo="Sum"/><pk mz="285.07146986" i="640.474" sn="10.4697" a="12.8628" fwhm="0.0173199" res="16459.2" algo="Sum"/><pk mz="285.13042271" i="1487.64" sn="24.2759" a="38.8358" fwhm="0.0215397" res="13237.4" algo="Sum"/><pk mz="285.16630171" i="1665.89" sn="27.1693" a="35.7198" fwhm="0.0219666" res="12981.8" algo="Sum"/><pk mz="285.22100193" i="1292.61" sn="21.0785" a="22.8097" fwhm="0.0145663" res="19580.8" algo="Sum"/><pk mz="285.33504080" i="654.841" sn="10.6731" a="10.2396" fwhm="0.0134274" res="21250.3" algo="Sum"/><pk mz="285.98805305" i="818.596" sn="13.2131" a="14.6151" fwhm="0.0158065" res="18093.1" algo="Sum"/><pk mz="286.77134603" i="1722.53" sn="27.5841" a="25.19" fwhm="0.0129354" res="22169.5" algo="Sum"/><pk mz="286.90788951" i="832.083" sn="13.2733" a="13.1548" fwhm="0.0144283" res="19885.1" algo="Sum"/><pk mz="286.95176824" i="3797.25" sn="60.5263" a="63.7311" fwhm="0.0148691" res="19298.5" algo="Sum"/><pk mz="287.01287134" i="793.665" sn="12.647" a="18.4256" fwhm="0.0199505" res="14386.2" algo="Sum"/><pk mz="287.05530781" i="2303.25" sn="36.705" a="44.0405" fwhm="0.016225" res="17692.2" algo="Sum"/><pk mz="287.16167490" i="789.209" sn="12.577" a="15.1356" fwhm="0.0208236" res="13790.2" algo="Sum"/><pk mz="287.19836754" i="955.108" sn="15.2205" a="17.1611" fwhm="0.0167669" res="17128.9" algo="Sum"/><pk mz="287.23677802" i="1925.75" sn="30.6858" a="32.6845" fwhm="0.0150237" res="19119" algo="Sum"/><pk mz="287.93869648" i="1073.47" sn="16.965" a="24.9433" fwhm="0.0154358" res="18653.9" algo="Sum"/><pk mz="288.21705362" i="1155.47" sn="18.2462" a="24.0226" fwhm="0.0165759" res="17387.7" algo="Sum"/><pk mz="288.28974441" i="757.28" sn="11.9573" a="12.6065" fwhm="0.0132008" res="21838.9" algo="Sum"/><pk mz="288.76882188" i="2338.03" sn="36.6519" a="35.5071" fwhm="0.0138524" res="20846.1" algo="Sum"/><pk mz="288.92179251" i="2647.15" sn="41.4732" a="47.2182" fwhm="0.0158122" res="18272" algo="Sum"/><pk mz="289.17817741" i="1130.61" sn="17.7053" a="19.4831" fwhm="0.0159327" res="18150" algo="Sum"/><pk mz="289.21609041" i="774.679" sn="12.1306" a="14.2339" fwhm="0.0165436" res="17482.1" algo="Sum"/><pk mz="289.25165275" i="762.982" sn="11.9471" a="13.246" fwhm="0.0154499" res="18722" algo="Sum"/><pk mz="290.76563959" i="1272.69" sn="19.7141" a="20.6489" fwhm="0.0143047" res="20326.6" algo="Sum"/><pk mz="290.85521572" i="2299.69" sn="35.6183" a="38.4455" fwhm="0.0146292" res="19881.8" algo="Sum"/><pk mz="291.12046722" i="872.954" sn="13.5178" a="18.2598" fwhm="0.016372" res="17781.6" algo="Sum"/><pk mz="291.15756194" i="740.423" sn="11.4662" a="15.1142" fwhm="0.0197868" res="14714.8" algo="Sum"/><pk mz="291.19490152" i="2215.19" sn="34.3044" a="37.4844" fwhm="0.0155324" res="18747.6" algo="Sum"/><pk mz="291.23040431" i="972.217" sn="15.0558" a="16.3474" fwhm="0.0146544" res="19873.2" algo="Sum"/><pk mz="291.26598564" i="848.157" sn="13.1299" a="13.8255" fwhm="0.0143475" res="20300.9" algo="Sum"/><pk mz="292.85235046" i="1720.74" sn="26.2376" a="28.0968" fwhm="0.0141768" res="20657.2" algo="Sum"/><pk mz="292.89741343" i="972.898" sn="14.8346" a="19.4137" fwhm="0.0165849" res="17660.5" algo="Sum"/><pk mz="293.02117654" i="638.62" sn="9.71967" a="12.3415" fwhm="0.0161903" res="18098.6" algo="Sum"/><pk mz="293.09799934" i="32597.8" sn="495.175" a="498.657" fwhm="0.014016" res="20911.7" algo="Sum"/><pk mz="293.13324878" i="703.598" sn="10.6796" a="15.6075" fwhm="0.0334864" res="8753.8" algo="Sum"/><pk mz="293.17269813" i="1408.53" sn="21.3553" a="31.6907" fwhm="0.0217523" res="13477.8" algo="Sum"/><pk mz="293.20872645" i="1419.61" sn="21.504" a="24.0795" fwhm="0.0155973" res="18798.7" algo="Sum"/><pk mz="293.24522085" i="1403.17" sn="21.2482" a="23.024" fwhm="0.0147283" res="19910.3" algo="Sum"/><pk mz="294.10109491" i="3903.58" sn="58.5793" a="66.4189" fwhm="0.0144902" res="20296.5" algo="Sum"/><pk mz="294.86588197" i="995.318" sn="14.8166" a="16.0624" fwhm="0.0180084" res="16373.8" algo="Sum"/><pk mz="294.93886681" i="2879.53" sn="42.7625" a="48.5339" fwhm="0.0147544" res="19989.9" algo="Sum"/><pk mz="295.10215624" i="1082.24" sn="16.0112" a="25.7325" fwhm="0.0190433" res="15496.4" algo="Sum"/><pk mz="295.15304456" i="704.092" sn="10.414" a="9.56942" fwhm="0.0194034" res="15211.4" algo="Sum"/><pk mz="295.16484255" i="726.061" sn="10.739" a="8.81564" fwhm="0.0135512" res="21781.5" algo="Sum"/><pk mz="295.18816304" i="2859.44" sn="42.2958" a="54.1963" fwhm="0.015782" res="18704" algo="Sum"/><pk mz="295.22465839" i="3682.84" sn="54.4664" a="59.7842" fwhm="0.014167" res="20839" algo="Sum"/><pk mz="296.15254362" i="655.608" sn="9.61365" a="16.4804" fwhm="0.0178332" res="16606.8" algo="Sum"/><pk mz="296.22087833" i="2758.64" sn="40.4507" a="55.1263" fwhm="0.0171027" res="17320.1" algo="Sum"/><pk mz="296.80051424" i="1053.13" sn="15.2814" a="17.9363" fwhm="0.015722" res="18878" algo="Sum"/><pk mz="297.12705145" i="776.059" sn="11.2248" a="12.3198" fwhm="0.0213057" res="13945.9" algo="Sum"/><pk mz="297.14576471" i="676.807" sn="9.79066" a="11.8551" fwhm="0.0227307" res="13072.4" algo="Sum"/><pk mz="297.16912331" i="1002.69" sn="14.5054" a="16.3171" fwhm="0.0215659" res="13779.6" algo="Sum"/><pk mz="297.22232296" i="897.315" sn="12.9809" a="19.1841" fwhm="0.0258469" res="11499.4" algo="Sum"/><pk mz="297.23785868" i="709.961" sn="10.2706" a="10.8737" fwhm="0.0147032" res="20215.8" algo="Sum"/><pk mz="298.17788609" i="642.171" sn="9.22163" a="14.5018" fwhm="0.0183397" res="16258.6" algo="Sum"/><pk mz="298.34700968" i="1974.86" sn="28.3432" a="35.8337" fwhm="0.0164075" res="18183.6" algo="Sum"/><pk mz="298.79790004" i="1232.46" sn="17.564" a="23.7887" fwhm="0.0151525" res="19719.4" algo="Sum"/><pk mz="299.11020471" i="1809.85" sn="25.7639" a="34.4198" fwhm="0.0172574" res="17332.3" algo="Sum"/><pk mz="299.16173368" i="3812.57" sn="54.2734" a="77.2325" fwhm="0.0159532" res="18752.4" algo="Sum"/><pk mz="299.19698865" i="2617.46" sn="37.2558" a="55.5994" fwhm="0.0189421" res="15795.4" algo="Sum"/><pk mz="300.00442476" i="711.143" sn="10.084" a="13.1838" fwhm="0.015689" res="19122" algo="Sum"/><pk mz="300.16487165" i="723.695" sn="10.2495" a="17.476" fwhm="0.019313" res="15542.2" algo="Sum"/><pk mz="300.88406458" i="1926.87" sn="27.0189" a="36.1532" fwhm="0.0155258" res="19379.6" algo="Sum"/><pk mz="300.98677286" i="932.453" sn="13.075" a="26.4201" fwhm="0.022878" res="13156.2" algo="Sum"/><pk mz="301.14134454" i="213934" sn="2992.88" a="2930.64" fwhm="0.0123439" res="24396" algo="Sum"/><pk mz="301.21197129" i="6674.6" sn="93.1907" a="120.748" fwhm="0.0159908" res="18836.6" algo="Sum"/><pk mz="302.14439623" i="35189.3" sn="484.738" a="579.786" fwhm="0.0146334" res="20647.5" algo="Sum"/><pk mz="302.21576309" i="1645.81" sn="22.6475" a="29.9692" fwhm="0.0157315" res="19210.8" algo="Sum"/><pk mz="302.24530770" i="1596.99" sn="21.9758" a="29.3573" fwhm="0.0169396" res="17842.6" algo="Sum"/><pk mz="302.88193337" i="853.701" sn="11.6828" a="15.079" fwhm="0.0151275" res="20021.9" algo="Sum"/><pk mz="302.92665262" i="761.353" sn="10.4042" a="16.9507" fwhm="0.0197263" res="15356.5" algo="Sum"/><pk mz="302.97090699" i="746.741" sn="10.1915" a="13.9331" fwhm="0.0189437" res="15993.2" algo="Sum"/><pk mz="303.14716331" i="4896.85" sn="66.5655" a="91.8729" fwhm="0.0170612" res="17768.2" algo="Sum"/><pk mz="303.19333066" i="2933.71" sn="39.8806" a="52.9996" fwhm="0.0161996" res="18716.1" algo="Sum"/><pk mz="303.22939096" i="4738.47" sn="64.4131" a="93.2096" fwhm="0.0167294" res="18125.5" algo="Sum"/><pk mz="304.23277588" i="1185.6" sn="15.9775" a="24.9017" fwhm="0.0180517" res="16853.4" algo="Sum"/><pk mz="304.26084828" i="4719.32" sn="63.5992" a="80.0493" fwhm="0.0154228" res="19728" algo="Sum"/><pk mz="304.29970182" i="692.249" sn="9.32899" a="13.4478" fwhm="0.0189075" res="16094.1" algo="Sum"/><pk mz="304.74284716" i="758.306" sn="10.1673" a="11.8711" fwhm="0.0144244" res="21126.8" algo="Sum"/><pk mz="304.89594061" i="1353.5" sn="18.0813" a="23.4955" fwhm="0.0159129" res="19160.3" algo="Sum"/><pk mz="305.06564454" i="1293.06" sn="17.2597" a="25.903" fwhm="0.0159166" res="19166.5" algo="Sum"/><pk mz="305.15786404" i="1947.22" sn="25.9906" a="48.2336" fwhm="0.0278791" res="10945.7" algo="Sum"/><pk mz="305.20985248" i="903.312" sn="12.057" a="17.9946" fwhm="0.022045" res="13844.8" algo="Sum"/><pk mz="305.24576542" i="5600.1" sn="74.7384" a="112.644" fwhm="0.0160221" res="19051.5" algo="Sum"/><pk mz="305.27797960" i="930.906" sn="12.4238" a="14.1335" fwhm="0.0126852" res="24065.8" algo="Sum"/><pk mz="306.24915526" i="1147.89" sn="15.1607" a="20.6071" fwhm="0.0168279" res="18198.9" algo="Sum"/><pk mz="306.27709650" i="1434.52" sn="18.9463" a="25.8017" fwhm="0.0171959" res="17811" algo="Sum"/><pk mz="306.82911185" i="886.033" sn="11.6127" a="17.1838" fwhm="0.0160014" res="19175.2" algo="Sum"/><pk mz="306.95759527" i="918.68" sn="12.037" a="18.6327" fwhm="0.0170213" res="18033.8" algo="Sum"/><pk mz="307.20225938" i="1390.15" sn="18.2041" a="31.4102" fwhm="0.0243466" res="12617.9" algo="Sum"/><pk mz="307.22429459" i="1103" sn="14.444" a="20.0963" fwhm="0.0219565" res="13992.4" algo="Sum"/><pk mz="307.26081588" i="2019.87" sn="26.4504" a="37.5783" fwhm="0.016069" res="19121.4" algo="Sum"/><pk mz="308.82669506" i="715.959" sn="9.23962" a="12.3706" fwhm="0.0148833" res="20749.8" algo="Sum"/><pk mz="308.87860762" i="802.9" sn="10.3616" a="15.8116" fwhm="0.0159896" res="19317.5" algo="Sum"/><pk mz="308.95394473" i="1186.85" sn="15.3153" a="22.4799" fwhm="0.0158551" res="19486.1" algo="Sum"/><pk mz="309.20416622" i="15751.9" sn="203.12" a="309.707" fwhm="0.0170694" res="18114.6" algo="Sum"/><pk mz="309.27664022" i="1050.16" sn="13.5391" a="19.7325" fwhm="0.0166602" res="18563.8" algo="Sum"/><pk mz="310.20693615" i="3181.83" sn="40.6218" a="64.3054" fwhm="0.0180573" res="17179" algo="Sum"/><pk mz="310.87564838" i="724.79" sn="9.20799" a="12.3412" fwhm="0.0157317" res="19761.1" algo="Sum"/><pk mz="310.91288798" i="2478.87" sn="31.4916" a="43.1521" fwhm="0.0158043" res="19672.6" algo="Sum"/><pk mz="311.16162126" i="795.533" sn="10.0825" a="20.9543" fwhm="0.0245002" res="12700.3" algo="Sum"/><pk mz="311.19915523" i="1583.19" sn="20.058" a="37.3665" fwhm="0.026379" res="11797.2" algo="Sum"/><pk mz="311.22040644" i="1804.33" sn="22.8616" a="55.6842" fwhm="0.031432" res="9901.39" algo="Sum"/><pk mz="312.19451391" i="1049" sn="13.193" a="23.1776" fwhm="0.0194337" res="16064.6" algo="Sum"/><pk mz="312.78102231" i="787.392" sn="9.85802" a="16.5752" fwhm="0.0192001" res="16290.6" algo="Sum"/><pk mz="313.17651099" i="1175.3" sn="14.6024" a="24.7007" fwhm="0.0260151" res="12038.3" algo="Sum"/><pk mz="313.21350612" i="2810.27" sn="34.9169" a="57.1373" fwhm="0.0172123" res="18197" algo="Sum"/><pk mz="314.23166786" i="2115.03" sn="26.0881" a="49.4326" fwhm="0.018774" res="16737.6" algo="Sum"/><pk mz="314.77851874" i="1173.17" sn="14.3406" a="23.7198" fwhm="0.0174745" res="18013.6" algo="Sum"/><pk mz="315.07974054" i="42549" sn="519.07" a="708.492" fwhm="0.0149005" res="21145.6" algo="Sum"/><pk mz="315.13506225" i="1517.21" sn="18.5088" a="31.9443" fwhm="0.0232835" res="13534.7" algo="Sum"/><pk mz="315.15763259" i="1329.85" sn="16.2252" a="22.6522" fwhm="0.0204417" res="15417.4" algo="Sum"/><pk mz="315.19308351" i="45543.3" sn="555.651" a="741.806" fwhm="0.0147824" res="21322.2" algo="Sum"/><pk mz="315.22943626" i="2495.93" sn="30.4535" a="52.9329" fwhm="0.0224586" res="14036" algo="Sum"/><pk mz="316.08290197" i="5127.45" sn="61.963" a="90.9224" fwhm="0.0159202" res="19854.2" algo="Sum"/><pk mz="316.11113954" i="2416.82" sn="29.2043" a="41.2941" fwhm="0.0169308" res="18670.8" algo="Sum"/><pk mz="316.19641765" i="8805.04" sn="106.398" a="153.703" fwhm="0.0157727" res="20047" algo="Sum"/><pk mz="316.24746421" i="2695.48" sn="32.5715" a="60.7696" fwhm="0.0181617" res="17412.9" algo="Sum"/><pk mz="316.77601936" i="664.372" sn="7.97064" a="15.1794" fwhm="0.0177593" res="17837.2" algo="Sum"/><pk mz="316.85883593" i="689.004" sn="8.26438" a="13.2555" fwhm="0.0172536" res="18364.8" algo="Sum"/><pk mz="316.98553869" i="1306.92" sn="15.6753" a="25.1993" fwhm="0.0166647" res="19021.4" algo="Sum"/><pk mz="317.08458662" i="1030.83" sn="12.3638" a="15.3072" fwhm="0.0183159" res="17312" algo="Sum"/><pk mz="317.11496021" i="35149.4" sn="421.584" a="598.707" fwhm="0.0151257" res="20965.4" algo="Sum"/><pk mz="317.17539915" i="1493.97" sn="17.9183" a="31.8717" fwhm="0.0254753" res="12450.3" algo="Sum"/><pk mz="317.20525445" i="2241.59" sn="26.8859" a="57.4309" fwhm="0.0281272" res="11277.5" algo="Sum"/><pk mz="317.24579886" i="3698.09" sn="44.3578" a="70.3515" fwhm="0.0174369" res="18194" algo="Sum"/><pk mz="318.11827361" i="6261.87" sn="74.6147" a="109.312" fwhm="0.0155185" res="20499.4" algo="Sum"/><pk mz="318.16578204" i="887.908" sn="10.5795" a="18.4759" fwhm="0.0207537" res="15330.6" algo="Sum"/><pk mz="318.21447604" i="639.333" sn="7.615" a="13.6065" fwhm="0.0243455" res="13070.8" algo="Sum"/><pk mz="318.24680868" i="1032.07" sn="12.2808" a="22.3258" fwhm="0.018538" res="17167.3" algo="Sum"/><pk mz="318.97292440" i="897.126" sn="10.6041" a="27.2587" fwhm="0.0293416" res="10871" algo="Sum"/><pk mz="319.04023164" i="836.153" sn="9.88338" a="21.8315" fwhm="0.0187199" res="17042.8" algo="Sum"/><pk mz="319.11493686" i="3209.78" sn="37.8978" a="67.5468" fwhm="0.0186664" res="17095.7" algo="Sum"/><pk mz="319.15208972" i="1615.48" sn="19.0551" a="31.3652" fwhm="0.0203165" res="15709" algo="Sum"/><pk mz="319.19295591" i="806.971" sn="9.51077" a="19.3029" fwhm="0.0351971" res="9068.72" algo="Sum"/><pk mz="319.22549128" i="2663.36" sn="31.3611" a="50.8253" fwhm="0.0170515" res="18721.2" algo="Sum"/><pk mz="319.26048251" i="1688.52" sn="19.8627" a="29.7691" fwhm="0.0166305" res="19197.3" algo="Sum"/><pk mz="319.29688861" i="1095.4" sn="12.8727" a="19.8031" fwhm="0.0169248" res="18865.6" algo="Sum"/><pk mz="320.11924354" i="626.179" sn="7.31535" a="17.4786" fwhm="0.0277898" res="11519.3" algo="Sum"/><pk mz="320.23266831" i="1229.17" sn="14.3378" a="24.7474" fwhm="0.0181414" res="17652" algo="Sum"/><pk mz="321.13095542" i="1139.92" sn="13.1868" a="29.5335" fwhm="0.0257649" res="12463.9" algo="Sum"/><pk mz="321.18019845" i="1746.92" sn="20.2067" a="32.1971" fwhm="0.0225408" res="14248.8" algo="Sum"/><pk mz="321.23804153" i="2695.17" sn="31.1731" a="60.9641" fwhm="0.0263952" res="12170.3" algo="Sum"/><pk mz="321.27589978" i="823.487" sn="9.52406" a="16.2679" fwhm="0.0169358" res="18970.2" algo="Sum"/><pk mz="322.24075807" i="725.408" sn="8.32433" a="25.7442" fwhm="0.0329309" res="9785.35" algo="Sum"/><pk mz="322.81115213" i="1236.79" sn="14.1206" a="23.7288" fwhm="0.0159428" res="20248.1" algo="Sum"/><pk mz="322.93115331" i="776.559" sn="8.84427" a="16.9194" fwhm="0.0183966" res="17553.9" algo="Sum"/><pk mz="323.10440195" i="647.49" sn="7.37339" a="17.6821" fwhm="0.0259131" res="12468.7" algo="Sum"/><pk mz="323.19750068" i="4339.68" sn="49.4188" a="101.221" fwhm="0.0183303" res="17631.8" algo="Sum"/><pk mz="323.22679936" i="1183.7" sn="13.4795" a="26.4673" fwhm="0.0318059" res="10162.5" algo="Sum"/><pk mz="323.25477434" i="1183.74" sn="13.4791" a="24.7591" fwhm="0.0234567" res="13780.9" algo="Sum"/><pk mz="324.20189219" i="1066.41" sn="12.0455" a="25.6528" fwhm="0.0189255" res="17130.4" algo="Sum"/><pk mz="324.80808429" i="1594.18" sn="17.8895" a="28.9658" fwhm="0.015735" res="20642.3" algo="Sum"/><pk mz="324.85259004" i="677.12" sn="7.59667" a="12.7186" fwhm="0.0156531" res="20753.2" algo="Sum"/><pk mz="324.92779153" i="829.354" sn="9.30188" a="15.403" fwhm="0.0156356" res="20781.3" algo="Sum"/><pk mz="325.17751356" i="2770.65" sn="31.0446" a="59.7209" fwhm="0.0216105" res="15047.2" algo="Sum"/><pk mz="325.21299325" i="20811.5" sn="233.189" a="407.116" fwhm="0.0164505" res="19769.2" algo="Sum"/><pk mz="325.26996101" i="691.91" sn="7.75272" a="14.6958" fwhm="0.0237453" res="13698.3" algo="Sum"/><pk mz="326.18084655" i="642.505" sn="7.16039" a="13.5963" fwhm="0.0222084" res="14687.3" algo="Sum"/><pk mz="326.21660676" i="4392.51" sn="48.9523" a="91.5908" fwhm="0.0172653" res="18894.4" algo="Sum"/><pk mz="326.80606757" i="850.153" sn="9.43217" a="18.5785" fwhm="0.0179404" res="18216.2" algo="Sum"/><pk mz="326.84972260" i="682.973" sn="7.57717" a="12.4159" fwhm="0.0168793" res="19363.9" algo="Sum"/><pk mz="326.88703758" i="810.571" sn="8.99252" a="16.2548" fwhm="0.0180958" res="18064.3" algo="Sum"/><pk mz="327.01494423" i="2487.64" sn="27.5872" a="44.4102" fwhm="0.016632" res="19661.8" algo="Sum"/><pk mz="327.05193339" i="694.864" sn="7.7057" a="13.2531" fwhm="0.0170728" res="19156.3" algo="Sum"/><pk mz="327.19534286" i="6741.99" sn="74.7329" a="150.961" fwhm="0.017965" res="18212.9" algo="Sum"/><pk mz="327.22902403" i="45410.2" sn="503.358" a="799.652" fwhm="0.0157" res="20842.6" algo="Sum"/><pk mz="328.19895983" i="1298.08" sn="14.3008" a="29.2646" fwhm="0.019919" res="16476.7" algo="Sum"/><pk mz="328.23237052" i="10045.8" sn="110.585" a="182.607" fwhm="0.0159692" res="20554.1" algo="Sum"/><pk mz="328.75632367" i="689.579" sn="7.55195" a="12.9185" fwhm="0.016036" res="20501.1" algo="Sum"/><pk mz="328.99905892" i="636.184" sn="6.96682" a="20.188" fwhm="0.0268894" res="12235.3" algo="Sum"/><pk mz="329.17696787" i="1853.31" sn="20.2018" a="39.0178" fwhm="0.0241721" res="13618.1" algo="Sum"/><pk mz="329.20990059" i="6799.25" sn="74.0522" a="146.157" fwhm="0.0191117" res="17225.6" algo="Sum"/><pk mz="329.24361339" i="10412.8" sn="113.315" a="201.447" fwhm="0.0177511" res="18547.8" algo="Sum"/><pk mz="330.21314384" i="1468.92" sn="15.8535" a="34.5441" fwhm="0.0204415" res="16154" algo="Sum"/><pk mz="330.24704859" i="2454.98" sn="26.4958" a="48.8511" fwhm="0.0182209" res="18124.6" algo="Sum"/><pk mz="330.75335749" i="1160.53" sn="12.4886" a="21.374" fwhm="0.016085" res="20562.8" algo="Sum"/><pk mz="331.04610262" i="35128.5" sn="375.184" a="689.534" fwhm="0.0179134" res="18480.4" algo="Sum"/><pk mz="331.16841255" i="17012.2" sn="181.607" a="242.788" fwhm="0.0136761" res="24215.2" algo="Sum"/><pk mz="331.18754292" i="39193.4" sn="418.349" a="740.766" fwhm="0.0171259" res="19338.4" algo="Sum"/><pk mz="331.22205728" i="2758.75" sn="29.4502" a="49.7717" fwhm="0.0175464" res="18876.9" algo="Sum"/><pk mz="331.25942965" i="1619.92" sn="17.2971" a="35.9381" fwhm="0.0205365" res="16130.3" algo="Sum"/><pk mz="332.04907983" i="4228.17" sn="44.7978" a="86.7792" fwhm="0.0185847" res="17866.8" algo="Sum"/><pk mz="332.08541317" i="1136.42" sn="12.0405" a="20.9736" fwhm="0.0188612" res="17606.8" algo="Sum"/><pk mz="332.17425718" i="3491.27" sn="36.9834" a="45.5758" fwhm="0.0126725" res="26212.1" algo="Sum"/><pk mz="332.19082961" i="7749.78" sn="82.0943" a="159.851" fwhm="0.01806" res="18393.8" algo="Sum"/><pk mz="332.22680936" i="673.894" sn="7.13864" a="18.6629" fwhm="0.0358795" res="9259.51" algo="Sum"/><pk mz="332.29234269" i="1364.71" sn="14.4584" a="26.7081" fwhm="0.0174013" res="19095.8" algo="Sum"/><pk mz="332.75060119" i="811.786" sn="8.55887" a="15.8948" fwhm="0.0164006" res="20289" algo="Sum"/><pk mz="332.83973594" i="2251.79" sn="23.6695" a="39.5702" fwhm="0.015664" res="21248.8" algo="Sum"/><pk mz="332.95814833" i="1180.9" sn="12.4021" a="31.6147" fwhm="0.0248417" res="13403.2" algo="Sum"/><pk mz="333.05061732" i="1493.81" sn="15.6883" a="34.6126" fwhm="0.0199631" res="16683.4" algo="Sum"/><pk mz="333.16737876" i="2537.05" sn="26.6482" a="71.7375" fwhm="0.0262326" res="12700.5" algo="Sum"/><pk mz="333.19800607" i="1806.32" sn="18.9697" a="48.165" fwhm="0.0311722" res="10688.9" algo="Sum"/><pk mz="333.24061873" i="1342.19" sn="14.0971" a="27.0912" fwhm="0.0190449" res="17497.7" algo="Sum"/><pk mz="333.27630856" i="1119.28" sn="11.7584" a="23.3521" fwhm="0.0180838" res="18429.6" algo="Sum"/><pk mz="333.31286665" i="994.013" sn="10.4426" a="21.5802" fwhm="0.0190038" res="17539.2" algo="Sum"/><pk mz="334.83700225" i="2089.33" sn="21.6657" a="38.1126" fwhm="0.0165274" res="20259.6" algo="Sum"/><pk mz="335.03713696" i="762.505" sn="7.90633" a="17.3713" fwhm="0.0182915" res="18316.5" algo="Sum"/><pk mz="335.12451627" i="769.111" sn="7.97499" a="16.717" fwhm="0.0264913" res="12650.3" algo="Sum"/><pk mz="335.16146924" i="826.523" sn="8.5703" a="22.1953" fwhm="0.0280081" res="11966.6" algo="Sum"/><pk mz="335.19395121" i="635.185" sn="6.5863" a="14.4784" fwhm="0.0324917" res="10316.3" algo="Sum"/><pk mz="335.21998082" i="1376.5" sn="14.273" a="35.5528" fwhm="0.024514" res="13674.6" algo="Sum"/><pk mz="335.25562504" i="1202.87" sn="12.4726" a="22.6103" fwhm="0.0181949" res="18425.8" algo="Sum"/><pk mz="335.29213536" i="1084.27" sn="11.2429" a="23.5053" fwhm="0.0180578" res="18567.7" algo="Sum"/><pk mz="336.83494905" i="742.319" sn="7.60973" a="18.3092" fwhm="0.0222544" res="15135.6" algo="Sum"/><pk mz="337.06142656" i="28366" sn="290.761" a="510.312" fwhm="0.0160061" res="21058.3" algo="Sum"/><pk mz="337.17701216" i="2407.83" sn="24.6798" a="52.0409" fwhm="0.0201484" res="16734.7" algo="Sum"/><pk mz="337.21142969" i="1497.53" sn="15.343" a="36.6461" fwhm="0.0333801" res="10102.2" algo="Sum"/><pk mz="337.23354805" i="1254.49" sn="12.8451" a="24.7856" fwhm="0.0238958" res="14112.7" algo="Sum"/><pk mz="337.27108911" i="1722.21" sn="17.6165" a="32.311" fwhm="0.0176497" res="19109.1" algo="Sum"/><pk mz="337.30745729" i="3382.92" sn="34.5693" a="63.1255" fwhm="0.0170516" res="19781.6" algo="Sum"/><pk mz="338.06469627" i="3315.94" sn="33.7473" a="67.1214" fwhm="0.017329" res="19508.6" algo="Sum"/><pk mz="338.31072942" i="735.2" sn="7.44084" a="12.4055" fwhm="0.0188645" res="17933.8" algo="Sum"/><pk mz="338.34161500" i="6397.94" sn="64.7558" a="120.015" fwhm="0.017197" res="19674.5" algo="Sum"/><pk mz="338.78481540" i="1379.69" sn="13.942" a="28.032" fwhm="0.0169954" res="19934" algo="Sum"/><pk mz="339.03363906" i="1115.1" sn="11.2421" a="31.1153" fwhm="0.0275573" res="12302.9" algo="Sum"/><pk mz="339.06640843" i="751.976" sn="7.57471" a="18.348" fwhm="0.020131" res="16843" algo="Sum"/><pk mz="339.19233985" i="4858.94" sn="48.8174" a="97.3016" fwhm="0.0200568" res="16911.6" algo="Sum"/><pk mz="339.22898880" i="2778.47" sn="27.9151" a="59.928" fwhm="0.022152" res="15313.7" algo="Sum"/><pk mz="339.34544513" i="1574.05" sn="15.8117" a="37.1336" fwhm="0.0194292" res="17465.7" algo="Sum"/><pk mz="340.18031352" i="1228.5" sn="12.2467" a="23.0255" fwhm="0.0207026" res="16431.7" algo="Sum"/><pk mz="340.19460994" i="1144.87" sn="11.4138" a="22.8811" fwhm="0.0227593" res="14947.5" algo="Sum"/><pk mz="340.23311177" i="809.991" sn="8.07694" a="16.3239" fwhm="0.0266759" res="12754.3" algo="Sum"/><pk mz="340.25683998" i="872.056" sn="8.69359" a="18.7237" fwhm="0.0245347" res="13868.4" algo="Sum"/><pk mz="340.78215379" i="1793.43" sn="17.8251" a="34.859" fwhm="0.0165723" res="20563.3" algo="Sum"/><pk mz="341.20795756" i="15747.7" sn="155.681" a="305.795" fwhm="0.0184563" res="18487.4" algo="Sum"/><pk mz="341.24460548" i="3791.21" sn="37.4795" a="90.4764" fwhm="0.0210807" res="16187.5" algo="Sum"/><pk mz="342.16972408" i="792.947" sn="7.76681" a="13.4347" fwhm="0.0199691" res="17134.9" algo="Sum"/><pk mz="342.19291383" i="1605.28" sn="15.7227" a="21.1405" fwhm="0.0135694" res="25218" algo="Sum"/><pk mz="342.21149651" i="3587.97" sn="35.1441" a="75.7331" fwhm="0.0188859" res="18119.9" algo="Sum"/><pk mz="342.24798970" i="1441" sn="14.1142" a="27.3137" fwhm="0.0237576" res="14405.8" algo="Sum"/><pk mz="342.25972695" i="1333.11" sn="13.0573" a="24.5537" fwhm="0.0175063" res="19550.7" algo="Sum"/><pk mz="342.77934860" i="918.347" sn="8.94237" a="20.5969" fwhm="0.0192757" res="17782.9" algo="Sum"/><pk mz="342.86847294" i="3320.47" sn="32.3293" a="64.8973" fwhm="0.0179193" res="19134" algo="Sum"/><pk mz="342.98866998" i="1287.75" sn="12.5342" a="24.5682" fwhm="0.0164896" res="20800.2" algo="Sum"/><pk mz="343.19315750" i="45244.2" sn="440.178" a="1028.74" fwhm="0.0212673" res="16137.1" algo="Sum"/><pk mz="343.26078930" i="1535.71" sn="14.9408" a="34.9273" fwhm="0.0259263" res="13239.9" algo="Sum"/><pk mz="344.19693848" i="8556" sn="82.5424" a="212.999" fwhm="0.0236579" res="14548.9" algo="Sum"/><pk mz="344.27835419" i="1141.88" sn="11.016" a="33.9329" fwhm="0.0229277" res="15015.9" algo="Sum"/><pk mz="344.86582232" i="2323.64" sn="22.2995" a="46.4944" fwhm="0.0168781" res="20432.8" algo="Sum"/><pk mz="345.20282127" i="7793.9" sn="74.7506" a="185.823" fwhm="0.0280614" res="12301.7" algo="Sum"/><pk mz="345.23880619" i="5281.78" sn="50.657" a="108.985" fwhm="0.0202487" res="17049.9" algo="Sum"/><pk mz="346.20667835" i="1687.37" sn="16.1066" a="44.0426" fwhm="0.0319965" res="10820.1" algo="Sum"/><pk mz="346.24242964" i="1167.13" sn="11.1324" a="25.9764" fwhm="0.0246042" res="14072.5" algo="Sum"/><pk mz="347.16187029" i="11506.3" sn="109.129" a="214.879" fwhm="0.0183954" res="18872.2" algo="Sum"/><pk mz="347.21936296" i="2855.48" sn="27.0387" a="60.9102" fwhm="0.0244608" res="14195" algo="Sum"/><pk mz="347.25436871" i="1339.29" sn="12.6678" a="30.596" fwhm="0.0261286" res="13290.2" algo="Sum"/><pk mz="347.29121998" i="717.263" sn="6.77638" a="14.2888" fwhm="0.0191645" res="18121.6" algo="Sum"/><pk mz="347.32867081" i="926.913" sn="8.74772" a="18.7295" fwhm="0.0181428" res="19144.2" algo="Sum"/><pk mz="348.16571284" i="2450.87" sn="22.9763" a="51.3264" fwhm="0.0190432" res="18283" algo="Sum"/><pk mz="348.22285952" i="691.952" sn="6.48526" a="16.5482" fwhm="0.0220111" res="15820.3" algo="Sum"/><pk mz="348.81384280" i="2456.65" sn="22.9677" a="46.0748" fwhm="0.016486" res="21158.2" algo="Sum"/><pk mz="348.92035409" i="661.294" sn="6.17795" a="25.513" fwhm="0.0324804" res="10742.5" algo="Sum"/><pk mz="349.05556639" i="3927.62" sn="36.5637" a="71.7075" fwhm="0.0165836" res="21048.2" algo="Sum"/><pk mz="349.16230454" i="1494.6" sn="13.8774" a="34.5941" fwhm="0.0238509" res="14639.4" algo="Sum"/><pk mz="349.18258822" i="1486.96" sn="13.8065" a="42.649" fwhm="0.0405329" res="8614.8" algo="Sum"/><pk mz="349.20978195" i="1164.07" sn="10.8078" a="24.2775" fwhm="0.0250663" res="13931.5" algo="Sum"/><pk mz="349.23376741" i="825.78" sn="7.66693" a="13.8969" fwhm="0.0235142" res="14852" algo="Sum"/><pk mz="349.27079588" i="1477.31" sn="13.7158" a="32.3838" fwhm="0.0199645" res="17494.6" algo="Sum"/><pk mz="350.81089053" i="2562.4" sn="23.532" a="45.9201" fwhm="0.0160631" res="21839.5" algo="Sum"/><pk mz="350.98151208" i="647.955" sn="5.92434" a="17.0728" fwhm="0.0221787" res="15825.1" algo="Sum"/><pk mz="351.15708183" i="945.127" sn="8.64178" a="22.366" fwhm="0.0293744" res="11954.5" algo="Sum"/><pk mz="351.19362416" i="931.245" sn="8.51648" a="21.2678" fwhm="0.028908" res="12148.7" algo="Sum"/><pk mz="351.22824134" i="1866.83" sn="17.0732" a="46.4625" fwhm="0.0261464" res="13433.2" algo="Sum"/><pk mz="351.24820991" i="1428.02" sn="13.06" a="30.0765" fwhm="0.0248782" res="14118.7" algo="Sum"/><pk mz="351.28527228" i="719.02" sn="6.57463" a="16.8603" fwhm="0.0225211" res="15598" algo="Sum"/><pk mz="352.80794940" i="887.664" sn="8.01015" a="21.3457" fwhm="0.0198372" res="17785.2" algo="Sum"/><pk mz="352.89702902" i="5977.31" sn="53.9213" a="123.151" fwhm="0.0178902" res="19725.7" algo="Sum"/><pk mz="353.03027349" i="20984" sn="189.383" a="476.302" fwhm="0.0208439" res="16936.8" algo="Sum"/><pk mz="353.15253444" i="1242.18" sn="11.2128" a="26.9185" fwhm="0.0247344" res="14277.8" algo="Sum"/><pk mz="353.17127906" i="1243.01" sn="11.2207" a="29.5928" fwhm="0.0364806" res="9681.08" algo="Sum"/><pk mz="353.20677758" i="1264.27" sn="11.4116" a="30.4896" fwhm="0.0310484" res="11376" algo="Sum"/><pk mz="353.24475904" i="1209.09" sn="10.9131" a="24.4577" fwhm="0.0308042" res="11467.4" algo="Sum"/><pk mz="353.26612796" i="1656.53" sn="14.9517" a="46.7208" fwhm="0.0297252" res="11884.4" algo="Sum"/><pk mz="354.03385463" i="2455.75" sn="22.0395" a="60.8119" fwhm="0.0223343" res="15851.5" algo="Sum"/><pk mz="354.89429627" i="2360.06" sn="21.1042" a="47.7112" fwhm="0.0177031" res="20047.1" algo="Sum"/><pk mz="355.03364773" i="1417.13" sn="12.6668" a="34.0858" fwhm="0.0203274" res="17465.8" algo="Sum"/><pk mz="355.12543174" i="697.528" sn="6.23308" a="19.6642" fwhm="0.0272364" res="13038.6" algo="Sum"/><pk mz="355.16866272" i="2286.51" sn="20.4358" a="41.0218" fwhm="0.0198233" res="17916.8" algo="Sum"/><pk mz="355.18740614" i="3033.74" sn="27.1176" a="71.5253" fwhm="0.0257789" res="13778.2" algo="Sum"/><pk mz="355.22301664" i="2350.18" sn="21.0106" a="55.442" fwhm="0.0225343" res="15763.6" algo="Sum"/><pk mz="355.25828555" i="653.742" sn="5.84258" a="14.7828" fwhm="0.0334504" res="10620.5" algo="Sum"/><pk mz="356.18965039" i="738.999" sn="6.58019" a="18.5376" fwhm="0.0295969" res="12034.7" algo="Sum"/><pk mz="356.22597622" i="659.883" sn="5.87573" a="18.928" fwhm="0.0282818" res="12595.6" algo="Sum"/><pk mz="356.75599186" i="822.841" sn="7.28666" a="21.2708" fwhm="0.0184114" res="19376.9" algo="Sum"/><pk mz="357.18346697" i="7497.89" sn="66.1762" a="126.493" fwhm="0.0201947" res="17687" algo="Sum"/><pk mz="357.20433619" i="9609.29" sn="84.7639" a="215.801" fwhm="0.0223486" res="15983.3" algo="Sum"/><pk mz="357.23888787" i="2448.4" sn="21.5851" a="54.3221" fwhm="0.024532" res="14562.1" algo="Sum"/><pk mz="358.18656020" i="1798.82" sn="15.7551" a="32.0588" fwhm="0.02044" res="17523.8" algo="Sum"/><pk mz="358.20750960" i="2055.44" sn="17.9999" a="48.8047" fwhm="0.0240273" res="14908.3" algo="Sum"/><pk mz="358.24219837" i="698.913" sn="6.11915" a="19.5034" fwhm="0.0286866" res="12488.1" algo="Sum"/><pk mz="358.84218604" i="3559.69" sn="31.0861" a="69.4707" fwhm="0.017474" res="20535.8" algo="Sum"/><pk mz="358.97976042" i="59190.5" sn="515.63" a="1081.33" fwhm="0.0164137" res="21870.8" algo="Sum"/><pk mz="359.04315690" i="19333.8" sn="168.177" a="372.151" fwhm="0.0170485" res="21060.1" algo="Sum"/><pk mz="359.16534168" i="11043.4" sn="96.0628" a="234.928" fwhm="0.0186144" res="19295" algo="Sum"/><pk mz="359.21815889" i="9016.37" sn="78.4306" a="192.725" fwhm="0.0217159" res="16541.7" algo="Sum"/><pk mz="359.25151296" i="1003.2" sn="8.72651" a="20.9654" fwhm="0.0184761" res="19444.1" algo="Sum"/><pk mz="359.98204214" i="8524.5" sn="73.7477" a="175.312" fwhm="0.0184115" res="19552" algo="Sum"/><pk mz="360.04600113" i="2398.32" sn="20.7323" a="51.8409" fwhm="0.0182559" res="19722.2" algo="Sum"/><pk mz="360.16894571" i="2254.63" sn="19.4903" a="50.4811" fwhm="0.020097" res="17921.5" algo="Sum"/><pk mz="360.20368764" i="1068.69" sn="9.23945" a="13.4894" fwhm="0.0149698" res="24062.1" algo="Sum"/><pk mz="360.22175522" i="2005.39" sn="17.3398" a="48.9199" fwhm="0.0226328" res="15915.9" algo="Sum"/><pk mz="360.32334271" i="19485.6" sn="168.508" a="371.965" fwhm="0.0175108" res="20577.2" algo="Sum"/><pk mz="360.83966473" i="2697.73" sn="23.193" a="53.2796" fwhm="0.0170755" res="21132" algo="Sum"/><pk mz="360.97719120" i="36027.9" sn="309.479" a="708.569" fwhm="0.0173948" res="20752" algo="Sum"/><pk mz="361.00525601" i="3143.29" sn="27.0008" a="56.6022" fwhm="0.0160891" res="22437.8" algo="Sum"/><pk mz="361.04687303" i="725.881" sn="6.23478" a="15.0641" fwhm="0.0226081" res="15969.8" algo="Sum"/><pk mz="361.17539396" i="2641.39" sn="22.6876" a="97.9146" fwhm="0.0378477" res="9542.87" algo="Sum"/><pk mz="361.20888031" i="2300.49" sn="19.7595" a="31.1187" fwhm="0.0149908" res="24095.3" algo="Sum"/><pk mz="361.23467380" i="3442.4" sn="29.5675" a="80.8123" fwhm="0.0232531" res="15534.9" algo="Sum"/><pk mz="361.27126143" i="1293.14" sn="11.1083" a="27.8366" fwhm="0.021161" res="17072.5" algo="Sum"/><pk mz="361.32728181" i="4775.36" sn="41.0177" a="118.219" fwhm="0.020384" res="17726.1" algo="Sum"/><pk mz="361.97979638" i="5367.56" sn="45.6953" a="114.538" fwhm="0.0190153" res="19036.2" algo="Sum"/><pk mz="362.01546982" i="652.089" sn="5.55139" a="13.9951" fwhm="0.0252131" res="14358.2" algo="Sum"/><pk mz="362.19161759" i="1074.52" sn="9.1415" a="28.7497" fwhm="0.0322221" res="11240.5" algo="Sum"/><pk mz="362.24103668" i="7330.97" sn="62.3684" a="148.263" fwhm="0.0177985" res="20352.3" algo="Sum"/><pk mz="362.33237328" i="803.849" sn="6.84069" a="22.5993" fwhm="0.0273078" res="13268.5" algo="Sum"/><pk mz="362.83693849" i="674.702" sn="5.70315" a="17.1802" fwhm="0.0204315" res="17758.7" algo="Sum"/><pk mz="362.92623873" i="6078.32" sn="51.3653" a="118.468" fwhm="0.0178545" res="20326.8" algo="Sum"/><pk mz="362.97356824" i="5547.31" sn="46.8792" a="119.583" fwhm="0.0197906" res="18340.7" algo="Sum"/><pk mz="363.15716056" i="2331.04" sn="19.6879" a="57.9163" fwhm="0.0239952" res="15134.6" algo="Sum"/><pk mz="363.18745740" i="1234.6" sn="10.4274" a="28.7791" fwhm="0.0338217" res="10738.3" algo="Sum"/><pk mz="363.21359242" i="1071.69" sn="9.05148" a="21.051" fwhm="0.0251989" res="14413.9" algo="Sum"/><pk mz="363.24629179" i="2512.89" sn="21.2237" a="65.8962" fwhm="0.0222877" res="16298.1" algo="Sum"/><pk mz="363.32362460" i="643.654" sn="5.43626" a="16.1986" fwhm="0.0226096" res="16069.4" algo="Sum"/><pk mz="363.97691168" i="823.153" sn="6.9135" a="19.494" fwhm="0.0204166" res="17827.5" algo="Sum"/><pk mz="364.15948055" i="700.436" sn="5.87989" a="20.5492" fwhm="0.0216048" res="16855.5" algo="Sum"/><pk mz="364.78745414" i="1147.81" sn="9.5741" a="24.9772" fwhm="0.0179709" res="20298.7" algo="Sum"/><pk mz="365.10503293" i="2599.31" sn="21.6712" a="53.8291" fwhm="0.0181806" res="20082.1" algo="Sum"/><pk mz="365.13812151" i="1081.28" sn="9.01492" a="20.1969" fwhm="0.0265463" res="13754.8" algo="Sum"/><pk mz="365.15576550" i="1134.38" sn="9.45732" a="25.2882" fwhm="0.0247859" res="14732.4" algo="Sum"/><pk mz="365.20651602" i="1038.57" sn="8.66008" a="21.2614" fwhm="0.0265292" res="13766.2" algo="Sum"/><pk mz="365.24478210" i="2346.4" sn="19.5561" a="52.9963" fwhm="0.021765" res="16781.3" algo="Sum"/><pk mz="365.30142467" i="697.732" sn="5.81063" a="14.2427" fwhm="0.0232217" res="15731" algo="Sum"/><pk mz="365.33885862" i="1065.71" sn="8.87375" a="23.0095" fwhm="0.0190939" res="19133.8" algo="Sum"/><pk mz="366.24860211" i="712.486" sn="5.89878" a="17.1504" fwhm="0.0282703" res="12955.2" algo="Sum"/><pk mz="366.78493000" i="1180.12" sn="9.74083" a="25.5214" fwhm="0.0185103" res="19815.2" algo="Sum"/><pk mz="366.91365374" i="669.32" sn="5.52376" a="15.5313" fwhm="0.0200827" res="18270.2" algo="Sum"/><pk mz="367.12134205" i="2634.36" sn="21.7182" a="59.2997" fwhm="0.021113" res="17388.4" algo="Sum"/><pk mz="367.15075966" i="868.236" sn="7.15256" a="20.7278" fwhm="0.0281208" res="13056.2" algo="Sum"/><pk mz="367.18910928" i="823.187" sn="6.77423" a="23.3151" fwhm="0.0427632" res="8586.56" algo="Sum"/><pk mz="367.22175075" i="853.624" sn="7.01794" a="21.8334" fwhm="0.0369534" res="9937.42" algo="Sum"/><pk mz="367.25426840" i="815.372" sn="6.69749" a="24.3267" fwhm="0.0415682" res="8834.99" algo="Sum"/><pk mz="367.28054647" i="781.236" sn="6.41355" a="19.3082" fwhm="0.0253318" res="14498.8" algo="Sum"/><pk mz="368.27953437" i="933.523" sn="7.63044" a="20.1768" fwhm="0.0207802" res="17722.7" algo="Sum"/><pk mz="368.42487177" i="839.275" sn="6.85537" a="17.9691" fwhm="0.0182671" res="20168.8" algo="Sum"/><pk mz="368.87107870" i="5280.61" sn="43.0644" a="102.075" fwhm="0.0180546" res="20430.9" algo="Sum"/><pk mz="369.00218548" i="3544.52" sn="28.8212" a="81.1664" fwhm="0.0207975" res="17742.6" algo="Sum"/><pk mz="369.14544968" i="871.02" sn="7.06549" a="31.9905" fwhm="0.0326604" res="11302.5" algo="Sum"/><pk mz="369.20206264" i="1898.81" sn="15.4032" a="36.4556" fwhm="0.0246531" res="14975.9" algo="Sum"/><pk mz="369.22494647" i="3171.88" sn="25.7292" a="91.4022" fwhm="0.0274211" res="13465" algo="Sum"/><pk mz="369.35113850" i="20306.9" sn="164.757" a="397.462" fwhm="0.0176772" res="20894.2" algo="Sum"/><pk mz="370.20000072" i="1025.32" sn="8.27604" a="22.7616" fwhm="0.0264482" res="13997.2" algo="Sum"/><pk mz="370.22762129" i="776.894" sn="6.2707" a="24.5083" fwhm="0.0314733" res="11763.2" algo="Sum"/><pk mz="370.29488122" i="1151.23" sn="9.29218" a="26.6102" fwhm="0.0195072" res="18982.5" algo="Sum"/><pk mz="370.35450524" i="6242.76" sn="50.3885" a="129.721" fwhm="0.0182035" res="20345.3" algo="Sum"/><pk mz="370.86882675" i="2174.21" sn="17.4472" a="45.6901" fwhm="0.0184713" res="20078.2" algo="Sum"/><pk mz="371.03699579" i="1870.29" sn="14.9837" a="40.5371" fwhm="0.0186983" res="19843.4" algo="Sum"/><pk mz="371.16288240" i="1601.13" sn="12.8286" a="39.3724" fwhm="0.0255361" res="14534.8" algo="Sum"/><pk mz="371.19563806" i="1716.98" sn="13.7582" a="48.6721" fwhm="0.036393" res="10199.6" algo="Sum"/><pk mz="371.21928746" i="1695.88" sn="13.5895" a="42.7455" fwhm="0.030501" res="12170.7" algo="Sum"/><pk mz="371.25670879" i="1041.77" sn="8.34911" a="29.6075" fwhm="0.0333903" res="11118.7" algo="Sum"/><pk mz="371.35841185" i="906.948" sn="7.26852" a="20.6098" fwhm="0.0209162" res="17754.6" algo="Sum"/><pk mz="372.73666792" i="943.209" sn="7.47319" a="21.3738" fwhm="0.0203526" res="18314" algo="Sum"/><pk mz="373.17918183" i="3931.52" sn="31.0732" a="101.499" fwhm="0.0247147" res="15099.5" algo="Sum"/><pk mz="373.23404013" i="2151.47" sn="17.0021" a="51.1706" fwhm="0.0278919" res="13381.5" algo="Sum"/><pk mz="373.27107680" i="1553.15" sn="12.2736" a="36.4892" fwhm="0.021997" res="16969.2" algo="Sum"/><pk mz="374.18312769" i="916.745" sn="7.20144" a="24.6388" fwhm="0.0236941" res="15792.2" algo="Sum"/><pk mz="374.23663300" i="623.163" sn="4.89522" a="14.6846" fwhm="0.0293405" res="12754.9" algo="Sum"/><pk mz="374.27491957" i="623.049" sn="4.89396" a="11.5851" fwhm="0.0235902" res="15865.7" algo="Sum"/><pk mz="374.30250587" i="1342.97" sn="10.5456" a="33.1774" fwhm="0.020402" res="18346.3" algo="Sum"/><pk mz="374.73414232" i="659.806" sn="5.16101" a="18.0934" fwhm="0.0236653" res="15834.7" algo="Sum"/><pk mz="374.81642323" i="1542.59" sn="12.0689" a="32.9204" fwhm="0.018714" res="20028.7" algo="Sum"/><pk mz="375.01369803" i="14219.8" sn="111.136" a="334.023" fwhm="0.0214756" res="17462.3" algo="Sum"/><pk mz="375.19296983" i="3150.35" sn="24.6109" a="77.5906" fwhm="0.0286705" res="13086.4" algo="Sum"/><pk mz="375.24979900" i="1231.86" sn="9.62089" a="29.7271" fwhm="0.0257694" res="14561.8" algo="Sum"/><pk mz="375.28676271" i="1674.9" sn="13.0811" a="42.0687" fwhm="0.0232697" res="16127.7" algo="Sum"/><pk mz="375.35893411" i="886.932" sn="6.92643" a="19.2081" fwhm="0.0196981" res="19055.6" algo="Sum"/><pk mz="376.01666411" i="1788.46" sn="13.9429" a="47.5492" fwhm="0.0221385" res="16984.7" algo="Sum"/><pk mz="376.19665972" i="771.698" sn="6.00936" a="19.5293" fwhm="0.0320436" res="11740.2" algo="Sum"/><pk mz="376.29734307" i="4272.14" sn="33.178" a="100.47" fwhm="0.0231398" res="16261.9" algo="Sum"/><pk mz="376.81347684" i="1243.4" sn="9.62815" a="27.1405" fwhm="0.0189303" res="19905.3" algo="Sum"/><pk mz="376.93859880" i="669.348" sn="5.1835" a="22.2501" fwhm="0.0344802" res="10932" algo="Sum"/><pk mz="376.98423106" i="1262.19" sn="9.77451" a="33.202" fwhm="0.0260266" res="14484.6" algo="Sum"/><pk mz="377.01568582" i="1107.38" sn="8.57568" a="29.0473" fwhm="0.0291743" res="12922.9" algo="Sum"/><pk mz="377.17568977" i="897.054" sn="6.92091" a="14.2193" fwhm="0.0174421" res="21624.5" algo="Sum"/><pk mz="377.20701903" i="1426.19" sn="10.9971" a="45.9694" fwhm="0.049343" res="7644.59" algo="Sum"/><pk mz="377.23308583" i="1670" sn="12.8696" a="42.1112" fwhm="0.0325314" res="11596" algo="Sum"/><pk mz="377.26580626" i="1042.12" sn="8.03051" a="21.1552" fwhm="0.02316" res="16289.6" algo="Sum"/><pk mz="377.30080875" i="1734.95" sn="13.3681" a="41.4764" fwhm="0.0212538" res="17752.2" algo="Sum"/><pk mz="378.21475932" i="1560.46" sn="11.9462" a="49.4671" fwhm="0.0220402" res="17160.2" algo="Sum"/><pk mz="378.90006056" i="4586.08" sn="34.988" a="93.5495" fwhm="0.0183525" res="20645.7" algo="Sum"/><pk mz="379.18821824" i="638.247" sn="4.85232" a="16.3869" fwhm="0.0319362" res="11873.3" algo="Sum"/><pk mz="379.22064638" i="946.146" sn="7.19087" a="27.2795" fwhm="0.0424062" res="8942.58" algo="Sum"/><pk mz="379.24586459" i="626.193" sn="4.75917" a="15.1212" fwhm="0.0345613" res="10973.1" algo="Sum"/><pk mz="379.28181086" i="1139.12" sn="8.65652" a="29.593" fwhm="0.0280905" res="13502.2" algo="Sum"/><pk mz="379.31705758" i="784.968" sn="5.96533" a="19.6975" fwhm="0.027811" res="13639.1" algo="Sum"/><pk mz="380.76791577" i="1205.27" sn="9.0698" a="30.9775" fwhm="0.0212483" res="17919.9" algo="Sum"/><pk mz="380.89579814" i="723.095" sn="5.42978" a="19.9118" fwhm="0.0267003" res="14265.6" algo="Sum"/><pk mz="381.02519182" i="10184.4" sn="76.4589" a="213.418" fwhm="0.0186745" res="20403.5" algo="Sum"/><pk mz="381.07837454" i="1052.97" sn="7.90417" a="25.0351" fwhm="0.0216124" res="17632.4" algo="Sum"/><pk mz="381.20381146" i="1492.54" sn="11.2052" a="62.666" fwhm="0.0300786" res="12673.6" algo="Sum"/><pk mz="381.23844641" i="893.391" sn="6.70716" a="18.2006" fwhm="0.0308017" res="12377.2" algo="Sum"/><pk mz="381.29722863" i="1562.22" sn="11.7278" a="46.3492" fwhm="0.0226295" res="16849.6" algo="Sum"/><pk mz="381.96970568" i="1007.89" sn="7.51575" a="22.1269" fwhm="0.0195634" res="19524.7" algo="Sum"/><pk mz="382.02862261" i="1190.65" sn="8.87738" a="30.1979" fwhm="0.0205485" res="18591.6" algo="Sum"/><pk mz="382.76555115" i="1697.6" sn="12.5893" a="39.9531" fwhm="0.0210581" res="18176.7" algo="Sum"/><pk mz="383.11575872" i="76663.8" sn="568.178" a="1472.88" fwhm="0.0171483" res="22341.3" algo="Sum"/><pk mz="383.22229560" i="33446.4" sn="247.866" a="705.313" fwhm="0.0182257" res="21026.4" algo="Sum"/><pk mz="383.96728640" i="813.228" sn="6.00606" a="18.3293" fwhm="0.0170732" res="22489.4" algo="Sum"/><pk mz="384.11928022" i="10857.6" sn="80.1336" a="231.233" fwhm="0.0184058" res="20869.5" algo="Sum"/><pk mz="384.22539814" i="7336.28" sn="54.138" a="171.741" fwhm="0.019592" res="19611.4" algo="Sum"/><pk mz="384.76312527" i="1169.69" sn="8.60074" a="28.7444" fwhm="0.0204984" res="18770.4" algo="Sum"/><pk mz="384.84530243" i="1889.43" sn="13.8925" a="42.4165" fwhm="0.0193795" res="19858.4" algo="Sum"/><pk mz="385.12095362" i="2809.87" sn="20.6511" a="72.3455" fwhm="0.0208563" res="18465.4" algo="Sum"/><pk mz="385.22288993" i="2796.53" sn="20.5473" a="88.4498" fwhm="0.0351311" res="10965.3" algo="Sum"/><pk mz="385.29229386" i="806.198" sn="5.92301" a="29.2006" fwhm="0.0317195" res="12146.9" algo="Sum"/><pk mz="386.84260232" i="969.815" sn="7.08547" a="22.1177" fwhm="0.0201003" res="19245.6" algo="Sum"/><pk mz="387.16134695" i="783.549" sn="5.71353" a="19.3866" fwhm="0.0268619" res="14413" algo="Sum"/><pk mz="387.19612078" i="1262.01" sn="9.19369" a="39.864" fwhm="0.0481401" res="8043.12" algo="Sum"/><pk mz="387.25052669" i="1145.12" sn="8.32929" a="32.8908" fwhm="0.0310643" res="12466.1" algo="Sum"/><pk mz="388.71172605" i="1092.49" sn="7.87272" a="23.9302" fwhm="0.0192641" res="20178.1" algo="Sum"/><pk mz="389.17389510" i="1401.84" sn="10.0374" a="29.8071" fwhm="0.0270544" res="14384.8" algo="Sum"/><pk mz="389.20594028" i="1193.4" sn="8.54407" a="37.3" fwhm="0.0370758" res="10497.6" algo="Sum"/><pk mz="389.23710836" i="1027.25" sn="7.35591" a="35.4817" fwhm="0.0435493" res="8937.84" algo="Sum"/><pk mz="389.26462376" i="860.765" sn="6.16408" a="18.1177" fwhm="0.0261084" res="14909.5" algo="Sum"/><pk mz="389.37480466" i="893.037" sn="6.39461" a="21.0915" fwhm="0.0210952" res="18458" algo="Sum"/><pk mz="389.97322962" i="1124.78" sn="8.01811" a="27.9393" fwhm="0.0204657" res="19054.9" algo="Sum"/><pk mz="390.27568352" i="998.403" sn="7.1147" a="22.7158" fwhm="0.0225941" res="17273.3" algo="Sum"/><pk mz="390.70869311" i="929.45" sn="6.61387" a="20.9517" fwhm="0.0186097" res="20994.9" algo="Sum"/><pk mz="390.77654860" i="976.324" sn="6.93327" a="14.9423" fwhm="0.01461" res="26747.3" algo="Sum"/><pk mz="390.79722453" i="2258.4" sn="16.0283" a="54.5747" fwhm="0.0210839" res="18535.3" algo="Sum"/><pk mz="390.98497176" i="3628.65" sn="25.6589" a="93.2791" fwhm="0.0223643" res="17482.6" algo="Sum"/><pk mz="391.19154054" i="923.135" sn="6.52228" a="22.3665" fwhm="0.0257393" res="15198.2" algo="Sum"/><pk mz="391.20907372" i="1090.7" sn="7.70696" a="30.5435" fwhm="0.0367212" res="10653.5" algo="Sum"/><pk mz="391.25710653" i="1433.34" sn="10.1259" a="37.3135" fwhm="0.029126" res="13433.2" algo="Sum"/><pk mz="391.27767533" i="2019.13" sn="14.2624" a="48.1449" fwhm="0.0287779" res="13596.5" algo="Sum"/><pk mz="391.35383539" i="645.176" sn="4.55665" a="15.2194" fwhm="0.0227982" res="17166" algo="Sum"/><pk mz="391.77879589" i="706.632" sn="4.96321" a="18.5245" fwhm="0.0203635" res="19239.3" algo="Sum"/><pk mz="392.28694394" i="1276.41" sn="8.95498" a="39.0267" fwhm="0.0339723" res="11547.3" algo="Sum"/><pk mz="392.30896950" i="801.043" sn="5.61986" a="14.8837" fwhm="0.0173031" res="22672.7" algo="Sum"/><pk mz="392.79451217" i="2919.72" sn="20.3888" a="65.6881" fwhm="0.0197712" res="19867" algo="Sum"/><pk mz="393.20585262" i="1633.26" sn="11.3893" a="63.6636" fwhm="0.0357664" res="10993.7" algo="Sum"/><pk mz="393.29711568" i="27005.9" sn="188.287" a="579.015" fwhm="0.0188952" res="20814.7" algo="Sum"/><pk mz="393.36906652" i="647.289" sn="4.51286" a="16.9378" fwhm="0.0276035" res="14250.7" algo="Sum"/><pk mz="394.30026104" i="6728.79" sn="46.6697" a="145.842" fwhm="0.0194675" res="20254.3" algo="Sum"/><pk mz="394.34583752" i="1995.96" sn="13.8441" a="54.4851" fwhm="0.0225445" res="17491.9" algo="Sum"/><pk mz="394.79320781" i="1432.23" sn="9.90708" a="37.038" fwhm="0.0216948" res="18197.6" algo="Sum"/><pk mz="394.87415426" i="1590.86" sn="11.0038" a="42.2209" fwhm="0.0199985" res="19745.2" algo="Sum"/><pk mz="395.21475610" i="1360.23" sn="9.39982" a="41.8425" fwhm="0.0273404" res="14455.3" algo="Sum"/><pk mz="395.25324261" i="664.012" sn="4.58917" a="13.8966" fwhm="0.0274424" res="14403" algo="Sum"/><pk mz="395.30364238" i="1406.33" sn="9.71939" a="52.0599" fwhm="0.0305751" res="12928.9" algo="Sum"/><pk mz="395.34985054" i="843.948" sn="5.83268" a="17.9921" fwhm="0.0185277" res="21338.3" algo="Sum"/><pk mz="396.74351758" i="1397.9" sn="9.58654" a="31.7551" fwhm="0.0192749" res="20583.4" algo="Sum"/><pk mz="396.99639813" i="8198.94" sn="56.2407" a="204.796" fwhm="0.0221163" res="17950.4" algo="Sum"/><pk mz="397.18049089" i="767.792" sn="5.25547" a="31.4057" fwhm="0.0321456" res="12355.7" algo="Sum"/><pk mz="397.23466749" i="1704.8" sn="11.666" a="52.4968" fwhm="0.0285991" res="13889.8" algo="Sum"/><pk mz="397.26877577" i="758.904" sn="5.19374" a="18.4645" fwhm="0.027751" res="14315.5" algo="Sum"/><pk mz="397.99886075" i="1050.88" sn="7.17838" a="31.1946" fwhm="0.0234574" res="16966.9" algo="Sum"/><pk mz="398.74152588" i="2264.17" sn="15.3961" a="45.3919" fwhm="0.0245816" res="16221.1" algo="Sum"/><pk mz="398.76012253" i="2438.08" sn="16.5786" a="49.0085" fwhm="0.023815" res="16744.1" algo="Sum"/><pk mz="398.99815306" i="713.545" sn="4.8404" a="22.4573" fwhm="0.0250346" res="15937.8" algo="Sum"/><pk mz="399.08945508" i="14215.2" sn="96.3751" a="305.394" fwhm="0.0191499" res="20840.3" algo="Sum"/><pk mz="399.19847264" i="13603.8" sn="92.2315" a="253.347" fwhm="0.0212849" res="18755" algo="Sum"/><pk mz="399.21415326" i="13943.9" sn="94.5373" a="317.594" fwhm="0.0264733" res="15079.9" algo="Sum"/><pk mz="399.26255665" i="1511.18" sn="10.2455" a="43.0562" fwhm="0.0308466" res="12943.5" algo="Sum"/><pk mz="399.77283107" i="1322.52" sn="8.9511" a="37.0801" fwhm="0.0257041" res="15552.9" algo="Sum"/><pk mz="400.09304055" i="2036.75" sn="13.7497" a="45.1564" fwhm="0.0184269" res="21712.4" algo="Sum"/><pk mz="400.20266230" i="3075.22" sn="20.7521" a="61.9858" fwhm="0.023255" res="17209.3" algo="Sum"/><pk mz="400.21789638" i="3217.93" sn="21.7173" a="70.2051" fwhm="0.0248972" res="16074.8" algo="Sum"/><pk mz="400.27582921" i="832.347" sn="5.61885" a="24.3654" fwhm="0.0250882" res="15954.7" algo="Sum"/><pk mz="400.34156567" i="1277.33" sn="8.6225" a="29.4255" fwhm="0.0218313" res="18337.9" algo="Sum"/><pk mz="400.73793952" i="1571.65" sn="10.5877" a="35.0607" fwhm="0.0200987" res="19938.5" algo="Sum"/><pk mz="400.78264443" i="896.216" sn="6.03231" a="22.4529" fwhm="0.0242667" res="16515.8" algo="Sum"/><pk mz="400.82641602" i="3442.33" sn="23.1446" a="78.5354" fwhm="0.0197052" res="20341.1" algo="Sum"/><pk mz="401.08932089" i="1601.79" sn="10.7543" a="37.2093" fwhm="0.0197729" res="20284.8" algo="Sum"/><pk mz="401.19802225" i="2341.57" sn="15.7241" a="66.2551" fwhm="0.0314691" res="12749" algo="Sum"/><pk mz="401.27952650" i="709.201" sn="4.76269" a="30.5747" fwhm="0.0503736" res="7966.07" algo="Sum"/><pk mz="401.34306109" i="669.863" sn="4.49726" a="15.0929" fwhm="0.0200755" res="19991.7" algo="Sum"/><pk mz="401.77120064" i="660.883" sn="4.41838" a="16.867" fwhm="0.0210423" res="19093.5" algo="Sum"/><pk mz="402.35681767" i="2206.61" sn="14.7073" a="52.9222" fwhm="0.0211421" res="19031.1" algo="Sum"/><pk mz="402.82363565" i="3136.67" sn="20.8163" a="72.1513" fwhm="0.0206903" res="19469.2" algo="Sum"/><pk mz="403.00760101" i="3279.2" sn="21.7523" a="77.2123" fwhm="0.0201139" res="20036.3" algo="Sum"/><pk mz="403.18917775" i="629.213" sn="4.17266" a="15.174" fwhm="0.0343532" res="11736.6" algo="Sum"/><pk mz="403.21307129" i="723.412" sn="4.79795" a="23.0404" fwhm="0.0404508" res="9967.98" algo="Sum"/><pk mz="403.24249505" i="666.384" sn="4.41974" a="20.111" fwhm="0.0287108" res="14045" algo="Sum"/><pk mz="403.36033155" i="730.265" sn="4.84331" a="17.529" fwhm="0.0219968" res="18337.2" algo="Sum"/><pk mz="403.39014676" i="698.524" sn="4.6328" a="16.4673" fwhm="0.0210155" res="19194.9" algo="Sum"/><pk mz="404.68526274" i="804.965" sn="5.28805" a="17.6059" fwhm="0.0196946" res="20548" algo="Sum"/><pk mz="404.82159463" i="1111.26" sn="7.29931" a="35.485" fwhm="0.0305391" res="13255.9" algo="Sum"/><pk mz="405.09742590" i="688.574" sn="4.52019" a="22.4554" fwhm="0.0225346" res="17976.7" algo="Sum"/><pk mz="405.22334835" i="821.497" sn="5.39235" a="22.1077" fwhm="0.0365625" res="11083" algo="Sum"/><pk mz="405.26108606" i="1249.66" sn="8.20354" a="34.7699" fwhm="0.0346835" res="11684.5" algo="Sum"/><pk mz="405.94727905" i="672.656" sn="4.40345" a="17.8675" fwhm="0.0216035" res="18790.8" algo="Sum"/><pk mz="406.68263591" i="632.651" sn="4.12143" a="14.6956" fwhm="0.0201447" res="20188.1" algo="Sum"/><pk mz="406.77173865" i="2655.71" sn="17.3017" a="61.8156" fwhm="0.0200973" res="20240.1" algo="Sum"/><pk mz="406.95409437" i="851.266" sn="5.54764" a="23.7057" fwhm="0.0228122" res="17839.3" algo="Sum"/><pk mz="407.25517052" i="862.509" sn="5.60451" a="23.1648" fwhm="0.0368252" res="11059.1" algo="Sum"/><pk mz="407.27949223" i="861.082" sn="5.59338" a="26.6408" fwhm="0.0389546" res="10455.2" algo="Sum"/><pk mz="408.28524815" i="659.839" sn="4.25975" a="15.1272" fwhm="0.0351054" res="11630.3" algo="Sum"/><pk mz="408.76941911" i="3804.15" sn="24.5352" a="87.2771" fwhm="0.0209452" res="19516.1" algo="Sum"/><pk mz="409.18214907" i="874.54" sn="5.61856" a="37.145" fwhm="0.0393395" res="10401.3" algo="Sum"/><pk mz="409.27105680" i="9912.78" sn="63.7052" a="244.614" fwhm="0.0206866" res="19784.3" algo="Sum"/><pk mz="409.34307115" i="2559.53" sn="16.4473" a="73.4913" fwhm="0.0233375" res="17540.1" algo="Sum"/><pk mz="410.27401003" i="2569.31" sn="16.4381" a="71.1009" fwhm="0.0222714" res="18421.5" algo="Sum"/><pk mz="410.34675574" i="831.69" sn="5.32107" a="22.5672" fwhm="0.0232791" res="17627.3" algo="Sum"/><pk mz="410.76511967" i="2546.42" sn="16.2659" a="59.9806" fwhm="0.0204607" res="20075.8" algo="Sum"/><pk mz="410.85551272" i="3794.4" sn="24.2104" a="92.4675" fwhm="0.0209052" res="19653.3" algo="Sum"/><pk mz="411.26571556" i="1784.78" sn="11.3557" a="76.3482" fwhm="0.0395688" res="10393.7" algo="Sum"/><pk mz="411.77091823" i="858.496" sn="5.45081" a="23.4965" fwhm="0.0238592" res="17258.3" algo="Sum"/><pk mz="412.27209171" i="813.482" sn="5.15918" a="28.3573" fwhm="0.0321219" res="12834.6" algo="Sum"/><pk mz="412.71804435" i="812.185" sn="5.13685" a="20.828" fwhm="0.0220794" res="18692.4" algo="Sum"/><pk mz="412.77700613" i="1461.99" sn="9.23466" a="43.5811" fwhm="0.0278607" res="14815.7" algo="Sum"/><pk mz="412.85234707" i="2729.92" sn="17.2395" a="61.7846" fwhm="0.0202226" res="20415.4" algo="Sum"/><pk mz="412.96847094" i="2615.63" sn="16.5159" a="74.2364" fwhm="0.0248763" res="16600.9" algo="Sum"/><pk mz="413.17915318" i="978.814" sn="6.17306" a="33.8909" fwhm="0.0367499" res="11243" algo="Sum"/><pk mz="413.23134384" i="1110.7" sn="7.00457" a="22.8682" fwhm="0.0320679" res="12886.1" algo="Sum"/><pk mz="413.26586815" i="6981.53" sn="44.0285" a="180.434" fwhm="0.0221241" res="18679.4" algo="Sum"/><pk mz="413.78900261" i="675.934" sn="4.25524" a="18.0224" fwhm="0.0276205" res="14981.3" algo="Sum"/><pk mz="414.26958597" i="1978.88" sn="12.4426" a="56.3156" fwhm="0.0216004" res="19178.8" algo="Sum"/><pk mz="414.71380202" i="1347.29" sn="8.44906" a="34.1566" fwhm="0.0211997" res="19562.3" algo="Sum"/><pk mz="414.85426831" i="777.688" sn="4.87817" a="31.6514" fwhm="0.040087" res="10348.9" algo="Sum"/><pk mz="415.19248225" i="10715.7" sn="67.1781" a="270.425" fwhm="0.021588" res="19232.5" algo="Sum"/><pk mz="415.24041849" i="643.039" sn="4.0312" a="14.2687" fwhm="0.0207602" res="20001.8" algo="Sum"/><pk mz="415.27741591" i="906.919" sn="5.68626" a="31.8938" fwhm="0.035695" res="11634.1" algo="Sum"/><pk mz="416.19567386" i="2421.46" sn="15.1194" a="66.2311" fwhm="0.0222786" res="18681.4" algo="Sum"/><pk mz="416.71132401" i="991.455" sn="6.16571" a="24.1681" fwhm="0.0214027" res="19470" algo="Sum"/><pk mz="416.80027376" i="3680.5" sn="22.8939" a="93.0219" fwhm="0.0209488" res="19896.2" algo="Sum"/><pk mz="417.00177321" i="2514.33" sn="15.6395" a="58.4038" fwhm="0.020346" res="20495.5" algo="Sum"/><pk mz="417.19243272" i="1637" sn="10.1746" a="68.0496" fwhm="0.0303325" res="13754" algo="Sum"/><pk mz="417.40637154" i="839.069" sn="5.2064" a="17.9149" fwhm="0.0188351" res="22161.1" algo="Sum"/><pk mz="418.79773951" i="3792.59" sn="23.3842" a="84.3859" fwhm="0.0198767" res="21069.8" algo="Sum"/><pk mz="418.98097164" i="2239.47" sn="13.8092" a="79.6168" fwhm="0.0331894" res="12624" algo="Sum"/><pk mz="419.24205223" i="782.611" sn="4.81818" a="36.2809" fwhm="0.0363066" res="11547.3" algo="Sum"/><pk mz="419.31270733" i="736.543" sn="4.53404" a="22.6954" fwhm="0.0357261" res="11736.9" algo="Sum"/><pk mz="420.79519234" i="1473.02" sn="9.02564" a="45.5526" fwhm="0.0265754" res="15834" algo="Sum"/><pk mz="420.88417719" i="4366.09" sn="26.7225" a="97.105" fwhm="0.0203828" res="20648.9" algo="Sum"/><pk mz="421.23619470" i="760.121" sn="4.64997" a="23.2165" fwhm="0.0445182" res="9462.11" algo="Sum"/><pk mz="422.74688197" i="1499.64" sn="9.1035" a="45.7871" fwhm="0.0286163" res="14772.9" algo="Sum"/><pk mz="422.88175933" i="1712.01" sn="10.388" a="42.8175" fwhm="0.0222804" res="18980" algo="Sum"/><pk mz="423.26477992" i="634.645" sn="3.84785" a="26.9166" fwhm="0.0559493" res="7565.15" algo="Sum"/><pk mz="423.32294888" i="1055.99" sn="6.4033" a="40.7905" fwhm="0.0317774" res="13321.5" algo="Sum"/><pk mz="424.33991520" i="996.607" sn="6.0075" a="33.2555" fwhm="0.0291885" res="14537.9" algo="Sum"/><pk mz="424.74251339" i="2018.5" sn="12.1351" a="47.4307" fwhm="0.0214534" res="19798.4" algo="Sum"/><pk mz="424.77732701" i="770.403" sn="4.63131" a="22.4995" fwhm="0.0283092" res="15004.9" algo="Sum"/><pk mz="424.89564022" i="715.958" sn="4.30365" a="21.8979" fwhm="0.0322175" res="13188.3" algo="Sum"/><pk mz="425.28299295" i="812.79" sn="4.88218" a="20.426" fwhm="0.0325071" res="13082.8" algo="Sum"/><pk mz="425.31717645" i="3084.84" sn="18.5302" a="106.421" fwhm="0.0256501" res="16581.5" algo="Sum"/><pk mz="426.32037037" i="1176.91" sn="7.03746" a="31.1406" fwhm="0.0275663" res="15465.3" algo="Sum"/><pk mz="426.35612301" i="1448.03" sn="8.65607" a="38.0068" fwhm="0.0244064" res="17469" algo="Sum"/><pk mz="426.74068609" i="1164.1" sn="6.94538" a="32.9663" fwhm="0.0221848" res="19235.7" algo="Sum"/><pk mz="426.82930574" i="3686.99" sn="21.9978" a="88.0771" fwhm="0.0218748" res="19512.4" algo="Sum"/><pk mz="427.15725360" i="808.849" sn="4.82552" a="22.5756" fwhm="0.0232805" res="18348.3" algo="Sum"/><pk mz="427.23878112" i="675.501" sn="4.02939" a="32.9267" fwhm="0.0542292" res="7878.39" algo="Sum"/><pk mz="427.35540792" i="1208.38" sn="7.19183" a="31.5683" fwhm="0.0237705" res="17978.4" algo="Sum"/><pk mz="428.37182004" i="1476.47" sn="8.74053" a="40.4894" fwhm="0.022701" res="18870.2" algo="Sum"/><pk mz="428.82677847" i="2789.01" sn="16.4974" a="68.7864" fwhm="0.0215315" res="19916.3" algo="Sum"/><pk mz="429.15430901" i="625.608" sn="3.69203" a="20.6238" fwhm="0.0291739" res="14710.2" algo="Sum"/><pk mz="429.23954084" i="3846.98" sn="22.665" a="108.045" fwhm="0.0233523" res="18381.1" algo="Sum"/><pk mz="429.31882393" i="996.177" sn="5.86964" a="31.8756" fwhm="0.0283667" res="15134.6" algo="Sum"/><pk mz="429.37226852" i="3101.96" sn="18.2797" a="72.1252" fwhm="0.0201527" res="21306" algo="Sum"/><pk mz="430.24227293" i="1087.07" sn="6.38276" a="29.5221" fwhm="0.0239349" res="17975.5" algo="Sum"/><pk mz="430.38238594" i="1361.09" sn="7.99106" a="41.3433" fwhm="0.0272523" res="15792.5" algo="Sum"/><pk mz="430.69238775" i="814.084" sn="4.77858" a="24.3453" fwhm="0.0273209" res="15764.2" algo="Sum"/><pk mz="430.82523685" i="827.596" sn="4.85656" a="31.7552" fwhm="0.0341326" res="12622.1" algo="Sum"/><pk mz="430.91296972" i="4088.25" sn="23.9853" a="98.204" fwhm="0.0213589" res="20174.9" algo="Sum"/><pk mz="431.17008845" i="1939.78" sn="11.35" a="71.2553" fwhm="0.0346294" res="12451" algo="Sum"/><pk mz="431.23938935" i="1358.63" sn="7.94939" a="45.7683" fwhm="0.0290335" res="14853.2" algo="Sum"/><pk mz="432.69001882" i="763.223" sn="4.44625" a="21.4708" fwhm="0.024525" res="17642.8" algo="Sum"/><pk mz="432.77461489" i="1827.3" sn="10.6361" a="48.8199" fwhm="0.0215369" res="20094.5" algo="Sum"/><pk mz="432.97189894" i="2053.33" sn="11.931" a="54.6728" fwhm="0.0246614" res="17556.7" algo="Sum"/><pk mz="434.77181517" i="2139.71" sn="12.3737" a="51.9503" fwhm="0.0211946" res="20513.4" algo="Sum"/><pk mz="434.89839738" i="739.889" sn="4.27791" a="18.7098" fwhm="0.0222128" res="19578.7" algo="Sum"/><pk mz="434.96283597" i="1063.34" sn="6.14743" a="43.6754" fwhm="0.040792" res="10662.9" algo="Sum"/><pk mz="435.21688074" i="730.117" sn="4.2159" a="35.8838" fwhm="0.0337888" res="12880.5" algo="Sum"/><pk mz="436.77001401" i="965.799" sn="5.55518" a="32.0065" fwhm="0.0281998" res="15488.4" algo="Sum"/><pk mz="436.85824461" i="3685.92" sn="21.2011" a="87.9104" fwhm="0.0214806" res="20337.3" algo="Sum"/><pk mz="437.18679407" i="1014.15" sn="5.82728" a="29.4045" fwhm="0.0270031" res="16190.3" algo="Sum"/><pk mz="437.23427624" i="1170.06" sn="6.72359" a="42.544" fwhm="0.0331946" res="13171.9" algo="Sum"/><pk mz="438.72369943" i="793.142" sn="4.53875" a="20.8096" fwhm="0.0245475" res="17872.4" algo="Sum"/><pk mz="438.85534129" i="1745.3" sn="9.97631" a="46.3854" fwhm="0.02306" res="19031" algo="Sum"/><pk mz="438.98322639" i="4161.78" sn="23.7892" a="107.615" fwhm="0.0218317" res="20107.6" algo="Sum"/><pk mz="439.29768138" i="732.521" sn="4.18439" a="29.9564" fwhm="0.0425143" res="10332.9" algo="Sum"/><pk mz="440.72152619" i="1268.38" sn="7.18996" a="34.6997" fwhm="0.0249814" res="17642" algo="Sum"/><pk mz="440.98074689" i="1524.4" sn="8.62947" a="42.7321" fwhm="0.0222255" res="19841.2" algo="Sum"/><pk mz="441.29709172" i="1350.51" sn="7.63726" a="42.5277" fwhm="0.0327623" res="13469.7" algo="Sum"/><pk mz="442.71894871" i="885.316" sn="4.97516" a="25.4633" fwhm="0.0263974" res="16771.3" algo="Sum"/><pk mz="442.80297560" i="1717.81" sn="9.646" a="43.378" fwhm="0.0217669" res="20342.9" algo="Sum"/><pk mz="443.13475189" i="626.795" sn="3.51516" a="24.4885" fwhm="0.0317969" res="13936.4" algo="Sum"/><pk mz="443.33198451" i="627.834" sn="3.52224" a="25.6614" fwhm="0.0375017" res="11821.6" algo="Sum"/><pk mz="444.79992043" i="1450.96" sn="8.08526" a="36.3573" fwhm="0.0221671" res="20065.7" algo="Sum"/><pk mz="444.92639670" i="717.171" sn="3.99585" a="20.7256" fwhm="0.0296608" res="15000.5" algo="Sum"/><pk mz="445.36682143" i="1264.17" sn="7.03864" a="34.6189" fwhm="0.023308" res="19107.9" algo="Sum"/><pk mz="445.43743219" i="696.124" sn="3.87524" a="16.9594" fwhm="0.0217295" res="20499.2" algo="Sum"/><pk mz="446.66965303" i="659.673" sn="3.64779" a="18.1175" fwhm="0.0253001" res="17654.9" algo="Sum"/><pk mz="446.88687552" i="3265.56" sn="18.056" a="87.5713" fwhm="0.0218812" res="20423.3" algo="Sum"/><pk mz="448.66620079" i="686.628" sn="3.77417" a="18.317" fwhm="0.0232008" res="19338.4" algo="Sum"/><pk mz="448.75378850" i="1195.5" sn="6.57153" a="34.7803" fwhm="0.0232175" res="19328.3" algo="Sum"/><pk mz="448.94343888" i="733.239" sn="4.0299" a="24.5047" fwhm="0.0285982" res="15698.3" algo="Sum"/><pk mz="449.28484983" i="707.955" sn="3.8856" a="26.8954" fwhm="0.035232" res="12752.2" algo="Sum"/><pk mz="450.75139699" i="1515.2" sn="8.29346" a="43.0365" fwhm="0.0252966" res="17818.7" algo="Sum"/><pk mz="452.74913665" i="868.755" sn="4.74089" a="27.146" fwhm="0.0281674" res="16073.5" algo="Sum"/><pk mz="452.83189908" i="1491.27" sn="8.13731" a="39.3142" fwhm="0.0241519" res="18749.3" algo="Sum"/><pk mz="453.16635355" i="757.418" sn="4.12149" a="30.0179" fwhm="0.0392047" res="11559" algo="Sum"/><pk mz="453.20858116" i="700.257" sn="3.80975" a="23.1202" fwhm="0.0349771" res="12957.3" algo="Sum"/><pk mz="453.33431793" i="964.676" sn="5.24752" a="31.5035" fwhm="0.0371765" res="12194.1" algo="Sum"/><pk mz="454.82940094" i="909.789" sn="4.92959" a="28.9012" fwhm="0.0247629" res="18367.4" algo="Sum"/><pk mz="454.95432384" i="4426.34" sn="23.9847" a="117.135" fwhm="0.0241892" res="18808.2" algo="Sum"/><pk mz="456.69768059" i="1094.01" sn="5.89651" a="30.6864" fwhm="0.0241518" res="18909.5" algo="Sum"/><pk mz="456.95144927" i="1799.91" sn="9.7009" a="54.6704" fwhm="0.0254251" res="17972.4" algo="Sum"/><pk mz="457.27125507" i="965.105" sn="5.19984" a="31.7954" fwhm="0.0334327" res="13677.4" algo="Sum"/><pk mz="457.34190012" i="703.959" sn="3.79282" a="33.0336" fwhm="0.0564231" res="8105.58" algo="Sum"/><pk mz="457.95823908" i="653.076" sn="3.51653" a="20.9092" fwhm="0.0267701" res="17107.1" algo="Sum"/><pk mz="458.69575296" i="955.248" sn="5.12754" a="26.3481" fwhm="0.0237372" res="19323.9" algo="Sum"/><pk mz="458.78338892" i="1412.84" sn="7.58266" a="45.5694" fwhm="0.0252562" res="18165.2" algo="Sum"/><pk mz="459.31866286" i="742.453" sn="3.97678" a="26.8099" fwhm="0.055057" res="8342.6" algo="Sum"/><pk mz="460.78048797" i="1621.08" sn="8.62408" a="46.5521" fwhm="0.0249068" res="18500.2" algo="Sum"/><pk mz="460.96490819" i="2268.51" sn="12.0652" a="59.608" fwhm="0.0231345" res="19925.4" algo="Sum"/><pk mz="461.18425615" i="719.124" sn="3.82452" a="20.5859" fwhm="0.0291341" res="15829.7" algo="Sum"/><pk mz="461.32722955" i="1368.08" sn="7.27419" a="51.9849" fwhm="0.0408596" res="11290.5" algo="Sum"/><pk mz="462.77771820" i="868.191" sn="4.59545" a="28.8794" fwhm="0.0282051" res="16407.6" algo="Sum"/><pk mz="462.86138474" i="1288.87" sn="6.82178" a="41.1104" fwhm="0.0245524" res="18852" algo="Sum"/><pk mz="462.96289051" i="811.468" sn="4.29406" a="22.7508" fwhm="0.0304493" res="15204.4" algo="Sum"/><pk mz="463.20154532" i="780.835" sn="4.12984" a="25.749" fwhm="0.0289027" res="16026.2" algo="Sum"/><pk mz="463.35216723" i="1225.58" sn="6.48335" a="54.5205" fwhm="0.0368841" res="12562.4" algo="Sum"/><pk mz="464.72983647" i="1061.56" sn="5.58294" a="27.9159" fwhm="0.0236835" res="19622.5" algo="Sum"/><pk mz="464.90993913" i="699.739" sn="3.67607" a="21.3759" fwhm="0.025476" res="18248.9" algo="Sum"/><pk mz="464.97698329" i="1337.79" sn="7.02723" a="39.5927" fwhm="0.0256882" res="18100.8" algo="Sum"/><pk mz="465.21546659" i="723.363" sn="3.80015" a="25.3862" fwhm="0.0329371" res="14124.4" algo="Sum"/><pk mz="465.36682825" i="639.624" sn="3.36011" a="25.5721" fwhm="0.0392238" res="11864.4" algo="Sum"/><pk mz="466.72677378" i="1504.81" sn="7.88002" a="41.4143" fwhm="0.0242426" res="19252.4" algo="Sum"/><pk mz="467.10064009" i="732.509" sn="3.83281" a="22.0099" fwhm="0.0261025" res="17894.9" algo="Sum"/><pk mz="468.30736177" i="850.714" sn="4.43206" a="25.0775" fwhm="0.0274362" res="17069" algo="Sum"/><pk mz="468.72374716" i="1112.69" sn="5.78671" a="30.0048" fwhm="0.0241031" res="19446.6" algo="Sum"/><pk mz="468.81245511" i="1685.19" sn="8.76406" a="55.5039" fwhm="0.026849" res="17461.1" algo="Sum"/><pk mz="469.32162574" i="1022.41" sn="5.3147" a="42.5055" fwhm="0.0491565" res="9547.5" algo="Sum"/><pk mz="469.36385729" i="3150.34" sn="16.3765" a="90.8027" fwhm="0.0241106" res="19467.1" algo="Sum"/><pk mz="470.36685880" i="1018.72" sn="5.28094" a="31.5723" fwhm="0.0250028" res="18812.6" algo="Sum"/><pk mz="470.81028572" i="1714.64" sn="8.8796" a="46.122" fwhm="0.0239749" res="19637.7" algo="Sum"/><pk mz="470.92627876" i="1839.18" sn="9.52096" a="57.3944" fwhm="0.0269133" res="17497.9" algo="Sum"/><pk mz="470.99362277" i="1327.21" sn="6.87161" a="37.2998" fwhm="0.0242364" res="19433.3" algo="Sum"/><pk mz="471.33857497" i="665.146" sn="3.4378" a="19.9506" fwhm="0.0404468" res="11653.3" algo="Sum"/><pk mz="472.67313704" i="728.415" sn="3.75396" a="19.9036" fwhm="0.0238016" res="19858.9" algo="Sum"/><pk mz="472.80750311" i="749.221" sn="3.856" a="25.6975" fwhm="0.0333307" res="14185.3" algo="Sum"/><pk mz="472.92402688" i="945.013" sn="4.86367" a="31.3586" fwhm="0.0271157" res="17441" algo="Sum"/><pk mz="473.30064643" i="709.54" sn="3.64328" a="24.864" fwhm="0.0409297" res="11563.7" algo="Sum"/><pk mz="473.34353340" i="1126.15" sn="5.78274" a="46.2234" fwhm="0.0389119" res="12164.5" algo="Sum"/><pk mz="474.75860659" i="1438.76" sn="7.35749" a="42.0658" fwhm="0.0239441" res="19827.8" algo="Sum"/><pk mz="474.93870397" i="647.852" sn="3.30992" a="19.8989" fwhm="0.0361565" res="13135.6" algo="Sum"/><pk mz="475.32342694" i="3500.15" sn="17.8248" a="121.938" fwhm="0.0255357" res="18614.1" algo="Sum"/><pk mz="476.27534361" i="740.429" sn="3.75265" a="23.3974" fwhm="0.0371952" res="12804.7" algo="Sum"/><pk mz="476.32612308" i="1087.66" sn="5.51247" a="35.9177" fwhm="0.03045" res="15642.9" algo="Sum"/><pk mz="476.75619918" i="1795.5" sn="9.09057" a="50.4057" fwhm="0.0241482" res="19742.9" algo="Sum"/><pk mz="476.93816737" i="2089.43" sn="10.5574" a="65.0557" fwhm="0.026451" res="18031" algo="Sum"/><pk mz="477.30091100" i="1221.14" sn="6.14962" a="44.362" fwhm="0.0353698" res="13494.6" algo="Sum"/><pk mz="477.33013376" i="1691.75" sn="8.51859" a="59.8875" fwhm="0.0320586" res="14889.3" algo="Sum"/><pk mz="478.29494596" i="843.766" sn="4.23251" a="25.1298" fwhm="0.0321939" res="14856.7" algo="Sum"/><pk mz="478.32818217" i="3444.73" sn="17.2784" a="98.6611" fwhm="0.0262212" res="18242" algo="Sum"/><pk mz="478.75256075" i="1028.08" sn="5.13687" a="34.6445" fwhm="0.0275615" res="17370.4" algo="Sum"/><pk mz="478.84120417" i="1977.83" sn="9.87906" a="58.9271" fwhm="0.0246346" res="19437.7" algo="Sum"/><pk mz="478.93618005" i="912.828" sn="4.56007" a="30.8851" fwhm="0.0340366" res="14071.2" algo="Sum"/><pk mz="479.33116678" i="1647.86" sn="8.22744" a="72.8111" fwhm="0.0470174" res="10194.8" algo="Sum"/><pk mz="480.34163230" i="1102.19" sn="5.48059" a="36.5049" fwhm="0.0290728" res="16522" algo="Sum"/><pk mz="480.83882217" i="1354.79" sn="6.72428" a="40.7055" fwhm="0.0244862" res="19637.2" algo="Sum"/><pk mz="480.95059057" i="732.239" sn="3.63006" a="26.4794" fwhm="0.0296135" res="16240.9" algo="Sum"/><pk mz="481.20286653" i="1256.96" sn="6.22448" a="47.7438" fwhm="0.0287068" res="16762.7" algo="Sum"/><pk mz="481.26112032" i="1296.62" sn="6.42094" a="46.1784" fwhm="0.0320841" res="15000" algo="Sum"/><pk mz="481.34712413" i="988.696" sn="4.89449" a="36.6933" fwhm="0.0420294" res="11452.6" algo="Sum"/><pk mz="482.32204706" i="904.483" sn="4.46317" a="29.826" fwhm="0.0321211" res="15015.8" algo="Sum"/><pk mz="482.35769175" i="863.785" sn="4.26023" a="26.066" fwhm="0.0275818" res="17488.3" algo="Sum"/><pk mz="482.70098582" i="957.112" sn="4.71883" a="25.3395" fwhm="0.0247057" res="19538" algo="Sum"/><pk mz="483.34117961" i="723.383" sn="3.55739" a="9.21784" fwhm="0.0130057" res="37163.9" algo="Sum"/><pk mz="483.37838314" i="3804.9" sn="18.7114" a="107.086" fwhm="0.0243275" res="19869.7" algo="Sum"/><pk mz="484.38257421" i="1235.73" sn="6.05962" a="36.9646" fwhm="0.0257237" res="18830.2" algo="Sum"/><pk mz="484.69790106" i="704.396" sn="3.44303" a="19.6916" fwhm="0.0228176" res="21242.3" algo="Sum"/><pk mz="484.78766911" i="1775.11" sn="8.67662" a="48.7242" fwhm="0.0240339" res="20171" algo="Sum"/><pk mz="485.35674911" i="4547.16" sn="22.2128" a="178.339" fwhm="0.0337255" res="14391.4" algo="Sum"/><pk mz="486.36057417" i="1588.22" sn="7.72257" a="61.2281" fwhm="0.030206" res="16101.4" algo="Sum"/><pk mz="486.78436917" i="1686.31" sn="8.17621" a="51.2041" fwhm="0.0255404" res="19059.4" algo="Sum"/><pk mz="486.96516970" i="1046.31" sn="5.07359" a="35.515" fwhm="0.029746" res="16370.8" algo="Sum"/><pk mz="487.33825938" i="906.963" sn="4.39573" a="31.2294" fwhm="0.046295" res="10526.8" algo="Sum"/><pk mz="487.35784797" i="919.359" sn="4.45567" a="30.6011" fwhm="0.0336495" res="14483.4" algo="Sum"/><pk mz="488.78431907" i="857.451" sn="4.13498" a="32.1209" fwhm="0.0296147" res="16504.8" algo="Sum"/><pk mz="488.87105633" i="2045.45" sn="9.8636" a="67.073" fwhm="0.0253989" res="19247.7" algo="Sum"/><pk mz="489.31664890" i="833.801" sn="4.01914" a="28.2299" fwhm="0.0479812" res="10198.1" algo="Sum"/><pk mz="489.35224858" i="833.585" sn="4.01809" a="29.9408" fwhm="0.0389952" res="12549" algo="Sum"/><pk mz="490.29035479" i="1427.24" sn="6.82871" a="54.3867" fwhm="0.0308094" res="15913.7" algo="Sum"/><pk mz="490.73274384" i="769.355" sn="3.67335" a="26.2904" fwhm="0.0274299" res="17890.4" algo="Sum"/><pk mz="490.86585391" i="945.718" sn="4.51467" a="30.7055" fwhm="0.0293556" res="16721.3" algo="Sum"/><pk mz="490.92804174" i="737.968" sn="3.5228" a="30.7746" fwhm="0.0399734" res="12281.4" algo="Sum"/><pk mz="491.29858328" i="1503.69" sn="7.17132" a="74.7773" fwhm="0.0440623" res="11150.1" algo="Sum"/><pk mz="491.36687977" i="801.506" sn="3.82269" a="29.7547" fwhm="0.0399181" res="12309.4" algo="Sum"/><pk mz="492.72954538" i="1084.68" sn="5.12072" a="31.3416" fwhm="0.0253308" res="19451.8" algo="Sum"/><pk mz="492.91492816" i="1026.6" sn="4.83852" a="47.1025" fwhm="0.0359987" res="13692.6" algo="Sum"/><pk mz="493.32315577" i="2287.41" sn="10.7655" a="96.6442" fwhm="0.052811" res="9341.29" algo="Sum"/><pk mz="494.32394753" i="2128.93" sn="9.96469" a="87.6332" fwhm="0.0320611" res="15418.2" algo="Sum"/><pk mz="494.72739537" i="635.48" sn="2.97274" a="20.3048" fwhm="0.0291388" res="16978.3" algo="Sum"/><pk mz="494.81572258" i="1914.26" sn="8.95047" a="66.0018" fwhm="0.0261736" res="18905.1" algo="Sum"/><pk mz="494.91252985" i="705.198" sn="3.29682" a="32.3563" fwhm="0.0419632" res="11794" algo="Sum"/><pk mz="495.32785499" i="1440.92" sn="6.72903" a="64.7242" fwhm="0.0466413" res="10619.9" algo="Sum"/><pk mz="496.33798457" i="63563.1" sn="295.654" a="1565.4" fwhm="0.0219059" res="22657.7" algo="Sum"/><pk mz="496.81264738" i="1533.86" sn="7.12978" a="48.1423" fwhm="0.0295784" res="16796.5" algo="Sum"/><pk mz="496.94098410" i="2000.04" sn="9.29509" a="60.8383" fwhm="0.0258316" res="19237.7" algo="Sum"/><pk mz="497.23639705" i="757.822" sn="3.51638" a="29.7599" fwhm="0.0399082" res="12459.5" algo="Sum"/><pk mz="497.34124128" i="17605.6" sn="81.6947" a="486.137" fwhm="0.0242025" res="20549.1" algo="Sum"/><pk mz="498.34403154" i="3351.24" sn="15.5" a="99.7524" fwhm="0.0261984" res="19021.9" algo="Sum"/><pk mz="498.67863660" i="679.647" sn="3.14074" a="22.5598" fwhm="0.027029" res="18449.8" algo="Sum"/><pk mz="498.80647582" i="744.485" sn="3.44019" a="26.8365" fwhm="0.0331379" res="15052.5" algo="Sum"/><pk mz="498.89921307" i="1786.44" sn="8.24718" a="49.4171" fwhm="0.0265068" res="18821.6" algo="Sum"/><pk mz="498.93760973" i="1449.79" sn="6.69339" a="44.2628" fwhm="0.0297351" res="16779.4" algo="Sum"/><pk mz="499.37139809" i="3400.22" sn="15.6551" a="99.6699" fwhm="0.0332712" res="15009.1" algo="Sum"/><pk mz="500.27348090" i="1110.73" sn="5.10896" a="42.1548" fwhm="0.029012" res="17243.7" algo="Sum"/><pk mz="500.37643050" i="1217.64" sn="5.60061" a="50.9143" fwhm="0.0361282" res="13850" algo="Sum"/><pk mz="500.67717840" i="650.074" sn="2.98822" a="21.6784" fwhm="0.0284623" res="17590.9" algo="Sum"/><pk mz="500.76144518" i="964.62" sn="4.43118" a="30.2731" fwhm="0.0276425" res="18115.7" algo="Sum"/><pk mz="501.33244737" i="2415.34" sn="11.0863" a="81.5834" fwhm="0.031225" res="16055.5" algo="Sum"/><pk mz="501.38689218" i="1819.97" sn="8.35323" a="64.2826" fwhm="0.0341651" res="14675.4" algo="Sum"/><pk mz="502.28982115" i="944.875" sn="4.32549" a="26.6832" fwhm="0.0356572" res="14086.6" algo="Sum"/><pk mz="502.32858157" i="1750.59" sn="8.01395" a="59.8266" fwhm="0.0312749" res="16061.7" algo="Sum"/><pk mz="502.39157739" i="634.543" sn="2.90475" a="19.8246" fwhm="0.0302058" res="16632.3" algo="Sum"/><pk mz="502.75816321" i="1007.01" sn="4.59554" a="31.9568" fwhm="0.0265032" res="18969.7" algo="Sum"/><pk mz="503.32985300" i="1169.88" sn="5.33314" a="42.4659" fwhm="0.0417528" res="12055" algo="Sum"/><pk mz="504.30471348" i="1553.14" sn="7.0533" a="51.4453" fwhm="0.0340333" res="14818" algo="Sum"/><pk mz="504.34017675" i="1616.27" sn="7.3326" a="52.7238" fwhm="0.0322612" res="15633" algo="Sum"/><pk mz="504.84412841" i="1946.28" sn="8.78819" a="69.2422" fwhm="0.0271654" res="18584.1" algo="Sum"/><pk mz="505.27728081" i="749.01" sn="3.37639" a="23.4068" fwhm="0.0346484" res="14583" algo="Sum"/><pk mz="505.30978250" i="808.381" sn="3.64419" a="33.2156" fwhm="0.0531916" res="9499.81" algo="Sum"/><pk mz="505.34416500" i="944.659" sn="4.2584" a="32.6856" fwhm="0.0352885" res="14320.3" algo="Sum"/><pk mz="506.35798140" i="1382.02" sn="6.20491" a="50.8245" fwhm="0.0267993" res="18894.5" algo="Sum"/><pk mz="506.84119818" i="978.581" sn="4.37643" a="34.5257" fwhm="0.0301014" res="16837.8" algo="Sum"/><pk mz="507.29490864" i="1198.15" sn="5.35163" a="59.4097" fwhm="0.0526306" res="9638.78" algo="Sum"/><pk mz="507.33613425" i="865.322" sn="3.86504" a="17.2641" fwhm="0.0266492" res="19037.6" algo="Sum"/><pk mz="507.36002023" i="837.896" sn="3.74254" a="35.785" fwhm="0.0435383" res="11653.2" algo="Sum"/><pk mz="508.37347169" i="809.984" sn="3.60911" a="27.837" fwhm="0.0316579" res="16058.3" algo="Sum"/><pk mz="508.70894103" i="1084.8" sn="4.81471" a="32.2644" fwhm="0.024991" res="20355.7" algo="Sum"/><pk mz="509.31429922" i="1833.29" sn="8.12684" a="94.4296" fwhm="0.0561825" res="9065.36" algo="Sum"/><pk mz="509.36155521" i="1773.15" sn="7.86132" a="73.339" fwhm="0.0391544" res="13009" algo="Sum"/><pk mz="510.31236612" i="670.579" sn="2.96291" a="31.977" fwhm="0.0461918" res="11047.7" algo="Sum"/><pk mz="510.35510041" i="1420.28" sn="6.27543" a="52.4066" fwhm="0.0404107" res="12629.2" algo="Sum"/><pk mz="510.70652402" i="760.119" sn="3.35881" a="25.6713" fwhm="0.0280966" res="18176.8" algo="Sum"/><pk mz="510.79064530" i="1088.07" sn="4.80958" a="30.7927" fwhm="0.0277003" res="18439.9" algo="Sum"/><pk mz="511.25178970" i="852.956" sn="3.76881" a="31.8573" fwhm="0.0378818" res="13496" algo="Sum"/><pk mz="511.33301643" i="899.591" sn="3.97487" a="27.4868" fwhm="0.0401309" res="12741.6" algo="Sum"/><pk mz="512.33092026" i="667.159" sn="2.94303" a="32.7978" fwhm="0.0472302" res="10847.5" algo="Sum"/><pk mz="512.78716571" i="951.893" sn="4.19589" a="31.3053" fwhm="0.0336377" res="15244.4" algo="Sum"/><pk mz="512.91226862" i="2613.7" sn="11.5208" a="80.4351" fwhm="0.0276827" res="18528.3" algo="Sum"/><pk mz="513.34488449" i="875.117" sn="3.85752" a="33.5742" fwhm="0.0417448" res="12297.2" algo="Sum"/><pk mz="514.65516181" i="760.781" sn="3.33811" a="23.3652" fwhm="0.026642" res="19317.4" algo="Sum"/><pk mz="514.87508357" i="1501.19" sn="6.58481" a="45.6689" fwhm="0.0343668" res="14981.8" algo="Sum"/><pk mz="514.90821241" i="1981.43" sn="8.69136" a="66.2151" fwhm="0.0323669" res="15908.5" algo="Sum"/><pk mz="515.34839725" i="1953.12" sn="8.55786" a="72.0536" fwhm="0.0331214" res="15559.4" algo="Sum"/><pk mz="515.41021080" i="9144.58" sn="40.0215" a="259.941" fwhm="0.0247483" res="20826.1" algo="Sum"/><pk mz="516.30416516" i="2768.69" sn="12.0616" a="86.4834" fwhm="0.0275755" res="18723.3" algo="Sum"/><pk mz="516.34889057" i="803.045" sn="3.49866" a="27.5425" fwhm="0.040447" res="12766" algo="Sum"/><pk mz="516.41431416" i="3108.09" sn="13.5398" a="92.7112" fwhm="0.026141" res="19755" algo="Sum"/><pk mz="516.65359926" i="697.12" sn="3.03498" a="21.5254" fwhm="0.0267614" res="19305.9" algo="Sum"/><pk mz="516.74077910" i="1053.25" sn="4.58511" a="32.6886" fwhm="0.0269815" res="19151.7" algo="Sum"/><pk mz="516.90571212" i="642.863" sn="2.79301" a="23.1547" fwhm="0.0403837" res="12799.9" algo="Sum"/><pk mz="517.30844362" i="1227.28" sn="5.32229" a="42.7349" fwhm="0.0385533" res="13418" algo="Sum"/><pk mz="517.36386523" i="1972.6" sn="8.5558" a="92.8662" fwhm="0.0468694" res="11038.4" algo="Sum"/><pk mz="517.41277039" i="1109.4" sn="4.81155" a="38.1114" fwhm="0.0344687" res="15011.1" algo="Sum"/><pk mz="518.31977798" i="103883" sn="448.499" a="2625.48" fwhm="0.022118" res="23434.3" algo="Sum"/><pk mz="518.73931391" i="1313.87" sn="5.6605" a="43.8181" fwhm="0.0291987" res="17765.8" algo="Sum"/><pk mz="518.92229141" i="1684.25" sn="7.25493" a="56.7991" fwhm="0.0279474" res="18567.8" algo="Sum"/><pk mz="519.32261321" i="27871.3" sn="119.876" a="786.248" fwhm="0.0249269" res="20833.8" algo="Sum"/><pk mz="520.33598913" i="30541.7" sn="130.716" a="881.852" fwhm="0.0255737" res="20346.5" algo="Sum"/><pk mz="520.73636949" i="924.73" sn="3.95171" a="32.242" fwhm="0.0303212" res="17174" algo="Sum"/><pk mz="520.81790481" i="1020.22" sn="4.35957" a="33.2008" fwhm="0.0331779" res="15697.7" algo="Sum"/><pk mz="520.92060847" i="1279.16" sn="5.46582" a="39.9421" fwhm="0.030417" res="17126" algo="Sum"/><pk mz="521.27179370" i="729.68" sn="3.11312" a="32.595" fwhm="0.0598088" res="8715.63" algo="Sum"/><pk mz="521.34014235" i="8762.54" sn="37.3574" a="262.991" fwhm="0.0263711" res="19769.4" algo="Sum"/><pk mz="522.35221082" i="16417.5" sn="69.6586" a="493.876" fwhm="0.0263468" res="19826" algo="Sum"/><pk mz="522.59668455" i="752.388" sn="3.19292" a="22.985" fwhm="0.0244428" res="21380.4" algo="Sum"/><pk mz="522.68651053" i="708.044" sn="3.0043" a="21.5159" fwhm="0.0245118" res="21323.8" algo="Sum"/><pk mz="522.81571617" i="636.117" sn="2.69976" a="25.5836" fwhm="0.0504094" res="10371.4" algo="Sum"/><pk mz="522.93453633" i="941.422" sn="3.99525" a="43.6762" fwhm="0.0321779" res="16251.3" algo="Sum"/><pk mz="523.29568402" i="1028.54" sn="4.35847" a="48.6499" fwhm="0.0606855" res="8623.08" algo="Sum"/><pk mz="523.35581741" i="5465.6" sn="23.1607" a="183.08" fwhm="0.0292132" res="17915.1" algo="Sum"/><pk mz="524.27329285" i="1054.41" sn="4.46292" a="40.9213" fwhm="0.0386756" res="13555.7" algo="Sum"/><pk mz="524.36816707" i="22444.5" sn="94.9959" a="652.596" fwhm="0.0251122" res="20881" algo="Sum"/><pk mz="524.68459462" i="1184.48" sn="5.01212" a="35.7767" fwhm="0.0261883" res="20035.1" algo="Sum"/><pk mz="525.28813581" i="1943.4" sn="8.21965" a="69.8113" fwhm="0.0372624" res="14097" algo="Sum"/><pk mz="525.37169805" i="7263.21" sn="30.7263" a="228.68" fwhm="0.0277727" res="18916.8" algo="Sum"/><pk mz="526.29089158" i="1171.33" sn="4.94122" a="42.8922" fwhm="0.0325436" res="16171.9" algo="Sum"/><pk mz="526.33486845" i="633.543" sn="2.67258" a="15.6471" fwhm="0.0361913" res="14543.1" algo="Sum"/><pk mz="526.37520008" i="1454.8" sn="6.13703" a="56.6908" fwhm="0.0354021" res="14868.5" algo="Sum"/><pk mz="526.68042953" i="962.965" sn="4.05855" a="32.5966" fwhm="0.0285306" res="18460.2" algo="Sum"/><pk mz="526.77048844" i="1324.63" sn="5.5824" a="51.8824" fwhm="0.0297092" res="17730.9" algo="Sum"/><pk mz="527.15532733" i="729.491" sn="3.06494" a="28.1723" fwhm="0.0305495" res="17255.8" algo="Sum"/><pk mz="527.30967657" i="780.643" sn="3.27879" a="12.1535" fwhm="0.0181124" res="29113.1" algo="Sum"/><pk mz="527.33095168" i="820.182" sn="3.44481" a="27.7836" fwhm="0.0361113" res="14602.9" algo="Sum"/><pk mz="528.76711397" i="1578.84" sn="6.59293" a="57.0455" fwhm="0.0304617" res="17358.4" algo="Sum"/><pk mz="528.88401272" i="1605.8" sn="6.69168" a="60.3585" fwhm="0.0323409" res="16353.4" algo="Sum"/><pk mz="528.94924340" i="861.566" sn="3.59107" a="31.8064" fwhm="0.0304432" res="17374.9" algo="Sum"/><pk mz="529.32437742" i="672.827" sn="2.80396" a="24.9909" fwhm="0.0523412" res="10113" algo="Sum"/><pk mz="530.35477494" i="963.252" sn="4.00108" a="35.1503" fwhm="0.0331327" res="16007" algo="Sum"/><pk mz="530.76633765" i="912.892" sn="3.77983" a="37.2783" fwhm="0.0383986" res="13822.5" algo="Sum"/><pk mz="530.85055571" i="770.054" sn="3.18895" a="21.2305" fwhm="0.0342141" res="15515.6" algo="Sum"/><pk mz="530.88112198" i="1287.29" sn="5.33096" a="48.7971" fwhm="0.0368551" res="14404.5" algo="Sum"/><pk mz="531.35058205" i="1074.77" sn="4.44771" a="52.9754" fwhm="0.0481088" res="11044.8" algo="Sum"/><pk mz="531.40344004" i="2300.78" sn="9.52119" a="87.3899" fwhm="0.030673" res="17324.8" algo="Sum"/><pk mz="532.27931238" i="816.738" sn="3.3647" a="32.0626" fwhm="0.0350024" res="15206.9" algo="Sum"/><pk mz="532.33498583" i="1758.37" sn="7.24406" a="73.7186" fwhm="0.0357163" res="14904.5" algo="Sum"/><pk mz="532.40830847" i="854.083" sn="3.51429" a="28.8931" fwhm="0.0498813" res="10673.5" algo="Sum"/><pk mz="532.43336084" i="718.818" sn="2.9556" a="25.3974" fwhm="0.0324331" res="16416.3" algo="Sum"/><pk mz="532.71599439" i="1036.97" sn="4.2531" a="30.8841" fwhm="0.0289528" res="18399.4" algo="Sum"/><pk mz="532.96374158" i="1007.88" sn="4.13172" a="33.3839" fwhm="0.028423" res="18751.2" algo="Sum"/><pk mz="533.34066193" i="1419.24" sn="5.81009" a="70.5342" fwhm="0.0568617" res="9379.61" algo="Sum"/><pk mz="534.29300602" i="25499.7" sn="103.773" a="734.988" fwhm="0.0254327" res="21008.1" algo="Sum"/><pk mz="534.71333762" i="1680.11" sn="6.83068" a="53.232" fwhm="0.0258335" res="20698.5" algo="Sum"/><pk mz="534.89637323" i="1828.82" sn="7.43369" a="71.5454" fwhm="0.0316385" res="16906.5" algo="Sum"/><pk mz="535.29640632" i="7252.96" sn="29.4811" a="237.733" fwhm="0.027086" res="19762.8" algo="Sum"/><pk mz="535.37556176" i="1523.26" sn="6.19159" a="51.2713" fwhm="0.0370896" res="14434.7" algo="Sum"/><pk mz="536.29373914" i="3242.55" sn="13.1656" a="113.252" fwhm="0.0287099" res="18679.7" algo="Sum"/><pk mz="536.70952979" i="1193.29" sn="4.83792" a="40.8425" fwhm="0.0281571" res="19061.2" algo="Sum"/><pk mz="536.79928805" i="1581.54" sn="6.41144" a="61.3735" fwhm="0.0299921" res="17898" algo="Sum"/><pk mz="536.89244598" i="1418.37" sn="5.74844" a="64.8928" fwhm="0.03472" res="15463.5" algo="Sum"/><pk mz="537.29675516" i="1225.15" sn="4.96508" a="42.7931" fwhm="0.0471029" res="11406.9" algo="Sum"/><pk mz="537.39263311" i="213464" sn="864.973" a="5068.18" fwhm="0.0201356" res="26688.7" algo="Sum"/><pk mz="538.39541395" i="68145.3" sn="275.892" a="1860.63" fwhm="0.023845" res="22579" algo="Sum"/><pk mz="538.79542753" i="1572.64" sn="6.36096" a="58.197" fwhm="0.0314358" res="17139.5" algo="Sum"/><pk mz="538.90119170" i="723.358" sn="2.92443" a="41.625" fwhm="0.0537875" res="10019.1" algo="Sum"/><pk mz="538.97901681" i="950.459" sn="3.84174" a="34.7294" fwhm="0.0297885" res="18093.5" algo="Sum"/><pk mz="539.28242310" i="806.164" sn="3.25561" a="47.2807" fwhm="0.0528243" res="10209" algo="Sum"/><pk mz="539.39504582" i="20842.8" sn="84.1965" a="669.292" fwhm="0.0292816" res="18421" algo="Sum"/><pk mz="540.30235818" i="722.871" sn="2.90895" a="32.7128" fwhm="0.0408402" res="13229.7" algo="Sum"/><pk mz="540.39493545" i="4823.43" sn="19.4106" a="172.956" fwhm="0.0320539" res="16858.9" algo="Sum"/><pk mz="540.65800669" i="816.866" sn="3.28648" a="28.3814" fwhm="0.0290424" res="18616.2" algo="Sum"/><pk mz="540.79150718" i="818.095" sn="3.28676" a="35.4165" fwhm="0.0390556" res="13846.7" algo="Sum"/><pk mz="541.11741204" i="648.103" sn="2.60054" a="27.7935" fwhm="0.0325254" res="16636.8" algo="Sum"/><pk mz="541.25995179" i="983.996" sn="3.94708" a="39.992" fwhm="0.0400285" res="13521.9" algo="Sum"/><pk mz="541.33685673" i="771.662" sn="3.09535" a="27.049" fwhm="0.0458793" res="11799.1" algo="Sum"/><pk mz="541.39081962" i="1436.78" sn="5.76241" a="68.6507" fwhm="0.0493383" res="10973" algo="Sum"/><pk mz="542.31876573" i="45105.2" sn="180.177" a="1271.4" fwhm="0.0249289" res="21754.6" algo="Sum"/><pk mz="542.65543802" i="722.058" sn="2.88234" a="24.8111" fwhm="0.0295309" res="18375.9" algo="Sum"/><pk mz="542.74495375" i="1444.89" sn="5.76689" a="55.0326" fwhm="0.0307181" res="17668.6" algo="Sum"/><pk mz="543.32196079" i="13906.1" sn="55.3726" a="416.845" fwhm="0.025941" res="20944.5" algo="Sum"/><pk mz="543.39350276" i="706.849" sn="2.81441" a="26.7397" fwhm="0.0459024" res="11838" algo="Sum"/><pk mz="544.33414342" i="30797.1" sn="122.127" a="895.71" fwhm="0.025724" res="21160.5" algo="Sum"/><pk mz="544.74138429" i="1854.88" sn="7.34448" a="64.1126" fwhm="0.0295707" res="18421.7" algo="Sum"/><pk mz="544.80451060" i="1114.73" sn="4.41382" a="41.23" fwhm="0.0363158" res="15001.9" algo="Sum"/><pk mz="544.85393838" i="654.115" sn="2.58977" a="28.0475" fwhm="0.0536296" res="10159.6" algo="Sum"/><pk mz="544.92097892" i="815.009" sn="3.22524" a="37.4717" fwhm="0.0414056" res="13160.6" algo="Sum"/><pk mz="545.33750816" i="9311.43" sn="36.7479" a="312.471" fwhm="0.0273522" res="19937.6" algo="Sum"/><pk mz="545.41975674" i="4107.96" sn="16.1842" a="150.277" fwhm="0.0283484" res="19239.8" algo="Sum"/><pk mz="545.81171298" i="659.031" sn="2.59575" a="29.1937" fwhm="0.0371018" res="14711.2" algo="Sum"/><pk mz="546.34979359" i="36701.6" sn="144.374" a="1054.01" fwhm="0.0253885" res="21519.6" algo="Sum"/><pk mz="546.42181926" i="1767.06" sn="6.95113" a="68.5997" fwhm="0.035801" res="15262.7" algo="Sum"/><pk mz="546.73814907" i="1122.81" sn="4.4144" a="40.479" fwhm="0.0305754" res="17881.6" algo="Sum"/><pk mz="546.82775736" i="1846.49" sn="7.26006" a="80.476" fwhm="0.033546" res="16300.8" algo="Sum"/><pk mz="547.35324325" i="11069.7" sn="43.4492" a="362.336" fwhm="0.0276686" res="19782.4" algo="Sum"/><pk mz="547.42257335" i="788.345" sn="3.09439" a="29.157" fwhm="0.0408431" res="13403.1" algo="Sum"/><pk mz="548.27162484" i="762.776" sn="2.99042" a="26.9703" fwhm="0.0401855" res="13643.5" algo="Sum"/><pk mz="548.31269477" i="641.628" sn="2.51573" a="19.2811" fwhm="0.0415566" res="13194.4" algo="Sum"/><pk mz="548.35687013" i="2640" sn="10.3532" a="99.0674" fwhm="0.030538" res="17956.5" algo="Sum"/><pk mz="548.69041959" i="660.785" sn="2.58907" a="25.9237" fwhm="0.0368156" res="14903.7" algo="Sum"/><pk mz="548.82464138" i="1307.84" sn="5.12191" a="55.656" fwhm="0.0353297" res="15534.4" algo="Sum"/><pk mz="549.36783088" i="916.304" sn="3.58852" a="45.2845" fwhm="0.0660933" res="8312" algo="Sum"/><pk mz="549.40416507" i="778.595" sn="3.04972" a="28.7133" fwhm="0.0416532" res="13190" algo="Sum"/><pk mz="549.78616273" i="1387.3" sn="5.42772" a="43.954" fwhm="0.0268765" res="20456" algo="Sum"/><pk mz="550.28714219" i="1195.15" sn="4.67135" a="48.3307" fwhm="0.0310643" res="17714.4" algo="Sum"/><pk mz="550.68695253" i="1087.56" sn="4.24832" a="36.8647" fwhm="0.0287563" res="19150.1" algo="Sum"/><pk mz="550.78700810" i="664.311" sn="2.59481" a="27.0477" fwhm="0.0495186" res="11122.8" algo="Sum"/><pk mz="550.86905166" i="1129.52" sn="4.40887" a="55.1556" fwhm="0.0442204" res="12457.3" algo="Sum"/><pk mz="551.35137633" i="1684.34" sn="6.56593" a="83.2234" fwhm="0.0439839" res="12535.3" algo="Sum"/><pk mz="551.40383909" i="914.59" sn="3.56509" a="40.4751" fwhm="0.0415431" res="13273" algo="Sum"/><pk mz="552.35381491" i="684.92" sn="2.66347" a="29.9962" fwhm="0.0481895" res="11462.1" algo="Sum"/><pk mz="552.68450319" i="816.505" sn="3.17338" a="27.5103" fwhm="0.0314707" res="17561.9" algo="Sum"/><pk mz="552.77338548" i="1700.17" sn="6.59506" a="67.8207" fwhm="0.0318415" res="17360.2" algo="Sum"/><pk mz="552.86785367" i="953.115" sn="3.69612" a="49.6395" fwhm="0.0457483" res="12085" algo="Sum"/><pk mz="553.31283237" i="1188" sn="4.60415" a="43.0532" fwhm="0.0456054" res="12132.6" algo="Sum"/><pk mz="553.36680906" i="155024" sn="600.802" a="4437.07" fwhm="0.024408" res="22671.5" algo="Sum"/><pk mz="553.45376655" i="4339.32" sn="16.8172" a="172.7" fwhm="0.0386459" res="14321.2" algo="Sum"/><pk mz="554.36968410" i="51543.6" sn="199.328" a="1650.91" fwhm="0.0278849" res="19880.6" algo="Sum"/><pk mz="554.45822009" i="1846.87" sn="7.14373" a="73.1349" fwhm="0.0367002" res="15107.8" algo="Sum"/><pk mz="554.77057647" i="1875.87" sn="7.23474" a="81.8329" fwhm="0.0306911" res="18075.9" algo="Sum"/><pk mz="554.89606896" i="1230.66" sn="4.74788" a="42.9863" fwhm="0.0373515" res="14856.1" algo="Sum"/><pk mz="554.95033531" i="877.908" sn="3.38692" a="35.9767" fwhm="0.0413825" res="13410.3" algo="Sum"/><pk mz="555.07015565" i="940.481" sn="3.62737" a="36.3146" fwhm="0.0308373" res="18000" algo="Sum"/><pk mz="555.36646100" i="25765.5" sn="99.3653" a="919.366" fwhm="0.0305807" res="18160.7" algo="Sum"/><pk mz="555.79660543" i="717.999" sn="2.76917" a="39.5891" fwhm="0.0406886" res="13659.8" algo="Sum"/><pk mz="556.29778511" i="657.081" sn="2.52925" a="29.2281" fwhm="0.0457522" res="12158.9" algo="Sum"/><pk mz="556.36796258" i="7371.19" sn="28.3711" a="268.041" fwhm="0.0302812" res="18373.4" algo="Sum"/><pk mz="556.76744136" i="978.661" sn="3.75937" a="34.5662" fwhm="0.0390496" res="14257.9" algo="Sum"/><pk mz="556.79964214" i="889.004" sn="3.41497" a="28.7616" fwhm="0.041783" res="13326" algo="Sum"/><pk mz="556.85637848" i="1885.37" sn="7.24298" a="57.2417" fwhm="0.0297301" res="18730.4" algo="Sum"/><pk mz="556.89341028" i="1181.02" sn="4.53665" a="40.133" fwhm="0.0364132" res="15293.7" algo="Sum"/><pk mz="557.09193170" i="1002.05" sn="3.84852" a="36.6107" fwhm="0.0313811" res="17752.5" algo="Sum"/><pk mz="557.30422623" i="760.62" sn="2.92039" a="29.9551" fwhm="0.0553399" res="10070.6" algo="Sum"/><pk mz="557.36843455" i="2168.05" sn="8.3187" a="94.8368" fwhm="0.0367747" res="15156.3" algo="Sum"/><pk mz="558.29245164" i="11078.6" sn="42.3393" a="359.544" fwhm="0.0278513" res="20045.5" algo="Sum"/><pk mz="558.36851670" i="758.556" sn="2.899" a="33.3529" fwhm="0.0454785" res="12277.6" algo="Sum"/><pk mz="558.71801602" i="963.542" sn="3.68101" a="32.0764" fwhm="0.0318824" res="17524.3" algo="Sum"/><pk mz="558.81909373" i="790.427" sn="3.02024" a="32.6429" fwhm="0.0409671" res="13640.7" algo="Sum"/><pk mz="558.85272484" i="906.375" sn="3.46328" a="29.881" fwhm="0.039026" res="14320" algo="Sum"/><pk mz="558.89285974" i="695.472" sn="2.65741" a="25.4548" fwhm="0.0416511" res="13418.4" algo="Sum"/><pk mz="559.29582820" i="3609.13" sn="13.7872" a="135.559" fwhm="0.0321877" res="17376.1" algo="Sum"/><pk mz="559.35963447" i="679.189" sn="2.59456" a="14.2252" fwhm="0.0279822" res="19989.8" algo="Sum"/><pk mz="559.38415512" i="629.53" sn="2.40486" a="28.5843" fwhm="0.0538224" res="10393.2" algo="Sum"/><pk mz="560.30642844" i="7007.48" sn="26.73" a="240.115" fwhm="0.0301183" res="18603.5" algo="Sum"/><pk mz="560.71607127" i="1149.61" sn="4.38278" a="42.9785" fwhm="0.0315072" res="17796.4" algo="Sum"/><pk mz="561.31095868" i="2295.19" sn="8.75401" a="106.801" fwhm="0.0353752" res="15867.3" algo="Sum"/><pk mz="561.40063561" i="1208.6" sn="4.60969" a="67.7348" fwhm="0.0626221" res="8964.9" algo="Sum"/><pk mz="562.32295402" i="8969.92" sn="34.1254" a="302.902" fwhm="0.0280293" res="20062" algo="Sum"/><pk mz="562.71248284" i="803.048" sn="3.05306" a="31.4857" fwhm="0.0313384" res="17956" algo="Sum"/><pk mz="562.80136974" i="1790.17" sn="6.80504" a="78.0905" fwhm="0.0334062" res="16847.2" algo="Sum"/><pk mz="563.32595093" i="2814.18" sn="10.6908" a="128.08" fwhm="0.0323073" res="17436.5" algo="Sum"/><pk mz="564.32055540" i="1459.64" sn="5.52583" a="76.6559" fwhm="0.0475894" res="11858.1" algo="Sum"/><pk mz="564.79957724" i="1516.79" sn="5.73544" a="60.9519" fwhm="0.0325592" res="17346.8" algo="Sum"/><pk mz="565.31655531" i="761.634" sn="2.87808" a="35.2931" fwhm="0.0667523" res="8468.87" algo="Sum"/><pk mz="565.38274770" i="840.504" sn="3.17611" a="21.9338" fwhm="0.0371116" res="15234.7" algo="Sum"/><pk mz="565.42219931" i="3604.3" sn="13.6189" a="131.673" fwhm="0.0313058" res="18061.2" algo="Sum"/><pk mz="566.31801470" i="7860.01" sn="29.6242" a="241.445" fwhm="0.0269422" res="21019.7" algo="Sum"/><pk mz="566.42501797" i="1469.65" sn="5.53898" a="60.8808" fwhm="0.0338431" res="16736.8" algo="Sum"/><pk mz="566.66527410" i="951.159" sn="3.58253" a="34.4818" fwhm="0.0297685" res="19035.7" algo="Sum"/><pk mz="566.79074197" i="904.169" sn="3.40553" a="42.3015" fwhm="0.0512882" res="11051.1" algo="Sum"/><pk mz="566.88443927" i="1536.67" sn="5.78778" a="64.7683" fwhm="0.0336084" res="16867.3" algo="Sum"/><pk mz="567.32449082" i="3013.89" sn="11.334" a="189.711" fwhm="0.051987" res="10912.8" algo="Sum"/><pk mz="567.40121336" i="906.107" sn="3.40792" a="12.549" fwhm="0.0140913" res="40266.2" algo="Sum"/><pk mz="567.41896801" i="934.507" sn="3.51481" a="36.1722" fwhm="0.0435501" res="13029.1" algo="Sum"/><pk mz="568.33431547" i="5594.21" sn="20.9736" a="205.105" fwhm="0.0309181" res="18381.9" algo="Sum"/><pk mz="568.66204530" i="821.752" sn="3.07777" a="29.7749" fwhm="0.0313203" res="18156.3" algo="Sum"/><pk mz="568.74674258" i="1067.86" sn="3.99988" a="45.4336" fwhm="0.0470363" res="12091.7" algo="Sum"/><pk mz="568.80021739" i="692.852" sn="2.59521" a="28.9978" fwhm="0.0510092" res="11150.9" algo="Sum"/><pk mz="569.36067918" i="26038.1" sn="97.29" a="829.063" fwhm="0.0284286" res="20027.7" algo="Sum"/><pk mz="569.42860693" i="6859.06" sn="25.6005" a="241.032" fwhm="0.0292287" res="19481.8" algo="Sum"/><pk mz="569.80759654" i="662.252" sn="2.47115" a="32.9328" fwhm="0.0478537" res="11907.3" algo="Sum"/><pk mz="570.31743853" i="834.651" sn="3.11127" a="22.2193" fwhm="0.0302543" res="18850.8" algo="Sum"/><pk mz="570.36329796" i="9402.47" sn="35.049" a="325.303" fwhm="0.029899" res="19076.3" algo="Sum"/><pk mz="570.43236436" i="2660.72" sn="9.9182" a="99.3573" fwhm="0.0314978" res="18110.2" algo="Sum"/><pk mz="570.74370425" i="1199.99" sn="4.47157" a="46.3205" fwhm="0.0343863" res="16598" algo="Sum"/><pk mz="570.81515551" i="726.228" sn="2.7058" a="20.1072" fwhm="0.0391162" res="14592.8" algo="Sum"/><pk mz="570.86748404" i="1999.45" sn="7.44947" a="83.1965" fwhm="0.0346515" res="16474.5" algo="Sum"/><pk mz="571.36041416" i="4873.1" sn="18.1325" a="177.031" fwhm="0.0315182" res="18128" algo="Sum"/><pk mz="571.43012473" i="1239.24" sn="4.61112" a="48.536" fwhm="0.040034" res="14273.6" algo="Sum"/><pk mz="572.36333295" i="1876.98" sn="6.98495" a="81.8349" fwhm="0.0327268" res="17489.1" algo="Sum"/><pk mz="572.74119366" i="729.844" sn="2.715" a="29.4598" fwhm="0.0422174" res="13566.5" algo="Sum"/><pk mz="572.83022110" i="1859.81" sn="6.91755" a="57.0886" fwhm="0.0355421" res="16117" algo="Sum"/><pk mz="572.86450995" i="2035.54" sn="7.5717" a="68.7495" fwhm="0.0408296" res="14030.6" algo="Sum"/><pk mz="573.36375284" i="998.641" sn="3.71596" a="47.5184" fwhm="0.0555094" res="10329.1" algo="Sum"/><pk mz="573.42386194" i="666.799" sn="2.48106" a="37.8134" fwhm="0.071188" res="8055.06" algo="Sum"/><pk mz="574.60873472" i="626.235" sn="2.32614" a="19.7583" fwhm="0.0281728" res="20395.8" algo="Sum"/><pk mz="574.69771983" i="813.555" sn="3.02163" a="40.7103" fwhm="0.041283" res="13920.9" algo="Sum"/><pk mz="574.82782916" i="1018.14" sn="3.78025" a="34.539" fwhm="0.0399566" res="14386.3" algo="Sum"/><pk mz="574.86390168" i="962.137" sn="3.57231" a="42.6488" fwhm="0.0467856" res="12287.2" algo="Sum"/><pk mz="575.28118595" i="642.195" sn="2.38337" a="30.1871" fwhm="0.0494782" res="11627" algo="Sum"/><pk mz="575.39714881" i="695.929" sn="2.58288" a="31.7128" fwhm="0.0510498" res="11271.3" algo="Sum"/><pk mz="576.27711872" i="3114.38" sn="11.5269" a="114.817" fwhm="0.0289736" res="19889.7" algo="Sum"/><pk mz="576.69487257" i="1243.57" sn="4.59954" a="46.3307" fwhm="0.0317914" res="18140" algo="Sum"/><pk mz="576.87879285" i="1387.84" sn="5.12345" a="68.8987" fwhm="0.0354216" res="16286.1" algo="Sum"/><pk mz="577.27984195" i="1070.09" sn="3.9499" a="41.6139" fwhm="0.0397735" res="14514.2" algo="Sum"/><pk mz="577.36910333" i="901.871" sn="3.32919" a="46.7519" fwhm="0.0566572" res="10190.6" algo="Sum"/><pk mz="578.27491595" i="1303.43" sn="4.80306" a="54.3215" fwhm="0.0329298" res="17560.8" algo="Sum"/><pk mz="578.69331410" i="1056.89" sn="3.89351" a="43.0729" fwhm="0.0378236" res="15299.8" algo="Sum"/><pk mz="578.77769876" i="1168.84" sn="4.30672" a="60.251" fwhm="0.0418848" res="13818.3" algo="Sum"/><pk mz="578.87674575" i="1373.27" sn="5.06143" a="63.5098" fwhm="0.0343546" res="16850" algo="Sum"/><pk mz="579.28670882" i="1787.32" sn="6.58084" a="70.1548" fwhm="0.035094" res="16506.7" algo="Sum"/><pk mz="579.42948703" i="814.391" sn="2.99835" a="42.0205" fwhm="0.0507011" res="11428.3" algo="Sum"/><pk mz="580.28904521" i="1033.94" sn="3.80056" a="42.831" fwhm="0.0359329" res="16149.2" algo="Sum"/><pk mz="580.77654316" i="1072.58" sn="3.93568" a="46.1352" fwhm="0.0431111" res="13471.6" algo="Sum"/><pk mz="580.88376875" i="915.271" sn="3.35845" a="48.1848" fwhm="0.0523644" res="11093.1" algo="Sum"/><pk mz="581.29301636" i="637.587" sn="2.33777" a="23.1792" fwhm="0.0440033" res="13210.2" algo="Sum"/><pk mz="581.39839997" i="2975.4" sn="10.9014" a="112.735" fwhm="0.0394123" res="14751.7" algo="Sum"/><pk mz="582.29232837" i="2145.63" sn="7.83504" a="88.1822" fwhm="0.031963" res="18217.7" algo="Sum"/><pk mz="582.40181904" i="1233.76" sn="4.49911" a="58.4203" fwhm="0.040148" res="14506.4" algo="Sum"/><pk mz="582.64272737" i="968.675" sn="3.53172" a="33.7796" fwhm="0.0314165" res="18545.8" algo="Sum"/><pk mz="582.76739907" i="634.826" sn="2.31447" a="21.2591" fwhm="0.0416165" res="14003.3" algo="Sum"/><pk mz="582.81662001" i="642.465" sn="2.34204" a="27.7479" fwhm="0.0520838" res="11190" algo="Sum"/><pk mz="582.85894396" i="1575.75" sn="5.74423" a="75.8897" fwhm="0.0346224" res="16834.7" algo="Sum"/><pk mz="583.21432984" i="678.857" sn="2.47423" a="21.7266" fwhm="0.0353469" res="16499.7" algo="Sum"/><pk mz="583.25060155" i="1195.36" sn="4.35672" a="43.248" fwhm="0.04068" res="14337.5" algo="Sum"/><pk mz="583.31952042" i="1772.69" sn="6.4609" a="68.1148" fwhm="0.0413012" res="14123.6" algo="Sum"/><pk mz="583.39027829" i="914.598" sn="3.33343" a="59.9836" fwhm="0.0676038" res="8629.55" algo="Sum"/><pk mz="584.30909632" i="1428.01" sn="5.19608" a="71.5352" fwhm="0.0467906" res="12487.7" algo="Sum"/><pk mz="584.63822537" i="1001.25" sn="3.64141" a="32.9658" fwhm="0.0275151" res="21247.9" algo="Sum"/><pk mz="584.72712865" i="1144.17" sn="4.16073" a="55.335" fwhm="0.0376263" res="15540.4" algo="Sum"/><pk mz="585.28306739" i="1231.73" sn="4.47536" a="44.7977" fwhm="0.0406522" res="14397.3" algo="Sum"/><pk mz="585.33668277" i="7724.93" sn="28.0748" a="316.14" fwhm="0.0313296" res="18683.2" algo="Sum"/><pk mz="586.30517741" i="5143.52" sn="18.677" a="169.226" fwhm="0.0377122" res="15546.8" algo="Sum"/><pk mz="586.33710586" i="3224.32" sn="11.7081" a="111.812" fwhm="0.0343098" res="17089.5" algo="Sum"/><pk mz="586.63805004" i="622.582" sn="2.25921" a="22.776" fwhm="0.0380661" res="15411" algo="Sum"/><pk mz="586.72325382" i="1554.96" sn="5.64177" a="57.4528" fwhm="0.0338973" res="17308.8" algo="Sum"/><pk mz="586.84143092" i="1455.69" sn="5.28131" a="63.378" fwhm="0.039034" res="15034.1" algo="Sum"/><pk mz="586.90669878" i="774.566" sn="2.8101" a="28.8875" fwhm="0.0423244" res="13866.9" algo="Sum"/><pk mz="587.33416040" i="2187.96" sn="7.93415" a="96.6412" fwhm="0.046886" res="12526.8" algo="Sum"/><pk mz="588.33706486" i="826.951" sn="2.99017" a="38.8698" fwhm="0.0552207" res="10654.3" algo="Sum"/><pk mz="588.40450677" i="830.72" sn="3.00377" a="39.2749" fwhm="0.0403898" res="14568.1" algo="Sum"/><pk mz="588.72197750" i="1108.46" sn="4.005" a="44.7662" fwhm="0.0417352" res="14106.1" algo="Sum"/><pk mz="588.76700448" i="718.807" sn="2.59605" a="18.9575" fwhm="0.0382776" res="15381.5" algo="Sum"/><pk mz="588.80622539" i="1076.08" sn="3.884" a="29.4404" fwhm="0.0351637" res="16744.7" algo="Sum"/><pk mz="588.83565267" i="1516.41" sn="5.47179" a="61.7227" fwhm="0.0416565" res="14135.5" algo="Sum"/><pk mz="589.41292520" i="948.049" sn="3.42094" a="53.2995" fwhm="0.0550051" res="10715.6" algo="Sum"/><pk mz="590.31710529" i="3124.25" sn="11.2467" a="121.268" fwhm="0.0308671" res="19124.5" algo="Sum"/><pk mz="590.58890844" i="769.615" sn="2.77199" a="30.9252" fwhm="0.0342114" res="17262.9" algo="Sum"/><pk mz="590.67353062" i="840.409" sn="3.02617" a="32.2732" fwhm="0.0357535" res="16520.7" algo="Sum"/><pk mz="590.79840845" i="756.82" sn="2.72571" a="32.1804" fwhm="0.0535598" res="11030.6" algo="Sum"/><pk mz="590.83797324" i="924.862" sn="3.33156" a="44.0651" fwhm="0.0443471" res="13323" algo="Sum"/><pk mz="590.91918645" i="705.865" sn="2.54309" a="35.3047" fwhm="0.0502483" res="11760" algo="Sum"/><pk mz="591.32113320" i="1470.03" sn="5.2901" a="73.2531" fwhm="0.0402325" res="14697.6" algo="Sum"/><pk mz="591.36896433" i="645.965" sn="2.3247" a="23.1841" fwhm="0.0579291" res="10208.5" algo="Sum"/><pk mz="591.49012643" i="674.444" sn="2.42772" a="28.4157" fwhm="0.0439659" res="13453.4" algo="Sum"/><pk mz="592.25253719" i="907.723" sn="3.26478" a="39.4921" fwhm="0.035644" res="16615.8" algo="Sum"/><pk mz="592.33315488" i="963.898" sn="3.4664" a="49.2297" fwhm="0.0511342" res="11583.9" algo="Sum"/><pk mz="592.66993943" i="1503.96" sn="5.40821" a="64.2177" fwhm="0.0302087" res="19619.2" algo="Sum"/><pk mz="592.78164954" i="654.653" sn="2.35378" a="22.9261" fwhm="0.0380847" res="15564.8" algo="Sum"/><pk mz="592.85199549" i="1717.99" sn="6.17668" a="72.4263" fwhm="0.0352608" res="16813.4" algo="Sum"/><pk mz="593.34046325" i="922.813" sn="3.31095" a="57.1383" fwhm="0.0631287" res="9398.9" algo="Sum"/><pk mz="594.36406623" i="661.506" sn="2.36203" a="16.2946" fwhm="0.0384593" res="15454.4" algo="Sum"/><pk mz="594.66685068" i="1315.58" sn="4.69611" a="42.9313" fwhm="0.0327515" res="18157" algo="Sum"/><pk mz="594.75476525" i="1458.3" sn="5.20549" a="66.4812" fwhm="0.0368791" res="16127.2" algo="Sum"/><pk mz="594.85017079" i="1731.11" sn="6.17832" a="70.8245" fwhm="0.037733" res="15764.7" algo="Sum"/><pk mz="595.35203580" i="1002.03" sn="3.56151" a="32.5646" fwhm="0.0416276" res="14301.9" algo="Sum"/><pk mz="595.43079041" i="1077.6" sn="3.83009" a="38.9131" fwhm="0.0469363" res="12685.9" algo="Sum"/><pk mz="595.46261734" i="1012.39" sn="3.59832" a="45.0128" fwhm="0.0417874" res="14249.8" algo="Sum"/><pk mz="596.66788100" i="681.452" sn="2.41783" a="36.7076" fwhm="0.0539013" res="11069.6" algo="Sum"/><pk mz="596.75363230" i="1754.33" sn="6.22411" a="70.4204" fwhm="0.0343613" res="17367" algo="Sum"/><pk mz="596.85055759" i="979.635" sn="3.47519" a="55.4959" fwhm="0.0579304" res="10302.9" algo="Sum"/><pk mz="596.93571710" i="779.29" sn="2.76466" a="32.2806" fwhm="0.0407117" res="14662.5" algo="Sum"/><pk mz="597.34001904" i="752.211" sn="2.66798" a="39.0459" fwhm="0.0567051" res="10534.2" algo="Sum"/><pk mz="597.38933486" i="987.259" sn="3.50161" a="36.2328" fwhm="0.0454987" res="13129.8" algo="Sum"/><pk mz="597.44085383" i="946.465" sn="3.3573" a="41.2695" fwhm="0.0558791" res="10691.7" algo="Sum"/><pk mz="598.61552911" i="752.016" sn="2.66459" a="27.5913" fwhm="0.0337812" res="17720.4" algo="Sum"/><pk mz="598.75054082" i="1085.04" sn="3.84328" a="49.0827" fwhm="0.0517996" res="11559" algo="Sum"/><pk mz="598.83186647" i="859.496" sn="3.04438" a="33.2387" fwhm="0.055335" res="10821.9" algo="Sum"/><pk mz="599.37307764" i="654.562" sn="2.31949" a="29.2941" fwhm="0.0603366" res="9933.83" algo="Sum"/><pk mz="599.42559467" i="673.516" sn="2.38664" a="20.1979" fwhm="0.0434502" res="13795.7" algo="Sum"/><pk mz="599.45173021" i="718.992" sn="2.54778" a="29.9276" fwhm="0.0496123" res="12082.7" algo="Sum"/><pk mz="600.27585906" i="1662.11" sn="5.87901" a="63.1543" fwhm="0.0327823" res="18311" algo="Sum"/><pk mz="600.61177033" i="843.442" sn="2.98218" a="32.0927" fwhm="0.0320688" res="18728.8" algo="Sum"/><pk mz="600.70096825" i="1330.05" sn="4.70195" a="48.2608" fwhm="0.0355452" res="16899.7" algo="Sum"/><pk mz="600.77548354" i="733.912" sn="2.59362" a="31.5962" fwhm="0.0549761" res="10927.9" algo="Sum"/><pk mz="600.94746323" i="739.879" sn="2.60997" a="30.9555" fwhm="0.034065" res="17641.2" algo="Sum"/><pk mz="601.27915803" i="707.105" sn="2.49447" a="37.4257" fwhm="0.0459358" res="13089.6" algo="Sum"/><pk mz="601.34435404" i="1344.27" sn="4.74125" a="74.9246" fwhm="0.0492346" res="12213.9" algo="Sum"/><pk mz="601.46206024" i="675.689" sn="2.38294" a="31.4116" fwhm="0.0510234" res="11788" algo="Sum"/><pk mz="602.28090933" i="1992.03" sn="7.00978" a="84.6417" fwhm="0.0379795" res="15858.1" algo="Sum"/><pk mz="602.34077557" i="669.602" sn="2.3564" a="35.9835" fwhm="0.053699" res="11217" algo="Sum"/><pk mz="602.69777272" i="2050.01" sn="7.20316" a="80.4461" fwhm="0.0308231" res="19553.4" algo="Sum"/><pk mz="602.80981565" i="789.916" sn="2.77572" a="39.2394" fwhm="0.0581827" res="10360.6" algo="Sum"/><pk mz="602.87993669" i="861.024" sn="3.02574" a="39.7668" fwhm="0.0532843" res="11314.4" algo="Sum"/><pk mz="603.28823532" i="814.2" sn="2.85974" a="38.4475" fwhm="0.0577742" res="10442.2" algo="Sum"/><pk mz="603.35642457" i="930.272" sn="3.26743" a="60.3585" fwhm="0.0665338" res="9068.42" algo="Sum"/><pk mz="603.52742001" i="634.253" sn="2.22944" a="27.9018" fwhm="0.0388934" res="15517.5" algo="Sum"/><pk mz="604.30514431" i="1242.35" sn="4.36018" a="63.8726" fwhm="0.044022" res="13727.3" algo="Sum"/><pk mz="604.69629112" i="1485.55" sn="5.20912" a="70.2763" fwhm="0.0337913" res="17895" algo="Sum"/><pk mz="604.78541847" i="1755.13" sn="6.15619" a="95.0543" fwhm="0.0490967" res="12318.3" algo="Sum"/><pk mz="605.30896704" i="645.851" sn="2.26259" a="22.3867" fwhm="0.0465028" res="13016.6" algo="Sum"/><pk mz="605.37801655" i="1707.18" sn="5.98048" a="70.8433" fwhm="0.0442012" res="13696" algo="Sum"/><pk mz="605.41218590" i="1035.92" sn="3.62828" a="27.4729" fwhm="0.0388153" res="15597.3" algo="Sum"/><pk mz="605.44763034" i="909.643" sn="3.18612" a="33.3437" fwhm="0.0435838" res="13891.6" algo="Sum"/><pk mz="606.29473034" i="1184.27" sn="4.14541" a="62.8029" fwhm="0.045869" res="13218" algo="Sum"/><pk mz="606.38059686" i="900.053" sn="3.14618" a="53.4482" fwhm="0.0432923" res="14006.7" algo="Sum"/><pk mz="606.69564511" i="701.742" sn="2.45221" a="25.142" fwhm="0.0437874" res="13855.5" algo="Sum"/><pk mz="606.78231053" i="1641.81" sn="5.73788" a="69.0461" fwhm="0.0458665" res="13229.3" algo="Sum"/><pk mz="606.88878860" i="634.925" sn="2.21862" a="30.5875" fwhm="0.0538679" res="11266.2" algo="Sum"/><pk mz="606.96542616" i="811.98" sn="2.8373" a="32.836" fwhm="0.0336463" res="18039.6" algo="Sum"/><pk mz="607.29929916" i="658.045" sn="2.29582" a="27.4096" fwhm="0.0503096" res="12071.2" algo="Sum"/><pk mz="607.38514848" i="717.817" sn="2.50338" a="37.0641" fwhm="0.0597218" res="10170.2" algo="Sum"/><pk mz="607.46146083" i="636.77" sn="2.22054" a="32.0411" fwhm="0.0564531" res="10760.5" algo="Sum"/><pk mz="608.41252901" i="675.253" sn="2.34659" a="24.9524" fwhm="0.0464399" res="13101.1" algo="Sum"/><pk mz="608.64294718" i="1183.67" sn="4.11392" a="45.8746" fwhm="0.0308772" res="19711.7" algo="Sum"/><pk mz="608.78059898" i="881.76" sn="3.06324" a="38.5326" fwhm="0.0638627" res="9532.65" algo="Sum"/><pk mz="608.82417415" i="1281.15" sn="4.45073" a="59.4559" fwhm="0.0485202" res="12547.9" algo="Sum"/><pk mz="609.33321341" i="788.903" sn="2.74076" a="35.3848" fwhm="0.0470611" res="12947.7" algo="Sum"/><pk mz="609.41617570" i="644.41" sn="2.23876" a="36.6669" fwhm="0.0537884" res="11329.9" algo="Sum"/><pk mz="610.30429166" i="2341.87" sn="8.12971" a="86.6952" fwhm="0.0329406" res="18527.4" algo="Sum"/><pk mz="610.64129942" i="1017.94" sn="3.53136" a="37.3417" fwhm="0.0332982" res="18338.6" algo="Sum"/><pk mz="610.72990535" i="1570.8" sn="5.44875" a="70.3177" fwhm="0.0404695" res="15091.1" algo="Sum"/><pk mz="610.82259424" i="1357.57" sn="4.70909" a="68.0274" fwhm="0.0425869" res="14343" algo="Sum"/><pk mz="611.31255059" i="1099.6" sn="3.81404" a="49.5046" fwhm="0.054736" res="11168.4" algo="Sum"/><pk mz="611.43406443" i="803.227" sn="2.78559" a="21.5312" fwhm="0.0390076" res="15674.8" algo="Sum"/><pk mz="612.31994652" i="1496.02" sn="5.18123" a="58.2642" fwhm="0.0368132" res="16633.1" algo="Sum"/><pk mz="612.72747930" i="2092.28" sn="7.2404" a="85.2475" fwhm="0.0352549" res="17379.9" algo="Sum"/><pk mz="612.82214601" i="918.607" sn="3.17862" a="32.4849" fwhm="0.0503651" res="12167.6" algo="Sum"/><pk mz="612.90795037" i="737.648" sn="2.5513" a="37.4365" fwhm="0.0522387" res="11732.8" algo="Sum"/><pk mz="613.33401569" i="1575.54" sn="5.44916" a="82.6641" fwhm="0.041775" res="14681.9" algo="Sum"/><pk mz="613.42765745" i="768.823" sn="2.65821" a="44.1195" fwhm="0.0673113" res="9113.3" algo="Sum"/><pk mz="613.47144436" i="648.776" sn="2.24314" a="24.5894" fwhm="0.0410813" res="14933.1" algo="Sum"/><pk mz="614.33639466" i="1881.57" sn="6.48187" a="88.7156" fwhm="0.0335207" res="18327.1" algo="Sum"/><pk mz="614.72339326" i="1376.5" sn="4.73645" a="57.9836" fwhm="0.043558" res="14112.8" algo="Sum"/><pk mz="614.81201608" i="1874.16" sn="6.44822" a="70.1286" fwhm="0.040949" res="15014.1" algo="Sum"/><pk mz="615.34022784" i="972.554" sn="3.34608" a="48.7583" fwhm="0.0500188" res="12302.2" algo="Sum"/><pk mz="615.45316593" i="909.622" sn="3.12903" a="41.1576" fwhm="0.0444621" res="13842.2" algo="Sum"/><pk mz="615.49050008" i="1749.91" sn="6.02056" a="64.3236" fwhm="0.0362842" res="16963" algo="Sum"/><pk mz="616.17161063" i="5110.86" sn="17.5393" a="179.976" fwhm="0.0296441" res="20785.6" algo="Sum"/><pk mz="616.49187969" i="855.573" sn="2.93519" a="31.8156" fwhm="0.0406239" res="15175.6" algo="Sum"/><pk mz="616.58570204" i="714.955" sn="2.45201" a="34.0863" fwhm="0.0377851" res="16318.2" algo="Sum"/><pk mz="616.67550616" i="986.228" sn="3.38261" a="45.0943" fwhm="0.0476747" res="12935.1" algo="Sum"/><pk mz="616.72040184" i="706.882" sn="2.42489" a="29.0702" fwhm="0.0538669" res="11449" algo="Sum"/><pk mz="616.81067198" i="1284.02" sn="4.4063" a="51.3478" fwhm="0.044916" res="13732.5" algo="Sum"/><pk mz="617.17457165" i="2105.72" sn="7.22201" a="79.65" fwhm="0.0328207" res="18804.4" algo="Sum"/><pk mz="617.32012200" i="1224.72" sn="4.20095" a="62.059" fwhm="0.0560304" res="11017.6" algo="Sum"/><pk mz="617.46773226" i="1582.36" sn="5.42192" a="87.1843" fwhm="0.05049" res="12229.5" algo="Sum"/><pk mz="617.50517266" i="1953.43" sn="6.68941" a="72.4798" fwhm="0.0413878" res="14920" algo="Sum"/><pk mz="618.47077680" i="655.333" sn="2.24048" a="32.0339" fwhm="0.0635199" res="9736.65" algo="Sum"/><pk mz="618.50990559" i="855.104" sn="2.92394" a="37.4705" fwhm="0.0488507" res="12661.2" algo="Sum"/><pk mz="618.67225712" i="1341.37" sn="4.58761" a="56.933" fwhm="0.0363573" res="17016.5" algo="Sum"/><pk mz="618.80637205" i="732.127" sn="2.50419" a="29.8764" fwhm="0.0539578" res="11468.3" algo="Sum"/><pk mz="618.84664419" i="682.368" sn="2.33399" a="37.4591" fwhm="0.0538722" res="11487.3" algo="Sum"/><pk mz="619.04180086" i="631.932" sn="2.15991" a="30.64" fwhm="0.0358246" res="17279.8" algo="Sum"/><pk mz="619.30483726" i="783.525" sn="2.67655" a="33.8149" fwhm="0.0475357" res="13028.2" algo="Sum"/><pk mz="619.35268878" i="650.134" sn="2.21923" a="36.1656" fwhm="0.0630342" res="9825.66" algo="Sum"/><pk mz="619.42793325" i="734.31" sn="2.50564" a="28.8662" fwhm="0.0527509" res="11742.5" algo="Sum"/><pk mz="619.47473945" i="796.07" sn="2.71661" a="35.6643" fwhm="0.0606024" res="10222" algo="Sum"/><pk mz="619.52189733" i="644.753" sn="2.20023" a="23.4097" fwhm="0.0421804" res="14687.4" algo="Sum"/><pk mz="620.66984392" i="1134.47" sn="3.86263" a="49.0873" fwhm="0.0360339" res="17224.6" algo="Sum"/><pk mz="620.75867525" i="1784.17" sn="6.07432" a="83.6866" fwhm="0.0408747" res="15186.9" algo="Sum"/><pk mz="621.34260280" i="873.702" sn="2.96846" a="38.201" fwhm="0.0526775" res="11795.2" algo="Sum"/><pk mz="621.39126376" i="1036.44" sn="3.52137" a="53.7618" fwhm="0.0774627" res="8021.81" algo="Sum"/><pk mz="621.43243545" i="684.798" sn="2.32665" a="21.6407" fwhm="0.06656" res="9336.42" algo="Sum"/><pk mz="622.39832920" i="759.036" sn="2.57576" a="40.0923" fwhm="0.0600673" res="10361.7" algo="Sum"/><pk mz="622.75594681" i="1914.39" sn="6.49033" a="93.2613" fwhm="0.0380538" res="16365.1" algo="Sum"/><pk mz="622.93535148" i="727.821" sn="2.46701" a="32.312" fwhm="0.0376948" res="16525.8" algo="Sum"/><pk mz="624.61959731" i="891.771" sn="3.02027" a="34.4143" fwhm="0.0364829" res="17120.9" algo="Sum"/><pk mz="624.75178838" i="1077.97" sn="3.64988" a="51.7269" fwhm="0.0506557" res="12333.3" algo="Sum"/><pk mz="624.84158504" i="1644.65" sn="5.56857" a="70.1068" fwhm="0.0365141" res="17112.3" algo="Sum"/><pk mz="625.38872903" i="744.888" sn="2.5222" a="28.1008" fwhm="0.0521197" res="11999.1" algo="Sum"/><pk mz="626.27764517" i="754.265" sn="2.55405" a="42.2746" fwhm="0.0495546" res="12638.1" algo="Sum"/><pk mz="626.61908948" i="851.517" sn="2.88271" a="35.4714" fwhm="0.0361227" res="17347" algo="Sum"/><pk mz="626.70449828" i="1134.96" sn="3.84112" a="48.8369" fwhm="0.0532539" res="11768.2" algo="Sum"/><pk mz="626.74843679" i="697.686" sn="2.36039" a="15.4495" fwhm="0.0296199" res="21159.7" algo="Sum"/><pk mz="626.79187187" i="839.479" sn="2.83928" a="37.6099" fwhm="0.0691152" res="9068.8" algo="Sum"/><pk mz="626.83837996" i="874.613" sn="2.95804" a="36.7236" fwhm="0.0528955" res="11850.5" algo="Sum"/><pk mz="628.70092157" i="1525.02" sn="5.14089" a="74.3117" fwhm="0.0375222" res="16755.4" algo="Sum"/><pk mz="628.75119838" i="723.098" sn="2.43813" a="19.2911" fwhm="0.0346118" res="18165.8" algo="Sum"/><pk mz="628.82068522" i="1131.63" sn="3.81578" a="69.4666" fwhm="0.0572847" res="10977.1" algo="Sum"/><pk mz="629.30861135" i="981.612" sn="3.30735" a="48.7196" fwhm="0.044609" res="14107.2" algo="Sum"/><pk mz="629.44798641" i="801.06" sn="2.69905" a="58.801" fwhm="0.0555315" res="11335" algo="Sum"/><pk mz="630.31413854" i="742.522" sn="2.49682" a="41.6424" fwhm="0.055557" res="11345.4" algo="Sum"/><pk mz="630.69930512" i="1064.12" sn="3.56977" a="46.1348" fwhm="0.0500574" res="12599.5" algo="Sum"/><pk mz="630.74564707" i="778.332" sn="2.61104" a="20.5935" fwhm="0.0396187" res="15920.4" algo="Sum"/><pk mz="630.78768598" i="1847.9" sn="6.19907" a="74.1858" fwhm="0.0484967" res="13006.8" algo="Sum"/><pk mz="631.10993045" i="662.817" sn="2.22223" a="28.8289" fwhm="0.0349735" res="18045.4" algo="Sum"/><pk mz="631.46430020" i="1754.48" sn="5.8766" a="75.9286" fwhm="0.0403928" res="15633.1" algo="Sum"/><pk mz="632.47252291" i="868.154" sn="2.89994" a="41.9464" fwhm="0.0532715" res="11872.6" algo="Sum"/><pk mz="632.65219141" i="865.682" sn="2.89169" a="50.4487" fwhm="0.0607054" res="10421.7" algo="Sum"/><pk mz="632.68925064" i="639.003" sn="2.13464" a="12.2678" fwhm="0.0198399" res="31889.8" algo="Sum"/><pk mz="632.71080548" i="678.419" sn="2.26654" a="15.1078" fwhm="0.0297604" res="21260.1" algo="Sum"/><pk mz="632.74861854" i="691.879" sn="2.31171" a="18.4161" fwhm="0.0347211" res="18223.8" algo="Sum"/><pk mz="632.78388639" i="1546.4" sn="5.16686" a="61.5205" fwhm="0.0500023" res="12655.1" algo="Sum"/><pk mz="633.44713165" i="1066.91" sn="3.56241" a="34.0448" fwhm="0.0758593" res="8350.29" algo="Sum"/><pk mz="633.47908164" i="1595.91" sn="5.32873" a="80.3671" fwhm="0.0492725" res="12856.7" algo="Sum"/><pk mz="634.23674101" i="751.813" sn="2.50623" a="28.0635" fwhm="0.0431271" res="14706.2" algo="Sum"/><pk mz="634.47977503" i="710.207" sn="2.36681" a="36.5161" fwhm="0.05138" res="12348.8" algo="Sum"/><pk mz="634.64920256" i="1200.26" sn="4.00046" a="47.7586" fwhm="0.0404471" res="15690.9" algo="Sum"/><pk mz="634.69368485" i="622.411" sn="2.0745" a="13.8643" fwhm="0.029807" res="21293.5" algo="Sum"/><pk mz="634.72789793" i="622.271" sn="2.07403" a="20.0394" fwhm="0.0447114" res="14196.1" algo="Sum"/><pk mz="634.77399434" i="812.337" sn="2.70752" a="43.0928" fwhm="0.0716502" res="8859.35" algo="Sum"/><pk mz="634.83224395" i="1168.49" sn="3.89456" a="45.9366" fwhm="0.05962" res="10648" algo="Sum"/><pk mz="634.86794309" i="1209.03" sn="4.0297" a="51.4438" fwhm="0.0448957" res="14140.9" algo="Sum"/><pk mz="635.38409142" i="719.587" sn="2.39764" a="22.2255" fwhm="0.077193" res="8231.11" algo="Sum"/><pk mz="635.40567593" i="753.526" sn="2.5107" a="35.1847" fwhm="0.0549454" res="11564.3" algo="Sum"/><pk mz="635.46251034" i="803.398" sn="2.67751" a="32.2828" fwhm="0.0546789" res="11621.7" algo="Sum"/><pk mz="636.38187840" i="679.899" sn="2.26187" a="19.3343" fwhm="0.0442615" res="14377.8" algo="Sum"/><pk mz="636.64752658" i="1188.47" sn="3.95183" a="55.7831" fwhm="0.0430369" res="14793" algo="Sum"/><pk mz="636.69046869" i="660.782" sn="2.19719" a="12.2956" fwhm="0.0199025" res="31990.5" algo="Sum"/><pk mz="636.73282895" i="1285.43" sn="4.27423" a="58.2449" fwhm="0.056744" res="11221.1" algo="Sum"/><pk mz="636.83399345" i="1272.64" sn="4.23082" a="53.2416" fwhm="0.0453602" res="14039.5" algo="Sum"/><pk mz="638.65033641" i="648.914" sn="2.1538" a="39.8671" fwhm="0.0717654" res="8899.14" algo="Sum"/><pk mz="638.73098498" i="1415.3" sn="4.69701" a="66.8628" fwhm="0.0470303" res="13581.3" algo="Sum"/><pk mz="638.77533689" i="657.382" sn="2.18125" a="18.6076" fwhm="0.0398703" res="16021.3" algo="Sum"/><pk mz="638.83365933" i="1022" sn="3.39079" a="61.9403" fwhm="0.0660759" res="9668.18" algo="Sum"/><pk mz="639.43812572" i="698.669" sn="2.31762" a="23.5892" fwhm="0.0447776" res="14280.3" algo="Sum"/><pk mz="639.48894163" i="1407" sn="4.66731" a="62.5571" fwhm="0.0382024" res="16739.5" algo="Sum"/><pk mz="640.49446962" i="831.579" sn="2.75394" a="35.2693" fwhm="0.0402221" res="15923.9" algo="Sum"/><pk mz="640.58890285" i="1302.78" sn="4.3143" a="60.4952" fwhm="0.0399546" res="16032.9" algo="Sum"/><pk mz="640.72851197" i="905.217" sn="2.99666" a="44.7443" fwhm="0.0602616" res="10632.4" algo="Sum"/><pk mz="640.76785119" i="746.709" sn="2.47241" a="20.9615" fwhm="0.0399324" res="16046.3" algo="Sum"/><pk mz="640.81683488" i="1736.32" sn="5.75026" a="74.4253" fwhm="0.0452313" res="14167.6" algo="Sum"/><pk mz="641.50628170" i="2801.33" sn="9.27691" a="105.191" fwhm="0.0325915" res="19683.2" algo="Sum"/><pk mz="642.50873378" i="1381.98" sn="4.57069" a="53.5236" fwhm="0.0342205" res="18775.5" algo="Sum"/><pk mz="642.59198087" i="996.428" sn="3.29483" a="46.9389" fwhm="0.0437577" res="14685.2" algo="Sum"/><pk mz="642.68177016" i="1102.59" sn="3.64667" a="68.6744" fwhm="0.0539417" res="11914.4" algo="Sum"/><pk mz="642.76549813" i="697.808" sn="2.3087" a="25.9856" fwhm="0.049993" res="12857.1" algo="Sum"/><pk mz="642.80973488" i="1090.11" sn="3.60663" a="63.4071" fwhm="0.0420937" res="15270.9" algo="Sum"/><pk mz="643.52107891" i="2137.35" sn="7.05949" a="85.6214" fwhm="0.0347872" res="18498.8" algo="Sum"/><pk mz="644.26104092" i="1002.17" sn="3.30826" a="51.1708" fwhm="0.0350396" res="18386.7" algo="Sum"/><pk mz="644.52530077" i="1083.37" sn="3.5772" a="43.4701" fwhm="0.0366343" res="17593.5" algo="Sum"/><pk mz="644.59001464" i="1457.13" sn="4.81188" a="65.7083" fwhm="0.0381569" res="16893.1" algo="Sum"/><pk mz="644.68151886" i="1577.58" sn="5.20972" a="64.89" fwhm="0.0420864" res="15318" algo="Sum"/><pk mz="644.79622130" i="1114.95" sn="3.682" a="71.5285" fwhm="0.0477278" res="13509.9" algo="Sum"/><pk mz="644.86312517" i="675.556" sn="2.23079" a="30.2661" fwhm="0.0604223" res="10672.6" algo="Sum"/><pk mz="645.44311156" i="812.725" sn="2.67892" a="27.9309" fwhm="0.050097" res="12883.9" algo="Sum"/><pk mz="645.47490983" i="829.91" sn="2.73556" a="31.0678" fwhm="0.0505073" res="12779.8" algo="Sum"/><pk mz="645.54437640" i="626.204" sn="2.06412" a="31.663" fwhm="0.0588466" res="10969.9" algo="Sum"/><pk mz="646.49648218" i="734.395" sn="2.41694" a="32.1959" fwhm="0.0469891" res="13758.4" algo="Sum"/><pk mz="646.67743408" i="1263.34" sn="4.15889" a="63.1173" fwhm="0.0432222" res="14961.7" algo="Sum"/><pk mz="646.72122039" i="875.301" sn="2.88146" a="19.7104" fwhm="0.0300881" res="21494.3" algo="Sum"/><pk mz="646.76550284" i="1347.34" sn="4.43541" a="42.4089" fwhm="0.0424703" res="15228.7" algo="Sum"/><pk mz="646.78630803" i="1283.23" sn="4.22436" a="54.4168" fwhm="0.0464083" res="13936.9" algo="Sum"/><pk mz="646.86115532" i="690.931" sn="2.27487" a="33.6143" fwhm="0.0570213" res="11344.2" algo="Sum"/><pk mz="647.45300920" i="3324.84" sn="10.93" a="159.26" fwhm="0.0357317" res="18119.8" algo="Sum"/><pk mz="647.50110864" i="919.759" sn="3.02352" a="30.3311" fwhm="0.0429159" res="15087.7" algo="Sum"/><pk mz="647.55691278" i="804.197" sn="2.64382" a="36.881" fwhm="0.0487411" res="13285.7" algo="Sum"/><pk mz="648.37914088" i="683.005" sn="2.2446" a="31.3278" fwhm="0.0616081" res="10524.3" algo="Sum"/><pk mz="648.45633758" i="1644.86" sn="5.40658" a="85.4291" fwhm="0.0373801" res="17347.7" algo="Sum"/><pk mz="648.62664301" i="951.217" sn="3.1258" a="38.8434" fwhm="0.0400281" res="16204.3" algo="Sum"/><pk mz="648.67991076" i="816.113" sn="2.68183" a="32.2269" fwhm="0.0552446" res="11742" algo="Sum"/><pk mz="648.70970319" i="791.937" sn="2.60239" a="21.6307" fwhm="0.0351567" res="18451.9" algo="Sum"/><pk mz="648.75722191" i="1090.95" sn="3.58497" a="48.3078" fwhm="0.0546729" res="11866.2" algo="Sum"/><pk mz="648.78677765" i="1062.65" sn="3.49199" a="47.9355" fwhm="0.054673" res="11866.7" algo="Sum"/><pk mz="648.87262273" i="834.963" sn="2.74424" a="31.5747" fwhm="0.038393" res="16900.8" algo="Sum"/><pk mz="649.43319468" i="1846.47" sn="6.06722" a="99.8664" fwhm="0.0554374" res="11714.7" algo="Sum"/><pk mz="649.93330194" i="812.238" sn="2.66694" a="42.8591" fwhm="0.039012" res="16659.8" algo="Sum"/><pk mz="650.43928465" i="1497.53" sn="4.91632" a="72.6629" fwhm="0.0455431" res="14281.8" algo="Sum"/><pk mz="650.62961347" i="1426.53" sn="4.68142" a="69.1324" fwhm="0.0424057" res="15343" algo="Sum"/><pk mz="650.68605214" i="730.876" sn="2.39842" a="19.009" fwhm="0.0329084" res="19772.7" algo="Sum"/><pk mz="650.74390154" i="842.964" sn="2.7662" a="50.6289" fwhm="0.0599195" res="10860.3" algo="Sum"/><pk mz="650.80869567" i="1472.5" sn="4.83203" a="67.719" fwhm="0.0616697" res="10553.1" algo="Sum"/><pk mz="650.83765495" i="1271.74" sn="4.17323" a="35.6246" fwhm="0.0388038" res="16772.5" algo="Sum"/><pk mz="650.93980864" i="662.468" sn="2.17392" a="33.122" fwhm="0.0603662" res="10783.2" algo="Sum"/><pk mz="651.12925786" i="694.255" sn="2.27873" a="31.551" fwhm="0.0390398" res="16678.6" algo="Sum"/><pk mz="651.44366367" i="1000.32" sn="3.28297" a="48.3735" fwhm="0.0552042" res="11800.6" algo="Sum"/><pk mz="652.62484731" i="1115.89" sn="3.66069" a="53.4095" fwhm="0.0494356" res="13201.5" algo="Sum"/><pk mz="652.71164566" i="1327.32" sn="4.35276" a="72.7716" fwhm="0.0594096" res="10986.6" algo="Sum"/><pk mz="652.80665672" i="1820.26" sn="5.96895" a="93.7881" fwhm="0.0430726" res="15156" algo="Sum"/><pk mz="653.45008805" i="717.49" sn="2.35313" a="38.0085" fwhm="0.0598121" res="10925.1" algo="Sum"/><pk mz="654.29071220" i="1045.97" sn="3.42604" a="53.2405" fwhm="0.0401019" res="16315.7" algo="Sum"/><pk mz="654.62518751" i="780.492" sn="2.55597" a="41.1498" fwhm="0.0619483" res="10567.3" algo="Sum"/><pk mz="654.66486613" i="636.928" sn="2.08581" a="9.16937" fwhm="0.0151361" res="43251.9" algo="Sum"/><pk mz="654.71023072" i="1755.79" sn="5.74967" a="79.4264" fwhm="0.0453117" res="14449" algo="Sum"/><pk mz="654.80970599" i="1263.44" sn="4.1341" a="75.6053" fwhm="0.058967" res="11104.7" algo="Sum"/><pk mz="654.89523163" i="772.395" sn="2.52663" a="32.3585" fwhm="0.0480267" res="13636.1" algo="Sum"/><pk mz="655.46577872" i="1389.14" sn="4.53966" a="70.066" fwhm="0.046473" res="14104.2" algo="Sum"/><pk mz="656.46866300" i="738.425" sn="2.41037" a="49.6262" fwhm="0.0551768" res="11897.5" algo="Sum"/><pk mz="656.57952113" i="681.601" sn="2.22335" a="31.5657" fwhm="0.0538583" res="12190.9" algo="Sum"/><pk mz="656.70918962" i="1334.27" sn="4.34949" a="80.6061" fwhm="0.0534019" res="12297.5" algo="Sum"/><pk mz="656.79155226" i="1269.91" sn="4.13992" a="75.952" fwhm="0.0635585" res="10333.6" algo="Sum"/><pk mz="657.36156095" i="873.083" sn="2.84361" a="50.4985" fwhm="0.050606" res="12989.8" algo="Sum"/><pk mz="657.47860247" i="2201.59" sn="7.1706" a="100.604" fwhm="0.0391798" res="16781" algo="Sum"/><pk mz="657.72707150" i="629.724" sn="2.05019" a="11.5721" fwhm="0.0403947" res="16282.5" algo="Sum"/><pk mz="657.73407499" i="637.114" sn="2.07423" a="14.0165" fwhm="0.0303434" res="21676.3" algo="Sum"/><pk mz="658.48252575" i="1121.77" sn="3.64839" a="52.5876" fwhm="0.0407732" res="16149.9" algo="Sum"/><pk mz="658.57135352" i="732.984" sn="2.38392" a="26.0537" fwhm="0.0407149" res="16175.2" algo="Sum"/><pk mz="658.60650806" i="1063.29" sn="3.4582" a="41.1252" fwhm="0.04892" res="13462.9" algo="Sum"/><pk mz="658.65739488" i="1189.3" sn="3.86801" a="49.2044" fwhm="0.049244" res="13375.4" algo="Sum"/><pk mz="658.71428934" i="918.508" sn="2.98761" a="42.6689" fwhm="0.0657925" res="10012" algo="Sum"/><pk mz="658.78622102" i="909.274" sn="2.95758" a="39.8736" fwhm="0.0538267" res="12239" algo="Sum"/><pk mz="658.83103111" i="672.375" sn="2.1869" a="25.2367" fwhm="0.0346351" res="19022.1" algo="Sum"/><pk mz="658.90205184" i="675.019" sn="2.19526" a="40.0804" fwhm="0.0629767" res="10462.6" algo="Sum"/><pk mz="659.42580418" i="697.988" sn="2.26928" a="31.8438" fwhm="0.0616058" res="10704" algo="Sum"/><pk mz="659.49323216" i="1738.84" sn="5.65301" a="78.9749" fwhm="0.0407575" res="16180.9" algo="Sum"/><pk mz="659.72593975" i="678.094" sn="2.20521" a="34.4401" fwhm="0.0779889" res="8459.23" algo="Sum"/><pk mz="660.23737781" i="716.528" sn="2.329" a="39.0247" fwhm="0.0560055" res="11788.8" algo="Sum"/><pk mz="660.49865367" i="762.073" sn="2.47976" a="39.9966" fwhm="0.0517748" res="12757.1" algo="Sum"/><pk mz="660.56357592" i="887.733" sn="2.88917" a="40.8472" fwhm="0.0513667" res="12859.8" algo="Sum"/><pk mz="660.65602394" i="1806.76" sn="5.88005" a="93.2394" fwhm="0.0395177" res="16718" algo="Sum"/><pk mz="660.73098476" i="779.65" sn="2.53734" a="33.6199" fwhm="0.0608238" res="10863" algo="Sum"/><pk mz="660.76620331" i="933.968" sn="3.03957" a="45.3395" fwhm="0.0644345" res="10254.9" algo="Sum"/><pk mz="660.83370920" i="867.76" sn="2.8241" a="48.579" fwhm="0.0681194" res="9701.11" algo="Sum"/><pk mz="661.43292111" i="1232.1" sn="4.00998" a="62.8279" fwhm="0.0532976" res="12410.2" algo="Sum"/><pk mz="661.51983319" i="887.302" sn="2.88881" a="40.5504" fwhm="0.058961" res="11219.6" algo="Sum"/><pk mz="661.93135568" i="746.326" sn="2.42888" a="29.9432" fwhm="0.0443948" res="14910.1" algo="Sum"/><pk mz="662.43649120" i="1262.71" sn="4.11157" a="64.8336" fwhm="0.0464628" res="14257.3" algo="Sum"/><pk mz="662.65280426" i="1602.96" sn="5.22236" a="76.1841" fwhm="0.044508" res="14888.4" algo="Sum"/><pk mz="662.69441457" i="783.873" sn="2.55381" a="7.66317" fwhm="0.0101525" res="65274.2" algo="Sum"/><pk mz="662.74144256" i="1599.33" sn="5.21051" a="100.092" fwhm="0.0589391" res="11244.5" algo="Sum"/><pk mz="662.83010511" i="868.194" sn="2.82815" a="61.5285" fwhm="0.0745647" res="8889.32" algo="Sum"/><pk mz="662.94000930" i="708.649" sn="2.30845" a="33.2027" fwhm="0.0457668" res="14485.2" algo="Sum"/><pk mz="663.44779781" i="7215.3" sn="23.5221" a="282.047" fwhm="0.0335207" res="19792.2" algo="Sum"/><pk mz="663.52777628" i="740.232" sn="2.41303" a="25.7624" fwhm="0.0507942" res="13063.1" algo="Sum"/><pk mz="663.74385801" i="667.659" sn="2.17619" a="28.5248" fwhm="0.0558825" res="11877.5" algo="Sum"/><pk mz="663.94755593" i="926.537" sn="3.01937" a="44.9094" fwhm="0.0359451" res="18471.2" algo="Sum"/><pk mz="664.45132362" i="3642.49" sn="11.8862" a="160.278" fwhm="0.034934" res="19020.2" algo="Sum"/><pk mz="664.65278486" i="970.993" sn="3.1669" a="52.6871" fwhm="0.0674543" res="9853.38" algo="Sum"/><pk mz="664.69087812" i="711.645" sn="2.32104" a="7.25337" fwhm="0.00886242" res="75001.1" algo="Sum"/><pk mz="664.73801586" i="1756.5" sn="5.72885" a="84.5126" fwhm="0.0536387" res="12392.9" algo="Sum"/><pk mz="664.84603373" i="831.258" sn="2.71111" a="49.1098" fwhm="0.0507528" res="13099.7" algo="Sum"/><pk mz="664.92575106" i="761.183" sn="2.48215" a="30.7724" fwhm="0.0482743" res="13773.9" algo="Sum"/><pk mz="665.45244976" i="1326.15" sn="4.32829" a="59.2887" fwhm="0.046668" res="14259.3" algo="Sum"/><pk mz="665.73555282" i="683.296" sn="2.22791" a="38.3677" fwhm="0.0579221" res="11493.6" algo="Sum"/><pk mz="666.59997936" i="1532.04" sn="4.99514" a="71.2907" fwhm="0.0417875" res="15952.1" algo="Sum"/><pk mz="666.65357948" i="742.828" sn="2.42209" a="27.2086" fwhm="0.0404983" res="16461.3" algo="Sum"/><pk mz="666.73539837" i="1204.46" sn="3.92738" a="67.1985" fwhm="0.0589447" res="11311.2" algo="Sum"/><pk mz="666.77988263" i="1319.66" sn="4.30264" a="49.8726" fwhm="0.0510625" res="13058.1" algo="Sum"/><pk mz="667.09510564" i="694.202" sn="2.26514" a="30.7322" fwhm="0.0387238" res="17227" algo="Sum"/><pk mz="667.74280331" i="687.872" sn="2.24368" a="18.6773" fwhm="0.0356687" res="18720.7" algo="Sum"/><pk mz="667.76194587" i="628.926" sn="2.05137" a="20.4516" fwhm="0.07385" res="9042.14" algo="Sum"/><pk mz="668.60129520" i="1409.78" sn="4.59807" a="76.0865" fwhm="0.0485171" res="13780.7" algo="Sum"/><pk mz="668.68785395" i="1416.97" sn="4.62246" a="91.1784" fwhm="0.0824376" res="8111.44" algo="Sum"/><pk mz="668.77916682" i="1430.24" sn="4.66712" a="77.8206" fwhm="0.0703754" res="9503.02" algo="Sum"/><pk mz="669.43511523" i="1395.72" sn="4.55417" a="62.7719" fwhm="0.0510557" res="13111.9" algo="Sum"/><pk mz="669.48563886" i="785.975" sn="2.56433" a="33.6908" fwhm="0.0443902" res="15081.8" algo="Sum"/><pk mz="669.69163055" i="633.001" sn="2.06476" a="32.3709" fwhm="0.0556817" res="12027.1" algo="Sum"/><pk mz="669.72053114" i="665.772" sn="2.17197" a="17.6196" fwhm="0.0331025" res="20231.7" algo="Sum"/><pk mz="669.77034639" i="661.667" sn="2.15875" a="37.9891" fwhm="0.0602381" res="11118.7" algo="Sum"/><pk mz="670.26648364" i="661.763" sn="2.15675" a="29.7004" fwhm="0.0547105" res="12251.1" algo="Sum"/><pk mz="670.43796692" i="777.362" sn="2.53332" a="38.508" fwhm="0.0591753" res="11329.7" algo="Sum"/><pk mz="670.60391492" i="1890.82" sn="6.16103" a="87.5575" fwhm="0.0422482" res="15873" algo="Sum"/><pk mz="670.68467816" i="2067.78" sn="6.73838" a="111.706" fwhm="0.0450974" res="14871.9" algo="Sum"/><pk mz="670.78057829" i="1209.76" sn="3.94232" a="73.1322" fwhm="0.0624623" res="10739" algo="Sum"/><pk mz="670.86473462" i="853.511" sn="2.78139" a="43.0019" fwhm="0.0530904" res="12636.3" algo="Sum"/><pk mz="671.44538680" i="1124.94" sn="3.66587" a="59.651" fwhm="0.0559331" res="12004.4" algo="Sum"/><pk mz="671.56829474" i="2968.82" sn="9.67359" a="108.852" fwhm="0.0350431" res="19164.1" algo="Sum"/><pk mz="671.68252770" i="699.438" sn="2.2787" a="18.3871" fwhm="0.0359912" res="18662.4" algo="Sum"/><pk mz="671.69399035" i="730.876" sn="2.38112" a="16.6543" fwhm="0.0293437" res="22890.6" algo="Sum"/><pk mz="671.72250680" i="641.638" sn="2.09057" a="24.3814" fwhm="0.0283551" res="23689.7" algo="Sum"/><pk mz="672.44445242" i="704.821" sn="2.29452" a="31.9765" fwhm="0.0577704" res="11639.9" algo="Sum"/><pk mz="672.57076867" i="1742.29" sn="5.67239" a="75.6383" fwhm="0.0463815" res="14500.8" algo="Sum"/><pk mz="672.61952287" i="2399.61" sn="7.81301" a="97.5018" fwhm="0.043244" res="15554.1" algo="Sum"/><pk mz="672.68222449" i="1730.53" sn="5.63569" a="71.2362" fwhm="0.0499726" res="13461" algo="Sum"/><pk mz="672.77137816" i="1786.44" sn="5.8174" a="105.412" fwhm="0.055231" res="12181" algo="Sum"/><pk mz="672.86057444" i="652.713" sn="2.12591" a="26.3089" fwhm="0.0544521" res="12356.9" algo="Sum"/><pk mz="673.10935090" i="695.471" sn="2.26432" a="35.587" fwhm="0.0399077" res="16866.7" algo="Sum"/><pk mz="673.33574450" i="747.475" sn="2.43354" a="39.7922" fwhm="0.0607025" res="11092.4" algo="Sum"/><pk mz="673.42885112" i="766.745" sn="2.49722" a="48.2487" fwhm="0.0720423" res="9347.69" algo="Sum"/><pk mz="673.52111061" i="1211.35" sn="3.94704" a="51.806" fwhm="0.0419931" res="16038.8" algo="Sum"/><pk mz="673.58122304" i="925.305" sn="3.01566" a="38.3371" fwhm="0.0565512" res="11911" algo="Sum"/><pk mz="673.62424783" i="1248.76" sn="4.06954" a="58.7622" fwhm="0.0545251" res="12354.4" algo="Sum"/><pk mz="673.69624163" i="654.788" sn="2.13391" a="18.7508" fwhm="0.0409457" res="16453.4" algo="Sum"/><pk mz="673.77091099" i="668.564" sn="2.17855" a="26.7738" fwhm="0.0559697" res="12038.1" algo="Sum"/><pk mz="674.43604331" i="696.607" sn="2.26893" a="30.7272" fwhm="0.0546129" res="12349.4" algo="Sum"/><pk mz="674.53539130" i="764.943" sn="2.49228" a="34.0904" fwhm="0.0518227" res="13016.2" algo="Sum"/><pk mz="674.58559283" i="876.179" sn="2.85471" a="37.9824" fwhm="0.0544543" res="12388.1" algo="Sum"/><pk mz="674.62933791" i="1232.44" sn="4.01544" a="53.2808" fwhm="0.0549309" res="12281.4" algo="Sum"/><pk mz="674.68118453" i="970.883" sn="3.16326" a="61.9281" fwhm="0.0736933" res="9155.26" algo="Sum"/><pk mz="674.76806477" i="1535.63" sn="5.00327" a="73.0264" fwhm="0.0575273" res="11729.5" algo="Sum"/><pk mz="674.94896851" i="850.727" sn="2.77176" a="47.6744" fwhm="0.0475904" res="14182.5" algo="Sum"/><pk mz="675.44540786" i="1026.58" sn="3.34262" a="56.6715" fwhm="0.0575941" res="11727.7" algo="Sum"/><pk mz="675.53727121" i="7732.67" sn="25.1768" a="309.987" fwhm="0.032783" res="20606.3" algo="Sum"/><pk mz="675.70285577" i="722.71" sn="2.35343" a="36.7044" fwhm="0.0571363" res="11826.2" algo="Sum"/><pk mz="675.76556319" i="631.266" sn="2.05565" a="20.0067" fwhm="0.0365913" res="18467.9" algo="Sum"/><pk mz="676.41090202" i="744.3" sn="2.41909" a="27.9343" fwhm="0.049955" res="13540.4" algo="Sum"/><pk mz="676.45199562" i="894.52" sn="2.90718" a="40.3689" fwhm="0.0443017" res="15269.2" algo="Sum"/><pk mz="676.54113937" i="3555.11" sn="11.5523" a="145.464" fwhm="0.034824" res="19427.4" algo="Sum"/><pk mz="676.62964296" i="1391.29" sn="4.52047" a="61.6492" fwhm="0.0519994" res="13012.3" algo="Sum"/><pk mz="676.67256885" i="821.827" sn="2.67022" a="20.2681" fwhm="0.0307769" res="21986.4" algo="Sum"/><pk mz="676.69558143" i="822.417" sn="2.67214" a="19.2377" fwhm="0.0280116" res="24157.7" algo="Sum"/><pk mz="676.76302664" i="972.525" sn="3.15986" a="66.1009" fwhm="0.0895059" res="7561.1" algo="Sum"/><pk mz="676.79655274" i="848.346" sn="2.75639" a="43.518" fwhm="0.0579973" res="11669.4" algo="Sum"/><pk mz="677.46067137" i="1283.36" sn="4.16937" a="65.7898" fwhm="0.0570045" res="11884.3" algo="Sum"/><pk mz="677.54552259" i="1329.84" sn="4.32027" a="64.6619" fwhm="0.0397037" res="17065.1" algo="Sum"/><pk mz="677.72606942" i="655.534" sn="2.13096" a="14.7266" fwhm="0.0308008" res="22003.5" algo="Sum"/><pk mz="677.74742287" i="634.693" sn="2.06345" a="15.0668" fwhm="0.0308014" res="22003.8" algo="Sum"/><pk mz="678.46972766" i="711.027" sn="2.30964" a="29.6794" fwhm="0.0564989" res="12008.6" algo="Sum"/><pk mz="678.49497315" i="731.605" sn="2.37649" a="22.1667" fwhm="0.0424815" res="15971.5" algo="Sum"/><pk mz="678.54893361" i="625.041" sn="2.03033" a="33.3485" fwhm="0.0623142" res="10889.2" algo="Sum"/><pk mz="678.62916598" i="1227.28" sn="3.98671" a="56.8946" fwhm="0.0540058" res="12565.9" algo="Sum"/><pk mz="678.71551681" i="1704.22" sn="5.53665" a="75.9473" fwhm="0.0537301" res="12631.9" algo="Sum"/><pk mz="678.79479115" i="859.106" sn="2.7916" a="42.0626" fwhm="0.0703326" res="9651.21" algo="Sum"/><pk mz="679.30000329" i="630.06" sn="2.04688" a="29.9093" fwhm="0.0421427" res="16119" algo="Sum"/><pk mz="679.42783249" i="792.244" sn="2.57536" a="32.6936" fwhm="0.0565386" res="12017.1" algo="Sum"/><pk mz="679.45031936" i="764.561" sn="2.48537" a="34.47" fwhm="0.0433332" res="15679.7" algo="Sum"/><pk mz="679.71446584" i="768.62" sn="2.49736" a="44.5979" fwhm="0.0655301" res="10372.6" algo="Sum"/><pk mz="680.47989929" i="742.903" sn="2.41501" a="49.6695" fwhm="0.0731639" res="9300.77" algo="Sum"/><pk mz="680.62501265" i="781.141" sn="2.53984" a="36.989" fwhm="0.06752" res="10080.3" algo="Sum"/><pk mz="680.66234191" i="718.213" sn="2.33504" a="14.2087" fwhm="0.0205783" res="33076.7" algo="Sum"/><pk mz="680.71360657" i="1936.36" sn="6.29547" a="91.5324" fwhm="0.047651" res="14285.4" algo="Sum"/><pk mz="680.78191348" i="714.333" sn="2.32216" a="14.2333" fwhm="0.0205801" res="33079.7" algo="Sum"/><pk mz="680.80681426" i="781.456" sn="2.5403" a="24.8828" fwhm="0.0440816" res="15444.2" algo="Sum"/><pk mz="680.89363111" i="706.736" sn="2.29607" a="39.7838" fwhm="0.0627156" res="10856.9" algo="Sum"/><pk mz="681.47392900" i="687.205" sn="2.23315" a="53.0937" fwhm="0.0810711" res="8405.88" algo="Sum"/><pk mz="681.71454391" i="709.888" sn="2.30617" a="45.5561" fwhm="0.048747" res="13984.7" algo="Sum"/><pk mz="682.57943057" i="712.543" sn="2.3167" a="35.5964" fwhm="0.0557607" res="12241.2" algo="Sum"/><pk mz="682.63219327" i="635.301" sn="2.06486" a="23.1884" fwhm="0.05152" res="13249.9" algo="Sum"/><pk mz="682.71269283" i="1417.33" sn="4.60506" a="65.5184" fwhm="0.053802" res="12689.4" algo="Sum"/><pk mz="682.79886365" i="1642.69" sn="5.33945" a="86.2705" fwhm="0.053018" res="12878.6" algo="Sum"/><pk mz="683.49746936" i="701.57" sn="2.27857" a="35.8797" fwhm="0.0666203" res="10259.6" algo="Sum"/><pk mz="683.72966283" i="713.186" sn="2.31467" a="27.555" fwhm="0.0515616" res="13260.4" algo="Sum"/><pk mz="684.57292372" i="914.09" sn="2.96691" a="41.9902" fwhm="0.0464197" res="14747.5" algo="Sum"/><pk mz="684.66514777" i="1117.06" sn="3.62545" a="85.6828" fwhm="0.0644799" res="10618.3" algo="Sum"/><pk mz="684.71601415" i="938.636" sn="3.04637" a="18.482" fwhm="0.0206395" res="33175" algo="Sum"/><pk mz="684.74764637" i="1022.82" sn="3.31958" a="37.6051" fwhm="0.0508347" res="13470.1" algo="Sum"/><pk mz="684.79497402" i="1219.67" sn="3.95848" a="54.449" fwhm="0.0574837" res="11912.9" algo="Sum"/><pk mz="685.42657954" i="25093.1" sn="81.3868" a="1079.88" fwhm="0.037927" res="18072.3" algo="Sum"/><pk mz="685.54645446" i="3040.87" sn="9.86276" a="144.305" fwhm="0.0389264" res="17611.3" algo="Sum"/><pk mz="685.66687568" i="690.987" sn="2.24139" a="30.589" fwhm="0.0567983" res="12072" algo="Sum"/><pk mz="685.72771389" i="778.563" sn="2.52564" a="36.4651" fwhm="0.0621571" res="11032.2" algo="Sum"/><pk mz="685.76862204" i="632.702" sn="2.05227" a="25.7682" fwhm="0.0568025" res="12072.9" algo="Sum"/><pk mz="686.43008249" i="12304.7" sn="39.9295" a="534.272" fwhm="0.0384923" res="17832.9" algo="Sum"/><pk mz="686.56045942" i="1841.34" sn="5.97482" a="124.827" fwhm="0.0633503" res="10837.5" algo="Sum"/><pk mz="686.65779344" i="1697.02" sn="5.50765" a="89.1295" fwhm="0.0594702" res="11546.2" algo="Sum"/><pk mz="686.77241600" i="1058.32" sn="3.43476" a="64.4254" fwhm="0.0664092" res="10341.5" algo="Sum"/><pk mz="686.82622675" i="748.805" sn="2.43024" a="41.3717" fwhm="0.0527067" res="13031.1" algo="Sum"/><pk mz="687.43431435" i="3492.15" sn="11.3275" a="210.926" fwhm="0.0494014" res="13915.3" algo="Sum"/><pk mz="687.54853421" i="3821.65" sn="12.4014" a="221.784" fwhm="0.0516564" res="13310" algo="Sum"/><pk mz="687.65636242" i="735.629" sn="2.38728" a="33.2839" fwhm="0.0668342" res="10289" algo="Sum"/><pk mz="687.70631829" i="755.721" sn="2.45249" a="30.6444" fwhm="0.0362037" res="18995.5" algo="Sum"/><pk mz="687.74932612" i="649.457" sn="2.10763" a="15.8801" fwhm="0.0310278" res="22165.6" algo="Sum"/><pk mz="688.43954361" i="1051.1" sn="3.41137" a="78.7884" fwhm="0.0670427" res="10268.7" algo="Sum"/><pk mz="688.55627547" i="2082.56" sn="6.76271" a="112.5" fwhm="0.0562335" res="12244.6" algo="Sum"/><pk mz="688.65671094" i="1344.02" sn="4.36444" a="76.1357" fwhm="0.0679447" res="10135.6" algo="Sum"/><pk mz="688.70596759" i="901.495" sn="2.92743" a="9.23914" fwhm="0.0103498" res="66543.2" algo="Sum"/><pk mz="688.74429264" i="1716.65" sn="5.57449" a="88.8977" fwhm="0.0662582" res="10394.9" algo="Sum"/><pk mz="688.83021817" i="700.904" sn="2.27595" a="35.2101" fwhm="0.0484066" res="14230.1" algo="Sum"/><pk mz="689.07904366" i="790.514" sn="2.56598" a="37.9434" fwhm="0.0379296" res="18167.3" algo="Sum"/><pk mz="689.55312925" i="5377.32" sn="17.4648" a="251.082" fwhm="0.0367001" res="18788.9" algo="Sum"/><pk mz="689.67171937" i="694.358" sn="2.25489" a="19.4211" fwhm="0.0362491" res="19025.9" algo="Sum"/><pk mz="689.69000916" i="741.228" sn="2.40709" a="21.2487" fwhm="0.0414286" res="16647.7" algo="Sum"/><pk mz="689.73778057" i="717.401" sn="2.32958" a="24.071" fwhm="0.0466088" res="14798.4" algo="Sum"/><pk mz="690.55614733" i="2449.65" sn="7.95214" a="134.863" fwhm="0.0447107" res="15445" algo="Sum"/><pk mz="690.59690014" i="1024.25" sn="3.32497" a="32.9919" fwhm="0.0414564" res="16658.4" algo="Sum"/><pk mz="690.65307514" i="1016.89" sn="3.30108" a="41.4298" fwhm="0.0570042" res="12115.8" algo="Sum"/><pk mz="690.74166772" i="1697.13" sn="5.50927" a="85.0613" fwhm="0.0613534" res="11258.4" algo="Sum"/><pk mz="690.92279635" i="692.071" sn="2.24655" a="30.1146" fwhm="0.0467184" res="14789.1" algo="Sum"/><pk mz="691.41055321" i="672.874" sn="2.18406" a="35.5054" fwhm="0.0686242" res="10075.3" algo="Sum"/><pk mz="691.55997763" i="858.469" sn="2.7865" a="45.8854" fwhm="0.0611603" res="11307.3" algo="Sum"/><pk mz="691.68745704" i="676.717" sn="2.19574" a="9.80124" fwhm="0.0155582" res="44458.2" algo="Sum"/><pk mz="691.69958891" i="662.661" sn="2.15012" a="16.0367" fwhm="0.0283971" res="24358.1" algo="Sum"/><pk mz="691.73687398" i="694.746" sn="2.25432" a="27.1431" fwhm="0.0518625" res="13337.9" algo="Sum"/><pk mz="691.77206833" i="684.526" sn="2.22135" a="26.7084" fwhm="0.0554142" res="12483.7" algo="Sum"/><pk mz="692.60817606" i="1318.63" sn="4.28102" a="64.5673" fwhm="0.0511332" res="13545.2" algo="Sum"/><pk mz="692.66280650" i="750.064" sn="2.43578" a="26.2185" fwhm="0.0467075" res="14829.8" algo="Sum"/><pk mz="692.73835666" i="1116.09" sn="3.62557" a="80.1755" fwhm="0.0779541" res="8886.49" algo="Sum"/><pk mz="692.78777702" i="1041.99" sn="3.38484" a="30.7094" fwhm="0.0415215" res="16685.1" algo="Sum"/><pk mz="692.82716746" i="1437.56" sn="4.66984" a="77.8474" fwhm="0.0489424" res="14156" algo="Sum"/><pk mz="693.46528876" i="711.747" sn="2.31232" a="42.5415" fwhm="0.058647" res="11824.4" algo="Sum"/><pk mz="693.70127674" i="626.831" sn="2.03728" a="22.3091" fwhm="0.0467425" res="14840.9" algo="Sum"/><pk mz="693.74040568" i="690.051" sn="2.24246" a="23.0987" fwhm="0.0467437" res="14841.4" algo="Sum"/><pk mz="693.76984468" i="640.272" sn="2.08054" a="34.9161" fwhm="0.0500259" res="13868.2" algo="Sum"/><pk mz="694.60825921" i="1232.27" sn="4.00854" a="69.6578" fwhm="0.0517937" res="13411.1" algo="Sum"/><pk mz="694.69250375" i="1281.03" sn="4.16716" a="73.3871" fwhm="0.0666387" res="10424.8" algo="Sum"/><pk mz="694.75687248" i="831.752" sn="2.70486" a="12.3391" fwhm="0.0300961" res="23084.6" algo="Sum"/><pk mz="694.79235442" i="1085.72" sn="3.53072" a="72.5353" fwhm="0.0905573" res="7672.41" algo="Sum"/><pk mz="695.39425447" i="640.399" sn="2.08677" a="41.6745" fwhm="0.0545425" res="12749.6" algo="Sum"/><pk mz="695.50494595" i="1244.39" sn="4.0565" a="60.3655" fwhm="0.0478891" res="14523.3" algo="Sum"/><pk mz="695.56744399" i="652.012" sn="2.12537" a="29.7994" fwhm="0.0519818" res="13381" algo="Sum"/><pk mz="695.69703551" i="785.69" sn="2.56081" a="27.6227" fwhm="0.0465396" res="14948.5" algo="Sum"/><pk mz="695.73698113" i="624.848" sn="2.03671" a="14.6859" fwhm="0.0312075" res="22293.9" algo="Sum"/><pk mz="696.50596906" i="694.929" sn="2.26636" a="34.9006" fwhm="0.0737009" res="9450.44" algo="Sum"/><pk mz="696.60438127" i="860.812" sn="2.8077" a="30.5227" fwhm="0.0478989" res="14543.2" algo="Sum"/><pk mz="696.64612123" i="889.614" sn="2.90137" a="29.9863" fwhm="0.0468414" res="14872.5" algo="Sum"/><pk mz="696.68691522" i="1566.57" sn="5.10984" a="71.877" fwhm="0.0507079" res="13739.2" algo="Sum"/><pk mz="696.79154228" i="938.092" sn="3.06067" a="54.0276" fwhm="0.0755207" res="9226.5" algo="Sum"/><pk mz="696.85772015" i="673.114" sn="2.19603" a="33.0552" fwhm="0.055302" res="12601" algo="Sum"/><pk mz="697.52006637" i="7359.91" sn="24.0449" a="306.783" fwhm="0.0343117" res="20328.9" algo="Sum"/><pk mz="697.64510943" i="659.033" sn="2.15229" a="33.1859" fwhm="0.0616965" res="11307.7" algo="Sum"/><pk mz="697.68294711" i="723.775" sn="2.36371" a="21.1619" fwhm="0.0416678" res="16743.9" algo="Sum"/><pk mz="697.70262059" i="737.198" sn="2.40755" a="29.4195" fwhm="0.0520861" res="13395.2" algo="Sum"/><pk mz="698.52251206" i="3322.48" sn="10.8414" a="148.149" fwhm="0.0368752" res="18942.9" algo="Sum"/><pk mz="698.61130066" i="667.128" sn="2.17687" a="25.1794" fwhm="0.0520448" res="13423.3" algo="Sum"/><pk mz="698.63544669" i="680.857" sn="2.22166" a="17.0996" fwhm="0.0312723" res="22340.4" algo="Sum"/><pk mz="698.68463787" i="1287.35" sn="4.20066" a="66.0276" fwhm="0.0642864" res="10868.3" algo="Sum"/><pk mz="698.72653306" i="961.93" sn="3.13858" a="24.8309" fwhm="0.0312744" res="22341.8" algo="Sum"/><pk mz="698.77383843" i="1730.52" sn="5.64633" a="98.703" fwhm="0.0639713" res="10923.2" algo="Sum"/><pk mz="698.85971837" i="655.22" sn="2.13745" a="35.421" fwhm="0.0689633" res="10133.8" algo="Sum"/><pk mz="699.52817409" i="1736.07" sn="5.67223" a="91.131" fwhm="0.0426011" res="16420.4" algo="Sum"/><pk mz="699.63644970" i="635.61" sn="2.07632" a="14.0648" fwhm="0.0309198" res="22627.5" algo="Sum"/><pk mz="699.67703521" i="712.124" sn="2.32604" a="22.8077" fwhm="0.0333411" res="20985.4" algo="Sum"/><pk mz="699.70620970" i="815.026" sn="2.66215" a="34.4649" fwhm="0.0573763" res="12195" algo="Sum"/><pk mz="699.76080126" i="657.53" sn="2.14755" a="41.3948" fwhm="0.0350326" res="19974.6" algo="Sum"/><pk mz="700.47953849" i="654.262" sn="2.13746" a="34.4078" fwhm="0.0469094" res="14932.6" algo="Sum"/><pk mz="700.53085902" i="1196.17" sn="3.90843" a="80.373" fwhm="0.0697598" res="10042" algo="Sum"/><pk mz="700.64138574" i="1107.57" sn="3.61853" a="73.0513" fwhm="0.0660901" res="10601.3" algo="Sum"/><pk mz="700.68260197" i="903.771" sn="2.9527" a="18.2188" fwhm="0.0208788" res="33559.6" algo="Sum"/><pk mz="700.71947479" i="1005.63" sn="3.28546" a="38.8303" fwhm="0.0521981" res="13424.2" algo="Sum"/><pk mz="700.76965038" i="1338.81" sn="4.37399" a="66.4313" fwhm="0.0662668" res="10575" algo="Sum"/><pk mz="701.40342152" i="17321.4" sn="56.5377" a="670.621" fwhm="0.033535" res="20915.6" algo="Sum"/><pk mz="701.54989298" i="20255" sn="66.1076" a="917.515" fwhm="0.0373489" res="18783.7" algo="Sum"/><pk mz="701.65694510" i="825.501" sn="2.69425" a="31.6042" fwhm="0.0522333" res="13433.1" algo="Sum"/><pk mz="701.70858838" i="883.214" sn="2.88261" a="39.5206" fwhm="0.0588242" res="11928.9" algo="Sum"/><pk mz="701.74695167" i="718.395" sn="2.34468" a="17.418" fwhm="0.031342" res="22390" algo="Sum"/><pk mz="702.40674458" i="8168.03" sn="26.6163" a="348.802" fwhm="0.0347411" res="20218.3" algo="Sum"/><pk mz="702.55224627" i="9879.19" sn="32.1935" a="451.916" fwhm="0.0392843" res="17883.8" algo="Sum"/><pk mz="702.63583093" i="1598.2" sn="5.20807" a="87.6503" fwhm="0.0771602" res="9106.19" algo="Sum"/><pk mz="702.70682719" i="904.8" sn="2.94849" a="32.3453" fwhm="0.0470447" res="14937" algo="Sum"/><pk mz="702.75828214" i="1111.9" sn="3.62336" a="66.8686" fwhm="0.0727209" res="9663.78" algo="Sum"/><pk mz="702.79986989" i="758.177" sn="2.47069" a="18.8459" fwhm="0.0313655" res="22406.8" algo="Sum"/><pk mz="702.85434980" i="1047.89" sn="3.41479" a="55.9487" fwhm="0.0490335" res="14334.2" algo="Sum"/><pk mz="703.40819010" i="3581.65" sn="11.6645" a="158.995" fwhm="0.0380129" res="18504.5" algo="Sum"/><pk mz="703.56845173" i="83695.3" sn="272.578" a="2999.82" fwhm="0.0300231" res="23434.3" algo="Sum"/><pk mz="703.68208601" i="1043.65" sn="3.39894" a="30.284" fwhm="0.0366163" res="19217.7" algo="Sum"/><pk mz="703.75564907" i="767.347" sn="2.49908" a="25.8227" fwhm="0.0418493" res="16816.4" algo="Sum"/><pk mz="704.40941673" i="1405.51" sn="4.57645" a="71.2372" fwhm="0.0562464" res="12523.6" algo="Sum"/><pk mz="704.57155625" i="36005.2" sn="117.222" a="1348.41" fwhm="0.0327121" res="21538.6" algo="Sum"/><pk mz="704.72168012" i="1421.51" sn="4.628" a="79.872" fwhm="0.0752836" res="9360.89" algo="Sum"/><pk mz="704.81784577" i="762.671" sn="2.48324" a="25.3153" fwhm="0.0471157" res="14959.3" algo="Sum"/><pk mz="705.48898417" i="875.073" sn="2.84802" a="31.5069" fwhm="0.0507349" res="13905.4" algo="Sum"/><pk mz="705.50139253" i="815.269" sn="2.65338" a="4.16868" fwhm="0.00940655" res="75001.1" algo="Sum"/><pk mz="705.51884068" i="823.778" sn="2.68108" a="12.4348" fwhm="0.0259226" res="27216.3" algo="Sum"/><pk mz="705.57732689" i="11573" sn="37.6656" a="501.141" fwhm="0.0358603" res="19675.7" algo="Sum"/><pk mz="705.66942788" i="809.068" sn="2.63321" a="32.5809" fwhm="0.0515792" res="13681.3" algo="Sum"/><pk mz="705.70921321" i="791.663" sn="2.57712" a="30.8871" fwhm="0.0523838" res="13471.9" algo="Sum"/><pk mz="705.73846973" i="746.202" sn="2.4294" a="17.9833" fwhm="0.0314311" res="22453.5" algo="Sum"/><pk mz="706.53260786" i="2202.33" sn="7.17823" a="115.841" fwhm="0.0467353" res="15117.7" algo="Sum"/><pk mz="706.58303424" i="3308.8" sn="10.7852" a="144.751" fwhm="0.0471997" res="14970.1" algo="Sum"/><pk mz="706.66564713" i="1014.67" sn="3.30879" a="24.2156" fwhm="0.0314517" res="22468.3" algo="Sum"/><pk mz="706.71607079" i="1392.79" sn="4.54224" a="66.5917" fwhm="0.0580932" res="12165.2" algo="Sum"/><pk mz="706.81017500" i="769.437" sn="2.50909" a="21.6611" fwhm="0.0419395" res="16853.1" algo="Sum"/><pk mz="706.83548010" i="726.707" sn="2.36953" a="34.2892" fwhm="0.0479233" res="14749.3" algo="Sum"/><pk mz="707.48399154" i="652.291" sn="2.12862" a="28.8372" fwhm="0.0619663" res="11417.2" algo="Sum"/><pk mz="707.53516320" i="1185.31" sn="3.86805" a="52.8348" fwhm="0.0480079" res="14737.9" algo="Sum"/><pk mz="707.58937368" i="993.02" sn="3.24149" a="47.4862" fwhm="0.0623786" res="11343.5" algo="Sum"/><pk mz="707.67000063" i="734.028" sn="2.39627" a="37.106" fwhm="0.0680393" res="10400.9" algo="Sum"/><pk mz="707.70408535" i="740.52" sn="2.41739" a="18.2617" fwhm="0.0314746" res="22484.9" algo="Sum"/><pk mz="707.72710918" i="762.692" sn="2.48977" a="22.7182" fwhm="0.0367211" res="19273" algo="Sum"/><pk mz="708.58629763" i="976.892" sn="3.19582" a="47.6621" fwhm="0.0587533" res="12060.4" algo="Sum"/><pk mz="708.64585749" i="831.444" sn="2.71999" a="35.1067" fwhm="0.0427807" res="16564.6" algo="Sum"/><pk mz="708.71932237" i="1084.36" sn="3.54683" a="27.0929" fwhm="0.0314973" res="22500.9" algo="Sum"/><pk mz="708.76410554" i="1186.19" sn="3.88013" a="40.2214" fwhm="0.047247" res="15001.3" algo="Sum"/><pk mz="708.80131024" i="1457.01" sn="4.76692" a="68.4906" fwhm="0.0644895" res="10990.9" algo="Sum"/><pk mz="709.53773231" i="773.957" sn="2.53491" a="57.6738" fwhm="0.0677491" res="10473" algo="Sum"/><pk mz="709.68967544" i="760.442" sn="2.4902" a="21.8475" fwhm="0.036772" res="19299.7" algo="Sum"/><pk mz="709.71223532" i="718.64" sn="2.35356" a="10.639" fwhm="0.0157597" res="45033.5" algo="Sum"/><pk mz="709.73631837" i="700.171" sn="2.29345" a="20.6064" fwhm="0.0367732" res="19300.4" algo="Sum"/><pk mz="709.76263974" i="655.634" sn="2.14796" a="22.5248" fwhm="0.0684292" res="10372.2" algo="Sum"/><pk mz="710.58151243" i="1062.86" sn="3.48611" a="60.2514" fwhm="0.0674859" res="10529.3" algo="Sum"/><pk mz="710.67163055" i="1248.81" sn="4.0976" a="102.542" fwhm="0.0672676" res="10564.8" algo="Sum"/><pk mz="710.76340754" i="1415.83" sn="4.64596" a="77.5379" fwhm="0.0610699" res="11638.5" algo="Sum"/><pk mz="711.06270431" i="753.134" sn="2.47" a="34.6597" fwhm="0.0419327" res="16957.2" algo="Sum"/><pk mz="711.53595231" i="4748.34" sn="15.5948" a="211.765" fwhm="0.0411939" res="17272.8" algo="Sum"/><pk mz="711.67467098" i="763.097" sn="2.50651" a="30.963" fwhm="0.0501742" res="14184.1" algo="Sum"/><pk mz="711.69730705" i="739.817" sn="2.43005" a="22.1513" fwhm="0.036824" res="19327" algo="Sum"/><pk mz="711.73120833" i="678.304" sn="2.22819" a="21.6786" fwhm="0.0420854" res="16911.6" algo="Sum"/><pk mz="711.75388756" i="737.41" sn="2.4223" a="13.9443" fwhm="0.0210431" res="33823.6" algo="Sum"/><pk mz="712.24571888" i="695.32" sn="2.28677" a="27.0997" fwhm="0.0527132" res="13511.7" algo="Sum"/><pk mz="712.53972553" i="2367.29" sn="7.79142" a="108.82" fwhm="0.0544025" res="13097.6" algo="Sum"/><pk mz="712.66531814" i="1654.08" sn="5.44373" a="112.261" fwhm="0.0642995" res="11083.5" algo="Sum"/><pk mz="712.76331389" i="1273.06" sn="4.18948" a="91.0403" fwhm="0.0937469" res="7603.06" algo="Sum"/><pk mz="712.84865675" i="702.365" sn="2.31134" a="41.3481" fwhm="0.0566245" res="12589.1" algo="Sum"/><pk mz="713.49451917" i="1735.04" sn="5.71386" a="78.0551" fwhm="0.0535129" res="13333.1" algo="Sum"/><pk mz="713.53844605" i="1039.53" sn="3.42345" a="40.1198" fwhm="0.0569124" res="12537.5" algo="Sum"/><pk mz="713.67705014" i="785.765" sn="2.58871" a="38.2991" fwhm="0.0618854" res="11532.2" algo="Sum"/><pk mz="713.70640395" i="809.658" sn="2.66743" a="37.548" fwhm="0.0494134" res="14443.6" algo="Sum"/><pk mz="714.50179770" i="951.941" sn="3.14268" a="45.4967" fwhm="0.0497998" res="14347.5" algo="Sum"/><pk mz="714.57638940" i="691.045" sn="2.28079" a="20.48" fwhm="0.0421694" res="16945.4" algo="Sum"/><pk mz="714.61625144" i="704.67" sn="2.32549" a="23.7328" fwhm="0.0474417" res="15063" algo="Sum"/><pk mz="714.66522721" i="1496.9" sn="4.93992" a="72.429" fwhm="0.0620488" res="11517.8" algo="Sum"/><pk mz="714.74900061" i="1368.89" sn="4.51749" a="64.891" fwhm="0.0659765" res="10833.4" algo="Sum"/><pk mz="714.85137120" i="662.893" sn="2.18737" a="34.7818" fwhm="0.048988" res="14592.4" algo="Sum"/><pk mz="715.52061633" i="1715.87" sn="5.66766" a="111.652" fwhm="0.0600888" res="11907.7" algo="Sum"/><pk mz="715.56767000" i="886.016" sn="2.92659" a="31.1324" fwhm="0.0527487" res="13565.6" algo="Sum"/><pk mz="715.61337967" i="648.512" sn="2.14181" a="19.6212" fwhm="0.0422" res="16957.6" algo="Sum"/><pk mz="715.65623064" i="693.291" sn="2.28936" a="20.8616" fwhm="0.042201" res="16958.3" algo="Sum"/><pk mz="715.69027817" i="863.074" sn="2.85001" a="37.5689" fwhm="0.0580279" res="12333.5" algo="Sum"/><pk mz="716.52146633" i="1703.61" sn="5.62632" a="86.9481" fwhm="0.0620226" res="11552.6" algo="Sum"/><pk mz="716.62142724" i="1062.02" sn="3.50743" a="46.6745" fwhm="0.0563543" res="12716.4" algo="Sum"/><pk mz="716.67761469" i="1123.2" sn="3.70946" a="48.0104" fwhm="0.0394577" res="18163.2" algo="Sum"/><pk mz="716.74489458" i="1064.17" sn="3.51452" a="60.7985" fwhm="0.0725142" res="9884.2" algo="Sum"/><pk mz="716.85814488" i="681.476" sn="2.25046" a="48.2979" fwhm="0.0527901" res="13579.4" algo="Sum"/><pk mz="717.51981333" i="4828" sn="15.9462" a="230.379" fwhm="0.0449807" res="15951.7" algo="Sum"/><pk mz="717.58371332" i="2382.75" sn="7.86987" a="117.805" fwhm="0.0498481" res="14395.4" algo="Sum"/><pk mz="717.67820140" i="788.297" sn="2.60346" a="30.9474" fwhm="0.0528257" res="13585.8" algo="Sum"/><pk mz="717.69536083" i="800.972" sn="2.64526" a="19.8202" fwhm="0.0316962" res="22642.9" algo="Sum"/><pk mz="718.52633311" i="2942.73" sn="9.71641" a="115.853" fwhm="0.0455638" res="15769.7" algo="Sum"/><pk mz="718.57172314" i="3067.86" sn="10.1296" a="137.883" fwhm="0.0634307" res="11328.4" algo="Sum"/><pk mz="718.67461748" i="1013.01" sn="3.34479" a="43.7013" fwhm="0.057884" res="12415.8" algo="Sum"/><pk mz="718.72145395" i="1007.88" sn="3.32787" a="66.5882" fwhm="0.0951573" res="7552.98" algo="Sum"/><pk mz="718.78963154" i="897.006" sn="2.96194" a="26.5596" fwhm="0.0422935" res="16995.3" algo="Sum"/><pk mz="718.82972603" i="998.572" sn="3.29779" a="53.8857" fwhm="0.070167" res="10244.6" algo="Sum"/><pk mz="719.53751476" i="3138.47" sn="10.3663" a="156.779" fwhm="0.0506709" res="14200.2" algo="Sum"/><pk mz="719.68696276" i="776.171" sn="2.56412" a="43.5306" fwhm="0.0793495" res="9069.84" algo="Sum"/><pk mz="719.75222723" i="667.951" sn="2.20674" a="23.0617" fwhm="0.0423221" res="17006.5" algo="Sum"/><pk mz="720.58509354" i="3148.04" sn="10.4113" a="196.193" fwhm="0.0650225" res="11082.1" algo="Sum"/><pk mz="720.70254427" i="1439.25" sn="4.76228" a="107.947" fwhm="0.0761469" res="9464.63" algo="Sum"/><pk mz="720.78968739" i="873.19" sn="2.88927" a="36.2321" fwhm="0.058235" res="12377.3" algo="Sum"/><pk mz="721.48069678" i="744.053" sn="2.46673" a="42.2233" fwhm="0.0584217" res="12349.5" algo="Sum"/><pk mz="721.58624460" i="1726.73" sn="5.72643" a="82.9639" fwhm="0.0578804" res="12466.9" algo="Sum"/><pk mz="721.64217496" i="760.88" sn="2.5236" a="29.9" fwhm="0.0413294" res="17460.8" algo="Sum"/><pk mz="721.70105943" i="786.858" sn="2.60976" a="34.0429" fwhm="0.0582711" res="12385.2" algo="Sum"/><pk mz="722.27550747" i="698.513" sn="2.31829" a="41.1249" fwhm="0.0554377" res="13028.6" algo="Sum"/><pk mz="722.50254095" i="1251.14" sn="4.15564" a="45.0669" fwhm="0.0538471" res="13417.7" algo="Sum"/><pk mz="722.54921421" i="1023.76" sn="3.401" a="45.0575" fwhm="0.0583055" res="12392.5" algo="Sum"/><pk mz="722.60249022" i="1180.21" sn="3.92065" a="78.5869" fwhm="0.0774689" res="9327.64" algo="Sum"/><pk mz="722.69686557" i="1764.25" sn="5.85943" a="118.831" fwhm="0.0770621" res="9378.11" algo="Sum"/><pk mz="722.76070250" i="808.64" sn="2.68619" a="16.6761" fwhm="0.0212052" res="34084.2" algo="Sum"/><pk mz="722.79145251" i="868.281" sn="2.88477" a="20.4458" fwhm="0.0318082" res="22723.4" algo="Sum"/><pk mz="722.80707446" i="794.886" sn="2.64113" a="32.3502" fwhm="0.0418491" res="17271.7" algo="Sum"/><pk mz="723.53506951" i="13975.4" sn="46.5331" a="596.795" fwhm="0.0350916" res="20618.4" algo="Sum"/><pk mz="723.64281510" i="772.792" sn="2.57278" a="22.3006" fwhm="0.042436" res="17052.6" algo="Sum"/><pk mz="723.67580689" i="752.059" sn="2.50406" a="19.0021" fwhm="0.0318276" res="22737.4" algo="Sum"/><pk mz="723.69071641" i="748.324" sn="2.49177" a="15.8723" fwhm="0.0212188" res="34106.2" algo="Sum"/><pk mz="723.71561835" i="775.726" sn="2.58336" a="19.1824" fwhm="0.0318287" res="22737.8" algo="Sum"/><pk mz="723.74178145" i="731.999" sn="2.43808" a="20.7151" fwhm="0.0342435" res="21135.2" algo="Sum"/><pk mz="724.53567554" i="7658.66" sn="25.5074" a="359.644" fwhm="0.0415529" res="17436.4" algo="Sum"/><pk mz="724.61195501" i="1001.45" sn="3.33544" a="40.3711" fwhm="0.0511948" res="14154" algo="Sum"/><pk mz="724.69752885" i="1362.78" sn="4.54002" a="85.6117" fwhm="0.0747035" res="9700.98" algo="Sum"/><pk mz="724.73810747" i="1207.77" sn="4.02361" a="42.3436" fwhm="0.0477768" res="15169.2" algo="Sum"/><pk mz="724.77219549" i="1127.9" sn="3.75753" a="54.6637" fwhm="0.0621056" res="11670" algo="Sum"/><pk mz="725.55096186" i="75891.6" sn="253.306" a="2766.12" fwhm="0.0312151" res="23243.6" algo="Sum"/><pk mz="725.67342602" i="1001.89" sn="3.34404" a="15.4095" fwhm="0.0159359" res="45537.1" algo="Sum"/><pk mz="725.69380926" i="1008.16" sn="3.36496" a="43.3528" fwhm="0.0406657" res="17845.4" algo="Sum"/><pk mz="725.73407282" i="875.471" sn="2.92209" a="21.2791" fwhm="0.0318733" res="22769.3" algo="Sum"/><pk mz="726.55418090" i="33660.8" sn="112.552" a="1318.79" fwhm="0.0332874" res="21826.7" algo="Sum"/><pk mz="726.64355169" i="1460.07" sn="4.88217" a="61.2574" fwhm="0.0493058" res="14737.5" algo="Sum"/><pk mz="726.69023975" i="1114.24" sn="3.72669" a="29.4034" fwhm="0.0318941" res="22784.5" algo="Sum"/><pk mz="726.73459513" i="1300.9" sn="4.3508" a="45.5078" fwhm="0.0478421" res="15190.3" algo="Sum"/><pk mz="726.74281725" i="1342.03" sn="4.48834" a="68.5845" fwhm="0.0692916" res="10488.2" algo="Sum"/><pk mz="726.81880067" i="640.063" sn="2.14066" a="25.0167" fwhm="0.0299386" res="24277" algo="Sum"/><pk mz="726.89171159" i="633.323" sn="2.11777" a="38.7317" fwhm="0.0637495" res="11402.3" algo="Sum"/><pk mz="727.55988980" i="12447.3" sn="41.7688" a="531.983" fwhm="0.0376842" res="19306.8" algo="Sum"/><pk mz="727.64957668" i="880.456" sn="2.95476" a="33.9645" fwhm="0.053192" res="13679.7" algo="Sum"/><pk mz="727.70405037" i="798.878" sn="2.68099" a="33.3193" fwhm="0.0531935" res="13680.3" algo="Sum"/><pk mz="727.73285906" i="842.537" sn="2.82751" a="25.0324" fwhm="0.0372365" res="19543.5" algo="Sum"/><pk mz="728.51559239" i="2930.01" sn="9.85546" a="115.019" fwhm="0.037615" res="19367.7" algo="Sum"/><pk mz="728.56116712" i="4893.59" sn="16.4634" a="244.47" fwhm="0.0587182" res="12407.8" algo="Sum"/><pk mz="728.64251084" i="1745.75" sn="5.87328" a="89.8575" fwhm="0.0590026" res="12349.3" algo="Sum"/><pk mz="728.68865008" i="1111.42" sn="3.73918" a="26.7537" fwhm="0.031938" res="22815.7" algo="Sum"/><pk mz="728.73859938" i="1322.13" sn="4.44808" a="87.0102" fwhm="0.0694134" res="10498.5" algo="Sum"/><pk mz="728.81489335" i="739.644" sn="2.48826" a="40.149" fwhm="0.0629197" res="11583.3" algo="Sum"/><pk mz="729.52034422" i="1478.72" sn="4.98854" a="67.3871" fwhm="0.0444914" res="16396.9" algo="Sum"/><pk mz="729.58351012" i="8419.27" sn="28.4028" a="408.71" fwhm="0.0383868" res="19006.1" algo="Sum"/><pk mz="729.67603049" i="803.097" sn="2.70929" a="36.2933" fwhm="0.0585932" res="12453.3" algo="Sum"/><pk mz="729.73455088" i="805.513" sn="2.71744" a="30.9362" fwhm="0.053268" res="13699.3" algo="Sum"/><pk mz="730.53230704" i="3409.8" sn="11.5028" a="140.835" fwhm="0.0478203" res="15276.6" algo="Sum"/><pk mz="730.58731572" i="4229.61" sn="14.2684" a="195.552" fwhm="0.0460593" res="15861.9" algo="Sum"/><pk mz="730.63905863" i="1760.75" sn="5.93981" a="83.5579" fwhm="0.0563856" res="12957.9" algo="Sum"/><pk mz="730.73015966" i="1636.74" sn="5.52133" a="116.559" fwhm="0.0661375" res="11048.6" algo="Sum"/><pk mz="730.81666211" i="772.641" sn="2.6068" a="55.3097" fwhm="0.0579091" res="12620.1" algo="Sum"/><pk mz="731.53864555" i="2085.58" sn="7.03774" a="82.4454" fwhm="0.0557632" res="13118.7" algo="Sum"/><pk mz="731.59965521" i="12595.8" sn="42.5042" a="515.584" fwhm="0.0366102" res="19983.5" algo="Sum"/><pk mz="731.72770798" i="819.295" sn="2.76447" a="42.0837" fwhm="0.0539813" res="13555.2" algo="Sum"/><pk mz="732.54815343" i="9129.33" sn="30.8008" a="399.236" fwhm="0.0386598" res="18948.6" algo="Sum"/><pk mz="732.60322654" i="6527.23" sn="22.0218" a="322.094" fwhm="0.0458386" res="15982.2" algo="Sum"/><pk mz="732.72334329" i="1629.03" sn="5.49608" a="87.271" fwhm="0.0733982" res="9982.85" algo="Sum"/><pk mz="732.80391488" i="640.598" sn="2.16104" a="16.3348" fwhm="0.0320277" res="22880.3" algo="Sum"/><pk mz="732.83415049" i="652.251" sn="2.20048" a="36.2848" fwhm="0.0619588" res="11827.8" algo="Sum"/><pk mz="733.04504697" i="730.774" sn="2.46528" a="44.5042" fwhm="0.0471149" res="15558.7" algo="Sum"/><pk mz="733.55052646" i="4702.94" sn="15.86" a="200.998" fwhm="0.0409082" res="17931.6" algo="Sum"/><pk mz="733.60847641" i="2478.37" sn="8.35807" a="130.128" fwhm="0.0514438" res="14260.4" algo="Sum"/><pk mz="733.68135311" i="774.177" sn="2.61072" a="11.6348" fwhm="0.0160236" res="45787.6" algo="Sum"/><pk mz="733.71826249" i="841.723" sn="2.83857" a="34.5779" fwhm="0.0531434" res="13806.4" algo="Sum"/><pk mz="734.56326629" i="13384.3" sn="45.1235" a="575.84" fwhm="0.0371675" res="19763.6" algo="Sum"/><pk mz="734.72263718" i="1210.42" sn="4.07953" a="58.3452" fwhm="0.0630838" res="11646.8" algo="Sum"/><pk mz="734.75348313" i="1015.91" sn="3.42357" a="33.757" fwhm="0.0825272" res="8903.17" algo="Sum"/><pk mz="734.80086929" i="867.15" sn="2.92182" a="31.7152" fwhm="0.03686" res="19934.9" algo="Sum"/><pk mz="735.56949336" i="6563.16" sn="22.1405" a="347.615" fwhm="0.0428737" res="17156.6" algo="Sum"/><pk mz="735.66210261" i="796.751" sn="2.68768" a="20.1832" fwhm="0.0320905" res="22924.6" algo="Sum"/><pk mz="735.69323066" i="821.186" sn="2.77001" a="19.7754" fwhm="0.0320911" res="22925.2" algo="Sum"/><pk mz="735.71463544" i="738.439" sn="2.49064" a="15.3452" fwhm="0.0213944" res="34388.2" algo="Sum"/><pk mz="735.74446719" i="734.993" sn="2.47901" a="31.2808" fwhm="0.0563241" res="13062.7" algo="Sum"/><pk mz="736.57653670" i="2877.58" sn="9.7274" a="155.624" fwhm="0.0521323" res="14129" algo="Sum"/><pk mz="736.67483139" i="1460.75" sn="4.9369" a="84.5102" fwhm="0.0654334" res="11258.4" algo="Sum"/><pk mz="736.75326107" i="952.986" sn="3.22195" a="28.9364" fwhm="0.0374666" res="19664.3" algo="Sum"/><pk mz="737.50729725" i="777.842" sn="2.63438" a="17.6433" fwhm="0.0304028" res="24257.9" algo="Sum"/><pk mz="737.55563528" i="1093.04" sn="3.7017" a="86.85" fwhm="0.109431" res="6739.93" algo="Sum"/><pk mz="737.65863848" i="773.988" sn="2.62162" a="15.2888" fwhm="0.0347466" res="21229.7" algo="Sum"/><pk mz="737.68487227" i="751.039" sn="2.54425" a="27.7566" fwhm="0.0482015" res="15304.2" algo="Sum"/><pk mz="737.72944229" i="835.35" sn="2.8302" a="43.7262" fwhm="0.0721843" res="10220.1" algo="Sum"/><pk mz="738.50030546" i="1371.14" sn="4.65646" a="65.0964" fwhm="0.0473024" res="15612.3" algo="Sum"/><pk mz="738.53441821" i="1546.22" sn="5.25102" a="72.1265" fwhm="0.064766" res="11403.1" algo="Sum"/><pk mz="738.58185895" i="1061.54" sn="3.60554" a="33.7515" fwhm="0.0476232" res="15508.9" algo="Sum"/><pk mz="738.62678766" i="833.607" sn="2.83199" a="17.2359" fwhm="0.0214365" res="34456.5" algo="Sum"/><pk mz="738.67240816" i="1757.58" sn="5.97171" a="88.4605" fwhm="0.0606803" res="12173.2" algo="Sum"/><pk mz="738.75858261" i="911.868" sn="3.09824" a="39.2395" fwhm="0.0589559" res="12530.7" algo="Sum"/><pk mz="738.84867866" i="627.611" sn="2.13242" a="35.4646" fwhm="0.0576634" res="12813.1" algo="Sum"/><pk mz="739.05194991" i="775.692" sn="2.6349" a="46.2767" fwhm="0.0587827" res="12572.6" algo="Sum"/><pk mz="739.51146292" i="3477.11" sn="11.8219" a="172.329" fwhm="0.0495137" res="14935.5" algo="Sum"/><pk mz="739.56378393" i="2384.94" sn="8.10859" a="126.159" fwhm="0.0508856" res="14533.9" algo="Sum"/><pk mz="739.67302567" i="845.011" sn="2.87287" a="44.7725" fwhm="0.0539978" res="13698.2" algo="Sum"/><pk mz="739.73944881" i="708.113" sn="2.40805" a="31.0745" fwhm="0.0589957" res="12538.9" algo="Sum"/><pk mz="740.55066342" i="3822.2" sn="13.0427" a="207.392" fwhm="0.0529014" res="13998.7" algo="Sum"/><pk mz="740.67060411" i="1657.79" sn="5.65818" a="83.3487" fwhm="0.0525217" res="14102.2" algo="Sum"/><pk mz="740.70880845" i="1085.25" sn="3.70394" a="32.8262" fwhm="0.0429337" res="17252.4" algo="Sum"/><pk mz="740.75718530" i="1338.15" sn="4.56707" a="83.9909" fwhm="0.0722859" res="10247.6" algo="Sum"/><pk mz="741.52649793" i="15211.9" sn="52.0009" a="698.485" fwhm="0.0394461" res="18798.5" algo="Sum"/><pk mz="741.66966402" i="812.331" sn="2.77676" a="32.4541" fwhm="0.0537011" res="13811.1" algo="Sum"/><pk mz="741.69278980" i="896.965" sn="3.06607" a="26.276" fwhm="0.042962" res="17263.9" algo="Sum"/><pk mz="741.71334412" i="815.514" sn="2.78764" a="24.035" fwhm="0.0375926" res="19730.3" algo="Sum"/><pk mz="741.74410843" i="741.788" sn="2.53563" a="14.5337" fwhm="0.0268524" res="27623" algo="Sum"/><pk mz="742.05656703" i="691.704" sn="2.36526" a="35.2147" fwhm="0.0433486" res="17118.3" algo="Sum"/><pk mz="742.53504198" i="8467.43" sn="29.0608" a="239.907" fwhm="0.0328233" res="22622.2" algo="Sum"/><pk mz="742.56612501" i="11106.1" sn="38.1163" a="545.592" fwhm="0.0517067" res="14361.1" algo="Sum"/><pk mz="742.66555611" i="1150.82" sn="3.94965" a="47.4462" fwhm="0.0537379" res="13820.1" algo="Sum"/><pk mz="742.70346733" i="1142.81" sn="3.92213" a="34.668" fwhm="0.0429914" res="17275.6" algo="Sum"/><pk mz="742.75341568" i="1296.14" sn="4.44836" a="69.0896" fwhm="0.0766511" res="9690.06" algo="Sum"/><pk mz="743.45055651" i="665.535" sn="2.28496" a="37.9475" fwhm="0.0677741" res="10969.5" algo="Sum"/><pk mz="743.56752619" i="5838.57" sn="20.0575" a="291.69" fwhm="0.0474871" res="15658.3" algo="Sum"/><pk mz="743.68283675" i="828.56" sn="2.84639" a="32.411" fwhm="0.0537746" res="13829.6" algo="Sum"/><pk mz="743.73269021" i="789.049" sn="2.71065" a="15.9173" fwhm="0.0215106" res="34575.2" algo="Sum"/><pk mz="743.74509705" i="746.851" sn="2.56569" a="18.311" fwhm="0.0322664" res="23050.1" algo="Sum"/><pk mz="744.49248406" i="1202.56" sn="4.13578" a="41.9085" fwhm="0.0445236" res="16721.3" algo="Sum"/><pk mz="744.58122046" i="7610.35" sn="26.1731" a="373.565" fwhm="0.0490863" res="15168.8" algo="Sum"/><pk mz="744.66806573" i="1015.08" sn="3.491" a="20.8625" fwhm="0.0215241" res="34597" algo="Sum"/><pk mz="744.72534279" i="1108.42" sn="3.81202" a="23.1149" fwhm="0.0380684" res="19562.8" algo="Sum"/><pk mz="744.74532077" i="1209.14" sn="4.15828" a="58.2449" fwhm="0.0666523" res="11173.6" algo="Sum"/><pk mz="744.78922419" i="820.626" sn="2.82219" a="36.8178" fwhm="0.049501" res="15045.9" algo="Sum"/><pk mz="745.48762555" i="814.704" sn="2.80182" a="49.1988" fwhm="0.0771472" res="9663.19" algo="Sum"/><pk mz="745.58658900" i="3754.58" sn="12.9123" a="151.655" fwhm="0.0592277" res="12588.5" algo="Sum"/><pk mz="745.68333186" i="848.378" sn="2.91797" a="48.2576" fwhm="0.0547614" res="13616.9" algo="Sum"/><pk mz="745.72128290" i="789.669" sn="2.71639" a="33.9922" fwhm="0.0592335" res="12589.5" algo="Sum"/><pk mz="745.76288490" i="634.995" sn="2.18425" a="21.2835" fwhm="0.0430802" res="17311" algo="Sum"/><pk mz="746.50544915" i="2836" sn="9.75971" a="142.87" fwhm="0.0510028" res="14636.6" algo="Sum"/><pk mz="746.60071503" i="6290.55" sn="21.6481" a="318.555" fwhm="0.0508405" res="14685.2" algo="Sum"/><pk mz="746.70348002" i="1625.85" sn="5.59513" a="112.567" fwhm="0.0709786" res="10520.1" algo="Sum"/><pk mz="747.50985064" i="1801.87" sn="6.20036" a="88.8724" fwhm="0.0572377" res="13059.7" algo="Sum"/><pk mz="747.60311748" i="2995.82" sn="10.3092" a="161.404" fwhm="0.0559159" res="13370.1" algo="Sum"/><pk mz="747.67077029" i="837.076" sn="2.87966" a="12.9182" fwhm="0.0288283" res="25935.3" algo="Sum"/><pk mz="747.69790266" i="849.089" sn="2.9207" a="33.3082" fwhm="0.0325868" res="22944.8" algo="Sum"/><pk mz="748.52213878" i="2471.12" sn="8.51094" a="121.177" fwhm="0.0532656" res="14052.6" algo="Sum"/><pk mz="748.60637515" i="1928.34" sn="6.64096" a="111.937" fwhm="0.0783721" res="9551.95" algo="Sum"/><pk mz="748.70173885" i="1662.96" sn="5.72811" a="91.5966" fwhm="0.0737529" res="10151.5" algo="Sum"/><pk mz="748.78640296" i="718.801" sn="2.4765" a="21.4802" fwhm="0.0431672" res="17346.2" algo="Sum"/><pk mz="749.53817546" i="2056.51" sn="7.09635" a="188.177" fwhm="0.0818668" res="9155.59" algo="Sum"/><pk mz="749.61704744" i="1003.94" sn="3.46466" a="43.3899" fwhm="0.0593881" res="12622.3" algo="Sum"/><pk mz="749.66088513" i="788.387" sn="2.72121" a="12.2696" fwhm="0.0161971" res="46283.6" algo="Sum"/><pk mz="749.70012897" i="921.383" sn="3.18055" a="42.397" fwhm="0.0634202" res="11821.2" algo="Sum"/><pk mz="750.53989600" i="3991.19" sn="13.793" a="222.719" fwhm="0.0484946" res="15476.8" algo="Sum"/><pk mz="750.61753461" i="1009.51" sn="3.48925" a="34.2568" fwhm="0.0486224" res="15437.7" algo="Sum"/><pk mz="750.69794343" i="1347.71" sn="4.65986" a="79.1625" fwhm="0.0615944" res="12187.8" algo="Sum"/><pk mz="750.73203436" i="1135" sn="3.92505" a="35.0458" fwhm="0.0378203" res="19850" algo="Sum"/><pk mz="750.78322913" i="1266.63" sn="4.38095" a="82.7982" fwhm="0.0660929" res="11359.5" algo="Sum"/><pk mz="751.56533164" i="8407.41" sn="29.1435" a="417.006" fwhm="0.0425285" res="17672.1" algo="Sum"/><pk mz="751.64688555" i="836.07" sn="2.89916" a="34.9961" fwhm="0.0540618" res="13903.5" algo="Sum"/><pk mz="751.69351580" i="810.016" sn="2.80943" a="42.2" fwhm="0.0648762" res="11586.6" algo="Sum"/><pk mz="751.73258844" i="744.7" sn="2.58311" a="26.2824" fwhm="0.0486587" res="15449.1" algo="Sum"/><pk mz="752.04301971" i="876.188" sn="3.03919" a="42.677" fwhm="0.0441186" res="17046" algo="Sum"/><pk mz="752.55958122" i="7278.78" sn="25.2671" a="382.329" fwhm="0.0573393" res="13124.7" algo="Sum"/><pk mz="752.64763502" i="1317.76" sn="4.57616" a="55.6003" fwhm="0.0595074" res="12648" algo="Sum"/><pk mz="752.70457074" i="1025.01" sn="3.55919" a="21.0884" fwhm="0.0216399" res="34783.2" algo="Sum"/><pk mz="752.74798584" i="1242.84" sn="4.31501" a="72.5489" fwhm="0.0856663" res="8786.97" algo="Sum"/><pk mz="753.04903175" i="3781.35" sn="13.1214" a="153.176" fwhm="0.0339155" res="22203.7" algo="Sum"/><pk mz="753.41923199" i="683.187" sn="2.37684" a="33.8213" fwhm="0.0623234" res="12088.9" algo="Sum"/><pk mz="753.57995735" i="12510.7" sn="43.5259" a="691.402" fwhm="0.0497021" res="15161.9" algo="Sum"/><pk mz="753.70635707" i="875.257" sn="3.04505" a="24.8632" fwhm="0.0433087" res="17403.1" algo="Sum"/><pk mz="754.05488976" i="3015.9" sn="10.4925" a="131.05" fwhm="0.034851" res="21636.5" algo="Sum"/><pk mz="754.53205397" i="11597.1" sn="40.3732" a="519.503" fwhm="0.0530256" res="14229.6" algo="Sum"/><pk mz="754.58028830" i="6615.59" sn="23.0297" a="278.311" fwhm="0.0458632" res="16452.9" algo="Sum"/><pk mz="754.64301004" i="1635.72" sn="5.69289" a="86.4416" fwhm="0.0506162" res="14909.1" algo="Sum"/><pk mz="754.70659883" i="998.038" sn="3.47376" a="15.1949" fwhm="0.0162515" res="46439.1" algo="Sum"/><pk mz="754.74854828" i="1169.19" sn="4.06947" a="64.1239" fwhm="0.0812596" res="9288.11" algo="Sum"/><pk mz="755.05876247" i="1297.59" sn="4.52004" a="58.0517" fwhm="0.045716" res="16516.3" algo="Sum"/><pk mz="755.53496414" i="5673.75" sn="19.7795" a="266.072" fwhm="0.0472857" res="15978.1" algo="Sum"/><pk mz="755.58915380" i="2871.31" sn="10.0114" a="139.045" fwhm="0.0480278" res="15732.3" algo="Sum"/><pk mz="755.71476599" i="765.199" sn="2.66828" a="35.7169" fwhm="0.0639112" res="11824.5" algo="Sum"/><pk mz="755.75437324" i="709.533" sn="2.47417" a="14.4763" fwhm="0.0216838" res="34853.4" algo="Sum"/><pk mz="756.06973209" i="687.995" sn="2.39941" a="35.3958" fwhm="0.0660269" res="11450.9" algo="Sum"/><pk mz="756.54700815" i="25959.5" sn="90.564" a="1182.67" fwhm="0.0369875" res="20454.1" algo="Sum"/><pk mz="756.63577229" i="1545.77" sn="5.39275" a="77.8583" fwhm="0.067511" res="11207.6" algo="Sum"/><pk mz="756.73308313" i="1578.31" sn="5.5063" a="115.134" fwhm="0.08417" res="8990.53" algo="Sum"/><pk mz="757.07468806" i="634.816" sn="2.21553" a="27.225" fwhm="0.0568316" res="13321.4" algo="Sum"/><pk mz="757.55078289" i="12440.6" sn="43.5106" a="558.19" fwhm="0.039185" res="19332.7" algo="Sum"/><pk mz="757.61611509" i="5483.1" sn="19.177" a="240.506" fwhm="0.0490043" res="15460.2" algo="Sum"/><pk mz="757.71768905" i="885.943" sn="3.09856" a="22.4507" fwhm="0.032568" res="23265.7" algo="Sum"/><pk mz="757.74358840" i="839.194" sn="2.93505" a="27.4507" fwhm="0.0328333" res="23078.5" algo="Sum"/><pk mz="758.45623187" i="884.268" sn="3.0937" a="22.1647" fwhm="0.0325833" res="23277.4" algo="Sum"/><pk mz="758.56567617" i="530266" sn="1855.19" a="13713" fwhm="0.021904" res="34631.4" algo="Sum"/><pk mz="758.70794071" i="2082.97" sn="7.28752" a="52.7758" fwhm="0.0325891" res="23281.1" algo="Sum"/><pk mz="758.72078740" i="2031.91" sn="7.10927" a="40.1141" fwhm="0.053159" res="14272.7" algo="Sum"/><pk mz="758.92600715" i="646.02" sn="2.26133" a="30.3921" fwhm="0.0591983" res="12820.1" algo="Sum"/><pk mz="759.46369019" i="745.404" sn="2.61227" a="32.172" fwhm="0.0474802" res="15995.4" algo="Sum"/><pk mz="759.56882048" i="222501" sn="779.757" a="6995.58" fwhm="0.0269711" res="28162.3" algo="Sum"/><pk mz="759.62819719" i="10663.1" sn="37.3689" a="427.097" fwhm="0.0422713" res="17970.3" algo="Sum"/><pk mz="760.05897082" i="662.247" sn="2.32121" a="44.8663" fwhm="0.0605224" res="12558.3" algo="Sum"/><pk mz="760.57891856" i="208084" sn="729.382" a="6588.28" fwhm="0.0279136" res="27247.6" algo="Sum"/><pk mz="760.71668882" i="1612.45" sn="5.65192" a="61.8893" fwhm="0.0945144" res="8048.68" algo="Sum"/><pk mz="760.81312778" i="1060.86" sn="3.71853" a="50.4146" fwhm="0.0652687" res="11656.6" algo="Sum"/><pk mz="761.04036869" i="1001.51" sn="3.51096" a="66.7278" fwhm="0.0610327" res="12469.4" algo="Sum"/><pk mz="761.48030537" i="682.007" sn="2.39148" a="25.0802" fwhm="0.0505212" res="15072.5" algo="Sum"/><pk mz="761.58307144" i="77462.9" sn="271.667" a="2996.6" fwhm="0.033296" res="22873.1" algo="Sum"/><pk mz="762.04582113" i="749.146" sn="2.63145" a="47.866" fwhm="0.0584257" res="13043" algo="Sum"/><pk mz="762.49736761" i="1918.45" sn="6.73847" a="111.363" fwhm="0.0595504" res="12804.2" algo="Sum"/><pk mz="762.58737656" i="21894.5" sn="76.8932" a="967.712" fwhm="0.0376987" res="20228.5" algo="Sum"/><pk mz="763.05832232" i="636.395" sn="2.23789" a="32.9244" fwhm="0.0513562" res="14858.1" algo="Sum"/><pk mz="763.17611970" i="624.399" sn="2.19537" a="34.7888" fwhm="0.0817119" res="9339.84" algo="Sum"/><pk mz="763.50630035" i="1242.96" sn="4.37234" a="83.5236" fwhm="0.0652837" res="11695.2" algo="Sum"/><pk mz="763.59173751" i="5213.17" sn="18.3388" a="269.692" fwhm="0.0452592" res="16871.5" algo="Sum"/><pk mz="763.69456133" i="916.218" sn="3.22405" a="33.3223" fwhm="0.0490441" res="15571.6" algo="Sum"/><pk mz="763.72738465" i="862.885" sn="3.03679" a="41.5366" fwhm="0.0432909" res="17641.8" algo="Sum"/><pk mz="763.78651306" i="692.977" sn="2.43939" a="23.6164" fwhm="0.0490471" res="15572.5" algo="Sum"/><pk mz="764.55183155" i="9351.14" sn="32.9858" a="567.517" fwhm="0.0434911" res="17579.5" algo="Sum"/><pk mz="764.67700992" i="1461.47" sn="5.15701" a="77.9157" fwhm="0.0710036" res="10769.5" algo="Sum"/><pk mz="764.77510348" i="893.287" sn="3.15355" a="50.4345" fwhm="0.0599427" res="12758.4" algo="Sum"/><pk mz="765.04966861" i="1326.52" sn="4.68424" a="67.2325" fwhm="0.0434866" res="17592.8" algo="Sum"/><pk mz="765.55399348" i="5842.09" sn="20.6369" a="379.131" fwhm="0.0467822" res="16364.2" algo="Sum"/><pk mz="765.66719563" i="894.296" sn="3.16049" a="31.1677" fwhm="0.049107" res="15591.8" algo="Sum"/><pk mz="765.67950099" i="841.674" sn="2.97468" a="30.9893" fwhm="0.0491082" res="15591.7" algo="Sum"/><pk mz="765.75952515" i="677.876" sn="2.39607" a="23.5799" fwhm="0.0491105" res="15592.6" algo="Sum"/><pk mz="766.05702591" i="1960.12" sn="6.93114" a="92.7263" fwhm="0.0372698" res="20554.4" algo="Sum"/><pk mz="766.56623635" i="15798.1" sn="55.9395" a="727.67" fwhm="0.0480649" res="15948.6" algo="Sum"/><pk mz="766.66825625" i="1353.03" sn="4.79281" a="63.7207" fwhm="0.0547387" res="14006" algo="Sum"/><pk mz="766.72023258" i="1230.33" sn="4.35815" a="45.0303" fwhm="0.0539662" res="14207.4" algo="Sum"/><pk mz="766.75804131" i="1281.79" sn="4.54023" a="67.7304" fwhm="0.0777726" res="9858.97" algo="Sum"/><pk mz="767.06457906" i="2897.31" sn="10.2625" a="145.472" fwhm="0.0407095" res="18842.4" algo="Sum"/><pk mz="767.56878233" i="9800.1" sn="34.7702" a="489.023" fwhm="0.0527858" res="14541.2" algo="Sum"/><pk mz="767.67028808" i="843.932" sn="2.99428" a="17.7542" fwhm="0.021854" res="35127.3" algo="Sum"/><pk mz="767.68998120" i="876.956" sn="3.11118" a="17.6913" fwhm="0.0218543" res="35127.7" algo="Sum"/><pk mz="767.71103078" i="793.762" sn="2.81603" a="28.6564" fwhm="0.0491731" res="15612.4" algo="Sum"/><pk mz="768.06816081" i="1896.1" sn="6.72911" a="116.461" fwhm="0.0498261" res="15415" algo="Sum"/><pk mz="768.48966075" i="1561.96" sn="5.55863" a="62.6694" fwhm="0.0378908" res="20281.7" algo="Sum"/><pk mz="768.58204231" i="18287" sn="65.082" a="866.456" fwhm="0.0482879" res="15916.7" algo="Sum"/><pk mz="768.72379696" i="1416.63" sn="5.04175" a="65.9201" fwhm="0.0607585" res="12652.1" algo="Sum"/><pk mz="769.05244792" i="1163.38" sn="4.14142" a="87.688" fwhm="0.0624083" res="12322.9" algo="Sum"/><pk mz="769.49680850" i="992.135" sn="3.53664" a="60.9559" fwhm="0.0451382" res="17047.6" algo="Sum"/><pk mz="769.58264663" i="9317.55" sn="33.2011" a="408.797" fwhm="0.0444578" res="17310.4" algo="Sum"/><pk mz="769.67997244" i="893.126" sn="3.18262" a="40.2912" fwhm="0.0601777" res="12790.1" algo="Sum"/><pk mz="769.72406127" i="769.33" sn="2.74148" a="19.6499" fwhm="0.0328249" res="23449.4" algo="Sum"/><pk mz="769.75011455" i="713.771" sn="2.5435" a="18.3446" fwhm="0.0328255" res="23449.8" algo="Sum"/><pk mz="770.05688149" i="2500.01" sn="8.91001" a="128.48" fwhm="0.0401532" res="19178" algo="Sum"/><pk mz="770.50516976" i="4598.96" sn="16.4417" a="195.017" fwhm="0.0451277" res="17073.9" algo="Sum"/><pk mz="770.56784991" i="6931.32" sn="24.7831" a="235.575" fwhm="0.0419068" res="18387.6" algo="Sum"/><pk mz="770.59610293" i="7665.63" sn="27.4086" a="408.665" fwhm="0.0531843" res="14489.2" algo="Sum"/><pk mz="770.72461221" i="1323.04" sn="4.73057" a="77.3494" fwhm="0.0872242" res="8836.14" algo="Sum"/><pk mz="770.80717919" i="658.583" sn="2.35489" a="7.09463" fwhm="0.0109493" res="70397.8" algo="Sum"/><pk mz="770.83994221" i="740.164" sn="2.64657" a="28.6867" fwhm="0.0547475" res="14079.9" algo="Sum"/><pk mz="771.06418900" i="2078.73" sn="7.43365" a="91.7524" fwhm="0.0391998" res="19670.1" algo="Sum"/><pk mz="771.51034439" i="2489.59" sn="8.90705" a="111.564" fwhm="0.0514091" res="15007.3" algo="Sum"/><pk mz="771.56991898" i="3550.21" sn="12.7017" a="132.865" fwhm="0.0474149" res="16272.7" algo="Sum"/><pk mz="771.60225616" i="3652.71" sn="13.0684" a="217.53" fwhm="0.0698927" res="11039.8" algo="Sum"/><pk mz="771.70029149" i="832.637" sn="2.97895" a="34.1351" fwhm="0.040599" res="19007.9" algo="Sum"/><pk mz="771.72687159" i="741.43" sn="2.65258" a="15.4157" fwhm="0.0219117" res="35219.9" algo="Sum"/><pk mz="771.74615053" i="737.458" sn="2.6383" a="23.8279" fwhm="0.0397822" res="19399.3" algo="Sum"/><pk mz="772.06957835" i="1040.6" sn="3.72492" a="64.8613" fwhm="0.0459033" res="16819.5" algo="Sum"/><pk mz="772.52456293" i="7290.53" sn="26.1218" a="365.868" fwhm="0.0558716" res="13826.8" algo="Sum"/><pk mz="772.58120875" i="8454.4" sn="30.2919" a="365.576" fwhm="0.062413" res="12378.5" algo="Sum"/><pk mz="772.71493466" i="1330.62" sn="4.76759" a="81.503" fwhm="0.0855734" res="9029.85" algo="Sum"/><pk mz="772.80248601" i="673.376" sn="2.41296" a="17.5851" fwhm="0.0328904" res="23496.3" algo="Sum"/><pk mz="773.05056293" i="663.044" sn="2.37476" a="28.4095" fwhm="0.0519291" res="14886.6" algo="Sum"/><pk mz="773.52874920" i="4235.68" sn="15.1742" a="216.167" fwhm="0.0577454" res="13395.5" algo="Sum"/><pk mz="773.58320106" i="4389.01" sn="15.7235" a="199.842" fwhm="0.0657235" res="11770.3" algo="Sum"/><pk mz="773.64689780" i="4451.33" sn="15.9464" a="259.267" fwhm="0.0683402" res="11320.5" algo="Sum"/><pk mz="774.05552186" i="810.098" sn="2.90393" a="58.2779" fwhm="0.0707042" res="10947.8" algo="Sum"/><pk mz="774.54952787" i="8014.56" sn="28.7332" a="468.428" fwhm="0.069494" res="11145.6" algo="Sum"/><pk mz="774.64498625" i="3095.77" sn="11.0991" a="131.734" fwhm="0.0515809" res="15018.1" algo="Sum"/><pk mz="774.82031506" i="685.794" sn="2.45887" a="37.8813" fwhm="0.0681483" res="11369.6" algo="Sum"/><pk mz="775.06223629" i="1030.37" sn="3.69519" a="65.3053" fwhm="0.0550611" res="14076.4" algo="Sum"/><pk mz="775.55224930" i="4530.41" sn="16.2439" a="287.614" fwhm="0.0717513" res="10808.9" algo="Sum"/><pk mz="775.64747809" i="1558.06" sn="5.58622" a="68.9315" fwhm="0.0620151" res="12507.4" algo="Sum"/><pk mz="776.06140312" i="857.632" sn="3.07748" a="59.6256" fwhm="0.0600474" res="12924.2" algo="Sum"/><pk mz="776.56159208" i="3859.61" sn="13.8545" a="229.902" fwhm="0.0720891" res="10772.3" algo="Sum"/><pk mz="776.67113134" i="1131.25" sn="4.06161" a="17.642" fwhm="0.0164863" res="47110" algo="Sum"/><pk mz="776.69780820" i="1138.87" sn="4.0895" a="48.4069" fwhm="0.0368907" res="21054" algo="Sum"/><pk mz="776.75232148" i="970.748" sn="3.48656" a="29.3351" fwhm="0.0439657" res="17667.3" algo="Sum"/><pk mz="776.78681893" i="998.862" sn="3.58788" a="48.4902" fwhm="0.0582923" res="13325.7" algo="Sum"/><pk mz="777.05074295" i="961.53" sn="3.45722" a="67.2002" fwhm="0.060727" res="12795.8" algo="Sum"/><pk mz="777.56075965" i="2499.55" sn="8.9852" a="209.416" fwhm="0.0807186" res="9632.99" algo="Sum"/><pk mz="777.64291761" i="1008.08" sn="3.62475" a="14.9661" fwhm="0.0164966" res="47139.6" algo="Sum"/><pk mz="777.65993937" i="884.372" sn="3.18016" a="23.2653" fwhm="0.0329937" res="23569.9" algo="Sum"/><pk mz="777.68798047" i="844.223" sn="3.03618" a="17.6374" fwhm="0.0219961" res="35355.7" algo="Sum"/><pk mz="777.71374748" i="845.478" sn="3.04098" a="24.7882" fwhm="0.043993" res="17678.1" algo="Sum"/><pk mz="778.05344790" i="1211.06" sn="4.36268" a="67.4115" fwhm="0.0517225" res="15042.8" algo="Sum"/><pk mz="778.53273766" i="12287.9" sn="44.2972" a="670.07" fwhm="0.0438856" res="17740.1" algo="Sum"/><pk mz="778.65868855" i="1395.29" sn="5.03253" a="114.251" fwhm="0.0801244" res="9718.12" algo="Sum"/><pk mz="778.72692790" i="932.841" sn="3.36555" a="24.6536" fwhm="0.0330165" res="23586" algo="Sum"/><pk mz="778.75408193" i="874.843" sn="3.15672" a="4.74924" fwhm="0.0103832" res="75001.3" algo="Sum"/><pk mz="778.77998777" i="910.868" sn="3.28704" a="45.6142" fwhm="0.0660348" res="11793.5" algo="Sum"/><pk mz="779.06264378" i="1365.32" sn="4.93562" a="81.6057" fwhm="0.0584086" res="13338.1" algo="Sum"/><pk mz="779.14010692" i="624.996" sn="2.25894" a="21.0117" fwhm="0.0460441" res="16921.6" algo="Sum"/><pk mz="779.53732764" i="6989.23" sn="25.2605" a="337.059" fwhm="0.0500193" res="15584.7" algo="Sum"/><pk mz="779.59748705" i="5230.32" sn="18.908" a="264.73" fwhm="0.0540796" res="14415.8" algo="Sum"/><pk mz="779.75909940" i="762.821" sn="2.75916" a="14.8899" fwhm="0.0220254" res="35402.8" algo="Sum"/><pk mz="780.06885681" i="1520.2" sn="5.50064" a="95.5301" fwhm="0.0541692" res="14400.6" algo="Sum"/><pk mz="780.15718786" i="673.621" sn="2.43728" a="17.5435" fwhm="0.0330465" res="23607.9" algo="Sum"/><pk mz="780.17760268" i="730.855" sn="2.64422" a="17.7043" fwhm="0.033047" res="23608.1" algo="Sum"/><pk mz="780.23722549" i="749.89" sn="2.7131" a="48.1603" fwhm="0.0881279" res="8853.46" algo="Sum"/><pk mz="780.35472728" i="641.986" sn="2.32263" a="16.2841" fwhm="0.0330506" res="23610.9" algo="Sum"/><pk mz="780.38822444" i="724.106" sn="2.61988" a="21.433" fwhm="0.035586" res="21929.7" algo="Sum"/><pk mz="780.54902598" i="621578" sn="2250.31" a="15616" fwhm="0.0217519" res="35884.2" algo="Sum"/><pk mz="780.81965017" i="877.308" sn="3.1772" a="25.3667" fwhm="0.0385709" res="20243.8" algo="Sum"/><pk mz="780.84859123" i="744.292" sn="2.69547" a="34.2243" fwhm="0.0707479" res="11037.1" algo="Sum"/><pk mz="781.05004828" i="10178" sn="36.846" a="488.419" fwhm="0.0365639" res="21361.2" algo="Sum"/><pk mz="781.17661923" i="732.722" sn="2.6532" a="26.2505" fwhm="0.0496021" res="15748.9" algo="Sum"/><pk mz="781.21173200" i="690.42" sn="2.50037" a="17.9032" fwhm="0.0330688" res="23623.8" algo="Sum"/><pk mz="781.24475541" i="659.38" sn="2.38772" a="38.8702" fwhm="0.0670724" res="11647.8" algo="Sum"/><pk mz="781.55219396" i="270730" sn="980.61" a="8279.27" fwhm="0.0264654" res="29531.1" algo="Sum"/><pk mz="781.80376144" i="689.186" sn="2.49688" a="15.0019" fwhm="0.0220543" res="35449" algo="Sum"/><pk mz="781.82933935" i="678.016" sn="2.45641" a="21.0751" fwhm="0.0384476" res="20334.9" algo="Sum"/><pk mz="782.05645970" i="9491.21" sn="34.3864" a="415.696" fwhm="0.0372073" res="21018.9" algo="Sum"/><pk mz="782.16849134" i="683.25" sn="2.47642" a="22.0391" fwhm="0.0441187" res="17728.7" algo="Sum"/><pk mz="782.21676744" i="694.464" sn="2.51837" a="32.2258" fwhm="0.0475672" res="16444.5" algo="Sum"/><pk mz="782.56308507" i="387518" sn="1406.6" a="11348.5" fwhm="0.0247026" res="31679.3" algo="Sum"/><pk mz="782.81608325" i="847.834" sn="3.07662" a="22.1545" fwhm="0.0331029" res="23648" algo="Sum"/><pk mz="783.06304216" i="4756.46" sn="17.2703" a="261.717" fwhm="0.0405631" res="19304.8" algo="Sum"/><pk mz="783.14870844" i="653.227" sn="2.37155" a="14.1247" fwhm="0.0220732" res="35479.6" algo="Sum"/><pk mz="783.17778488" i="680.575" sn="2.47046" a="17.7817" fwhm="0.0331104" res="23653.5" algo="Sum"/><pk mz="783.19779837" i="679.457" sn="2.46639" a="14.0228" fwhm="0.0220739" res="35480.7" algo="Sum"/><pk mz="783.22210262" i="677.675" sn="2.46043" a="19.776" fwhm="0.0386301" res="20274.9" algo="Sum"/><pk mz="783.56669650" i="155001" sn="564.121" a="5361.54" fwhm="0.0296529" res="26424.6" algo="Sum"/><pk mz="783.82413824" i="623.903" sn="2.27097" a="25.7651" fwhm="0.0427809" res="18321.8" algo="Sum"/><pk mz="784.07121931" i="3165.47" sn="11.5251" a="185.394" fwhm="0.0434782" res="18033.7" algo="Sum"/><pk mz="784.15107921" i="635.419" sn="2.31363" a="13.2457" fwhm="0.0220873" res="35502.4" algo="Sum"/><pk mz="784.17389170" i="650.401" sn="2.3682" a="41.2828" fwhm="0.042164" res="18598.2" algo="Sum"/><pk mz="784.43030712" i="628.648" sn="2.29321" a="31.9575" fwhm="0.0603252" res="13003.4" algo="Sum"/><pk mz="784.57849764" i="153549" sn="560.004" a="5439.68" fwhm="0.0305895" res="25648.6" algo="Sum"/><pk mz="784.83848412" i="720.455" sn="2.62751" a="26.0176" fwhm="0.0497181" res="15785.8" algo="Sum"/><pk mz="785.07790019" i="1850.65" sn="6.74912" a="124.216" fwhm="0.0614639" res="12773" algo="Sum"/><pk mz="785.19529076" i="630.568" sn="2.30024" a="28.9912" fwhm="0.0607805" res="12918.5" algo="Sum"/><pk mz="785.58288001" i="61671.3" sn="225.886" a="2401.16" fwhm="0.0349323" res="22488.7" algo="Sum"/><pk mz="785.64836087" i="16278.3" sn="59.6232" a="706.819" fwhm="0.0452528" res="17361.3" algo="Sum"/><pk mz="785.77389592" i="895.726" sn="3.28081" a="47.215" fwhm="0.0747721" res="10508.9" algo="Sum"/><pk mz="786.06026078" i="1060.33" sn="3.88713" a="103.062" fwhm="0.0852406" res="9221.66" algo="Sum"/><pk mz="786.18965616" i="707.946" sn="2.59626" a="24.0179" fwhm="0.0497612" res="15799.3" algo="Sum"/><pk mz="786.50440263" i="2826.62" sn="10.3698" a="162.154" fwhm="0.0621912" res="12646.6" algo="Sum"/><pk mz="786.59636753" i="211349" sn="775.363" a="6738.36" fwhm="0.0277497" res="28346.1" algo="Sum"/><pk mz="786.75834982" i="1230.84" sn="4.51566" a="99.5657" fwhm="0.0467845" res="16816.6" algo="Sum"/><pk mz="786.79740208" i="1085.66" sn="3.98367" a="27.9461" fwhm="0.0331869" res="23708.1" algo="Sum"/><pk mz="787.06169363" i="1100.12" sn="4.03874" a="82.8364" fwhm="0.0725827" res="10843.7" algo="Sum"/><pk mz="787.14663785" i="628.08" sn="2.30708" a="18.7746" fwhm="0.0387267" res="20325.7" algo="Sum"/><pk mz="787.59972786" i="92215.1" sn="338.84" a="3433.74" fwhm="0.0325414" res="24203" algo="Sum"/><pk mz="787.66303012" i="19364.8" sn="71.155" a="789.749" fwhm="0.0436851" res="18030.5" algo="Sum"/><pk mz="788.07119607" i="1229.2" sn="4.52093" a="105.791" fwhm="0.0684903" res="11506.3" algo="Sum"/><pk mz="788.18382157" i="628.414" sn="2.31235" a="33.6416" fwhm="0.0756075" res="10424.7" algo="Sum"/><pk mz="788.55016167" i="11098.8" sn="40.8549" a="490.201" fwhm="0.0474288" res="16626" algo="Sum"/><pk mz="788.60669190" i="42613.8" sn="156.863" a="1842.63" fwhm="0.0379906" res="20757.9" algo="Sum"/><pk mz="788.66618945" i="10335.4" sn="38.0507" a="426.296" fwhm="0.0449426" res="17548.3" algo="Sum"/><pk mz="788.77341171" i="994.455" sn="3.66129" a="24.5744" fwhm="0.0332287" res="23737.7" algo="Sum"/><pk mz="789.04116365" i="1628.96" sn="5.99875" a="83.1572" fwhm="0.0549606" res="14356.5" algo="Sum"/><pk mz="789.55047105" i="6817.06" sn="25.115" a="335.066" fwhm="0.0538123" res="14672.3" algo="Sum"/><pk mz="789.61246776" i="14503.7" sn="53.4452" a="683.289" fwhm="0.041762" res="18907.4" algo="Sum"/><pk mz="789.66924851" i="3915.07" sn="14.4288" a="153.203" fwhm="0.0434349" res="18180.5" algo="Sum"/><pk mz="789.77253124" i="718.656" sn="2.64948" a="20.8778" fwhm="0.0370483" res="21317.4" algo="Sum"/><pk mz="790.04497627" i="1725.48" sn="6.36388" a="90.2527" fwhm="0.0520114" res="15189.8" algo="Sum"/><pk mz="790.56420535" i="15604.8" sn="57.5668" a="896.285" fwhm="0.0538351" res="14684.9" algo="Sum"/><pk mz="790.67897730" i="1991.98" sn="7.34821" a="97.239" fwhm="0.0655584" res="12060.7" algo="Sum"/><pk mz="790.77534526" i="736.25" sn="2.71719" a="19.1803" fwhm="0.0332706" res="23768" algo="Sum"/><pk mz="790.79019507" i="702.926" sn="2.59462" a="32.6326" fwhm="0.0628972" res="12572.7" algo="Sum"/><pk mz="791.05430131" i="1222.51" sn="4.51468" a="68.9905" fwhm="0.0632173" res="12513.3" algo="Sum"/><pk mz="791.56757866" i="8354.8" sn="30.8764" a="368.854" fwhm="0.0529441" res="14951" algo="Sum"/><pk mz="791.67778137" i="999.1" sn="3.69363" a="53.253" fwhm="0.0552792" res="14321.4" algo="Sum"/><pk mz="791.75412098" i="636.294" sn="2.35322" a="20.2243" fwhm="0.0443884" res="17837" algo="Sum"/><pk mz="791.78540241" i="624.01" sn="2.3088" a="41.8878" fwhm="0.0391652" res="20216.6" algo="Sum"/><pk mz="792.05408766" i="1255.86" sn="4.65767" a="85.5125" fwhm="0.062654" res="12641.7" algo="Sum"/><pk mz="792.57757135" i="11710.4" sn="43.4337" a="573.674" fwhm="0.049464" res="16023.3" algo="Sum"/><pk mz="792.68204958" i="1175.85" sn="4.36258" a="65.0826" fwhm="0.0756826" res="10473.8" algo="Sum"/><pk mz="792.72905640" i="964.693" sn="3.5799" a="24.9368" fwhm="0.0333118" res="23797.2" algo="Sum"/><pk mz="792.76150914" i="912.439" sn="3.38645" a="33.0672" fwhm="0.0499687" res="15865.2" algo="Sum"/><pk mz="793.04950218" i="5536.23" sn="20.5861" a="275.326" fwhm="0.0374516" res="21175.3" algo="Sum"/><pk mz="793.55188152" i="14929.7" sn="55.5327" a="702.277" fwhm="0.050663" res="15663.3" algo="Sum"/><pk mz="794.05656311" i="8276.62" sn="30.868" a="414.222" fwhm="0.039121" res="20297.4" algo="Sum"/><pk mz="794.56185388" i="24713.9" sn="92.1615" a="1059.4" fwhm="0.0518225" res="15332.4" algo="Sum"/><pk mz="795.06447121" i="11891.3" sn="44.3598" a="568.763" fwhm="0.0385048" res="20648.4" algo="Sum"/><pk mz="795.56891498" i="16536" sn="61.729" a="698.198" fwhm="0.0503023" res="15815.8" algo="Sum"/><pk mz="796.07119003" i="7309.63" sn="27.2927" a="388.711" fwhm="0.0419636" res="18970.5" algo="Sum"/><pk mz="796.41565458" i="725.164" sn="2.70764" a="30.7993" fwhm="0.0627199" res="12698" algo="Sum"/><pk mz="796.52197263" i="139906" sn="522.614" a="4930.39" fwhm="0.0308413" res="25826.4" algo="Sum"/><pk mz="796.61093357" i="10427.1" sn="38.9568" a="433.271" fwhm="0.0446721" res="17832.4" algo="Sum"/><pk mz="796.79624107" i="696.253" sn="2.60161" a="35.7582" fwhm="0.0705124" res="11300.1" algo="Sum"/><pk mz="797.07905443" i="2855.35" sn="10.6719" a="182.318" fwhm="0.054816" res="14541" algo="Sum"/><pk mz="797.52502473" i="63559.3" sn="237.907" a="2451.84" fwhm="0.0349864" res="22795.3" algo="Sum"/><pk mz="798.08560334" i="1439.34" sn="5.39123" a="60.7693" fwhm="0.0610115" res="13080.9" algo="Sum"/><pk mz="798.40948846" i="691.916" sn="2.60187" a="41.2148" fwhm="0.054465" res="14659.1" algo="Sum"/><pk mz="798.53358904" i="65365.1" sn="245.873" a="2876.66" fwhm="0.0380152" res="21005.6" algo="Sum"/><pk mz="798.70536682" i="1279.59" sn="4.81353" a="82.5904" fwhm="0.0658831" res="12123.1" algo="Sum"/><pk mz="798.79125442" i="668.875" sn="2.51616" a="28.317" fwhm="0.055732" res="14332.7" algo="Sum"/><pk mz="799.07043454" i="1183.36" sn="4.45377" a="64.1289" fwhm="0.0734765" res="10875.2" algo="Sum"/><pk mz="799.53783599" i="26303.9" sn="99.2707" a="1349.07" fwhm="0.0424361" res="18841" algo="Sum"/><pk mz="799.66488082" i="7942.57" sn="29.9751" a="397.724" fwhm="0.0431135" res="18547.9" algo="Sum"/><pk mz="800.07157397" i="1152.83" sn="4.35592" a="83.5045" fwhm="0.0807049" res="9913.55" algo="Sum"/><pk mz="800.54161715" i="11910.5" sn="45.191" a="827.114" fwhm="0.0578927" res="13828" algo="Sum"/><pk mz="800.66693454" i="4629.45" sn="17.5651" a="251.462" fwhm="0.0525459" res="15237.5" algo="Sum"/><pk mz="801.04489856" i="1164.93" sn="4.42208" a="56.735" fwhm="0.046577" res="17198.3" algo="Sum"/><pk mz="801.08581553" i="1265.73" sn="4.80554" a="81.2249" fwhm="0.06865" res="11669.1" algo="Sum"/><pk mz="801.54581863" i="5293.61" sn="20.1153" a="281.403" fwhm="0.064486" res="12429.8" algo="Sum"/><pk mz="801.67937519" i="8737.67" sn="33.2024" a="428.642" fwhm="0.0424598" res="18880.9" algo="Sum"/><pk mz="802.04538967" i="1612.44" sn="6.13348" a="78.102" fwhm="0.0552937" res="14505.2" algo="Sum"/><pk mz="802.10113632" i="1374.81" sn="5.23077" a="84.2311" fwhm="0.0660062" res="12151.9" algo="Sum"/><pk mz="802.53530663" i="11422.3" sn="43.5009" a="627.531" fwhm="0.0533379" res="15046.2" algo="Sum"/><pk mz="802.68251915" i="4959.9" sn="18.8926" a="272.382" fwhm="0.04643" res="17288" algo="Sum"/><pk mz="803.05368285" i="2049.98" sn="7.81438" a="110.528" fwhm="0.0519061" res="15471.3" algo="Sum"/><pk mz="803.54031938" i="6427.28" sn="24.5115" a="388.266" fwhm="0.0615523" res="13054.6" algo="Sum"/><pk mz="803.68358417" i="2094.11" sn="7.98781" a="130.979" fwhm="0.0657696" res="12219.7" algo="Sum"/><pk mz="804.05777729" i="1675.58" sn="6.39097" a="98.4653" fwhm="0.0543013" res="14807.3" algo="Sum"/><pk mz="804.54741583" i="144700" sn="552.26" a="5272.96" fwhm="0.0304761" res="26399.3" algo="Sum"/><pk mz="804.66937195" i="1806.45" sn="6.89565" a="47.0924" fwhm="0.0335618" res="23975.7" algo="Sum"/><pk mz="804.79903264" i="728.504" sn="2.78221" a="34.2018" fwhm="0.0471023" res="17086.2" algo="Sum"/><pk mz="805.05078450" i="3872.12" sn="14.7893" a="200.086" fwhm="0.0394605" res="20401.4" algo="Sum"/><pk mz="805.12539176" i="677.227" sn="2.58651" a="26.7498" fwhm="0.0559523" res="14389.5" algo="Sum"/><pk mz="805.55075113" i="72422.3" sn="276.581" a="2896.02" fwhm="0.0337028" res="23901.6" algo="Sum"/><pk mz="806.05664436" i="4837.29" sn="18.5102" a="236.607" fwhm="0.0389681" res="20685" algo="Sum"/><pk mz="806.44775105" i="869.504" sn="3.32931" a="35.8121" fwhm="0.0478566" res="16851.4" algo="Sum"/><pk mz="806.56315437" i="218083" sn="835.184" a="7380.66" fwhm="0.0283304" res="28469.8" algo="Sum"/><pk mz="806.83349268" i="682.967" sn="2.61842" a="20.4019" fwhm="0.0431934" res="18679.6" algo="Sum"/><pk mz="807.06510637" i="7107.26" sn="27.3041" a="351.208" fwhm="0.0433311" res="18625.5" algo="Sum"/><pk mz="807.56712643" i="102094" sn="392.503" a="3914.61" fwhm="0.0324979" res="24849.8" algo="Sum"/><pk mz="807.62901137" i="13832.9" sn="53.1896" a="540.026" fwhm="0.0435049" res="18564.1" algo="Sum"/><pk mz="807.76307944" i="791.366" sn="3.04437" a="20.3967" fwhm="0.0336262" res="24021.8" algo="Sum"/><pk mz="808.07453172" i="6579.31" sn="25.35" a="282.468" fwhm="0.0466685" res="17315.2" algo="Sum"/><pk mz="808.44274493" i="809.471" sn="3.11845" a="36.6848" fwhm="0.0616734" res="13108.5" algo="Sum"/><pk mz="808.57879303" i="274242" sn="1056.96" a="8769.46" fwhm="0.0270039" res="29943" algo="Sum"/><pk mz="809.08456458" i="4730.54" sn="18.2748" a="356.67" fwhm="0.0646503" res="12514.8" algo="Sum"/><pk mz="809.18976677" i="650.968" sn="2.5146" a="27.0885" fwhm="0.056093" res="14425.8" algo="Sum"/><pk mz="809.58235055" i="124267" sn="480.345" a="4600.61" fwhm="0.0313499" res="25824.1" algo="Sum"/><pk mz="809.64480216" i="17854.8" sn="69.0325" a="726.515" fwhm="0.045842" res="17661.7" algo="Sum"/><pk mz="810.09642774" i="2342.21" sn="9.0553" a="210.205" fwhm="0.0754715" res="10733.8" algo="Sum"/><pk mz="810.17231653" i="639.125" sn="2.4712" a="20.1586" fwhm="0.039289" res="20620.8" algo="Sum"/><pk mz="810.43890377" i="679.815" sn="2.63047" a="27.8236" fwhm="0.0550755" res="14715" algo="Sum"/><pk mz="810.59338282" i="107880" sn="417.662" a="4078.32" fwhm="0.0341053" res="23767.4" algo="Sum"/><pk mz="811.08877132" i="1111.61" sn="4.30462" a="71.7236" fwhm="0.0676058" res="11997.3" algo="Sum"/><pk mz="811.11126007" i="1063.05" sn="4.11699" a="64.7592" fwhm="0.0617034" res="13145.3" algo="Sum"/><pk mz="811.59808081" i="45558.5" sn="176.866" a="1862.86" fwhm="0.0370362" res="21913.6" algo="Sum"/><pk mz="811.66305479" i="18493" sn="71.7882" a="815.374" fwhm="0.0464068" res="17490.2" algo="Sum"/><pk mz="812.07472967" i="944.869" sn="3.66936" a="41.7528" fwhm="0.0618117" res="13137.9" algo="Sum"/><pk mz="812.53946076" i="7059.81" sn="27.4597" a="415.075" fwhm="0.0610771" res="13303.5" algo="Sum"/><pk mz="812.60858952" i="33174.6" sn="129.027" a="1469.67" fwhm="0.0400331" res="20298.4" algo="Sum"/><pk mz="812.66590494" i="9995.86" sn="38.8843" a="452.39" fwhm="0.0472571" res="17196.7" algo="Sum"/><pk mz="813.08441034" i="993.058" sn="3.86427" a="55.667" fwhm="0.0787186" res="10329" algo="Sum"/><pk mz="813.54461174" i="4253.3" sn="16.6026" a="250.033" fwhm="0.0677757" res="12003.5" algo="Sum"/><pk mz="813.61350066" i="14125.9" sn="55.1466" a="625.774" fwhm="0.0434857" res="18709.9" algo="Sum"/><pk mz="813.67991371" i="30459.5" sn="118.912" a="1266.44" fwhm="0.0374857" res="21706.4" algo="Sum"/><pk mz="814.05187783" i="1023.19" sn="3.99634" a="59.0366" fwhm="0.0596015" res="13658.3" algo="Sum"/><pk mz="814.09504292" i="1084.56" sn="4.2367" a="51.8211" fwhm="0.0631994" res="12881.4" algo="Sum"/><pk mz="814.56198343" i="7842.45" sn="30.7098" a="517.978" fwhm="0.067095" res="12140.4" algo="Sum"/><pk mz="814.61944094" i="6772.85" sn="26.5214" a="286.793" fwhm="0.0607651" res="13406" algo="Sum"/><pk mz="814.68367202" i="15643.9" sn="61.2588" a="715.126" fwhm="0.0403371" res="20196.9" algo="Sum"/><pk mz="815.05540946" i="1481.8" sn="5.80813" a="87.0027" fwhm="0.0556129" res="14655.9" algo="Sum"/><pk mz="815.10663496" i="1033.73" sn="4.05261" a="52.0844" fwhm="0.0626325" res="13014.1" algo="Sum"/><pk mz="815.56365146" i="4952.29" sn="19.4834" a="317.927" fwhm="0.0690502" res="11811.2" algo="Sum"/><pk mz="815.62794616" i="3162.92" sn="12.4437" a="129.033" fwhm="0.0563155" res="14483.2" algo="Sum"/><pk mz="815.69374607" i="14342.6" sn="56.427" a="669.672" fwhm="0.0406478" res="20067.3" algo="Sum"/><pk mz="816.06228156" i="1376.7" sn="5.42391" a="86.3724" fwhm="0.0602045" res="13554.8" algo="Sum"/><pk mz="816.09893790" i="1035.68" sn="4.08044" a="11.6038" fwhm="0.0108811" res="75001.2" algo="Sum"/><pk mz="816.10994694" i="1046.28" sn="4.12218" a="44.5566" fwhm="0.0470294" res="17353.2" algo="Sum"/><pk mz="816.58156774" i="13798.7" sn="54.3842" a="808.053" fwhm="0.046418" res="17591.9" algo="Sum"/><pk mz="816.69831171" i="7059.25" sn="27.8256" a="347.96" fwhm="0.0442813" res="18443.4" algo="Sum"/><pk mz="817.05851439" i="1604.85" sn="6.3303" a="83.178" fwhm="0.0614433" res="13297.8" algo="Sum"/><pk mz="817.58397654" i="7467.62" sn="29.4798" a="490.224" fwhm="0.0563084" res="14519.7" algo="Sum"/><pk mz="817.70302426" i="2429.13" sn="9.59179" a="147.573" fwhm="0.0604489" res="13527.2" algo="Sum"/><pk mz="818.05890667" i="1982.73" sn="7.8333" a="102.514" fwhm="0.0502008" res="16295.7" algo="Sum"/><pk mz="818.51392742" i="3821.99" sn="15.1033" a="177.29" fwhm="0.0461756" res="17726.1" algo="Sum"/><pk mz="818.59477508" i="11464.5" sn="45.3133" a="560.068" fwhm="0.0521517" res="15696.4" algo="Sum"/><pk mz="818.67970453" i="1353.99" sn="5.35261" a="52.4031" fwhm="0.0507788" res="16122.5" algo="Sum"/><pk mz="818.76900062" i="862.022" sn="3.40813" a="25.4737" fwhm="0.0451392" res="18138.8" algo="Sum"/><pk mz="819.06486009" i="3575.34" sn="14.1405" a="170.585" fwhm="0.0422771" res="19373.7" algo="Sum"/><pk mz="819.57755259" i="6609.36" sn="26.1607" a="539.96" fwhm="0.101593" res="8067.25" algo="Sum"/><pk mz="820.07355426" i="3244.44" sn="12.8631" a="208.609" fwhm="0.0506727" res="16183.7" algo="Sum"/><pk mz="820.52298783" i="37468.9" sn="148.565" a="1768.22" fwhm="0.0404154" res="20302.2" algo="Sum"/><pk mz="821.08449344" i="2696.26" sn="10.7102" a="198.937" fwhm="0.0676478" res="12137.6" algo="Sum"/><pk mz="821.52665261" i="18624.3" sn="74.0245" a="860.092" fwhm="0.0429801" res="19114.1" algo="Sum"/><pk mz="821.64081015" i="6993.08" sn="27.8061" a="440.478" fwhm="0.0790097" res="10399.2" algo="Sum"/><pk mz="822.11416570" i="2125.16" sn="8.48524" a="110.835" fwhm="0.0520655" res="15790" algo="Sum"/><pk mz="822.53650858" i="40650.6" sn="162.374" a="1973.26" fwhm="0.0407571" res="20181.4" algo="Sum"/><pk mz="822.63464681" i="6316.63" sn="25.2376" a="386.939" fwhm="0.0664883" res="12372.6" algo="Sum"/><pk mz="822.72549213" i="835.682" sn="3.34007" a="31.9938" fwhm="0.0509041" res="16162.3" algo="Sum"/><pk mz="823.12354227" i="1459.73" sn="5.84464" a="77.5878" fwhm="0.0649537" res="12672.5" algo="Sum"/><pk mz="823.54043562" i="18693.3" sn="74.8657" a="964.237" fwhm="0.043775" res="18813" algo="Sum"/><pk mz="823.60036619" i="4720.52" sn="18.9083" a="104.567" fwhm="0.0347827" res="23678.4" algo="Sum"/><pk mz="823.65982165" i="7372.58" sn="29.538" a="428.091" fwhm="0.0708486" res="11625.6" algo="Sum"/><pk mz="824.07879081" i="783.786" sn="3.15022" a="29.8923" fwhm="0.0563895" res="14614" algo="Sum"/><pk mz="824.12917490" i="823.445" sn="3.30962" a="46.4278" fwhm="0.0852654" res="9665.46" algo="Sum"/><pk mz="824.55225050" i="59537" sn="239.501" a="2661.08" fwhm="0.0372143" res="22156.9" algo="Sum"/><pk mz="824.65702235" i="4916.79" sn="19.7855" a="277.787" fwhm="0.0666004" res="12382.2" algo="Sum"/><pk mz="825.05954941" i="686.314" sn="2.76325" a="21.5324" fwhm="0.0453121" res="18208.4" algo="Sum"/><pk mz="825.08950203" i="733.082" sn="2.95194" a="32.0355" fwhm="0.0623057" res="13242.6" algo="Sum"/><pk mz="825.55596058" i="28470.1" sn="114.836" a="1264.09" fwhm="0.0395729" res="20861.7" algo="Sum"/><pk mz="825.61439441" i="4764.35" sn="19.2201" a="223.139" fwhm="0.0674657" res="12237.5" algo="Sum"/><pk mz="826.05336359" i="646.814" sn="2.60929" a="21.6358" fwhm="0.0296478" res="27862.3" algo="Sum"/><pk mz="826.07207767" i="684.617" sn="2.76198" a="18.699" fwhm="0.034005" res="24292.7" algo="Sum"/><pk mz="826.09928712" i="767.385" sn="3.09621" a="31.5149" fwhm="0.0482378" res="17125.6" algo="Sum"/><pk mz="826.56037720" i="17348.8" sn="70.284" a="880.672" fwhm="0.0487403" res="16958.5" algo="Sum"/><pk mz="827.05534240" i="866.592" sn="3.51242" a="46.5248" fwhm="0.0653933" res="12647.4" algo="Sum"/><pk mz="827.09988369" i="781.128" sn="3.16639" a="40.9553" fwhm="0.0505169" res="16372.7" algo="Sum"/><pk mz="827.56467667" i="7296.79" sn="29.652" a="526.675" fwhm="0.0550387" res="15036" algo="Sum"/><pk mz="827.69524981" i="2126.3" sn="8.6422" a="131.19" fwhm="0.0635378" res="13026.8" algo="Sum"/><pk mz="828.06541404" i="873.924" sn="3.55302" a="48.5588" fwhm="0.0700016" res="11829.2" algo="Sum"/><pk mz="828.10879247" i="718.242" sn="2.92045" a="30.0461" fwhm="0.0567451" res="14593.5" algo="Sum"/><pk mz="828.54766038" i="66461.8" sn="271.307" a="2820.09" fwhm="0.0350065" res="23668.4" algo="Sum"/><pk mz="828.69054192" i="1983.82" sn="8.0983" a="160.329" fwhm="0.0879317" res="9424.26" algo="Sum"/><pk mz="828.78462555" i="675.635" sn="2.75807" a="7.27581" fwhm="0.0179998" res="46044.2" algo="Sum"/><pk mz="828.80006172" i="722.23" sn="2.94828" a="22.6401" fwhm="0.0371934" res="22283.5" algo="Sum"/><pk mz="829.06418803" i="932.638" sn="3.81004" a="64.0884" fwhm="0.0695783" res="11915.6" algo="Sum"/><pk mz="829.10156048" i="770.526" sn="3.14821" a="20.0625" fwhm="0.0340675" res="24337" algo="Sum"/><pk mz="829.55091984" i="33511.8" sn="137.317" a="1546.82" fwhm="0.0380435" res="21805.3" algo="Sum"/><pk mz="829.69918137" i="1885.83" sn="7.72732" a="166" fwhm="0.0689197" res="12038.6" algo="Sum"/><pk mz="829.82323893" i="687.949" sn="2.81857" a="46.6749" fwhm="0.0688319" res="12055.8" algo="Sum"/><pk mz="830.06542427" i="1054.82" sn="4.32503" a="60.4231" fwhm="0.0632086" res="13132.2" algo="Sum"/><pk mz="830.56109501" i="41142.3" sn="169.188" a="1881.22" fwhm="0.0385425" res="21549.2" algo="Sum"/><pk mz="830.66941846" i="1530.39" sn="6.29334" a="79.6501" fwhm="0.0738828" res="11243.1" algo="Sum"/><pk mz="831.06422952" i="1194.1" sn="4.91591" a="121.417" fwhm="0.0647957" res="12825.9" algo="Sum"/><pk mz="831.56544605" i="19667.7" sn="81.0995" a="887.642" fwhm="0.0400256" res="20775.9" algo="Sum"/><pk mz="831.62304086" i="3182.47" sn="13.1229" a="131.33" fwhm="0.0528579" res="15733.2" algo="Sum"/><pk mz="832.07612213" i="1229.7" sn="5.07407" a="54.7741" fwhm="0.052588" res="15822.6" algo="Sum"/><pk mz="832.57818382" i="74213.6" sn="306.46" a="3204.42" fwhm="0.0348223" res="23909.3" algo="Sum"/><pk mz="832.75540061" i="781.422" sn="3.22808" a="79.1842" fwhm="0.0586484" res="14199.1" algo="Sum"/><pk mz="833.08136376" i="1323.07" sn="5.46767" a="99.5819" fwhm="0.0601042" res="13860.6" algo="Sum"/><pk mz="833.58181330" i="36137.3" sn="149.398" a="1550.59" fwhm="0.0380233" res="21922.9" algo="Sum"/><pk mz="833.64591425" i="13668.2" sn="56.511" a="621.233" fwhm="0.0491351" res="16966.4" algo="Sum"/><pk mz="834.10425985" i="1010.34" sn="4.17909" a="91.3991" fwhm="0.0976096" res="8545.31" algo="Sum"/><pk mz="834.59329985" i="48879.3" sn="202.304" a="1969.35" fwhm="0.0377903" res="22084.8" algo="Sum"/><pk mz="834.74919344" i="954.314" sn="3.95185" a="32.9157" fwhm="0.0512352" res="16292.5" algo="Sum"/><pk mz="835.11876397" i="917.559" sn="3.80281" a="51.9317" fwhm="0.0574587" res="14534.2" algo="Sum"/><pk mz="835.59783781" i="22845.6" sn="94.7712" a="976.934" fwhm="0.0406328" res="20564.6" algo="Sum"/><pk mz="835.66182634" i="23502" sn="97.5204" a="1013.6" fwhm="0.0401633" res="20806.6" algo="Sum"/><pk mz="836.12553890" i="658.166" sn="2.73313" a="34.3017" fwhm="0.0707116" res="11824.4" algo="Sum"/><pk mz="836.53220851" i="3862.29" sn="16.0461" a="232.449" fwhm="0.0621971" res="13449.7" algo="Sum"/><pk mz="836.60692103" i="12734.7" sn="52.9221" a="590.441" fwhm="0.0489113" res="17104.6" algo="Sum"/><pk mz="836.66511949" i="12382.2" sn="51.4667" a="594.038" fwhm="0.0510519" res="16388.5" algo="Sum"/><pk mz="837.54614036" i="2265.39" sn="9.45081" a="131.604" fwhm="0.0675184" res="12404.7" algo="Sum"/><pk mz="837.61446840" i="6377.43" sn="26.6109" a="303.598" fwhm="0.0530118" res="15800.5" algo="Sum"/><pk mz="837.67581631" i="11360.3" sn="47.413" a="543.956" fwhm="0.0440497" res="19016.6" algo="Sum"/><pk mz="838.50857703" i="9119.54" sn="38.1288" a="444.565" fwhm="0.0538387" res="15574.5" algo="Sum"/><pk mz="838.62365959" i="4358.91" sn="18.2319" a="215.729" fwhm="0.0736123" res="11392.4" algo="Sum"/><pk mz="838.67990850" i="5423.85" sn="22.6912" a="312.604" fwhm="0.0557505" res="15043.4" algo="Sum"/><pk mz="839.51121503" i="4609.8" sn="19.3849" a="225.478" fwhm="0.05741" res="14623.1" algo="Sum"/><pk mz="839.63192138" i="3204.57" sn="13.4818" a="179.624" fwhm="0.0744166" res="11282.9" algo="Sum"/><pk mz="839.68361889" i="2263.54" sn="9.5238" a="110.202" fwhm="0.053962" res="15560.6" algo="Sum"/><pk mz="840.51504483" i="6301.28" sn="26.5959" a="359.869" fwhm="0.0647176" res="12987.4" algo="Sum"/><pk mz="840.57592305" i="4505.22" sn="19.0191" a="249.786" fwhm="0.06705" res="12536.6" algo="Sum"/><pk mz="840.63307624" i="2259.74" sn="9.54021" a="84.0008" fwhm="0.05406" res="15550" algo="Sum"/><pk mz="840.68782155" i="1291.1" sn="5.45092" a="75.6997" fwhm="0.0765967" res="10975.5" algo="Sum"/><pk mz="841.51959036" i="3026.8" sn="12.8496" a="175.961" fwhm="0.0687516" res="12240" algo="Sum"/><pk mz="841.58048080" i="2497.57" sn="10.6037" a="166.278" fwhm="0.0904209" res="9307.36" algo="Sum"/><pk mz="841.63285356" i="1643.34" sn="6.97769" a="70.6954" fwhm="0.0601864" res="13983.8" algo="Sum"/><pk mz="842.52319066" i="3087.71" sn="13.1441" a="152.109" fwhm="0.0601931" res="13997" algo="Sum"/><pk mz="842.59652375" i="4180.56" sn="17.7986" a="274.787" fwhm="0.0836999" res="10066.9" algo="Sum"/><pk mz="843.52736757" i="1595.52" sn="6.82283" a="67.8115" fwhm="0.0535806" res="15743.1" algo="Sum"/><pk mz="843.59714094" i="2441.79" sn="10.4422" a="195.608" fwhm="0.0815559" res="10343.8" algo="Sum"/><pk mz="843.67668368" i="1167.19" sn="4.99144" a="54.8837" fwhm="0.0649037" res="12998.9" algo="Sum"/><pk mz="844.52395211" i="19467.2" sn="83.4169" a="1006.99" fwhm="0.0428064" res="19728.9" algo="Sum"/><pk mz="844.61135306" i="3540.44" sn="15.1708" a="182.422" fwhm="0.0605582" res="13947.1" algo="Sum"/><pk mz="844.75713848" i="647.597" sn="2.77495" a="17.7926" fwhm="0.0343877" res="24565.7" algo="Sum"/><pk mz="845.52764101" i="9919.46" sn="42.6761" a="542.246" fwhm="0.0460136" res="18375.6" algo="Sum"/><pk mz="845.61547208" i="2152.98" sn="9.26266" a="131.897" fwhm="0.0648524" res="13039.1" algo="Sum"/><pk mz="845.69196032" i="945.484" sn="4.06772" a="62.632" fwhm="0.0640965" res="13194" algo="Sum"/><pk mz="846.53680296" i="13044.1" sn="56.2539" a="718.636" fwhm="0.0478752" res="17682.2" algo="Sum"/><pk mz="846.62860555" i="2708.48" sn="11.6806" a="156.354" fwhm="0.0760891" res="11126.8" algo="Sum"/><pk mz="847.54124442" i="6175.64" sn="26.7003" a="375.178" fwhm="0.0527547" res="16065.7" algo="Sum"/><pk mz="847.61980006" i="1919.77" sn="8.30079" a="116.948" fwhm="0.0525622" res="16126" algo="Sum"/><pk mz="848.54501375" i="30436.7" sn="132.026" a="1633.83" fwhm="0.0465452" res="18230.6" algo="Sum"/><pk mz="848.64513568" i="2759.12" sn="11.9712" a="177.44" fwhm="0.0610693" res="13896.4" algo="Sum"/><pk mz="848.74252120" i="653.882" sn="2.83771" a="19.3201" fwhm="0.0459582" res="18467.7" algo="Sum"/><pk mz="849.54903775" i="15094" sn="65.5883" a="821.646" fwhm="0.0488537" res="17389.6" algo="Sum"/><pk mz="849.61722758" i="3833.15" sn="16.6591" a="168.001" fwhm="0.0632251" res="13438" algo="Sum"/><pk mz="850.55858945" i="15429.4" sn="67.224" a="997.806" fwhm="0.0515338" res="16504.9" algo="Sum"/><pk mz="850.65815939" i="2814.51" sn="12.267" a="145.19" fwhm="0.0583825" res="14570.4" algo="Sum"/><pk mz="851.56275035" i="6990.4" sn="30.5333" a="422.214" fwhm="0.0558591" res="15244.8" algo="Sum"/><pk mz="851.63624021" i="5450.71" sn="23.8141" a="352.452" fwhm="0.0641871" res="13268" algo="Sum"/><pk mz="852.56417442" i="4170.46" sn="18.2981" a="278.673" fwhm="0.0872033" res="9776.75" algo="Sum"/><pk mz="852.63864847" i="3310.22" sn="14.5277" a="156.495" fwhm="0.064088" res="13304.2" algo="Sum"/><pk mz="853.57398439" i="2012.21" sn="8.85598" a="71.9023" fwhm="0.051126" res="16695.5" algo="Sum"/><pk mz="853.64952439" i="3135.15" sn="13.802" a="208.164" fwhm="0.0701181" res="12174.5" algo="Sum"/><pk mz="854.48501963" i="2295.86" sn="10.1439" a="108.938" fwhm="0.0507082" res="16851" algo="Sum"/><pk mz="854.56322497" i="6275.76" sn="27.7372" a="377.692" fwhm="0.050882" res="16795" algo="Sum"/><pk mz="854.65489838" i="1913.66" sn="8.46043" a="112.012" fwhm="0.0906336" res="9429.78" algo="Sum"/><pk mz="855.48869919" i="1143.13" sn="5.0693" a="60.2272" fwhm="0.0537584" res="15913.6" algo="Sum"/><pk mz="855.56544189" i="3527.22" sn="15.6459" a="225.531" fwhm="0.0541634" res="15796" algo="Sum"/><pk mz="855.64141488" i="1260.9" sn="5.59364" a="34.311" fwhm="0.0346083" res="24723.6" algo="Sum"/><pk mz="855.66354590" i="1280.72" sn="5.68175" a="71.4509" fwhm="0.0395695" res="21624.3" algo="Sum"/><pk mz="855.72770114" i="849.731" sn="3.77053" a="42.6486" fwhm="0.0757196" res="11301.3" algo="Sum"/><pk mz="856.49351541" i="2058.74" sn="9.17615" a="112.318" fwhm="0.0554709" res="15440.4" algo="Sum"/><pk mz="856.57850664" i="18351.4" sn="81.8151" a="893.984" fwhm="0.0412769" res="20752" algo="Sum"/><pk mz="857.58264922" i="9925.64" sn="44.3597" a="530.753" fwhm="0.0433344" res="19789.9" algo="Sum"/><pk mz="857.68754610" i="904.935" sn="4.04487" a="49.3803" fwhm="0.069839" res="12280.9" algo="Sum"/><pk mz="858.59010348" i="8097.61" sn="36.365" a="432.166" fwhm="0.0482817" res="17782.9" algo="Sum"/><pk mz="859.59479804" i="3731.1" sn="16.803" a="230.108" fwhm="0.0552709" res="15552.4" algo="Sum"/><pk mz="860.53205026" i="2665.06" sn="12.05" a="162.342" fwhm="0.0746545" res="11526.9" algo="Sum"/><pk mz="860.60468766" i="3323.05" sn="15.0251" a="216.303" fwhm="0.0722784" res="11906.8" algo="Sum"/><pk mz="861.53129330" i="2078.41" sn="9.41812" a="125.41" fwhm="0.0659386" res="13065.7" algo="Sum"/><pk mz="861.61033340" i="1896.48" sn="8.59375" a="115.715" fwhm="0.0687709" res="12528.7" algo="Sum"/><pk mz="861.66333989" i="926.373" sn="4.19799" a="24.6073" fwhm="0.0347299" res="24810.4" algo="Sum"/><pk mz="862.51666516" i="3290.78" sn="14.9312" a="268.204" fwhm="0.081625" res="10566.8" algo="Sum"/><pk mz="862.61506057" i="1910.49" sn="8.66926" a="104.946" fwhm="0.0686946" res="12557.2" algo="Sum"/><pk mz="863.51963780" i="1680.98" sn="7.64572" a="99.0082" fwhm="0.0577233" res="14959.6" algo="Sum"/><pk mz="863.61634036" i="1304.23" sn="5.9337" a="96.2765" fwhm="0.0942212" res="9165.84" algo="Sum"/><pk mz="863.68660439" i="774.084" sn="3.52234" a="23.9159" fwhm="0.046361" res="18629.6" algo="Sum"/><pk mz="864.51467453" i="6002.41" sn="27.3715" a="400.745" fwhm="0.0522556" res="16544" algo="Sum"/><pk mz="864.62380131" i="1541.89" sn="7.03265" a="93.8911" fwhm="0.0821182" res="10529" algo="Sum"/><pk mz="865.51793188" i="3101.43" sn="14.1842" a="191.968" fwhm="0.0637358" res="13579.8" algo="Sum"/><pk mz="865.62958535" i="1105.69" sn="5.05839" a="66.0087" fwhm="0.081223" res="10657.4" algo="Sum"/><pk mz="865.70973598" i="634.313" sn="2.9028" a="33.2593" fwhm="0.0514453" res="16827.8" algo="Sum"/><pk mz="866.53127704" i="5645.89" sn="25.8775" a="339.432" fwhm="0.0554881" res="15616.5" algo="Sum"/><pk mz="866.65057733" i="1251.59" sn="5.73914" a="50.0717" fwhm="0.0580506" res="14929.2" algo="Sum"/><pk mz="867.53750972" i="2999.79" sn="13.7931" a="201.852" fwhm="0.057415" res="15109.9" algo="Sum"/><pk mz="867.60354480" i="1380.09" sn="6.34719" a="67.3552" fwhm="0.0566666" res="15310.7" algo="Sum"/><pk mz="867.67130042" i="1039.42" sn="4.78154" a="61.274" fwhm="0.0654354" res="13260" algo="Sum"/><pk mz="868.53771110" i="3166.89" sn="14.6345" a="214.079" fwhm="0.0632472" res="13732.4" algo="Sum"/><pk mz="868.61237111" i="1468.54" sn="6.78814" a="81.1076" fwhm="0.073746" res="11778.4" algo="Sum"/><pk mz="868.67351573" i="1168" sn="5.4002" a="36.163" fwhm="0.0464943" res="18683.4" algo="Sum"/><pk mz="869.54567618" i="1669.89" sn="7.76246" a="126.412" fwhm="0.0797498" res="10903.4" algo="Sum"/><pk mz="869.61268985" i="1149.36" sn="5.34414" a="70.8767" fwhm="0.0790118" res="11006.1" algo="Sum"/><pk mz="869.69575402" i="968.324" sn="4.50336" a="45.414" fwhm="0.0647678" res="13427.9" algo="Sum"/><pk mz="870.54289127" i="2908.4" sn="13.5889" a="204.84" fwhm="0.0759023" res="11469.3" algo="Sum"/><pk mz="870.62912008" i="1792.06" sn="8.37446" a="107.38" fwhm="0.0726698" res="11980.6" algo="Sum"/><pk mz="870.67783145" i="995.612" sn="4.65271" a="62.6824" fwhm="0.0779545" res="11169.1" algo="Sum"/><pk mz="871.54993353" i="1637.6" sn="7.68627" a="130.547" fwhm="0.0691667" res="12600.7" algo="Sum"/><pk mz="871.62995439" i="1519.19" sn="7.13186" a="94.7972" fwhm="0.0803778" res="10844.2" algo="Sum"/><pk mz="871.70872063" i="896.527" sn="4.20925" a="31.0901" fwhm="0.0514669" res="16937.3" algo="Sum"/><pk mz="872.54687852" i="8195.69" sn="38.6381" a="499.836" fwhm="0.0527828" res="16530.9" algo="Sum"/><pk mz="872.64474315" i="2422.5" sn="11.4226" a="127.554" fwhm="0.0647575" res="13475.6" algo="Sum"/><pk mz="873.55108340" i="4386.47" sn="20.7489" a="325.424" fwhm="0.0587389" res="14871.8" algo="Sum"/><pk mz="873.64850631" i="1593.37" sn="7.53698" a="82.6722" fwhm="0.0639056" res="13670.9" algo="Sum"/><pk mz="874.55373880" i="6447.6" sn="30.5821" a="399.818" fwhm="0.0515964" res="16949.9" algo="Sum"/><pk mz="874.65853482" i="2079.29" sn="9.86241" a="115.06" fwhm="0.0649814" res="13460.1" algo="Sum"/><pk mz="874.72024102" i="786.749" sn="3.73168" a="38.2712" fwhm="0.063206" res="13839.2" algo="Sum"/><pk mz="875.55775961" i="3179.5" sn="15.1304" a="207.781" fwhm="0.0583519" res="15004.8" algo="Sum"/><pk mz="875.66167829" i="1259.22" sn="5.99229" a="55.6962" fwhm="0.0608897" res="14381.1" algo="Sum"/><pk mz="875.71222952" i="705.621" sn="3.35787" a="40.614" fwhm="0.0648557" res="13502.5" algo="Sum"/><pk mz="876.56650734" i="7773.25" sn="37.0845" a="502.773" fwhm="0.0473249" res="18522.3" algo="Sum"/><pk mz="876.67696503" i="1871.43" sn="8.9289" a="101.524" fwhm="0.0694919" res="12615.5" algo="Sum"/><pk mz="877.57050046" i="4048.23" sn="19.3556" a="235.533" fwhm="0.050686" res="17313.9" algo="Sum"/><pk mz="877.63116145" i="1578.29" sn="7.54725" a="66.4555" fwhm="0.0584171" res="15023.5" algo="Sum"/><pk mz="877.67543359" i="1361.5" sn="6.51161" a="61.4408" fwhm="0.0629089" res="13951.5" algo="Sum"/><pk mz="878.57536102" i="2651.27" sn="12.7114" a="144.602" fwhm="0.0700227" res="12547" algo="Sum"/><pk mz="878.69521406" i="1990.13" sn="9.54468" a="122.227" fwhm="0.074594" res="11779.7" algo="Sum"/><pk mz="879.58167154" i="1491.69" sn="7.17192" a="97.2244" fwhm="0.0957708" res="9184.24" algo="Sum"/><pk mz="879.63276493" i="938.3" sn="4.51192" a="36.4076" fwhm="0.0526353" res="16711.8" algo="Sum"/><pk mz="879.70008198" i="1359.66" sn="6.53946" a="62.9209" fwhm="0.0570552" res="15418.4" algo="Sum"/><pk mz="880.49970998" i="1347.1" sn="6.4924" a="85.0896" fwhm="0.0793041" res="11102.8" algo="Sum"/><pk mz="880.57889236" i="1399.75" sn="6.74747" a="79.4661" fwhm="0.0819217" res="10749" algo="Sum"/><pk mz="880.71366801" i="1024.64" sn="4.94167" a="57.0886" fwhm="0.0770088" res="11436.5" algo="Sum"/><pk mz="881.50471373" i="986.447" sn="4.76757" a="64.0564" fwhm="0.0724287" res="12170.6" algo="Sum"/><pk mz="881.59350383" i="1068.6" sn="5.16615" a="111.482" fwhm="0.134638" res="6547.9" algo="Sum"/><pk mz="881.68344105" i="801.82" sn="3.8776" a="35.1713" fwhm="0.0585514" res="15058.3" algo="Sum"/><pk mz="881.75125650" i="999.57" sn="4.83509" a="65.6315" fwhm="0.0627171" res="14059.2" algo="Sum"/><pk mz="882.51152311" i="1611.35" sn="7.82361" a="120.152" fwhm="0.074113" res="11907.7" algo="Sum"/><pk mz="882.58625972" i="1374.66" sn="6.67623" a="108.453" fwhm="0.105609" res="8357.15" algo="Sum"/><pk mz="882.67968327" i="833.041" sn="4.0472" a="54.0486" fwhm="0.0878772" res="10044.5" algo="Sum"/><pk mz="882.72274568" i="684.365" sn="3.32541" a="7.89041" fwhm="0.0117695" res="75001.1" algo="Sum"/><pk mz="882.75228904" i="778.568" sn="3.78353" a="39.8596" fwhm="0.0596481" res="14799.3" algo="Sum"/><pk mz="883.52288033" i="1078.94" sn="5.25768" a="67.5538" fwhm="0.0804494" res="10982.3" algo="Sum"/><pk mz="883.59174468" i="965.977" sn="4.70835" a="57.5134" fwhm="0.0820605" res="10767.6" algo="Sum"/><pk mz="883.64944812" i="729.946" sn="3.55866" a="19.9684" fwhm="0.0351701" res="25125.1" algo="Sum"/><pk mz="883.68194318" i="728.889" sn="3.55395" a="24.3917" fwhm="0.0468943" res="18844.1" algo="Sum"/><pk mz="884.52282582" i="1256.67" sn="6.1495" a="75.0548" fwhm="0.0681207" res="12984.6" algo="Sum"/><pk mz="884.60255192" i="1692.22" sn="8.28338" a="109.372" fwhm="0.0839051" res="10542.9" algo="Sum"/><pk mz="884.67800470" i="806.412" sn="3.94834" a="26.8039" fwhm="0.0469209" res="18854.7" algo="Sum"/><pk mz="885.54675588" i="1036.24" sn="5.0902" a="70.8971" fwhm="0.0551812" res="16048" algo="Sum"/><pk mz="885.60661969" i="1140.87" sn="5.60524" a="76.3008" fwhm="0.0948286" res="9339.03" algo="Sum"/><pk mz="885.68629701" i="646.554" sn="3.17679" a="21.0971" fwhm="0.0469475" res="18865.4" algo="Sum"/><pk mz="886.51286957" i="1640.38" sn="8.08949" a="80.3636" fwhm="0.0556739" res="15923.3" algo="Sum"/><pk mz="886.61298427" i="1295.94" sn="6.39243" a="62.3459" fwhm="0.0635487" res="13951.7" algo="Sum"/><pk mz="887.51974677" i="1034.33" sn="5.12347" a="54.9188" fwhm="0.066138" res="13419.2" algo="Sum"/><pk mz="887.55287948" i="994.943" sn="4.92835" a="44.6602" fwhm="0.0587464" res="15108.2" algo="Sum"/><pk mz="887.61461116" i="959.914" sn="4.75561" a="58.8893" fwhm="0.0703987" res="12608.4" algo="Sum"/><pk mz="888.51846674" i="1958.09" sn="9.74093" a="160.607" fwhm="0.0867349" res="10244.1" algo="Sum"/><pk mz="888.62420221" i="1253.64" sn="6.23706" a="98.4656" fwhm="0.0904787" res="9821.37" algo="Sum"/><pk mz="889.52523168" i="1168.63" sn="5.83671" a="74.6848" fwhm="0.0786984" res="11303" algo="Sum"/><pk mz="889.62374239" i="1045.22" sn="5.22042" a="73.7612" fwhm="0.0930481" res="9560.91" algo="Sum"/><pk mz="890.53283548" i="2561.98" sn="12.838" a="185.27" fwhm="0.064991" res="13702.4" algo="Sum"/><pk mz="890.63082019" i="1211.3" sn="6.06982" a="61.3642" fwhm="0.0706175" res="12612" algo="Sum"/><pk mz="891.53746141" i="1493.19" sn="7.49861" a="89.8314" fwhm="0.0667889" res="13348.6" algo="Sum"/><pk mz="891.60436986" i="1040.11" sn="5.2233" a="46.123" fwhm="0.05888" res="15142.7" algo="Sum"/><pk mz="891.65118705" i="1059.08" sn="5.31864" a="61.8223" fwhm="0.0629127" res="14172.8" algo="Sum"/><pk mz="892.54287977" i="2704.26" sn="13.619" a="223.395" fwhm="0.0645271" res="13832.1" algo="Sum"/><pk mz="892.61605456" i="996.347" sn="5.01794" a="22.8282" fwhm="0.0235655" res="37878.2" algo="Sum"/><pk mz="892.65052102" i="998.945" sn="5.03164" a="69.7608" fwhm="0.0603943" res="14780.4" algo="Sum"/><pk mz="893.54879225" i="1563.68" sn="7.89588" a="98.0887" fwhm="0.0685787" res="13029.5" algo="Sum"/><pk mz="893.61907460" i="1318.75" sn="6.66042" a="88.195" fwhm="0.0726485" res="12300.6" algo="Sum"/><pk mz="893.70099962" i="1067.48" sn="5.39254" a="89.8396" fwhm="0.0723511" res="12352.3" algo="Sum"/><pk mz="894.54928258" i="1435.56" sn="7.27711" a="149.777" fwhm="0.098946" res="9040.78" algo="Sum"/><pk mz="894.62592806" i="1187.91" sn="6.02299" a="66.3195" fwhm="0.0753607" res="11871.3" algo="Sum"/><pk mz="894.69832243" i="923.079" sn="4.68129" a="73.5924" fwhm="0.0917872" res="9747.53" algo="Sum"/><pk mz="895.54521332" i="906.202" sn="4.61146" a="38.385" fwhm="0.0590099" res="15176.2" algo="Sum"/><pk mz="895.56854485" i="855.29" sn="4.35267" a="19.9216" fwhm="0.0363126" res="24662.7" algo="Sum"/><pk mz="895.63251699" i="1184.94" sn="6.03151" a="82.4387" fwhm="0.0740827" res="12089.6" algo="Sum"/><pk mz="895.71163837" i="1060.03" sn="5.39721" a="72.1126" fwhm="0.0813628" res="11008.9" algo="Sum"/><pk mz="896.46972757" i="1159.48" sn="5.92432" a="57.2796" fwhm="0.0527036" res="17009.7" algo="Sum"/><pk mz="896.53658521" i="2506.9" sn="12.8113" a="173.95" fwhm="0.0588233" res="15241.2" algo="Sum"/><pk mz="896.64181385" i="1184.5" sn="6.05546" a="77.8957" fwhm="0.0981389" res="9136.46" algo="Sum"/><pk mz="896.70267936" i="888.49" sn="4.54314" a="48.9052" fwhm="0.0473665" res="18931.2" algo="Sum"/><pk mz="897.47474665" i="686.151" sn="3.51892" a="37.4054" fwhm="0.0536096" res="16740.9" algo="Sum"/><pk mz="897.54183660" i="1406.77" sn="7.21613" a="96.4468" fwhm="0.0643864" res="13939.9" algo="Sum"/><pk mz="897.64224306" i="1239.03" sn="6.35797" a="95.4408" fwhm="0.0829467" res="10821.9" algo="Sum"/><pk mz="897.72484364" i="984.995" sn="5.05591" a="59.313" fwhm="0.0705683" res="12721.4" algo="Sum"/><pk mz="898.47767945" i="1066.22" sn="5.49875" a="66.7424" fwhm="0.0715183" res="12562.9" algo="Sum"/><pk mz="898.55213565" i="1815.92" sn="9.3676" a="127.697" fwhm="0.0878705" res="10225.9" algo="Sum"/><pk mz="898.65874171" i="1681" sn="8.67471" a="122.229" fwhm="0.0611655" res="14692.2" algo="Sum"/><pk mz="898.72627368" i="781.278" sn="4.03249" a="44.5283" fwhm="0.0602399" res="14919.1" algo="Sum"/><pk mz="899.47989607" i="654.073" sn="3.39074" a="29.8396" fwhm="0.0558659" res="16100.7" algo="Sum"/><pk mz="899.55463342" i="1087.5" sn="5.63906" a="76.8812" fwhm="0.0731082" res="12304.4" algo="Sum"/><pk mz="899.61433271" i="820.468" sn="4.25502" a="18.9578" fwhm="0.044289" res="20312.3" algo="Sum"/><pk mz="899.66090526" i="1235.28" sn="6.40731" a="90.7642" fwhm="0.0816721" res="11015.5" algo="Sum"/><pk mz="900.56647865" i="2514.71" sn="13.0933" a="171.097" fwhm="0.059442" res="15150.3" algo="Sum"/><pk mz="900.67544750" i="1864.43" sn="9.71021" a="117.495" fwhm="0.0684362" res="13160.8" algo="Sum"/><pk mz="901.57163979" i="1553.83" sn="8.1216" a="92.1685" fwhm="0.0740248" res="12179.3" algo="Sum"/><pk mz="901.64080149" i="1215.31" sn="6.3531" a="51.075" fwhm="0.0592103" res="15227.8" algo="Sum"/><pk mz="901.68060630" i="1294.59" sn="6.76842" a="61.3981" fwhm="0.0590049" res="15281.5" algo="Sum"/><pk mz="902.58058335" i="1572.84" sn="8.25387" a="109.266" fwhm="0.0877671" res="10283.8" algo="Sum"/><pk mz="902.63080543" i="1015.21" sn="5.32832" a="28.4661" fwhm="0.0355461" res="25393.2" algo="Sum"/><pk mz="902.69055037" i="1176.91" sn="6.17785" a="71.025" fwhm="0.0879771" res="10260.5" algo="Sum"/><pk mz="903.58294742" i="1076.8" sn="5.67184" a="52.0667" fwhm="0.0697795" res="12949.1" algo="Sum"/><pk mz="903.65058632" i="1584.44" sn="8.34575" a="95.8163" fwhm="0.0737734" res="12249" algo="Sum"/><pk mz="904.52079352" i="865.133" sn="4.56987" a="46.3432" fwhm="0.0711657" res="12710.1" algo="Sum"/><pk mz="904.60451370" i="982.419" sn="5.19017" a="67.8814" fwhm="0.0888081" res="10186.1" algo="Sum"/><pk mz="904.65621266" i="1132.87" sn="5.985" a="70.2402" fwhm="0.0825739" res="10955.7" algo="Sum"/><pk mz="905.55597162" i="722.683" sn="3.82765" a="31.6979" fwhm="0.0593388" res="15260.8" algo="Sum"/><pk mz="905.61390885" i="757.683" sn="4.01303" a="21.9841" fwhm="0.0356045" res="25435.4" algo="Sum"/><pk mz="905.66524096" i="1154.25" sn="6.1134" a="88.5141" fwhm="0.0836815" res="10822.8" algo="Sum"/><pk mz="905.74094068" i="623.734" sn="3.30361" a="36.5932" fwhm="0.0611591" res="14809.6" algo="Sum"/><pk mz="906.49932213" i="1687.32" sn="8.96497" a="121.549" fwhm="0.0664394" res="13644" algo="Sum"/><pk mz="906.60452870" i="906.706" sn="4.81745" a="57.6055" fwhm="0.0813298" res="11147.3" algo="Sum"/><pk mz="906.67853776" i="881.168" sn="4.68185" a="29.0547" fwhm="0.0475006" res="19087.7" algo="Sum"/><pk mz="907.51418117" i="1155.24" sn="6.15416" a="67.3154" fwhm="0.0634524" res="14302.3" algo="Sum"/><pk mz="907.58834579" i="706.588" sn="3.7641" a="31.1046" fwhm="0.0584055" res="15539.4" algo="Sum"/><pk mz="907.69286868" i="1360.4" sn="7.24826" a="76.4972" fwhm="0.0695321" res="13054.3" algo="Sum"/><pk mz="907.76729076" i="875.505" sn="4.66554" a="50.9659" fwhm="0.0702378" res="12924.2" algo="Sum"/><pk mz="908.51158804" i="1489.61" sn="7.95447" a="131.916" fwhm="0.0836293" res="10863.6" algo="Sum"/><pk mz="908.59228839" i="867.55" sn="4.63278" a="48.6826" fwhm="0.0656958" res="13830.3" algo="Sum"/><pk mz="908.69544602" i="996.791" sn="5.32418" a="77.3584" fwhm="0.0932402" res="9745.75" algo="Sum"/><pk mz="908.77329537" i="752.387" sn="4.01971" a="39.6754" fwhm="0.0655" res="13874.4" algo="Sum"/><pk mz="909.54266249" i="1421.48" sn="7.60799" a="129.821" fwhm="0.0849988" res="10700.7" algo="Sum"/><pk mz="909.70537536" i="1189.06" sn="6.36684" a="76.2847" fwhm="0.0730014" res="12461.5" algo="Sum"/><pk mz="910.54448947" i="1223.5" sn="6.56573" a="55.3488" fwhm="0.0503318" res="18090.8" algo="Sum"/><pk mz="910.59432853" i="932.647" sn="5.00542" a="51.5387" fwhm="0.0676334" res="13463.7" algo="Sum"/><pk mz="910.65591086" i="696.537" sn="3.73838" a="12.1733" fwhm="0.0178517" res="51012.2" algo="Sum"/><pk mz="910.70714450" i="889.395" sn="4.77411" a="66.0278" fwhm="0.0731091" res="12456.8" algo="Sum"/><pk mz="911.55996527" i="827.815" sn="4.45551" a="62.86" fwhm="0.0728606" res="12511" algo="Sum"/><pk mz="911.60679322" i="751.96" sn="4.04785" a="28.4641" fwhm="0.0535831" res="17012.9" algo="Sum"/><pk mz="911.71836644" i="695.216" sn="3.74382" a="47.0355" fwhm="0.0864243" res="10549.3" algo="Sum"/><pk mz="912.52782081" i="1043.01" sn="5.63439" a="33.3284" fwhm="0.0393514" res="23189.2" algo="Sum"/><pk mz="912.54662852" i="966.865" sn="5.2234" a="49.0349" fwhm="0.0383034" res="23824.2" algo="Sum"/><pk mz="912.62594410" i="844.477" sn="4.5634" a="45.1262" fwhm="0.0714844" res="12766.8" algo="Sum"/><pk mz="913.54946702" i="680.686" sn="3.6875" a="22.6811" fwhm="0.0476802" res="19159.9" algo="Sum"/><pk mz="913.61948604" i="990.481" sn="5.36701" a="82.0752" fwhm="0.0794143" res="11504.5" algo="Sum"/><pk mz="914.53820083" i="1124.49" sn="6.12065" a="82.831" fwhm="0.092501" res="9886.79" algo="Sum"/><pk mz="914.63057505" i="1060.57" sn="5.77435" a="101.811" fwhm="0.0956634" res="9560.93" algo="Sum"/><pk mz="915.53862363" i="697.842" sn="3.81214" a="30.3874" fwhm="0.0596652" res="15344.6" algo="Sum"/><pk mz="915.57737169" i="656.059" sn="3.58432" a="7.24537" fwhm="0.0122075" res="75001.1" algo="Sum"/><pk mz="915.59733394" i="675.759" sn="3.69218" a="14.6362" fwhm="0.0238667" res="38362.9" algo="Sum"/><pk mz="915.63084182" i="751.833" sn="4.10831" a="50.908" fwhm="0.101437" res="9026.62" algo="Sum"/><pk mz="916.52691290" i="2405.69" sn="13.1863" a="163.713" fwhm="0.0588249" res="15580.6" algo="Sum"/><pk mz="916.64527251" i="947.148" sn="5.19342" a="75.0879" fwhm="0.0900745" res="10176.5" algo="Sum"/><pk mz="917.52982537" i="1411.99" sn="7.7655" a="91.651" fwhm="0.0580895" res="15795.1" algo="Sum"/><pk mz="917.59916369" i="767.643" sn="4.22224" a="24.288" fwhm="0.0418127" res="21945.5" algo="Sum"/><pk mz="917.64677288" i="740.037" sn="4.0709" a="53.9469" fwhm="0.0762074" res="12041.4" algo="Sum"/><pk mz="917.70450235" i="691.481" sn="3.80447" a="25.643" fwhm="0.0579506" res="15836" algo="Sum"/><pk mz="918.54115707" i="1505.88" sn="8.31603" a="128.146" fwhm="0.0789526" res="11634.1" algo="Sum"/><pk mz="918.63234451" i="757.844" sn="4.18624" a="30.6954" fwhm="0.0478129" res="19213.1" algo="Sum"/><pk mz="919.54387825" i="827.543" sn="4.58458" a="51.7861" fwhm="0.0529799" res="17356.5" algo="Sum"/><pk mz="919.62240102" i="831.222" sn="4.60589" a="43.7302" fwhm="0.0717576" res="12815.7" algo="Sum"/><pk mz="919.71354255" i="728.616" sn="4.03754" a="35.1442" fwhm="0.0565124" res="16274.5" algo="Sum"/><pk mz="920.56773172" i="830.257" sn="4.61068" a="45.9962" fwhm="0.0451702" res="20380" algo="Sum"/><pk mz="920.58332851" i="813.442" sn="4.5173" a="19.0094" fwhm="0.0299147" res="30773.6" algo="Sum"/><pk mz="920.63436019" i="744.13" sn="4.1324" a="21.3906" fwhm="0.0570869" res="16126.9" algo="Sum"/><pk mz="920.66927714" i="708.989" sn="3.93724" a="23.8883" fwhm="0.0590527" res="15590.6" algo="Sum"/><pk mz="920.70357939" i="662.578" sn="3.67957" a="7.62063" fwhm="0.0122759" res="75001.1" algo="Sum"/><pk mz="920.71957479" i="675.839" sn="3.75321" a="26.9682" fwhm="0.0529247" res="17396.8" algo="Sum"/><pk mz="921.59548548" i="635.789" sn="3.53844" a="35.8125" fwhm="0.0718341" res="12829.5" algo="Sum"/><pk mz="921.66258521" i="773.253" sn="4.30383" a="64.2635" fwhm="0.113742" res="8103.1" algo="Sum"/><pk mz="921.72062045" i="703.532" sn="3.91578" a="42.4187" fwhm="0.0641923" res="14358.7" algo="Sum"/><pk mz="922.47897329" i="884.189" sn="4.93507" a="50.888" fwhm="0.0674141" res="13683.8" algo="Sum"/><pk mz="922.58890056" i="796.718" sn="4.44685" a="75.2091" fwhm="0.0761817" res="12110.4" algo="Sum"/><pk mz="922.66668819" i="845.805" sn="4.72083" a="67.421" fwhm="0.100639" res="9168.13" algo="Sum"/><pk mz="923.56140066" i="653.274" sn="3.65927" a="37.5041" fwhm="0.0664294" res="13902.9" algo="Sum"/><pk mz="923.61712023" i="665.045" sn="3.72526" a="29.1922" fwhm="0.0550493" res="16778" algo="Sum"/><pk mz="923.67604896" i="1092.06" sn="6.11802" a="68.7086" fwhm="0.0843073" res="10956.1" algo="Sum"/><pk mz="923.73941665" i="1011.23" sn="5.66603" a="60.8582" fwhm="0.0568302" res="16254.4" algo="Sum"/><pk mz="924.49357130" i="988.893" sn="5.55722" a="70.1324" fwhm="0.0712793" res="12970" algo="Sum"/><pk mz="924.56671308" i="1071.27" sn="6.02034" a="85.0293" fwhm="0.104047" res="8886.03" algo="Sum"/><pk mz="924.67562475" i="1092.53" sn="6.1416" a="74.5465" fwhm="0.0669042" res="13820.9" algo="Sum"/><pk mz="924.74605412" i="813.608" sn="4.57456" a="42.5865" fwhm="0.0636877" res="14520" algo="Sum"/><pk mz="925.51466554" i="764.06" sn="4.30792" a="54.8118" fwhm="0.0768337" res="12045.7" algo="Sum"/><pk mz="925.56946671" i="809.625" sn="4.56558" a="40.9298" fwhm="0.064306" res="14393.2" algo="Sum"/><pk mz="925.68452273" i="1055.83" sn="5.95553" a="83.65" fwhm="0.08718" res="10618.1" algo="Sum"/><pk mz="926.50959285" i="800.246" sn="4.52397" a="38.7721" fwhm="0.0650267" res="14248.1" algo="Sum"/><pk mz="926.54712030" i="775.116" sn="4.38232" a="17.5634" fwhm="0.0240091" res="38591.5" algo="Sum"/><pk mz="926.58389536" i="780.874" sn="4.41528" a="40.0828" fwhm="0.0660264" res="14033.5" algo="Sum"/><pk mz="926.69019652" i="939.992" sn="5.31655" a="56.1245" fwhm="0.0662221" res="13993.7" algo="Sum"/><pk mz="927.69178294" i="757.3" sn="4.29787" a="38.9301" fwhm="0.0711217" res="13043.7" algo="Sum"/><pk mz="928.52752856" i="727.818" sn="4.14035" a="45.2539" fwhm="0.0652788" res="14224" algo="Sum"/><pk mz="928.56974902" i="622.423" sn="3.54127" a="7.34111" fwhm="0.0123807" res="75001.1" algo="Sum"/><pk mz="928.60235550" i="683.672" sn="3.89014" a="22.7389" fwhm="0.0480713" res="19317.2" algo="Sum"/><pk mz="928.62410848" i="692.393" sn="3.94001" a="19.333" fwhm="0.0360541" res="25756.4" algo="Sum"/><pk mz="928.66453346" i="643.336" sn="3.66135" a="18.5566" fwhm="0.0360547" res="25757.1" algo="Sum"/><pk mz="928.68878338" i="705.119" sn="4.01325" a="22.5051" fwhm="0.0480737" res="19318" algo="Sum"/><pk mz="929.52245555" i="698.213" sn="3.98713" a="44.2929" fwhm="0.0725942" res="12804.4" algo="Sum"/><pk mz="929.59948155" i="742.78" sn="4.24264" a="67.6545" fwhm="0.122538" res="7586.22" algo="Sum"/><pk mz="930.51716090" i="902.944" sn="5.17251" a="66.3968" fwhm="0.0944255" res="9854.51" algo="Sum"/><pk mz="930.61838077" i="716.977" sn="4.10828" a="20.1065" fwhm="0.0360929" res="25784" algo="Sum"/><pk mz="931.52449009" i="1108.02" sn="6.36953" a="58.3573" fwhm="0.0707564" res="13165.2" algo="Sum"/><pk mz="931.68062067" i="661.602" sn="3.80428" a="44.3422" fwhm="0.0645372" res="14436.3" algo="Sum"/><pk mz="932.51196110" i="1287.09" sn="7.42192" a="103.431" fwhm="0.0811541" res="11490.6" algo="Sum"/><pk mz="932.60645972" i="725.064" sn="4.18164" a="27.3143" fwhm="0.0531678" res="17540.8" algo="Sum"/><pk mz="932.67606126" i="640.824" sn="3.69613" a="55.1983" fwhm="0.069335" res="13451.7" algo="Sum"/><pk mz="933.53168546" i="766.085" sn="4.43303" a="38.642" fwhm="0.0462986" res="20163.3" algo="Sum"/><pk mz="933.69982525" i="730.465" sn="4.22847" a="47.4393" fwhm="0.0722613" res="12921.2" algo="Sum"/><pk mz="934.52326880" i="1056.55" sn="6.1303" a="85.1976" fwhm="0.0716806" res="13037.3" algo="Sum"/><pk mz="934.58104644" i="629.521" sn="3.65289" a="11.3595" fwhm="0.0180848" res="51677.8" algo="Sum"/><pk mz="934.60684882" i="656.707" sn="3.81065" a="21.8898" fwhm="0.0338969" res="27572" algo="Sum"/><pk mz="934.69566109" i="682.446" sn="3.96057" a="68.1" fwhm="0.0706304" res="13233.6" algo="Sum"/><pk mz="935.52979120" i="678.123" sn="3.9488" a="35.9395" fwhm="0.0697525" res="13412.1" algo="Sum"/><pk mz="935.59135850" i="633.189" sn="3.68719" a="13.6707" fwhm="0.0241259" res="38779.5" algo="Sum"/><pk mz="935.60755483" i="626.852" sn="3.6503" a="20.0486" fwhm="0.0482526" res="19389.8" algo="Sum"/><pk mz="935.71661616" i="727.54" sn="4.23678" a="53.571" fwhm="0.0903307" res="10358.8" algo="Sum"/><pk mz="936.53058504" i="703.564" sn="4.10791" a="46.658" fwhm="0.0895882" res="10453.7" algo="Sum"/><pk mz="936.60583855" i="700.183" sn="4.08866" a="40.9043" fwhm="0.0796198" res="11763.5" algo="Sum"/><pk mz="937.66338572" i="763.137" sn="4.47066" a="40.1396" fwhm="0.0496794" res="18874.3" algo="Sum"/><pk mz="938.55132268" i="640.262" sn="3.76333" a="64.7219" fwhm="0.0891614" res="10526.4" algo="Sum"/><pk mz="938.64918214" i="693.324" sn="4.07544" a="44.2623" fwhm="0.0669598" res="14018.1" algo="Sum"/><pk mz="939.67545248" i="722.511" sn="4.25832" a="63.2091" fwhm="0.0924631" res="10162.7" algo="Sum"/><pk mz="940.53220443" i="869.19" sn="5.13681" a="69.5709" fwhm="0.0821489" res="11449.1" algo="Sum"/><pk mz="940.66877426" i="736.962" sn="4.35661" a="62.937" fwhm="0.098902" res="9511.12" algo="Sum"/><pk mz="942.54470263" i="909.77" sn="5.41214" a="76.873" fwhm="0.0752125" res="12531.8" algo="Sum"/><pk mz="944.55682388" i="1133.72" sn="6.7873" a="75.2902" fwhm="0.0708843" res="13325.3" algo="Sum"/><pk mz="945.56442607" i="752.425" sn="4.51641" a="50.9084" fwhm="0.0585015" res="16163.1" algo="Sum"/><pk mz="946.57422733" i="718.967" sn="4.32945" a="54.3404" fwhm="0.0891678" res="10615.6" algo="Sum"/><pk mz="947.67961842" i="675.665" sn="4.08603" a="37.7324" fwhm="0.0615929" res="15386.2" algo="Sum"/><pk mz="948.49966103" i="750.924" sn="4.55518" a="62.7104" fwhm="0.0883621" res="10734.2" algo="Sum"/><pk mz="948.58913512" i="756.176" sn="4.58829" a="48.6898" fwhm="0.0581997" res="16298.9" algo="Sum"/><pk mz="949.69256158" i="671.309" sn="4.09134" a="54.7583" fwhm="0.0851668" res="11151" algo="Sum"/><pk mz="950.50822424" i="624.789" sn="3.82162" a="25.5617" fwhm="0.0596031" res="15947.3" algo="Sum"/><pk mz="950.59374046" i="674.763" sn="4.12823" a="42.8658" fwhm="0.058396" res="16278.4" algo="Sum"/><pk mz="951.69710544" i="647.423" sn="3.97409" a="45.5862" fwhm="0.0723146" res="13160.5" algo="Sum"/><pk mz="955.56874378" i="670.98" sn="4.17285" a="53.2456" fwhm="0.0980335" res="9747.36" algo="Sum"/><pk mz="955.67704876" i="624.737" sn="3.88604" a="23.3985" fwhm="0.0486592" res="19640.2" algo="Sum"/><pk mz="956.57389428" i="641.405" sn="4.00605" a="35.0803" fwhm="0.0731847" res="13070.7" algo="Sum"/><pk mz="960.61362841" i="630.199" sn="4.01422" a="55.7769" fwhm="0.0569029" res="16881.6" algo="Sum"/><pk mz="963.58749422" i="756.773" sn="4.9117" a="48.5731" fwhm="0.0681042" res="14148.7" algo="Sum"/><pk mz="964.58465125" i="688.076" sn="4.48634" a="33.9783" fwhm="0.0684066" res="14100.8" algo="Sum"/><pk mz="974.49139639" i="689.533" sn="4.72463" a="52.1698" fwhm="0.0703503" res="13852" algo="Sum"/><pk mz="984.51422018" i="786.593" sn="5.73685" a="65.9099" fwhm="0.0839382" res="11729" algo="Sum"/><pk mz="1051.79677251" i="1616.03" sn="17.735" a="103.105" fwhm="0.0519441" res="20248.6" algo="Sum"/><pk mz="1052.80000137" i="1186.93" sn="13.1097" a="68.2496" fwhm="0.052446" res="20074" algo="Sum"/><pk mz="1053.79988172" i="643.534" sn="7.14165" a="43.1583" fwhm="0.0591568" res="17813.7" algo="Sum"/><pk mz="1067.77491606" i="969.263" sn="11.6925" a="72.5001" fwhm="0.0623086" res="17136.9" algo="Sum"/><pk mz="1068.77710418" i="696.004" sn="8.42474" a="38.1832" fwhm="0.0671018" res="15927.7" algo="Sum"/></ms_peaks><deconvolution_results/><annotation_list/><GMF_results/></ms_spectrum></DataAnalysis></analysis><checksums><DataAnalysis_checksum>d2226fcea23ec638323d9d91bd9ae9d1</DataAnalysis_checksum></checksums></root>
