# Supplementary material for: Diagnosing Impaired Glucose Tolerance Using Direct Infusion Mass Spectrometry of Blood Plasma
Source: PLoS One. 2014 Sep 9;9(9):e105343. doi: 10.1371/journal.pone.0105343 (PMC4159123; doi:10.1371/journal.pone.0105343)
Supplement: Supporting Information S1 — Mass spectra of blood plasma metabolites obtained by direct infusion mass spectrometry (DIMS) of blood plasma samples from control subjects (n = 30) and patients with impaired glucose tolerance (n = 20). (ZIP) [file pone.0105343.s002.zip › Mass spectra/Sample 45.xml]

<root><fileinfo appname="Bruker Compass DataAnalysis" appversion="4.1.335.0" date="2014-06-18T11:25:23" type="DataAnalysisResults" typeversion="1.1" subtype="MS Spectrum"/><generalinfo organisation="" user="111" hostname="TRIFONOVA-PC" os="Windows 7"/><analysis name="C:\Users\Trifonova\Desktop\Mass spectra\Diabetes\Plasma Sample 78 ST PM 20022013.d\analysis.baf"><info><DateTime>2013-02-20T14:54:28+04:00</DateTime><method>Tune_pos_Standard.m</method><sample><![CDATA[Plasma Sample 78 ST PM 20022013]]></sample><comment><![CDATA[Sample 78*. Diabetes. Human blood plasma after protein precipitation 50 fold in MeOH with 0.1% FA
]]></comment><operator>BDAL@DE</operator><instrument>maXis impact</instrument><instrument_serial_number>282001.00069</instrument_serial_number></info><DataAnalysis version="DataAnalysis 4.1.335.0" DataAnalysisResults=""><DataAnalysis_processing_parameters><find_compounds_chromatogram detect_version="3" detect_areamode="1" detect_areathresholdabs="0" detect_areathresholdrel="0" detect_intensitymode="1" detect_intensitythresholdabs="3000" detect_intensitythresholdrel="3" detect_sensitivity="0.333333" detect_skimratio="0" detect_smoothingwidth="3" detect_averageno="5" detect_averagemode="0" add_uv_or_ms_spectra="0" spectrum_load_mode="0" background_subtraction_mode="2" MS_peaksensmode2="1" MS_pc12="0.4" MS_pc22="4" MS_peaksens12="99" MS_peaksens22="99" MS_areamode2="2" MS_areathresholdabs2="1000" MS_areathresholdrel2="10" MS_intensitymode2="0" MS_intensitythresholdabs2="1000" MS_intensitythresholdrel2="10" MS_basesmoothmode2="1" MS_basesmoothpts2="8" MS_basesmoothmin2="12" MS_basesmoothforce2="0.1" MS_startendslope2="10" MS_valleyfilterused2="1" MS_valleyfilter2="10" MS_noisecorr2="0" UV_peaksensmode2="1" UV_pc12="0.4" UV_pc22="4" UV_peaksens12="99.9" UV_peaksens22="100" UV_areamode2="0" UV_areathresholdabs2="5" UV_areathresholdrel2="1" UV_intensitymode2="1" UV_intensitythresholdabs2="1" UV_intensitythresholdrel2="0.01" UV_basesmoothmode2="1" UV_basesmoothpts2="8" UV_basesmoothmin2="12" UV_basesmoothforce2="1" UV_startendslope2="10" UV_valleyfilterused2="1" UV_valleyfilter2="10" UV_noisecorr2="0" detect_delcmpdsinrng="1"/><auto_ms_n use_retention_time_window="0" retention_time_window="1" rt_unit="min" minimum_intensity_positive="1000" minimum_intensity_negative="1000" create_max_number_compounds="100000" spectrum_load_mode="0" background_type="0" create_auto_ms_n_traces="0" create_detailed_traces="0" merge_positive_negative_compounds="0" detect_delcmpdsinrng="1" detect_keep_cmpds_detectedneutralloss="0" add_uv_spectra="0" create_individual_MSMS_cmpds="0" advanced_precursor_determination="0"/><dissect_params dissect_addsmoothing="0" dissect_allow_wider_peaks="0" dissect_resolving_power="1" dissect_deletepeaksinrange="1" dissect_fullrange="1" dissect_cutoff="0.1" dissect_sensitivity="0.333333" dissect_maxoverlap="5" dissect_smoothwidth="1" spectrum_load_mode="0" add_uv_spectra="0"/><find_all_compounds min_time_points="20" min_correlation="0.7" background_type="0" load_spec_type="2" additional_smoothing="1" proteomics="1" chrom_sn_threshold="3" chrom_smoothingwidth="10" detect_delcmpdsinrng="1" add_MSMS_spectra="1"/><ms_peak_finder ms_peak_finder_type="3" ms_manually_use_peak_finder="1"><ms_peak_finder_apex minimum_intensity="100" peak_width="0.05" relative_threshold_base_peak="0.1" signal_to_noise="10"/><ms_peak_finder_centroid peak_width="1" signal_to_noise="1" relative_threshold_base_peak="2" minimum_intensity="100" centroid_percentage="80"/><ms_peak_finder_snap minimum_intensity="0" relative_threshold_base_peak="0" signal_to_noise="2" maximum_charge="12" quality_factor_threshold="0.9" number_of_patterns="500000" building_block_1="C 4.9384 N 1.3577 O 1.4773 S 0.0417 H 7.7583" building_block_2="" use_snap_2="1" add_detailed_results="0"/><ms_peak_finder_sumpeak minimum_intensity="100" peak_width="5" use_datapoints="1" sum_width="2" relative_threshold_base_peak="0.1" signal_to_noise="1" baseline_type="1" baseline_flatness="1" same_sumwidth_as_acquisition="1" use_resolution="0" res="10000" instrument_sum_width="2" use_sum_of_intensities="0"/><ms_peak_finder_ftms signal_to_noise="4" relative_threshold_base_peak="0.01" minimum_intensity="100" centroid_percentage="80" use_centroid="0"/></ms_peak_finder><deconvolution clear_prev_results="1" create_neutral_spectrum="0" incl_shifted_spectra="0" ret_residuals="0" incl_comp_details="0" show_comp_details="0" substance_class="1" extend_evelope="0" extend_before="1" extend_after="1" auto_apply="0"><deconvolution_detailed perf_deconv="1" rel_isotop_deconv="0" resolve_isotop="1" exclude_itraq_ions="1" abund_cutoff="2" envelope_cutoff="75" high_mass="4000" low_mass="250" mw_agreement="0" maximum_charge="10" max_charge_isotop="5" min_charge="1" min_peaks="3" precursor_deconv="0" max_components="10" adduct_ion_name="+H" adduct_ion_mass="1.00728" apply_min_max_mass_boundaries="0"/><deconvolution_detailed perf_deconv="1" rel_isotop_deconv="0" resolve_isotop="1" exclude_itraq_ions="1" abund_cutoff="2" envelope_cutoff="75" high_mass="3000" low_mass="100" mw_agreement="5" maximum_charge="3" max_charge_isotop="0" min_charge="1" min_peaks="3" precursor_deconv="0" max_components="10" adduct_ion_name="+H" adduct_ion_mass="1.00728" apply_min_max_mass_boundaries="0"/><deconvolution_detailed perf_deconv="1" rel_isotop_deconv="0" resolve_isotop="1" exclude_itraq_ions="1" abund_cutoff="0.5" envelope_cutoff="75" high_mass="2000" low_mass="50" mw_agreement="5" maximum_charge="3" max_charge_isotop="4" min_charge="1" min_peaks="3" precursor_deconv="0" max_components="10" adduct_ion_name="+H" adduct_ion_mass="1.00728" apply_min_max_mass_boundaries="0"/><deconvolution_detailed perf_deconv="1" rel_isotop_deconv="1" resolve_isotop="0" exclude_itraq_ions="0" abund_cutoff="10" envelope_cutoff="75" high_mass="100000" low_mass="5000" mw_agreement="5" maximum_charge="100" max_charge_isotop="0" min_charge="1" min_peaks="3" precursor_deconv="0" max_components="10" adduct_ion_name="+H" adduct_ion_mass="1.00728" apply_min_max_mass_boundaries="1"/><max_entropy_deconvolution adduct_ion_name="-H" adduct_ion_mass="-1.00783" low_mass="5000" high_mass="100000" spacint_out="0" resolving_power="10000" peak_width="0.3" width="1" maxentx="0"/></deconvolution><mascot_export globalchargelimit_apply="1" globalchargelimit="1+, 2+ and 3+" prefer_fullscan_deconvolution_results="1" deconvolution_export_type="2" msmssignals="50" threshold="100" mssignals_deconv="2" mssignals_non_deconv="20" normalize_msms="0" single_charged="0"/><process_parameters baseline_flatness="0.8" baseline_addchild="1" baseline_disableoriginal="0" baseline_usesamecolor="1" smoothing_algorithm="1" smoothing_width="0.2" smoothing_cycles="1" smoothing_addchild="1" smoothing_disableoriginal="0" smoothing_usesamecolor="1"/><process_parameters baseline_flatness="0.8" baseline_addchild="1" baseline_disableoriginal="0" baseline_usesamecolor="1" smoothing_algorithm="1" smoothing_width="0.2" smoothing_cycles="1" smoothing_addchild="1" smoothing_disableoriginal="0" smoothing_usesamecolor="1"/><display_params mass_precision="4" time_precision="1" structure_size="30" chrom_peak_label="Index"/><calibration_params calibration_range="0.05" calibration_listname="Samples Recalibration Diabetes" calibration_listgroupname="ESI" calibration_fit_mode="2" calibration_intensitythreshold="1000"/><calibration_params calibration_range="0.05" calibration_listname="Lockmass 1222" calibration_listgroupname="ESI" calibration_intensitythreshold="1000" calibration_lockmassmode="0"/><library_search_params del_prev_res="1"><library_search_basic_params accept_score="50" allowmasses_above="0" allowmasses_below="0" desired_score="900" increasedepth="0" maxnr_spectra="10" match_all="0" sort_by="1" include_precursor_spectra="1" skip_low_frgamnet_spectra="1" min_effective_score="500" minmatch_score="250" min_score="400"/><library_search_basic_params add_int_range="5" extended="1" locnorm="0" root="0" hwfstp="50" hwscdp="7" intrangefac="1.9" locnormeqfac="1" locnormfac="2" locnormwin="25" masdisint="20" minsrcint="100" minspepresrc="15" threshfstp="40" maskadducts="0" maskprecursor="0"/><library_search_libraries_params add_unid="0" srcparallel="0" libraries="" librariey_unidentified=""/><library_search_match_params chrgdeconv="0" collenerg="0" fragampl="1" instrtp="2" ionmeth="1" isolwidth="0" msmsstg="2" ms_vs_msms="4" pkwidth="0" polarity="4" psd="0" precion="0" prodion="0" rgtgaspress="0" rgtion="0" refl="0" trgtgas="0" trgtgaspress="0" trapdrv="1"/><library_search_basic_params add_confirm_mode="0"/><library_search_basic_params accepted_deviation="1" apply_rt_match="0" match_columnname="1" max_deviation="5"/></library_search_params><masslist_layout layout_columntypes="1 2 6 5 3 11 4 " layout_columnwidth="30 60 45 54 45 36 48 "/><cmpdlist_layout layout_columntypes="14 20 1 23 12 26 31 6 52 " layout_columnwidth="23 55 49 60 50 37 272 61 0 "/><cmpdlist_layout layout_columntypes="24 1 2 3 5 18 18 40 7 9 8 " layout_columnwidth="-1 -1 -1 -1 -1 -1 -1 -1 -1 -1 -1 "/><cmpdlist_layout layout_columntypes="6 0 5 3 4 2 12 14 10 11 " layout_columnwidth="-1 -1 -1 -1 -1 -1 -1 -1 -1 -1 "/><cmpdlist_layout layout_columntypes="15 14 6 5 43 11 1 2 17 7 8 9 10 4 3 39 40 41 42 16 18 19 25 20 21 22 23 24 31 26 27 28 29 30 37 32 33 34 35 36 " layout_columnwidth="-1 -1 -1 -1 -1 -1 -1 -1 -1 -1 -1 -1 -1 -1 -1 -1 -1 -1 -1 -1 -1 -1 -1 -1 -1 -1 -1 -1 -1 -1 -1 -1 -1 -1 -1 -1 -1 -1 -1 -1 "/><exclusion_masses/><xml_export_parameters export_detailed_information="0" export_peptide_database_query_information="1"/><smf1D_params max_nr_formulae="500" z="1" rdb_min="0" rdb_max="80" tolerance_ppm="5" tolerance_abs="2" tolerance_ppm_MSn="5" tolerance_abs_MSn="2" use_rel_tolerance="1" use_rel_tolerance_MSn="0" lower_bound_formula="" upper_bound_formula="" electron_configuration="2" electron_configuration_MSn="0" sigma_limit="0.02" sigma_limit_MSn="0.05" HC_Ratio_min="0" HC_Ratio_max="3" filtering="1" patternsearch="0" validate_formulae="1" filter_by_elementratio="1" estimate_carbon_count="1" relative_threshold_base_peak="10" delete_previous_results="1" filter_criteriy="0" adducts_positive_mode="'M+H' " adducts_negative_mode="'M-H' " collect_adducts="0"/><smf3D_params tolerance_neutralloss="2" intensitythresholdabs2="100" intensity_threshold_abs_msms="100" auto_filter="0" nr_explained_peaks="5" highlight_unexplained_peaks="0"/><uv_parameters rt_offset="0"/><target_screening delta_rt="1.5" threshold_sigma="0.05" detection_tolerance="5" identification_tolerance="5" use_tolerance_ppm="0" compound_database="C:\BDALSystemData\BuildingBlocks\TargetScreeningDataBase.csv" use_sampleinfo_xml="0" rt_range_start="0" rt_range_end="0" additional_smoothing="0" create_chromatogram_time_slices="1" rt_window_halfwidth="45" enable_BPC="1" evaluate_qualifier_ions="1" qualifier_ion_intensity_threshold="0" group_id="':' " lc_method_id=":" ms_method_id=":" matrix_id=":" useDB="0" sortanalytes="4"/><automatic_calibration automatic_calibration="0/0" automatic_calibration_use_spectrum_type="0/0" automatic_calibration_retain_data="0/0" automatic_calibration_perform_lockmass="0/0"/><target_screening_scoring threshold1_qualityfactor="0.05" threshold1_massaccuracy="10" threshold1_retentiontime="20" threshold2_retentiontime="40" use_tolerance_ppm="0"/></DataAnalysis_processing_parameters><ms_spectrum info="+MS, 0.2-0.7min #12-41" msmsinfo="All MS" polarity="+" scanmode="fullscan" seq_nr_start="12" seq_nr_end="41" spec_index="0" spec_nrs="12/13/14/15/16/17/18/19/20/21/22/23/24/25/26/27/28/29/30/31/32/33/34/35/36/37/38/39/40/41" rt="0.447392" rt_unit="min"><ms_peaks><pk mz="80.94782109" i="1755.48" sn="461.473" a="10.3229" fwhm="0.00507787" res="15941.3" algo="Sum"/><pk mz="82.94486201" i="1559.9" sn="408.175" a="8.82077" fwhm="0.00510325" res="16253.4" algo="Sum"/><pk mz="84.04436553" i="1935.78" sn="503.403" a="11.062" fwhm="0.00494049" res="17011.3" algo="Sum"/><pk mz="84.08080696" i="1528.26" sn="397.312" a="9.12421" fwhm="0.00498542" res="16865.4" algo="Sum"/><pk mz="84.95959129" i="8900.73" sn="2299.81" a="50.267" fwhm="0.00505576" res="16804.5" algo="Sum"/><pk mz="85.02831025" i="749.413" sn="193.579" a="4.37719" fwhm="0.00534091" res="15920.2" algo="Sum"/><pk mz="86.09634775" i="7569.88" sn="1944.03" a="45.2965" fwhm="0.00523618" res="16442.6" algo="Sum"/><pk mz="90.05505983" i="956.115" sn="240.096" a="5.58381" fwhm="0.00526127" res="17116.6" algo="Sum"/><pk mz="90.97656517" i="14609" sn="3653.6" a="80.3239" fwhm="0.00510069" res="17836.1" algo="Sum"/><pk mz="91.05428208" i="1068.58" sn="267.18" a="6.3581" fwhm="0.00538911" res="16896" algo="Sum"/><pk mz="93.05719962" i="3987.83" sn="983.87" a="22.5079" fwhm="0.00516936" res="18001.7" algo="Sum"/><pk mz="94.06502086" i="7875.73" sn="1926.77" a="48.0506" fwhm="0.00547052" res="17194.9" algo="Sum"/><pk mz="95.08558701" i="973.139" sn="236.589" a="6.08259" fwhm="0.00549669" res="17298.7" algo="Sum"/><pk mz="96.07852297" i="1301.33" sn="314.069" a="9.04457" fwhm="0.00557889" res="17221.8" algo="Sum"/><pk mz="96.92165880" i="36995.1" sn="8872.56" a="213.331" fwhm="0.00529648" res="18299.3" algo="Sum"/><pk mz="97.10120364" i="1451.14" sn="347.925" a="8.48375" fwhm="0.00545345" res="17805.5" algo="Sum"/><pk mz="98.91896366" i="15659.1" sn="3687.54" a="96.4409" fwhm="0.0056672" res="17454.6" algo="Sum"/><pk mz="98.99550551" i="1999.82" sn="470.401" a="12.1181" fwhm="0.00522775" res="18936.6" algo="Sum"/><pk mz="100.91679458" i="1074.91" sn="248.435" a="6.23993" fwhm="0.00540139" res="18683.5" algo="Sum"/><pk mz="101.07108019" i="753.135" sn="173.899" a="4.97634" fwhm="0.00582058" res="17364.4" algo="Sum"/><pk mz="102.05494275" i="3388.75" sn="775.364" a="21.4848" fwhm="0.00570587" res="17886" algo="Sum"/><pk mz="102.09133863" i="752.781" sn="172.146" a="4.48646" fwhm="0.00551632" res="18507.2" algo="Sum"/><pk mz="103.03900604" i="1500.18" sn="339.304" a="9.73159" fwhm="0.00600888" res="17147.8" algo="Sum"/><pk mz="103.05434520" i="2217.95" sn="501.495" a="14.5761" fwhm="0.00590276" res="17458.7" algo="Sum"/><pk mz="104.05294192" i="1473.7" sn="328.961" a="10.8077" fwhm="0.00598144" res="17396" algo="Sum"/><pk mz="104.10692128" i="14157.2" sn="3158.09" a="90.8184" fwhm="0.00576994" res="18043" algo="Sum"/><pk mz="104.99230786" i="4690.38" sn="1037.79" a="31.2397" fwhm="0.00590309" res="17786" algo="Sum"/><pk mz="105.11049154" i="848.549" sn="187.628" a="5.63824" fwhm="0.00591311" res="17775.8" algo="Sum"/><pk mz="106.08618112" i="1716.34" sn="376.504" a="11.6261" fwhm="0.00626076" res="16944.6" algo="Sum"/><pk mz="106.95050662" i="8227.26" sn="1789.36" a="54.0039" fwhm="0.0058997" res="18128.1" algo="Sum"/><pk mz="107.04913553" i="2594" sn="564.208" a="16.5102" fwhm="0.00581625" res="18405.2" algo="Sum"/><pk mz="108.08084611" i="4946.52" sn="1065.94" a="32.205" fwhm="0.00603446" res="17910.6" algo="Sum"/><pk mz="109.10109445" i="1121.5" sn="237.877" a="7.59947" fwhm="0.00612036" res="17825.9" algo="Sum"/><pk mz="110.00872278" i="16201.9" sn="3384.06" a="110.633" fwhm="0.00603076" res="18241.3" algo="Sum"/><pk mz="110.07124950" i="4106.91" sn="857.215" a="28.1258" fwhm="0.00608816" res="18079.6" algo="Sum"/><pk mz="111.00986938" i="2575.55" sn="531.978" a="19.9357" fwhm="0.00697578" res="15913.6" algo="Sum"/><pk mz="111.11668166" i="2005.04" sn="413.511" a="12.8864" fwhm="0.0058727" res="18920.9" algo="Sum"/><pk mz="112.00620685" i="2662.52" sn="543.955" a="18.1071" fwhm="0.00619099" res="18091.8" algo="Sum"/><pk mz="112.05208268" i="863.642" sn="176.441" a="6.20875" fwhm="0.00641125" res="17477.4" algo="Sum"/><pk mz="112.89559664" i="84460.6" sn="17014" a="535.27" fwhm="0.00578613" res="19511.4" algo="Sum"/><pk mz="114.06610243" i="9672.55" sn="1924.16" a="67.0202" fwhm="0.00617533" res="18471.3" algo="Sum"/><pk mz="114.09121590" i="5650.43" sn="1123.68" a="39.4747" fwhm="0.00619149" res="18427.1" algo="Sum"/><pk mz="114.89301474" i="38190.4" sn="7501.67" a="262.193" fwhm="0.00625935" res="18355.4" algo="Sum"/><pk mz="115.03704079" i="1185.24" sn="232.456" a="8.4287" fwhm="0.00622674" res="18474.7" algo="Sum"/><pk mz="116.05281857" i="3083.79" sn="598.741" a="22.7027" fwhm="0.00682045" res="17015.4" algo="Sum"/><pk mz="116.07053454" i="20692.5" sn="4017.62" a="138.2" fwhm="0.00618609" res="18763.2" algo="Sum"/><pk mz="116.89104665" i="4130.65" sn="795.636" a="30.3477" fwhm="0.0064778" res="18044.9" algo="Sum"/><pk mz="116.99246240" i="732.05" sn="140.85" a="5.63447" fwhm="0.00670919" res="17437.7" algo="Sum"/><pk mz="117.07386428" i="1331.83" sn="256.165" a="10.4929" fwhm="0.00700507" res="16712.7" algo="Sum"/><pk mz="118.06499584" i="1014.84" sn="192.602" a="8.06003" fwhm="0.00684679" res="17243.9" algo="Sum"/><pk mz="118.08621675" i="27408.2" sn="5201.05" a="191.168" fwhm="0.00623462" res="18940.4" algo="Sum"/><pk mz="119.01693265" i="1051.39" sn="197.325" a="7.50414" fwhm="0.00663069" res="17949.4" algo="Sum"/><pk mz="119.04937126" i="920.825" sn="172.782" a="6.60096" fwhm="0.0064431" res="18477" algo="Sum"/><pk mz="119.08888650" i="1792.62" sn="336.3" a="15.763" fwhm="0.00760592" res="15657.4" algo="Sum"/><pk mz="120.00325736" i="1820.88" sn="337.268" a="13.0268" fwhm="0.00624225" res="19224.4" algo="Sum"/><pk mz="120.06568930" i="890.619" sn="164.827" a="5.64717" fwhm="0.00635986" res="18878.7" algo="Sum"/><pk mz="120.08083414" i="28057.9" sn="5192.66" a="208.398" fwhm="0.00655142" res="18329" algo="Sum"/><pk mz="120.96645224" i="1200.04" sn="219.715" a="8.48476" fwhm="0.00624358" res="19374.5" algo="Sum"/><pk mz="120.99557876" i="1181.55" sn="216.272" a="9.07496" fwhm="0.00636434" res="19011.5" algo="Sum"/><pk mz="121.02892248" i="1246.13" sn="227.881" a="8.81418" fwhm="0.00612304" res="19766.1" algo="Sum"/><pk mz="121.08416397" i="2700.88" sn="493.137" a="19.7252" fwhm="0.00654509" res="18500" algo="Sum"/><pk mz="121.10120825" i="734.81" sn="134.106" a="5.31929" fwhm="0.00663615" res="18248.7" algo="Sum"/><pk mz="122.92459020" i="9364.2" sn="1667.5" a="66.3371" fwhm="0.00656743" res="18717.3" algo="Sum"/><pk mz="123.04422969" i="1577.08" sn="280.583" a="13.6157" fwhm="0.00686813" res="17915.2" algo="Sum"/><pk mz="123.11705859" i="856.67" sn="152.411" a="6.10188" fwhm="0.00655256" res="18789.2" algo="Sum"/><pk mz="124.92286801" i="1440.17" sn="248.913" a="10.4207" fwhm="0.00660146" res="18923.5" algo="Sum"/><pk mz="125.02125978" i="2072.41" sn="357.802" a="17.3463" fwhm="0.00746937" res="16737.8" algo="Sum"/><pk mz="125.13262971" i="903.604" sn="155.492" a="7.35434" fwhm="0.00775412" res="16137.6" algo="Sum"/><pk mz="125.98645482" i="4221.23" sn="714.342" a="31.6665" fwhm="0.0067908" res="18552.5" algo="Sum"/><pk mz="128.01964197" i="11702.4" sn="1930.81" a="97.6824" fwhm="0.00735113" res="17415" algo="Sum"/><pk mz="128.06858364" i="2896.95" sn="477.603" a="23.1451" fwhm="0.00721081" res="17760.6" algo="Sum"/><pk mz="128.98666204" i="700.738" sn="113.511" a="5.30694" fwhm="0.00698188" res="18474.5" algo="Sum"/><pk mz="129.02049403" i="1981.42" sn="320.966" a="18.6171" fwhm="0.00827631" res="15589.1" algo="Sum"/><pk mz="129.05441650" i="899.701" sn="145.741" a="6.09731" fwhm="0.00734127" res="17579.3" algo="Sum"/><pk mz="129.06630444" i="2484.61" sn="402.477" a="21.3509" fwhm="0.00764557" res="16881.2" algo="Sum"/><pk mz="130.01733622" i="1955.32" sn="312.613" a="15.8077" fwhm="0.00713873" res="18213" algo="Sum"/><pk mz="130.05014417" i="17750.6" sn="2837.86" a="131.439" fwhm="0.00681493" res="19083.1" algo="Sum"/><pk mz="130.06384946" i="845.643" sn="135.169" a="5.49904" fwhm="0.0114476" res="11361.7" algo="Sum"/><pk mz="130.08654780" i="7861.88" sn="1256.47" a="61.2914" fwhm="0.00693338" res="18762.3" algo="Sum"/><pk mz="130.15931190" i="5219.99" sn="832.977" a="40.7291" fwhm="0.00705797" res="18441.5" algo="Sum"/><pk mz="131.05160224" i="1530.46" sn="239.005" a="19.1878" fwhm="0.0102031" res="12844.3" algo="Sum"/><pk mz="131.08861845" i="691.912" sn="107.926" a="7.1871" fwhm="0.00919817" res="14251.6" algo="Sum"/><pk mz="132.06606788" i="2485.86" sn="376.572" a="21.1575" fwhm="0.00770306" res="17144.6" algo="Sum"/><pk mz="132.07767372" i="2423.32" sn="367.038" a="22.853" fwhm="0.00880565" res="14999.2" algo="Sum"/><pk mz="132.10221927" i="11649.2" sn="1763.61" a="87.512" fwhm="0.00687377" res="19218.3" algo="Sum"/><pk mz="132.98770206" i="1207.72" sn="178.632" a="10.2548" fwhm="0.00714972" res="18600.4" algo="Sum"/><pk mz="133.03229085" i="1590.95" sn="235.093" a="13.2274" fwhm="0.00752536" res="17677.9" algo="Sum"/><pk mz="133.10114494" i="1255.9" sn="185.378" a="16.6725" fwhm="0.0128622" res="10348.2" algo="Sum"/><pk mz="134.01927902" i="2579.1" sn="374.242" a="20.6513" fwhm="0.00687568" res="19491.8" algo="Sum"/><pk mz="135.00325030" i="26618.2" sn="3791.52" a="213.059" fwhm="0.00707729" res="19075.6" algo="Sum"/><pk mz="135.11714172" i="1143.65" sn="162.908" a="9.52968" fwhm="0.00721452" res="18728.5" algo="Sum"/><pk mz="135.97772511" i="923.505" sn="129.994" a="6.68215" fwhm="0.00605318" res="22463.8" algo="Sum"/><pk mz="136.00665004" i="934.536" sn="131.543" a="8.16115" fwhm="0.00801958" res="16959.3" algo="Sum"/><pk mz="136.02196751" i="2355.02" sn="331.486" a="20.9759" fwhm="0.00807329" res="16848.4" algo="Sum"/><pk mz="136.04854846" i="8835.83" sn="1243.58" a="70.4417" fwhm="0.0073432" res="18527.2" algo="Sum"/><pk mz="136.07531964" i="8000.16" sn="1125.61" a="65.999" fwhm="0.00749722" res="18150.1" algo="Sum"/><pk mz="137.06010138" i="2627.24" sn="363.694" a="23.2169" fwhm="0.00762329" res="17979.1" algo="Sum"/><pk mz="137.07759023" i="691.32" sn="95.6713" a="7.65022" fwhm="0.0140895" res="9729.08" algo="Sum"/><pk mz="137.13291473" i="689.369" sn="95.2812" a="5.92542" fwhm="0.00737856" res="18585.3" algo="Sum"/><pk mz="138.05342750" i="1050.55" sn="143.321" a="10.2188" fwhm="0.00853288" res="16179" algo="Sum"/><pk mz="138.90689182" i="2402.49" sn="323.279" a="19.8183" fwhm="0.00763772" res="18187" algo="Sum"/><pk mz="139.04040365" i="1203.74" sn="161.5" a="9.7673" fwhm="0.00918447" res="15138.6" algo="Sum"/><pk mz="139.04914584" i="988.554" sn="132.617" a="8.90637" fwhm="0.00927996" res="14983.8" algo="Sum"/><pk mz="139.91519847" i="960.618" sn="127.135" a="7.91867" fwhm="0.00749722" res="18662.3" algo="Sum"/><pk mz="140.06863955" i="24532.5" sn="3232.83" a="197.227" fwhm="0.00730787" res="19166.8" algo="Sum"/><pk mz="140.90404889" i="1551.92" sn="200.996" a="13.2486" fwhm="0.00775949" res="18158.9" algo="Sum"/><pk mz="141.07147627" i="1592.3" sn="206.171" a="14.8035" fwhm="0.0082247" res="17152.2" algo="Sum"/><pk mz="143.01737518" i="1371.05" sn="171.923" a="14.2721" fwhm="0.0111868" res="12784.4" algo="Sum"/><pk mz="143.08199955" i="1065.27" sn="133.334" a="10.4039" fwhm="0.00847195" res="16888.9" algo="Sum"/><pk mz="143.99746785" i="1530.42" sn="187.04" a="15.1606" fwhm="0.0081506" res="17667.1" algo="Sum"/><pk mz="144.08151794" i="1069.94" sn="130.579" a="9.85199" fwhm="0.00855298" res="16845.8" algo="Sum"/><pk mz="145.04961461" i="1405.98" sn="167.671" a="13.1788" fwhm="0.00787642" res="18415.7" algo="Sum"/><pk mz="146.03007486" i="2205.5" sn="258.099" a="20.4156" fwhm="0.0080644" res="18108" algo="Sum"/><pk mz="146.06045269" i="3423.34" sn="400.591" a="29.622" fwhm="0.00760907" res="19195.6" algo="Sum"/><pk mz="146.11811973" i="1212.64" sn="141.872" a="10.2583" fwhm="0.00760877" res="19203.9" algo="Sum"/><pk mz="147.04458427" i="887.506" sn="101.835" a="8.48324" fwhm="0.00810142" res="18150.5" algo="Sum"/><pk mz="147.07697105" i="4976.97" sn="571.074" a="46.0738" fwhm="0.00805152" res="18267" algo="Sum"/><pk mz="147.11399371" i="4493.94" sn="515.649" a="41.2019" fwhm="0.00836612" res="17584.5" algo="Sum"/><pk mz="148.02658562" i="1095.2" sn="123.721" a="11.7205" fwhm="0.0091509" res="16176.2" algo="Sum"/><pk mz="148.06121639" i="1405.05" sn="158.707" a="12.9278" fwhm="0.00831482" res="17806.9" algo="Sum"/><pk mz="148.93604209" i="1385.83" sn="153.682" a="12.1099" fwhm="0.00779167" res="19114.8" algo="Sum"/><pk mz="149.02358951" i="15938.6" sn="1765.37" a="142.181" fwhm="0.00810258" res="18392.1" algo="Sum"/><pk mz="149.06035429" i="1963.3" sn="217.254" a="17.9643" fwhm="0.00798339" res="18671.3" algo="Sum"/><pk mz="149.13299349" i="891.166" sn="98.4045" a="8.42969" fwhm="0.00835105" res="17858" algo="Sum"/><pk mz="149.99315337" i="1492.04" sn="161.806" a="13.0175" fwhm="0.0079514" res="18863.7" algo="Sum"/><pk mz="150.01451098" i="2179.45" sn="236.262" a="19.7535" fwhm="0.00839692" res="17865.4" algo="Sum"/><pk mz="150.02664123" i="1449.49" sn="157.12" a="12.6742" fwhm="0.00880715" res="17034.6" algo="Sum"/><pk mz="150.05944824" i="1454.36" sn="157.561" a="13.4482" fwhm="0.00837087" res="17926.4" algo="Sum"/><pk mz="150.97727768" i="13306.1" sn="1424.83" a="114.48" fwhm="0.00788551" res="19146.2" algo="Sum"/><pk mz="151.04843821" i="1638.05" sn="175.354" a="16.3547" fwhm="0.00796823" res="18956.3" algo="Sum"/><pk mz="152.02287167" i="11396.5" sn="1211.92" a="120.75" fwhm="0.00900738" res="16877.6" algo="Sum"/><pk mz="152.97559813" i="1023.21" sn="107.633" a="10.3029" fwhm="0.00873092" res="17521.1" algo="Sum"/><pk mz="153.02525672" i="747.806" sn="78.6597" a="11.0444" fwhm="0.0113421" res="13491.7" algo="Sum"/><pk mz="154.02342383" i="1111.49" sn="116.178" a="15.5933" fwhm="0.0128711" res="11966.6" algo="Sum"/><pk mz="154.08496807" i="969.537" sn="101.344" a="9.45585" fwhm="0.00851221" res="18101.6" algo="Sum"/><pk mz="154.88102702" i="1417.4" sn="146.404" a="12.8842" fwhm="0.00830078" res="18658.6" algo="Sum"/><pk mz="154.97358319" i="707.848" sn="73.067" a="8.14467" fwhm="0.0110746" res="13993.6" algo="Sum"/><pk mz="156.04264329" i="13029.9" sn="1311.77" a="112.029" fwhm="0.00784773" res="19883.8" algo="Sum"/><pk mz="156.07738986" i="4299.31" sn="431.984" a="40.0375" fwhm="0.00830278" res="18798.2" algo="Sum"/><pk mz="156.87818269" i="1035.08" sn="102.118" a="9.42665" fwhm="0.00845013" res="18565.2" algo="Sum"/><pk mz="157.04661273" i="848.794" sn="83.4167" a="9.96307" fwhm="0.00939703" res="16712.4" algo="Sum"/><pk mz="157.08343652" i="3477.01" sn="341.495" a="38.6698" fwhm="0.0098953" res="15874.5" algo="Sum"/><pk mz="158.04018308" i="1342" sn="128.874" a="13.1093" fwhm="0.0086746" res="18218.7" algo="Sum"/><pk mz="158.96456842" i="11209.5" sn="1058.02" a="101.734" fwhm="0.00828582" res="19185.1" algo="Sum"/><pk mz="159.00889449" i="1096.98" sn="103.471" a="16.7102" fwhm="0.0174068" res="9134.85" algo="Sum"/><pk mz="159.04221417" i="3330.05" sn="314.083" a="35.5701" fwhm="0.00864465" res="18397.8" algo="Sum"/><pk mz="159.07728460" i="1987.18" sn="187.429" a="21.3226" fwhm="0.00853062" res="18647.8" algo="Sum"/><pk mz="159.09178558" i="844.871" sn="79.6876" a="7.85634" fwhm="0.00865257" res="18386.7" algo="Sum"/><pk mz="160.03548702" i="1075.02" sn="99.9971" a="11.796" fwhm="0.00928518" res="17235.6" algo="Sum"/><pk mz="160.06097210" i="27991.3" sn="2603.71" a="251.903" fwhm="0.00810552" res="19747.1" algo="Sum"/><pk mz="160.13411210" i="1187.38" sn="110.448" a="11.0398" fwhm="0.0081503" res="19647.6" algo="Sum"/><pk mz="161.02086295" i="749.523" sn="68.4865" a="11.1494" fwhm="0.0141504" res="11379.3" algo="Sum"/><pk mz="161.06439765" i="1863.15" sn="170.203" a="19.5097" fwhm="0.00885524" res="18188.6" algo="Sum"/><pk mz="161.09690160" i="1034.68" sn="94.5144" a="11.1696" fwhm="0.00922882" res="17455.8" algo="Sum"/><pk mz="161.13270337" i="1114.46" sn="101.8" a="11.7812" fwhm="0.00957971" res="16820.2" algo="Sum"/><pk mz="162.05071544" i="3163.16" sn="283.388" a="33.6754" fwhm="0.00846395" res="19146" algo="Sum"/><pk mz="162.11303386" i="42594.3" sn="3807.28" a="386.248" fwhm="0.00829973" res="19532.3" algo="Sum"/><pk mz="163.03688111" i="754.198" sn="65.9951" a="9.78897" fwhm="0.0115975" res="14058" algo="Sum"/><pk mz="163.07593216" i="679.537" sn="59.4189" a="8.41911" fwhm="0.00957248" res="17035.9" algo="Sum"/><pk mz="163.11699278" i="3521.31" sn="307.687" a="46.158" fwhm="0.0116563" res="13993.9" algo="Sum"/><pk mz="164.03008228" i="2349.48" sn="202.447" a="23.3947" fwhm="0.00855587" res="19171.6" algo="Sum"/><pk mz="164.90999632" i="713.585" sn="61.1028" a="7.02482" fwhm="0.00918471" res="17954.8" algo="Sum"/><pk mz="164.93102393" i="1896.81" sn="162.425" a="19.3168" fwhm="0.00922829" res="17872.3" algo="Sum"/><pk mz="164.99352428" i="796.544" sn="68.208" a="7.69237" fwhm="0.00928706" res="17766" algo="Sum"/><pk mz="165.01386031" i="5538.71" sn="474.284" a="53.4758" fwhm="0.00858085" res="19230.5" algo="Sum"/><pk mz="165.05527822" i="5148.72" sn="440.889" a="49.0657" fwhm="0.00850586" res="19404.9" algo="Sum"/><pk mz="165.98852598" i="1607.01" sn="137.018" a="16.7629" fwhm="0.00933948" res="17772.8" algo="Sum"/><pk mz="166.02679581" i="16306.2" sn="1390.3" a="140.241" fwhm="0.00784883" res="21153.1" algo="Sum"/><pk mz="166.08685156" i="11379.9" sn="970.28" a="109.245" fwhm="0.00869627" res="19098.6" algo="Sum"/><pk mz="166.52838959" i="1776.12" sn="150.821" a="16.5498" fwhm="0.00848796" res="19619.4" algo="Sum"/><pk mz="166.95137511" i="4483.06" sn="378.987" a="43.6982" fwhm="0.00871143" res="19164.6" algo="Sum"/><pk mz="167.03189748" i="993.546" sn="83.9921" a="15.7936" fwhm="0.012701" res="13151.1" algo="Sum"/><pk mz="167.09000324" i="1246.35" sn="105.363" a="13.0113" fwhm="0.00868684" res="19234.9" algo="Sum"/><pk mz="169.03653264" i="1219.42" sn="100.912" a="12.6803" fwhm="0.00947642" res="17837.6" algo="Sum"/><pk mz="169.05896855" i="3828.58" sn="316.573" a="38.2571" fwhm="0.00873538" res="19353.4" algo="Sum"/><pk mz="169.09576441" i="1460.99" sn="120.721" a="19.7595" fwhm="0.00975847" res="17328.1" algo="Sum"/><pk mz="169.98646969" i="937.182" sn="75.8361" a="9.83042" fwhm="0.00948972" res="17912.7" algo="Sum"/><pk mz="170.05967643" i="1178.36" sn="95.1699" a="12.4688" fwhm="0.00961847" res="17680.5" algo="Sum"/><pk mz="170.09411710" i="2017.96" sn="162.926" a="24.1861" fwhm="0.0103047" res="16506.4" algo="Sum"/><pk mz="170.85473199" i="1273.54" sn="101.347" a="12.8234" fwhm="0.00937756" res="18219.5" algo="Sum"/><pk mz="171.09959062" i="1577.21" sn="124.821" a="16.2015" fwhm="0.00923844" res="18520.4" algo="Sum"/><pk mz="172.09538452" i="1070.13" sn="83.5487" a="11.3661" fwhm="0.009223" res="18659.4" algo="Sum"/><pk mz="172.85216150" i="1014.08" sn="78.0862" a="10.2867" fwhm="0.00892316" res="19371.2" algo="Sum"/><pk mz="172.98049933" i="1151.53" sn="88.5633" a="10.897" fwhm="0.00864318" res="20013.5" algo="Sum"/><pk mz="173.07926912" i="3654.23" sn="280.991" a="38.3226" fwhm="0.009395" res="18422.5" algo="Sum"/><pk mz="174.93843853" i="3914.67" sn="293.402" a="39.4246" fwhm="0.00920622" res="19002.2" algo="Sum"/><pk mz="175.03217558" i="32989.1" sn="2472.46" a="315.666" fwhm="0.00860935" res="20330.5" algo="Sum"/><pk mz="175.11961499" i="5499.85" sn="411.115" a="58.1022" fwhm="0.00927802" res="18874.7" algo="Sum"/><pk mz="175.14845513" i="714.442" sn="53.3299" a="8.27484" fwhm="0.010415" res="16816.9" algo="Sum"/><pk mz="175.53369352" i="3630.04" sn="267.309" a="33.5178" fwhm="0.00861025" res="20386.6" algo="Sum"/><pk mz="176.03392166" i="1168.76" sn="85.1333" a="15.4654" fwhm="0.0119241" res="14762.9" algo="Sum"/><pk mz="176.06645272" i="4679.02" sn="340.44" a="49.549" fwhm="0.00957702" res="18384.3" algo="Sum"/><pk mz="177.02625146" i="2132" sn="151.076" a="23.8377" fwhm="0.0102975" res="17191.2" algo="Sum"/><pk mz="177.06191268" i="1236.73" sn="87.533" a="19.0825" fwhm="0.0121777" res="14539.9" algo="Sum"/><pk mz="178.02483141" i="1428.84" sn="99.3132" a="15.3871" fwhm="0.00916293" res="19428.8" algo="Sum"/><pk mz="178.05931315" i="1179.23" sn="81.9636" a="13.4557" fwhm="0.00982322" res="18126.4" algo="Sum"/><pk mz="180.00400082" i="1850.57" sn="124.8" a="20.1992" fwhm="0.00957554" res="18798.3" algo="Sum"/><pk mz="180.90442652" i="1129.97" sn="74.7137" a="11.7241" fwhm="0.00954106" res="18960.6" algo="Sum"/><pk mz="180.98771258" i="1249.5" sn="82.5974" a="13.9443" fwhm="0.00982798" res="18415.6" algo="Sum"/><pk mz="181.08564797" i="1729.05" sn="114.301" a="20.3874" fwhm="0.0100104" res="18089.8" algo="Sum"/><pk mz="182.08223816" i="2705.52" sn="175.572" a="30.4531" fwhm="0.00992169" res="18351.9" algo="Sum"/><pk mz="184.07402455" i="2875.97" sn="176.214" a="30.5598" fwhm="0.00996363" res="18474.6" algo="Sum"/><pk mz="184.09490515" i="5082.87" sn="311.347" a="58.8338" fwhm="0.0103201" res="17838.5" algo="Sum"/><pk mz="185.03294454" i="4155.51" sn="248.821" a="46.5117" fwhm="0.00977216" res="18934.7" algo="Sum"/><pk mz="185.06999641" i="927.117" sn="55.5087" a="14.4328" fwhm="0.0143111" res="12931.9" algo="Sum"/><pk mz="185.11537005" i="29665.4" sn="1775.8" a="317.382" fwhm="0.00957136" res="19340.6" algo="Sum"/><pk mz="186.11857068" i="2813.84" sn="166.737" a="33.8382" fwhm="0.0100999" res="18427.7" algo="Sum"/><pk mz="187.05830610" i="2538.91" sn="147.691" a="33.6813" fwhm="0.0103362" res="18097.4" algo="Sum"/><pk mz="188.07099450" i="19665.8" sn="1128.23" a="208.56" fwhm="0.00953347" res="19727.4" algo="Sum"/><pk mz="189.02184964" i="1790.21" sn="100.849" a="26.8014" fwhm="0.0132943" res="14218.3" algo="Sum"/><pk mz="189.07455536" i="3860.46" sn="217.385" a="42.4409" fwhm="0.0118455" res="15961.7" algo="Sum"/><pk mz="189.08624733" i="2833.25" sn="159.451" a="30.4301" fwhm="0.0104128" res="18159" algo="Sum"/><pk mz="190.91243348" i="1515.78" sn="80.925" a="17.2025" fwhm="0.0104047" res="18348.7" algo="Sum"/><pk mz="191.00912666" i="1383.19" sn="73.5679" a="18.1342" fwhm="0.0107465" res="17774" algo="Sum"/><pk mz="191.04068318" i="12185.6" sn="647.501" a="139.951" fwhm="0.0102429" res="18651" algo="Sum"/><pk mz="191.07693268" i="3579.84" sn="189.937" a="44.1403" fwhm="0.010454" res="18277.8" algo="Sum"/><pk mz="192.02534681" i="1018.04" sn="52.9507" a="10.1721" fwhm="0.0102941" res="18653.9" algo="Sum"/><pk mz="192.04099751" i="2535.57" sn="131.881" a="30.3664" fwhm="0.0110483" res="17381.9" algo="Sum"/><pk mz="192.96230717" i="1178.35" sn="60.2346" a="13.842" fwhm="0.0101086" res="19088.9" algo="Sum"/><pk mz="193.00054207" i="1139.35" sn="58.2371" a="15.2554" fwhm="0.0116509" res="16565.3" algo="Sum"/><pk mz="194.03233951" i="676.486" sn="34.2009" a="9.40709" fwhm="0.0164869" res="11768.9" algo="Sum"/><pk mz="195.10036282" i="780.522" sn="38.7843" a="11.0808" fwhm="0.01084" res="17998.2" algo="Sum"/><pk mz="196.86549071" i="3397.95" sn="163.087" a="41.4516" fwhm="0.0101733" res="19351.2" algo="Sum"/><pk mz="197.07927299" i="1026.33" sn="48.8853" a="12.2299" fwhm="0.0099082" res="19890.5" algo="Sum"/><pk mz="197.11445482" i="681.792" sn="32.4287" a="8.71776" fwhm="0.0135036" res="14597.2" algo="Sum"/><pk mz="198.08567749" i="906.744" sn="42.3197" a="12.4447" fwhm="0.0113768" res="17411.4" algo="Sum"/><pk mz="198.86259757" i="3060.44" sn="141.25" a="35.6311" fwhm="0.0106368" res="18695.7" algo="Sum"/><pk mz="199.12998575" i="715.641" sn="32.7916" a="9.53067" fwhm="0.0111913" res="17793.3" algo="Sum"/><pk mz="200.04133044" i="1891.75" sn="85.6488" a="21.7197" fwhm="0.0105166" res="19021.6" algo="Sum"/><pk mz="200.06894672" i="2141.99" sn="96.978" a="27.2607" fwhm="0.0109022" res="18351.2" algo="Sum"/><pk mz="200.85962023" i="1010.02" sn="45.1181" a="10.9762" fwhm="0.00992339" res="20241" algo="Sum"/><pk mz="201.08858642" i="1740.25" sn="77.601" a="22.3413" fwhm="0.0110662" res="18171.5" algo="Sum"/><pk mz="201.18549298" i="1809.21" sn="80.6726" a="21.4681" fwhm="0.0104708" res="19213.9" algo="Sum"/><pk mz="202.03358807" i="2290.8" sn="101.098" a="28.2819" fwhm="0.0109486" res="18452.9" algo="Sum"/><pk mz="202.99052933" i="866.29" sn="37.5656" a="11.1651" fwhm="0.0101279" res="20042.8" algo="Sum"/><pk mz="203.03325033" i="3228.36" sn="139.994" a="32.1249" fwhm="0.0101428" res="20017.5" algo="Sum"/><pk mz="203.05326553" i="202147" sn="8765.86" a="1985.16" fwhm="0.00880181" res="23069.5" algo="Sum"/><pk mz="203.14924049" i="729.256" sn="31.5728" a="11.9463" fwhm="0.0129807" res="15650.1" algo="Sum"/><pk mz="204.05678163" i="13179.3" sn="558.698" a="161.377" fwhm="0.0110305" res="18499.4" algo="Sum"/><pk mz="204.12352045" i="9290.96" sn="392.932" a="104.457" fwhm="0.0101099" res="20190.5" algo="Sum"/><pk mz="205.00210587" i="761.836" sn="31.492" a="10.2424" fwhm="0.011748" res="17449.9" algo="Sum"/><pk mz="205.05784896" i="2913.57" sn="120.167" a="45.5106" fwhm="0.0126" res="16274.4" algo="Sum"/><pk mz="205.09675215" i="4213.39" sn="173.578" a="56.9063" fwhm="0.0167082" res="12275.2" algo="Sum"/><pk mz="205.12586500" i="1112.23" sn="45.7809" a="15.5269" fwhm="0.0119315" res="17191.9" algo="Sum"/><pk mz="206.89424177" i="7341.75" sn="291.124" a="83.1159" fwhm="0.0103479" res="19993.9" algo="Sum"/><pk mz="206.98221097" i="742.407" sn="29.4128" a="9.59051" fwhm="0.011222" res="18444.3" algo="Sum"/><pk mz="207.01468817" i="7155.06" sn="283.47" a="89.1127" fwhm="0.010864" res="19055" algo="Sum"/><pk mz="207.05116002" i="1447.2" sn="57.3357" a="21.9126" fwhm="0.0118833" res="17423.6" algo="Sum"/><pk mz="207.11023350" i="1262.68" sn="50.024" a="18.8723" fwhm="0.0117042" res="17695.4" algo="Sum"/><pk mz="208.01628887" i="674.619" sn="26.5106" a="11.2242" fwhm="0.0137557" res="15122.2" algo="Sum"/><pk mz="208.89131662" i="4421.02" sn="171.149" a="52.5796" fwhm="0.0109674" res="19046.6" algo="Sum"/><pk mz="208.93602365" i="715.811" sn="27.7059" a="10.1087" fwhm="0.0122831" res="17010.1" algo="Sum"/><pk mz="209.11554702" i="741.822" sn="28.7086" a="10.4911" fwhm="0.0126532" res="16526.7" algo="Sum"/><pk mz="210.05067228" i="2328.11" sn="89.1473" a="28.5855" fwhm="0.0106741" res="19678.5" algo="Sum"/><pk mz="210.88849123" i="747.351" sn="28.3195" a="9.00537" fwhm="0.0106846" res="19737.5" algo="Sum"/><pk mz="212.83952825" i="2410.88" sn="87.7556" a="29.0151" fwhm="0.0112088" res="18988.6" algo="Sum"/><pk mz="213.00026866" i="2108.48" sn="76.1936" a="25.5503" fwhm="0.0107842" res="19751.1" algo="Sum"/><pk mz="213.11007655" i="1009.14" sn="36.3692" a="13.9365" fwhm="0.0108013" res="19730" algo="Sum"/><pk mz="213.14667756" i="1874.8" sn="67.4871" a="22.8187" fwhm="0.0111297" res="19151.2" algo="Sum"/><pk mz="214.00650980" i="1091.91" sn="38.5555" a="15.002" fwhm="0.0116925" res="18302.9" algo="Sum"/><pk mz="214.05821858" i="695.387" sn="24.5487" a="9.64534" fwhm="0.0122192" res="17518.2" algo="Sum"/><pk mz="214.83643706" i="2659.66" sn="92.28" a="31.0474" fwhm="0.0109615" res="19599.2" algo="Sum"/><pk mz="215.01648365" i="2855.82" sn="98.9763" a="34.7222" fwhm="0.0108658" res="19788.3" algo="Sum"/><pk mz="216.01583637" i="1217.71" sn="41.7701" a="16.8348" fwhm="0.0116085" res="18608.5" algo="Sum"/><pk mz="216.83358499" i="1052.57" sn="35.6045" a="12.5743" fwhm="0.0108718" res="19944.6" algo="Sum"/><pk mz="216.92303195" i="21361.5" sn="722.144" a="245.287" fwhm="0.0105838" res="20495.9" algo="Sum"/><pk mz="217.08236864" i="1742.92" sn="58.9058" a="26.7748" fwhm="0.0115198" res="18844.2" algo="Sum"/><pk mz="217.10527663" i="2856.63" sn="96.5508" a="41.5409" fwhm="0.0117023" res="18552.4" algo="Sum"/><pk mz="218.13857162" i="971.231" sn="32.4468" a="12.6813" fwhm="0.0114314" res="19082.4" algo="Sum"/><pk mz="218.92013609" i="6912.6" sn="227.668" a="82.4858" fwhm="0.0109227" res="20042.7" algo="Sum"/><pk mz="219.02722047" i="326194" sn="10694.8" a="3092.37" fwhm="0.00860978" res="25439.4" algo="Sum"/><pk mz="219.08354239" i="1754.46" sn="57.3799" a="33.2111" fwhm="0.0130843" res="16744" algo="Sum"/><pk mz="220.03046264" i="20416.1" sn="654.059" a="252.11" fwhm="0.0110523" res="19908.2" algo="Sum"/><pk mz="220.06729462" i="1042.96" sn="33.3682" a="14.2889" fwhm="0.0122189" res="18010.4" algo="Sum"/><pk mz="220.93452570" i="1321.87" sn="41.6199" a="17.246" fwhm="0.011367" res="19436.5" algo="Sum"/><pk mz="221.02577232" i="22995.5" sn="722.86" a="307.382" fwhm="0.011945" res="18503.6" algo="Sum"/><pk mz="221.06372919" i="2021.02" sn="63.5118" a="27.3804" fwhm="0.0115657" res="19113.8" algo="Sum"/><pk mz="221.11685805" i="1056.42" sn="33.1703" a="13.2883" fwhm="0.0114327" res="19340.7" algo="Sum"/><pk mz="222.02918218" i="1581.86" sn="49.1186" a="23.9601" fwhm="0.0128732" res="17247.4" algo="Sum"/><pk mz="222.86810057" i="8434.33" sn="259.676" a="101.573" fwhm="0.0109497" res="20353.9" algo="Sum"/><pk mz="222.98867431" i="916.675" sn="28.2127" a="12.4436" fwhm="0.0126669" res="17604.1" algo="Sum"/><pk mz="223.06466601" i="884.676" sn="27.2278" a="13.3882" fwhm="0.0129167" res="17269.5" algo="Sum"/><pk mz="223.09582400" i="1257.54" sn="38.7036" a="20.2763" fwhm="0.0127315" res="17523.1" algo="Sum"/><pk mz="224.86523798" i="5900.79" sn="178.328" a="72.1421" fwhm="0.0109541" res="20528" algo="Sum"/><pk mz="225.03490647" i="9973.52" sn="301.264" a="135.045" fwhm="0.011634" res="19342.8" algo="Sum"/><pk mz="225.10996106" i="876.456" sn="26.4743" a="13.1487" fwhm="0.0126284" res="17825.7" algo="Sum"/><pk mz="226.02524321" i="1174.79" sn="34.994" a="14.2136" fwhm="0.0136239" res="16590.3" algo="Sum"/><pk mz="226.04456957" i="2697.29" sn="80.3456" a="41.1107" fwhm="0.0133634" res="16915.2" algo="Sum"/><pk mz="226.86276457" i="1332.22" sn="39.089" a="16.6305" fwhm="0.0108823" res="20846.9" algo="Sum"/><pk mz="226.95180300" i="18127.1" sn="530.323" a="212.525" fwhm="0.0108525" res="20912.3" algo="Sum"/><pk mz="226.98381727" i="729.811" sn="21.3248" a="12.1167" fwhm="0.0133972" res="16942.6" algo="Sum"/><pk mz="227.07964182" i="1965.04" sn="57.2017" a="30.5766" fwhm="0.0124766" res="18200.5" algo="Sum"/><pk mz="227.12575279" i="2537.28" sn="73.7332" a="37.6413" fwhm="0.0121778" res="18650.8" algo="Sum"/><pk mz="228.26892332" i="3269.06" sn="92.8325" a="42.0288" fwhm="0.0116959" res="19517" algo="Sum"/><pk mz="228.81327228" i="941.669" sn="26.4682" a="11.6286" fwhm="0.0113388" res="20179.6" algo="Sum"/><pk mz="229.15497201" i="2150.35" sn="60.014" a="28.9287" fwhm="0.0124838" res="18356.1" algo="Sum"/><pk mz="229.21668985" i="1052.53" sn="29.3749" a="13.9528" fwhm="0.0114961" res="19938.6" algo="Sum"/><pk mz="230.24804055" i="4644.61" sn="128.247" a="59.593" fwhm="0.0118149" res="19488" algo="Sum"/><pk mz="230.81064213" i="1031.27" sn="28.2648" a="13.1142" fwhm="0.0114444" res="20168" algo="Sum"/><pk mz="231.25179476" i="702.492" sn="19.1952" a="9.52563" fwhm="0.0121075" res="19099.9" algo="Sum"/><pk mz="232.15474141" i="921.734" sn="24.9838" a="13.1548" fwhm="0.0123724" res="18763.9" algo="Sum"/><pk mz="232.89684852" i="26630" sn="714.993" a="326.575" fwhm="0.0112657" res="20673.1" algo="Sum"/><pk mz="233.00052015" i="1953.96" sn="52.4511" a="24.8597" fwhm="0.0129102" res="18047.8" algo="Sum"/><pk mz="233.07839557" i="959.342" sn="25.7498" a="15.0682" fwhm="0.0123993" res="18797.7" algo="Sum"/><pk mz="233.11404153" i="741.985" sn="19.9157" a="10.8848" fwhm="0.0122222" res="19073" algo="Sum"/><pk mz="233.15171109" i="1446.29" sn="38.8179" a="20.769" fwhm="0.0132344" res="17617.1" algo="Sum"/><pk mz="234.89420752" i="9972.18" sn="260.819" a="133.697" fwhm="0.0122795" res="19129" algo="Sum"/><pk mz="234.98197838" i="1319.65" sn="34.4496" a="19.3618" fwhm="0.0124287" res="18906.3" algo="Sum"/><pk mz="235.09269212" i="2567.62" sn="66.8354" a="42.6874" fwhm="0.0127028" res="18507.1" algo="Sum"/><pk mz="235.16926470" i="1022.77" sn="26.5798" a="13.8461" fwhm="0.0119938" res="19607.6" algo="Sum"/><pk mz="236.89286745" i="678.05" sn="17.1936" a="10.2379" fwhm="0.0159793" res="14825" algo="Sum"/><pk mz="236.99852362" i="1518.18" sn="38.4287" a="21.2463" fwhm="0.0118452" res="20008" algo="Sum"/><pk mz="237.07932606" i="2159.18" sn="54.6417" a="30.1838" fwhm="0.012601" res="18814.4" algo="Sum"/><pk mz="237.11027852" i="718.524" sn="18.1835" a="12.3916" fwhm="0.0144001" res="16465.9" algo="Sum"/><pk mz="237.14743301" i="1153.29" sn="29.1859" a="17.1684" fwhm="0.0128688" res="18428" algo="Sum"/><pk mz="238.84186292" i="5035.72" sn="126.209" a="63.1834" fwhm="0.0118274" res="20193.9" algo="Sum"/><pk mz="239.06451102" i="1626.42" sn="40.7212" a="20.9811" fwhm="0.0130332" res="18342.7" algo="Sum"/><pk mz="239.08925785" i="6781.88" sn="169.8" a="97.6048" fwhm="0.012675" res="18863" algo="Sum"/><pk mz="239.12728576" i="810.758" sn="20.2992" a="9.90553" fwhm="0.0118197" res="20231.2" algo="Sum"/><pk mz="239.14029061" i="1057.41" sn="26.4745" a="14.5153" fwhm="0.0196082" res="12196" algo="Sum"/><pk mz="239.16196197" i="2101.42" sn="52.6139" a="30.3773" fwhm="0.0122625" res="19503.5" algo="Sum"/><pk mz="240.09353291" i="787.36" sn="19.5854" a="12.7735" fwhm="0.0142366" res="16864.6" algo="Sum"/><pk mz="240.23264070" i="2019.58" sn="50.21" a="26.0814" fwhm="0.0120317" res="19966.6" algo="Sum"/><pk mz="240.83926066" i="3864.27" sn="95.7091" a="51.6933" fwhm="0.0120409" res="20001.7" algo="Sum"/><pk mz="240.96739732" i="1726.42" sn="42.7318" a="24.403" fwhm="0.0120957" res="19921.8" algo="Sum"/><pk mz="241.00877067" i="2644.61" sn="65.452" a="34.8749" fwhm="0.011897" res="20257.9" algo="Sum"/><pk mz="241.02990954" i="1139.9" sn="28.2115" a="16.6622" fwhm="0.0137121" res="17577.9" algo="Sum"/><pk mz="241.15610567" i="1436.07" sn="35.5406" a="19.8098" fwhm="0.0142111" res="16969.5" algo="Sum"/><pk mz="242.01873548" i="1158.45" sn="28.3203" a="20.1933" fwhm="0.0139074" res="17402.1" algo="Sum"/><pk mz="242.83665537" i="922.107" sn="22.2091" a="12.5917" fwhm="0.0120526" res="20148.1" algo="Sum"/><pk mz="242.92558369" i="13481.1" sn="324.119" a="173.289" fwhm="0.0119581" res="20314.7" algo="Sum"/><pk mz="243.05402505" i="1329.47" sn="31.8355" a="22.8015" fwhm="0.0146617" res="16577.5" algo="Sum"/><pk mz="243.09963010" i="4514.46" sn="107.921" a="62.6049" fwhm="0.0126783" res="19174.5" algo="Sum"/><pk mz="244.10157067" i="721.901" sn="16.9114" a="12.3169" fwhm="0.0144888" res="16847.6" algo="Sum"/><pk mz="244.92459972" i="1139.07" sn="26.3659" a="18.6502" fwhm="0.0125507" res="19514.8" algo="Sum"/><pk mz="245.04619363" i="1025.78" sn="23.6756" a="15.8532" fwhm="0.0140051" res="17496.9" algo="Sum"/><pk mz="245.07854727" i="2830.67" sn="65.2984" a="41.484" fwhm="0.012781" res="19175.3" algo="Sum"/><pk mz="245.14998883" i="686.278" sn="15.8313" a="10.2092" fwhm="0.0177169" res="13837.1" algo="Sum"/><pk mz="247.09255212" i="2837.48" sn="64.06" a="41.7887" fwhm="0.012587" res="19630.8" algo="Sum"/><pk mz="247.13095908" i="1023.51" sn="23.1061" a="17.4993" fwhm="0.0139512" res="17714" algo="Sum"/><pk mz="248.87075352" i="14744" sn="326.834" a="196.312" fwhm="0.0122751" res="20274.5" algo="Sum"/><pk mz="249.04686994" i="1613.66" sn="35.7557" a="22.695" fwhm="0.0119128" res="20905.8" algo="Sum"/><pk mz="249.06088182" i="2468.54" sn="54.7005" a="38.4012" fwhm="0.0179066" res="13908.9" algo="Sum"/><pk mz="249.09672326" i="958.797" sn="21.246" a="11.2559" fwhm="0.0118017" res="21106.8" algo="Sum"/><pk mz="249.10823214" i="1220.5" sn="27.045" a="19.4709" fwhm="0.0176732" res="14095.2" algo="Sum"/><pk mz="249.15645358" i="3785.37" sn="83.8803" a="68.5458" fwhm="0.0165837" res="15024.2" algo="Sum"/><pk mz="249.18466761" i="1435.91" sn="31.8152" a="19.5626" fwhm="0.0126941" res="19629.9" algo="Sum"/><pk mz="250.17859806" i="868.159" sn="18.9889" a="15.1605" fwhm="0.0167138" res="14968.4" algo="Sum"/><pk mz="250.86818273" i="7072.13" sn="153.671" a="93.7793" fwhm="0.0117102" res="21423.1" algo="Sum"/><pk mz="250.92056908" i="1198.65" sn="26.0166" a="18.9327" fwhm="0.013281" res="18893.2" algo="Sum"/><pk mz="251.12601036" i="703.678" sn="15.1985" a="14.6295" fwhm="0.0171082" res="14678.7" algo="Sum"/><pk mz="251.19848910" i="1575.07" sn="33.9632" a="23.3626" fwhm="0.0130835" res="19199.6" algo="Sum"/><pk mz="252.86634057" i="741.865" sn="15.705" a="11.2673" fwhm="0.0139399" res="18139.8" algo="Sum"/><pk mz="252.91771887" i="755.46" sn="15.9771" a="10.8699" fwhm="0.0127582" res="19824" algo="Sum"/><pk mz="252.97159649" i="687.443" sn="14.5342" a="13.8422" fwhm="0.0133821" res="18903.7" algo="Sum"/><pk mz="253.14175083" i="1576.4" sn="33.3053" a="31.6719" fwhm="0.0141313" res="17913.6" algo="Sum"/><pk mz="254.81974630" i="3313.23" sn="68.5632" a="61.1982" fwhm="0.0172719" res="14753.4" algo="Sum"/><pk mz="255.06313272" i="765.363" sn="15.8166" a="12.6785" fwhm="0.0145467" res="17534.1" algo="Sum"/><pk mz="255.12089806" i="720.499" sn="14.8894" a="15.5574" fwhm="0.0174327" res="14634.6" algo="Sum"/><pk mz="255.15699273" i="2803.7" sn="57.9398" a="48.8396" fwhm="0.0139047" res="18350.5" algo="Sum"/><pk mz="256.15722943" i="897.458" sn="18.3367" a="18.4167" fwhm="0.0163647" res="15653.1" algo="Sum"/><pk mz="256.26420404" i="1201.11" sn="24.5099" a="17.5924" fwhm="0.0136133" res="18824.6" algo="Sum"/><pk mz="256.29997606" i="26581.3" sn="541.712" a="362.444" fwhm="0.0124151" res="20644.2" algo="Sum"/><pk mz="256.81832231" i="3634.19" sn="73.4844" a="63.9826" fwhm="0.0167514" res="15331.1" algo="Sum"/><pk mz="256.94102869" i="908.083" sn="18.3527" a="14.5881" fwhm="0.0128727" res="19960.1" algo="Sum"/><pk mz="257.07573429" i="1394.43" sn="28.1729" a="26.7775" fwhm="0.0138225" res="18598.4" algo="Sum"/><pk mz="257.15191059" i="1336.71" sn="27.0067" a="27.0501" fwhm="0.0155422" res="16545.4" algo="Sum"/><pk mz="257.18809541" i="716.37" sn="14.4735" a="11.675" fwhm="0.0136546" res="18835.3" algo="Sum"/><pk mz="257.24785801" i="1050.53" sn="21.2228" a="14.5339" fwhm="0.0125723" res="20461.4" algo="Sum"/><pk mz="257.30338246" i="5024" sn="101.302" a="71.0545" fwhm="0.0128998" res="19946.4" algo="Sum"/><pk mz="258.27935984" i="2997.72" sn="59.4447" a="44.0325" fwhm="0.0133287" res="19377.6" algo="Sum"/><pk mz="258.81620957" i="1624.12" sn="32.0693" a="28.9238" fwhm="0.015279" res="16939.3" algo="Sum"/><pk mz="258.89974355" i="4588.52" sn="90.6035" a="62.9479" fwhm="0.0125136" res="20689.5" algo="Sum"/><pk mz="258.98102120" i="904.824" sn="17.8376" a="16.5577" fwhm="0.013306" res="19463.5" algo="Sum"/><pk mz="259.13083547" i="2291.52" sn="44.9703" a="37.0121" fwhm="0.0133326" res="19435.8" algo="Sum"/><pk mz="259.16775557" i="907.222" sn="17.7879" a="15.047" fwhm="0.0149664" res="17316.6" algo="Sum"/><pk mz="260.89753557" i="714.173" sn="13.7337" a="11.0184" fwhm="0.0131136" res="19895.2" algo="Sum"/><pk mz="260.94901670" i="2414.15" sn="46.3734" a="36.0191" fwhm="0.0131644" res="19822.3" algo="Sum"/><pk mz="261.01257211" i="1896.44" sn="36.4009" a="32.2377" fwhm="0.0158898" res="16426.4" algo="Sum"/><pk mz="261.04467851" i="1381.78" sn="26.5033" a="26.0386" fwhm="0.0170913" res="15273.5" algo="Sum"/><pk mz="261.10982060" i="14643" sn="280.675" a="207.302" fwhm="0.0129906" res="20100" algo="Sum"/><pk mz="262.11340476" i="2085.78" sn="39.6133" a="34.9108" fwhm="0.0141556" res="18516.6" algo="Sum"/><pk mz="262.91578499" i="756.366" sn="14.2286" a="10.3832" fwhm="0.0120401" res="21836.8" algo="Sum"/><pk mz="262.94631582" i="800.684" sn="15.0617" a="12.4903" fwhm="0.0137387" res="19139.1" algo="Sum"/><pk mz="263.00999162" i="844.548" sn="15.8863" a="16.8106" fwhm="0.0164372" res="16000.9" algo="Sum"/><pk mz="263.08711983" i="4380.19" sn="82.4008" a="72.8563" fwhm="0.0143303" res="18358.8" algo="Sum"/><pk mz="263.16154026" i="704.014" sn="13.2456" a="10.4468" fwhm="0.014132" res="18621.6" algo="Sum"/><pk mz="263.19826218" i="6343.71" sn="119.35" a="92.0766" fwhm="0.013231" res="19892.6" algo="Sum"/><pk mz="263.23595210" i="1550.13" sn="29.164" a="23.2861" fwhm="0.0133022" res="19788.9" algo="Sum"/><pk mz="264.20152952" i="1155.85" sn="21.5867" a="16.9256" fwhm="0.0130421" res="20257.6" algo="Sum"/><pk mz="264.84676195" i="5129.82" sn="95.2427" a="90.8238" fwhm="0.0164539" res="16096.3" algo="Sum"/><pk mz="265.02821633" i="1607.05" sn="29.8286" a="43.4707" fwhm="0.0245153" res="10810.7" algo="Sum"/><pk mz="265.13600890" i="925.194" sn="17.1716" a="25.7711" fwhm="0.0251851" res="10527.5" algo="Sum"/><pk mz="265.17739565" i="997.986" sn="18.5208" a="20.9617" fwhm="0.0148337" res="17876.7" algo="Sum"/><pk mz="265.21390859" i="918.667" sn="17.0488" a="15.2991" fwhm="0.0151582" res="17496.4" algo="Sum"/><pk mz="265.25267410" i="796.714" sn="14.7856" a="12.897" fwhm="0.0139433" res="19023.6" algo="Sum"/><pk mz="266.17319777" i="1876.59" sn="34.5851" a="31.6889" fwhm="0.0140559" res="18936.8" algo="Sum"/><pk mz="266.84577251" i="3422.22" sn="62.4452" a="61.3276" fwhm="0.0167606" res="15921.1" algo="Sum"/><pk mz="266.89408646" i="1199.89" sn="21.8944" a="18.7098" fwhm="0.0132851" res="20089.7" algo="Sum"/><pk mz="267.15722569" i="1160.47" sn="21.1256" a="20.1672" fwhm="0.0180889" res="14769.1" algo="Sum"/><pk mz="267.17136531" i="821.125" sn="14.9452" a="11.5157" fwhm="0.013912" res="19204.3" algo="Sum"/><pk mz="268.26383152" i="915.09" sn="16.4114" a="13.9812" fwhm="0.0138366" res="19387.9" algo="Sum"/><pk mz="268.84578249" i="886.382" sn="15.7771" a="15.903" fwhm="0.0180345" res="14907.3" algo="Sum"/><pk mz="268.89127495" i="794.582" sn="14.135" a="12.9674" fwhm="0.0141792" res="18963.8" algo="Sum"/><pk mz="269.22617448" i="1338.24" sn="23.7215" a="26.6836" fwhm="0.0141986" res="18961.5" algo="Sum"/><pk mz="270.79779514" i="2412.51" sn="42.1915" a="34.6099" fwhm="0.0132621" res="20418.9" algo="Sum"/><pk mz="270.97775017" i="5326.8" sn="93.1135" a="83.8276" fwhm="0.0137343" res="19730" algo="Sum"/><pk mz="271.03920746" i="727.8" sn="12.7221" a="17.5146" fwhm="0.0207917" res="13035.9" algo="Sum"/><pk mz="271.16677560" i="1560.05" sn="27.2668" a="25.7927" fwhm="0.0158228" res="17137.7" algo="Sum"/><pk mz="271.18853080" i="1802.12" sn="31.4978" a="29.3448" fwhm="0.0153153" res="17707" algo="Sum"/><pk mz="271.24257549" i="871.062" sn="15.2245" a="14.2388" fwhm="0.0134912" res="20105.2" algo="Sum"/><pk mz="271.96397152" i="798.559" sn="13.8765" a="15.403" fwhm="0.0181007" res="15025.1" algo="Sum"/><pk mz="272.79464298" i="3162.51" sn="54.6103" a="46.8124" fwhm="0.0139741" res="19521.5" algo="Sum"/><pk mz="272.94505219" i="786.244" sn="13.5648" a="14.8534" fwhm="0.0150642" res="18118.7" algo="Sum"/><pk mz="273.14622990" i="752.344" sn="12.9757" a="10.6883" fwhm="0.0141737" res="19271.4" algo="Sum"/><pk mz="273.18151392" i="1548.48" sn="26.7026" a="30.6025" fwhm="0.0161254" res="16941.1" algo="Sum"/><pk mz="273.25765457" i="763.838" sn="13.1695" a="13.1605" fwhm="0.0138557" res="19721.7" algo="Sum"/><pk mz="274.79186899" i="1704.81" sn="29.0059" a="26.4405" fwhm="0.0136915" res="20070.2" algo="Sum"/><pk mz="274.87960640" i="1921.34" sn="32.69" a="34.8447" fwhm="0.0169882" res="16180.7" algo="Sum"/><pk mz="275.16178733" i="794.227" sn="13.4752" a="15.0195" fwhm="0.0165323" res="16643.9" algo="Sum"/><pk mz="276.87782719" i="1148.13" sn="19.0875" a="17.592" fwhm="0.0140787" res="19666.4" algo="Sum"/><pk mz="276.92300101" i="3081.47" sn="51.1571" a="49.8172" fwhm="0.0143204" res="19337.6" algo="Sum"/><pk mz="276.98481328" i="946.706" sn="15.6902" a="18.5983" fwhm="0.017165" res="16136.6" algo="Sum"/><pk mz="277.08350783" i="1200.1" sn="19.8475" a="21.7052" fwhm="0.0163781" res="16917.9" algo="Sum"/><pk mz="277.10392922" i="982.034" sn="16.2329" a="18.4351" fwhm="0.0183403" res="15109" algo="Sum"/><pk mz="277.17858109" i="894.157" sn="14.7547" a="15.4054" fwhm="0.0155948" res="17773.7" algo="Sum"/><pk mz="277.21469105" i="1393.69" sn="22.9941" a="22.5863" fwhm="0.0143984" res="19253.2" algo="Sum"/><pk mz="277.25011805" i="715.104" sn="11.7995" a="11.17" fwhm="0.0131245" res="21124.7" algo="Sum"/><pk mz="278.24623110" i="1194.61" sn="19.5451" a="19.5388" fwhm="0.0151363" res="18382.7" algo="Sum"/><pk mz="278.89259655" i="1977.84" sn="31.9551" a="34.3072" fwhm="0.0140452" res="19856.7" algo="Sum"/><pk mz="278.91989352" i="1311.97" sn="21.1857" a="20.7707" fwhm="0.0141826" res="19666.4" algo="Sum"/><pk mz="279.05789315" i="1237.44" sn="19.9391" a="21.4368" fwhm="0.0148992" res="18729.8" algo="Sum"/><pk mz="279.08456532" i="1089.78" sn="17.5598" a="22.0827" fwhm="0.0205793" res="13561.4" algo="Sum"/><pk mz="279.15806722" i="3699.64" sn="59.598" a="62.9674" fwhm="0.0144568" res="19309.8" algo="Sum"/><pk mz="279.19387218" i="702.889" sn="11.3251" a="12.6448" fwhm="0.0158284" res="17638.7" algo="Sum"/><pk mz="279.23008731" i="1933.51" sn="31.1532" a="34.3524" fwhm="0.0152079" res="18360.9" algo="Sum"/><pk mz="280.16032642" i="696.745" sn="11.0922" a="16.74" fwhm="0.0197249" res="14203.4" algo="Sum"/><pk mz="280.26353328" i="706.489" sn="11.246" a="10.7561" fwhm="0.0126069" res="22230.9" algo="Sum"/><pk mz="280.82629892" i="2160.14" sn="34.0469" a="36.4885" fwhm="0.0138051" res="20342.3" algo="Sum"/><pk mz="280.88938830" i="758.776" sn="11.9584" a="12.4487" fwhm="0.0137018" res="20500.2" algo="Sum"/><pk mz="281.15123488" i="1675" sn="26.3867" a="35.001" fwhm="0.0165238" res="17014.9" algo="Sum"/><pk mz="281.17192671" i="942.191" sn="14.8426" a="12.6823" fwhm="0.0149883" res="18759.4" algo="Sum"/><pk mz="281.18771854" i="743.763" sn="11.7167" a="6.90139" fwhm="0.00992007" res="28345.3" algo="Sum"/><pk mz="281.20878290" i="1920.17" sn="30.2489" a="33.4166" fwhm="0.0147731" res="19035.2" algo="Sum"/><pk mz="281.24640310" i="723.077" sn="11.3915" a="12.6505" fwhm="0.0151188" res="18602.4" algo="Sum"/><pk mz="282.20528044" i="1790.69" sn="28.0089" a="34.4628" fwhm="0.022543" res="12518.5" algo="Sum"/><pk mz="282.27935302" i="2962.92" sn="46.3021" a="47.8574" fwhm="0.0142647" res="19788.6" algo="Sum"/><pk mz="282.82348073" i="2118.57" sn="32.8675" a="34.2065" fwhm="0.0140866" res="20077.5" algo="Sum"/><pk mz="283.03174186" i="984.903" sn="15.2729" a="20.3264" fwhm="0.0157299" res="17993.2" algo="Sum"/><pk mz="283.16599178" i="1139.3" sn="17.6564" a="20.7276" fwhm="0.0218473" res="12961.1" algo="Sum"/><pk mz="283.20566540" i="1249.18" sn="19.34" a="25.9485" fwhm="0.0174657" res="16214.9" algo="Sum"/><pk mz="283.26313775" i="938.668" sn="14.5032" a="16.0055" fwhm="0.0156467" res="18103.7" algo="Sum"/><pk mz="284.29488962" i="1763.37" sn="26.9008" a="28.644" fwhm="0.0149074" res="19070.7" algo="Sum"/><pk mz="284.33128414" i="6014.76" sn="91.6978" a="92.8424" fwhm="0.0141218" res="20134.2" algo="Sum"/><pk mz="284.82122570" i="781.535" sn="11.8709" a="12.3089" fwhm="0.0156802" res="18164.4" algo="Sum"/><pk mz="284.91025781" i="1373.06" sn="20.838" a="22.5481" fwhm="0.0143095" res="19910.5" algo="Sum"/><pk mz="285.13124290" i="1056.86" sn="15.9228" a="21.7152" fwhm="0.0250977" res="11360.8" algo="Sum"/><pk mz="285.16620053" i="1611.05" sn="24.2583" a="33.3385" fwhm="0.0222707" res="12804.5" algo="Sum"/><pk mz="285.17899863" i="1316.29" sn="19.8205" a="17.5208" fwhm="0.0126743" res="22500.5" algo="Sum"/><pk mz="285.22118055" i="1982.96" sn="29.8596" a="35.5867" fwhm="0.0153536" res="18576.9" algo="Sum"/><pk mz="285.28000850" i="769.592" sn="11.5863" a="13.3899" fwhm="0.02112" res="13507.6" algo="Sum"/><pk mz="285.33488254" i="1349.51" sn="20.315" a="20.7768" fwhm="0.0140864" res="20256.1" algo="Sum"/><pk mz="286.77168929" i="1499.32" sn="22.1997" a="23.0664" fwhm="0.0140851" res="20359.9" algo="Sum"/><pk mz="286.95156568" i="3994.34" sn="58.9305" a="66.1505" fwhm="0.0151463" res="18945.4" algo="Sum"/><pk mz="287.01036020" i="710.135" sn="10.4746" a="16.3797" fwhm="0.0218533" res="13133.5" algo="Sum"/><pk mz="287.05529607" i="2068.89" sn="30.5082" a="37.4357" fwhm="0.0154192" res="18616.7" algo="Sum"/><pk mz="287.10008787" i="1297.44" sn="19.1296" a="26.5218" fwhm="0.0171174" res="16772.5" algo="Sum"/><pk mz="287.16237833" i="805.603" sn="11.8771" a="20.9707" fwhm="0.0187281" res="15333.2" algo="Sum"/><pk mz="287.19795804" i="1158.92" sn="17.0857" a="21.3692" fwhm="0.0159933" res="17957.4" algo="Sum"/><pk mz="287.23715470" i="3404.51" sn="50.1918" a="58.6883" fwhm="0.0152626" res="18819.6" algo="Sum"/><pk mz="288.21688522" i="1081.62" sn="15.7896" a="20.1517" fwhm="0.0151354" res="19042.6" algo="Sum"/><pk mz="288.23879977" i="852.386" sn="12.4408" a="15.1708" fwhm="0.0175646" res="16410.2" algo="Sum"/><pk mz="288.28975355" i="962.302" sn="14.0447" a="16.2624" fwhm="0.0144788" res="19911.2" algo="Sum"/><pk mz="288.76829795" i="2252.12" sn="32.6513" a="34.6208" fwhm="0.0143799" res="20081.4" algo="Sum"/><pk mz="288.92162395" i="2949.79" sn="42.7315" a="51.3329" fwhm="0.0153275" res="18849.9" algo="Sum"/><pk mz="289.17804888" i="1069.24" sn="15.4819" a="19.4962" fwhm="0.0168469" res="17165.1" algo="Sum"/><pk mz="289.21537893" i="931.149" sn="13.4821" a="15.9216" fwhm="0.015901" res="18188.6" algo="Sum"/><pk mz="289.25213553" i="1311.3" sn="18.9857" a="22.1151" fwhm="0.0146549" res="19737.5" algo="Sum"/><pk mz="290.76642763" i="1184.85" sn="17.0125" a="20.0645" fwhm="0.0145934" res="19924.6" algo="Sum"/><pk mz="290.85537772" i="1673.42" sn="24.0246" a="27.7445" fwhm="0.0146434" res="19862.5" algo="Sum"/><pk mz="291.19496155" i="3058.29" sn="43.8789" a="52.8226" fwhm="0.0153739" res="18940.9" algo="Sum"/><pk mz="291.23048180" i="1279.34" sn="18.3553" a="23.1462" fwhm="0.0166282" res="17514.3" algo="Sum"/><pk mz="291.26573936" i="1223.81" sn="17.5577" a="21.1143" fwhm="0.0154002" res="18913.1" algo="Sum"/><pk mz="292.19869942" i="699.942" sn="9.97949" a="14.205" fwhm="0.0162272" res="18006.7" algo="Sum"/><pk mz="292.85267916" i="1230.2" sn="17.4542" a="20.0429" fwhm="0.0143524" res="20404.5" algo="Sum"/><pk mz="292.89665348" i="1437.58" sn="20.3953" a="27.1099" fwhm="0.0153" res="19143.6" algo="Sum"/><pk mz="293.09807856" i="67462.6" sn="955.038" a="989.094" fwhm="0.0133668" res="21927.4" algo="Sum"/><pk mz="293.17393140" i="1108.07" sn="15.6759" a="30.1633" fwhm="0.023198" res="12637.9" algo="Sum"/><pk mz="293.20864921" i="1868.8" sn="26.4301" a="30.1966" fwhm="0.0150763" res="19448.3" algo="Sum"/><pk mz="293.24540995" i="1499.66" sn="21.2092" a="23.9671" fwhm="0.0138745" res="21135.6" algo="Sum"/><pk mz="294.10119795" i="7831.02" sn="109.907" a="129.02" fwhm="0.0143846" res="20445.5" algo="Sum"/><pk mz="294.86660449" i="1440.22" sn="20.0597" a="25.1274" fwhm="0.0161478" res="18260.5" algo="Sum"/><pk mz="294.89376640" i="674.743" sn="9.38929" a="12.0257" fwhm="0.0176449" res="16712.7" algo="Sum"/><pk mz="294.93880949" i="1343.38" sn="18.6617" a="23.8359" fwhm="0.0152698" res="19315.2" algo="Sum"/><pk mz="295.10246236" i="1740.18" sn="24.0724" a="34.4021" fwhm="0.0165635" res="17816.5" algo="Sum"/><pk mz="295.18878756" i="2437.22" sn="33.7132" a="51.7084" fwhm="0.0203807" res="14483.7" algo="Sum"/><pk mz="295.22437097" i="3766.67" sn="52.1051" a="62.678" fwhm="0.0149657" res="19726.7" algo="Sum"/><pk mz="296.22170186" i="1736.79" sn="23.8028" a="38.1722" fwhm="0.018966" res="15618.5" algo="Sum"/><pk mz="296.80054909" i="1011.21" sn="13.7356" a="17.6146" fwhm="0.0134376" res="22087.2" algo="Sum"/><pk mz="297.17219874" i="885.996" sn="11.9972" a="13.1011" fwhm="0.0159691" res="18609.2" algo="Sum"/><pk mz="297.18132549" i="956.146" sn="12.9478" a="19.721" fwhm="0.0233538" res="12725.2" algo="Sum"/><pk mz="297.22141302" i="791.525" sn="10.7186" a="15.8491" fwhm="0.0236218" res="12582.5" algo="Sum"/><pk mz="297.23864359" i="841.091" sn="11.3898" a="14.9406" fwhm="0.0209391" res="14195.4" algo="Sum"/><pk mz="298.17788200" i="702.916" sn="9.45484" a="19.0301" fwhm="0.0236966" res="12583.2" algo="Sum"/><pk mz="298.34702502" i="1866.23" sn="25.0904" a="29.8376" fwhm="0.0142667" res="20912.1" algo="Sum"/><pk mz="298.79748552" i="1116.68" sn="14.9034" a="19.6399" fwhm="0.0146377" res="20412.9" algo="Sum"/><pk mz="299.11042380" i="1451.9" sn="19.3594" a="28.2707" fwhm="0.0173326" res="17257.1" algo="Sum"/><pk mz="299.13996648" i="1287.23" sn="17.1637" a="16.8538" fwhm="0.0176248" res="16972.7" algo="Sum"/><pk mz="299.16156200" i="3666.74" sn="48.8916" a="66.2189" fwhm="0.0155039" res="19295.9" algo="Sum"/><pk mz="299.19702132" i="3235.32" sn="43.1356" a="64.9009" fwhm="0.016579" res="18046.8" algo="Sum"/><pk mz="300.16423667" i="755.57" sn="10.0151" a="15.549" fwhm="0.0172166" res="17434.5" algo="Sum"/><pk mz="300.20115506" i="741.266" sn="9.82199" a="15.689" fwhm="0.0190502" res="15758.4" algo="Sum"/><pk mz="300.88380728" i="1432.16" sn="18.8027" a="24.0459" fwhm="0.0148009" res="20328.8" algo="Sum"/><pk mz="301.14130322" i="198555" sn="2599.8" a="2744.08" fwhm="0.0123636" res="24357" algo="Sum"/><pk mz="301.21257187" i="6833.93" sn="89.2949" a="130.86" fwhm="0.0169175" res="17804.8" algo="Sum"/><pk mz="302.14444176" i="32357.7" sn="416.727" a="527.037" fwhm="0.0147949" res="20422.2" algo="Sum"/><pk mz="302.21575891" i="1668.3" sn="21.4623" a="30.1966" fwhm="0.0173918" res="17376.9" algo="Sum"/><pk mz="302.24494608" i="2861.56" sn="36.8122" a="55.3973" fwhm="0.0169165" res="17866.8" algo="Sum"/><pk mz="302.92664960" i="906.714" sn="11.59" a="23.9298" fwhm="0.022087" res="13715.1" algo="Sum"/><pk mz="303.14714281" i="4513.67" sn="57.3943" a="85.9114" fwhm="0.0166172" res="18243" algo="Sum"/><pk mz="303.19265061" i="1738.02" sn="22.1002" a="32.3411" fwhm="0.0174045" res="17420.4" algo="Sum"/><pk mz="303.22975032" i="7584.34" sn="96.4408" a="139.446" fwhm="0.0161227" res="18807.6" algo="Sum"/><pk mz="303.30448910" i="833.446" sn="10.5949" a="15.8478" fwhm="0.0155798" res="19467.8" algo="Sum"/><pk mz="304.23262243" i="1700.35" sn="21.412" a="30.6798" fwhm="0.01832" res="16606.6" algo="Sum"/><pk mz="304.26115621" i="6151.74" sn="77.4669" a="101.716" fwhm="0.0151725" res="20053.4" algo="Sum"/><pk mz="304.30013968" i="2259.5" sn="28.4532" a="43.5832" fwhm="0.0166068" res="18323.8" algo="Sum"/><pk mz="304.74237545" i="855.61" sn="10.729" a="13.3227" fwhm="0.0140632" res="21669.4" algo="Sum"/><pk mz="304.89598743" i="1710.37" sn="21.3867" a="30.2527" fwhm="0.0156125" res="19529" algo="Sum"/><pk mz="305.06571928" i="1205.82" sn="15.0636" a="22.977" fwhm="0.01547" res="19719.8" algo="Sum"/><pk mz="305.15807977" i="1172.95" sn="14.6529" a="37.2414" fwhm="0.0284057" res="10742.8" algo="Sum"/><pk mz="305.18282935" i="830.451" sn="10.3743" a="11.7677" fwhm="0.019212" res="15885" algo="Sum"/><pk mz="305.20996989" i="1121.64" sn="14.0119" a="20.6214" fwhm="0.0178104" res="17136.6" algo="Sum"/><pk mz="305.24594906" i="7668.79" sn="95.7794" a="145.179" fwhm="0.0160515" res="19016.6" algo="Sum"/><pk mz="306.24922658" i="1698.83" sn="21.0021" a="28.7359" fwhm="0.0162908" res="18798.9" algo="Sum"/><pk mz="306.27656469" i="2075.45" sn="25.658" a="35.575" fwhm="0.0162502" res="18847.5" algo="Sum"/><pk mz="306.82876689" i="771.746" sn="9.47634" a="13.7173" fwhm="0.0158418" res="19368.3" algo="Sum"/><pk mz="307.20265558" i="1402.15" sn="17.2024" a="29.7591" fwhm="0.0224277" res="13697.5" algo="Sum"/><pk mz="307.22419820" i="1361.6" sn="16.7049" a="24.227" fwhm="0.0202317" res="15185.3" algo="Sum"/><pk mz="307.26112426" i="2714.25" sn="33.3" a="52.6106" fwhm="0.0162959" res="18855.2" algo="Sum"/><pk mz="308.87791109" i="946.949" sn="11.473" a="20.0876" fwhm="0.0181022" res="17063" algo="Sum"/><pk mz="308.95427086" i="776.374" sn="9.40561" a="14.9638" fwhm="0.0163471" res="18899.6" algo="Sum"/><pk mz="309.11222689" i="1053.23" sn="12.7533" a="27.065" fwhm="0.0242896" res="12726.1" algo="Sum"/><pk mz="309.20429264" i="14524.6" sn="175.843" a="320.049" fwhm="0.0182457" res="16946.7" algo="Sum"/><pk mz="309.27654296" i="1073.83" sn="12.9996" a="21.1726" fwhm="0.0167481" res="18466.4" algo="Sum"/><pk mz="310.20768529" i="2703.39" sn="32.4248" a="60.1245" fwhm="0.0198817" res="15602.7" algo="Sum"/><pk mz="310.31046148" i="4862.4" sn="58.2222" a="81.7986" fwhm="0.0154914" res="20031.1" algo="Sum"/><pk mz="310.87532204" i="847.346" sn="10.1104" a="15.9815" fwhm="0.0164026" res="18952.9" algo="Sum"/><pk mz="310.91264610" i="1487.18" sn="17.7461" a="25.7522" fwhm="0.0152186" res="20429.8" algo="Sum"/><pk mz="311.12642402" i="1052.84" sn="12.5238" a="22.2512" fwhm="0.0194386" res="16005.6" algo="Sum"/><pk mz="311.16159902" i="766.119" sn="9.10655" a="15.0927" fwhm="0.0245069" res="12696.9" algo="Sum"/><pk mz="311.19872456" i="1722.62" sn="20.462" a="41.1102" fwhm="0.0266884" res="11660.4" algo="Sum"/><pk mz="311.23143310" i="1849.19" sn="21.9611" a="32.1558" fwhm="0.0209343" res="14867.1" algo="Sum"/><pk mz="311.31402374" i="1073.94" sn="12.7535" a="21.8795" fwhm="0.0230733" res="13492.4" algo="Sum"/><pk mz="312.19604941" i="754.926" sn="8.89704" a="19.2508" fwhm="0.0321419" res="9713.06" algo="Sum"/><pk mz="312.32633945" i="748.615" sn="8.82009" a="15.4648" fwhm="0.0181847" res="17175.3" algo="Sum"/><pk mz="313.17685525" i="1286.15" sn="14.9679" a="25.2885" fwhm="0.0237164" res="13205" algo="Sum"/><pk mz="313.21304889" i="3324.2" sn="38.6873" a="65.4614" fwhm="0.0171549" res="18258" algo="Sum"/><pk mz="313.25010583" i="738.954" sn="8.60007" a="15.2903" fwhm="0.0195926" res="15988.2" algo="Sum"/><pk mz="314.23209491" i="2734.1" sn="31.5491" a="63.7338" fwhm="0.0181388" res="17323.7" algo="Sum"/><pk mz="314.77769769" i="899.904" sn="10.2886" a="18.4511" fwhm="0.0181363" res="17356.3" algo="Sum"/><pk mz="315.07979989" i="67247.8" sn="766.686" a="1082.57" fwhm="0.0142006" res="22187.8" algo="Sum"/><pk mz="315.13476336" i="1717.79" sn="19.5922" a="32.9368" fwhm="0.0196349" res="16049.7" algo="Sum"/><pk mz="315.15880948" i="1150.21" sn="13.1203" a="17.7886" fwhm="0.0210044" res="15004.4" algo="Sum"/><pk mz="315.19290324" i="40994.2" sn="467.702" a="675.354" fwhm="0.014785" res="21318.4" algo="Sum"/><pk mz="315.22941693" i="3169.58" sn="36.1669" a="63.2809" fwhm="0.0202439" res="15571.6" algo="Sum"/><pk mz="316.08290179" i="7774.95" sn="87.8556" a="136.677" fwhm="0.0160272" res="19721.7" algo="Sum"/><pk mz="316.11086234" i="1892.01" sn="21.3781" a="34.3667" fwhm="0.0200495" res="15766.5" algo="Sum"/><pk mz="316.19639423" i="8273.56" sn="93.484" a="141.398" fwhm="0.0154705" res="20438.6" algo="Sum"/><pk mz="316.24761234" i="2747.92" sn="31.0491" a="60.6178" fwhm="0.017171" res="18417.6" algo="Sum"/><pk mz="316.98505789" i="689.079" sn="7.7334" a="13.6236" fwhm="0.0185709" res="17069" algo="Sum"/><pk mz="317.08458072" i="1640.24" sn="18.4066" a="28.0743" fwhm="0.018026" res="17590.4" algo="Sum"/><pk mz="317.11474081" i="32984.3" sn="370.147" a="564.171" fwhm="0.0151616" res="20915.7" algo="Sum"/><pk mz="317.17691958" i="1437.64" sn="16.1318" a="30.9531" fwhm="0.024957" res="12708.9" algo="Sum"/><pk mz="317.20612320" i="2262.45" sn="25.3856" a="61.6845" fwhm="0.0308218" res="10291.6" algo="Sum"/><pk mz="317.24638885" i="2168.3" sn="24.3299" a="43.8689" fwhm="0.0179971" res="17627.7" algo="Sum"/><pk mz="318.11822662" i="5883.28" sn="65.6091" a="105.96" fwhm="0.0156141" res="20373.8" algo="Sum"/><pk mz="318.21661445" i="831.024" sn="9.25957" a="17.3717" fwhm="0.0229236" res="13881.6" algo="Sum"/><pk mz="318.24399449" i="887.002" sn="9.87963" a="19.7909" fwhm="0.0207455" res="15340.4" algo="Sum"/><pk mz="318.97041990" i="816.255" sn="9.02884" a="21.9523" fwhm="0.0232763" res="13703.6" algo="Sum"/><pk mz="319.03986940" i="1086.33" sn="12.0158" a="25.5838" fwhm="0.017895" res="17828.5" algo="Sum"/><pk mz="319.11456473" i="2850.71" sn="31.4906" a="61.4154" fwhm="0.0184585" res="17288.2" algo="Sum"/><pk mz="319.15151471" i="1495.05" sn="16.5002" a="34.5209" fwhm="0.0219272" res="14555.1" algo="Sum"/><pk mz="319.19572517" i="1118.59" sn="12.3352" a="26.1527" fwhm="0.0289782" res="11015" algo="Sum"/><pk mz="319.22536047" i="3746.92" sn="41.2829" a="70.9393" fwhm="0.0170611" res="18710.7" algo="Sum"/><pk mz="319.26047446" i="1908.5" sn="21.0059" a="32.9034" fwhm="0.0165225" res="19322.7" algo="Sum"/><pk mz="319.29744253" i="1783.64" sn="19.6148" a="33.8041" fwhm="0.0168816" res="18913.9" algo="Sum"/><pk mz="320.23214936" i="1420.66" sn="15.4985" a="30.7767" fwhm="0.0189457" res="16902.6" algo="Sum"/><pk mz="321.13133555" i="932.638" sn="10.0952" a="24.7605" fwhm="0.023918" res="13426.3" algo="Sum"/><pk mz="321.18120071" i="1798.46" sn="19.4659" a="45.8561" fwhm="0.0257474" res="12474.3" algo="Sum"/><pk mz="321.21144993" i="1807.34" sn="19.562" a="34.6549" fwhm="0.0234053" res="13723.9" algo="Sum"/><pk mz="321.23882816" i="3574.99" sn="38.6944" a="81.1067" fwhm="0.020113" res="15971.7" algo="Sum"/><pk mz="321.27524743" i="739.895" sn="8.0085" a="14.221" fwhm="0.0189379" res="16964.6" algo="Sum"/><pk mz="321.31514647" i="4188.13" sn="45.3316" a="73.3743" fwhm="0.0160699" res="19994.8" algo="Sum"/><pk mz="322.24336048" i="936.488" sn="10.0538" a="21.8551" fwhm="0.0287036" res="11226.6" algo="Sum"/><pk mz="322.31831758" i="1084.93" sn="11.6483" a="19.5942" fwhm="0.0158961" res="20276.5" algo="Sum"/><pk mz="322.81071027" i="829.945" sn="8.86867" a="16.4742" fwhm="0.0171781" res="18791.9" algo="Sum"/><pk mz="323.19737449" i="4684.64" sn="49.9388" a="103.567" fwhm="0.0177906" res="18166.8" algo="Sum"/><pk mz="323.22977903" i="1539.05" sn="16.4064" a="32.8881" fwhm="0.02907" res="11119" algo="Sum"/><pk mz="323.25430247" i="1401.9" sn="14.9423" a="28.2507" fwhm="0.0223658" res="14453" algo="Sum"/><pk mz="324.20182751" i="1140.91" sn="12.0554" a="25.8348" fwhm="0.0180715" res="17940" algo="Sum"/><pk mz="324.80699695" i="976.166" sn="10.2521" a="18.6263" fwhm="0.0169747" res="19134.8" algo="Sum"/><pk mz="324.85261172" i="927.533" sn="9.74051" a="17.2285" fwhm="0.015851" res="20494.1" algo="Sum"/><pk mz="325.17757439" i="2621.53" sn="27.5076" a="55.3325" fwhm="0.0234046" res="13893.8" algo="Sum"/><pk mz="325.21294898" i="20491.2" sn="215.014" a="408.66" fwhm="0.0162405" res="20024.8" algo="Sum"/><pk mz="325.27060425" i="753.922" sn="7.91088" a="14.0778" fwhm="0.0197262" res="16489.3" algo="Sum"/><pk mz="326.21647511" i="4303.39" sn="44.9551" a="96.6745" fwhm="0.0181668" res="17956.7" algo="Sum"/><pk mz="326.37788353" i="765.581" sn="7.98098" a="13.6576" fwhm="0.0154664" res="21102.4" algo="Sum"/><pk mz="326.84978966" i="936.01" sn="9.74366" a="16.6071" fwhm="0.016235" res="20132.4" algo="Sum"/><pk mz="327.01475780" i="1075.45" sn="11.1876" a="20.1524" fwhm="0.016715" res="19564.2" algo="Sum"/><pk mz="327.19567208" i="6662.38" sn="69.2821" a="119.732" fwhm="0.0176165" res="18573.2" algo="Sum"/><pk mz="327.22897038" i="45528.4" sn="473.45" a="799.828" fwhm="0.0153337" res="21340.6" algo="Sum"/><pk mz="328.19880191" i="1263.87" sn="13.0581" a="29.1611" fwhm="0.0216473" res="15161.2" algo="Sum"/><pk mz="328.23223457" i="9587.9" sn="98.9835" a="187.882" fwhm="0.017034" res="19269.2" algo="Sum"/><pk mz="329.17914747" i="2084.61" sn="21.3098" a="43.6802" fwhm="0.0256376" res="12839.7" algo="Sum"/><pk mz="329.21059540" i="7845.88" sn="80.1289" a="165.448" fwhm="0.0187109" res="17594.6" algo="Sum"/><pk mz="329.24376996" i="11555.3" sn="117.907" a="223.143" fwhm="0.0176781" res="18624.4" algo="Sum"/><pk mz="330.21417885" i="1710.52" sn="17.3146" a="39.1996" fwhm="0.0207683" res="15899.9" algo="Sum"/><pk mz="330.24716569" i="2830.57" sn="28.6523" a="58.8502" fwhm="0.018692" res="17667.8" algo="Sum"/><pk mz="330.27323204" i="684.705" sn="6.93089" a="12.0335" fwhm="0.0159409" res="20718.6" algo="Sum"/><pk mz="330.75274946" i="999.835" sn="10.094" a="18.2886" fwhm="0.0158421" res="20878.1" algo="Sum"/><pk mz="331.04733022" i="37503.8" sn="375.857" a="765.451" fwhm="0.01901" res="17414.4" algo="Sum"/><pk mz="331.09373806" i="6346.25" sn="63.5535" a="119.624" fwhm="0.0167058" res="19819.1" algo="Sum"/><pk mz="331.16821555" i="14846" sn="148.685" a="212.6" fwhm="0.0141053" res="23478.3" algo="Sum"/><pk mz="331.18746928" i="34801" sn="348.507" a="645.825" fwhm="0.0169349" res="19556.5" algo="Sum"/><pk mz="331.22132769" i="3041.24" sn="30.4617" a="60.5745" fwhm="0.0235153" res="14085.3" algo="Sum"/><pk mz="331.26003541" i="2066.61" sn="20.7049" a="45.2713" fwhm="0.018644" res="17767.6" algo="Sum"/><pk mz="332.05029472" i="4474.05" sn="44.4941" a="98.5675" fwhm="0.020133" res="16492.9" algo="Sum"/><pk mz="332.09371406" i="1757.34" sn="17.4766" a="45.9161" fwhm="0.0248868" res="13344.2" algo="Sum"/><pk mz="332.19091883" i="6826.31" sn="67.877" a="130.6" fwhm="0.0177156" res="18751.3" algo="Sum"/><pk mz="332.22816442" i="771.432" sn="7.67068" a="14.4901" fwhm="0.0246847" res="13458.8" algo="Sum"/><pk mz="332.29227373" i="9352.55" sn="93.0242" a="171.554" fwhm="0.0163806" res="20285.7" algo="Sum"/><pk mz="332.33017111" i="874.484" sn="8.69745" a="17.0404" fwhm="0.0202563" res="16406.2" algo="Sum"/><pk mz="332.75049709" i="713.678" sn="7.07001" a="15.7087" fwhm="0.0182523" res="18230.6" algo="Sum"/><pk mz="332.83916494" i="1334.53" sn="13.1824" a="28.0538" fwhm="0.0166982" res="19932.7" algo="Sum"/><pk mz="332.95295319" i="953.804" sn="9.40929" a="28.8211" fwhm="0.0273823" res="12159.4" algo="Sum"/><pk mz="333.05122677" i="2000.59" sn="19.7356" a="44.0734" fwhm="0.0189182" res="17604.8" algo="Sum"/><pk mz="333.10940794" i="1777.07" sn="17.5277" a="40.4214" fwhm="0.0184366" res="18067.9" algo="Sum"/><pk mz="333.16705775" i="2294.23" sn="22.6286" a="47.8244" fwhm="0.0253045" res="13166.3" algo="Sum"/><pk mz="333.19842081" i="1714.51" sn="16.9101" a="49.0743" fwhm="0.0339117" res="9825.47" algo="Sum"/><pk mz="333.24043607" i="1266.43" sn="12.4916" a="25.9303" fwhm="0.0198692" res="16771.7" algo="Sum"/><pk mz="333.27854081" i="1345.92" sn="13.2785" a="21.9817" fwhm="0.0187289" res="17794.9" algo="Sum"/><pk mz="333.29587719" i="2192.42" sn="21.6304" a="43.3702" fwhm="0.0233543" res="14271.3" algo="Sum"/><pk mz="334.30918356" i="989.594" sn="9.68689" a="23.1439" fwhm="0.0226134" res="14783.7" algo="Sum"/><pk mz="334.83665194" i="1120.52" sn="10.9111" a="22.7094" fwhm="0.0182375" res="18359.8" algo="Sum"/><pk mz="335.03748455" i="729.947" sn="7.10792" a="16.4815" fwhm="0.0194849" res="17194.7" algo="Sum"/><pk mz="335.12486992" i="741.812" sn="7.22264" a="16.6735" fwhm="0.0238377" res="14058.6" algo="Sum"/><pk mz="335.16148556" i="788.137" sn="7.67354" a="20.2952" fwhm="0.0316905" res="10576.1" algo="Sum"/><pk mz="335.22034973" i="1527.54" sn="14.8726" a="36.6585" fwhm="0.0223541" res="14995.9" algo="Sum"/><pk mz="335.25557674" i="1249.65" sn="12.167" a="24.3927" fwhm="0.0193119" res="17360" algo="Sum"/><pk mz="335.29211591" i="1885.24" sn="18.3557" a="38.482" fwhm="0.0171905" res="19504.5" algo="Sum"/><pk mz="336.32590595" i="1427.96" sn="13.8274" a="27.7815" fwhm="0.0179771" res="18708.5" algo="Sum"/><pk mz="337.06141163" i="38125.1" sn="367.38" a="685.111" fwhm="0.0158816" res="21223.4" algo="Sum"/><pk mz="337.17678295" i="2342.2" sn="22.5681" a="65.2218" fwhm="0.018773" res="17960.7" algo="Sum"/><pk mz="337.20984291" i="1813.14" sn="17.4655" a="43.2983" fwhm="0.0309608" res="10891.5" algo="Sum"/><pk mz="337.23439845" i="1399.84" sn="13.4749" a="27.5677" fwhm="0.0236264" res="14273.6" algo="Sum"/><pk mz="337.27169776" i="1774.26" sn="17.0614" a="34.4538" fwhm="0.0185781" res="18154.2" algo="Sum"/><pk mz="337.30750112" i="6841.68" sn="65.7242" a="134.973" fwhm="0.0166906" res="20209.4" algo="Sum"/><pk mz="338.06446411" i="4504.76" sn="43.1062" a="91.5475" fwhm="0.0174731" res="19347.7" algo="Sum"/><pk mz="338.31235415" i="1537.02" sn="14.6241" a="23.7092" fwhm="0.0184603" res="18326.5" algo="Sum"/><pk mz="338.34166457" i="71307.7" sn="678.478" a="1208.97" fwhm="0.0151821" res="22285.5" algo="Sum"/><pk mz="338.78554231" i="943.35" sn="8.96482" a="19.9983" fwhm="0.0181107" res="18706.3" algo="Sum"/><pk mz="339.03712257" i="1615.88" sn="15.3164" a="36.4891" fwhm="0.0197803" res="17140.1" algo="Sum"/><pk mz="339.06568878" i="1000.15" sn="9.47265" a="20.5077" fwhm="0.0219425" res="15452.5" algo="Sum"/><pk mz="339.19246623" i="4988.97" sn="47.1427" a="99.5032" fwhm="0.0198413" res="17095.3" algo="Sum"/><pk mz="339.22827135" i="2430.01" sn="22.9598" a="56.6011" fwhm="0.028283" res="11994.1" algo="Sum"/><pk mz="339.28777236" i="705.503" sn="6.66577" a="15.8294" fwhm="0.0204582" res="16584.4" algo="Sum"/><pk mz="339.34484857" i="17084" sn="161.41" a="323.89" fwhm="0.016685" res="20338.3" algo="Sum"/><pk mz="340.19514181" i="1246.12" sn="11.6788" a="28.2157" fwhm="0.0234508" res="14506.7" algo="Sum"/><pk mz="340.25472452" i="1030.57" sn="9.65902" a="25.3573" fwhm="0.0285628" res="11912.5" algo="Sum"/><pk mz="340.34961170" i="2376.26" sn="22.2726" a="52.4865" fwhm="0.0195278" res="17429" algo="Sum"/><pk mz="340.78182552" i="1355.3" sn="12.6655" a="26.4445" fwhm="0.0165458" res="20596.2" algo="Sum"/><pk mz="341.19026581" i="7508.09" sn="69.7678" a="102.647" fwhm="0.0127821" res="26692.8" algo="Sum"/><pk mz="341.20785356" i="15710.4" sn="145.959" a="321.638" fwhm="0.0182037" res="18743.9" algo="Sum"/><pk mz="341.24420434" i="2569.1" sn="23.8671" a="53.7915" fwhm="0.0250734" res="13609.8" algo="Sum"/><pk mz="342.16979421" i="843.213" sn="7.75822" a="16.4571" fwhm="0.0204665" res="16718.6" algo="Sum"/><pk mz="342.21128986" i="3639.15" sn="33.484" a="72.2473" fwhm="0.0182151" res="18787.2" algo="Sum"/><pk mz="342.26214227" i="1802.85" sn="16.5878" a="38.1745" fwhm="0.024257" res="14109.8" algo="Sum"/><pk mz="342.77999102" i="689.618" sn="6.31372" a="18.3371" fwhm="0.0223597" res="15330.3" algo="Sum"/><pk mz="342.86823447" i="1959.16" sn="17.929" a="37.4278" fwhm="0.0167688" res="20446.8" algo="Sum"/><pk mz="343.19289317" i="49715.5" sn="454.643" a="1123.2" fwhm="0.0206847" res="16591.6" algo="Sum"/><pk mz="343.26027202" i="1282.68" sn="11.73" a="27.7454" fwhm="0.027804" res="12345.7" algo="Sum"/><pk mz="343.29483604" i="1806.48" sn="16.5201" a="37.9963" fwhm="0.0197599" res="17373.3" algo="Sum"/><pk mz="344.19627335" i="9453.36" sn="85.9357" a="232.22" fwhm="0.0229337" res="15008.3" algo="Sum"/><pk mz="344.27890811" i="1475.92" sn="13.4168" a="48.3426" fwhm="0.0227133" res="15157.6" algo="Sum"/><pk mz="344.86586080" i="1305.07" sn="11.803" a="25.9008" fwhm="0.0173877" res="19833.9" algo="Sum"/><pk mz="345.20271963" i="7251.87" sn="65.5351" a="200.265" fwhm="0.03644" res="9473.18" algo="Sum"/><pk mz="345.23869637" i="5591.43" sn="50.5297" a="116.129" fwhm="0.0201399" res="17142" algo="Sum"/><pk mz="346.20690255" i="1565.72" sn="14.0887" a="44.1359" fwhm="0.037795" res="9160.13" algo="Sum"/><pk mz="346.24287337" i="1305.4" sn="11.7423" a="29.5486" fwhm="0.0255913" res="13529.7" algo="Sum"/><pk mz="347.06779063" i="5455.67" sn="48.8504" a="114.544" fwhm="0.0174067" res="19938.7" algo="Sum"/><pk mz="347.16168171" i="10024" sn="89.669" a="190.202" fwhm="0.0185246" res="18740.6" algo="Sum"/><pk mz="347.21930280" i="2926.16" sn="26.1332" a="68.9598" fwhm="0.0235275" res="14758" algo="Sum"/><pk mz="347.25469316" i="1490.85" sn="13.3015" a="32.8198" fwhm="0.0250089" res="13885.3" algo="Sum"/><pk mz="347.29111337" i="736.024" sn="6.55962" a="14.3723" fwhm="0.0191082" res="18175" algo="Sum"/><pk mz="347.32815487" i="1389.99" sn="12.3746" a="26.8046" fwhm="0.0179026" res="19401" algo="Sum"/><pk mz="348.07136347" i="1287.97" sn="11.4279" a="25.2482" fwhm="0.015785" res="22050.8" algo="Sum"/><pk mz="348.16525300" i="2127.99" sn="18.8288" a="43.2078" fwhm="0.0192723" res="18065.6" algo="Sum"/><pk mz="348.22200992" i="709.279" sn="6.27411" a="17.6608" fwhm="0.0288071" res="12088" algo="Sum"/><pk mz="348.26514360" i="1663.2" sn="14.7099" a="33.0494" fwhm="0.0186342" res="18689.5" algo="Sum"/><pk mz="348.81325150" i="1693.28" sn="14.9475" a="32.1714" fwhm="0.0164248" res="21237" algo="Sum"/><pk mz="348.92109679" i="738.589" sn="6.51569" a="24.6478" fwhm="0.0259933" res="13423.5" algo="Sum"/><pk mz="349.05604039" i="4145.33" sn="36.4296" a="80.5551" fwhm="0.0180017" res="19390.2" algo="Sum"/><pk mz="349.16254868" i="1368.76" sn="11.9969" a="32.3611" fwhm="0.0249637" res="13986.8" algo="Sum"/><pk mz="349.18066868" i="1293.8" sn="11.34" a="31.1723" fwhm="0.0368488" res="9476.04" algo="Sum"/><pk mz="349.21153851" i="1151.45" sn="10.0923" a="26.6984" fwhm="0.02859" res="12214.4" algo="Sum"/><pk mz="349.23452691" i="823.508" sn="7.21796" a="12.8081" fwhm="0.0210374" res="16600.7" algo="Sum"/><pk mz="349.27058047" i="1899.18" sn="16.6468" a="44.0666" fwhm="0.0195437" res="17871.3" algo="Sum"/><pk mz="350.81088373" i="1578.97" sn="13.682" a="32.4974" fwhm="0.0180701" res="19413.9" algo="Sum"/><pk mz="351.15595011" i="865.594" sn="7.46512" a="21.0802" fwhm="0.0300739" res="11676.5" algo="Sum"/><pk mz="351.19526764" i="854.39" sn="7.36992" a="20.1501" fwhm="0.0291346" res="12054.2" algo="Sum"/><pk mz="351.22835239" i="2231.58" sn="19.2494" a="54.8345" fwhm="0.024385" res="14403.4" algo="Sum"/><pk mz="351.24952503" i="1971.62" sn="17.0058" a="43.9571" fwhm="0.0269112" res="13052.2" algo="Sum"/><pk mz="351.28506974" i="826.642" sn="7.1291" a="17.4544" fwhm="0.0253039" res="13882.6" algo="Sum"/><pk mz="352.32221464" i="745.143" sn="6.38365" a="14.792" fwhm="0.017935" res="19644.4" algo="Sum"/><pk mz="352.89748603" i="2771.52" sn="23.5663" a="56.8309" fwhm="0.017976" res="19631.6" algo="Sum"/><pk mz="353.03208611" i="25237.3" sn="214.724" a="560.347" fwhm="0.0201646" res="17507.5" algo="Sum"/><pk mz="353.15301762" i="1118.8" sn="9.52047" a="24.8408" fwhm="0.0244993" res="14414.8" algo="Sum"/><pk mz="353.17181371" i="1191.9" sn="10.1429" a="27.2186" fwhm="0.0362291" res="9748.3" algo="Sum"/><pk mz="353.20798093" i="1279.35" sn="10.8874" a="27.1613" fwhm="0.0261532" res="13505.4" algo="Sum"/><pk mz="353.24339596" i="1333.15" sn="11.3452" a="26.0833" fwhm="0.028005" res="12613.6" algo="Sum"/><pk mz="353.26738343" i="2312.09" sn="19.6761" a="74.1878" fwhm="0.0347431" res="10168" algo="Sum"/><pk mz="354.03517483" i="2991.05" sn="25.3231" a="73.663" fwhm="0.02231" res="15868.9" algo="Sum"/><pk mz="354.89436513" i="1194.65" sn="10.0831" a="28.3414" fwhm="0.0188931" res="18784.3" algo="Sum"/><pk mz="355.03361535" i="2005.82" sn="16.9276" a="44.0455" fwhm="0.0203957" res="17407.3" algo="Sum"/><pk mz="355.06922067" i="2280.12" sn="19.2374" a="48.0378" fwhm="0.0183197" res="19381.8" algo="Sum"/><pk mz="355.12744615" i="691.65" sn="5.83545" a="19.2734" fwhm="0.0290985" res="12204.3" algo="Sum"/><pk mz="355.16798729" i="2255.09" sn="19.0272" a="43.4177" fwhm="0.0208117" res="17065.8" algo="Sum"/><pk mz="355.18707979" i="2807.02" sn="23.6858" a="67.1466" fwhm="0.02789" res="12735.3" algo="Sum"/><pk mz="355.22349011" i="2065.01" sn="17.4258" a="50.6606" fwhm="0.026023" res="13650.4" algo="Sum"/><pk mz="355.26019323" i="879.744" sn="7.42245" a="17.7918" fwhm="0.0281235" res="12632.1" algo="Sum"/><pk mz="355.27984800" i="708.89" sn="5.97853" a="13.8381" fwhm="0.0178923" res="19856.6" algo="Sum"/><pk mz="356.07032001" i="875.518" sn="7.36462" a="18.2593" fwhm="0.0181617" res="19605.5" algo="Sum"/><pk mz="356.22548456" i="716.033" sn="6.02138" a="18.3789" fwhm="0.0265651" res="13409.5" algo="Sum"/><pk mz="356.28772103" i="874.232" sn="7.34629" a="25.585" fwhm="0.0314206" res="11339.3" algo="Sum"/><pk mz="356.75632069" i="777.177" sn="6.50123" a="16.6288" fwhm="0.016771" res="21272.3" algo="Sum"/><pk mz="357.18275620" i="7651.01" sn="63.821" a="142.562" fwhm="0.0207509" res="17212.9" algo="Sum"/><pk mz="357.20426238" i="9533.6" sn="79.4794" a="212.038" fwhm="0.0260043" res="13736.4" algo="Sum"/><pk mz="357.23812552" i="2048.2" sn="17.0644" a="44.0272" fwhm="0.0253119" res="14113.5" algo="Sum"/><pk mz="357.27652900" i="721.14" sn="6.00557" a="22.7882" fwhm="0.0265784" res="13442.4" algo="Sum"/><pk mz="358.18645758" i="1695.87" sn="14.0325" a="36.2295" fwhm="0.0215347" res="16633" algo="Sum"/><pk mz="358.20775224" i="2069" sn="17.1158" a="50.7672" fwhm="0.0237134" res="15105.7" algo="Sum"/><pk mz="358.30701449" i="3327.73" sn="27.5243" a="78.8923" fwhm="0.0198845" res="18019.4" algo="Sum"/><pk mz="358.84221572" i="2382.82" sn="19.6692" a="47.7914" fwhm="0.0179882" res="19948.8" algo="Sum"/><pk mz="358.97961807" i="45803.6" sn="377.186" a="851.141" fwhm="0.0167264" res="21461.8" algo="Sum"/><pk mz="359.04319962" i="24521.7" sn="201.669" a="491.079" fwhm="0.0174331" res="20595.5" algo="Sum"/><pk mz="359.16523256" i="12615.2" sn="103.765" a="260.862" fwhm="0.0183195" res="19605.6" algo="Sum"/><pk mz="359.21813358" i="9201.38" sn="75.6853" a="184.471" fwhm="0.0211473" res="16986.4" algo="Sum"/><pk mz="359.25296921" i="951.644" sn="7.82769" a="22.6826" fwhm="0.0265914" res="13510.1" algo="Sum"/><pk mz="359.31038130" i="976.173" sn="8.02948" a="21.2902" fwhm="0.0311744" res="11525.8" algo="Sum"/><pk mz="359.98256158" i="7597.42" sn="62.136" a="162.039" fwhm="0.0189081" res="19038.6" algo="Sum"/><pk mz="360.04633774" i="3114.02" sn="25.444" a="67.9624" fwhm="0.0179537" res="20054.2" algo="Sum"/><pk mz="360.16872687" i="2608.38" sn="21.3096" a="55.3939" fwhm="0.0186873" res="19273.4" algo="Sum"/><pk mz="360.22148296" i="2117.53" sn="17.3034" a="46.861" fwhm="0.0232527" res="15491.6" algo="Sum"/><pk mz="360.32363027" i="135124" sn="1104.34" a="2260.1" fwhm="0.0148854" res="24206.5" algo="Sum"/><pk mz="360.83961141" i="1755.25" sn="14.267" a="38.7062" fwhm="0.0182326" res="19791" algo="Sum"/><pk mz="360.97723465" i="29215.9" sn="237.278" a="552.551" fwhm="0.0172662" res="20906.6" algo="Sum"/><pk mz="361.04630829" i="716.974" sn="5.82221" a="16.6284" fwhm="0.0184668" res="19551.1" algo="Sum"/><pk mz="361.17499093" i="2535.13" sn="20.5866" a="104.973" fwhm="0.0439548" res="8216.97" algo="Sum"/><pk mz="361.21110840" i="2212.21" sn="17.9644" a="46.7967" fwhm="0.0299822" res="12047.5" algo="Sum"/><pk mz="361.23549259" i="4190.98" sn="34.033" a="97.2136" fwhm="0.0228777" res="15789.8" algo="Sum"/><pk mz="361.27129069" i="1081.79" sn="8.78571" a="21.9175" fwhm="0.0229274" res="15757.2" algo="Sum"/><pk mz="361.32671336" i="30752.7" sn="249.803" a="627.351" fwhm="0.0176873" res="20428.5" algo="Sum"/><pk mz="361.98063666" i="4875.78" sn="39.2664" a="108.117" fwhm="0.0190511" res="19000.5" algo="Sum"/><pk mz="362.19042073" i="824.455" sn="6.63455" a="27.6757" fwhm="0.0465456" res="7781.4" algo="Sum"/><pk mz="362.24082872" i="6980.69" sn="56.1676" a="143.351" fwhm="0.017719" res="20443.7" algo="Sum"/><pk mz="362.33043052" i="4281.9" sn="34.4634" a="100.354" fwhm="0.0206863" res="17515.5" algo="Sum"/><pk mz="362.92639395" i="2176.94" sn="17.4028" a="44.9888" fwhm="0.0191581" res="18943.7" algo="Sum"/><pk mz="362.97372147" i="4372.02" sn="34.9499" a="93.727" fwhm="0.0189755" res="19128.6" algo="Sum"/><pk mz="363.15756673" i="1865.95" sn="14.9091" a="46.0247" fwhm="0.0249094" res="14579.1" algo="Sum"/><pk mz="363.18865748" i="1234.89" sn="9.86691" a="32.2221" fwhm="0.0375804" res="9664.3" algo="Sum"/><pk mz="363.21512477" i="1110.81" sn="8.87546" a="18.4014" fwhm="0.0225491" res="16107.8" algo="Sum"/><pk mz="363.24904370" i="5969.79" sn="47.6993" a="133.186" fwhm="0.019459" res="18667.4" algo="Sum"/><pk mz="363.32573030" i="943.853" sn="7.54149" a="26.5469" fwhm="0.025991" res="13978.9" algo="Sum"/><pk mz="363.97765285" i="803.534" sn="6.3871" a="21.5672" fwhm="0.01958" res="18589.2" algo="Sum"/><pk mz="364.25332874" i="1362.76" sn="10.8271" a="33.5442" fwhm="0.0212706" res="17124.8" algo="Sum"/><pk mz="364.78725861" i="947.521" sn="7.48284" a="18.798" fwhm="0.0176042" res="20721.6" algo="Sum"/><pk mz="365.10515777" i="2697.87" sn="21.2954" a="56.4211" fwhm="0.0189984" res="19217.7" algo="Sum"/><pk mz="365.13779059" i="1178.87" sn="9.30528" a="26.1217" fwhm="0.0300408" res="12154.7" algo="Sum"/><pk mz="365.15552598" i="1041.73" sn="8.22273" a="23.2151" fwhm="0.0339644" res="10751.1" algo="Sum"/><pk mz="365.20501471" i="812.95" sn="6.41712" a="18.3262" fwhm="0.0332047" res="10998.6" algo="Sum"/><pk mz="365.24473006" i="1278.39" sn="10.0866" a="26.8554" fwhm="0.022695" res="16093.6" algo="Sum"/><pk mz="365.27029969" i="1610.05" sn="12.6956" a="47.836" fwhm="0.0367921" res="9927.95" algo="Sum"/><pk mz="365.29951425" i="722.027" sn="5.69334" a="13.26" fwhm="0.0226715" res="16112.7" algo="Sum"/><pk mz="365.33865142" i="1404.94" sn="11.078" a="30.1413" fwhm="0.0193968" res="18835" algo="Sum"/><pk mz="366.37251490" i="1225.02" sn="9.58194" a="25.209" fwhm="0.0185298" res="19772.1" algo="Sum"/><pk mz="366.78517979" i="1099.14" sn="8.58592" a="22.4853" fwhm="0.0172878" res="21216.4" algo="Sum"/><pk mz="367.12139189" i="1901.21" sn="14.8361" a="45.0435" fwhm="0.0218341" res="16814.1" algo="Sum"/><pk mz="367.15157932" i="828.121" sn="6.45694" a="16.7552" fwhm="0.0281546" res="13040.6" algo="Sum"/><pk mz="367.19072427" i="821.49" sn="6.39844" a="22.9766" fwhm="0.034632" res="10602.6" algo="Sum"/><pk mz="367.22336541" i="961.578" sn="7.4822" a="27.2581" fwhm="0.0368449" res="9966.73" algo="Sum"/><pk mz="367.25142209" i="779.856" sn="6.06372" a="24.3373" fwhm="0.0415691" res="8834.71" algo="Sum"/><pk mz="367.28087719" i="683.337" sn="5.31024" a="18.3239" fwhm="0.029909" res="12280" algo="Sum"/><pk mz="368.27932066" i="1931.69" sn="14.9431" a="51.6355" fwhm="0.0193272" res="19055" algo="Sum"/><pk mz="368.42455561" i="1942.76" sn="15.022" a="39.2164" fwhm="0.0178128" res="20683.2" algo="Sum"/><pk mz="368.87111624" i="2964.13" sn="22.8782" a="61.3237" fwhm="0.0181871" res="20282.1" algo="Sum"/><pk mz="369.00340139" i="4058.54" sn="31.2307" a="100.327" fwhm="0.0222438" res="16589" algo="Sum"/><pk mz="369.14676906" i="810.508" sn="6.2207" a="19.8317" fwhm="0.0303496" res="12163.1" algo="Sum"/><pk mz="369.20165184" i="1613.53" sn="12.3878" a="34.2428" fwhm="0.021568" res="17118" algo="Sum"/><pk mz="369.22489239" i="2858.55" sn="21.9484" a="90.026" fwhm="0.0295347" res="12501.4" algo="Sum"/><pk mz="369.28054551" i="853.913" sn="6.55752" a="28.998" fwhm="0.0345221" res="10696.9" algo="Sum"/><pk mz="369.35115392" i="21369.4" sn="164.111" a="429.082" fwhm="0.0178109" res="20737.4" algo="Sum"/><pk mz="370.19936728" i="1103.44" sn="8.42596" a="34.6768" fwhm="0.0251472" res="14721.3" algo="Sum"/><pk mz="370.22654424" i="678.228" sn="5.179" a="15.6253" fwhm="0.0306553" res="12077.1" algo="Sum"/><pk mz="370.29492806" i="2051.21" sn="15.6632" a="43.5692" fwhm="0.0191789" res="19307.4" algo="Sum"/><pk mz="370.35460540" i="6636.44" sn="50.6764" a="129.499" fwhm="0.0178879" res="20704.2" algo="Sum"/><pk mz="370.86829984" i="1331.66" sn="10.1156" a="31.1183" fwhm="0.0195282" res="18991.5" algo="Sum"/><pk mz="371.03737867" i="1789.31" sn="13.5717" a="37.422" fwhm="0.0181374" res="20457" algo="Sum"/><pk mz="371.10073752" i="2822.55" sn="21.4084" a="64.9553" fwhm="0.0183874" res="20182.3" algo="Sum"/><pk mz="371.16196206" i="1610.14" sn="12.2128" a="34.9633" fwhm="0.0203448" res="18243.5" algo="Sum"/><pk mz="371.19552272" i="1449.3" sn="10.9935" a="42.9114" fwhm="0.0417913" res="8882.11" algo="Sum"/><pk mz="371.21902351" i="1420.78" sn="10.7769" a="39.0057" fwhm="0.0327656" res="11329.5" algo="Sum"/><pk mz="371.25876716" i="1169.67" sn="8.87003" a="32.0437" fwhm="0.0324484" res="11441.5" algo="Sum"/><pk mz="371.32297358" i="1312.5" sn="9.95195" a="32.0429" fwhm="0.0285744" res="12994.9" algo="Sum"/><pk mz="371.35808112" i="1051.23" sn="7.97261" a="23.6499" fwhm="0.0195878" res="18958.7" algo="Sum"/><pk mz="372.10193812" i="977.921" sn="7.37041" a="23.0524" fwhm="0.0203925" res="18247" algo="Sum"/><pk mz="372.31165712" i="728.827" sn="5.4936" a="20.4744" fwhm="0.0297016" res="12535.1" algo="Sum"/><pk mz="373.09871382" i="715.76" sn="5.34975" a="18.9895" fwhm="0.0268065" res="13918.2" algo="Sum"/><pk mz="373.17921264" i="4284.06" sn="32.0185" a="101.035" fwhm="0.0275415" res="13549.7" algo="Sum"/><pk mz="373.23413739" i="1725.03" sn="12.8906" a="41.129" fwhm="0.0285605" res="13068.2" algo="Sum"/><pk mz="373.27059651" i="1049.47" sn="7.84235" a="24.5525" fwhm="0.023116" res="16147.7" algo="Sum"/><pk mz="374.18338118" i="905.14" sn="6.72977" a="22.5919" fwhm="0.0277734" res="13472.7" algo="Sum"/><pk mz="374.30244028" i="2207.78" sn="16.4107" a="48.9795" fwhm="0.0215551" res="17364.9" algo="Sum"/><pk mz="374.81645930" i="1207.64" sn="8.95598" a="27.333" fwhm="0.0194389" res="19281.7" algo="Sum"/><pk mz="375.01496768" i="18281.2" sn="135.464" a="426.724" fwhm="0.0208526" res="17984" algo="Sum"/><pk mz="375.19244792" i="3568.37" sn="26.4254" a="82.2908" fwhm="0.0273861" res="13700.1" algo="Sum"/><pk mz="375.24962953" i="1075.56" sn="7.96371" a="24.9511" fwhm="0.0264963" res="14162.3" algo="Sum"/><pk mz="375.28693586" i="1776.89" sn="13.1566" a="45.31" fwhm="0.0235194" res="15956.5" algo="Sum"/><pk mz="375.35943292" i="1153.22" sn="8.53809" a="24.7322" fwhm="0.0194157" res="19332.8" algo="Sum"/><pk mz="376.01803285" i="2409.27" sn="17.8023" a="61.3084" fwhm="0.0214296" res="17546.7" algo="Sum"/><pk mz="376.19622251" i="798.724" sn="5.89536" a="18.1526" fwhm="0.0231952" res="16218.7" algo="Sum"/><pk mz="376.29718893" i="23091.5" sn="169.926" a="522.63" fwhm="0.0189658" res="19840.9" algo="Sum"/><pk mz="376.81370286" i="991.099" sn="7.27122" a="23.4318" fwhm="0.018893" res="19944.6" algo="Sum"/><pk mz="376.97890986" i="1763.49" sn="12.9376" a="50.3628" fwhm="0.0291154" res="12947.7" algo="Sum"/><pk mz="377.01567371" i="1654.01" sn="12.1344" a="39.6103" fwhm="0.0222619" res="16935.5" algo="Sum"/><pk mz="377.09126137" i="714.754" sn="5.23733" a="18.0874" fwhm="0.0214054" res="17616.7" algo="Sum"/><pk mz="377.17493453" i="799.775" sn="5.84811" a="14.6443" fwhm="0.0208547" res="18085.8" algo="Sum"/><pk mz="377.20762268" i="1548.71" sn="11.3195" a="42.6069" fwhm="0.0345688" res="10911.8" algo="Sum"/><pk mz="377.23385627" i="2219.67" sn="16.2147" a="56.5767" fwhm="0.0298023" res="12657.9" algo="Sum"/><pk mz="377.26496624" i="1047.69" sn="7.65295" a="20.0626" fwhm="0.0288791" res="13063.6" algo="Sum"/><pk mz="377.30071706" i="6573.26" sn="48.015" a="142.953" fwhm="0.0191275" res="19725.6" algo="Sum"/><pk mz="378.21485870" i="1531.82" sn="11.111" a="35.6641" fwhm="0.0240047" res="15755.8" algo="Sum"/><pk mz="378.29790534" i="2446.76" sn="17.7496" a="57.0318" fwhm="0.0224052" res="16884.4" algo="Sum"/><pk mz="378.90053583" i="2182.21" sn="15.781" a="43.1513" fwhm="0.0184187" res="20571.5" algo="Sum"/><pk mz="378.97134856" i="766.388" sn="5.53034" a="17.7245" fwhm="0.0226939" res="16699.2" algo="Sum"/><pk mz="379.22325057" i="2037.19" sn="14.6736" a="71.2711" fwhm="0.0251663" res="15068.7" algo="Sum"/><pk mz="379.28256710" i="1383.61" sn="9.96576" a="39.7764" fwhm="0.036834" res="10297.1" algo="Sum"/><pk mz="379.31653362" i="1328.37" sn="9.56825" a="30.491" fwhm="0.0285154" res="13302.2" algo="Sum"/><pk mz="380.76738066" i="840.545" sn="5.99797" a="23.0825" fwhm="0.0230846" res="16494.5" algo="Sum"/><pk mz="381.02499337" i="12507.5" sn="89.0398" a="260.139" fwhm="0.018492" res="20604.8" algo="Sum"/><pk mz="381.07895915" i="1214.6" sn="8.64665" a="26.5389" fwhm="0.0195603" res="19482.2" algo="Sum"/><pk mz="381.20471125" i="1395.21" sn="9.93341" a="45.3371" fwhm="0.0288641" res="13206.9" algo="Sum"/><pk mz="381.25170950" i="979.609" sn="6.97426" a="31.6821" fwhm="0.0462041" res="8251.48" algo="Sum"/><pk mz="381.29745891" i="2282.45" sn="16.2482" a="64.0896" fwhm="0.0216449" res="17616" algo="Sum"/><pk mz="381.96914470" i="4857.54" sn="34.3616" a="97.0135" fwhm="0.0184371" res="20717.4" algo="Sum"/><pk mz="382.02795954" i="1543.81" sn="10.9201" a="37.4133" fwhm="0.0197541" res="19339.2" algo="Sum"/><pk mz="382.76446749" i="1096.06" sn="7.71319" a="26.9544" fwhm="0.0211109" res="18131.1" algo="Sum"/><pk mz="382.97097850" i="827.091" sn="5.81686" a="22.7043" fwhm="0.0224935" res="17025.9" algo="Sum"/><pk mz="383.11576083" i="47659.7" sn="335.201" a="973.388" fwhm="0.0179478" res="21346.1" algo="Sum"/><pk mz="383.16748093" i="922.581" sn="6.48871" a="22.6479" fwhm="0.0347404" res="11029.4" algo="Sum"/><pk mz="383.22220606" i="39945.8" sn="280.947" a="816.062" fwhm="0.0180255" res="21260" algo="Sum"/><pk mz="383.96671143" i="3222.82" sn="22.5971" a="68.5795" fwhm="0.0189914" res="20218" algo="Sum"/><pk mz="384.11922669" i="6845.95" sn="47.9773" a="145.946" fwhm="0.018728" res="20510.5" algo="Sum"/><pk mz="384.22546769" i="8753.96" sn="61.3238" a="191.077" fwhm="0.019223" res="19987.8" algo="Sum"/><pk mz="384.76401685" i="727.615" sn="5.07628" a="21.4198" fwhm="0.0268352" res="14338.1" algo="Sum"/><pk mz="384.84490269" i="1325.25" sn="9.2462" a="31.5288" fwhm="0.0202842" res="18972.6" algo="Sum"/><pk mz="385.12090929" i="2007.92" sn="14.0057" a="51.3283" fwhm="0.0192791" res="19976" algo="Sum"/><pk mz="385.22313766" i="2898.38" sn="20.2108" a="98.6441" fwhm="0.0356887" res="10794" algo="Sum"/><pk mz="385.29165475" i="735.38" sn="5.12783" a="20.3359" fwhm="0.0309347" res="12455" algo="Sum"/><pk mz="386.22511503" i="693.226" sn="4.82088" a="22.2502" fwhm="0.0380659" res="10146.2" algo="Sum"/><pk mz="386.84278676" i="718.489" sn="4.98146" a="17.3781" fwhm="0.0201799" res="19169.7" algo="Sum"/><pk mz="387.15847653" i="746.851" sn="5.167" a="15.5304" fwhm="0.0242908" res="15938.5" algo="Sum"/><pk mz="387.19590996" i="1157.04" sn="7.99572" a="55.963" fwhm="0.0642182" res="6029.38" algo="Sum"/><pk mz="387.25046346" i="993.764" sn="6.85756" a="29.4053" fwhm="0.0334278" res="11584.7" algo="Sum"/><pk mz="388.35464831" i="2017.46" sn="13.8168" a="42.8058" fwhm="0.0191948" res="20232.3" algo="Sum"/><pk mz="388.71113170" i="794.44" sn="5.43066" a="18.7328" fwhm="0.020559" res="18907.1" algo="Sum"/><pk mz="389.17321286" i="1285.72" sn="8.73098" a="41.0642" fwhm="0.0298255" res="13048.3" algo="Sum"/><pk mz="389.20628108" i="1033.18" sn="7.0151" a="28.6174" fwhm="0.0389031" res="10004.5" algo="Sum"/><pk mz="389.23354092" i="815.195" sn="5.53584" a="23.5665" fwhm="0.0389047" res="10004.8" algo="Sum"/><pk mz="389.26509256" i="813.044" sn="5.52152" a="23.7988" fwhm="0.034975" res="11129.8" algo="Sum"/><pk mz="389.37343750" i="1213.99" sn="8.24418" a="32.0498" fwhm="0.026457" res="14717.2" algo="Sum"/><pk mz="389.97273915" i="1521.31" sn="10.2805" a="33.1948" fwhm="0.0189218" res="20609.7" algo="Sum"/><pk mz="390.27631588" i="1208.8" sn="8.1644" a="32.3969" fwhm="0.028188" res="13845.5" algo="Sum"/><pk mz="390.70905799" i="741.292" sn="5.00121" a="17.4272" fwhm="0.0196388" res="19894.7" algo="Sum"/><pk mz="390.77494716" i="830.951" sn="5.59505" a="14.3751" fwhm="0.0152099" res="25692.2" algo="Sum"/><pk mz="390.79623143" i="1422.65" sn="9.5731" a="35.0571" fwhm="0.0267652" res="14600.9" algo="Sum"/><pk mz="390.98681447" i="4787.69" sn="32.1002" a="121.683" fwhm="0.0230517" res="16961.3" algo="Sum"/><pk mz="391.18824623" i="953.136" sn="6.3889" a="22.3148" fwhm="0.0246999" res="15837.6" algo="Sum"/><pk mz="391.21060245" i="962.175" sn="6.44997" a="30.6034" fwhm="0.0423641" res="9234.48" algo="Sum"/><pk mz="391.27925858" i="2221.06" sn="14.8852" a="61.3606" fwhm="0.0306059" res="12784.4" algo="Sum"/><pk mz="391.35371323" i="813.994" sn="5.45337" a="20.9411" fwhm="0.0223341" res="17522.7" algo="Sum"/><pk mz="392.28875257" i="1956.87" sn="13.0339" a="52.0656" fwhm="0.0272927" res="14373.4" algo="Sum"/><pk mz="392.31016615" i="1351.4" sn="8.99959" a="27.0783" fwhm="0.0186062" res="21085" algo="Sum"/><pk mz="392.79409867" i="1789.81" sn="11.8566" a="41.4017" fwhm="0.0204873" res="19172.5" algo="Sum"/><pk mz="392.94929675" i="1609.79" sn="10.6626" a="36.6743" fwhm="0.0206232" res="19053.7" algo="Sum"/><pk mz="392.98652674" i="763.429" sn="5.05708" a="24.4267" fwhm="0.0283211" res="13876.1" algo="Sum"/><pk mz="393.20585428" i="1494.08" sn="9.87957" a="61.1924" fwhm="0.0328388" res="11973.8" algo="Sum"/><pk mz="393.29703231" i="26272.5" sn="173.722" a="574.737" fwhm="0.019255" res="20425.7" algo="Sum"/><pk mz="394.30021726" i="6839.31" sn="45.0225" a="158.748" fwhm="0.0194405" res="20282.4" algo="Sum"/><pk mz="394.34580876" i="3360.42" sn="22.1226" a="81.2756" fwhm="0.0206847" res="19064.6" algo="Sum"/><pk mz="394.79215993" i="823.647" sn="5.40964" a="26.5802" fwhm="0.0305848" res="12908.1" algo="Sum"/><pk mz="394.87424144" i="915.007" sn="6.00896" a="22.8789" fwhm="0.0242725" res="16268.4" algo="Sum"/><pk mz="394.94488429" i="920.262" sn="6.0424" a="26.0639" fwhm="0.0228294" res="17299.9" algo="Sum"/><pk mz="395.21587843" i="1028.8" sn="6.7488" a="29.3326" fwhm="0.0331273" res="11930.2" algo="Sum"/><pk mz="395.25471158" i="708.661" sn="4.64913" a="19.3677" fwhm="0.0388936" res="10162.5" algo="Sum"/><pk mz="395.30058539" i="1515.75" sn="9.94223" a="54.8235" fwhm="0.0338611" res="11674.2" algo="Sum"/><pk mz="395.34994388" i="1226.27" sn="8.0435" a="30.6782" fwhm="0.0198808" res="19886" algo="Sum"/><pk mz="396.74284438" i="849.851" sn="5.53207" a="23.5479" fwhm="0.0222677" res="17817" algo="Sum"/><pk mz="396.99755763" i="10991.3" sn="71.5761" a="256.06" fwhm="0.0210611" res="18849.8" algo="Sum"/><pk mz="397.18163582" i="701.137" sn="4.55574" a="26.9585" fwhm="0.0376191" res="10558" algo="Sum"/><pk mz="397.23562981" i="1711.15" sn="11.117" a="47.8764" fwhm="0.0275569" res="14415.1" algo="Sum"/><pk mz="397.26921713" i="940.876" sn="6.11358" a="26.5781" fwhm="0.0308728" res="12867.9" algo="Sum"/><pk mz="397.94326171" i="2425.94" sn="15.7384" a="54.7023" fwhm="0.018832" res="21131.3" algo="Sum"/><pk mz="397.99992453" i="1321.22" sn="8.57198" a="37.5927" fwhm="0.024171" res="16466" algo="Sum"/><pk mz="398.32649080" i="816.56" sn="5.28275" a="21.8706" fwhm="0.0240518" res="16561.2" algo="Sum"/><pk mz="398.76101922" i="3621.03" sn="23.3727" a="72.621" fwhm="0.0202588" res="19683.3" algo="Sum"/><pk mz="398.99767935" i="971.043" sn="6.25522" a="30.5832" fwhm="0.0246576" res="16181.5" algo="Sum"/><pk mz="399.08931159" i="10468.1" sn="67.3937" a="229.784" fwhm="0.0191537" res="20836.2" algo="Sum"/><pk mz="399.19847969" i="15624.8" sn="100.593" a="302.429" fwhm="0.0224676" res="17767.7" algo="Sum"/><pk mz="399.21476736" i="17731.1" sn="114.153" a="383.7" fwhm="0.0254291" res="15699.1" algo="Sum"/><pk mz="399.26295786" i="2257.15" sn="14.5315" a="58.2115" fwhm="0.0249602" res="15996" algo="Sum"/><pk mz="399.77066561" i="1628.73" sn="10.4701" a="40.6327" fwhm="0.0224127" res="17836.8" algo="Sum"/><pk mz="399.94100428" i="1619.7" sn="10.3985" a="39.3127" fwhm="0.0206705" res="19348.4" algo="Sum"/><pk mz="400.09256228" i="1539.08" sn="9.8654" a="37.7378" fwhm="0.0207677" res="19265.1" algo="Sum"/><pk mz="400.20197501" i="3570.92" sn="22.8937" a="65.9748" fwhm="0.0207514" res="19285.6" algo="Sum"/><pk mz="400.21811806" i="4179.47" sn="26.7975" a="95.6785" fwhm="0.0272396" res="14692.5" algo="Sum"/><pk mz="400.27553116" i="971.452" sn="6.23082" a="28.1974" fwhm="0.027497" res="14557.1" algo="Sum"/><pk mz="400.34176667" i="2221.05" sn="14.2455" a="55.3012" fwhm="0.0209215" res="19135.4" algo="Sum"/><pk mz="400.73833406" i="1036.66" sn="6.63733" a="26.8758" fwhm="0.0238224" res="16821.9" algo="Sum"/><pk mz="400.78212247" i="807.212" sn="5.16474" a="20.5397" fwhm="0.0267775" res="14967.1" algo="Sum"/><pk mz="400.82599677" i="1802.97" sn="11.5216" a="46.7856" fwhm="0.0214596" res="18678.1" algo="Sum"/><pk mz="401.08986317" i="1078.33" sn="6.87917" a="28.5612" fwhm="0.0225356" res="17798" algo="Sum"/><pk mz="401.19780033" i="2507.83" sn="16.0034" a="73.7062" fwhm="0.0348826" res="11501.4" algo="Sum"/><pk mz="401.26815320" i="692.727" sn="4.42078" a="18.2813" fwhm="0.0334162" res="12008.2" algo="Sum"/><pk mz="401.34502334" i="803.263" sn="5.12462" a="19.8354" fwhm="0.022595" res="17762.5" algo="Sum"/><pk mz="402.35658313" i="2035.83" sn="12.8891" a="50.354" fwhm="0.0205483" res="19581" algo="Sum"/><pk mz="402.77335397" i="718.515" sn="4.52773" a="24.9057" fwhm="0.0338508" res="11898.5" algo="Sum"/><pk mz="402.82332701" i="1731.95" sn="10.9117" a="40.7201" fwhm="0.0201684" res="19973" algo="Sum"/><pk mz="403.00707331" i="3486.85" sn="21.9587" a="81.0542" fwhm="0.0197142" res="20442.5" algo="Sum"/><pk mz="403.35826503" i="710.844" sn="4.47565" a="16.4013" fwhm="0.0264585" res="15244.9" algo="Sum"/><pk mz="403.39039376" i="997.659" sn="6.28139" a="23.7828" fwhm="0.0219005" res="18419.3" algo="Sum"/><pk mz="404.68542380" i="705.517" sn="4.4054" a="16.4871" fwhm="0.0198313" res="20406.4" algo="Sum"/><pk mz="404.82818177" i="751.213" sn="4.68936" a="27.7221" fwhm="0.0358295" res="11298.7" algo="Sum"/><pk mz="405.26357495" i="1148.05" sn="7.16073" a="36.5582" fwhm="0.0345183" res="11740.5" algo="Sum"/><pk mz="405.33384341" i="742.027" sn="4.62816" a="21.2281" fwhm="0.0290188" res="13968" algo="Sum"/><pk mz="405.94650129" i="868.074" sn="5.41083" a="22.6929" fwhm="0.0202839" res="20013.2" algo="Sum"/><pk mz="406.25695979" i="750.186" sn="4.66868" a="28.6875" fwhm="0.047285" res="8591.67" algo="Sum"/><pk mz="406.77233324" i="1789.93" sn="11.1035" a="44.4543" fwhm="0.0196066" res="20746.8" algo="Sum"/><pk mz="406.95518900" i="850.743" sn="5.2782" a="25.2869" fwhm="0.0240278" res="16936.9" algo="Sum"/><pk mz="407.25429743" i="953.086" sn="5.8948" a="23.9778" fwhm="0.0344075" res="11836.2" algo="Sum"/><pk mz="407.27565746" i="956.483" sn="5.91338" a="30.6265" fwhm="0.0278314" res="14633.7" algo="Sum"/><pk mz="408.28616603" i="973.239" sn="5.97704" a="32.9381" fwhm="0.0440974" res="9258.74" algo="Sum"/><pk mz="408.76972798" i="2776.17" sn="17.0356" a="68.0007" fwhm="0.0215302" res="18985.9" algo="Sum"/><pk mz="409.18211645" i="807.455" sn="4.9376" a="35.0842" fwhm="0.0391399" res="10454.4" algo="Sum"/><pk mz="409.27069207" i="10054.6" sn="61.5104" a="258.258" fwhm="0.0209871" res="19501.1" algo="Sum"/><pk mz="409.34353671" i="1500.52" sn="9.18326" a="48.7804" fwhm="0.0268128" res="15266.7" algo="Sum"/><pk mz="410.27470204" i="2567.15" sn="15.6441" a="83.3124" fwhm="0.0223745" res="18336.7" algo="Sum"/><pk mz="410.76334933" i="2940.43" sn="17.8968" a="69.9325" fwhm="0.020719" res="19825.5" algo="Sum"/><pk mz="410.85505406" i="2069.85" sn="12.5852" a="52.5728" fwhm="0.0208751" res="19681.5" algo="Sum"/><pk mz="411.26311156" i="2403.88" sn="14.5739" a="88.544" fwhm="0.0335462" res="12259.6" algo="Sum"/><pk mz="411.76922299" i="1411.68" sn="8.5417" a="33.1996" fwhm="0.0187752" res="21931.5" algo="Sum"/><pk mz="412.27073303" i="980.117" sn="5.92225" a="32.4843" fwhm="0.0328072" res="12566.5" algo="Sum"/><pk mz="412.71715199" i="670.407" sn="4.04395" a="16.1291" fwhm="0.0211194" res="19542.1" algo="Sum"/><pk mz="412.77708666" i="2300.1" sn="13.8562" a="62.6855" fwhm="0.0214848" res="19212.5" algo="Sum"/><pk mz="412.85282275" i="1372.78" sn="8.26559" a="35.117" fwhm="0.0213475" res="19339.6" algo="Sum"/><pk mz="412.96990485" i="3748.6" sn="22.5684" a="101.354" fwhm="0.0233772" res="17665.5" algo="Sum"/><pk mz="413.17941994" i="1100.22" sn="6.61532" a="30.7276" fwhm="0.032298" res="12792.7" algo="Sum"/><pk mz="413.23039850" i="1097.81" sn="6.60121" a="20.0815" fwhm="0.0240515" res="17181.1" algo="Sum"/><pk mz="413.26589311" i="8627.33" sn="51.8804" a="223.022" fwhm="0.0229051" res="18042.5" algo="Sum"/><pk mz="414.26951923" i="2454.08" sn="14.7274" a="70.4096" fwhm="0.0229639" res="18040" algo="Sum"/><pk mz="414.71387964" i="1112.35" sn="6.65948" a="28.4661" fwhm="0.0235221" res="17630.8" algo="Sum"/><pk mz="414.86478884" i="691.049" sn="4.13931" a="17.1936" fwhm="0.031429" res="13200.1" algo="Sum"/><pk mz="415.19207842" i="13538.4" sn="81.0539" a="350.334" fwhm="0.0213514" res="19445.6" algo="Sum"/><pk mz="415.27865843" i="1374.21" sn="8.22844" a="45.8399" fwhm="0.0296208" res="14019.8" algo="Sum"/><pk mz="416.19530605" i="3054.39" sn="18.2118" a="84.768" fwhm="0.0221225" res="18813.2" algo="Sum"/><pk mz="416.71223993" i="804.745" sn="4.78424" a="20.3921" fwhm="0.0217815" res="19131.5" algo="Sum"/><pk mz="416.79997923" i="2544.53" sn="15.13" a="68.7764" fwhm="0.0220513" res="18901.4" algo="Sum"/><pk mz="417.00151349" i="3516.98" sn="20.9168" a="84.2988" fwhm="0.0202015" res="20642.1" algo="Sum"/><pk mz="417.19087759" i="1987.96" sn="11.8203" a="75.3053" fwhm="0.0262625" res="15885.4" algo="Sum"/><pk mz="417.40641553" i="895.402" sn="5.32009" a="22.8744" fwhm="0.0220938" res="18892.5" algo="Sum"/><pk mz="418.79786808" i="2390.64" sn="14.1149" a="63.8254" fwhm="0.0212422" res="19715.4" algo="Sum"/><pk mz="418.98220174" i="2959.53" sn="17.4763" a="95.8697" fwhm="0.0299217" res="14002.6" algo="Sum"/><pk mz="419.23964081" i="714.082" sn="4.20914" a="27.8467" fwhm="0.0407738" res="10282.1" algo="Sum"/><pk mz="419.28452689" i="706.562" sn="4.16413" a="24.5243" fwhm="0.0413909" res="10129.9" algo="Sum"/><pk mz="420.79543980" i="1087.49" sn="6.37745" a="41.8905" fwhm="0.0322553" res="13045.8" algo="Sum"/><pk mz="420.88484434" i="1826.43" sn="10.6971" a="43.2697" fwhm="0.0204559" res="20575.2" algo="Sum"/><pk mz="421.23415280" i="740.25" sn="4.33242" a="24.9618" fwhm="0.0402952" res="10453.7" algo="Sum"/><pk mz="421.30692350" i="670.685" sn="3.92588" a="21.715" fwhm="0.0463684" res="9086.08" algo="Sum"/><pk mz="421.33722962" i="691.732" sn="4.04911" a="22.5559" fwhm="0.0445248" res="9462.98" algo="Sum"/><pk mz="422.75370954" i="1302.58" sn="7.56646" a="51.3932" fwhm="0.0355019" res="11907.9" algo="Sum"/><pk mz="422.88182648" i="749.597" sn="4.35238" a="21.5043" fwhm="0.0257966" res="16393" algo="Sum"/><pk mz="423.26315797" i="1005.35" sn="5.83278" a="31.4462" fwhm="0.0397622" res="10644.9" algo="Sum"/><pk mz="423.32280921" i="747.599" sn="4.33745" a="27.5761" fwhm="0.0517151" res="8185.68" algo="Sum"/><pk mz="424.27627398" i="772.401" sn="4.45649" a="26.1736" fwhm="0.028941" res="14660" algo="Sum"/><pk mz="424.34113364" i="2751.39" sn="15.8746" a="73.0468" fwhm="0.0218035" res="19462.1" algo="Sum"/><pk mz="424.74321314" i="1542.16" sn="8.87406" a="37.1967" fwhm="0.0215693" res="19692.1" algo="Sum"/><pk mz="424.77760635" i="1397.94" sn="8.04373" a="38.4771" fwhm="0.0244068" res="17404.1" algo="Sum"/><pk mz="424.89622211" i="686.476" sn="3.94912" a="24.6566" fwhm="0.0276456" res="15369.4" algo="Sum"/><pk mz="425.28044880" i="1165.76" sn="6.70101" a="39.1772" fwhm="0.0344992" res="12327.3" algo="Sum"/><pk mz="425.31453892" i="907.416" sn="5.21584" a="22.7761" fwhm="0.0366009" res="11620.3" algo="Sum"/><pk mz="425.34340461" i="1215.54" sn="6.98736" a="43.9354" fwhm="0.0376318" res="11302.8" algo="Sum"/><pk mz="426.35701891" i="3171.51" sn="18.1486" a="80.2021" fwhm="0.0216273" res="19713.8" algo="Sum"/><pk mz="426.74036224" i="876.445" sn="5.00513" a="25.2262" fwhm="0.0260899" res="16356.5" algo="Sum"/><pk mz="426.82935949" i="2447.4" sn="13.9768" a="58.6042" fwhm="0.0208647" res="20457" algo="Sum"/><pk mz="427.24292347" i="747.052" sn="4.26553" a="36.584" fwhm="0.048621" res="8787.21" algo="Sum"/><pk mz="427.35807514" i="1296.23" sn="7.39974" a="37.9813" fwhm="0.0260941" res="16377.6" algo="Sum"/><pk mz="428.37131137" i="1845.46" sn="10.4823" a="52.1377" fwhm="0.0240797" res="17789.8" algo="Sum"/><pk mz="428.82632675" i="1764.3" sn="10.0127" a="42.0649" fwhm="0.0209939" res="20426.3" algo="Sum"/><pk mz="429.08822123" i="1414.92" sn="8.02212" a="40.8161" fwhm="0.0216378" res="19830.5" algo="Sum"/><pk mz="429.23943015" i="4861.56" sn="27.4733" a="130.33" fwhm="0.0226273" res="18970" algo="Sum"/><pk mz="429.31740009" i="969.195" sn="5.47719" a="34.0434" fwhm="0.0397887" res="10789.9" algo="Sum"/><pk mz="429.37240402" i="3076.68" sn="17.391" a="74.252" fwhm="0.0217443" res="19746.4" algo="Sum"/><pk mz="430.24267868" i="1297.22" sn="7.30444" a="38.2956" fwhm="0.0233974" res="18388.5" algo="Sum"/><pk mz="430.37975350" i="2503.76" sn="14.0983" a="69.4178" fwhm="0.0246528" res="17457.7" algo="Sum"/><pk mz="430.91320363" i="1398.51" sn="7.86695" a="34.9043" fwhm="0.0207438" res="20773.1" algo="Sum"/><pk mz="431.17019500" i="2385.55" sn="13.3826" a="85.2357" fwhm="0.0311233" res="13853.6" algo="Sum"/><pk mz="431.23982415" i="1031.9" sn="5.78939" a="38.4132" fwhm="0.035426" res="12173" algo="Sum"/><pk mz="431.38393898" i="893.47" sn="5.01352" a="24.1642" fwhm="0.0244418" res="17649.4" algo="Sum"/><pk mz="431.42121433" i="806.979" sn="4.52777" a="18.6783" fwhm="0.0217214" res="19861.6" algo="Sum"/><pk mz="432.77471088" i="1462.76" sn="8.16949" a="42.9926" fwhm="0.0234408" res="18462.5" algo="Sum"/><pk mz="432.97338534" i="3030" sn="16.887" a="78.3318" fwhm="0.0235894" res="18354.6" algo="Sum"/><pk mz="434.77166340" i="1551.65" sn="8.60946" a="43.9986" fwhm="0.0234619" res="18531" algo="Sum"/><pk mz="434.96248512" i="1563.52" sn="8.67634" a="62.2686" fwhm="0.0363795" res="11956.2" algo="Sum"/><pk mz="436.77379174" i="934.75" sn="5.16468" a="30.3734" fwhm="0.0298285" res="14642.9" algo="Sum"/><pk mz="436.85862039" i="1966.04" sn="10.8632" a="48.3619" fwhm="0.0214296" res="20385.8" algo="Sum"/><pk mz="437.18696611" i="703.678" sn="3.88544" a="21.2595" fwhm="0.0305914" res="14291.2" algo="Sum"/><pk mz="437.23328449" i="1088.1" sn="6.00805" a="34.517" fwhm="0.0302354" res="14461" algo="Sum"/><pk mz="437.28223444" i="683.102" sn="3.77269" a="26.9896" fwhm="0.0431854" res="10125.7" algo="Sum"/><pk mz="437.33919280" i="680.924" sn="3.76063" a="17.4139" fwhm="0.0326192" res="13407.4" algo="Sum"/><pk mz="438.85565913" i="954.175" sn="5.25028" a="30.032" fwhm="0.0255868" res="17151.7" algo="Sum"/><pk mz="438.98315501" i="5694.57" sn="31.334" a="141.001" fwhm="0.0215342" res="20385.3" algo="Sum"/><pk mz="439.98478032" i="728.606" sn="3.9968" a="23.6503" fwhm="0.0260114" res="16915.1" algo="Sum"/><pk mz="440.72059938" i="881.566" sn="4.80848" a="25.5283" fwhm="0.0254853" res="17293.1" algo="Sum"/><pk mz="440.98025651" i="1988.02" sn="10.8325" a="54.6482" fwhm="0.0233363" res="18896.8" algo="Sum"/><pk mz="441.29685629" i="1979.36" sn="10.7704" a="61.1447" fwhm="0.0251087" res="17575.4" algo="Sum"/><pk mz="442.80259622" i="1308.67" sn="7.06718" a="34.6969" fwhm="0.0223311" res="19829" algo="Sum"/><pk mz="443.20636160" i="743.923" sn="4.01052" a="24.0031" fwhm="0.0333775" res="13278.6" algo="Sum"/><pk mz="443.32984587" i="743.018" sn="4.00739" a="25.9877" fwhm="0.0397246" res="11160.1" algo="Sum"/><pk mz="444.80027846" i="1062.72" sn="5.69636" a="29.2459" fwhm="0.0240733" res="18476.9" algo="Sum"/><pk mz="445.11981666" i="1672.51" sn="8.95636" a="49.9716" fwhm="0.0221013" res="20140" algo="Sum"/><pk mz="445.36622966" i="973.045" sn="5.20989" a="28.8394" fwhm="0.0271235" res="16419.9" algo="Sum"/><pk mz="445.43633452" i="808.094" sn="4.3262" a="19.9845" fwhm="0.0211894" res="21021.7" algo="Sum"/><pk mz="446.88710537" i="1306.2" sn="6.94718" a="41.1213" fwhm="0.0231088" res="19338.4" algo="Sum"/><pk mz="448.75205201" i="810.422" sn="4.2897" a="26.1598" fwhm="0.0258666" res="17348.7" algo="Sum"/><pk mz="448.94414127" i="1042.68" sn="5.51929" a="34.4796" fwhm="0.0287464" res="15617.4" algo="Sum"/><pk mz="449.28636480" i="1183.62" sn="6.25807" a="54.6313" fwhm="0.0323554" res="13886" algo="Sum"/><pk mz="449.36695947" i="854.504" sn="4.51315" a="29.464" fwhm="0.0481779" res="9327.25" algo="Sum"/><pk mz="450.74974343" i="1037.17" sn="5.47502" a="30.9811" fwhm="0.0245089" res="18391.2" algo="Sum"/><pk mz="452.83138937" i="1043.37" sn="5.49732" a="29.0856" fwhm="0.0256574" res="17649.1" algo="Sum"/><pk mz="453.20953958" i="798.658" sn="4.19545" a="25.0362" fwhm="0.0274489" res="16511" algo="Sum"/><pk mz="453.29515481" i="742.622" sn="3.90138" a="28.2615" fwhm="0.0476874" res="9505.55" algo="Sum"/><pk mz="453.33748294" i="902.851" sn="4.74214" a="27.3773" fwhm="0.0387082" res="11711.7" algo="Sum"/><pk mz="454.29290865" i="694.001" sn="3.6385" a="24.2785" fwhm="0.0333866" res="13607" algo="Sum"/><pk mz="454.83022187" i="719.906" sn="3.77147" a="24.4808" fwhm="0.0286486" res="15876.2" algo="Sum"/><pk mz="454.95548965" i="6015.93" sn="31.5218" a="173.112" fwhm="0.0238238" res="19096.7" algo="Sum"/><pk mz="455.30970075" i="808.007" sn="4.22585" a="28.6641" fwhm="0.0479382" res="9497.85" algo="Sum"/><pk mz="455.95728546" i="842.592" sn="4.39977" a="28.8813" fwhm="0.0276155" res="16510.9" algo="Sum"/><pk mz="456.69731339" i="794.47" sn="4.13608" a="21.8888" fwhm="0.0239806" res="19044.4" algo="Sum"/><pk mz="456.95285909" i="2469.07" sn="12.8566" a="73.0856" fwhm="0.0256268" res="17831" algo="Sum"/><pk mz="457.26937492" i="1291.54" sn="6.72361" a="51.4805" fwhm="0.0329541" res="13875.9" algo="Sum"/><pk mz="457.30448009" i="677.32" sn="3.52606" a="10.7329" fwhm="0.0168677" res="27111.2" algo="Sum"/><pk mz="457.33167157" i="914.55" sn="4.76106" a="25.926" fwhm="0.0372676" res="12271.6" algo="Sum"/><pk mz="457.95773541" i="705.697" sn="3.67126" a="24.3203" fwhm="0.0276229" res="16578.9" algo="Sum"/><pk mz="458.78100460" i="931.905" sn="4.83143" a="27.573" fwhm="0.0262474" res="17479.1" algo="Sum"/><pk mz="459.31867728" i="1096.37" sn="5.6731" a="36.718" fwhm="0.037044" res="12399.3" algo="Sum"/><pk mz="459.45252734" i="681.21" sn="3.52437" a="17.2372" fwhm="0.0232884" res="19728.8" algo="Sum"/><pk mz="460.78041917" i="1010.47" sn="5.19721" a="29.802" fwhm="0.0277165" res="16624.8" algo="Sum"/><pk mz="460.96487362" i="2498.43" sn="12.8452" a="69.0317" fwhm="0.0230293" res="20016.5" algo="Sum"/><pk mz="461.33121800" i="1544.47" sn="7.93811" a="63.1099" fwhm="0.0406362" res="11352.7" algo="Sum"/><pk mz="462.86044104" i="672.24" sn="3.43866" a="18.4796" fwhm="0.0283622" res="16319.6" algo="Sum"/><pk mz="462.96252974" i="921.053" sn="4.71135" a="29.4288" fwhm="0.024106" res="19205.3" algo="Sum"/><pk mz="463.30812433" i="969.278" sn="4.95514" a="26.7833" fwhm="0.0385812" res="12008.6" algo="Sum"/><pk mz="463.35169628" i="1930.93" sn="9.87304" a="77.25" fwhm="0.0351936" res="13165.8" algo="Sum"/><pk mz="464.97705497" i="1095.78" sn="5.56993" a="30.3236" fwhm="0.0235311" res="19760.1" algo="Sum"/><pk mz="465.26035608" i="830.683" sn="4.2227" a="29.8604" fwhm="0.0426383" res="10911.8" algo="Sum"/><pk mz="465.33627255" i="744.694" sn="3.78586" a="20.7122" fwhm="0.038284" res="12154.8" algo="Sum"/><pk mz="465.36653974" i="982.449" sn="4.99465" a="38.1764" fwhm="0.0365716" res="12724.8" algo="Sum"/><pk mz="466.72665180" i="1038.03" sn="5.26518" a="29.0583" fwhm="0.0223714" res="20862.7" algo="Sum"/><pk mz="467.10110037" i="689.704" sn="3.49649" a="20.4532" fwhm="0.0311466" res="14996.9" algo="Sum"/><pk mz="468.30823318" i="941.045" sn="4.75042" a="30.4324" fwhm="0.0302629" res="15474.7" algo="Sum"/><pk mz="468.72534845" i="705.492" sn="3.55469" a="20.9753" fwhm="0.0281033" res="16678.7" algo="Sum"/><pk mz="468.81210837" i="1002.61" sn="5.05149" a="37.1951" fwhm="0.0289807" res="16176.7" algo="Sum"/><pk mz="469.32560733" i="1323.13" sn="6.66565" a="36.7357" fwhm="0.0407288" res="11523.2" algo="Sum"/><pk mz="469.36408317" i="2157.48" sn="10.869" a="75.4945" fwhm="0.031737" res="14789.2" algo="Sum"/><pk mz="470.36790153" i="712.162" sn="3.57844" a="27.6877" fwhm="0.032797" res="14341.8" algo="Sum"/><pk mz="470.80985283" i="975.07" sn="4.89227" a="30.0376" fwhm="0.0278511" res="16904.5" algo="Sum"/><pk mz="470.92777770" i="2707.59" sn="13.5815" a="84.1303" fwhm="0.0262867" res="17915.1" algo="Sum"/><pk mz="470.99406872" i="1046.29" sn="5.24876" a="29.8381" fwhm="0.0240231" res="19605.9" algo="Sum"/><pk mz="471.33989139" i="811.581" sn="4.06513" a="32.2109" fwhm="0.0439526" res="10723.8" algo="Sum"/><pk mz="472.92489220" i="1328.4" sn="6.63627" a="44.508" fwhm="0.0282553" res="16737.6" algo="Sum"/><pk mz="473.30045418" i="916.501" sn="4.56592" a="28.4786" fwhm="0.0396819" res="11927.4" algo="Sum"/><pk mz="473.34147230" i="1295.77" sn="6.45549" a="59.0954" fwhm="0.0378685" res="12499.6" algo="Sum"/><pk mz="473.46848259" i="682.502" sn="3.39952" a="18.2321" fwhm="0.0244193" res="19389.1" algo="Sum"/><pk mz="474.75869434" i="992.287" sn="4.93141" a="31.2196" fwhm="0.0257509" res="18436.6" algo="Sum"/><pk mz="475.32306118" i="3900.79" sn="19.3066" a="139.863" fwhm="0.0273091" res="17405.3" algo="Sum"/><pk mz="476.27527428" i="731.796" sn="3.60717" a="25.9222" fwhm="0.0366956" res="12979.1" algo="Sum"/><pk mz="476.32621121" i="1259.61" sn="6.20884" a="44.1918" fwhm="0.0313324" res="15202.3" algo="Sum"/><pk mz="476.75526811" i="1104.23" sn="5.44235" a="34.3446" fwhm="0.0269707" res="17676.8" algo="Sum"/><pk mz="476.93899504" i="2624.52" sn="12.9062" a="86.9036" fwhm="0.0268771" res="17745.2" algo="Sum"/><pk mz="477.32976774" i="2317.86" sn="11.359" a="127.242" fwhm="0.0426275" res="11197.7" algo="Sum"/><pk mz="478.29337165" i="1101.42" sn="5.37989" a="27.7723" fwhm="0.0238124" res="20085.9" algo="Sum"/><pk mz="478.32769426" i="4250.17" sn="20.7591" a="126.607" fwhm="0.0250817" res="19070.8" algo="Sum"/><pk mz="478.75404531" i="723.454" sn="3.52202" a="24.5482" fwhm="0.0313212" res="15285.3" algo="Sum"/><pk mz="478.84221069" i="1093.28" sn="5.32223" a="33.6742" fwhm="0.0245207" res="19528.1" algo="Sum"/><pk mz="478.93637458" i="1183.46" sn="5.76136" a="42.0861" fwhm="0.028169" res="17002.2" algo="Sum"/><pk mz="479.33182454" i="2472.5" sn="12.0249" a="116.364" fwhm="0.0429453" res="11161.4" algo="Sum"/><pk mz="480.31011321" i="712.083" sn="3.45118" a="23.3181" fwhm="0.0261349" res="18378.1" algo="Sum"/><pk mz="480.34227577" i="1660.05" sn="8.0456" a="61.7057" fwhm="0.0333149" res="14418.3" algo="Sum"/><pk mz="480.83794403" i="683.353" sn="3.30621" a="22.0537" fwhm="0.0338124" res="14220.8" algo="Sum"/><pk mz="481.20367168" i="1191.93" sn="5.75157" a="39.9658" fwhm="0.028011" res="17179.1" algo="Sum"/><pk mz="481.25977240" i="1351.37" sn="6.5213" a="46.7852" fwhm="0.0317808" res="15143.1" algo="Sum"/><pk mz="481.34634387" i="1433.92" sn="6.91779" a="57.4549" fwhm="0.0461172" res="10437.5" algo="Sum"/><pk mz="482.32297620" i="1510.51" sn="7.26696" a="44.7812" fwhm="0.031801" res="15166.9" algo="Sum"/><pk mz="482.35756923" i="1434.28" sn="6.89671" a="45.6983" fwhm="0.0341265" res="14134.4" algo="Sum"/><pk mz="482.70039911" i="742.246" sn="3.56771" a="22.0062" fwhm="0.0239513" res="20153.4" algo="Sum"/><pk mz="483.34142883" i="1238.4" sn="5.93706" a="24.4502" fwhm="0.026012" res="18581.5" algo="Sum"/><pk mz="483.37837837" i="2763.23" sn="13.2473" a="83.6141" fwhm="0.0270742" res="17853.8" algo="Sum"/><pk mz="484.38239644" i="902.083" sn="4.31575" a="29.1465" fwhm="0.0271764" res="17823.7" algo="Sum"/><pk mz="484.78686484" i="1193.91" sn="5.70183" a="37.5419" fwhm="0.0258492" res="18754.4" algo="Sum"/><pk mz="485.35595655" i="2392.01" sn="11.4118" a="87.5364" fwhm="0.0380517" res="12755.2" algo="Sum"/><pk mz="486.35692767" i="842.734" sn="4.00747" a="46.6179" fwhm="0.0517057" res="9406.25" algo="Sum"/><pk mz="486.78362612" i="1169.82" sn="5.55416" a="34.3838" fwhm="0.0249436" res="19515.4" algo="Sum"/><pk mz="486.89929517" i="775.953" sn="3.68445" a="32.4498" fwhm="0.0355043" res="13713.8" algo="Sum"/><pk mz="486.96648508" i="940.425" sn="4.46617" a="31.5942" fwhm="0.0280757" res="17344.7" algo="Sum"/><pk mz="487.22832254" i="1127.37" sn="5.35146" a="39.3245" fwhm="0.0250982" res="19412.8" algo="Sum"/><pk mz="487.33986956" i="1316.33" sn="6.24922" a="58.8133" fwhm="0.0437885" res="11129.4" algo="Sum"/><pk mz="488.78541765" i="684.791" sn="3.23184" a="26.2237" fwhm="0.0355159" res="13762.4" algo="Sum"/><pk mz="488.87170661" i="880.971" sn="4.15769" a="27.483" fwhm="0.0379174" res="12893.1" algo="Sum"/><pk mz="489.31489155" i="1083.21" sn="5.10904" a="38.5727" fwhm="0.0462469" res="10580.5" algo="Sum"/><pk mz="489.35211692" i="1431.32" sn="6.75095" a="47.5232" fwhm="0.0375049" res="13047.7" algo="Sum"/><pk mz="490.28839283" i="1123.36" sn="5.25873" a="46.2804" fwhm="0.036705" res="13357.5" algo="Sum"/><pk mz="490.92949274" i="983.501" sn="4.59491" a="37.9601" fwhm="0.0375176" res="13085.3" algo="Sum"/><pk mz="491.29988751" i="1753.54" sn="8.18258" a="86.1324" fwhm="0.0455067" res="10796.2" algo="Sum"/><pk mz="491.36835216" i="1548.06" sn="7.22394" a="52.7427" fwhm="0.0307808" res="15963.5" algo="Sum"/><pk mz="492.72992515" i="871.571" sn="4.02915" a="25.3822" fwhm="0.0240249" res="20509.1" algo="Sum"/><pk mz="492.91536985" i="1592.12" sn="7.34905" a="67.5969" fwhm="0.0353942" res="13926.4" algo="Sum"/><pk mz="493.31834566" i="2910.05" sn="13.4177" a="155.803" fwhm="0.0531983" res="9273.19" algo="Sum"/><pk mz="494.32202101" i="3312.87" sn="15.1878" a="114.714" fwhm="0.0285492" res="17314.8" algo="Sum"/><pk mz="494.81647622" i="1198.15" sn="5.48955" a="46.5732" fwhm="0.0299678" res="16511.6" algo="Sum"/><pk mz="494.91221745" i="899.449" sn="4.12029" a="40.2201" fwhm="0.0381462" res="12974.1" algo="Sum"/><pk mz="495.32780696" i="1883.94" sn="8.61831" a="95.6358" fwhm="0.0509706" res="9717.91" algo="Sum"/><pk mz="496.33817818" i="112936" sn="514.823" a="2676.76" fwhm="0.0206157" res="24075.7" algo="Sum"/><pk mz="496.81393533" i="1095.03" sn="4.99023" a="34.7522" fwhm="0.0314498" res="15797.1" algo="Sum"/><pk mz="496.94029914" i="2398.13" sn="10.9258" a="73.6314" fwhm="0.0268431" res="18512.8" algo="Sum"/><pk mz="497.23560087" i="999.722" sn="4.55025" a="33.9089" fwhm="0.0316331" res="15718.8" algo="Sum"/><pk mz="497.34119962" i="29578.4" sn="134.602" a="816.524" fwhm="0.0243209" res="20449.1" algo="Sum"/><pk mz="498.34385359" i="5733.9" sn="26.0207" a="176.262" fwhm="0.0255751" res="19485.5" algo="Sum"/><pk mz="498.89991855" i="701.139" sn="3.17614" a="16.8792" fwhm="0.0272382" res="18316.2" algo="Sum"/><pk mz="498.93719645" i="1773.6" sn="8.0336" a="57.0257" fwhm="0.0271062" res="18406.7" algo="Sum"/><pk mz="499.31231463" i="830.997" sn="3.75865" a="32.7314" fwhm="0.0443948" res="11247.1" algo="Sum"/><pk mz="499.35217067" i="2115.84" sn="9.57008" a="65.8956" fwhm="0.034267" res="14572.4" algo="Sum"/><pk mz="500.27240187" i="1095.8" sn="4.95151" a="35.4133" fwhm="0.0346711" res="14429.1" algo="Sum"/><pk mz="500.75995489" i="737.663" sn="3.32882" a="24.7509" fwhm="0.0315591" res="15867.4" algo="Sum"/><pk mz="501.33103999" i="1305.9" sn="5.88541" a="54.7894" fwhm="0.0576269" res="8699.6" algo="Sum"/><pk mz="501.38698903" i="1983.1" sn="8.93735" a="72.7658" fwhm="0.0330938" res="15150.5" algo="Sum"/><pk mz="502.00872380" i="893.951" sn="4.02284" a="30.0853" fwhm="0.0294217" res="17062.5" algo="Sum"/><pk mz="502.29043794" i="1355.5" sn="6.09163" a="39.5709" fwhm="0.034705" res="14473.1" algo="Sum"/><pk mz="502.32615895" i="1678.75" sn="7.54429" a="54.1839" fwhm="0.0344301" res="14589.7" algo="Sum"/><pk mz="502.38990103" i="712.102" sn="3.20019" a="24.173" fwhm="0.0333423" res="15067.7" algo="Sum"/><pk mz="502.75696850" i="818.262" sn="3.66937" a="24.1842" fwhm="0.0267853" res="18769.9" algo="Sum"/><pk mz="503.10571428" i="1019.96" sn="4.56994" a="38.0603" fwhm="0.0285411" res="17627.4" algo="Sum"/><pk mz="503.20325827" i="940.639" sn="4.21503" a="29.9196" fwhm="0.0281351" res="17885.2" algo="Sum"/><pk mz="503.32913316" i="1353.48" sn="6.06551" a="48.4692" fwhm="0.0466099" res="10798.8" algo="Sum"/><pk mz="503.36777267" i="692.969" sn="3.10583" a="20.2578" fwhm="0.038907" res="12937.7" algo="Sum"/><pk mz="504.30483549" i="1812.74" sn="8.09825" a="54.6951" fwhm="0.0305179" res="16524.9" algo="Sum"/><pk mz="504.33929910" i="1859.76" sn="8.30013" a="64.8521" fwhm="0.0301419" res="16732.1" algo="Sum"/><pk mz="504.84413053" i="1064.52" sn="4.72719" a="35.3659" fwhm="0.0297618" res="16962.8" algo="Sum"/><pk mz="505.10666306" i="680.694" sn="3.02059" a="22.1275" fwhm="0.0309245" res="16333.6" algo="Sum"/><pk mz="505.34246031" i="1375.68" sn="6.10259" a="56.7691" fwhm="0.0431549" res="11710" algo="Sum"/><pk mz="506.35652860" i="1821.96" sn="8.04157" a="68.8561" fwhm="0.0280321" res="18063.5" algo="Sum"/><pk mz="506.89993242" i="737.463" sn="3.24023" a="32.2252" fwhm="0.0374112" res="13549.4" algo="Sum"/><pk mz="507.30197879" i="1341.71" sn="5.89056" a="62.4518" fwhm="0.049708" res="10205.6" algo="Sum"/><pk mz="507.33953071" i="1205.37" sn="5.29199" a="26.0892" fwhm="0.0266497" res="19037.3" algo="Sum"/><pk mz="507.35705259" i="1332.52" sn="5.85021" a="50.3852" fwhm="0.0360233" res="14084.1" algo="Sum"/><pk mz="508.33815296" i="750.148" sn="3.2842" a="19.3797" fwhm="0.0380774" res="13350.1" algo="Sum"/><pk mz="508.37294826" i="1340.4" sn="5.86796" a="48.7935" fwhm="0.0311167" res="16337.6" algo="Sum"/><pk mz="508.88983958" i="709.663" sn="3.09325" a="31.6229" fwhm="0.0429158" res="11857.9" algo="Sum"/><pk mz="509.31460459" i="2162.23" sn="9.41131" a="112.131" fwhm="0.0532517" res="9564.3" algo="Sum"/><pk mz="509.36267147" i="2462.06" sn="10.7182" a="100.136" fwhm="0.0382404" res="13320" algo="Sum"/><pk mz="510.35491917" i="2340.36" sn="10.1475" a="83.7615" fwhm="0.0335007" res="15234.1" algo="Sum"/><pk mz="510.79075943" i="755.025" sn="3.27306" a="24.2708" fwhm="0.0372233" res="13722.3" algo="Sum"/><pk mz="511.10742289" i="736.156" sn="3.19154" a="28.969" fwhm="0.031894" res="16025.2" algo="Sum"/><pk mz="511.25120395" i="696.603" sn="3.01946" a="27.2572" fwhm="0.0350872" res="14570.9" algo="Sum"/><pk mz="511.33659040" i="1153.33" sn="4.99916" a="29.4468" fwhm="0.0356727" res="14334.1" algo="Sum"/><pk mz="511.35166408" i="1139.79" sn="4.94046" a="33.7995" fwhm="0.0432741" res="11816.6" algo="Sum"/><pk mz="512.33310719" i="1035.12" sn="4.48036" a="46.384" fwhm="0.0447321" res="11453.4" algo="Sum"/><pk mz="512.78653836" i="724.102" sn="3.13014" a="31.5096" fwhm="0.0375472" res="13657.1" algo="Sum"/><pk mz="512.91260279" i="3450.16" sn="14.9135" a="111.527" fwhm="0.0273773" res="18735" algo="Sum"/><pk mz="513.34779923" i="1365.88" sn="5.90323" a="48.003" fwhm="0.0399615" res="12846.1" algo="Sum"/><pk mz="513.40810724" i="921.865" sn="3.98423" a="32.7548" fwhm="0.0343695" res="14937.9" algo="Sum"/><pk mz="514.87390123" i="786.018" sn="3.37769" a="18.9197" fwhm="0.0259795" res="19818.5" algo="Sum"/><pk mz="514.90943179" i="2584.63" sn="11.1074" a="89.6311" fwhm="0.0283307" res="18174.9" algo="Sum"/><pk mz="515.36479522" i="1229.06" sn="5.27616" a="63.6815" fwhm="0.0529233" res="9737.96" algo="Sum"/><pk mz="515.41039319" i="17889.6" sn="76.748" a="496.971" fwhm="0.0248234" res="20763.1" algo="Sum"/><pk mz="516.30323936" i="2916.02" sn="12.4508" a="91.1248" fwhm="0.0254108" res="20318.3" algo="Sum"/><pk mz="516.41347600" i="6212.61" sn="26.5246" a="175.441" fwhm="0.0252354" res="20463.9" algo="Sum"/><pk mz="516.73929978" i="743.888" sn="3.17281" a="22.8815" fwhm="0.0284846" res="18141" algo="Sum"/><pk mz="516.90963468" i="776.201" sn="3.30318" a="30.9821" fwhm="0.0354467" res="14582.7" algo="Sum"/><pk mz="517.30760713" i="1175.67" sn="4.99052" a="51.2265" fwhm="0.0430732" res="12010" algo="Sum"/><pk mz="517.36408717" i="2219.75" sn="9.42373" a="100.342" fwhm="0.0553099" res="9353.91" algo="Sum"/><pk mz="517.41213443" i="1990.18" sn="8.44828" a="67.6323" fwhm="0.0394512" res="13115.2" algo="Sum"/><pk mz="518.31955116" i="122847" sn="519.749" a="2989.27" fwhm="0.021296" res="24338.9" algo="Sum"/><pk mz="518.73645085" i="831.135" sn="3.51051" a="28.1628" fwhm="0.0322084" res="16105.6" algo="Sum"/><pk mz="518.92223339" i="1874.14" sn="7.91363" a="69.8515" fwhm="0.0277101" res="18726.8" algo="Sum"/><pk mz="519.13620274" i="915.758" sn="3.8595" a="30.431" fwhm="0.0298501" res="17391.4" algo="Sum"/><pk mz="519.32251997" i="32831.6" sn="138.359" a="914.083" fwhm="0.0240118" res="21627.8" algo="Sum"/><pk mz="519.39589994" i="942.163" sn="3.97102" a="32.6617" fwhm="0.0434043" res="11966.5" algo="Sum"/><pk mz="520.33624310" i="40485.7" sn="169.774" a="1163.58" fwhm="0.0252747" res="20587.2" algo="Sum"/><pk mz="520.81887772" i="703.944" sn="2.94688" a="26.2238" fwhm="0.0445919" res="11679.7" algo="Sum"/><pk mz="520.91942735" i="1323.64" sn="5.53923" a="49.4483" fwhm="0.0297803" res="17492.1" algo="Sum"/><pk mz="521.27238306" i="702.298" sn="2.93657" a="25.0091" fwhm="0.0495244" res="10525.6" algo="Sum"/><pk mz="521.33982899" i="11944.7" sn="49.9109" a="350.625" fwhm="0.0262923" res="19828.6" algo="Sum"/><pk mz="521.41251396" i="673.065" sn="2.80734" a="25.0202" fwhm="0.0435193" res="11981.2" algo="Sum"/><pk mz="522.35199594" i="25394.4" sn="105.693" a="727.798" fwhm="0.0248413" res="21027.6" algo="Sum"/><pk mz="522.59559635" i="926.407" sn="3.85574" a="29.6476" fwhm="0.0258441" res="20221.1" algo="Sum"/><pk mz="522.93169868" i="717.529" sn="2.98656" a="36.242" fwhm="0.0434588" res="12032.8" algo="Sum"/><pk mz="523.30002421" i="1398.11" sn="5.81199" a="43.3225" fwhm="0.0451098" res="11600.6" algo="Sum"/><pk mz="523.35579177" i="7484.35" sn="31.1127" a="247.167" fwhm="0.027969" res="18712" algo="Sum"/><pk mz="524.27437251" i="1168.03" sn="4.84678" a="41.35" fwhm="0.0346872" res="15114.3" algo="Sum"/><pk mz="524.36820669" i="39430.3" sn="163.586" a="1094.07" fwhm="0.0238642" res="21973" algo="Sum"/><pk mz="524.68387827" i="757.379" sn="3.14098" a="24.9503" fwhm="0.0295891" res="17732.3" algo="Sum"/><pk mz="525.28795095" i="1931.62" sn="8.01" a="70.6032" fwhm="0.0422104" res="12444.5" algo="Sum"/><pk mz="525.37124331" i="11956.1" sn="49.5727" a="346.513" fwhm="0.026278" res="19992.8" algo="Sum"/><pk mz="526.29045886" i="1266.16" sn="5.2438" a="48.6767" fwhm="0.0419015" res="12560.2" algo="Sum"/><pk mz="526.33664267" i="858.059" sn="3.55365" a="24.2924" fwhm="0.0407161" res="12927" algo="Sum"/><pk mz="526.37403004" i="2508.22" sn="10.3878" a="86.589" fwhm="0.0290093" res="18145" algo="Sum"/><pk mz="526.77030846" i="885.49" sn="3.66539" a="37.9014" fwhm="0.0357928" res="14717.2" algo="Sum"/><pk mz="527.09142421" i="716.123" sn="2.9579" a="24.928" fwhm="0.0328022" res="16068.8" algo="Sum"/><pk mz="527.32812832" i="1049.56" sn="4.33584" a="45.6824" fwhm="0.063707" res="8277.4" algo="Sum"/><pk mz="527.37475974" i="806.089" sn="3.33047" a="37.9669" fwhm="0.0474748" res="11108.5" algo="Sum"/><pk mz="528.76757805" i="986.666" sn="4.05371" a="36.2102" fwhm="0.0330591" res="15994.6" algo="Sum"/><pk mz="528.88469249" i="2119.06" sn="8.68987" a="83.0044" fwhm="0.0315106" res="16784.3" algo="Sum"/><pk mz="528.95059794" i="810.766" sn="3.32525" a="29.285" fwhm="0.0305831" res="17295.5" algo="Sum"/><pk mz="529.34455654" i="1106.03" sn="4.53343" a="35.6619" fwhm="0.0438051" res="12084.1" algo="Sum"/><pk mz="529.39918522" i="785.709" sn="3.22048" a="28.8858" fwhm="0.0389063" res="13607" algo="Sum"/><pk mz="530.35426397" i="1227.39" sn="5.01274" a="45.3241" fwhm="0.0343261" res="15450.4" algo="Sum"/><pk mz="530.76656793" i="689.062" sn="2.80985" a="30.7541" fwhm="0.0397312" res="13358.9" algo="Sum"/><pk mz="530.88121593" i="1757.9" sn="7.16983" a="63.323" fwhm="0.0323745" res="16398.1" algo="Sum"/><pk mz="531.25353434" i="1423.14" sn="5.80022" a="45.8584" fwhm="0.0310078" res="17132.9" algo="Sum"/><pk mz="531.35190823" i="1476.97" sn="6.01994" a="77.4441" fwhm="0.0482756" res="11006.6" algo="Sum"/><pk mz="531.40404761" i="4194.16" sn="17.097" a="143.121" fwhm="0.027661" res="19211.3" algo="Sum"/><pk mz="532.27674033" i="1005.13" sn="4.08031" a="47.378" fwhm="0.0389773" res="13656.1" algo="Sum"/><pk mz="532.33623401" i="2185.1" sn="8.87027" a="87.4346" fwhm="0.0325151" res="16372" algo="Sum"/><pk mz="532.40728835" i="1612.84" sn="6.53962" a="52.8886" fwhm="0.0366745" res="14517.1" algo="Sum"/><pk mz="532.71462437" i="709.27" sn="2.86528" a="26.6478" fwhm="0.0310924" res="17133.3" algo="Sum"/><pk mz="532.88630986" i="859.441" sn="3.46991" a="37.4439" fwhm="0.0524853" res="10153.1" algo="Sum"/><pk mz="532.96405326" i="705.586" sn="2.84869" a="27.2504" fwhm="0.0320776" res="16614.8" algo="Sum"/><pk mz="533.34115687" i="1857.46" sn="7.48911" a="77.6375" fwhm="0.0453495" res="11760.7" algo="Sum"/><pk mz="533.37473383" i="1012.58" sn="4.07994" a="25.2782" fwhm="0.0364336" res="14639.7" algo="Sum"/><pk mz="534.29266657" i="31741.5" sn="127.328" a="931.04" fwhm="0.0255463" res="20914.7" algo="Sum"/><pk mz="534.71205849" i="1003.13" sn="4.02096" a="34.0322" fwhm="0.0298301" res="17925.2" algo="Sum"/><pk mz="534.89507900" i="2381.06" sn="9.545" a="92.1173" fwhm="0.0305871" res="17487.6" algo="Sum"/><pk mz="535.29578971" i="8945.37" sn="35.8574" a="285.13" fwhm="0.0270285" res="19804.9" algo="Sum"/><pk mz="535.37639986" i="2019.85" sn="8.09657" a="92.5262" fwhm="0.0354865" res="15086.8" algo="Sum"/><pk mz="536.29354525" i="3875.05" sn="15.5162" a="137.013" fwhm="0.0290275" res="18475.4" algo="Sum"/><pk mz="536.37800797" i="874.565" sn="3.50188" a="40.7443" fwhm="0.0491582" res="10911.3" algo="Sum"/><pk mz="536.71068283" i="794.648" sn="3.17941" a="28.296" fwhm="0.0338168" res="15871.1" algo="Sum"/><pk mz="536.79862105" i="955.142" sn="3.82155" a="44.1338" fwhm="0.0354948" res="15123.3" algo="Sum"/><pk mz="536.89288949" i="1770.24" sn="7.07969" a="70.5669" fwhm="0.0321289" res="16710.6" algo="Sum"/><pk mz="537.29693464" i="1419.33" sn="5.67747" a="49.6884" fwhm="0.0420182" res="12787.3" algo="Sum"/><pk mz="537.39240816" i="314101" sn="1256.32" a="6785.54" fwhm="0.0183919" res="29219" algo="Sum"/><pk mz="538.39524905" i="98360.7" sn="392.926" a="2479.61" fwhm="0.0225367" res="23889.7" algo="Sum"/><pk mz="538.79703596" i="963.714" sn="3.84629" a="35.5122" fwhm="0.0361745" res="14894.4" algo="Sum"/><pk mz="538.89341894" i="777.484" sn="3.10183" a="43.31" fwhm="0.0546734" res="9856.59" algo="Sum"/><pk mz="538.98005549" i="772.294" sn="3.08109" a="29.813" fwhm="0.0319066" res="16892.4" algo="Sum"/><pk mz="539.10286503" i="841.773" sn="3.35742" a="33.3973" fwhm="0.0298975" res="18031.7" algo="Sum"/><pk mz="539.28914294" i="834.085" sn="3.32632" a="50.6414" fwhm="0.0696188" res="7746.32" algo="Sum"/><pk mz="539.39390386" i="27468.7" sn="109.528" a="859.005" fwhm="0.0285874" res="18868.2" algo="Sum"/><pk mz="540.39368335" i="6652.15" sn="26.4993" a="231.365" fwhm="0.0304394" res="17753.1" algo="Sum"/><pk mz="540.49569160" i="770.098" sn="3.06764" a="26.6651" fwhm="0.0273407" res="19768.9" algo="Sum"/><pk mz="541.11738913" i="1376.26" sn="5.47431" a="46.0493" fwhm="0.0280473" res="19293" algo="Sum"/><pk mz="541.25944546" i="1214.42" sn="4.82982" a="57.4699" fwhm="0.03531" res="15328.8" algo="Sum"/><pk mz="541.33546162" i="1019.18" sn="4.05384" a="32.1761" fwhm="0.0458805" res="11798.8" algo="Sum"/><pk mz="541.38969844" i="2202.86" sn="8.76065" a="92.6089" fwhm="0.0386201" res="14018.3" algo="Sum"/><pk mz="542.31836595" i="41235.5" sn="163.699" a="1123.6" fwhm="0.0244107" res="22216.4" algo="Sum"/><pk mz="542.74416397" i="1012.02" sn="4.01659" a="36.8734" fwhm="0.0313064" res="17336.5" algo="Sum"/><pk mz="543.11091740" i="736.666" sn="2.91853" a="33.3401" fwhm="0.0559243" res="9711.54" algo="Sum"/><pk mz="543.32173520" i="12606.2" sn="49.9069" a="373.13" fwhm="0.0261455" res="20780.7" algo="Sum"/><pk mz="543.39370725" i="1185.83" sn="4.69456" a="53.7071" fwhm="0.0537081" res="10117.5" algo="Sum"/><pk mz="544.33431824" i="34872.9" sn="137.458" a="996.022" fwhm="0.0257332" res="21153" algo="Sum"/><pk mz="544.74104892" i="1171.54" sn="4.61063" a="39.5471" fwhm="0.0300393" res="18134.3" algo="Sum"/><pk mz="544.80411066" i="1185.04" sn="4.66379" a="43.072" fwhm="0.0344676" res="15806.3" algo="Sum"/><pk mz="544.85540358" i="925.038" sn="3.64058" a="38.0125" fwhm="0.050702" res="10746.2" algo="Sum"/><pk mz="544.92126865" i="860.964" sn="3.38752" a="36.3269" fwhm="0.0385722" res="14127.3" algo="Sum"/><pk mz="545.33786741" i="10677.2" sn="41.9022" a="365.909" fwhm="0.0271819" res="20062.5" algo="Sum"/><pk mz="545.41584156" i="1618.41" sn="6.33926" a="69.3944" fwhm="0.041397" res="13175.3" algo="Sum"/><pk mz="546.34946907" i="42736" sn="167.135" a="1202.24" fwhm="0.0248691" res="21969" algo="Sum"/><pk mz="546.74087547" i="790.179" sn="3.08931" a="31.9225" fwhm="0.0371127" res="14731.9" algo="Sum"/><pk mz="546.82775573" i="981.579" sn="3.83868" a="33.679" fwhm="0.0394943" res="13845.7" algo="Sum"/><pk mz="547.22672114" i="1217.69" sn="4.75694" a="48.6926" fwhm="0.0322273" res="16980.2" algo="Sum"/><pk mz="547.35311293" i="12505.7" sn="48.8424" a="456.116" fwhm="0.0285268" res="19187.4" algo="Sum"/><pk mz="547.42574920" i="762.022" sn="2.97632" a="24.881" fwhm="0.0394923" res="13861.6" algo="Sum"/><pk mz="548.27176302" i="850.467" sn="3.31523" a="25.1969" fwhm="0.0369176" res="14851.2" algo="Sum"/><pk mz="548.31272658" i="834.275" sn="3.25265" a="26.7376" fwhm="0.0461748" res="11874.7" algo="Sum"/><pk mz="548.35767255" i="3031.57" sn="11.822" a="130.246" fwhm="0.0352668" res="15548.9" algo="Sum"/><pk mz="548.82463201" i="790.131" sn="3.07885" a="40.7575" fwhm="0.0520437" res="10545.4" algo="Sum"/><pk mz="549.31399236" i="717.815" sn="2.79781" a="24.7058" fwhm="0.038019" res="14448.4" algo="Sum"/><pk mz="549.36728681" i="1142.12" sn="4.45127" a="58.7387" fwhm="0.0703763" res="7806.14" algo="Sum"/><pk mz="549.40672759" i="977.755" sn="3.81132" a="31.7883" fwhm="0.0426372" res="12885.6" algo="Sum"/><pk mz="549.78592348" i="1331.87" sn="5.18538" a="60.3523" fwhm="0.028832" res="19068.6" algo="Sum"/><pk mz="550.28720600" i="1276.32" sn="4.96895" a="50.6906" fwhm="0.030518" res="18031.5" algo="Sum"/><pk mz="550.38299416" i="906.571" sn="3.52933" a="40.7123" fwhm="0.0486987" res="11301.8" algo="Sum"/><pk mz="550.68584901" i="830.084" sn="3.23123" a="30.2285" fwhm="0.0306293" res="17979.1" algo="Sum"/><pk mz="550.78779083" i="675.271" sn="2.62843" a="27.769" fwhm="0.0467943" res="11770.4" algo="Sum"/><pk mz="550.87061722" i="1640.36" sn="6.38469" a="77.9814" fwhm="0.0377906" res="14576.9" algo="Sum"/><pk mz="551.35102892" i="2390" sn="9.2984" a="101.257" fwhm="0.0378877" res="14552.2" algo="Sum"/><pk mz="551.40428140" i="1105.25" sn="4.30013" a="41.7801" fwhm="0.0511808" res="10773.7" algo="Sum"/><pk mz="552.35420058" i="938.49" sn="3.64395" a="37.7455" fwhm="0.0481325" res="11475.7" algo="Sum"/><pk mz="552.40032281" i="737.348" sn="2.86296" a="23.0915" fwhm="0.044308" res="12467.3" algo="Sum"/><pk mz="552.77355634" i="1156.34" sn="4.48365" a="50.2982" fwhm="0.0329495" res="16776.4" algo="Sum"/><pk mz="552.86854339" i="1356.66" sn="5.2604" a="69.9278" fwhm="0.0437405" res="12639.7" algo="Sum"/><pk mz="553.31160296" i="1444.22" sn="5.59615" a="54.5075" fwhm="0.0350927" res="15767.2" algo="Sum"/><pk mz="553.36672789" i="219865" sn="851.946" a="5999.22" fwhm="0.0229962" res="24063.4" algo="Sum"/><pk mz="553.45337654" i="5072.97" sn="19.657" a="181.148" fwhm="0.0407998" res="13565.1" algo="Sum"/><pk mz="554.36932282" i="71570.5" sn="276.452" a="2262.44" fwhm="0.0271362" res="20429.1" algo="Sum"/><pk mz="554.45701867" i="2217.28" sn="8.56638" a="77.0009" fwhm="0.0410965" res="13491.6" algo="Sum"/><pk mz="554.76942504" i="1253.46" sn="4.83427" a="48.4447" fwhm="0.0333865" res="16616.6" algo="Sum"/><pk mz="554.89583677" i="1446.55" sn="5.58053" a="54.748" fwhm="0.0433032" res="12814.2" algo="Sum"/><pk mz="554.94927376" i="800.146" sn="3.08676" a="27.3952" fwhm="0.0389232" res="14257.5" algo="Sum"/><pk mz="555.06915738" i="1202.76" sn="4.63907" a="41.1402" fwhm="0.0299603" res="18526.8" algo="Sum"/><pk mz="555.36599924" i="35644.5" sn="137.449" a="1216.51" fwhm="0.0294601" res="18851.4" algo="Sum"/><pk mz="555.45834522" i="730.752" sn="2.81756" a="23.1046" fwhm="0.038388" res="14469.6" algo="Sum"/><pk mz="556.36715257" i="9929.23" sn="38.2334" a="346.985" fwhm="0.0302573" res="18387.9" algo="Sum"/><pk mz="556.80199808" i="958.387" sn="3.68632" a="37.0662" fwhm="0.0447931" res="12430.5" algo="Sum"/><pk mz="556.85652298" i="891.967" sn="3.43165" a="24.2387" fwhm="0.0346873" res="16053.6" algo="Sum"/><pk mz="556.89342081" i="1459.29" sn="5.61442" a="50.9752" fwhm="0.0359108" res="15507.7" algo="Sum"/><pk mz="557.09115825" i="2305.53" sn="8.86804" a="78.1084" fwhm="0.0296374" res="18796.9" algo="Sum"/><pk mz="557.30640309" i="899.653" sn="3.45986" a="45.659" fwhm="0.0487287" res="11436.9" algo="Sum"/><pk mz="557.36705197" i="3128.39" sn="12.0269" a="126.683" fwhm="0.0354349" res="15729.3" algo="Sum"/><pk mz="557.43578373" i="1082.67" sn="4.16209" a="50.8006" fwhm="0.0399579" res="13950.6" algo="Sum"/><pk mz="558.09153814" i="1243.54" sn="4.77664" a="41.6053" fwhm="0.0271153" res="20582.2" algo="Sum"/><pk mz="558.29196320" i="11329.5" sn="43.4352" a="349.363" fwhm="0.0263925" res="21153.4" algo="Sum"/><pk mz="558.36407603" i="975.144" sn="3.73851" a="45.6248" fwhm="0.0471694" res="11837.4" algo="Sum"/><pk mz="558.71811357" i="759.997" sn="2.91274" a="26.2121" fwhm="0.0359117" res="15558.1" algo="Sum"/><pk mz="558.81821072" i="859.288" sn="3.2939" a="44.0615" fwhm="0.0594999" res="9391.92" algo="Sum"/><pk mz="558.89262491" i="769.09" sn="2.94818" a="30.2006" fwhm="0.0376907" res="14828.4" algo="Sum"/><pk mz="559.08621868" i="1092.35" sn="4.1871" a="45.7526" fwhm="0.0470116" res="11892.5" algo="Sum"/><pk mz="559.12678990" i="921.661" sn="3.53283" a="30.5509" fwhm="0.034461" res="16224.9" algo="Sum"/><pk mz="559.29487976" i="3853.27" sn="14.77" a="156.129" fwhm="0.0321273" res="17408.7" algo="Sum"/><pk mz="559.38879927" i="1096.39" sn="4.20258" a="37.4474" fwhm="0.0481834" res="11609.6" algo="Sum"/><pk mz="560.30595660" i="7544.15" sn="28.8894" a="248.714" fwhm="0.030086" res="18623.5" algo="Sum"/><pk mz="560.71541580" i="980.431" sn="3.752" a="35.3876" fwhm="0.0308364" res="18183.6" algo="Sum"/><pk mz="561.08161625" i="724.992" sn="2.77526" a="30.3682" fwhm="0.0400152" res="14021.7" algo="Sum"/><pk mz="561.23114568" i="848.732" sn="3.24889" a="31.609" fwhm="0.0341359" res="16441.1" algo="Sum"/><pk mz="561.31025254" i="2455.19" sn="9.39972" a="110.573" fwhm="0.0361385" res="15532.2" algo="Sum"/><pk mz="561.40563226" i="2303" sn="8.81706" a="108.452" fwhm="0.0404888" res="13865.7" algo="Sum"/><pk mz="562.32262324" i="10537.2" sn="40.2211" a="367.241" fwhm="0.0285146" res="19720.5" algo="Sum"/><pk mz="562.40962013" i="1021.13" sn="3.89805" a="42.2129" fwhm="0.0386478" res="14552.2" algo="Sum"/><pk mz="562.80122598" i="1220.69" sn="4.65535" a="48.8111" fwhm="0.0369163" res="15245.3" algo="Sum"/><pk mz="563.32658915" i="3532.51" sn="13.4604" a="150.993" fwhm="0.0307127" res="18341.8" algo="Sum"/><pk mz="563.41971481" i="846.219" sn="3.22554" a="36.1276" fwhm="0.0454817" res="12387.8" algo="Sum"/><pk mz="564.32192187" i="1691.71" sn="6.42348" a="81.4241" fwhm="0.0384866" res="14662.8" algo="Sum"/><pk mz="564.79933774" i="967.37" sn="3.6689" a="37.6082" fwhm="0.0376561" res="14998.9" algo="Sum"/><pk mz="565.32405104" i="804.205" sn="3.04905" a="34.3337" fwhm="0.0501803" res="11265.9" algo="Sum"/><pk mz="565.38630440" i="1096.41" sn="4.15638" a="31.1301" fwhm="0.0386805" res="14616.8" algo="Sum"/><pk mz="565.42218218" i="4864.43" sn="18.4374" a="175.039" fwhm="0.0291076" res="19425.2" algo="Sum"/><pk mz="566.31769712" i="10454.8" sn="39.5563" a="327.268" fwhm="0.0271958" res="20823.7" algo="Sum"/><pk mz="566.38308784" i="749.316" sn="2.83507" a="17.7614" fwhm="0.0375438" res="15085.9" algo="Sum"/><pk mz="566.42550805" i="2028.55" sn="7.67456" a="81.3577" fwhm="0.0315087" res="17976.8" algo="Sum"/><pk mz="566.78713258" i="681.385" sn="2.57799" a="30.3141" fwhm="0.0651824" res="8695.4" algo="Sum"/><pk mz="566.84800127" i="706.467" sn="2.67262" a="26.1002" fwhm="0.0516436" res="10976.2" algo="Sum"/><pk mz="566.87945452" i="749.831" sn="2.83666" a="33.3977" fwhm="0.0495549" res="11439.4" algo="Sum"/><pk mz="567.32369572" i="3886.4" sn="14.6875" a="146.714" fwhm="0.041814" res="13567.8" algo="Sum"/><pk mz="567.41916889" i="1132.05" sn="4.27904" a="58.4149" fwhm="0.0487674" res="11635.2" algo="Sum"/><pk mz="568.33417180" i="5815.67" sn="21.9137" a="236.259" fwhm="0.0317225" res="17915.8" algo="Sum"/><pk mz="568.74739456" i="894.355" sn="3.3679" a="35.521" fwhm="0.0381617" res="14903.6" algo="Sum"/><pk mz="569.36032191" i="36470.4" sn="137.026" a="1107.49" fwhm="0.026956" res="21121.8" algo="Sum"/><pk mz="569.42831078" i="6772.74" sn="25.4329" a="224.48" fwhm="0.03006" res="18943.1" algo="Sum"/><pk mz="569.80915887" i="722.141" sn="2.71147" a="34.6685" fwhm="0.0441451" res="12907.7" algo="Sum"/><pk mz="570.36284341" i="12979.5" sn="48.7044" a="419.877" fwhm="0.0295284" res="19315.7" algo="Sum"/><pk mz="570.43175463" i="2739.1" sn="10.2782" a="96.3016" fwhm="0.0332771" res="17141.9" algo="Sum"/><pk mz="570.74342806" i="963.739" sn="3.61493" a="39.4215" fwhm="0.0385054" res="14822.4" algo="Sum"/><pk mz="570.82044116" i="816.443" sn="3.06267" a="23.7418" fwhm="0.0424019" res="13462.2" algo="Sum"/><pk mz="570.86802325" i="2435.39" sn="9.13522" a="95.6452" fwhm="0.0332938" res="17146.4" algo="Sum"/><pk mz="571.35994988" i="6380.74" sn="23.8953" a="233.117" fwhm="0.0326733" res="17487.1" algo="Sum"/><pk mz="571.43156681" i="1518.14" sn="5.68571" a="59.2188" fwhm="0.0392545" res="14557.1" algo="Sum"/><pk mz="572.36321975" i="2580.58" sn="9.66233" a="90.4507" fwhm="0.031855" res="17967.8" algo="Sum"/><pk mz="572.86499444" i="2701.96" sn="10.1091" a="92.8199" fwhm="0.032545" res="17602.3" algo="Sum"/><pk mz="573.14426674" i="702.337" sn="2.63046" a="33.4664" fwhm="0.0344742" res="16625.3" algo="Sum"/><pk mz="573.36593404" i="1415.98" sn="5.30205" a="61.0547" fwhm="0.0573306" res="10001" algo="Sum"/><pk mz="573.41339954" i="1095.77" sn="4.10303" a="68.3027" fwhm="0.0733565" res="7816.81" algo="Sum"/><pk mz="573.86836471" i="760.395" sn="2.84547" a="36.2273" fwhm="0.0514174" res="11161" algo="Sum"/><pk mz="574.86315303" i="1268.78" sn="4.73828" a="53.328" fwhm="0.0395264" res="14543.8" algo="Sum"/><pk mz="575.10106977" i="1301.37" sn="4.84846" a="44.0383" fwhm="0.0306589" res="18758" algo="Sum"/><pk mz="575.27956566" i="1535.91" sn="5.72592" a="76.8312" fwhm="0.038609" res="14900.1" algo="Sum"/><pk mz="575.37966731" i="941.996" sn="3.51216" a="41.2463" fwhm="0.0524262" res="10975" algo="Sum"/><pk mz="575.40037764" i="887.426" sn="3.30871" a="29.9736" fwhm="0.0467343" res="12312.2" algo="Sum"/><pk mz="575.46194773" i="884.62" sn="3.29802" a="32.1391" fwhm="0.0412865" res="13938.3" algo="Sum"/><pk mz="575.49601824" i="818.452" sn="3.05133" a="28.1315" fwhm="0.0411067" res="14000.1" algo="Sum"/><pk mz="576.10215735" i="699.891" sn="2.60428" a="23.1304" fwhm="0.0305693" res="18845.8" algo="Sum"/><pk mz="576.27655507" i="3318.47" sn="12.3493" a="113.112" fwhm="0.02988" res="19286.4" algo="Sum"/><pk mz="576.69200605" i="856.031" sn="3.18426" a="32.2356" fwhm="0.0338255" res="17049" algo="Sum"/><pk mz="576.87813704" i="1565.74" sn="5.81175" a="70.3963" fwhm="0.0325784" res="17707.4" algo="Sum"/><pk mz="577.05242709" i="676.766" sn="2.5126" a="22.7238" fwhm="0.0318198" res="18135" algo="Sum"/><pk mz="577.10220631" i="724.491" sn="2.6898" a="39.7233" fwhm="0.0396963" res="14537.9" algo="Sum"/><pk mz="577.28051267" i="1142.35" sn="4.24025" a="50.4756" fwhm="0.0445577" res="12955.8" algo="Sum"/><pk mz="577.37331409" i="1279.18" sn="4.74817" a="70.0616" fwhm="0.0587421" res="9828.95" algo="Sum"/><pk mz="577.47569042" i="998.079" sn="3.70443" a="40.4513" fwhm="0.0566385" res="10195.8" algo="Sum"/><pk mz="578.27489445" i="1283.13" sn="4.7522" a="52.9034" fwhm="0.0341481" res="16934.3" algo="Sum"/><pk mz="578.69182768" i="671.625" sn="2.48741" a="29.3827" fwhm="0.0465295" res="12437.1" algo="Sum"/><pk mz="578.77685300" i="971.913" sn="3.60052" a="50.613" fwhm="0.046456" res="12458.6" algo="Sum"/><pk mz="578.87596241" i="1436.96" sn="5.32386" a="64.7579" fwhm="0.033593" res="17232" algo="Sum"/><pk mz="579.28657703" i="1701.13" sn="6.29662" a="71.5076" fwhm="0.0341672" res="16954.5" algo="Sum"/><pk mz="579.36131554" i="705.759" sn="2.61234" a="50.9793" fwhm="0.0859102" res="6743.8" algo="Sum"/><pk mz="580.28884686" i="964.519" sn="3.5674" a="40.1222" fwhm="0.0370972" res="15642.4" algo="Sum"/><pk mz="580.77803573" i="777.702" sn="2.87173" a="40.077" fwhm="0.0609473" res="9529.19" algo="Sum"/><pk mz="580.88266542" i="832.471" sn="3.07397" a="37.2996" fwhm="0.0496078" res="11709.5" algo="Sum"/><pk mz="581.39556944" i="3707.21" sn="13.6652" a="147.508" fwhm="0.035536" res="16360.7" algo="Sum"/><pk mz="581.44659995" i="1044.89" sn="3.85014" a="30.6533" fwhm="0.02291" res="25379.6" algo="Sum"/><pk mz="582.29130920" i="3100.42" sn="11.3987" a="117.951" fwhm="0.0307693" res="18924.4" algo="Sum"/><pk mz="582.39920945" i="1493.47" sn="5.48387" a="63.9514" fwhm="0.0372725" res="15625.4" algo="Sum"/><pk mz="582.81507670" i="752.519" sn="2.76181" a="33.7805" fwhm="0.0440296" res="13236.9" algo="Sum"/><pk mz="582.85776214" i="832.672" sn="3.05598" a="32.3376" fwhm="0.0520984" res="11187.6" algo="Sum"/><pk mz="583.21367385" i="1573.86" sn="5.77508" a="40.4404" fwhm="0.0280931" res="20760" algo="Sum"/><pk mz="583.25014851" i="7515.42" sn="27.5769" a="246.491" fwhm="0.0288631" res="20207.5" algo="Sum"/><pk mz="583.31730483" i="2047.59" sn="7.51337" a="95.8756" fwhm="0.0432999" res="13471.6" algo="Sum"/><pk mz="583.38976731" i="1294.74" sn="4.75088" a="71.0389" fwhm="0.0476012" res="12255.8" algo="Sum"/><pk mz="584.25457753" i="3567.12" sn="13.0747" a="113.412" fwhm="0.0305906" res="19099.1" algo="Sum"/><pk mz="584.30601916" i="1428.75" sn="5.23684" a="69.4173" fwhm="0.0587015" res="9953.85" algo="Sum"/><pk mz="584.36965625" i="676.352" sn="2.47899" a="17.4863" fwhm="0.0381352" res="15323.6" algo="Sum"/><pk mz="584.63810304" i="672.433" sn="2.46387" a="23.967" fwhm="0.0341062" res="17141.7" algo="Sum"/><pk mz="584.72519202" i="746.309" sn="2.73362" a="38.8589" fwhm="0.0460578" res="12695.5" algo="Sum"/><pk mz="585.26649478" i="5697.53" sn="20.8519" a="212.022" fwhm="0.0347429" res="16845.6" algo="Sum"/><pk mz="585.33607328" i="8766.51" sn="32.0939" a="355.772" fwhm="0.0313544" res="18668.4" algo="Sum"/><pk mz="586.27187541" i="2087.91" sn="7.63471" a="64.6615" fwhm="0.0333738" res="17566.8" algo="Sum"/><pk mz="586.30393128" i="3798.18" sn="13.8885" a="114.514" fwhm="0.0429957" res="13636.3" algo="Sum"/><pk mz="586.33795899" i="3401.21" sn="12.4371" a="137.725" fwhm="0.0402005" res="14585.3" algo="Sum"/><pk mz="586.72257021" i="971.896" sn="3.55122" a="41.7159" fwhm="0.0392594" res="14944.8" algo="Sum"/><pk mz="586.84127034" i="1829.79" sn="6.68469" a="83.7724" fwhm="0.0365695" res="16047.3" algo="Sum"/><pk mz="586.90582895" i="709.608" sn="2.5921" a="30.5176" fwhm="0.0473147" res="12404.3" algo="Sum"/><pk mz="587.33361643" i="2322.31" sn="8.4726" a="100.386" fwhm="0.0478739" res="12268.3" algo="Sum"/><pk mz="587.40247319" i="802.965" sn="2.92956" a="27.0777" fwhm="0.0477926" res="12290.7" algo="Sum"/><pk mz="587.54426352" i="838.773" sn="3.05969" a="37.1147" fwhm="0.0367147" res="16002.9" algo="Sum"/><pk mz="588.33794554" i="929.003" sn="3.37859" a="48.9499" fwhm="0.0611343" res="9623.69" algo="Sum"/><pk mz="588.40452759" i="1633.23" sn="5.9389" a="65.5187" fwhm="0.0359875" res="16350.3" algo="Sum"/><pk mz="588.72147569" i="775.365" sn="2.81702" a="35.4407" fwhm="0.0502993" res="11704.4" algo="Sum"/><pk mz="588.76513739" i="711.626" sn="2.58464" a="23.0148" fwhm="0.0464091" res="12686.4" algo="Sum"/><pk mz="588.83707476" i="2098.61" sn="7.61316" a="100.534" fwhm="0.034226" res="17204.4" algo="Sum"/><pk mz="589.11749878" i="912.782" sn="3.31116" a="39.5426" fwhm="0.0332125" res="17737.8" algo="Sum"/><pk mz="589.40820382" i="1479.02" sn="5.36545" a="80.2697" fwhm="0.0524701" res="11233.2" algo="Sum"/><pk mz="589.47509307" i="907.932" sn="3.2934" a="33.0453" fwhm="0.0467629" res="12605.6" algo="Sum"/><pk mz="590.31722869" i="2787.19" sn="10.0899" a="110.743" fwhm="0.0329134" res="17935.5" algo="Sum"/><pk mz="590.59041977" i="985.791" sn="3.57068" a="41.6245" fwhm="0.0337937" res="17476.4" algo="Sum"/><pk mz="590.83898838" i="1139.5" sn="4.12702" a="55.1364" fwhm="0.0494615" res="11945.4" algo="Sum"/><pk mz="591.25220921" i="1239.17" sn="4.48286" a="48.8595" fwhm="0.034126" res="17325.6" algo="Sum"/><pk mz="591.31961232" i="1381.42" sn="4.99671" a="71.8942" fwhm="0.0485573" res="12177.8" algo="Sum"/><pk mz="591.37924911" i="845.574" sn="3.05915" a="32.7995" fwhm="0.0575455" res="10276.7" algo="Sum"/><pk mz="591.44253457" i="729.164" sn="2.63837" a="30.1613" fwhm="0.0505638" res="11696.9" algo="Sum"/><pk mz="591.48789050" i="743.071" sn="2.68873" a="41.9128" fwhm="0.0555723" res="10643.6" algo="Sum"/><pk mz="592.25166761" i="1233.63" sn="4.45943" a="53.0294" fwhm="0.0365147" res="16219.6" algo="Sum"/><pk mz="592.33288665" i="981.539" sn="3.54765" a="69.1251" fwhm="0.0581651" res="10183.6" algo="Sum"/><pk mz="592.66988359" i="960.588" sn="3.47456" a="38.2214" fwhm="0.0332328" res="17833.9" algo="Sum"/><pk mz="592.85079314" i="2251.41" sn="8.1418" a="96.5873" fwhm="0.0332832" res="17812.3" algo="Sum"/><pk mz="593.33230167" i="856.969" sn="3.09453" a="71.4099" fwhm="0.0514088" res="11541.5" algo="Sum"/><pk mz="594.66647309" i="862.909" sn="3.10136" a="37.646" fwhm="0.046119" res="12894.2" algo="Sum"/><pk mz="594.75626204" i="935.109" sn="3.36113" a="43.4693" fwhm="0.0455959" res="13044.1" algo="Sum"/><pk mz="594.84910330" i="2184.22" sn="7.85348" a="94.3181" fwhm="0.0324781" res="18315.4" algo="Sum"/><pk mz="595.34947870" i="1266.9" sn="4.53872" a="58.6655" fwhm="0.0453633" res="13124" algo="Sum"/><pk mz="596.75215336" i="997.983" sn="3.56988" a="43.655" fwhm="0.0420132" res="14203.9" algo="Sum"/><pk mz="596.84940056" i="1098.44" sn="3.92699" a="47.0633" fwhm="0.0461508" res="12932.6" algo="Sum"/><pk mz="596.93484801" i="676.506" sn="2.41903" a="34.3876" fwhm="0.0408676" res="14606.6" algo="Sum"/><pk mz="597.33857664" i="1103.55" sn="3.94573" a="45.8203" fwhm="0.0478075" res="12494.7" algo="Sum"/><pk mz="597.39098522" i="894.853" sn="3.19957" a="36.9086" fwhm="0.0578366" res="10328.9" algo="Sum"/><pk mz="597.44378501" i="1321.87" sn="4.72603" a="56.8914" fwhm="0.0462619" res="12914.4" algo="Sum"/><pk mz="598.75494720" i="774.871" sn="2.76344" a="38.1514" fwhm="0.0501578" res="11937.4" algo="Sum"/><pk mz="599.36942290" i="803.52" sn="2.86737" a="31.5864" fwhm="0.0547055" res="10956.3" algo="Sum"/><pk mz="599.45718422" i="1287.84" sn="4.59493" a="74.0745" fwhm="0.0576171" res="10404.2" algo="Sum"/><pk mz="600.27516338" i="1345.04" sn="4.78857" a="53.4482" fwhm="0.032394" res="18530.5" algo="Sum"/><pk mz="600.70037486" i="933.372" sn="3.32227" a="34.9844" fwhm="0.0385748" res="15572.3" algo="Sum"/><pk mz="600.77223698" i="705.307" sn="2.50975" a="40.7424" fwhm="0.0740365" res="8114.55" algo="Sum"/><pk mz="601.27459800" i="673.558" sn="2.39319" a="34.5038" fwhm="0.0528265" res="11382.1" algo="Sum"/><pk mz="601.34267188" i="1539.29" sn="5.47004" a="85.7664" fwhm="0.0463882" res="12963.3" algo="Sum"/><pk mz="601.46418294" i="1316.48" sn="4.67833" a="57.7443" fwhm="0.0447097" res="13452.6" algo="Sum"/><pk mz="601.51877799" i="1046.22" sn="3.71783" a="38.7474" fwhm="0.0440472" res="13656.2" algo="Sum"/><pk mz="602.28140024" i="1676.74" sn="5.94797" a="72.1241" fwhm="0.0387494" res="15543" algo="Sum"/><pk mz="602.34586868" i="691.23" sn="2.45225" a="41.0868" fwhm="0.0700234" res="8602.06" algo="Sum"/><pk mz="602.69860006" i="1331.61" sn="4.71783" a="49.2178" fwhm="0.0340266" res="17712.6" algo="Sum"/><pk mz="602.81493108" i="993.487" sn="3.51964" a="41.823" fwhm="0.054344" res="11092.6" algo="Sum"/><pk mz="602.87979543" i="798.467" sn="2.82916" a="43.1517" fwhm="0.0516325" res="11676.4" algo="Sum"/><pk mz="603.30698350" i="897.543" sn="3.17908" a="52.4719" fwhm="0.0463043" res="13029.2" algo="Sum"/><pk mz="603.35442265" i="956.008" sn="3.38616" a="43.2989" fwhm="0.0447014" res="13497.4" algo="Sum"/><pk mz="603.43184615" i="821.355" sn="2.90913" a="38.8142" fwhm="0.0426363" res="14153" algo="Sum"/><pk mz="603.48808591" i="733.375" sn="2.59761" a="21.2632" fwhm="0.0402598" res="14989.8" algo="Sum"/><pk mz="603.52590170" i="1008.53" sn="3.57267" a="42.5544" fwhm="0.0422815" res="14274" algo="Sum"/><pk mz="604.30400895" i="1276.78" sn="4.51448" a="70.1526" fwhm="0.0455558" res="13265.1" algo="Sum"/><pk mz="604.37499114" i="702.462" sn="2.4844" a="31.7904" fwhm="0.0619036" res="9763.16" algo="Sum"/><pk mz="604.45447184" i="843.586" sn="2.98356" a="40.156" fwhm="0.0478729" res="12626.2" algo="Sum"/><pk mz="604.69637647" i="886.297" sn="3.13365" a="43.7379" fwhm="0.0440811" res="13717.8" algo="Sum"/><pk mz="604.80225516" i="1144.66" sn="4.04794" a="80.1957" fwhm="0.068875" res="8781.16" algo="Sum"/><pk mz="605.37839766" i="1750.16" sn="6.18145" a="68.5166" fwhm="0.0459536" res="13173.7" algo="Sum"/><pk mz="605.44729939" i="969.328" sn="3.42359" a="46.6222" fwhm="0.0599634" res="10097" algo="Sum"/><pk mz="606.29491708" i="1148.7" sn="4.05494" a="55.6074" fwhm="0.0439638" res="13790.8" algo="Sum"/><pk mz="606.38057588" i="1049.08" sn="3.7002" a="44.4925" fwhm="0.0408485" res="14844.6" algo="Sum"/><pk mz="606.78334241" i="938.332" sn="3.30985" a="41.8099" fwhm="0.0598264" res="10142.4" algo="Sum"/><pk mz="606.81499919" i="852.477" sn="3.007" a="35.1296" fwhm="0.0517036" res="11736.4" algo="Sum"/><pk mz="606.88740784" i="736.905" sn="2.59901" a="30.3755" fwhm="0.0580535" res="10453.9" algo="Sum"/><pk mz="607.24563264" i="1328.61" sn="4.68273" a="60.6803" fwhm="0.0407718" res="14893.8" algo="Sum"/><pk mz="607.29632633" i="703.668" sn="2.47965" a="35.3496" fwhm="0.0607061" res="10003.9" algo="Sum"/><pk mz="607.38561059" i="932.767" sn="3.28648" a="54.9835" fwhm="0.0561286" res="10821.3" algo="Sum"/><pk mz="608.41315743" i="696.606" sn="2.4482" a="29.9835" fwhm="0.0547264" res="11117.4" algo="Sum"/><pk mz="608.64325528" i="838.592" sn="2.9476" a="30.4684" fwhm="0.033693" res="18064.4" algo="Sum"/><pk mz="608.82407815" i="1758.1" sn="6.17759" a="80.1367" fwhm="0.0367744" res="16555.7" algo="Sum"/><pk mz="609.32977582" i="687.237" sn="2.41447" a="32.5138" fwhm="0.0531836" res="11457.1" algo="Sum"/><pk mz="609.41331163" i="818.904" sn="2.87702" a="45.4174" fwhm="0.0438087" res="13910.8" algo="Sum"/><pk mz="610.30433654" i="1570.43" sn="5.51828" a="71.182" fwhm="0.0336817" res="18119.8" algo="Sum"/><pk mz="610.63979075" i="768.076" sn="2.69731" a="34.2896" fwhm="0.0394023" res="15497.6" algo="Sum"/><pk mz="610.72887612" i="1153.62" sn="4.05057" a="47.4109" fwhm="0.0377944" res="16159.2" algo="Sum"/><pk mz="610.82212816" i="1781.21" sn="6.2522" a="83.2891" fwhm="0.0354296" res="17240.4" algo="Sum"/><pk mz="611.31731559" i="907.719" sn="3.18617" a="32.6249" fwhm="0.0455404" res="13423.6" algo="Sum"/><pk mz="611.34475003" i="949.792" sn="3.33385" a="40.456" fwhm="0.0468143" res="13058.9" algo="Sum"/><pk mz="612.31830347" i="1100.78" sn="3.85628" a="44.4497" fwhm="0.0403652" res="15169.5" algo="Sum"/><pk mz="612.72665116" i="1332.44" sn="4.66232" a="54.9541" fwhm="0.0416531" res="14710.2" algo="Sum"/><pk mz="612.76783801" i="702.754" sn="2.45899" a="18.058" fwhm="0.0390511" res="15691.4" algo="Sum"/><pk mz="612.82395430" i="1049.5" sn="3.6716" a="43.9328" fwhm="0.0476012" res="12874.1" algo="Sum"/><pk mz="612.90793583" i="670.747" sn="2.34633" a="37.447" fwhm="0.0592585" res="10343" algo="Sum"/><pk mz="613.33367251" i="1399.56" sn="4.89571" a="84.2673" fwhm="0.0457235" res="13414" algo="Sum"/><pk mz="613.42631399" i="1010.74" sn="3.53488" a="53.027" fwhm="0.0712143" res="8613.8" algo="Sum"/><pk mz="613.47243376" i="885.512" sn="3.09693" a="36.6104" fwhm="0.0424583" res="14448.8" algo="Sum"/><pk mz="614.17588427" i="1056.52" sn="3.68685" a="39.9069" fwhm="0.0315188" res="19486" algo="Sum"/><pk mz="614.33552876" i="1449.57" sn="5.05557" a="76.4656" fwhm="0.0386589" res="15891.2" algo="Sum"/><pk mz="614.72691658" i="940.463" sn="3.27631" a="37.2285" fwhm="0.043617" res="14093.7" algo="Sum"/><pk mz="614.81508805" i="1057.7" sn="3.68342" a="43.2555" fwhm="0.0491233" res="12515.8" algo="Sum"/><pk mz="614.84253537" i="845.324" sn="2.94385" a="32.0854" fwhm="0.0488327" res="12590.8" algo="Sum"/><pk mz="615.13422215" i="1344.54" sn="4.68338" a="50.393" fwhm="0.0330228" res="18627.6" algo="Sum"/><pk mz="615.34206852" i="859.85" sn="2.994" a="47.6407" fwhm="0.0573825" res="10723.5" algo="Sum"/><pk mz="615.45239165" i="1925.87" sn="6.70486" a="89.2303" fwhm="0.0462916" res="13295.1" algo="Sum"/><pk mz="615.48903523" i="2239" sn="7.79623" a="79.3534" fwhm="0.0366976" res="16771.9" algo="Sum"/><pk mz="616.17050223" i="14253" sn="49.4606" a="489.441" fwhm="0.0291828" res="21114.2" algo="Sum"/><pk mz="616.24544574" i="725.621" sn="2.51804" a="28.2922" fwhm="0.0545896" res="11288.7" algo="Sum"/><pk mz="616.45923616" i="1039.9" sn="3.60749" a="44.2234" fwhm="0.0457234" res="13482.4" algo="Sum"/><pk mz="616.49157697" i="977.883" sn="3.39256" a="36.6351" fwhm="0.0365549" res="16864.8" algo="Sum"/><pk mz="616.67497663" i="791.165" sn="2.74365" a="33.2947" fwhm="0.040705" res="15149.9" algo="Sum"/><pk mz="616.81234218" i="765.804" sn="2.65644" a="33.0852" fwhm="0.0484382" res="12734" algo="Sum"/><pk mz="617.12929668" i="819.006" sn="2.83828" a="31.7152" fwhm="0.0428632" res="14397.6" algo="Sum"/><pk mz="617.17387396" i="5992.86" sn="20.7669" a="203.664" fwhm="0.0295346" res="20896.7" algo="Sum"/><pk mz="617.32049826" i="1239.85" sn="4.29645" a="69.6677" fwhm="0.0594845" res="10377.8" algo="Sum"/><pk mz="617.46796969" i="3418.71" sn="11.833" a="129.877" fwhm="0.0515955" res="11967.5" algo="Sum"/><pk mz="617.50106389" i="2167.24" sn="7.49889" a="75.0308" fwhm="0.0338595" res="18237.2" algo="Sum"/><pk mz="617.99403461" i="2265.76" sn="7.83941" a="79.9732" fwhm="0.0297743" res="20756" algo="Sum"/><pk mz="618.17621379" i="1407.14" sn="4.8665" a="53.491" fwhm="0.0327971" res="18848.5" algo="Sum"/><pk mz="618.47084913" i="1520.78" sn="5.25568" a="64.3429" fwhm="0.0424767" res="14560.2" algo="Sum"/><pk mz="618.49881275" i="1034.43" sn="3.5745" a="34.1024" fwhm="0.0290218" res="21311.6" algo="Sum"/><pk mz="618.62455702" i="678.197" sn="2.34439" a="27.641" fwhm="0.0556193" res="11122.5" algo="Sum"/><pk mz="618.67117960" i="1047.7" sn="3.62224" a="42.8384" fwhm="0.0373788" res="16551.4" algo="Sum"/><pk mz="618.84734626" i="677.142" sn="2.34151" a="38.9826" fwhm="0.0622471" res="9941.78" algo="Sum"/><pk mz="618.99740860" i="816.371" sn="2.82012" a="29.6268" fwhm="0.0387117" res="15989.9" algo="Sum"/><pk mz="619.03991488" i="810.059" sn="2.79787" a="34.8037" fwhm="0.0454123" res="13631.5" algo="Sum"/><pk mz="619.30234190" i="1579.5" sn="5.45461" a="81.7902" fwhm="0.0474031" res="13064.6" algo="Sum"/><pk mz="619.34912161" i="729.323" sn="2.517" a="29.444" fwhm="0.0569398" res="10877.3" algo="Sum"/><pk mz="619.42811461" i="1020.32" sn="3.51817" a="33.7142" fwhm="0.0490781" res="12621.3" algo="Sum"/><pk mz="619.48221196" i="1601.55" sn="5.52283" a="77.8522" fwhm="0.0683537" res="9062.89" algo="Sum"/><pk mz="620.48546747" i="730.585" sn="2.5145" a="36.6809" fwhm="0.0487134" res="12737.5" algo="Sum"/><pk mz="620.66922350" i="845.137" sn="2.90945" a="38.6066" fwhm="0.053786" res="11539.6" algo="Sum"/><pk mz="620.75847397" i="1208.89" sn="4.16088" a="62.4869" fwhm="0.0470118" res="13204.3" algo="Sum"/><pk mz="621.34115323" i="882.745" sn="3.03288" a="34.8067" fwhm="0.0518578" res="11981.6" algo="Sum"/><pk mz="621.38990189" i="1029.48" sn="3.537" a="48.9355" fwhm="0.0613521" res="10128.3" algo="Sum"/><pk mz="621.43802374" i="724.079" sn="2.48774" a="27.8271" fwhm="0.0479506" res="12960" algo="Sum"/><pk mz="622.75519309" i="1292.83" sn="4.43439" a="68.9537" fwhm="0.0453357" res="13736.5" algo="Sum"/><pk mz="624.75574198" i="850.876" sn="2.91423" a="30.3453" fwhm="0.0523952" res="11923.9" algo="Sum"/><pk mz="624.79601745" i="930.449" sn="3.18677" a="38.8578" fwhm="0.0540111" res="11567.9" algo="Sum"/><pk mz="624.84099272" i="782.82" sn="2.68114" a="40.7389" fwhm="0.0532031" res="11744.4" algo="Sum"/><pk mz="625.38928433" i="946.361" sn="3.24137" a="45.8963" fwhm="0.0633725" res="9868.47" algo="Sum"/><pk mz="626.70321852" i="845.157" sn="2.8932" a="41.8794" fwhm="0.0563936" res="11113" algo="Sum"/><pk mz="626.79533055" i="1035.99" sn="3.54426" a="50.7582" fwhm="0.0626263" res="10008.5" algo="Sum"/><pk mz="628.69951504" i="1083.48" sn="3.6939" a="42.7141" fwhm="0.0419173" res="14998.6" algo="Sum"/><pk mz="628.74765906" i="676.215" sn="2.3055" a="23.4276" fwhm="0.0494462" res="12715.8" algo="Sum"/><pk mz="628.82081859" i="1149.38" sn="3.91985" a="57.0306" fwhm="0.0518282" res="12132.8" algo="Sum"/><pk mz="629.14626789" i="1111.63" sn="3.78825" a="45.0566" fwhm="0.0332415" res="18926.5" algo="Sum"/><pk mz="629.30724402" i="1222.08" sn="4.16467" a="56.538" fwhm="0.0388403" res="16202.4" algo="Sum"/><pk mz="629.40300478" i="776.015" sn="2.64474" a="42.5622" fwhm="0.0779084" res="8078.76" algo="Sum"/><pk mz="629.45100992" i="1154.56" sn="3.93569" a="58.1576" fwhm="0.0513884" res="12248.9" algo="Sum"/><pk mz="630.31301014" i="807.055" sn="2.74676" a="46.1703" fwhm="0.0504954" res="12482.6" algo="Sum"/><pk mz="630.45478589" i="701.762" sn="2.38634" a="24.0402" fwhm="0.0495129" res="12733.2" algo="Sum"/><pk mz="630.70180791" i="838.239" sn="2.84634" a="42.5966" fwhm="0.0611472" res="10314.5" algo="Sum"/><pk mz="630.75150504" i="750.017" sn="2.54679" a="22.9044" fwhm="0.0401456" res="15711.6" algo="Sum"/><pk mz="630.81820798" i="1494.47" sn="5.07468" a="64.801" fwhm="0.0445137" res="14171.3" algo="Sum"/><pk mz="631.10787973" i="2288.27" sn="7.76632" a="102.197" fwhm="0.0313621" res="20123.3" algo="Sum"/><pk mz="631.46491671" i="1823.05" sn="6.18275" a="87.2377" fwhm="0.0519657" res="12151.6" algo="Sum"/><pk mz="632.10847681" i="1260.21" sn="4.26955" a="50.3508" fwhm="0.0356939" res="17709.1" algo="Sum"/><pk mz="632.47905689" i="1219.21" sn="4.12458" a="66.4655" fwhm="0.0544686" res="11611.8" algo="Sum"/><pk mz="632.78435603" i="951.893" sn="3.22087" a="40.981" fwhm="0.0445659" res="14198.8" algo="Sum"/><pk mz="632.81556888" i="1035.6" sn="3.50412" a="48.2833" fwhm="0.0517214" res="12235.1" algo="Sum"/><pk mz="633.10303849" i="1468.77" sn="4.9703" a="60.7113" fwhm="0.0487979" res="12974" algo="Sum"/><pk mz="633.14227974" i="1254.28" sn="4.24521" a="50.7531" fwhm="0.0431632" res="14668.6" algo="Sum"/><pk mz="633.24990200" i="1076.8" sn="3.64491" a="45.8925" fwhm="0.0397884" res="15915.5" algo="Sum"/><pk mz="633.44215076" i="1683.57" sn="5.69657" a="87.6875" fwhm="0.052818" res="11992.9" algo="Sum"/><pk mz="633.47618937" i="1602.16" sn="5.4211" a="69.2027" fwhm="0.049103" res="12901" algo="Sum"/><pk mz="634.09913221" i="742.079" sn="2.51021" a="31.4307" fwhm="0.0443537" res="14296.4" algo="Sum"/><pk mz="634.14462998" i="788.277" sn="2.66553" a="28.9871" fwhm="0.045617" res="13901.5" algo="Sum"/><pk mz="634.23938735" i="824.256" sn="2.78599" a="46.7366" fwhm="0.0575059" res="11029.1" algo="Sum"/><pk mz="634.44547581" i="809.564" sn="2.73517" a="36.3129" fwhm="0.067381" res="9415.8" algo="Sum"/><pk mz="634.48166435" i="768.074" sn="2.59466" a="26.0635" fwhm="0.0426592" res="14873.3" algo="Sum"/><pk mz="634.64733387" i="846.855" sn="2.86116" a="36.5515" fwhm="0.0472881" res="13420.9" algo="Sum"/><pk mz="634.77249544" i="723.768" sn="2.44531" a="34.6049" fwhm="0.0623301" res="10184" algo="Sum"/><pk mz="634.83083706" i="1178.94" sn="3.98313" a="55.1178" fwhm="0.0595693" res="10657" algo="Sum"/><pk mz="635.00992334" i="863.859" sn="2.91838" a="40.1114" fwhm="0.0347122" res="18293.6" algo="Sum"/><pk mz="635.27634447" i="1188.13" sn="4.01358" a="55.7262" fwhm="0.0449359" res="14137.4" algo="Sum"/><pk mz="635.41666048" i="896.382" sn="3.02807" a="39.5401" fwhm="0.0646191" res="9833.26" algo="Sum"/><pk mz="635.45417844" i="955.085" sn="3.2269" a="42.683" fwhm="0.0596508" res="10652.9" algo="Sum"/><pk mz="636.64486737" i="862.747" sn="2.90853" a="43.9677" fwhm="0.0447001" res="14242.6" algo="Sum"/><pk mz="636.73230260" i="1025.82" sn="3.45779" a="55.09" fwhm="0.038888" res="16373.5" algo="Sum"/><pk mz="636.83222318" i="1242.03" sn="4.18585" a="66.2745" fwhm="0.0454379" res="14015.5" algo="Sum"/><pk mz="637.47576396" i="769.679" sn="2.59357" a="32.4224" fwhm="0.0593916" res="10733.4" algo="Sum"/><pk mz="638.46960448" i="1285.5" sn="4.32496" a="52.6127" fwhm="0.0384417" res="16608.8" algo="Sum"/><pk mz="638.72834954" i="1024.94" sn="3.44547" a="58.0603" fwhm="0.0521535" res="12247.1" algo="Sum"/><pk mz="638.83108411" i="945.452" sn="3.17768" a="52.3678" fwhm="0.063883" res="10000" algo="Sum"/><pk mz="639.40377599" i="825.022" sn="2.77082" a="70.9751" fwhm="0.0886659" res="7211.38" algo="Sum"/><pk mz="639.48799413" i="2985.61" sn="10.0271" a="129.765" fwhm="0.0359308" res="17797.8" algo="Sum"/><pk mz="640.49447590" i="1389.04" sn="4.6602" a="68.1112" fwhm="0.0377814" res="16952.7" algo="Sum"/><pk mz="640.58313299" i="1574.55" sn="5.28224" a="66.122" fwhm="0.0364403" res="17579" algo="Sum"/><pk mz="640.74377625" i="732.19" sn="2.45603" a="44.4926" fwhm="0.0505116" res="12685.1" algo="Sum"/><pk mz="640.77214769" i="760.393" sn="2.55082" a="17.1717" fwhm="0.02995" res="21394.7" algo="Sum"/><pk mz="640.81696961" i="951.673" sn="3.19237" a="47.8201" fwhm="0.0706324" res="9072.57" algo="Sum"/><pk mz="641.36016460" i="915.273" sn="3.06955" a="39.5647" fwhm="0.0621273" res="10323.3" algo="Sum"/><pk mz="641.40226137" i="823.909" sn="2.76347" a="37.2542" fwhm="0.0408112" res="15716.3" algo="Sum"/><pk mz="641.50502906" i="4703.73" sn="15.7789" a="181.297" fwhm="0.0328102" res="19552" algo="Sum"/><pk mz="641.58428582" i="766.735" sn="2.57017" a="31.7286" fwhm="0.0427992" res="14990.6" algo="Sum"/><pk mz="642.50871822" i="2208.28" sn="7.39554" a="85.6057" fwhm="0.0333114" res="19287.9" algo="Sum"/><pk mz="642.58879090" i="792.67" sn="2.65461" a="39.014" fwhm="0.0439914" res="14607.1" algo="Sum"/><pk mz="642.68095518" i="764.655" sn="2.56073" a="52.6959" fwhm="0.068666" res="9359.52" algo="Sum"/><pk mz="642.76256403" i="725.705" sn="2.43049" a="43.076" fwhm="0.0664636" res="9670.89" algo="Sum"/><pk mz="642.80959521" i="695.773" sn="2.33001" a="29.8569" fwhm="0.0556495" res="11551" algo="Sum"/><pk mz="643.42376099" i="749.845" sn="2.5106" a="46.4555" fwhm="0.0693809" res="9273.79" algo="Sum"/><pk mz="643.51965432" i="2911.74" sn="9.74491" a="113.025" fwhm="0.0340892" res="18877.5" algo="Sum"/><pk mz="644.26173307" i="725.457" sn="2.42743" a="34.023" fwhm="0.0445173" res="14472.2" algo="Sum"/><pk mz="644.52358801" i="1249.76" sn="4.18238" a="53.5637" fwhm="0.036831" res="17499.5" algo="Sum"/><pk mz="644.59432090" i="773.876" sn="2.59023" a="38.294" fwhm="0.0539311" res="11952.2" algo="Sum"/><pk mz="644.67787937" i="1072.24" sn="3.58886" a="52.923" fwhm="0.0518814" res="12426" algo="Sum"/><pk mz="644.79636267" i="1129.71" sn="3.78166" a="72.291" fwhm="0.0768664" res="8388.53" algo="Sum"/><pk mz="644.86294611" i="677.599" sn="2.26803" a="32.8815" fwhm="0.0608701" res="10594.1" algo="Sum"/><pk mz="645.11384061" i="976.531" sn="3.26639" a="46.8553" fwhm="0.0363899" res="17727.9" algo="Sum"/><pk mz="645.44247592" i="1020.22" sn="3.40807" a="35.7189" fwhm="0.0500981" res="12883.6" algo="Sum"/><pk mz="645.47983706" i="1069.78" sn="3.57363" a="49.4709" fwhm="0.0601882" res="10724.4" algo="Sum"/><pk mz="646.02408884" i="3072.44" sn="10.2588" a="116.473" fwhm="0.0319556" res="20216.3" algo="Sum"/><pk mz="646.42399254" i="692.912" sn="2.31125" a="30.2353" fwhm="0.0527802" res="12247.5" algo="Sum"/><pk mz="646.49954765" i="1339.14" sn="4.46625" a="57.1208" fwhm="0.0421698" res="15330.9" algo="Sum"/><pk mz="646.67684169" i="903.717" sn="3.01442" a="48.2777" fwhm="0.054588" res="11846.5" algo="Sum"/><pk mz="646.72408691" i="883.154" sn="2.94583" a="25.1376" fwhm="0.0362759" res="17827.9" algo="Sum"/><pk mz="646.79138116" i="1411.62" sn="4.70859" a="61.807" fwhm="0.0463198" res="13963.6" algo="Sum"/><pk mz="647.02647248" i="1007.65" sn="3.36088" a="41.473" fwhm="0.0361745" res="17886.3" algo="Sum"/><pk mz="647.15794258" i="849.245" sn="2.8318" a="41.1698" fwhm="0.0421794" res="15343" algo="Sum"/><pk mz="647.33211628" i="715.729" sn="2.38542" a="39.5663" fwhm="0.0714075" res="9065.32" algo="Sum"/><pk mz="647.45250570" i="5419.94" sn="18.0683" a="229.215" fwhm="0.035478" res="18249.4" algo="Sum"/><pk mz="647.54975759" i="695.151" sn="2.31689" a="31.6986" fwhm="0.0497233" res="13023.1" algo="Sum"/><pk mz="648.45600842" i="2642.42" sn="8.80308" a="130.474" fwhm="0.0364709" res="17780.1" algo="Sum"/><pk mz="648.63087788" i="751.002" sn="2.5011" a="36.5154" fwhm="0.0570935" res="11360.9" algo="Sum"/><pk mz="648.75639380" i="876.275" sn="2.9181" a="27.9164" fwhm="0.0452038" res="14351.8" algo="Sum"/><pk mz="648.79258145" i="1171.32" sn="3.89993" a="55.6674" fwhm="0.0525236" res="12352.4" algo="Sum"/><pk mz="649.11695074" i="2036.04" sn="6.77936" a="79.0846" fwhm="0.0369843" res="17551.1" algo="Sum"/><pk mz="649.43293589" i="1862.43" sn="6.20228" a="80.1154" fwhm="0.0477808" res="13591.9" algo="Sum"/><pk mz="649.93371057" i="861.41" sn="2.86559" a="36.8843" fwhm="0.0381501" res="17036.2" algo="Sum"/><pk mz="650.11865288" i="1264.56" sn="4.2062" a="48.9238" fwhm="0.0348307" res="18665.1" algo="Sum"/><pk mz="650.43867531" i="1479.51" sn="4.92204" a="74.823" fwhm="0.0487655" res="13338.1" algo="Sum"/><pk mz="650.62835358" i="839.507" sn="2.79171" a="43.1862" fwhm="0.0553703" res="11750.5" algo="Sum"/><pk mz="650.74302606" i="741.981" sn="2.46663" a="37.4562" fwhm="0.0474308" res="13719.8" algo="Sum"/><pk mz="650.80765693" i="1741.44" sn="5.78921" a="115.674" fwhm="0.0440088" res="14788.1" algo="Sum"/><pk mz="650.93639359" i="764.08" sn="2.53968" a="32.4295" fwhm="0.0471635" res="13801.7" algo="Sum"/><pk mz="651.12433485" i="2431.89" sn="8.08848" a="108.01" fwhm="0.0374695" res="17377.4" algo="Sum"/><pk mz="651.44207829" i="875.673" sn="2.913" a="44.403" fwhm="0.0645553" res="10091.2" algo="Sum"/><pk mz="652.12604524" i="923.086" sn="3.07278" a="42.5107" fwhm="0.0405257" res="16091.7" algo="Sum"/><pk mz="652.62351533" i="750.036" sn="2.49592" a="36.466" fwhm="0.0522257" res="12496.2" algo="Sum"/><pk mz="652.71247354" i="983.658" sn="3.27287" a="43.9965" fwhm="0.0534614" res="12209" algo="Sum"/><pk mz="652.80600401" i="2017.68" sn="6.71221" a="93.7941" fwhm="0.0367528" res="17762.1" algo="Sum"/><pk mz="653.44766805" i="831.874" sn="2.76862" a="48.0975" fwhm="0.064625" res="10111.4" algo="Sum"/><pk mz="654.29098858" i="782.729" sn="2.60395" a="37.4883" fwhm="0.0434412" res="15061.5" algo="Sum"/><pk mz="654.70913607" i="1069.11" sn="3.55808" a="48.3898" fwhm="0.0544111" res="12032.6" algo="Sum"/><pk mz="654.74683928" i="754.633" sn="2.51143" a="24.3631" fwhm="0.0454124" res="14417.8" algo="Sum"/><pk mz="654.80521380" i="1350.24" sn="4.49277" a="71.7335" fwhm="0.0513699" res="12746.9" algo="Sum"/><pk mz="654.89256866" i="671.906" sn="2.23468" a="36.4356" fwhm="0.0558862" res="11718.3" algo="Sum"/><pk mz="655.37481835" i="825.869" sn="2.74489" a="45.5745" fwhm="0.0539783" res="12141.5" algo="Sum"/><pk mz="655.46548934" i="2013.93" sn="6.69255" a="94.4029" fwhm="0.0432247" res="15164.2" algo="Sum"/><pk mz="656.46763193" i="1092.21" sn="3.62383" a="69.4041" fwhm="0.0488345" res="13442.7" algo="Sum"/><pk mz="656.70973171" i="871.137" sn="2.8877" a="41.9389" fwhm="0.0523055" res="12555.3" algo="Sum"/><pk mz="656.74716974" i="774.186" sn="2.5666" a="25.7984" fwhm="0.0454815" res="14439.9" algo="Sum"/><pk mz="656.79697347" i="959.849" sn="3.18211" a="63.1985" fwhm="0.0723483" res="9078.27" algo="Sum"/><pk mz="657.36014998" i="910.853" sn="3.01667" a="62.7019" fwhm="0.0527268" res="12467.3" algo="Sum"/><pk mz="657.47840892" i="3147.42" sn="10.4255" a="156.519" fwhm="0.0376308" res="17471.8" algo="Sum"/><pk mz="658.48248715" i="1458.42" sn="4.82746" a="71.3099" fwhm="0.0389247" res="16916.8" algo="Sum"/><pk mz="658.65914321" i="831.629" sn="2.75249" a="41.536" fwhm="0.0605707" res="10874.2" algo="Sum"/><pk mz="658.72698389" i="750.241" sn="2.48349" a="41.1759" fwhm="0.0759163" res="8677.02" algo="Sum"/><pk mz="658.78628774" i="699.635" sn="2.31592" a="24.5176" fwhm="0.0494769" res="13315" algo="Sum"/><pk mz="658.90503346" i="690.908" sn="2.28643" a="44.6854" fwhm="0.0613447" res="10741" algo="Sum"/><pk mz="659.43150485" i="862.551" sn="2.85357" a="37.3425" fwhm="0.0437695" res="15066" algo="Sum"/><pk mz="659.49251889" i="1897.8" sn="6.27848" a="100.717" fwhm="0.0420631" res="15678.6" algo="Sum"/><pk mz="660.43548664" i="679.799" sn="2.24897" a="36.1766" fwhm="0.0656086" res="10066.3" algo="Sum"/><pk mz="660.49711654" i="906.281" sn="2.99938" a="48.9144" fwhm="0.0513838" res="12854.2" algo="Sum"/><pk mz="660.65369356" i="1107.47" sn="3.66534" a="51.6167" fwhm="0.0468874" res="14090.2" algo="Sum"/><pk mz="660.73253119" i="743.775" sn="2.46165" a="23.5671" fwhm="0.0456189" res="14483.7" algo="Sum"/><pk mz="660.76677346" i="874.498" sn="2.8943" a="40.237" fwhm="0.065896" res="10027.4" algo="Sum"/><pk mz="660.83450272" i="784.529" sn="2.5963" a="43.2617" fwhm="0.0617111" res="10708.5" algo="Sum"/><pk mz="661.43648335" i="1787.47" sn="5.91545" a="101.888" fwhm="0.0635149" res="10413.9" algo="Sum"/><pk mz="661.93110867" i="901.822" sn="2.98432" a="39.4389" fwhm="0.0392819" res="16850.8" algo="Sum"/><pk mz="662.43611213" i="1349.17" sn="4.4668" a="53.8163" fwhm="0.0403646" res="16411.3" algo="Sum"/><pk mz="662.65219556" i="1087.03" sn="3.60197" a="54.9265" fwhm="0.0512404" res="12932.2" algo="Sum"/><pk mz="662.70404780" i="731.527" sn="2.4239" a="16.325" fwhm="0.0304582" res="21757.9" algo="Sum"/><pk mz="662.74643301" i="1140.1" sn="3.7777" a="42.8368" fwhm="0.0480018" res="13806.7" algo="Sum"/><pk mz="662.83208549" i="767.306" sn="2.54215" a="41.5043" fwhm="0.079412" res="8346.75" algo="Sum"/><pk mz="662.93979079" i="789.515" sn="2.61573" a="43.677" fwhm="0.0467663" res="14175.6" algo="Sum"/><pk mz="663.13445578" i="1519.89" sn="5.03461" a="62.297" fwhm="0.0344472" res="19250.8" algo="Sum"/><pk mz="663.32573661" i="1064.91" sn="3.52896" a="59.698" fwhm="0.0526536" res="12597.9" algo="Sum"/><pk mz="663.44686364" i="11345.2" sn="37.6013" a="428.912" fwhm="0.0326058" res="20347.5" algo="Sum"/><pk mz="663.94634817" i="910.317" sn="3.01604" a="41.9272" fwhm="0.0437102" res="15189.7" algo="Sum"/><pk mz="664.13609797" i="904.939" sn="3.00048" a="42.2399" fwhm="0.0367173" res="18087.8" algo="Sum"/><pk mz="664.45032504" i="5653.73" sn="18.7617" a="242.678" fwhm="0.0325917" res="20387.1" algo="Sum"/><pk mz="664.55608344" i="855.128" sn="2.83727" a="47.2624" fwhm="0.0556731" res="11936.7" algo="Sum"/><pk mz="664.65596642" i="697.119" sn="2.31257" a="33.7147" fwhm="0.0680642" res="9765.13" algo="Sum"/><pk mz="664.74046774" i="1155.5" sn="3.83358" a="44.8165" fwhm="0.0459532" res="14465.6" algo="Sum"/><pk mz="664.84831481" i="789.407" sn="2.61923" a="30.9452" fwhm="0.0399156" res="16656.3" algo="Sum"/><pk mz="664.92869128" i="681.737" sn="2.26204" a="63.81" fwhm="0.0691965" res="9609.28" algo="Sum"/><pk mz="665.13261943" i="764.339" sn="2.53776" a="34.8888" fwhm="0.040754" res="16320.7" algo="Sum"/><pk mz="665.24357897" i="703.243" sn="2.3355" a="41.2797" fwhm="0.0431286" res="15424.7" algo="Sum"/><pk mz="665.45292517" i="1692.84" sn="5.62236" a="74.3741" fwhm="0.0523375" res="12714.7" algo="Sum"/><pk mz="665.50274157" i="845.314" sn="2.8075" a="33.9563" fwhm="0.0484144" res="13746" algo="Sum"/><pk mz="666.59722173" i="1621.2" sn="5.38493" a="83.0784" fwhm="0.041297" res="16141.6" algo="Sum"/><pk mz="666.78115661" i="1589.96" sn="5.28078" a="65.6331" fwhm="0.0494939" res="13472" algo="Sum"/><pk mz="667.09676836" i="1328.72" sn="4.4189" a="60.4131" fwhm="0.0388007" res="17192.9" algo="Sum"/><pk mz="668.60706834" i="1431.85" sn="4.76225" a="70.7433" fwhm="0.0515713" res="12964.7" algo="Sum"/><pk mz="668.68499983" i="950.376" sn="3.16074" a="50.802" fwhm="0.0526728" res="12695.1" algo="Sum"/><pk mz="668.77747080" i="1756.71" sn="5.84396" a="101.718" fwhm="0.0471471" res="14184.9" algo="Sum"/><pk mz="669.43212990" i="1506.23" sn="5.01295" a="67.9867" fwhm="0.0496833" res="13474" algo="Sum"/><pk mz="669.61917162" i="822.534" sn="2.73664" a="45.8413" fwhm="0.041585" res="16102.4" algo="Sum"/><pk mz="670.43647012" i="883.931" sn="2.9377" a="53.4993" fwhm="0.058092" res="11540.9" algo="Sum"/><pk mz="670.60523480" i="1146.05" sn="3.81114" a="63.1026" fwhm="0.0481939" res="13914.7" algo="Sum"/><pk mz="670.68416735" i="1271.46" sn="4.22921" a="63.5143" fwhm="0.0580562" res="11552.3" algo="Sum"/><pk mz="670.72461389" i="731.726" sn="2.43392" a="14.4094" fwhm="0.0204281" res="32833.5" algo="Sum"/><pk mz="670.77844678" i="1298.11" sn="4.3179" a="79.486" fwhm="0.0640758" res="10468.5" algo="Sum"/><pk mz="670.86347905" i="809.757" sn="2.69353" a="42.6713" fwhm="0.0550152" res="12194.2" algo="Sum"/><pk mz="671.44500075" i="1271.66" sn="4.22875" a="65.7062" fwhm="0.0509488" res="13178.8" algo="Sum"/><pk mz="671.56730902" i="836.651" sn="2.78265" a="38.0128" fwhm="0.0511584" res="13127.2" algo="Sum"/><pk mz="672.44057764" i="816.623" sn="2.71448" a="53.1232" fwhm="0.0807796" res="8324.38" algo="Sum"/><pk mz="672.57135708" i="707.452" sn="2.35181" a="38.2695" fwhm="0.0410987" res="16364.8" algo="Sum"/><pk mz="672.62065880" i="981.857" sn="3.26409" a="47.585" fwhm="0.0573728" res="11723.7" algo="Sum"/><pk mz="672.68074263" i="1096.19" sn="3.64511" a="48.3762" fwhm="0.0537847" res="12506.9" algo="Sum"/><pk mz="672.77179848" i="1129.61" sn="3.75628" a="75.879" fwhm="0.0762562" res="8822.52" algo="Sum"/><pk mz="673.10797933" i="1429.46" sn="4.75216" a="66.242" fwhm="0.0359471" res="18724.9" algo="Sum"/><pk mz="673.33464999" i="938.074" sn="3.11808" a="44.802" fwhm="0.0464171" res="14506.2" algo="Sum"/><pk mz="673.43002408" i="913.17" sn="3.03506" a="72.5968" fwhm="0.0757051" res="8895.44" algo="Sum"/><pk mz="673.51952368" i="909.383" sn="3.0236" a="44.9995" fwhm="0.0518318" res="12994.3" algo="Sum"/><pk mz="674.43846847" i="796.298" sn="2.64713" a="40.8686" fwhm="0.0557009" res="12108.2" algo="Sum"/><pk mz="674.63228479" i="788.139" sn="2.61996" a="33.4032" fwhm="0.0614622" res="10976.4" algo="Sum"/><pk mz="674.68913333" i="822.631" sn="2.73462" a="18.9499" fwhm="0.0307325" res="21953.6" algo="Sum"/><pk mz="674.76788029" i="899.822" sn="2.99105" a="47.6196" fwhm="0.0622304" res="10843.1" algo="Sum"/><pk mz="674.79663943" i="824.107" sn="2.73937" a="36.4203" fwhm="0.0488125" res="13824.2" algo="Sum"/><pk mz="674.94594978" i="758.16" sn="2.51993" a="33.7655" fwhm="0.0533553" res="12650" algo="Sum"/><pk mz="675.44573051" i="1206.76" sn="4.01037" a="68.4971" fwhm="0.0532285" res="12689.6" algo="Sum"/><pk mz="675.53681847" i="6056.08" sn="20.1237" a="237.215" fwhm="0.0327384" res="20634.4" algo="Sum"/><pk mz="675.67080244" i="2678.61" sn="8.90446" a="132.812" fwhm="0.0361203" res="18706.1" algo="Sum"/><pk mz="675.94849255" i="727.184" sn="2.41728" a="36.7263" fwhm="0.0478623" res="14122.8" algo="Sum"/><pk mz="676.45201980" i="852.041" sn="2.82895" a="46.4435" fwhm="0.0659214" res="10261.5" algo="Sum"/><pk mz="676.53987088" i="2677.76" sn="8.88979" a="119.584" fwhm="0.0367779" res="18395.3" algo="Sum"/><pk mz="676.63007013" i="980.633" sn="3.25547" a="34.374" fwhm="0.0402358" res="16816.6" algo="Sum"/><pk mz="676.67277100" i="1719.94" sn="5.70981" a="89.3073" fwhm="0.0552469" res="12248.1" algo="Sum"/><pk mz="676.73371154" i="754.081" sn="2.50337" a="11.2966" fwhm="0.0153894" res="43974.1" algo="Sum"/><pk mz="676.75196249" i="799.997" sn="2.6558" a="19.6064" fwhm="0.0307793" res="21987.2" algo="Sum"/><pk mz="676.77485285" i="808.456" sn="2.68389" a="23.903" fwhm="0.0359099" res="18846.5" algo="Sum"/><pk mz="676.80172690" i="853.683" sn="2.83403" a="44.152" fwhm="0.0604512" res="11195.8" algo="Sum"/><pk mz="677.45813168" i="1301.56" sn="4.32403" a="66.931" fwhm="0.0552323" res="12265.6" algo="Sum"/><pk mz="677.54422148" i="998.192" sn="3.31583" a="53.6801" fwhm="0.0464035" res="14601.1" algo="Sum"/><pk mz="677.68087150" i="683.83" sn="2.27192" a="34.847" fwhm="0.0622415" res="10887.9" algo="Sum"/><pk mz="678.46138192" i="747.466" sn="2.48124" a="30.296" fwhm="0.050042" res="13557.8" algo="Sum"/><pk mz="678.62799172" i="871.215" sn="2.89171" a="43.8381" fwhm="0.0636208" res="10666.8" algo="Sum"/><pk mz="678.71752859" i="1172.32" sn="3.89138" a="66.6552" fwhm="0.0584819" res="11605.6" algo="Sum"/><pk mz="678.80189169" i="876.361" sn="2.90918" a="48.1062" fwhm="0.0671049" res="10115.5" algo="Sum"/><pk mz="679.30170672" i="940.93" sn="3.12192" a="48.7383" fwhm="0.0455297" res="14920" algo="Sum"/><pk mz="679.42787061" i="845.675" sn="2.80826" a="45.0403" fwhm="0.08076" res="8412.93" algo="Sum"/><pk mz="679.45096708" i="890.853" sn="2.95829" a="61.5396" fwhm="0.0658689" res="10315.2" algo="Sum"/><pk mz="680.40183303" i="732.676" sn="2.4335" a="49.1568" fwhm="0.0880229" res="7729.82" algo="Sum"/><pk mz="680.48156295" i="1069.22" sn="3.5511" a="55.8016" fwhm="0.0669423" res="10165.2" algo="Sum"/><pk mz="680.51355638" i="904.885" sn="3.00519" a="38.2902" fwhm="0.0534516" res="12731.4" algo="Sum"/><pk mz="680.71198096" i="1232.61" sn="4.09429" a="69.0007" fwhm="0.0591948" res="11499.5" algo="Sum"/><pk mz="680.80107304" i="687.478" sn="2.28304" a="33.1963" fwhm="0.0617427" res="11026.4" algo="Sum"/><pk mz="680.89658313" i="676.972" sn="2.24689" a="42.0796" fwhm="0.0706004" res="9644.37" algo="Sum"/><pk mz="681.47703293" i="939.797" sn="3.11954" a="49.2027" fwhm="0.0567996" res="11997.9" algo="Sum"/><pk mz="682.71204410" i="1006.3" sn="3.33858" a="55.9206" fwhm="0.0491412" res="13892.9" algo="Sum"/><pk mz="682.74972088" i="1060.57" sn="3.51917" a="43.108" fwhm="0.0566784" res="12046" algo="Sum"/><pk mz="682.79607999" i="864.815" sn="2.87029" a="50.4167" fwhm="0.0607296" res="11243.2" algo="Sum"/><pk mz="683.43333615" i="740.274" sn="2.45481" a="42.4021" fwhm="0.0660987" res="10339.6" algo="Sum"/><pk mz="684.15771692" i="811.304" sn="2.68685" a="33.7687" fwhm="0.0470546" res="14539.7" algo="Sum"/><pk mz="684.57166607" i="672.762" sn="2.23194" a="31.6879" fwhm="0.0486396" res="14074.4" algo="Sum"/><pk mz="684.66223829" i="853.731" sn="2.83184" a="45.3805" fwhm="0.0683909" res="10011" algo="Sum"/><pk mz="684.75110096" i="1191.04" sn="3.9507" a="63.1639" fwhm="0.0756513" res="9051.41" algo="Sum"/><pk mz="685.42669795" i="28797.6" sn="95.4591" a="1189.4" fwhm="0.035472" res="19323" algo="Sum"/><pk mz="685.54386298" i="756.234" sn="2.50678" a="42.2527" fwhm="0.0665496" res="10301.2" algo="Sum"/><pk mz="686.43025434" i="13403.2" sn="44.4616" a="585.829" fwhm="0.0368128" res="18646.5" algo="Sum"/><pk mz="686.57417123" i="794.879" sn="2.6369" a="37.1696" fwhm="0.0618696" res="11097.1" algo="Sum"/><pk mz="686.65733885" i="1282.43" sn="4.2548" a="74.8543" fwhm="0.0637894" res="10764.5" algo="Sum"/><pk mz="686.71330118" i="773.383" sn="2.56589" a="14.8532" fwhm="0.0206699" res="33222.8" algo="Sum"/><pk mz="686.75661312" i="1032.17" sn="3.4245" a="81.0443" fwhm="0.0585112" res="11737.2" algo="Sum"/><pk mz="686.83464472" i="717.578" sn="2.38071" a="44.6656" fwhm="0.0579559" res="11851" algo="Sum"/><pk mz="687.43428957" i="3953.75" sn="13.1077" a="209.042" fwhm="0.0438222" res="15686.9" algo="Sum"/><pk mz="687.53821275" i="1700.08" sn="5.63762" a="83.8573" fwhm="0.0639912" res="10744.3" algo="Sum"/><pk mz="688.43943981" i="1022.88" sn="3.39387" a="85.4203" fwhm="0.076822" res="8961.49" algo="Sum"/><pk mz="688.55559414" i="1012.61" sn="3.36095" a="70.9297" fwhm="0.0434379" res="15851.5" algo="Sum"/><pk mz="688.65803559" i="1031.14" sn="3.42247" a="46.2231" fwhm="0.0575241" res="11971.6" algo="Sum"/><pk mz="688.74828912" i="1327.43" sn="4.40591" a="52.2781" fwhm="0.0534339" res="12889.7" algo="Sum"/><pk mz="688.76366251" i="1240.08" sn="4.11596" a="49.4238" fwhm="0.0410983" res="16758.9" algo="Sum"/><pk mz="689.07852664" i="1446.29" sn="4.79984" a="62.2492" fwhm="0.0376943" res="18280.7" algo="Sum"/><pk mz="689.15195400" i="1335.58" sn="4.43238" a="60.6014" fwhm="0.0394821" res="17454.8" algo="Sum"/><pk mz="689.55158066" i="4099.49" sn="13.6104" a="187.553" fwhm="0.038504" res="17908.6" algo="Sum"/><pk mz="690.15361682" i="873.439" sn="2.89977" a="46.6112" fwhm="0.0449807" res="15343.3" algo="Sum"/><pk mz="690.55453812" i="2077.12" sn="6.89523" a="87.1663" fwhm="0.0437507" res="15783.9" algo="Sum"/><pk mz="690.65412332" i="739.914" sn="2.45687" a="24.5909" fwhm="0.0466406" res="14808" algo="Sum"/><pk mz="690.67382871" i="721.651" sn="2.39622" a="14.4623" fwhm="0.0207296" res="33318.3" algo="Sum"/><pk mz="690.74329266" i="1133.33" sn="3.76331" a="45.1616" fwhm="0.0570088" res="12116.4" algo="Sum"/><pk mz="691.14220452" i="1037.09" sn="3.44436" a="61.5757" fwhm="0.0537937" res="12848" algo="Sum"/><pk mz="691.41180223" i="711.207" sn="2.36286" a="55.7805" fwhm="0.0783851" res="8820.7" algo="Sum"/><pk mz="691.55731478" i="731.486" sn="2.43035" a="46.7971" fwhm="0.0720286" res="9601.14" algo="Sum"/><pk mz="692.60643132" i="1082.78" sn="3.59927" a="56.1461" fwhm="0.0619221" res="11185.1" algo="Sum"/><pk mz="692.73590064" i="859.301" sn="2.85691" a="40.9457" fwhm="0.0570909" res="12133.9" algo="Sum"/><pk mz="692.78503663" i="970.699" sn="3.22728" a="57.5643" fwhm="0.0637494" res="10867.3" algo="Sum"/><pk mz="694.61702975" i="868.364" sn="2.89353" a="65.576" fwhm="0.0850336" res="8168.74" algo="Sum"/><pk mz="694.69216568" i="969.491" sn="3.23034" a="46.3311" fwhm="0.0609793" res="11392.3" algo="Sum"/><pk mz="694.74620976" i="705.662" sn="2.35126" a="10.6773" fwhm="0.0155929" res="44555.2" algo="Sum"/><pk mz="694.78623493" i="1132.68" sn="3.77436" a="51.3226" fwhm="0.0538914" res="12892.3" algo="Sum"/><pk mz="695.09100353" i="1233.42" sn="4.1211" a="60.0387" fwhm="0.0359123" res="19355.2" algo="Sum"/><pk mz="695.39015647" i="672.186" sn="2.24448" a="37.0018" fwhm="0.0644197" res="10794.7" algo="Sum"/><pk mz="695.52142425" i="1013.06" sn="3.38433" a="48.266" fwhm="0.0660208" res="10534.9" algo="Sum"/><pk mz="696.64344099" i="782.713" sn="2.61912" a="25.3713" fwhm="0.0468424" res="14872.1" algo="Sum"/><pk mz="696.68821835" i="1176.9" sn="3.93893" a="64.1938" fwhm="0.0550895" res="12646.5" algo="Sum"/><pk mz="696.74133500" i="773.144" sn="2.58828" a="18.8606" fwhm="0.0312306" res="22309.5" algo="Sum"/><pk mz="696.78732775" i="944.972" sn="3.16364" a="64.5035" fwhm="0.0544612" res="12794.2" algo="Sum"/><pk mz="697.51939836" i="4107.4" sn="13.7792" a="186.391" fwhm="0.0371043" res="18798.9" algo="Sum"/><pk mz="697.65133350" i="2168.83" sn="7.27299" a="108" fwhm="0.0376503" res="18529.8" algo="Sum"/><pk mz="698.52323015" i="1836.65" sn="6.15281" a="98.5168" fwhm="0.0469246" res="14886.1" algo="Sum"/><pk mz="698.65550294" i="1574.61" sn="5.27498" a="110.813" fwhm="0.0728841" res="9585.85" algo="Sum"/><pk mz="698.72093175" i="898.98" sn="3.01138" a="26.4102" fwhm="0.0364875" res="19149.6" algo="Sum"/><pk mz="698.77399875" i="1142.38" sn="3.82672" a="68.6941" fwhm="0.0508069" res="13753.5" algo="Sum"/><pk mz="698.85563920" i="836.502" sn="2.80228" a="45.6996" fwhm="0.0602038" res="11608.2" algo="Sum"/><pk mz="699.53567480" i="944.899" sn="3.17132" a="48.5646" fwhm="0.0537265" res="13020.3" algo="Sum"/><pk mz="699.66011610" i="824.231" sn="2.76637" a="54.0031" fwhm="0.0702725" res="9956.39" algo="Sum"/><pk mz="700.52496084" i="1022.32" sn="3.43183" a="53.4155" fwhm="0.0583133" res="12013.1" algo="Sum"/><pk mz="700.65202846" i="908.522" sn="3.04949" a="57.1861" fwhm="0.076985" res="9101.15" algo="Sum"/><pk mz="700.72179254" i="940.525" sn="3.15691" a="50.0519" fwhm="0.0466078" res="15034.4" algo="Sum"/><pk mz="700.76875189" i="944.888" sn="3.17155" a="45.488" fwhm="0.070514" res="9938.01" algo="Sum"/><pk mz="701.40253933" i="19410.6" sn="65.1579" a="731.607" fwhm="0.0333624" res="21023.7" algo="Sum"/><pk mz="701.48664210" i="1072.73" sn="3.60069" a="31.4677" fwhm="0.0417822" res="16789.1" algo="Sum"/><pk mz="701.55195568" i="18025.4" sn="60.5036" a="699.926" fwhm="0.0339965" res="20636" algo="Sum"/><pk mz="702.40587189" i="9322.38" sn="31.2669" a="373.671" fwhm="0.0340271" res="20642.5" algo="Sum"/><pk mz="702.48182308" i="708.972" sn="2.37752" a="23.6139" fwhm="0.0470385" res="14934.2" algo="Sum"/><pk mz="702.55472267" i="8426.12" sn="28.2585" a="347.6" fwhm="0.0353649" res="19865.9" algo="Sum"/><pk mz="702.63284677" i="1158.72" sn="3.88599" a="57.4808" fwhm="0.0574368" res="12233.1" algo="Sum"/><pk mz="702.68262312" i="803.66" sn="2.69522" a="27.2952" fwhm="0.0470453" res="14936.3" algo="Sum"/><pk mz="702.75035758" i="1022.92" sn="3.43056" a="53.322" fwhm="0.0523926" res="13413.1" algo="Sum"/><pk mz="702.79752682" i="712.191" sn="2.38846" a="14.3619" fwhm="0.0209107" res="33609.4" algo="Sum"/><pk mz="702.81667669" i="709.5" sn="2.37933" a="20.2276" fwhm="0.0365945" res="19205.5" algo="Sum"/><pk mz="703.40701451" i="3773.68" sn="12.6526" a="191.62" fwhm="0.039492" res="17811.4" algo="Sum"/><pk mz="703.50001944" i="1140.4" sn="3.8236" a="55.2585" fwhm="0.0508938" res="13822.9" algo="Sum"/><pk mz="703.56819583" i="101722" sn="341.059" a="3411.04" fwhm="0.0287642" res="24459.8" algo="Sum"/><pk mz="703.69115139" i="953.23" sn="3.19604" a="31.4041" fwhm="0.0470793" res="14946.9" algo="Sum"/><pk mz="703.74963305" i="740.906" sn="2.48414" a="21.3178" fwhm="0.0418499" res="16816" algo="Sum"/><pk mz="704.40735654" i="1431.37" sn="4.79857" a="84.9204" fwhm="0.0477632" res="14747.9" algo="Sum"/><pk mz="704.57124591" i="43365.3" sn="145.37" a="1582.71" fwhm="0.0313279" res="22490.2" algo="Sum"/><pk mz="704.68574108" i="968.036" sn="3.24508" a="14.9385" fwhm="0.0269383" res="26159.3" algo="Sum"/><pk mz="704.72493805" i="1163.91" sn="3.90168" a="44.1159" fwhm="0.0523477" res="13462.4" algo="Sum"/><pk mz="704.74488934" i="1252.16" sn="4.19751" a="61.0965" fwhm="0.0624168" res="11290.9" algo="Sum"/><pk mz="704.80223644" i="678.442" sn="2.2746" a="7.04913" fwhm="0.0104702" res="67315" algo="Sum"/><pk mz="704.81768231" i="716.878" sn="2.40361" a="29.1442" fwhm="0.0556993" res="12654" algo="Sum"/><pk mz="705.04704344" i="713.473" sn="2.39188" a="35.869" fwhm="0.0483911" res="14569.8" algo="Sum"/><pk mz="705.12641421" i="1756.14" sn="5.88945" a="77.5648" fwhm="0.038212" res="18453" algo="Sum"/><pk mz="705.41899662" i="675.754" sn="2.26597" a="39.3601" fwhm="0.0606431" res="11632.3" algo="Sum"/><pk mz="705.49011891" i="1547.96" sn="5.19096" a="95.0918" fwhm="0.069167" res="10199.8" algo="Sum"/><pk mz="705.57634333" i="13264.2" sn="44.4804" a="545.882" fwhm="0.0354958" res="19877.7" algo="Sum"/><pk mz="705.65940561" i="756.274" sn="2.53616" a="36.6053" fwhm="0.0628602" res="11225.8" algo="Sum"/><pk mz="705.71157786" i="691.783" sn="2.32089" a="16.4673" fwhm="0.031431" res="22452.7" algo="Sum"/><pk mz="705.74231938" i="691.74" sn="2.32116" a="40.7365" fwhm="0.0532461" res="13254.3" algo="Sum"/><pk mz="706.12886160" i="1297.73" sn="4.36306" a="79.9285" fwhm="0.0530386" res="13313.5" algo="Sum"/><pk mz="706.53024034" i="1876.36" sn="6.30687" a="64.3312" fwhm="0.0479041" res="14748.9" algo="Sum"/><pk mz="706.58170010" i="3585.95" sn="12.0536" a="171.702" fwhm="0.042071" res="16795" algo="Sum"/><pk mz="706.64139907" i="974.324" sn="3.276" a="29.3859" fwhm="0.0366938" res="19257.8" algo="Sum"/><pk mz="706.66836973" i="911.66" sn="3.06568" a="22.5949" fwhm="0.0314525" res="22467.8" algo="Sum"/><pk mz="706.71944293" i="1080.37" sn="3.63329" a="39.9989" fwhm="0.052422" res="13481.3" algo="Sum"/><pk mz="706.74338367" i="1116.31" sn="3.75413" a="49.8874" fwhm="0.0599625" res="11786.4" algo="Sum"/><pk mz="706.80480752" i="686.237" sn="2.30747" a="19.6377" fwhm="0.0412483" res="17135.4" algo="Sum"/><pk mz="707.12102206" i="1499.69" sn="5.04562" a="67.8132" fwhm="0.0477197" res="14818.2" algo="Sum"/><pk mz="707.16041878" i="1959.48" sn="6.59256" a="101.024" fwhm="0.0509445" res="13881" algo="Sum"/><pk mz="707.35328442" i="844.476" sn="2.84069" a="52.8068" fwhm="0.0718312" res="9847.44" algo="Sum"/><pk mz="707.48656571" i="717.375" sn="2.41526" a="41.4445" fwhm="0.054323" res="13023.7" algo="Sum"/><pk mz="707.53395064" i="926.291" sn="3.11854" a="40.1702" fwhm="0.0606878" res="11658.6" algo="Sum"/><pk mz="707.58690098" i="912.903" sn="3.0739" a="49.4657" fwhm="0.0744255" res="9507.32" algo="Sum"/><pk mz="708.12030123" i="904.767" sn="3.05327" a="38.8134" fwhm="0.0441432" res="16041.4" algo="Sum"/><pk mz="708.16125937" i="1341.26" sn="4.52629" a="72.9619" fwhm="0.0565955" res="12512.7" algo="Sum"/><pk mz="708.58501777" i="865.621" sn="2.92222" a="41.0306" fwhm="0.0728967" res="9720.39" algo="Sum"/><pk mz="708.65286093" i="719.162" sn="2.42795" a="34.5809" fwhm="0.0581639" res="12183.7" algo="Sum"/><pk mz="708.67640865" i="727.523" sn="2.45617" a="7.48186" fwhm="0.0104989" res="67499.8" algo="Sum"/><pk mz="708.70387380" i="825.579" sn="2.78722" a="23.82" fwhm="0.0367468" res="19286.1" algo="Sum"/><pk mz="708.76503757" i="1214.96" sn="4.1018" a="81.238" fwhm="0.0669776" res="10582.1" algo="Sum"/><pk mz="709.10962413" i="736.872" sn="2.49078" a="34.8543" fwhm="0.0482378" res="14700.3" algo="Sum"/><pk mz="709.15956895" i="1098.92" sn="3.71442" a="63.1961" fwhm="0.0500945" res="14156.4" algo="Sum"/><pk mz="710.16399018" i="704.033" sn="2.38646" a="44.2452" fwhm="0.0498408" res="14248.6" algo="Sum"/><pk mz="710.57911763" i="712.422" sn="2.41412" a="45.6961" fwhm="0.0554714" res="12809.8" algo="Sum"/><pk mz="710.66888344" i="898.518" sn="3.04515" a="65.5453" fwhm="0.0732817" res="9697.77" algo="Sum"/><pk mz="710.76317901" i="1371.19" sn="4.64799" a="95.1302" fwhm="0.0623214" res="11404.8" algo="Sum"/><pk mz="711.06017691" i="1357.18" sn="4.59824" a="69.4282" fwhm="0.039105" res="18183.3" algo="Sum"/><pk mz="711.53493714" i="2876.14" sn="9.76002" a="204.187" fwhm="0.0584442" res="12174.6" algo="Sum"/><pk mz="712.53767541" i="1605.65" sn="5.4672" a="64.0894" fwhm="0.0579015" res="12306" algo="Sum"/><pk mz="712.66528861" i="1176.37" sn="4.00563" a="70.0168" fwhm="0.0561417" res="12694.1" algo="Sum"/><pk mz="712.72407490" i="757.94" sn="2.58091" a="7.7184" fwhm="0.018778" res="37955.2" algo="Sum"/><pk mz="712.76093707" i="1197.08" sn="4.07626" a="80.0722" fwhm="0.0723431" res="9852.51" algo="Sum"/><pk mz="713.49842030" i="1257.86" sn="4.28769" a="70.1378" fwhm="0.069864" res="10212.7" algo="Sum"/><pk mz="714.53280588" i="881.474" sn="3.01297" a="36.9322" fwhm="0.0629701" res="11347.2" algo="Sum"/><pk mz="714.66227174" i="994.308" sn="3.39779" a="57.0751" fwhm="0.0710865" res="10053.4" algo="Sum"/><pk mz="714.69992032" i="902.014" sn="3.0824" a="26.5626" fwhm="0.0421742" res="16946.4" algo="Sum"/><pk mz="714.75714983" i="999.075" sn="3.41408" a="51.7223" fwhm="0.0676548" res="10564.8" algo="Sum"/><pk mz="715.53732607" i="1047.65" sn="3.58387" a="95.1043" fwhm="0.0781433" res="9156.74" algo="Sum"/><pk mz="716.54088519" i="1254.15" sn="4.29072" a="108.111" fwhm="0.0836324" res="8567.75" algo="Sum"/><pk mz="716.61908835" i="753.604" sn="2.57824" a="25.7278" fwhm="0.0475094" res="15083.7" algo="Sum"/><pk mz="716.68268153" i="858.309" sn="2.93646" a="16.9246" fwhm="0.0211162" res="33940" algo="Sum"/><pk mz="716.70031918" i="849.27" sn="2.90553" a="20.9896" fwhm="0.0316748" res="22626.8" algo="Sum"/><pk mz="716.73924991" i="867.216" sn="2.96693" a="44.6603" fwhm="0.0632003" res="11340.8" algo="Sum"/><pk mz="716.78215509" i="730.819" sn="2.50022" a="36.062" fwhm="0.0393957" res="18194.4" algo="Sum"/><pk mz="717.07295874" i="982.37" sn="3.36089" a="46.5726" fwhm="0.0396603" res="18080.4" algo="Sum"/><pk mz="717.36273296" i="678.456" sn="2.32297" a="46.4299" fwhm="0.0698521" res="10269.7" algo="Sum"/><pk mz="717.52161996" i="1276.07" sn="4.3691" a="65.3087" fwhm="0.0580046" res="12370.1" algo="Sum"/><pk mz="717.58346282" i="1963.32" sn="6.72216" a="105.582" fwhm="0.055108" res="13021.4" algo="Sum"/><pk mz="718.56978534" i="3237.54" sn="11.0891" a="193.855" fwhm="0.0509163" res="14112.8" algo="Sum"/><pk mz="718.66599175" i="751.321" sn="2.5734" a="19.0472" fwhm="0.0317181" res="22657.9" algo="Sum"/><pk mz="718.69607457" i="764.251" sn="2.61769" a="19.3951" fwhm="0.0317186" res="22658.5" algo="Sum"/><pk mz="718.73779415" i="870.23" sn="2.98077" a="49.5984" fwhm="0.0821661" res="8747.38" algo="Sum"/><pk mz="718.79363129" i="833.954" sn="2.85709" a="41.5348" fwhm="0.0660171" res="10888" algo="Sum"/><pk mz="719.56884324" i="2052.32" sn="7.0344" a="114.861" fwhm="0.0561323" res="12819.1" algo="Sum"/><pk mz="720.58201485" i="3027.84" sn="10.3809" a="182.141" fwhm="0.0561697" res="12828.6" algo="Sum"/><pk mz="720.70678072" i="1144.27" sn="3.92445" a="87.5235" fwhm="0.0727597" res="9905.31" algo="Sum"/><pk mz="720.78679804" i="804.635" sn="2.75942" a="36.8782" fwhm="0.0688241" res="10472.9" algo="Sum"/><pk mz="721.17740058" i="1369.93" sn="4.70689" a="68.5307" fwhm="0.039398" res="18304.9" algo="Sum"/><pk mz="721.47990018" i="900.314" sn="3.09205" a="59.2355" fwhm="0.0765971" res="9419.16" algo="Sum"/><pk mz="721.58472232" i="1679.45" sn="5.77059" a="108.361" fwhm="0.0559851" res="12888.9" algo="Sum"/><pk mz="722.17938616" i="972.533" sn="3.34402" a="46.8914" fwhm="0.052391" res="13784.4" algo="Sum"/><pk mz="722.50088096" i="1126.6" sn="3.87702" a="71.0436" fwhm="0.0642329" res="11248.1" algo="Sum"/><pk mz="722.55941748" i="862.426" sn="2.96844" a="32.8843" fwhm="0.0530063" res="13631.6" algo="Sum"/><pk mz="722.59606086" i="939.805" sn="3.23477" a="47.8105" fwhm="0.0742115" res="9736.99" algo="Sum"/><pk mz="722.63994391" i="746.112" sn="2.56809" a="15.3154" fwhm="0.0212038" res="34080.6" algo="Sum"/><pk mz="722.69605059" i="1193.54" sn="4.10813" a="64.0463" fwhm="0.061055" res="11836.8" algo="Sum"/><pk mz="722.79157880" i="744.577" sn="2.56365" a="32.0847" fwhm="0.0583164" res="12394.3" algo="Sum"/><pk mz="723.13616481" i="3157.98" sn="10.9047" a="130.196" fwhm="0.0386106" res="18728.9" algo="Sum"/><pk mz="723.53430006" i="10816.1" sn="37.3655" a="424.11" fwhm="0.0347605" res="20814.8" algo="Sum"/><pk mz="723.69352664" i="683.357" sn="2.36193" a="15.7341" fwhm="0.0318289" res="22737" algo="Sum"/><pk mz="724.13672239" i="2221.29" sn="7.68056" a="103.063" fwhm="0.0380676" res="19022.4" algo="Sum"/><pk mz="724.53415459" i="6267.38" sn="21.679" a="301.501" fwhm="0.0436248" res="16608.3" algo="Sum"/><pk mz="724.60405970" i="734.338" sn="2.5405" a="32.3527" fwhm="0.0636985" res="11375.5" algo="Sum"/><pk mz="724.69242790" i="950.275" sn="3.28954" a="44.9696" fwhm="0.0422728" res="17143.2" algo="Sum"/><pk mz="724.73702296" i="1166.5" sn="4.03858" a="77.7306" fwhm="0.0770671" res="9403.98" algo="Sum"/><pk mz="724.77956691" i="802.457" sn="2.77843" a="41.133" fwhm="0.0607089" res="11938.6" algo="Sum"/><pk mz="725.13558453" i="1910.69" sn="6.61448" a="109.16" fwhm="0.0453662" res="15984.1" algo="Sum"/><pk mz="725.55034330" i="61100.8" sn="211.831" a="2210.06" fwhm="0.031472" res="23053.8" algo="Sum"/><pk mz="725.67685420" i="812.503" sn="2.81765" a="36.1725" fwhm="0.0584332" res="12418.9" algo="Sum"/><pk mz="725.72814121" i="767.876" sn="2.66285" a="26.8499" fwhm="0.0478103" res="15179.3" algo="Sum"/><pk mz="726.13730610" i="1159.42" sn="4.01914" a="54.5706" fwhm="0.0442561" res="16407.6" algo="Sum"/><pk mz="726.55361568" i="26891.1" sn="93.443" a="1059.58" fwhm="0.0336886" res="21566.8" algo="Sum"/><pk mz="726.63821930" i="1014.52" sn="3.52546" a="43.8998" fwhm="0.0637881" res="11391.4" algo="Sum"/><pk mz="726.73811227" i="1519.21" sn="5.28071" a="98.0309" fwhm="0.0633818" res="11466" algo="Sum"/><pk mz="727.02999884" i="766.005" sn="2.66324" a="43.955" fwhm="0.0502007" res="14482.5" algo="Sum"/><pk mz="727.13680006" i="727.919" sn="2.53101" a="48.0599" fwhm="0.0630267" res="11537" algo="Sum"/><pk mz="727.47651456" i="1059.6" sn="3.70002" a="57.012" fwhm="0.0598862" res="12147.6" algo="Sum"/><pk mz="727.55937433" i="9542.32" sn="33.3303" a="473.813" fwhm="0.0395981" res="18373.6" algo="Sum"/><pk mz="727.67856151" i="671.273" sn="2.3457" a="26.403" fwhm="0.0531937" res="13679.8" algo="Sum"/><pk mz="727.70953403" i="672.195" sn="2.34872" a="13.1821" fwhm="0.0212779" res="34200.2" algo="Sum"/><pk mz="727.74111151" i="721.769" sn="2.52189" a="40.2862" fwhm="0.0819575" res="8879.49" algo="Sum"/><pk mz="728.51794956" i="1845.79" sn="6.46742" a="54.5135" fwhm="0.0549196" res="13265.2" algo="Sum"/><pk mz="728.56109457" i="3774.72" sn="13.2285" a="205.05" fwhm="0.0518043" res="14063.7" algo="Sum"/><pk mz="728.64142958" i="1110.7" sn="3.8924" a="70.6011" fwhm="0.0733398" res="9935.15" algo="Sum"/><pk mz="728.73957899" i="1205.45" sn="4.22446" a="97.737" fwhm="0.109385" res="6662.16" algo="Sum"/><pk mz="729.58323122" i="8368.79" sn="29.409" a="363.5" fwhm="0.0368292" res="19809.9" algo="Sum"/><pk mz="729.65926018" i="794.157" sn="2.79077" a="18.3085" fwhm="0.0266832" res="27345.3" algo="Sum"/><pk mz="729.68434274" i="712.017" sn="2.50206" a="17.2308" fwhm="0.0239178" res="30508" algo="Sum"/><pk mz="730.53214312" i="3139.64" sn="11.0302" a="131.474" fwhm="0.047403" res="15411.1" algo="Sum"/><pk mz="730.58665216" i="4241.31" sn="14.9006" a="182.986" fwhm="0.0439041" res="16640.5" algo="Sum"/><pk mz="730.73219513" i="1163.2" sn="4.08667" a="64.2186" fwhm="0.0799583" res="9138.91" algo="Sum"/><pk mz="730.82090952" i="726.254" sn="2.55227" a="32.0169" fwhm="0.0693013" res="10545.6" algo="Sum"/><pk mz="731.53709545" i="1692.51" sn="5.94922" a="86.2142" fwhm="0.045584" res="16048.1" algo="Sum"/><pk mz="731.59909328" i="11234.1" sn="39.4881" a="468.101" fwhm="0.0366352" res="19969.8" algo="Sum"/><pk mz="731.72445333" i="760.275" sn="2.67216" a="27.6434" fwhm="0.0446192" res="16399.3" algo="Sum"/><pk mz="732.54758847" i="8204.84" sn="28.8211" a="319.421" fwhm="0.0361254" res="20277.9" algo="Sum"/><pk mz="732.60236423" i="5394.5" sn="18.9492" a="250.853" fwhm="0.0475801" res="15397.2" algo="Sum"/><pk mz="732.67411030" i="906.447" sn="3.18412" a="31.842" fwhm="0.0456915" res="16035.2" algo="Sum"/><pk mz="732.72314417" i="1075.48" sn="3.77783" a="43.9153" fwhm="0.0587157" res="12479.2" algo="Sum"/><pk mz="733.04378301" i="1222.01" sn="4.29215" a="56.8286" fwhm="0.0412405" res="17774.9" algo="Sum"/><pk mz="733.54986993" i="4295.1" sn="15.0854" a="195.561" fwhm="0.0394548" res="18592.2" algo="Sum"/><pk mz="733.60744261" i="2016.13" sn="7.08182" a="106.02" fwhm="0.051992" res="14110" algo="Sum"/><pk mz="734.56277956" i="13484.6" sn="47.3958" a="609.888" fwhm="0.0364712" res="20140.9" algo="Sum"/><pk mz="734.70079662" i="862.454" sn="3.03106" a="25.4329" fwhm="0.0374146" res="19636.7" algo="Sum"/><pk mz="734.72345614" i="900.823" sn="3.1658" a="35.3661" fwhm="0.0534509" res="13745.8" algo="Sum"/><pk mz="734.76275406" i="918.817" sn="3.2293" a="33.533" fwhm="0.0534524" res="13746.1" algo="Sum"/><pk mz="734.80176045" i="684.015" sn="2.40463" a="19.9565" fwhm="0.042763" res="17183.1" algo="Sum"/><pk mz="735.56711946" i="6231.35" sn="21.9318" a="304.437" fwhm="0.0391478" res="18789.5" algo="Sum"/><pk mz="735.66834241" i="923.283" sn="3.25044" a="50.8738" fwhm="0.0716016" res="10274.5" algo="Sum"/><pk mz="736.17046900" i="696.407" sn="2.45333" a="42.2397" fwhm="0.0550121" res="13382" algo="Sum"/><pk mz="736.57223539" i="2345.43" sn="8.2613" a="120.843" fwhm="0.0557261" res="13217.7" algo="Sum"/><pk mz="736.67236299" i="1220.13" sn="4.2981" a="81.1988" fwhm="0.0974362" res="7560.56" algo="Sum"/><pk mz="736.72339334" i="771.532" sn="2.71816" a="16.2875" fwhm="0.0214094" res="34411.1" algo="Sum"/><pk mz="736.75817139" i="825.454" sn="2.9086" a="53.5425" fwhm="0.0730788" res="10081.7" algo="Sum"/><pk mz="737.15340211" i="2156.46" sn="7.59841" a="113.883" fwhm="0.0396978" res="18569.1" algo="Sum"/><pk mz="737.55639471" i="993.273" sn="3.50317" a="60.395" fwhm="0.0767297" res="9612.4" algo="Sum"/><pk mz="737.66962999" i="705.011" sn="2.48702" a="20.9139" fwhm="0.0374905" res="19676.2" algo="Sum"/><pk mz="737.73030368" i="736.049" sn="2.59681" a="26.8623" fwhm="0.0448147" res="16461.8" algo="Sum"/><pk mz="738.15444636" i="1447.12" sn="5.10491" a="82.3286" fwhm="0.044701" res="16513.1" algo="Sum"/><pk mz="738.53225209" i="1250.77" sn="4.41772" a="67.8923" fwhm="0.0711203" res="10384.3" algo="Sum"/><pk mz="738.58002561" i="788.116" sn="2.78407" a="33.4409" fwhm="0.038023" res="19424.5" algo="Sum"/><pk mz="738.67381194" i="1203.51" sn="4.25263" a="75.1493" fwhm="0.0684041" res="10798.7" algo="Sum"/><pk mz="738.71906830" i="783.768" sn="2.7701" a="19.7238" fwhm="0.0321578" res="22971.7" algo="Sum"/><pk mz="738.75600210" i="762.093" sn="2.69358" a="29.7395" fwhm="0.0535975" res="13783.4" algo="Sum"/><pk mz="739.05498290" i="966.75" sn="3.41625" a="53.7804" fwhm="0.049336" res="14980" algo="Sum"/><pk mz="739.15153721" i="1248.31" sn="4.41108" a="71.288" fwhm="0.0443133" res="16680.1" algo="Sum"/><pk mz="739.50974969" i="2758.65" sn="9.7648" a="139.8" fwhm="0.0493804" res="14975.8" algo="Sum"/><pk mz="739.56484089" i="1511.33" sn="5.35099" a="73.745" fwhm="0.0477762" res="15479.8" algo="Sum"/><pk mz="740.15320790" i="730.594" sn="2.59041" a="53.7714" fwhm="0.0595081" res="12437.8" algo="Sum"/><pk mz="740.51974315" i="2572.6" sn="9.15554" a="82.8481" fwhm="0.034133" res="21695.1" algo="Sum"/><pk mz="740.54871301" i="3207.17" sn="11.415" a="156.152" fwhm="0.0559023" res="13247.2" algo="Sum"/><pk mz="740.66873571" i="1057.7" sn="3.76562" a="51.1398" fwhm="0.0663757" res="11158.7" algo="Sum"/><pk mz="740.71087687" i="984.466" sn="3.50492" a="38.9061" fwhm="0.0536683" res="13801.7" algo="Sum"/><pk mz="740.75206525" i="979.766" sn="3.48819" a="53.7044" fwhm="0.0608193" res="12179.6" algo="Sum"/><pk mz="741.18837845" i="996.26" sn="3.55109" a="57.4936" fwhm="0.0543818" res="13629.3" algo="Sum"/><pk mz="741.52484175" i="12527.2" sn="44.7403" a="600.407" fwhm="0.0382614" res="19380.5" algo="Sum"/><pk mz="741.70871138" i="694.165" sn="2.47913" a="16.4124" fwhm="0.0322227" res="23018.2" algo="Sum"/><pk mz="742.18712071" i="932.274" sn="3.33081" a="48.7953" fwhm="0.060292" res="12309.9" algo="Sum"/><pk mz="742.56626881" i="11612.9" sn="41.6748" a="504.77" fwhm="0.045756" res="16228.8" algo="Sum"/><pk mz="742.70956782" i="1158.75" sn="4.15836" a="54.2144" fwhm="0.0602204" res="12333.2" algo="Sum"/><pk mz="742.74906262" i="840.894" sn="3.01768" a="28.3873" fwhm="0.0738939" res="10051.6" algo="Sum"/><pk mz="743.18301915" i="912.101" sn="3.27666" a="70.9615" fwhm="0.0636701" res="11672.4" algo="Sum"/><pk mz="743.44607848" i="762.225" sn="2.73737" a="49.7665" fwhm="0.0661069" res="11246.1" algo="Sum"/><pk mz="743.56891764" i="6115.21" sn="21.9747" a="289.283" fwhm="0.0510388" res="14568.7" algo="Sum"/><pk mz="743.66504610" i="886.059" sn="3.18401" a="33.9146" fwhm="0.0523266" res="14212" algo="Sum"/><pk mz="744.18199761" i="688.581" sn="2.47459" a="39.7606" fwhm="0.0581908" res="12788.7" algo="Sum"/><pk mz="744.58076367" i="9365.93" sn="33.6842" a="393.669" fwhm="0.0477132" res="15605.3" algo="Sum"/><pk mz="744.72097944" i="1089.35" sn="3.91772" a="79.1764" fwhm="0.0670784" res="11102.2" algo="Sum"/><pk mz="745.46249257" i="778.895" sn="2.80587" a="54.437" fwhm="0.068643" res="10860" algo="Sum"/><pk mz="745.58637620" i="4373.39" sn="15.7532" a="218.184" fwhm="0.0564903" res="13198.5" algo="Sum"/><pk mz="746.50424038" i="2133.07" sn="7.68984" a="123.984" fwhm="0.0512022" res="14579.5" algo="Sum"/><pk mz="746.59891022" i="6278.49" sn="22.6346" a="310.657" fwhm="0.0508825" res="14673" algo="Sum"/><pk mz="746.71479864" i="1177.91" sn="4.24704" a="100.76" fwhm="0.102668" res="7273.08" algo="Sum"/><pk mz="746.78660524" i="722.38" sn="2.60536" a="29.6154" fwhm="0.0549285" res="13595.6" algo="Sum"/><pk mz="747.50906162" i="1398.22" sn="5.04335" a="80.7643" fwhm="0.0591218" res="12643.5" algo="Sum"/><pk mz="747.60080728" i="2955.77" sn="10.6636" a="139.289" fwhm="0.0517729" res="14440" algo="Sum"/><pk mz="747.72674709" i="689.827" sn="2.4874" a="16.9333" fwhm="0.0323531" res="23111.5" algo="Sum"/><pk mz="748.52197221" i="2247.68" sn="8.10582" a="120.804" fwhm="0.054082" res="13840.5" algo="Sum"/><pk mz="748.60819822" i="1630.81" sn="5.88192" a="131.225" fwhm="0.0981913" res="7623.98" algo="Sum"/><pk mz="748.65947203" i="759.367" sn="2.73909" a="4.09455" fwhm="0.00998208" res="75000.3" algo="Sum"/><pk mz="748.70440199" i="1108.91" sn="4.00075" a="49.6178" fwhm="0.064654" res="11580.2" algo="Sum"/><pk mz="748.72523995" i="1073.23" sn="3.87247" a="57.2792" fwhm="0.0626993" res="11941.5" algo="Sum"/><pk mz="748.78136701" i="697.604" sn="2.51735" a="13.2195" fwhm="0.021584" res="34691.4" algo="Sum"/><pk mz="749.01804582" i="837.74" sn="3.02362" a="53.8875" fwhm="0.0497596" res="15052.7" algo="Sum"/><pk mz="749.52429397" i="2046.93" sn="7.38858" a="172.826" fwhm="0.0795617" res="9420.67" algo="Sum"/><pk mz="749.61642517" i="842.08" sn="3.03956" a="34.4108" fwhm="0.0487997" res="15361.1" algo="Sum"/><pk mz="749.67500803" i="694.394" sn="2.50758" a="22.836" fwhm="0.0485927" res="15427.7" algo="Sum"/><pk mz="750.53831329" i="3743.69" sn="13.5344" a="197.532" fwhm="0.0440132" res="17052.6" algo="Sum"/><pk mz="750.66852264" i="837.641" sn="3.03026" a="17.1293" fwhm="0.0216109" res="34735.6" algo="Sum"/><pk mz="750.70402946" i="1007.04" sn="3.64371" a="43.1145" fwhm="0.0594315" res="12631.4" algo="Sum"/><pk mz="750.74456722" i="1064.8" sn="3.85344" a="49.7269" fwhm="0.0639644" res="11736.9" algo="Sum"/><pk mz="751.16647000" i="683.703" sn="2.47582" a="46.5017" fwhm="0.0756748" res="9926.24" algo="Sum"/><pk mz="751.56409761" i="5315.76" sn="19.262" a="323.098" fwhm="0.0483709" res="15537.5" algo="Sum"/><pk mz="751.66202327" i="717.371" sn="2.6006" a="25.4841" fwhm="0.0486571" res="15448.2" algo="Sum"/><pk mz="751.68793831" i="674.267" sn="2.44454" a="19.977" fwhm="0.0330718" res="22728.9" algo="Sum"/><pk mz="752.55817771" i="5448.34" sn="19.8009" a="277.918" fwhm="0.0547352" res="13749.1" algo="Sum"/><pk mz="752.64950621" i="1021.56" sn="3.71371" a="44.174" fwhm="0.0595087" res="12647.7" algo="Sum"/><pk mz="752.74756580" i="1084.09" sn="3.94008" a="87.8637" fwhm="0.0984824" res="7643.48" algo="Sum"/><pk mz="753.04833125" i="2596.37" sn="9.43409" a="108.708" fwhm="0.0353616" res="21295.7" algo="Sum"/><pk mz="753.57835371" i="7628.85" sn="27.7854" a="319.295" fwhm="0.0473198" res="15925.2" algo="Sum"/><pk mz="753.75345952" i="679.88" sn="2.47645" a="19.679" fwhm="0.0433109" res="17403.3" algo="Sum"/><pk mz="754.05450406" i="2039.69" sn="7.43025" a="92.9015" fwhm="0.0355554" res="21207.9" algo="Sum"/><pk mz="754.53176403" i="8224.79" sn="30.0077" a="365.664" fwhm="0.0534202" res="14124.5" algo="Sum"/><pk mz="754.64792549" i="1175.06" sn="4.28548" a="44.576" fwhm="0.0541708" res="13930.9" algo="Sum"/><pk mz="754.68002829" i="845.532" sn="3.08355" a="16.994" fwhm="0.0216688" res="34828" algo="Sum"/><pk mz="754.70452516" i="778.409" sn="2.83886" a="12.2201" fwhm="0.0162518" res="46438.2" algo="Sum"/><pk mz="754.74326368" i="1100.29" sn="4.01278" a="62.1378" fwhm="0.0778272" res="9697.68" algo="Sum"/><pk mz="755.02987414" i="1374.53" sn="5.01591" a="60.9112" fwhm="0.0418059" res="18060.3" algo="Sum"/><pk mz="755.53521495" i="4025.71" sn="14.7066" a="187.33" fwhm="0.0499374" res="15129.7" algo="Sum"/><pk mz="755.58888963" i="2484.28" sn="9.07541" a="115.56" fwhm="0.0528743" res="14290.3" algo="Sum"/><pk mz="755.64506261" i="715.318" sn="2.61348" a="18.9599" fwhm="0.032524" res="23233.5" algo="Sum"/><pk mz="755.71217368" i="728.109" sn="2.6602" a="31.7169" fwhm="0.0596297" res="12673.4" algo="Sum"/><pk mz="755.74934788" i="686.776" sn="2.50917" a="22.4857" fwhm="0.0442472" res="17080.2" algo="Sum"/><pk mz="756.54718328" i="24290.6" sn="88.7836" a="1077.41" fwhm="0.0363777" res="20797" algo="Sum"/><pk mz="756.63824847" i="1205.24" sn="4.4053" a="72.0035" fwhm="0.0867878" res="8718.25" algo="Sum"/><pk mz="756.73447012" i="1130.38" sn="4.13169" a="98.9629" fwhm="0.0788295" res="9599.64" algo="Sum"/><pk mz="756.80119217" i="714.387" sn="2.61111" a="18.0111" fwhm="0.0325488" res="23251.3" algo="Sum"/><pk mz="757.47530609" i="731.749" sn="2.68141" a="14.2554" fwhm="0.0217088" res="34892.6" algo="Sum"/><pk mz="757.55057891" i="11419.9" sn="41.8531" a="504.995" fwhm="0.0382818" res="19788.8" algo="Sum"/><pk mz="757.61607017" i="4465.39" sn="16.3653" a="192.078" fwhm="0.0492721" res="15376.2" algo="Sum"/><pk mz="757.73829400" i="769.184" sn="2.81898" a="23.0501" fwhm="0.0425257" res="17818.4" algo="Sum"/><pk mz="758.56551683" i="669873" sn="2454.26" a="15913.7" fwhm="0.0206636" res="36710.2" algo="Sum"/><pk mz="759.47051755" i="826.528" sn="3.0326" a="36.2849" fwhm="0.0549454" res="13822.3" algo="Sum"/><pk mz="759.56865617" i="279532" sn="1025.62" a="8095.28" fwhm="0.025147" res="30205.1" algo="Sum"/><pk mz="760.57858794" i="243003" sn="892.592" a="7697.9" fwhm="0.0268174" res="28361.4" algo="Sum"/><pk mz="760.71270689" i="1506.36" sn="5.5349" a="99.9699" fwhm="0.067154" res="11327.9" algo="Sum"/><pk mz="761.03980777" i="1013.23" sn="3.72262" a="70.5123" fwhm="0.0588198" res="12938.5" algo="Sum"/><pk mz="761.58285663" i="88548.8" sn="325.509" a="3313.69" fwhm="0.0319349" res="23848" algo="Sum"/><pk mz="762.04576666" i="760.679" sn="2.80511" a="37.0454" fwhm="0.0562315" res="13551.9" algo="Sum"/><pk mz="762.49756526" i="1449.94" sn="5.34996" a="87.7883" fwhm="0.0670296" res="11375.5" algo="Sum"/><pk mz="762.58712053" i="23680.2" sn="87.3767" a="1046.76" fwhm="0.0368799" res="20677.6" algo="Sum"/><pk mz="762.67534335" i="1200.49" sn="4.4298" a="12.895" fwhm="0.0199118" res="38302.7" algo="Sum"/><pk mz="762.70460405" i="1228" sn="4.53198" a="77.5891" fwhm="0.0714356" res="10676.8" algo="Sum"/><pk mz="762.76854729" i="795.327" sn="2.93611" a="31.2078" fwhm="0.0544619" res="14005.5" algo="Sum"/><pk mz="762.81937903" i="670.516" sn="2.47566" a="31.0316" fwhm="0.0451362" res="16900.4" algo="Sum"/><pk mz="763.17336676" i="1041.05" sn="3.84775" a="50.5326" fwhm="0.0608754" res="12536.7" algo="Sum"/><pk mz="763.50194592" i="1103.74" sn="4.07917" a="73.3301" fwhm="0.0688531" res="11088.9" algo="Sum"/><pk mz="763.59121509" i="5387.21" sn="19.912" a="271.649" fwhm="0.0428273" res="17829.6" algo="Sum"/><pk mz="763.69254430" i="817.122" sn="3.02172" a="17.3408" fwhm="0.0217977" res="35035.4" algo="Sum"/><pk mz="763.71205728" i="818.541" sn="3.02725" a="24.6792" fwhm="0.0381468" res="20020.3" algo="Sum"/><pk mz="763.73765884" i="710.706" sn="2.6285" a="7.66022" fwhm="0.0108992" res="70072.7" algo="Sum"/><pk mz="763.75932146" i="760.342" sn="2.812" a="21.613" fwhm="0.0435975" res="17518.4" algo="Sum"/><pk mz="764.17428402" i="923.353" sn="3.42513" a="43.0857" fwhm="0.0629502" res="12139.3" algo="Sum"/><pk mz="764.55093335" i="8351.68" sn="30.9878" a="500.506" fwhm="0.0437349" res="17481.5" algo="Sum"/><pk mz="764.70407307" i="1165.76" sn="4.32756" a="47.5806" fwhm="0.0545305" res="14023.4" algo="Sum"/><pk mz="764.75825852" i="775.602" sn="2.87972" a="19.631" fwhm="0.0309989" res="24670.5" algo="Sum"/><pk mz="764.78170107" i="786.091" sn="2.91889" a="22.9515" fwhm="0.0381735" res="20034.4" algo="Sum"/><pk mz="765.05093425" i="1188.35" sn="4.41352" a="62.5647" fwhm="0.0459394" res="16653.5" algo="Sum"/><pk mz="765.15951197" i="1009.94" sn="3.74993" a="80.5982" fwhm="0.068167" res="11224.8" algo="Sum"/><pk mz="765.55397170" i="5016.65" sn="18.6418" a="253.905" fwhm="0.0455289" res="16814.7" algo="Sum"/><pk mz="765.64239103" i="732.576" sn="2.72294" a="18.2566" fwhm="0.0327385" res="23386.6" algo="Sum"/><pk mz="765.70504211" i="765.167" sn="2.84499" a="53.6155" fwhm="0.0436569" res="17539.2" algo="Sum"/><pk mz="766.05703571" i="1548.79" sn="5.75948" a="74.5944" fwhm="0.0373649" res="20502" algo="Sum"/><pk mz="766.16413638" i="738.886" sn="2.74988" a="62.0062" fwhm="0.0932053" res="8220.18" algo="Sum"/><pk mz="766.56792398" i="21506.1" sn="80.0895" a="899.234" fwhm="0.0394451" res="19433.8" algo="Sum"/><pk mz="766.66010828" i="1002.55" sn="3.7348" a="20.4404" fwhm="0.02184" res="35103.4" algo="Sum"/><pk mz="766.68682172" i="976.675" sn="3.63866" a="15.6377" fwhm="0.0303449" res="25265.8" algo="Sum"/><pk mz="766.71821978" i="1158.84" sn="4.31724" a="71.3974" fwhm="0.092824" res="8259.91" algo="Sum"/><pk mz="767.06583304" i="1880.88" sn="7.00781" a="94.7598" fwhm="0.0411594" res="18636.5" algo="Sum"/><pk mz="767.57096571" i="11200.8" sn="41.8074" a="552.656" fwhm="0.044254" res="17344.6" algo="Sum"/><pk mz="768.07070408" i="1206.09" sn="4.50058" a="73.2259" fwhm="0.0505442" res="15196" algo="Sum"/><pk mz="768.49403108" i="1248.12" sn="4.67106" a="57.5577" fwhm="0.0433832" res="17714.1" algo="Sum"/><pk mz="768.58338230" i="23255" sn="87.0411" a="1026.39" fwhm="0.0419007" res="18343" algo="Sum"/><pk mz="768.72373053" i="1274.67" sn="4.77113" a="80.3313" fwhm="0.0756971" res="10155.3" algo="Sum"/><pk mz="769.05394935" i="777.427" sn="2.91065" a="59.311" fwhm="0.0701586" res="10961.7" algo="Sum"/><pk mz="769.58640263" i="11324.8" sn="42.4744" a="450.986" fwhm="0.0437121" res="17605.8" algo="Sum"/><pk mz="769.73010693" i="708.711" sn="2.6582" a="38.6957" fwhm="0.0588515" res="13079.2" algo="Sum"/><pk mz="770.05738107" i="2046.32" sn="7.67748" a="100.168" fwhm="0.0365453" res="21071.3" algo="Sum"/><pk mz="770.50733165" i="3293.9" sn="12.3877" a="141.939" fwhm="0.0502906" res="15321.1" algo="Sum"/><pk mz="770.59659161" i="9337.82" sn="35.1251" a="439.314" fwhm="0.0494124" res="15595.2" algo="Sum"/><pk mz="770.72136128" i="1206.79" sn="4.53944" a="95.8567" fwhm="0.0646969" res="11912.8" algo="Sum"/><pk mz="770.99900979" i="744.078" sn="2.79953" a="43.7891" fwhm="0.0614837" res="12539.9" algo="Sum"/><pk mz="771.06324701" i="1784.77" sn="6.7148" a="88.0376" fwhm="0.0398963" res="19326.7" algo="Sum"/><pk mz="771.51001104" i="1763.76" sn="6.63798" a="95.7187" fwhm="0.0539555" res="14299" algo="Sum"/><pk mz="771.60328642" i="4101.04" sn="15.4346" a="230.717" fwhm="0.0532953" res="14477.9" algo="Sum"/><pk mz="771.70839123" i="694.609" sn="2.61417" a="31.7965" fwhm="0.0602583" res="12806.7" algo="Sum"/><pk mz="772.06850790" i="783.116" sn="2.94855" a="44.6477" fwhm="0.0501511" res="15394.9" algo="Sum"/><pk mz="772.52361336" i="5423.11" sn="20.4402" a="251.354" fwhm="0.0507212" res="15230.8" algo="Sum"/><pk mz="772.58154937" i="10218.6" sn="38.5148" a="480.937" fwhm="0.055531" res="13912.6" algo="Sum"/><pk mz="772.71018348" i="1164.11" sn="4.38758" a="54.1226" fwhm="0.0657786" res="11747.1" algo="Sum"/><pk mz="773.52918048" i="2737.42" sn="10.3214" a="134.014" fwhm="0.0517229" res="14955.2" algo="Sum"/><pk mz="773.58486514" i="5206.32" sn="19.6303" a="278.276" fwhm="0.0619088" res="12495.6" algo="Sum"/><pk mz="773.63770697" i="2656.97" sn="10.018" a="138.329" fwhm="0.0764049" res="10125.5" algo="Sum"/><pk mz="774.55749707" i="7027.59" sn="26.5252" a="384.87" fwhm="0.0670073" res="11559.3" algo="Sum"/><pk mz="774.74039895" i="767.467" sn="2.89758" a="25.3394" fwhm="0.041456" res="18688.3" algo="Sum"/><pk mz="775.05926550" i="768.179" sn="2.90101" a="59.8251" fwhm="0.0660438" res="11735.5" algo="Sum"/><pk mz="775.55907327" i="3833.98" sn="14.4767" a="228.706" fwhm="0.0694147" res="11172.8" algo="Sum"/><pk mz="776.56092470" i="3146.21" sn="11.9094" a="166.135" fwhm="0.071512" res="10859.2" algo="Sum"/><pk mz="776.67689824" i="867.491" sn="3.28478" a="18.6212" fwhm="0.0397781" res="19525.2" algo="Sum"/><pk mz="776.70007096" i="866.578" sn="3.28161" a="34.551" fwhm="0.0549571" res="14132.8" algo="Sum"/><pk mz="776.73692185" i="736.353" sn="2.78894" a="23.2626" fwhm="0.0384708" res="20190.3" algo="Sum"/><pk mz="776.78390085" i="743.553" sn="2.81684" a="46.6264" fwhm="0.0715329" res="10859.1" algo="Sum"/><pk mz="777.01332924" i="742.967" sn="2.82223" a="32.0298" fwhm="0.0504502" res="15401.6" algo="Sum"/><pk mz="777.04927816" i="842.753" sn="3.20092" a="45.899" fwhm="0.0646755" res="12014.6" algo="Sum"/><pk mz="777.55662552" i="2475.68" sn="9.40128" a="202.461" fwhm="0.0699833" res="11110.6" algo="Sum"/><pk mz="777.65117122" i="731.271" sn="2.77721" a="18.7184" fwhm="0.0329942" res="23569.3" algo="Sum"/><pk mz="777.67121642" i="675.626" sn="2.5661" a="10.7405" fwhm="0.0164973" res="47139.3" algo="Sum"/><pk mz="778.05004185" i="1138.46" sn="4.33106" a="85.0099" fwhm="0.0553623" res="14053.8" algo="Sum"/><pk mz="778.53294155" i="11005.9" sn="41.8828" a="599.278" fwhm="0.0428637" res="18163" algo="Sum"/><pk mz="778.66041880" i="1011.05" sn="3.84979" a="31.8723" fwhm="0.0385177" res="20215.7" algo="Sum"/><pk mz="778.68101209" i="1057.79" sn="4.02814" a="55.5638" fwhm="0.0686086" res="11349.6" algo="Sum"/><pk mz="778.73815873" i="806.324" sn="3.07095" a="44.6182" fwhm="0.0556089" res="14003.8" algo="Sum"/><pk mz="779.06043684" i="1378.86" sn="5.26393" a="80.1421" fwhm="0.0514771" res="15134.1" algo="Sum"/><pk mz="779.15115171" i="1349.84" sn="5.1529" a="74.3628" fwhm="0.0599752" res="12991.2" algo="Sum"/><pk mz="779.53749277" i="6014.14" sn="22.9583" a="332.41" fwhm="0.0489041" res="15940.1" algo="Sum"/><pk mz="779.59390263" i="2902.65" sn="11.0834" a="141.743" fwhm="0.0495008" res="15749.1" algo="Sum"/><pk mz="779.67208654" i="837.518" sn="3.19885" a="13.2261" fwhm="0.0165184" res="47200.3" algo="Sum"/><pk mz="779.69133651" i="881.299" sn="3.36606" a="43.7844" fwhm="0.0592253" res="13164.8" algo="Sum"/><pk mz="780.06831343" i="1164.27" sn="4.45118" a="76.256" fwhm="0.0720115" res="10832.6" algo="Sum"/><pk mz="780.15066447" i="1291.41" sn="4.937" a="61.3997" fwhm="0.0572872" res="13618.2" algo="Sum"/><pk mz="780.54911761" i="548634" sn="2099.94" a="14025.8" fwhm="0.0218621" res="35703.3" algo="Sum"/><pk mz="780.68178357" i="1835.16" sn="7.02693" a="70.8671" fwhm="0.0550976" res="14169.1" algo="Sum"/><pk mz="781.05025961" i="6689.8" sn="25.5994" a="295.065" fwhm="0.035502" res="22000.2" algo="Sum"/><pk mz="781.13656519" i="1686.19" sn="6.45262" a="69.8445" fwhm="0.0598789" res="13045.3" algo="Sum"/><pk mz="781.18130545" i="2617.03" sn="10.0169" a="135.172" fwhm="0.0614222" res="12718.2" algo="Sum"/><pk mz="781.55227563" i="234142" sn="896.667" a="7309.03" fwhm="0.0269657" res="28983.2" algo="Sum"/><pk mz="781.74010694" i="850.107" sn="3.25723" a="35.9182" fwhm="0.0865259" res="9034.75" algo="Sum"/><pk mz="781.80778678" i="677.414" sn="2.59581" a="13.603" fwhm="0.0220548" res="35448.5" algo="Sum"/><pk mz="782.05673289" i="6671.77" sn="25.5648" a="285.986" fwhm="0.0354174" res="22081.1" algo="Sum"/><pk mz="782.13245939" i="1228.73" sn="4.70956" a="44.371" fwhm="0.0496333" res="15758.2" algo="Sum"/><pk mz="782.18198888" i="1998.6" sn="7.66178" a="122.424" fwhm="0.0604058" res="12948.8" algo="Sum"/><pk mz="782.56389136" i="477421" sn="1832.25" a="13095.3" fwhm="0.0231614" res="33787.4" algo="Sum"/><pk mz="782.69880636" i="1634.26" sn="6.27285" a="34.7411" fwhm="0.0220674" res="35468.6" algo="Sum"/><pk mz="782.83060656" i="717.82" sn="2.75574" a="19.3031" fwhm="0.0331038" res="23647.7" algo="Sum"/><pk mz="783.06333466" i="3556.99" sn="13.6664" a="153.283" fwhm="0.0402483" res="19455.8" algo="Sum"/><pk mz="783.12841077" i="1100.69" sn="4.22899" a="45.6539" fwhm="0.0551834" res="14191.4" algo="Sum"/><pk mz="783.18035587" i="1659.68" sn="6.37675" a="105.431" fwhm="0.0636413" res="12306.2" algo="Sum"/><pk mz="783.56710278" i="195008" sn="751.541" a="6590.1" fwhm="0.0281598" res="27825.7" algo="Sum"/><pk mz="784.07098810" i="2639.31" sn="10.1744" a="118.197" fwhm="0.0440601" res="17795.5" algo="Sum"/><pk mz="784.18007001" i="1038.16" sn="4.00313" a="67.7564" fwhm="0.0839116" res="9345.31" algo="Sum"/><pk mz="784.57829661" i="192930" sn="745.304" a="6580.07" fwhm="0.0290213" res="27034.6" algo="Sum"/><pk mz="785.07809688" i="1565.76" sn="6.04745" a="131.485" fwhm="0.0665858" res="11790.5" algo="Sum"/><pk mz="785.17703331" i="790.77" sn="3.05536" a="57.0883" fwhm="0.103877" res="7558.71" algo="Sum"/><pk mz="785.58261293" i="76667.9" sn="297.324" a="2870.86" fwhm="0.0335134" res="23440.9" algo="Sum"/><pk mz="785.64696930" i="11162.5" sn="43.2889" a="484.738" fwhm="0.0499852" res="15717.6" algo="Sum"/><pk mz="785.77241210" i="776.188" sn="3.01011" a="34.6728" fwhm="0.0608051" res="12922.8" algo="Sum"/><pk mz="786.06048589" i="963.76" sn="3.74226" a="70.9036" fwhm="0.0698214" res="11258.2" algo="Sum"/><pk mz="786.50716512" i="2310.64" sn="8.97777" a="92.9635" fwhm="0.0463196" res="16980" algo="Sum"/><pk mz="786.59598201" i="270373" sn="1050.51" a="8155.74" fwhm="0.0261031" res="30134.2" algo="Sum"/><pk mz="787.06406606" i="1006.29" sn="3.91283" a="79.3843" fwhm="0.0739482" res="10643.5" algo="Sum"/><pk mz="787.59944523" i="117281" sn="456.468" a="4119" fwhm="0.0305478" res="25782.6" algo="Sum"/><pk mz="787.66168740" i="12530.5" sn="48.7702" a="533.456" fwhm="0.0466332" res="16890.6" algo="Sum"/><pk mz="788.06545958" i="993.954" sn="3.87306" a="66.7413" fwhm="0.0682551" res="11545.9" algo="Sum"/><pk mz="788.55232174" i="12442.3" sn="48.5353" a="538.042" fwhm="0.0426448" res="18491.2" algo="Sum"/><pk mz="788.60551067" i="46514.5" sn="181.449" a="1967.91" fwhm="0.0366494" res="21517.5" algo="Sum"/><pk mz="788.66445881" i="6930.81" sn="27.0432" a="291.891" fwhm="0.0392738" res="20081.2" algo="Sum"/><pk mz="788.78013273" i="832.715" sn="3.24934" a="48.6891" fwhm="0.0786486" res="10029.2" algo="Sum"/><pk mz="789.03938641" i="1328.31" sn="5.18448" a="72.277" fwhm="0.0645449" res="12224.7" algo="Sum"/><pk mz="789.55353637" i="6927.48" sn="27.0486" a="338.717" fwhm="0.0506404" res="15591.4" algo="Sum"/><pk mz="789.61120575" i="14547.9" sn="56.8138" a="643.321" fwhm="0.0408617" res="19324" algo="Sum"/><pk mz="789.66496075" i="2785.68" sn="10.8812" a="127.094" fwhm="0.0470414" res="16786.6" algo="Sum"/><pk mz="790.04487049" i="1459.61" sn="5.70966" a="90.4065" fwhm="0.0532534" res="14835.6" algo="Sum"/><pk mz="790.56554532" i="17625.3" sn="68.9701" a="873.945" fwhm="0.0434974" res="18175" algo="Sum"/><pk mz="790.67240077" i="1419.93" sn="5.55584" a="97.4217" fwhm="0.0849474" res="9307.79" algo="Sum"/><pk mz="791.05088954" i="1198.34" sn="4.69869" a="66.591" fwhm="0.0537347" res="14721.4" algo="Sum"/><pk mz="791.56912726" i="8818.45" sn="34.6139" a="481.473" fwhm="0.0486121" res="16283.4" algo="Sum"/><pk mz="791.67737010" i="832.125" sn="3.26723" a="37.7354" fwhm="0.0436322" res="18144.3" algo="Sum"/><pk mz="791.71680824" i="678.234" sn="2.66341" a="17.5363" fwhm="0.0307567" res="25741.3" algo="Sum"/><pk mz="792.05345452" i="1178.81" sn="4.64599" a="71.736" fwhm="0.0578769" res="13685.1" algo="Sum"/><pk mz="792.57966721" i="14013.5" sn="55.2772" a="645.452" fwhm="0.0488643" res="16220" algo="Sum"/><pk mz="792.68845032" i="909.285" sn="3.5881" a="42.9609" fwhm="0.0591491" res="13401.5" algo="Sum"/><pk mz="792.72242769" i="786.98" sn="3.10595" a="25.0589" fwhm="0.0388646" res="20397.1" algo="Sum"/><pk mz="793.04947312" i="5282.12" sn="20.9026" a="248.423" fwhm="0.0378213" res="20968.3" algo="Sum"/><pk mz="793.55367062" i="11913" sn="47.1645" a="526.854" fwhm="0.0483523" res="16411.9" algo="Sum"/><pk mz="794.05640631" i="6554.5" sn="26.0314" a="286.811" fwhm="0.0374489" res="21203.7" algo="Sum"/><pk mz="794.56400346" i="19952.6" sn="79.2774" a="700.003" fwhm="0.0398436" res="19942.1" algo="Sum"/><pk mz="794.59723529" i="23108.4" sn="91.8307" a="1029.26" fwhm="0.0476511" res="16675.3" algo="Sum"/><pk mz="794.71034910" i="903.365" sn="3.59154" a="32.2944" fwhm="0.0500312" res="15884.3" algo="Sum"/><pk mz="794.77196496" i="672.527" sn="2.67404" a="22.5809" fwhm="0.0500331" res="15884.9" algo="Sum"/><pk mz="795.06392624" i="8363.67" sn="33.2588" a="364.552" fwhm="0.0357891" res="22215.2" algo="Sum"/><pk mz="795.19839236" i="1689.43" sn="6.71824" a="103.556" fwhm="0.0471018" res="16882.5" algo="Sum"/><pk mz="795.57040966" i="13252.9" sn="52.7621" a="524.048" fwhm="0.0447603" res="17774" algo="Sum"/><pk mz="795.59762479" i="12492.3" sn="49.7406" a="489.75" fwhm="0.041772" res="19046.2" algo="Sum"/><pk mz="796.07101302" i="5583.27" sn="22.2396" a="270.075" fwhm="0.0374276" res="21269.6" algo="Sum"/><pk mz="796.19868948" i="1327.7" sn="5.29159" a="74.9334" fwhm="0.0562102" res="14164.7" algo="Sum"/><pk mz="796.52146437" i="135125" sn="538.855" a="5080.43" fwhm="0.0303934" res="26207.1" algo="Sum"/><pk mz="796.60938603" i="12102.3" sn="48.273" a="525.244" fwhm="0.0453974" res="17547.5" algo="Sum"/><pk mz="797.07758044" i="2351.04" sn="9.3815" a="110.158" fwhm="0.0469277" res="16985.2" algo="Sum"/><pk mz="797.15642488" i="3858.3" sn="15.4011" a="184.632" fwhm="0.0473356" res="16840.5" algo="Sum"/><pk mz="797.52453017" i="60843.9" sn="242.982" a="2483.06" fwhm="0.0341147" res="23377.8" algo="Sum"/><pk mz="797.61119700" i="6245.26" sn="24.9367" a="382.128" fwhm="0.0665699" res="11981.6" algo="Sum"/><pk mz="798.08458962" i="1140.18" sn="4.55651" a="64.943" fwhm="0.0808452" res="9871.77" algo="Sum"/><pk mz="798.15710645" i="3043.39" sn="12.1623" a="144.001" fwhm="0.04555" res="17522.7" algo="Sum"/><pk mz="798.53319261" i="59031.9" sn="236.849" a="2672.9" fwhm="0.0394288" res="20252.5" algo="Sum"/><pk mz="799.06582275" i="1021.9" sn="4.10394" a="46.8862" fwhm="0.057057" res="14004.7" algo="Sum"/><pk mz="799.15565929" i="2846.01" sn="11.4326" a="154.253" fwhm="0.0428865" res="18634.2" algo="Sum"/><pk mz="799.53770750" i="23885.7" sn="96.1609" a="1244.93" fwhm="0.0436163" res="18331.1" algo="Sum"/><pk mz="799.66288074" i="4642.22" sn="18.6911" a="267.487" fwhm="0.0500645" res="15972.6" algo="Sum"/><pk mz="800.07033673" i="1006.32" sn="4.05446" a="63.9055" fwhm="0.061761" res="12954.3" algo="Sum"/><pk mz="800.15573234" i="1643.7" sn="6.62685" a="87.9974" fwhm="0.0483097" res="16563" algo="Sum"/><pk mz="800.54054457" i="10656.5" sn="43.1065" a="756.859" fwhm="0.0603697" res="13260.6" algo="Sum"/><pk mz="800.66668074" i="3297.52" sn="13.3388" a="190.553" fwhm="0.0596353" res="13426.1" algo="Sum"/><pk mz="800.75002002" i="679.138" sn="2.74717" a="27.3097" fwhm="0.055597" res="14402.8" algo="Sum"/><pk mz="801.04181862" i="1191.69" sn="4.8244" a="62.4433" fwhm="0.0537927" res="14891.3" algo="Sum"/><pk mz="801.15564233" i="1046.06" sn="4.23671" a="47.6822" fwhm="0.0565946" res="14156" algo="Sum"/><pk mz="801.54402906" i="4695.64" sn="19.0306" a="243.401" fwhm="0.0524851" res="15271.8" algo="Sum"/><pk mz="801.67884136" i="5165.51" sn="20.935" a="264.967" fwhm="0.0429306" res="18673.8" algo="Sum"/><pk mz="802.04551238" i="1424.5" sn="5.77881" a="69.9316" fwhm="0.0530744" res="15111.7" algo="Sum"/><pk mz="802.15503942" i="673.315" sn="2.73244" a="36.8469" fwhm="0.0677336" res="11842.8" algo="Sum"/><pk mz="802.53457923" i="8864.91" sn="36.0168" a="474.742" fwhm="0.0526803" res="15234.1" algo="Sum"/><pk mz="802.68070756" i="3039.61" sn="12.3519" a="171.064" fwhm="0.0569013" res="14106.6" algo="Sum"/><pk mz="803.05116196" i="1850.52" sn="7.52944" a="92.2583" fwhm="0.0454354" res="17674.6" algo="Sum"/><pk mz="803.54129752" i="4873.05" sn="19.8552" a="258.663" fwhm="0.0615556" res="13053.9" algo="Sum"/><pk mz="803.68008397" i="1322.82" sn="5.39175" a="86.0619" fwhm="0.080559" res="9976.29" algo="Sum"/><pk mz="804.05670945" i="1596.81" sn="6.51283" a="94.6519" fwhm="0.0488375" res="16463.9" algo="Sum"/><pk mz="804.54718212" i="198625" sn="810.735" a="6538.76" fwhm="0.0280307" res="28702.4" algo="Sum"/><pk mz="804.74393359" i="857.859" sn="3.50296" a="22.4306" fwhm="0.0335642" res="23976.3" algo="Sum"/><pk mz="805.04984526" i="3844.1" sn="15.7042" a="202.428" fwhm="0.0405342" res="19861" algo="Sum"/><pk mz="805.55037043" i="95908.4" sn="392.166" a="3604.87" fwhm="0.0320993" res="25095.6" algo="Sum"/><pk mz="806.05689150" i="4481.96" sn="18.3758" a="213.909" fwhm="0.0374681" res="21513.1" algo="Sum"/><pk mz="806.45056573" i="729.53" sn="2.99278" a="21.9513" fwhm="0.044799" res="18001.5" algo="Sum"/><pk mz="806.56288381" i="245712" sn="1008.17" a="8089.64" fwhm="0.0276066" res="29216.3" algo="Sum"/><pk mz="807.06430955" i="7147.47" sn="29.439" a="326.808" fwhm="0.0378702" res="21311.3" algo="Sum"/><pk mz="807.56673257" i="114375" sn="471.262" a="4146.88" fwhm="0.0311035" res="25963.9" algo="Sum"/><pk mz="807.74438122" i="718.617" sn="2.96316" a="26.2779" fwhm="0.0504398" res="16014" algo="Sum"/><pk mz="808.07203739" i="5676.3" sn="23.4456" a="315.742" fwhm="0.0417959" res="19333.8" algo="Sum"/><pk mz="808.43929223" i="680.587" sn="2.81123" a="40.5806" fwhm="0.062103" res="13017.7" algo="Sum"/><pk mz="808.57844681" i="279493" sn="1155.08" a="8918.58" fwhm="0.0266755" res="30311.7" algo="Sum"/><pk mz="809.07984417" i="3673.93" sn="15.2255" a="216.408" fwhm="0.052261" res="15481.5" algo="Sum"/><pk mz="809.21225125" i="717.422" sn="2.97322" a="51.3943" fwhm="0.102517" res="7893.44" algo="Sum"/><pk mz="809.58208554" i="121633" sn="504.357" a="4426.73" fwhm="0.0312023" res="25946.2" algo="Sum"/><pk mz="809.64229003" i="9324.07" sn="38.6722" a="347.708" fwhm="0.0401227" res="20179.2" algo="Sum"/><pk mz="809.76324157" i="777.829" sn="3.22679" a="26.4688" fwhm="0.0366367" res="22102.5" algo="Sum"/><pk mz="810.08922666" i="1782.7" sn="7.39726" a="150.505" fwhm="0.0654234" res="12382.3" algo="Sum"/><pk mz="810.20354566" i="700.596" sn="2.90883" a="40.8844" fwhm="0.0528426" res="15332.4" algo="Sum"/><pk mz="810.59448359" i="166596" sn="693.069" a="5957.12" fwhm="0.0302466" res="26799.5" algo="Sum"/><pk mz="811.08314432" i="864.215" sn="3.59555" a="65.0721" fwhm="0.105776" res="7667.9" algo="Sum"/><pk mz="811.17410106" i="2383.63" sn="9.9195" a="141.853" fwhm="0.0472681" res="17161.1" algo="Sum"/><pk mz="811.59859433" i="72807.8" sn="303.588" a="2794.46" fwhm="0.0342075" res="23725.7" algo="Sum"/><pk mz="811.66269483" i="14877.3" sn="62.0357" a="606.882" fwhm="0.0449873" res="18042" algo="Sum"/><pk mz="812.07195295" i="819.663" sn="3.42003" a="60.5726" fwhm="0.102014" res="7960.43" algo="Sum"/><pk mz="812.17320193" i="1839.15" sn="7.67486" a="101.457" fwhm="0.0518558" res="15662.2" algo="Sum"/><pk mz="812.55155143" i="5050.44" sn="21.1007" a="254.047" fwhm="0.0508146" res="15990.5" algo="Sum"/><pk mz="812.60792066" i="46022.4" sn="192.274" a="2006.83" fwhm="0.0374024" res="21726.1" algo="Sum"/><pk mz="812.66355646" i="8388.46" sn="35.0521" a="328.888" fwhm="0.0403953" res="20117.8" algo="Sum"/><pk mz="813.04276148" i="895.103" sn="3.74195" a="42.1348" fwhm="0.0706746" res="11504" algo="Sum"/><pk mz="813.07634382" i="908.786" sn="3.79909" a="30.2823" fwhm="0.050606" res="16066.8" algo="Sum"/><pk mz="813.17173359" i="1692.15" sn="7.07388" a="88.3193" fwhm="0.0468056" res="17373.4" algo="Sum"/><pk mz="813.54936266" i="3220.13" sn="13.4927" a="194.744" fwhm="0.0560888" res="14504.7" algo="Sum"/><pk mz="813.61324162" i="17645.5" sn="73.9454" a="776.365" fwhm="0.0411827" res="19756.2" algo="Sum"/><pk mz="813.67927921" i="22640.9" sn="94.8788" a="1011.84" fwhm="0.0386182" res="21069.8" algo="Sum"/><pk mz="814.04585906" i="1043.49" sn="4.37497" a="55.4073" fwhm="0.0613617" res="13266.4" algo="Sum"/><pk mz="814.08837300" i="830.653" sn="3.48296" a="35.7476" fwhm="0.0626369" res="12996.9" algo="Sum"/><pk mz="814.17062279" i="1028.95" sn="4.31592" a="69.4294" fwhm="0.0579237" res="14055.9" algo="Sum"/><pk mz="814.56250204" i="7716.4" sn="32.4079" a="476.587" fwhm="0.0575104" res="14163.7" algo="Sum"/><pk mz="814.61955474" i="7592.06" sn="31.8857" a="331.574" fwhm="0.0615304" res="13239.3" algo="Sum"/><pk mz="814.68279198" i="11939" sn="50.1422" a="530.747" fwhm="0.0405956" res="20068.2" algo="Sum"/><pk mz="815.05396032" i="1550.73" sn="6.51982" a="86.6229" fwhm="0.0605684" res="13456.7" algo="Sum"/><pk mz="815.20515023" i="1094.84" sn="4.60479" a="63.9356" fwhm="0.0603223" res="13514.1" algo="Sum"/><pk mz="815.56332898" i="5051.85" sn="21.3033" a="302.303" fwhm="0.0576548" res="14145.6" algo="Sum"/><pk mz="815.62645876" i="3068.24" sn="12.9386" a="132.976" fwhm="0.0605187" res="13477.3" algo="Sum"/><pk mz="815.69238019" i="9148.12" sn="38.5771" a="426.454" fwhm="0.0419346" res="19451.5" algo="Sum"/><pk mz="816.05988300" i="1387.47" sn="5.86016" a="71.2005" fwhm="0.0632671" res="12898.6" algo="Sum"/><pk mz="816.20792119" i="932.528" sn="3.93864" a="53.3962" fwhm="0.0647012" res="12615" algo="Sum"/><pk mz="816.58177122" i="16132.1" sn="68.1871" a="861.568" fwhm="0.0426873" res="19129.4" algo="Sum"/><pk mz="816.69612558" i="4287.47" sn="18.1246" a="226.227" fwhm="0.0471799" res="17310.2" algo="Sum"/><pk mz="817.05492481" i="1589.74" sn="6.72426" a="92.7334" fwhm="0.0522074" res="15650.2" algo="Sum"/><pk mz="817.20606806" i="886.116" sn="3.74797" a="66.4442" fwhm="0.0805153" res="10149.7" algo="Sum"/><pk mz="817.58463979" i="8514.87" sn="36.0265" a="515.872" fwhm="0.0490987" res="16651.9" algo="Sum"/><pk mz="817.69927673" i="1664.09" sn="7.04321" a="94.2133" fwhm="0.059835" res="13665.9" algo="Sum"/><pk mz="818.05826057" i="1874.06" sn="7.93217" a="109.211" fwhm="0.043693" res="18722.9" algo="Sum"/><pk mz="818.51273184" i="2925.08" sn="12.3937" a="174.403" fwhm="0.0506" res="16176.1" algo="Sum"/><pk mz="818.59369661" i="12080.2" sn="51.1962" a="542.757" fwhm="0.0507499" res="16130" algo="Sum"/><pk mz="819.06439364" i="3667.43" sn="15.5517" a="183.798" fwhm="0.0388779" res="21067.6" algo="Sum"/><pk mz="819.51851229" i="1722.15" sn="7.31704" a="57.6333" fwhm="0.0367713" res="22286.9" algo="Sum"/><pk mz="819.57489854" i="6788.29" sn="28.8481" a="293.192" fwhm="0.0462783" res="17709.7" algo="Sum"/><pk mz="820.07291320" i="3081.31" sn="13.1291" a="165.527" fwhm="0.0423646" res="19357.5" algo="Sum"/><pk mz="820.52215409" i="54967.4" sn="234.349" a="2358.09" fwhm="0.0369985" res="22177.2" algo="Sum"/><pk mz="821.08082780" i="2664.07" sn="11.3795" a="160.482" fwhm="0.0513479" res="15990.5" algo="Sum"/><pk mz="821.52551296" i="27000.1" sn="115.43" a="1166.98" fwhm="0.0394446" res="20827.4" algo="Sum"/><pk mz="821.61672009" i="4223.24" sn="18.06" a="264.823" fwhm="0.0610907" res="13449.1" algo="Sum"/><pk mz="822.08868580" i="1454.29" sn="6.24613" a="61.9266" fwhm="0.0501073" res="16406.6" algo="Sum"/><pk mz="822.53560462" i="41777.2" sn="179.566" a="2038.64" fwhm="0.0408105" res="20155" algo="Sum"/><pk mz="822.62978230" i="5214.86" sn="22.4224" a="320.95" fwhm="0.0586104" res="14035.6" algo="Sum"/><pk mz="823.11213152" i="785.849" sn="3.3882" a="23.5201" fwhm="0.0452599" res="18186.4" algo="Sum"/><pk mz="823.53976740" i="18467.3" sn="79.6645" a="986.752" fwhm="0.0436656" res="18860.2" algo="Sum"/><pk mz="823.64776189" i="3670.81" sn="15.8421" a="265.33" fwhm="0.0792312" res="10395.5" algo="Sum"/><pk mz="824.55198078" i="58124.6" sn="252.452" a="2555.43" fwhm="0.0372876" res="22113.3" algo="Sum"/><pk mz="824.64965383" i="3364.38" sn="14.6175" a="221.264" fwhm="0.0690472" res="11943.3" algo="Sum"/><pk mz="825.18850351" i="671.276" sn="2.92278" a="46.9482" fwhm="0.0746978" res="11047" algo="Sum"/><pk mz="825.55533715" i="27443.6" sn="119.626" a="1203.94" fwhm="0.0391193" res="21103.5" algo="Sum"/><pk mz="826.55944511" i="15191.9" sn="66.6339" a="982.372" fwhm="0.051447" res="16066.2" algo="Sum"/><pk mz="826.66779739" i="1725.44" sn="7.56839" a="88.5278" fwhm="0.0653381" res="12652.2" algo="Sum"/><pk mz="827.05611515" i="917.02" sn="4.02377" a="53.3706" fwhm="0.0535608" res="15441.4" algo="Sum"/><pk mz="827.56242652" i="5972.04" sn="26.2667" a="435.196" fwhm="0.0634949" res="13033.5" algo="Sum"/><pk mz="827.65991597" i="1310.76" sn="5.76632" a="28.1825" fwhm="0.0226922" res="36473.3" algo="Sum"/><pk mz="827.68550675" i="1370.09" sn="6.02759" a="66.8285" fwhm="0.0611326" res="13539.2" algo="Sum"/><pk mz="828.05889162" i="830.519" sn="3.66071" a="55.9687" fwhm="0.0727205" res="11386.9" algo="Sum"/><pk mz="828.54721230" i="73915.6" sn="327.256" a="2985.64" fwhm="0.0339605" res="24397.4" algo="Sum"/><pk mz="828.68307562" i="1385.86" sn="6.13598" a="89.9038" fwhm="0.0812374" res="10200.8" algo="Sum"/><pk mz="828.76155257" i="708.606" sn="3.13732" a="23.0543" fwhm="0.0452588" res="18311.6" algo="Sum"/><pk mz="829.06153466" i="934.277" sn="4.13981" a="79.5969" fwhm="0.0485017" res="17093.4" algo="Sum"/><pk mz="829.55068552" i="37086.4" sn="164.827" a="1617.37" fwhm="0.0365828" res="22676" algo="Sum"/><pk mz="829.67534066" i="1273.84" sn="5.66156" a="47.3514" fwhm="0.0511196" res="16230.1" algo="Sum"/><pk mz="830.06858294" i="914.725" sn="4.06892" a="79.2087" fwhm="0.0725984" res="11433.7" algo="Sum"/><pk mz="830.56078372" i="49238.2" sn="219.796" a="2111.23" fwhm="0.0364575" res="22781.6" algo="Sum"/><pk mz="830.67435484" i="1239.21" sn="5.53177" a="45.4802" fwhm="0.0511505" res="16239.8" algo="Sum"/><pk mz="831.06452771" i="1313.12" sn="5.86625" a="59.7546" fwhm="0.04951" res="16785.8" algo="Sum"/><pk mz="831.56509420" i="22712.5" sn="101.605" a="1001.9" fwhm="0.0388984" res="21377.9" algo="Sum"/><pk mz="832.07407243" i="1213.29" sn="5.4321" a="82.7846" fwhm="0.0515005" res="16156.6" algo="Sum"/><pk mz="832.57792522" i="109773" sn="492.312" a="4237.64" fwhm="0.0324316" res="25671.8" algo="Sum"/><pk mz="833.08181819" i="1276.2" sn="5.72647" a="79.9347" fwhm="0.0600745" res="13867.5" algo="Sum"/><pk mz="833.58129069" i="52379.3" sn="235.234" a="2154.78" fwhm="0.0363054" res="22960.3" algo="Sum"/><pk mz="833.64412434" i="7694.02" sn="34.5564" a="325.571" fwhm="0.0475575" res="17529.2" algo="Sum"/><pk mz="834.08754238" i="947.142" sn="4.25682" a="50.0503" fwhm="0.0607172" res="13737.3" algo="Sum"/><pk mz="834.59270277" i="59003.4" sn="265.45" a="2532.58" fwhm="0.037212" res="22428.1" algo="Sum"/><pk mz="835.59729759" i="26680.7" sn="120.36" a="1205.54" fwhm="0.0393286" res="21246.5" algo="Sum"/><pk mz="835.66035970" i="11618.2" sn="52.4213" a="494.644" fwhm="0.0460051" res="18164.5" algo="Sum"/><pk mz="836.52601981" i="3289.8" sn="14.876" a="185.451" fwhm="0.0615567" res="13589.5" algo="Sum"/><pk mz="836.60664737" i="15632.3" sn="70.7063" a="748.954" fwhm="0.0427813" res="19555.4" algo="Sum"/><pk mz="836.66296723" i="6556.44" sn="29.6619" a="263.394" fwhm="0.0455052" res="18386.1" algo="Sum"/><pk mz="837.19144322" i="682.404" sn="3.09505" a="49.2205" fwhm="0.0740964" res="11298.7" algo="Sum"/><pk mz="837.61229421" i="6519.22" sn="29.61" a="319.952" fwhm="0.0496407" res="16873.5" algo="Sum"/><pk mz="837.67447529" i="4769.04" sn="21.6611" a="230.545" fwhm="0.049752" res="16837" algo="Sum"/><pk mz="838.50805994" i="6408.36" sn="29.1802" a="305.037" fwhm="0.05323" res="15752.6" algo="Sum"/><pk mz="838.62312399" i="4816.04" sn="21.9337" a="263.211" fwhm="0.0564614" res="14853" algo="Sum"/><pk mz="838.67565556" i="2427.62" sn="11.0581" a="108.661" fwhm="0.0524368" res="15994" algo="Sum"/><pk mz="839.17869919" i="839.557" sn="3.84316" a="56.0103" fwhm="0.066073" res="12700.8" algo="Sum"/><pk mz="839.51082816" i="3242.3" sn="14.854" a="157.892" fwhm="0.0610854" res="13743.2" algo="Sum"/><pk mz="839.62950369" i="2849.77" sn="13.0607" a="160.445" fwhm="0.059621" res="14082.8" algo="Sum"/><pk mz="840.17520665" i="679.085" sn="3.11856" a="46.2509" fwhm="0.0845433" res="9937.81" algo="Sum"/><pk mz="840.51474995" i="4375.6" sn="20.1149" a="251.751" fwhm="0.0672807" res="12492.7" algo="Sum"/><pk mz="840.57927596" i="3711.39" sn="17.0632" a="181.774" fwhm="0.0675387" res="12445.9" algo="Sum"/><pk mz="840.62975124" i="1941.2" sn="8.92572" a="89.6968" fwhm="0.0569595" res="14758.4" algo="Sum"/><pk mz="841.51872629" i="2017.36" sn="9.33749" a="125.492" fwhm="0.0652139" res="12904" algo="Sum"/><pk mz="841.58521784" i="2207.7" sn="10.2197" a="114.829" fwhm="0.077951" res="10796.3" algo="Sum"/><pk mz="841.71304678" i="708.221" sn="3.27928" a="24.5982" fwhm="0.0725686" res="11598.9" algo="Sum"/><pk mz="842.52155905" i="2121.79" sn="9.84856" a="124.049" fwhm="0.0550405" res="15307.3" algo="Sum"/><pk mz="842.59372049" i="3781.9" sn="17.5559" a="246.78" fwhm="0.0804352" res="10475.4" algo="Sum"/><pk mz="843.52719520" i="1201.05" sn="5.60127" a="54.4058" fwhm="0.0557306" res="15135.8" algo="Sum"/><pk mz="843.60059988" i="2168.95" sn="10.1169" a="82.6498" fwhm="0.0480057" res="17572.9" algo="Sum"/><pk mz="843.65427623" i="1013.57" sn="4.72769" a="31.2418" fwhm="0.0458211" res="18411.9" algo="Sum"/><pk mz="844.52295868" i="22374.1" sn="104.545" a="1112.9" fwhm="0.042035" res="20090.9" algo="Sum"/><pk mz="844.61132335" i="3279.46" sn="15.324" a="171.72" fwhm="0.0582125" res="14509.1" algo="Sum"/><pk mz="845.52670003" i="11588.8" sn="54.3973" a="601.994" fwhm="0.0436883" res="19353.6" algo="Sum"/><pk mz="845.61513140" i="1942.21" sn="9.11661" a="113.39" fwhm="0.0616459" res="13717.3" algo="Sum"/><pk mz="845.68885464" i="724.636" sn="3.4014" a="31.3336" fwhm="0.0630802" res="13406.6" algo="Sum"/><pk mz="846.53541316" i="15519.1" sn="73.071" a="831.649" fwhm="0.0452568" res="18705.2" algo="Sum"/><pk mz="846.62801821" i="2559.9" sn="12.0532" a="135.274" fwhm="0.0631432" res="13408.1" algo="Sum"/><pk mz="847.53955719" i="7382.62" sn="34.8753" a="438.84" fwhm="0.0473345" res="17905.3" algo="Sum"/><pk mz="847.62966382" i="1608.5" sn="7.59936" a="81.313" fwhm="0.0625335" res="13554.8" algo="Sum"/><pk mz="848.55035248" i="33417.3" sn="158.357" a="1682.74" fwhm="0.043313" res="19591.1" algo="Sum"/><pk mz="848.64650778" i="2600" sn="12.3242" a="126.143" fwhm="0.0602544" res="14084.4" algo="Sum"/><pk mz="849.55410089" i="16357.2" sn="77.7578" a="830.546" fwhm="0.0455142" res="18665.7" algo="Sum"/><pk mz="850.56121429" i="13882" sn="66.2834" a="809.051" fwhm="0.0491835" res="17293.6" algo="Sum"/><pk mz="850.65913739" i="2416.04" sn="11.5391" a="134.227" fwhm="0.0587394" res="14481.9" algo="Sum"/><pk mz="851.56693714" i="5985.13" sn="28.6887" a="379.677" fwhm="0.053927" res="15791.1" algo="Sum"/><pk mz="851.63650726" i="3210.36" sn="15.3924" a="224.8" fwhm="0.0688308" res="12372.9" algo="Sum"/><pk mz="852.56531472" i="3439.56" sn="16.5672" a="294.604" fwhm="0.0847063" res="10065" algo="Sum"/><pk mz="852.64419340" i="1970.5" sn="9.4924" a="104.682" fwhm="0.0690965" res="12339.9" algo="Sum"/><pk mz="852.74105817" i="1257.16" sn="6.05732" a="70.5941" fwhm="0.0593081" res="14378.1" algo="Sum"/><pk mz="853.16727688" i="757.236" sn="3.65393" a="42.524" fwhm="0.0578939" res="14736.7" algo="Sum"/><pk mz="853.56564442" i="1775.12" sn="8.58145" a="134.036" fwhm="0.0881198" res="9686.42" algo="Sum"/><pk mz="853.65018581" i="1715.3" sn="8.2951" a="143.667" fwhm="0.0899098" res="9494.51" algo="Sum"/><pk mz="853.74207111" i="921.025" sn="4.45493" a="52.6125" fwhm="0.0564535" res="15122.9" algo="Sum"/><pk mz="854.16877783" i="707.124" sn="3.43218" a="43.1401" fwhm="0.0752504" res="11351" algo="Sum"/><pk mz="854.48242346" i="1645.89" sn="8.00015" a="85.3416" fwhm="0.0553024" res="15451.1" algo="Sum"/><pk mz="854.56201198" i="6512.83" sn="31.6669" a="375.364" fwhm="0.0457583" res="18675.6" algo="Sum"/><pk mz="854.66145164" i="1182.47" sn="5.75118" a="38.9473" fwhm="0.0461188" res="18531.8" algo="Sum"/><pk mz="854.68106440" i="1182.83" sn="5.75302" a="55.66" fwhm="0.057764" res="14796.1" algo="Sum"/><pk mz="855.20130930" i="2195.58" sn="10.694" a="110.022" fwhm="0.0567144" res="15079.1" algo="Sum"/><pk mz="855.48829854" i="980.071" sn="4.78064" a="46.3485" fwhm="0.0545423" res="15684.9" algo="Sum"/><pk mz="855.56598730" i="3583.63" sn="17.4823" a="187.43" fwhm="0.0490353" res="17448" algo="Sum"/><pk mz="855.65405009" i="942.582" sn="4.59875" a="15.6864" fwhm="0.0173046" res="49446.6" algo="Sum"/><pk mz="855.67565211" i="941.436" sn="4.59326" a="47.4059" fwhm="0.0686009" res="12473.2" algo="Sum"/><pk mz="856.15491512" i="938.062" sn="4.58657" a="35.6844" fwhm="0.0444979" res="19240.4" algo="Sum"/><pk mz="856.20049453" i="1750.92" sn="8.56161" a="99.7571" fwhm="0.0538341" res="15904.4" algo="Sum"/><pk mz="856.48869500" i="1304.61" sn="6.38558" a="72.6261" fwhm="0.0559573" res="15306.1" algo="Sum"/><pk mz="856.57778722" i="19774" sn="96.8057" a="956.129" fwhm="0.0401738" res="21321.8" algo="Sum"/><pk mz="856.67845386" i="926.396" sn="4.53647" a="39.966" fwhm="0.0634889" res="13493.4" algo="Sum"/><pk mz="857.15095719" i="796.656" sn="3.90334" a="42.0618" fwhm="0.0570267" res="15030.7" algo="Sum"/><pk mz="857.20024099" i="1626.91" sn="7.9723" a="83.2419" fwhm="0.0493254" res="17378.5" algo="Sum"/><pk mz="857.50136175" i="790.567" sn="3.87809" a="50.3439" fwhm="0.0573576" res="14950.1" algo="Sum"/><pk mz="857.58148526" i="10787.7" sn="52.9215" a="533.935" fwhm="0.0419789" res="20428.9" algo="Sum"/><pk mz="858.20180504" i="937.601" sn="4.60741" a="51.0851" fwhm="0.0590124" res="14542.7" algo="Sum"/><pk mz="858.59031837" i="8920.1" sn="44.0099" a="480.632" fwhm="0.046474" res="18474.6" algo="Sum"/><pk mz="859.59539971" i="4050.96" sn="20.0628" a="266.607" fwhm="0.0496885" res="17299.7" algo="Sum"/><pk mz="860.52957013" i="2051.9" sn="10.2013" a="122.117" fwhm="0.0736547" res="11683.3" algo="Sum"/><pk mz="860.60516044" i="3757.18" sn="18.6794" a="244.96" fwhm="0.0567586" res="15162.5" algo="Sum"/><pk mz="861.52964157" i="1406.68" sn="7.01757" a="92.004" fwhm="0.0829181" res="10390.1" algo="Sum"/><pk mz="861.61043090" i="1976.35" sn="9.85946" a="117.186" fwhm="0.0633742" res="13595.6" algo="Sum"/><pk mz="862.51108516" i="2966.28" sn="14.8364" a="230.362" fwhm="0.0744993" res="11577.4" algo="Sum"/><pk mz="862.61886989" i="1845.77" sn="9.23266" a="126.106" fwhm="0.0815851" res="10573.2" algo="Sum"/><pk mz="863.51322045" i="1607.57" sn="8.06645" a="130.854" fwhm="0.064144" res="13462.1" algo="Sum"/><pk mz="863.61539023" i="1057.8" sn="5.30935" a="66.1499" fwhm="0.0806982" res="10701.8" algo="Sum"/><pk mz="864.51698909" i="3818.75" sn="19.2178" a="226.058" fwhm="0.0678568" res="12740.3" algo="Sum"/><pk mz="864.63272469" i="1219.4" sn="6.13836" a="80.3581" fwhm="0.0737403" res="11725.4" algo="Sum"/><pk mz="865.51831654" i="2102.66" sn="10.6189" a="189.782" fwhm="0.0825016" res="10490.9" algo="Sum"/><pk mz="865.62457314" i="935.854" sn="4.7274" a="29.9167" fwhm="0.0464138" res="18650.2" algo="Sum"/><pk mz="866.53377456" i="3767.64" sn="19.0651" a="283.299" fwhm="0.0575292" res="15062.5" algo="Sum"/><pk mz="866.64734440" i="940.094" sn="4.7589" a="50.8821" fwhm="0.0763379" res="11352.8" algo="Sum"/><pk mz="867.53782281" i="2297.51" sn="11.6513" a="137.405" fwhm="0.0554762" res="15638" algo="Sum"/><pk mz="867.65755299" i="743.502" sn="3.77222" a="27.3573" fwhm="0.0522767" res="16597.4" algo="Sum"/><pk mz="868.53534523" i="2329.52" sn="11.866" a="156.828" fwhm="0.062731" res="13845.4" algo="Sum"/><pk mz="868.60964089" i="1112.65" sn="5.66882" a="50.1412" fwhm="0.0610954" res="14217.3" algo="Sum"/><pk mz="868.65327535" i="855.322" sn="4.35786" a="18.5129" fwhm="0.0232474" res="37365.6" algo="Sum"/><pk mz="869.21703960" i="1362.26" sn="6.94792" a="70.9316" fwhm="0.0486294" res="17874.3" algo="Sum"/><pk mz="869.54065782" i="1197.65" sn="6.12826" a="73.923" fwhm="0.0780956" res="11134.3" algo="Sum"/><pk mz="869.60902466" i="803.481" sn="4.11169" a="46.292" fwhm="0.0746422" res="11650.4" algo="Sum"/><pk mz="869.68130247" i="686.276" sn="3.51268" a="33.2578" fwhm="0.0618999" res="14049.8" algo="Sum"/><pk mz="870.21853284" i="1275.39" sn="6.54037" a="66.5499" fwhm="0.0471826" res="18443.6" algo="Sum"/><pk mz="870.54170449" i="2719.9" sn="13.9978" a="174.583" fwhm="0.0624874" res="13931.5" algo="Sum"/><pk mz="870.63028964" i="1616.11" sn="8.31892" a="92.2396" fwhm="0.0813345" res="10704.3" algo="Sum"/><pk mz="871.17674570" i="3822.9" sn="19.7133" a="234.952" fwhm="0.0476096" res="18298.3" algo="Sum"/><pk mz="871.54601535" i="1472.6" sn="7.61462" a="91.9572" fwhm="0.077196" res="11290" algo="Sum"/><pk mz="871.62774400" i="1283.54" sn="6.63791" a="95.682" fwhm="0.0996031" res="8751.01" algo="Sum"/><pk mz="872.17710421" i="2997.53" sn="15.5295" a="168.795" fwhm="0.0467484" res="18656.8" algo="Sum"/><pk mz="872.55009439" i="8121.27" sn="42.1614" a="470.515" fwhm="0.049737" res="17543.3" algo="Sum"/><pk mz="872.64530343" i="1930.61" sn="10.0253" a="100.952" fwhm="0.0611318" res="14274.8" algo="Sum"/><pk mz="873.17534365" i="2938.79" sn="15.284" a="156.47" fwhm="0.0439774" res="19855.1" algo="Sum"/><pk mz="873.55396492" i="4300.36" sn="22.3953" a="260.704" fwhm="0.0541969" res="16118.1" algo="Sum"/><pk mz="873.64714708" i="1267.4" sn="6.6004" a="78.9633" fwhm="0.0677006" res="12904.6" algo="Sum"/><pk mz="874.17580153" i="1646.04" sn="8.57996" a="91.4668" fwhm="0.0472499" res="18501.1" algo="Sum"/><pk mz="874.55865206" i="4600.37" sn="24.0129" a="296.442" fwhm="0.0536816" res="16291.6" algo="Sum"/><pk mz="874.65949932" i="1653.3" sn="8.62994" a="83.3418" fwhm="0.0708294" res="12348.8" algo="Sum"/><pk mz="874.72516786" i="2427.27" sn="12.6699" a="137.744" fwhm="0.0492752" res="17751.8" algo="Sum"/><pk mz="875.17308757" i="1021.17" sn="5.33772" a="63.1647" fwhm="0.0546408" res="16016.8" algo="Sum"/><pk mz="875.56284356" i="2236.44" sn="11.7206" a="162.413" fwhm="0.062569" res="13993.6" algo="Sum"/><pk mz="875.66535921" i="967.348" sn="5.0696" a="47.2656" fwhm="0.0641878" res="13642.2" algo="Sum"/><pk mz="875.72711523" i="1638.5" sn="8.58695" a="85.4877" fwhm="0.052116" res="16803.4" algo="Sum"/><pk mz="876.56762996" i="3893.15" sn="20.4596" a="281.779" fwhm="0.0542696" res="16152.1" algo="Sum"/><pk mz="876.67994925" i="1873.66" sn="9.84696" a="107.45" fwhm="0.0671782" res="13050.1" algo="Sum"/><pk mz="877.57029632" i="2073.25" sn="10.922" a="132.439" fwhm="0.0590765" res="14854.8" algo="Sum"/><pk mz="877.67959637" i="1212.41" sn="6.38881" a="68.0983" fwhm="0.0845216" res="10384.1" algo="Sum"/><pk mz="878.49091755" i="896.024" sn="4.73337" a="45.5011" fwhm="0.0568125" res="15463" algo="Sum"/><pk mz="878.56678449" i="1355.46" sn="7.16101" a="34.7931" fwhm="0.0326425" res="26914.8" algo="Sum"/><pk mz="878.58037626" i="1438.76" sn="7.60147" a="54.8019" fwhm="0.05845" res="15031.3" algo="Sum"/><pk mz="878.69389678" i="1726.22" sn="9.12284" a="120.014" fwhm="0.0595474" res="14756.2" algo="Sum"/><pk mz="879.58376092" i="848.842" sn="4.50028" a="53.6008" fwhm="0.0877239" res="10026.7" algo="Sum"/><pk mz="879.69916092" i="1098.33" sn="5.82482" a="64.5102" fwhm="0.0742038" res="11855.2" algo="Sum"/><pk mz="880.49297756" i="992.869" sn="5.27489" a="59.8492" fwhm="0.0620306" res="14194.5" algo="Sum"/><pk mz="880.57210016" i="1116.38" sn="5.93205" a="58.8767" fwhm="0.0773125" res="11389.8" algo="Sum"/><pk mz="880.70868332" i="758.861" sn="4.03365" a="30.7905" fwhm="0.052262" res="16851.8" algo="Sum"/><pk mz="881.50081714" i="718.91" sn="3.82697" a="44.9599" fwhm="0.0695972" res="12665.8" algo="Sum"/><pk mz="881.59026953" i="1018.17" sn="5.42129" a="84.4604" fwhm="0.0903755" res="9754.74" algo="Sum"/><pk mz="882.50861315" i="1098.13" sn="5.86731" a="71.0857" fwhm="0.0824014" res="10709.9" algo="Sum"/><pk mz="882.59059095" i="1151.85" sn="6.15595" a="76.39" fwhm="0.0812702" res="10860" algo="Sum"/><pk mz="883.51619147" i="717.796" sn="3.84506" a="45.2682" fwhm="0.0791515" res="11162.3" algo="Sum"/><pk mz="883.59116595" i="774.904" sn="4.15204" a="52.3163" fwhm="0.0834265" res="10591.3" algo="Sum"/><pk mz="884.51924058" i="845.651" sn="4.54673" a="40.0248" fwhm="0.0580798" res="15229.4" algo="Sum"/><pk mz="884.60011855" i="1302.81" sn="7.00514" a="91.8764" fwhm="0.0926005" res="9552.86" algo="Sum"/><pk mz="885.19264281" i="1950.05" sn="10.509" a="117.177" fwhm="0.0466018" res="18994.8" algo="Sum"/><pk mz="885.55159850" i="769.515" sn="4.1516" a="41.3067" fwhm="0.070417" res="12575.8" algo="Sum"/><pk mz="885.60945194" i="810.484" sn="4.37274" a="64.5279" fwhm="0.0786101" res="11265.8" algo="Sum"/><pk mz="886.19202473" i="1657.99" sn="8.9693" a="100.478" fwhm="0.045447" res="19499.5" algo="Sum"/><pk mz="886.51374320" i="1383.42" sn="7.49202" a="111.816" fwhm="0.0854281" res="10377.3" algo="Sum"/><pk mz="886.61747267" i="1090.16" sn="5.90514" a="90.7473" fwhm="0.0850486" res="10424.8" algo="Sum"/><pk mz="887.19098037" i="1610.53" sn="8.73939" a="83.3507" fwhm="0.0436972" res="20303.2" algo="Sum"/><pk mz="887.51596439" i="833.194" sn="4.52393" a="41.9125" fwhm="0.0541001" res="16405.1" algo="Sum"/><pk mz="887.55554353" i="769.514" sn="4.17839" a="39.605" fwhm="0.0646224" res="13734.5" algo="Sum"/><pk mz="887.60746005" i="745.067" sn="4.04608" a="29.2087" fwhm="0.0528742" res="16787.1" algo="Sum"/><pk mz="888.19024816" i="1010.19" sn="5.49461" a="68.5105" fwhm="0.0493503" res="17997.7" algo="Sum"/><pk mz="888.52153349" i="1612.41" sn="8.78643" a="102.915" fwhm="0.0721521" res="12314.6" algo="Sum"/><pk mz="888.62820796" i="1002.88" sn="5.46599" a="76.3996" fwhm="0.0970492" res="9156.47" algo="Sum"/><pk mz="889.22294312" i="903.715" sn="4.93377" a="48.6544" fwhm="0.0542419" res="16393.7" algo="Sum"/><pk mz="889.52442492" i="1001.02" sn="5.46952" a="53.6428" fwhm="0.0644323" res="13805.6" algo="Sum"/><pk mz="889.62186476" i="730.451" sn="3.99175" a="49.9203" fwhm="0.0999876" res="8897.32" algo="Sum"/><pk mz="890.22675294" i="791.121" sn="4.3339" a="40.9356" fwhm="0.0540882" res="16458.8" algo="Sum"/><pk mz="890.53444232" i="2026.75" sn="11.1129" a="142.157" fwhm="0.060501" res="14719.3" algo="Sum"/><pk mz="890.62473444" i="924.735" sn="5.07041" a="22.9619" fwhm="0.0310439" res="28689.2" algo="Sum"/><pk mz="890.64289179" i="836.213" sn="4.58503" a="37.4163" fwhm="0.0393503" res="22633.7" algo="Sum"/><pk mz="890.71670934" i="715.39" sn="3.92259" a="47.7619" fwhm="0.0837036" res="10641.3" algo="Sum"/><pk mz="891.22542391" i="694.594" sn="3.81518" a="51.7775" fwhm="0.0657149" res="13562" algo="Sum"/><pk mz="891.53923274" i="1173.53" sn="6.45138" a="77.9103" fwhm="0.0737437" res="12089.7" algo="Sum"/><pk mz="891.58782958" i="697.53" sn="3.83463" a="11.3835" fwhm="0.0176643" res="50474" algo="Sum"/><pk mz="891.70591827" i="711.157" sn="3.91008" a="55.555" fwhm="0.0880649" res="10125.5" algo="Sum"/><pk mz="892.54256752" i="1896.59" sn="10.4624" a="130.7" fwhm="0.0651032" res="13709.7" algo="Sum"/><pk mz="892.68713316" i="863.779" sn="4.76637" a="83.5742" fwhm="0.0832032" res="10729" algo="Sum"/><pk mz="893.55029120" i="1128.07" sn="6.24277" a="78.2469" fwhm="0.0702381" res="12721.7" algo="Sum"/><pk mz="893.61666917" i="764.272" sn="4.23031" a="40.1921" fwhm="0.0657813" res="13584.7" algo="Sum"/><pk mz="893.69741722" i="837.895" sn="4.63861" a="57.9413" fwhm="0.0853532" res="10470.6" algo="Sum"/><pk mz="894.54874176" i="938.31" sn="5.21363" a="63.5701" fwhm="0.0981133" res="9117.51" algo="Sum"/><pk mz="894.63114382" i="848.095" sn="4.7132" a="46.044" fwhm="0.0729516" res="12263.3" algo="Sum"/><pk mz="894.69708818" i="715.21" sn="3.97541" a="46.1606" fwhm="0.0767764" res="11653.3" algo="Sum"/><pk mz="895.63022348" i="757.139" sn="4.22255" a="51.8996" fwhm="0.0960259" res="9326.97" algo="Sum"/><pk mz="895.70866194" i="675.917" sn="3.77035" a="46.261" fwhm="0.0844129" res="10611" algo="Sum"/><pk mz="896.46845228" i="842.368" sn="4.72079" a="42.3719" fwhm="0.0517369" res="17327.5" algo="Sum"/><pk mz="896.53978628" i="1472.16" sn="8.25136" a="104.906" fwhm="0.0712375" res="12585.2" algo="Sum"/><pk mz="896.64137794" i="824.588" sn="4.623" a="62.4432" fwhm="0.104635" res="8569.22" algo="Sum"/><pk mz="897.54122806" i="854.226" sn="4.81128" a="51.0152" fwhm="0.0661932" res="13559.4" algo="Sum"/><pk mz="897.63029120" i="1104.85" sn="6.22454" a="87.7356" fwhm="0.0674238" res="13313.3" algo="Sum"/><pk mz="898.47040195" i="766.62" sn="4.34437" a="50.6982" fwhm="0.0580272" res="15483.6" algo="Sum"/><pk mz="898.55514523" i="1096.75" sn="6.21679" a="78.6652" fwhm="0.0708267" res="12686.7" algo="Sum"/><pk mz="898.65963836" i="1351.11" sn="7.66011" a="98.2454" fwhm="0.0953537" res="9424.49" algo="Sum"/><pk mz="899.55610107" i="713.913" sn="4.07027" a="34.5134" fwhm="0.0627154" res="14343.5" algo="Sum"/><pk mz="899.66403599" i="1026.45" sn="5.85217" a="86.0932" fwhm="0.0796169" res="11299.9" algo="Sum"/><pk mz="900.56823691" i="1803.05" sn="10.3403" a="131.819" fwhm="0.0603921" res="14912" algo="Sum"/><pk mz="900.67788605" i="1458.3" sn="8.36422" a="91.6974" fwhm="0.0616945" res="14599" algo="Sum"/><pk mz="901.57033019" i="1058.63" sn="6.09549" a="63.79" fwhm="0.0712008" res="12662.4" algo="Sum"/><pk mz="901.67741071" i="914.169" sn="5.265" a="67.1843" fwhm="0.0811667" res="11109" algo="Sum"/><pk mz="902.58535144" i="939.01" sn="5.42993" a="64.6381" fwhm="0.0784446" res="11506" algo="Sum"/><pk mz="902.69078249" i="853.664" sn="4.93791" a="45.9131" fwhm="0.0656845" res="13742.8" algo="Sum"/><pk mz="903.64706548" i="721.755" sn="4.18711" a="37.0488" fwhm="0.0633238" res="14270.3" algo="Sum"/><pk mz="904.60761550" i="681.805" sn="3.96912" a="41.0808" fwhm="0.0741874" res="12193.6" algo="Sum"/><pk mz="904.65431839" i="680.73" sn="3.96332" a="21.7579" fwhm="0.0474484" res="19066.1" algo="Sum"/><pk mz="906.50160954" i="1097.41" sn="6.43311" a="73.6026" fwhm="0.0667471" res="13581.1" algo="Sum"/><pk mz="906.69481524" i="722.105" sn="4.23335" a="42.4336" fwhm="0.0598858" res="15140.4" algo="Sum"/><pk mz="907.51253352" i="793.9" sn="4.66897" a="71.4479" fwhm="0.0740313" res="12258.5" algo="Sum"/><pk mz="907.69756025" i="1074.2" sn="6.31887" a="72.6703" fwhm="0.0664324" res="13663.5" algo="Sum"/><pk mz="908.51647892" i="903.944" sn="5.32848" a="80.3867" fwhm="0.106712" res="8513.71" algo="Sum"/><pk mz="908.69647065" i="810.27" sn="4.7776" a="52.0967" fwhm="0.0748404" res="12141.8" algo="Sum"/><pk mz="909.54126769" i="1128.29" sn="6.67087" a="117.362" fwhm="0.0823071" res="11050.6" algo="Sum"/><pk mz="909.70146120" i="714.948" sn="4.22879" a="56.7163" fwhm="0.0877824" res="10363.1" algo="Sum"/><pk mz="910.54449693" i="908.253" sn="5.3836" a="32.543" fwhm="0.0535532" res="17002.6" algo="Sum"/><pk mz="913.61954983" i="872.221" sn="5.21577" a="71.3276" fwhm="0.0807981" res="11307.4" algo="Sum"/><pk mz="914.53422433" i="705.35" sn="4.23128" a="50.6004" fwhm="0.0791646" res="11552.3" algo="Sum"/><pk mz="914.62909174" i="854.021" sn="5.12414" a="73.515" fwhm="0.103431" res="8842.92" algo="Sum"/><pk mz="916.53100020" i="1222.37" sn="7.36509" a="78.6199" fwhm="0.0706713" res="12968.9" algo="Sum"/><pk mz="916.64978103" i="683.565" sn="4.11919" a="46.72" fwhm="0.0896723" res="10222.2" algo="Sum"/><pk mz="917.53636177" i="690.738" sn="4.17223" a="48.9264" fwhm="0.0696739" res="13169" algo="Sum"/><pk mz="918.55750675" i="821.061" sn="4.98605" a="32.0832" fwhm="0.0485123" res="18934.5" algo="Sum"/><pk mz="920.59117954" i="671.563" sn="4.10931" a="49.4567" fwhm="0.0864945" res="10643.4" algo="Sum"/><pk mz="924.57366391" i="688.694" sn="4.27096" a="59.9427" fwhm="0.0923331" res="10013.5" algo="Sum"/><pk mz="924.67526912" i="686.697" sn="4.2596" a="44.0042" fwhm="0.0753125" res="12277.8" algo="Sum"/><pk mz="929.21905920" i="1655.11" sn="10.4081" a="84.3582" fwhm="0.0572057" res="16243.5" algo="Sum"/><pk mz="930.22046555" i="1436.19" sn="9.0622" a="72.5579" fwhm="0.0515376" res="18049.4" algo="Sum"/><pk mz="931.21862412" i="1291.89" sn="8.1682" a="75.2606" fwhm="0.0520329" res="17896.7" algo="Sum"/><pk mz="931.52084247" i="679.699" sn="4.30094" a="46.1762" fwhm="0.0616624" res="15106.8" algo="Sum"/><pk mz="932.21940087" i="742.673" sn="4.70971" a="49.5343" fwhm="0.0597282" res="15607.7" algo="Sum"/><pk mz="932.51394306" i="708.569" sn="4.49771" a="58.3151" fwhm="0.0858822" res="10858.1" algo="Sum"/><pk mz="943.23695205" i="1070.5" sn="7.03764" a="55.431" fwhm="0.0473691" res="19912.5" algo="Sum"/><pk mz="944.23646748" i="903.973" sn="5.962" a="62.7717" fwhm="0.0493516" res="19132.8" algo="Sum"/><pk mz="945.19564750" i="2733.15" sn="18.0813" a="176.346" fwhm="0.0531201" res="17793.6" algo="Sum"/><pk mz="946.19646684" i="2426.2" sn="16.1006" a="151.194" fwhm="0.0500929" res="18888.8" algo="Sum"/><pk mz="947.19381631" i="2444.53" sn="16.2723" a="140.374" fwhm="0.0469924" res="20156.3" algo="Sum"/><pk mz="948.19507654" i="1454.13" sn="9.7112" a="87.9586" fwhm="0.0540494" res="17543.1" algo="Sum"/><pk mz="949.19300245" i="909.706" sn="6.09325" a="63.4879" fwhm="0.0550717" res="17235.6" algo="Sum"/><pk mz="953.51074466" i="689.464" sn="4.68968" a="50.3927" fwhm="0.0721261" res="13220.1" algo="Sum"/><pk mz="959.20994857" i="1428.6" sn="9.99217" a="90.4452" fwhm="0.0496329" res="19326.1" algo="Sum"/><pk mz="960.21271706" i="1324.06" sn="9.30311" a="77.0634" fwhm="0.0478827" res="20053.4" algo="Sum"/><pk mz="961.21039176" i="1227.86" sn="8.67696" a="67.6983" fwhm="0.047423" res="20268.8" algo="Sum"/><pk mz="962.20960837" i="792.857" sn="5.62185" a="50.6096" fwhm="0.0474431" res="20281.3" algo="Sum"/><pk mz="963.58354405" i="679.563" sn="4.85518" a="52.7947" fwhm="0.0752709" res="12801.5" algo="Sum"/><pk mz="985.70412281" i="1294.41" sn="10.3482" a="69.0873" fwhm="0.0535436" res="18409.4" algo="Sum"/><pk mz="986.70971432" i="953.792" sn="7.69149" a="61.8708" fwhm="0.0512345" res="19258.7" algo="Sum"/><pk mz="1001.68360046" i="1559.42" sn="13.7309" a="116.587" fwhm="0.0591579" res="16932.4" algo="Sum"/><pk mz="1002.68862908" i="1084.77" sn="9.59688" a="87.7005" fwhm="0.063567" res="15773.7" algo="Sum"/><pk mz="1003.23942800" i="987.848" sn="8.78053" a="55.7959" fwhm="0.0548502" res="18290.5" algo="Sum"/><pk mz="1004.23796129" i="903.76" sn="8.10197" a="52.079" fwhm="0.0549124" res="18288" algo="Sum"/><pk mz="1005.23878001" i="863.786" sn="7.80276" a="49.5608" fwhm="0.0568471" res="17683.2" algo="Sum"/><pk mz="1019.21503627" i="1602.44" sn="15.7767" a="110.693" fwhm="0.0586025" res="17392" algo="Sum"/><pk mz="1020.21358813" i="1434.72" sn="14.2008" a="92.6136" fwhm="0.0540731" res="18867.3" algo="Sum"/><pk mz="1021.21274738" i="1462.76" sn="14.58" a="96.215" fwhm="0.0530206" res="19260.7" algo="Sum"/><pk mz="1022.21223551" i="939.04" sn="9.41468" a="59.961" fwhm="0.0550114" res="18581.8" algo="Sum"/><pk mz="1033.22952301" i="769.097" sn="8.20956" a="49.518" fwhm="0.0496616" res="20805.4" algo="Sum"/><pk mz="1035.22821772" i="684.475" sn="7.38991" a="45.2279" fwhm="0.0505086" res="20496.1" algo="Sum"/><pk mz="1051.79545541" i="1970.02" sn="23.3496" a="114.531" fwhm="0.0504306" res="20856.3" algo="Sum"/><pk mz="1052.79742763" i="1362.41" sn="16.2503" a="83.8834" fwhm="0.0511712" res="20574" algo="Sum"/><pk mz="1053.79946409" i="720.465" sn="8.62948" a="44.5288" fwhm="0.0517532" res="20362" algo="Sum"/><pk mz="1067.77412880" i="1132.95" sn="14.6903" a="80.7285" fwhm="0.0628662" res="16984.9" algo="Sum"/><pk mz="1068.77468461" i="811.586" sn="10.557" a="62.5304" fwhm="0.0600584" res="17795.6" algo="Sum"/></ms_peaks><deconvolution_results/><annotation_list/><GMF_results/></ms_spectrum></DataAnalysis></analysis><checksums><DataAnalysis_checksum>11b7b7bb0e03041d385c295ea4c42cc9</DataAnalysis_checksum></checksums></root>
