# Supplementary material for: Diagnosing Impaired Glucose Tolerance Using Direct Infusion Mass Spectrometry of Blood Plasma
Source: PLoS One. 2014 Sep 9;9(9):e105343. doi: 10.1371/journal.pone.0105343 (PMC4159123; doi:10.1371/journal.pone.0105343)
Supplement: Supporting Information S1 — Mass spectra of blood plasma metabolites obtained by direct infusion mass spectrometry (DIMS) of blood plasma samples from control subjects (n = 30) and patients with impaired glucose tolerance (n = 20). (ZIP) [file pone.0105343.s002.zip › Mass spectra/Sample 46.xml]

<root><fileinfo appname="Bruker Compass DataAnalysis" appversion="4.1.335.0" date="2014-06-18T11:25:52" type="DataAnalysisResults" typeversion="1.1" subtype="MS Spectrum"/><generalinfo organisation="" user="111" hostname="TRIFONOVA-PC" os="Windows 7"/><analysis name="C:\Users\Trifonova\Desktop\Mass spectra\Diabetes\Plasma Sample 84 ST PM 15022013.d\analysis.baf"><info><DateTime>2013-02-15T14:26:25+04:00</DateTime><method>Tune_pos_Standard.m</method><sample><![CDATA[Plasma Sample 84 ST PM 15022013]]></sample><comment><![CDATA[Sample 84*. Diabetes. Human blood plasma after protein precipitation 50 fold in MeOH with 0.1% FA
]]></comment><operator>BDAL@DE</operator><instrument>maXis impact</instrument><instrument_serial_number>282001.00069</instrument_serial_number></info><DataAnalysis version="DataAnalysis 4.1.335.0" DataAnalysisResults=""><DataAnalysis_processing_parameters><find_compounds_chromatogram detect_version="3" detect_areamode="1" detect_areathresholdabs="0" detect_areathresholdrel="0" detect_intensitymode="1" detect_intensitythresholdabs="3000" detect_intensitythresholdrel="3" detect_sensitivity="0.333333" detect_skimratio="0" detect_smoothingwidth="3" detect_averageno="5" detect_averagemode="0" add_uv_or_ms_spectra="0" spectrum_load_mode="0" background_subtraction_mode="2" MS_peaksensmode2="1" MS_pc12="0.4" MS_pc22="4" MS_peaksens12="99" MS_peaksens22="99" MS_areamode2="2" MS_areathresholdabs2="1000" MS_areathresholdrel2="10" MS_intensitymode2="0" MS_intensitythresholdabs2="1000" MS_intensitythresholdrel2="10" MS_basesmoothmode2="1" MS_basesmoothpts2="8" MS_basesmoothmin2="12" MS_basesmoothforce2="0.1" MS_startendslope2="10" MS_valleyfilterused2="1" MS_valleyfilter2="10" MS_noisecorr2="0" UV_peaksensmode2="1" UV_pc12="0.4" UV_pc22="4" UV_peaksens12="99.9" UV_peaksens22="100" UV_areamode2="0" UV_areathresholdabs2="5" UV_areathresholdrel2="1" UV_intensitymode2="1" UV_intensitythresholdabs2="1" UV_intensitythresholdrel2="0.01" UV_basesmoothmode2="1" UV_basesmoothpts2="8" UV_basesmoothmin2="12" UV_basesmoothforce2="1" UV_startendslope2="10" UV_valleyfilterused2="1" UV_valleyfilter2="10" UV_noisecorr2="0" detect_delcmpdsinrng="1"/><auto_ms_n use_retention_time_window="0" retention_time_window="1" rt_unit="min" minimum_intensity_positive="1000" minimum_intensity_negative="1000" create_max_number_compounds="100000" spectrum_load_mode="0" background_type="0" create_auto_ms_n_traces="0" create_detailed_traces="0" merge_positive_negative_compounds="0" detect_delcmpdsinrng="1" detect_keep_cmpds_detectedneutralloss="0" add_uv_spectra="0" create_individual_MSMS_cmpds="0" advanced_precursor_determination="0"/><dissect_params dissect_addsmoothing="0" dissect_allow_wider_peaks="0" dissect_resolving_power="1" dissect_deletepeaksinrange="1" dissect_fullrange="1" dissect_cutoff="0.1" dissect_sensitivity="0.333333" dissect_maxoverlap="5" dissect_smoothwidth="1" spectrum_load_mode="0" add_uv_spectra="0"/><find_all_compounds min_time_points="20" min_correlation="0.7" background_type="0" load_spec_type="2" additional_smoothing="1" proteomics="1" chrom_sn_threshold="3" chrom_smoothingwidth="10" detect_delcmpdsinrng="1" add_MSMS_spectra="1"/><ms_peak_finder ms_peak_finder_type="3" ms_manually_use_peak_finder="1"><ms_peak_finder_apex minimum_intensity="100" peak_width="0.05" relative_threshold_base_peak="0.1" signal_to_noise="10"/><ms_peak_finder_centroid peak_width="1" signal_to_noise="1" relative_threshold_base_peak="2" minimum_intensity="100" centroid_percentage="80"/><ms_peak_finder_snap minimum_intensity="0" relative_threshold_base_peak="0" signal_to_noise="2" maximum_charge="12" quality_factor_threshold="0.9" number_of_patterns="500000" building_block_1="C 4.9384 N 1.3577 O 1.4773 S 0.0417 H 7.7583" building_block_2="" use_snap_2="1" add_detailed_results="0"/><ms_peak_finder_sumpeak minimum_intensity="100" peak_width="5" use_datapoints="1" sum_width="2" relative_threshold_base_peak="0.1" signal_to_noise="1" baseline_type="1" baseline_flatness="1" same_sumwidth_as_acquisition="1" use_resolution="0" res="10000" instrument_sum_width="2" use_sum_of_intensities="0"/><ms_peak_finder_ftms signal_to_noise="4" relative_threshold_base_peak="0.01" minimum_intensity="100" centroid_percentage="80" use_centroid="0"/></ms_peak_finder><deconvolution clear_prev_results="1" create_neutral_spectrum="0" incl_shifted_spectra="0" ret_residuals="0" incl_comp_details="0" show_comp_details="0" substance_class="1" extend_evelope="0" extend_before="1" extend_after="1" auto_apply="0"><deconvolution_detailed perf_deconv="1" rel_isotop_deconv="0" resolve_isotop="1" exclude_itraq_ions="1" abund_cutoff="2" envelope_cutoff="75" high_mass="4000" low_mass="250" mw_agreement="0" maximum_charge="10" max_charge_isotop="5" min_charge="1" min_peaks="3" precursor_deconv="0" max_components="10" adduct_ion_name="+H" adduct_ion_mass="1.00728" apply_min_max_mass_boundaries="0"/><deconvolution_detailed perf_deconv="1" rel_isotop_deconv="0" resolve_isotop="1" exclude_itraq_ions="1" abund_cutoff="2" envelope_cutoff="75" high_mass="3000" low_mass="100" mw_agreement="5" maximum_charge="3" max_charge_isotop="0" min_charge="1" min_peaks="3" precursor_deconv="0" max_components="10" adduct_ion_name="+H" adduct_ion_mass="1.00728" apply_min_max_mass_boundaries="0"/><deconvolution_detailed perf_deconv="1" rel_isotop_deconv="0" resolve_isotop="1" exclude_itraq_ions="1" abund_cutoff="0.5" envelope_cutoff="75" high_mass="2000" low_mass="50" mw_agreement="5" maximum_charge="3" max_charge_isotop="4" min_charge="1" min_peaks="3" precursor_deconv="0" max_components="10" adduct_ion_name="+H" adduct_ion_mass="1.00728" apply_min_max_mass_boundaries="0"/><deconvolution_detailed perf_deconv="1" rel_isotop_deconv="1" resolve_isotop="0" exclude_itraq_ions="0" abund_cutoff="10" envelope_cutoff="75" high_mass="100000" low_mass="5000" mw_agreement="5" maximum_charge="100" max_charge_isotop="0" min_charge="1" min_peaks="3" precursor_deconv="0" max_components="10" adduct_ion_name="+H" adduct_ion_mass="1.00728" apply_min_max_mass_boundaries="1"/><max_entropy_deconvolution adduct_ion_name="-H" adduct_ion_mass="-1.00783" low_mass="5000" high_mass="100000" spacint_out="0" resolving_power="10000" peak_width="0.3" width="1" maxentx="0"/></deconvolution><mascot_export globalchargelimit_apply="1" globalchargelimit="1+, 2+ and 3+" prefer_fullscan_deconvolution_results="1" deconvolution_export_type="2" msmssignals="50" threshold="100" mssignals_deconv="2" mssignals_non_deconv="20" normalize_msms="0" single_charged="0"/><process_parameters baseline_flatness="0.8" baseline_addchild="1" baseline_disableoriginal="0" baseline_usesamecolor="1" smoothing_algorithm="1" smoothing_width="0.2" smoothing_cycles="1" smoothing_addchild="1" smoothing_disableoriginal="0" smoothing_usesamecolor="1"/><process_parameters baseline_flatness="0.8" baseline_addchild="1" baseline_disableoriginal="0" baseline_usesamecolor="1" smoothing_algorithm="1" smoothing_width="0.2" smoothing_cycles="1" smoothing_addchild="1" smoothing_disableoriginal="0" smoothing_usesamecolor="1"/><display_params mass_precision="4" time_precision="1" structure_size="30" chrom_peak_label="Index"/><calibration_params calibration_range="0.05" calibration_listname="Samples Recalibration Diabetes" calibration_listgroupname="ESI" calibration_fit_mode="2" calibration_intensitythreshold="1000"/><calibration_params calibration_range="0.05" calibration_listname="Lockmass 1222" calibration_listgroupname="ESI" calibration_intensitythreshold="1000" calibration_lockmassmode="0"/><library_search_params del_prev_res="1"><library_search_basic_params accept_score="50" allowmasses_above="0" allowmasses_below="0" desired_score="900" increasedepth="0" maxnr_spectra="10" match_all="0" sort_by="1" include_precursor_spectra="1" skip_low_frgamnet_spectra="1" min_effective_score="500" minmatch_score="250" min_score="400"/><library_search_basic_params add_int_range="5" extended="1" locnorm="0" root="0" hwfstp="50" hwscdp="7" intrangefac="1.9" locnormeqfac="1" locnormfac="2" locnormwin="25" masdisint="20" minsrcint="100" minspepresrc="15" threshfstp="40" maskadducts="0" maskprecursor="0"/><library_search_libraries_params add_unid="0" srcparallel="0" libraries="" librariey_unidentified=""/><library_search_match_params chrgdeconv="0" collenerg="0" fragampl="1" instrtp="2" ionmeth="1" isolwidth="0" msmsstg="2" ms_vs_msms="4" pkwidth="0" polarity="4" psd="0" precion="0" prodion="0" rgtgaspress="0" rgtion="0" refl="0" trgtgas="0" trgtgaspress="0" trapdrv="1"/><library_search_basic_params add_confirm_mode="0"/><library_search_basic_params accepted_deviation="1" apply_rt_match="0" match_columnname="1" max_deviation="5"/></library_search_params><masslist_layout layout_columntypes="1 2 6 5 3 11 4 " layout_columnwidth="30 60 45 54 45 36 48 "/><cmpdlist_layout layout_columntypes="14 20 1 23 12 26 31 6 52 " layout_columnwidth="23 55 49 60 50 37 272 61 0 "/><cmpdlist_layout layout_columntypes="24 1 2 3 5 18 18 40 7 9 8 " layout_columnwidth="-1 -1 -1 -1 -1 -1 -1 -1 -1 -1 -1 "/><cmpdlist_layout layout_columntypes="6 0 5 3 4 2 12 14 10 11 " layout_columnwidth="-1 -1 -1 -1 -1 -1 -1 -1 -1 -1 "/><cmpdlist_layout layout_columntypes="15 14 6 5 43 11 1 2 17 7 8 9 10 4 3 39 40 41 42 16 18 19 25 20 21 22 23 24 31 26 27 28 29 30 37 32 33 34 35 36 " layout_columnwidth="-1 -1 -1 -1 -1 -1 -1 -1 -1 -1 -1 -1 -1 -1 -1 -1 -1 -1 -1 -1 -1 -1 -1 -1 -1 -1 -1 -1 -1 -1 -1 -1 -1 -1 -1 -1 -1 -1 -1 -1 "/><exclusion_masses/><xml_export_parameters export_detailed_information="0" export_peptide_database_query_information="1"/><smf1D_params max_nr_formulae="500" z="1" rdb_min="0" rdb_max="80" tolerance_ppm="5" tolerance_abs="2" tolerance_ppm_MSn="5" tolerance_abs_MSn="2" use_rel_tolerance="1" use_rel_tolerance_MSn="0" lower_bound_formula="" upper_bound_formula="" electron_configuration="2" electron_configuration_MSn="0" sigma_limit="0.02" sigma_limit_MSn="0.05" HC_Ratio_min="0" HC_Ratio_max="3" filtering="1" patternsearch="0" validate_formulae="1" filter_by_elementratio="1" estimate_carbon_count="1" relative_threshold_base_peak="10" delete_previous_results="1" filter_criteriy="0" adducts_positive_mode="'M+H' " adducts_negative_mode="'M-H' " collect_adducts="0"/><smf3D_params tolerance_neutralloss="2" intensitythresholdabs2="100" intensity_threshold_abs_msms="100" auto_filter="0" nr_explained_peaks="5" highlight_unexplained_peaks="0"/><uv_parameters rt_offset="0"/><target_screening delta_rt="1.5" threshold_sigma="0.05" detection_tolerance="5" identification_tolerance="5" use_tolerance_ppm="0" compound_database="C:\BDALSystemData\BuildingBlocks\TargetScreeningDataBase.csv" use_sampleinfo_xml="0" rt_range_start="0" rt_range_end="0" additional_smoothing="0" create_chromatogram_time_slices="1" rt_window_halfwidth="45" enable_BPC="1" evaluate_qualifier_ions="1" qualifier_ion_intensity_threshold="0" group_id="':' " lc_method_id=":" ms_method_id=":" matrix_id=":" useDB="0" sortanalytes="4"/><automatic_calibration automatic_calibration="0/0" automatic_calibration_use_spectrum_type="0/0" automatic_calibration_retain_data="0/0" automatic_calibration_perform_lockmass="0/0"/><target_screening_scoring threshold1_qualityfactor="0.05" threshold1_massaccuracy="10" threshold1_retentiontime="20" threshold2_retentiontime="40" use_tolerance_ppm="0"/></DataAnalysis_processing_parameters><ms_spectrum info="+MS, 0.2-0.7min #12-41" msmsinfo="All MS" polarity="+" scanmode="fullscan" seq_nr_start="12" seq_nr_end="41" spec_index="0" spec_nrs="12/13/14/15/16/17/18/19/20/21/22/23/24/25/26/27/28/29/30/31/32/33/34/35/36/37/38/39/40/41" rt="0.446958" rt_unit="min"><ms_peaks><pk mz="80.94776533" i="1867.87" sn="479.494" a="11.6937" fwhm="0.0053579" res="15108.1" algo="Sum"/><pk mz="82.94494952" i="1801.92" sn="460.093" a="10.4687" fwhm="0.00516257" res="16066.6" algo="Sum"/><pk mz="84.04438017" i="1890.23" sn="480.214" a="11.197" fwhm="0.00500562" res="16790" algo="Sum"/><pk mz="84.08070510" i="1594.22" sn="404.965" a="9.51831" fwhm="0.00499495" res="16833.1" algo="Sum"/><pk mz="84.95967627" i="4581.51" sn="1158.39" a="27.8714" fwhm="0.00543394" res="15635" algo="Sum"/><pk mz="85.02824522" i="661.904" sn="167.327" a="3.78962" fwhm="0.00518534" res="16397.8" algo="Sum"/><pk mz="86.09628310" i="6549.66" sn="1648.88" a="39.3458" fwhm="0.00514425" res="16736.4" algo="Sum"/><pk mz="87.08030825" i="375.098" sn="94.0008" a="2.20932" fwhm="0.00544175" res="16002.3" algo="Sum"/><pk mz="87.09973427" i="562.941" sn="141.077" a="3.69211" fwhm="0.00560002" res="15553.5" algo="Sum"/><pk mz="88.07575873" i="582.288" sn="145.22" a="3.44183" fwhm="0.00488237" res="18039.6" algo="Sum"/><pk mz="90.05487917" i="2316.79" sn="572.937" a="14.2506" fwhm="0.0055276" res="16291.9" algo="Sum"/><pk mz="90.97652838" i="21080.6" sn="5192.32" a="118.635" fwhm="0.00521251" res="17453.5" algo="Sum"/><pk mz="91.05442196" i="1226.44" sn="302.159" a="7.69724" fwhm="0.00565777" res="16093.7" algo="Sum"/><pk mz="93.05717545" i="5479.14" sn="1336.25" a="31.583" fwhm="0.00522547" res="17808.4" algo="Sum"/><pk mz="93.06948857" i="519.463" sn="126.677" a="3.03742" fwhm="0.00551654" res="16871" algo="Sum"/><pk mz="94.06500625" i="11142.5" sn="2699.33" a="67.1179" fwhm="0.00544852" res="17264.3" algo="Sum"/><pk mz="95.06819801" i="783.338" sn="188.632" a="5.32759" fwhm="0.0061034" res="15576.3" algo="Sum"/><pk mz="95.08553575" i="760.062" sn="183.026" a="4.70242" fwhm="0.00573364" res="16583.8" algo="Sum"/><pk mz="96.07879644" i="763.909" sn="182.937" a="5.43697" fwhm="0.00611997" res="15699.2" algo="Sum"/><pk mz="96.92168452" i="42502.5" sn="10120.6" a="264.455" fwhm="0.0054817" res="17681" algo="Sum"/><pk mz="97.10125794" i="992.673" sn="236.199" a="6.24647" fwhm="0.00591249" res="16423.1" algo="Sum"/><pk mz="98.91893960" i="19504.6" sn="4561.82" a="117.974" fwhm="0.00559568" res="17677.7" algo="Sum"/><pk mz="98.99533368" i="1815.73" sn="424.269" a="11.1498" fwhm="0.00563706" res="17561.5" algo="Sum"/><pk mz="99.97984529" i="880.349" sn="203.836" a="5.57135" fwhm="0.00557218" res="17942.7" algo="Sum"/><pk mz="100.07576385" i="1463.06" sn="338.675" a="9.54605" fwhm="0.00602862" res="16600.1" algo="Sum"/><pk mz="100.91693331" i="1195.37" sn="274.512" a="7.58592" fwhm="0.00559519" res="18036.4" algo="Sum"/><pk mz="101.07113042" i="775.813" sn="177.922" a="5.35473" fwhm="0.00550996" res="18343.3" algo="Sum"/><pk mz="101.09608596" i="491.502" sn="112.715" a="2.78022" fwhm="0.00508748" res="19871.6" algo="Sum"/><pk mz="101.97705027" i="456.505" sn="103.89" a="2.78266" fwhm="0.00498118" res="20472.5" algo="Sum"/><pk mz="102.05493124" i="2964.77" sn="674.657" a="20.029" fwhm="0.00588185" res="17350.8" algo="Sum"/><pk mz="102.09132696" i="937.283" sn="213.204" a="5.7836" fwhm="0.00536937" res="19013.7" algo="Sum"/><pk mz="103.03899334" i="1834.18" sn="413.601" a="11.3787" fwhm="0.00582523" res="17688.4" algo="Sum"/><pk mz="103.05442531" i="1648.54" sn="371.643" a="11.6592" fwhm="0.00646137" res="15949.3" algo="Sum"/><pk mz="104.05281129" i="1176.97" sn="262.297" a="8.85831" fwhm="0.0064695" res="16083.6" algo="Sum"/><pk mz="104.10699815" i="10461.7" sn="2329.72" a="68.8215" fwhm="0.00587874" res="17709.1" algo="Sum"/><pk mz="104.99235240" i="5481.39" sn="1210.09" a="39.2636" fwhm="0.00602983" res="17412.1" algo="Sum"/><pk mz="105.07014912" i="454.96" sn="100.4" a="3.00646" fwhm="0.00592057" res="17746.6" algo="Sum"/><pk mz="105.11039166" i="612.51" sn="135.181" a="4.22833" fwhm="0.00621648" res="16908.3" algo="Sum"/><pk mz="106.04986246" i="416.13" sn="91.2696" a="2.72711" fwhm="0.00584993" res="18128.4" algo="Sum"/><pk mz="106.06511139" i="1092.81" sn="239.679" a="7.19711" fwhm="0.0060107" res="17646" algo="Sum"/><pk mz="106.08623196" i="2255.14" sn="494.611" a="15.4182" fwhm="0.00612367" res="17324" algo="Sum"/><pk mz="106.95053012" i="14014.5" sn="3052.48" a="87.3964" fwhm="0.00582459" res="18361.9" algo="Sum"/><pk mz="107.04911865" i="2446.77" sn="532.872" a="16.3258" fwhm="0.00587988" res="18206" algo="Sum"/><pk mz="107.08633971" i="410.488" sn="89.3942" a="3.48006" fwhm="0.00802823" res="13338.7" algo="Sum"/><pk mz="107.96671015" i="438.888" sn="94.7494" a="3.25146" fwhm="0.00685389" res="15752.6" algo="Sum"/><pk mz="108.08072185" i="7217.74" sn="1557.9" a="47.1109" fwhm="0.00604633" res="17875.4" algo="Sum"/><pk mz="108.94870126" i="1059.6" sn="226.027" a="7.49647" fwhm="0.00633044" res="17210.3" algo="Sum"/><pk mz="109.08402372" i="579.609" sn="123.325" a="5.2386" fwhm="0.00685775" res="15906.7" algo="Sum"/><pk mz="109.10121096" i="876.389" sn="186.414" a="5.86155" fwhm="0.00595815" res="18311.2" algo="Sum"/><pk mz="110.00867931" i="26645.5" sn="5586.97" a="172.479" fwhm="0.00602027" res="18273" algo="Sum"/><pk mz="110.07136067" i="3691.83" sn="773.43" a="26.8566" fwhm="0.00652242" res="16875.8" algo="Sum"/><pk mz="111.00985534" i="4223.62" sn="874.941" a="30.9896" fwhm="0.00662984" res="16744" algo="Sum"/><pk mz="111.11679009" i="1483.92" sn="306.745" a="10.504" fwhm="0.00622865" res="17839.6" algo="Sum"/><pk mz="112.00626734" i="3668.38" sn="751.066" a="27.9868" fwhm="0.00675265" res="16587" algo="Sum"/><pk mz="112.05219008" i="447.505" sn="91.6224" a="3.38791" fwhm="0.00699018" res="16029.9" algo="Sum"/><pk mz="112.89559803" i="100310" sn="20318.3" a="638.168" fwhm="0.00582781" res="19371.9" algo="Sum"/><pk mz="113.07112914" i="396.823" sn="80.358" a="2.91165" fwhm="0.00615165" res="18380.6" algo="Sum"/><pk mz="113.13252043" i="458.197" sn="92.7848" a="3.11421" fwhm="0.00596344" res="18971" algo="Sum"/><pk mz="114.06606762" i="8418.41" sn="1685.54" a="56.3871" fwhm="0.00622359" res="18328" algo="Sum"/><pk mz="114.09125026" i="7122.63" sn="1425.94" a="51.1063" fwhm="0.00647154" res="17629.7" algo="Sum"/><pk mz="114.89304188" i="45954.8" sn="9088.35" a="311.804" fwhm="0.00626568" res="18336.9" algo="Sum"/><pk mz="115.03691055" i="1080.53" sn="213.248" a="7.86788" fwhm="0.00657543" res="17495" algo="Sum"/><pk mz="115.07010053" i="434.488" sn="85.719" a="4.31447" fwhm="0.00913094" res="12602.2" algo="Sum"/><pk mz="115.08792497" i="426.883" sn="84.1888" a="2.77855" fwhm="0.00666216" res="17274.9" algo="Sum"/><pk mz="115.09373345" i="485.2" sn="95.6832" a="3.52723" fwhm="0.00773147" res="14886.4" algo="Sum"/><pk mz="116.05285689" i="2144.15" sn="419.337" a="14.8781" fwhm="0.00642159" res="18072.3" algo="Sum"/><pk mz="116.07062456" i="13200.4" sn="2581.63" a="97.5267" fwhm="0.00654051" res="17746.4" algo="Sum"/><pk mz="116.89096843" i="5078.02" sn="986.79" a="35.8894" fwhm="0.00655738" res="17825.9" algo="Sum"/><pk mz="116.99243407" i="991.617" sn="192.417" a="7.45302" fwhm="0.00623155" res="18774.2" algo="Sum"/><pk mz="117.07366198" i="768.665" sn="149.12" a="7.24675" fwhm="0.00874422" res="13388.7" algo="Sum"/><pk mz="117.99065703" i="540.334" sn="103.732" a="4.01201" fwhm="0.00682301" res="17293.1" algo="Sum"/><pk mz="118.06518137" i="994.741" sn="190.933" a="7.839" fwhm="0.00717325" res="16459.1" algo="Sum"/><pk mz="118.08642370" i="19027.3" sn="3651.95" a="133.76" fwhm="0.00640954" res="18423.5" algo="Sum"/><pk mz="119.01696664" i="831.359" sn="157.973" a="6.93072" fwhm="0.00753086" res="15803.9" algo="Sum"/><pk mz="119.04935847" i="593.424" sn="112.754" a="4.32386" fwhm="0.00615289" res="19348.5" algo="Sum"/><pk mz="119.08886405" i="1259.56" sn="239.282" a="11.7765" fwhm="0.00855532" res="13919.9" algo="Sum"/><pk mz="120.00338660" i="2871.25" sn="537.76" a="21.2653" fwhm="0.0068353" res="17556.4" algo="Sum"/><pk mz="120.06577024" i="895.221" sn="167.601" a="6.34358" fwhm="0.00659969" res="18192.6" algo="Sum"/><pk mz="120.08093719" i="23652.9" sn="4428.23" a="164.576" fwhm="0.00644117" res="18642.7" algo="Sum"/><pk mz="120.96635264" i="1588.77" sn="293.666" a="11.4211" fwhm="0.00657486" res="18398.3" algo="Sum"/><pk mz="120.99541106" i="1046.28" sn="193.343" a="9.00665" fwhm="0.0065432" res="18491.8" algo="Sum"/><pk mz="121.02902907" i="848.765" sn="156.717" a="6.11403" fwhm="0.00643436" res="18809.8" algo="Sum"/><pk mz="121.03909451" i="420.806" sn="77.671" a="2.8887" fwhm="0.00684894" res="17672.7" algo="Sum"/><pk mz="121.06538116" i="416.583" sn="76.8403" a="3.25271" fwhm="0.00666924" res="18152.8" algo="Sum"/><pk mz="121.08437089" i="2065.7" sn="380.823" a="15.5484" fwhm="0.00668395" res="18115.7" algo="Sum"/><pk mz="121.10098199" i="578.473" sn="106.577" a="4.22719" fwhm="0.00664833" res="18215.3" algo="Sum"/><pk mz="122.05869822" i="1178.52" sn="214.859" a="9.86251" fwhm="0.00723928" res="16860.6" algo="Sum"/><pk mz="122.09674747" i="676.198" sn="123.249" a="5.41225" fwhm="0.00678349" res="17999.1" algo="Sum"/><pk mz="122.92477069" i="16207.9" sn="2907.13" a="115.898" fwhm="0.00664254" res="18505.7" algo="Sum"/><pk mz="123.04428424" i="1191.22" sn="213.432" a="10.5566" fwhm="0.00685856" res="17940.2" algo="Sum"/><pk mz="123.11728101" i="629.408" sn="112.771" a="4.45943" fwhm="0.00639556" res="19250.4" algo="Sum"/><pk mz="123.94121846" i="629.902" sn="111.33" a="4.56788" fwhm="0.00664941" res="18639.4" algo="Sum"/><pk mz="124.08726204" i="487.619" sn="86.0936" a="4.12647" fwhm="0.00695217" res="17848.7" algo="Sum"/><pk mz="124.92301244" i="2429.98" sn="422.685" a="18.2478" fwhm="0.00683274" res="18283" algo="Sum"/><pk mz="125.02139584" i="2365.35" sn="410.915" a="18.2681" fwhm="0.00703725" res="17765.7" algo="Sum"/><pk mz="125.05809065" i="538.586" sn="93.491" a="4.02149" fwhm="0.00598456" res="20896.8" algo="Sum"/><pk mz="125.13303609" i="661.61" sn="114.63" a="5.32119" fwhm="0.00778217" res="16079.5" algo="Sum"/><pk mz="125.98662916" i="2396.67" sn="408.711" a="17.9953" fwhm="0.00696659" res="18084.4" algo="Sum"/><pk mz="127.14850609" i="474.614" sn="79.2221" a="3.76813" fwhm="0.00719662" res="17667.8" algo="Sum"/><pk mz="128.01961991" i="21952.8" sn="3640.12" a="171.282" fwhm="0.00704768" res="18164.8" algo="Sum"/><pk mz="128.06860125" i="3883.56" sn="643.679" a="31.6" fwhm="0.00730963" res="17520.5" algo="Sum"/><pk mz="128.14393534" i="1470.55" sn="243.72" a="11.4854" fwhm="0.00668889" res="19157.7" algo="Sum"/><pk mz="129.02072099" i="3553.94" sn="579.187" a="32.527" fwhm="0.00800937" res="16108.7" algo="Sum"/><pk mz="129.05423211" i="885.217" sn="144.264" a="7.04472" fwhm="0.00791133" res="16312.6" algo="Sum"/><pk mz="129.06669721" i="1134.24" sn="184.847" a="10.6124" fwhm="0.00860355" res="15001.6" algo="Sum"/><pk mz="129.10261355" i="594.412" sn="96.8715" a="4.68746" fwhm="0.00707478" res="18248.3" algo="Sum"/><pk mz="130.01724627" i="3525.28" sn="566.295" a="29.4077" fwhm="0.00715353" res="18175.3" algo="Sum"/><pk mz="130.05032341" i="18157.6" sn="2916.31" a="138.59" fwhm="0.00703699" res="18481" algo="Sum"/><pk mz="130.08670851" i="8882.98" sn="1425.46" a="74.91" fwhm="0.00716623" res="18152.8" algo="Sum"/><pk mz="130.15952195" i="8026.99" sn="1286.66" a="62.2995" fwhm="0.00712621" res="18264.9" algo="Sum"/><pk mz="131.05186884" i="1514.27" sn="237.657" a="19.1466" fwhm="0.0106868" res="12263" algo="Sum"/><pk mz="131.08890973" i="695.901" sn="109.119" a="7.98142" fwhm="0.00995313" res="13170.6" algo="Sum"/><pk mz="131.16299928" i="768.763" sn="120.205" a="6.23213" fwhm="0.00733892" res="17872.3" algo="Sum"/><pk mz="132.07733040" i="10241.3" sn="1560.67" a="81.4567" fwhm="0.00737196" res="17916.2" algo="Sum"/><pk mz="132.10233773" i="9123.51" sn="1388.91" a="70.4435" fwhm="0.007056" res="18722" algo="Sum"/><pk mz="132.98753865" i="560.155" sn="83.5514" a="4.82415" fwhm="0.00783978" res="16963.2" algo="Sum"/><pk mz="133.03266857" i="1284.47" sn="191.32" a="11.2068" fwhm="0.00791055" res="16817.1" algo="Sum"/><pk mz="133.06365752" i="469.477" sn="69.8768" a="5.7932" fwhm="0.0122564" res="10856.7" algo="Sum"/><pk mz="133.08162220" i="585.838" sn="87.189" a="7.57777" fwhm="0.0139128" res="9565.39" algo="Sum"/><pk mz="133.10236014" i="999.178" sn="148.666" a="13.7949" fwhm="0.0132215" res="10067.1" algo="Sum"/><pk mz="134.01945071" i="1933.84" sn="282.655" a="17.6071" fwhm="0.0079941" res="16764.8" algo="Sum"/><pk mz="135.00342069" i="24806.6" sn="3563.92" a="203.801" fwhm="0.00723802" res="18652" algo="Sum"/><pk mz="135.11726728" i="910.125" sn="130.741" a="7.87306" fwhm="0.00764327" res="17677.9" algo="Sum"/><pk mz="135.97756214" i="1450.9" sn="206.058" a="12.183" fwhm="0.00748816" res="18159" algo="Sum"/><pk mz="136.00631041" i="1048.93" sn="148.958" a="9.20683" fwhm="0.00780388" res="17428" algo="Sum"/><pk mz="136.02213388" i="2323.9" sn="330.016" a="19.8126" fwhm="0.00778286" res="17477.1" algo="Sum"/><pk mz="136.04868388" i="6769.08" sn="961.207" a="56.6721" fwhm="0.00762518" res="17842" algo="Sum"/><pk mz="136.07503029" i="8180.51" sn="1161.68" a="73.8565" fwhm="0.00814338" res="16709.9" algo="Sum"/><pk mz="136.11287223" i="608.68" sn="86.4321" a="5.53105" fwhm="0.00735833" res="18497.8" algo="Sum"/><pk mz="137.06023073" i="3184.91" sn="446.133" a="32.2439" fwhm="0.00766003" res="17892.9" algo="Sum"/><pk mz="137.07780392" i="826.69" sn="115.763" a="9.02276" fwhm="0.011147" res="12297.3" algo="Sum"/><pk mz="137.13305291" i="561.481" sn="78.5593" a="4.7951" fwhm="0.00743616" res="18441.4" algo="Sum"/><pk mz="138.05347739" i="882.378" sn="121.816" a="10.5061" fwhm="0.00795199" res="17360.9" algo="Sum"/><pk mz="138.90701068" i="2682.76" sn="365.128" a="22.841" fwhm="0.00768762" res="18068.9" algo="Sum"/><pk mz="139.04141264" i="785.332" sn="106.629" a="6.46155" fwhm="0.00902935" res="15398.8" algo="Sum"/><pk mz="139.04990980" i="858.077" sn="116.506" a="7.74587" fwhm="0.00920279" res="15109.5" algo="Sum"/><pk mz="139.91540335" i="1257.34" sn="168.589" a="10.6799" fwhm="0.00807056" res="17336.5" algo="Sum"/><pk mz="140.06880457" i="13629" sn="1819.27" a="112.726" fwhm="0.00750823" res="18655.4" algo="Sum"/><pk mz="140.90425447" i="1802.88" sn="237.168" a="14.4039" fwhm="0.00740372" res="19031.6" algo="Sum"/><pk mz="140.99591661" i="649.032" sn="85.366" a="6.85251" fwhm="0.00821407" res="17165.2" algo="Sum"/><pk mz="141.07171045" i="836.466" sn="110.016" a="8.47565" fwhm="0.00919459" res="15342.9" algo="Sum"/><pk mz="141.09016663" i="420.813" sn="55.3476" a="3.97533" fwhm="0.00804119" res="17545.9" algo="Sum"/><pk mz="142.04810807" i="419.942" sn="54.5354" a="4.13989" fwhm="0.00816645" res="17394.1" algo="Sum"/><pk mz="142.94878048" i="526.667" sn="67.123" a="5.98757" fwhm="0.00820682" res="17418.3" algo="Sum"/><pk mz="143.01728249" i="1117.64" sn="142.237" a="10.4984" fwhm="0.0083664" res="17094.2" algo="Sum"/><pk mz="143.03195285" i="602.758" sn="76.6837" a="5.63584" fwhm="0.00951794" res="15027.6" algo="Sum"/><pk mz="143.08228347" i="789.266" sn="100.277" a="7.02762" fwhm="0.00846067" res="16911.5" algo="Sum"/><pk mz="143.99747011" i="899.883" sn="111.898" a="9.5559" fwhm="0.00830286" res="17343.1" algo="Sum"/><pk mz="144.04293684" i="637.214" sn="79.1298" a="5.6713" fwhm="0.00824691" res="17466.3" algo="Sum"/><pk mz="144.06433615" i="373.252" sn="46.3297" a="3.10217" fwhm="0.00864388" res="16666.6" algo="Sum"/><pk mz="144.08142695" i="1109.7" sn="137.701" a="9.87685" fwhm="0.00799963" res="18011" algo="Sum"/><pk mz="144.10262529" i="2351.39" sn="291.645" a="21.9729" fwhm="0.00836574" res="17225.3" algo="Sum"/><pk mz="144.17536824" i="653.815" sn="80.8916" a="5.9747" fwhm="0.00824106" res="17494.8" algo="Sum"/><pk mz="145.04979062" i="1179.54" sn="143.132" a="11.4482" fwhm="0.00838429" res="17300.2" algo="Sum"/><pk mz="145.10147509" i="469.821" sn="56.8981" a="6.18963" fwhm="0.0124522" res="11652.7" algo="Sum"/><pk mz="146.03040760" i="4513.98" sn="537.278" a="39.6395" fwhm="0.00797058" res="18321.2" algo="Sum"/><pk mz="146.06070127" i="3070.17" sn="365.395" a="27.9426" fwhm="0.00811698" res="17994.5" algo="Sum"/><pk mz="146.11825590" i="1003.93" sn="119.456" a="8.40329" fwhm="0.0074123" res="19712.9" algo="Sum"/><pk mz="147.03112576" i="850.125" sn="99.2997" a="9.89193" fwhm="0.0105736" res="13905.4" algo="Sum"/><pk mz="147.04462316" i="582.64" sn="68.0559" a="5.37196" fwhm="0.00856944" res="17159.2" algo="Sum"/><pk mz="147.07713936" i="4695.95" sn="548.515" a="45.1055" fwhm="0.00850112" res="17300.9" algo="Sum"/><pk mz="147.11388284" i="4053.04" sn="473.42" a="39.4211" fwhm="0.00873311" res="16845.5" algo="Sum"/><pk mz="148.02766176" i="1215.58" sn="140.191" a="13.7966" fwhm="0.0100233" res="14768.3" algo="Sum"/><pk mz="148.06124827" i="1343.96" sn="154.992" a="11.5592" fwhm="0.00747391" res="19810.4" algo="Sum"/><pk mz="148.07890797" i="479.043" sn="55.234" a="4.84543" fwhm="0.010052" res="14731.3" algo="Sum"/><pk mz="148.93606935" i="1845" sn="209.116" a="15.9933" fwhm="0.00797572" res="18673.7" algo="Sum"/><pk mz="149.02364669" i="13567.8" sn="1536.23" a="128.098" fwhm="0.00838461" res="17773.5" algo="Sum"/><pk mz="149.06059061" i="1581.73" sn="178.925" a="15.425" fwhm="0.00857815" res="17376.8" algo="Sum"/><pk mz="149.13343008" i="768.662" sn="86.7178" a="6.23321" fwhm="0.00726432" res="20529.6" algo="Sum"/><pk mz="149.99334893" i="1419.87" sn="157.421" a="12.1768" fwhm="0.00783906" res="19134.1" algo="Sum"/><pk mz="150.01455945" i="2642.96" sn="292.978" a="24.7913" fwhm="0.00874558" res="17153.2" algo="Sum"/><pk mz="150.02656752" i="1314.12" sn="145.63" a="11.6" fwhm="0.00861339" res="17417.8" algo="Sum"/><pk mz="150.05957903" i="979.247" sn="108.445" a="10.3984" fwhm="0.00945396" res="15872.7" algo="Sum"/><pk mz="150.93317502" i="538.625" sn="58.9972" a="5.67882" fwhm="0.00925209" res="16313.4" algo="Sum"/><pk mz="150.97743632" i="12569.2" sn="1376.34" a="112.791" fwhm="0.00815938" res="18503.5" algo="Sum"/><pk mz="151.04831882" i="1903.67" sn="208.364" a="16.7755" fwhm="0.0077006" res="19615.1" algo="Sum"/><pk mz="151.11277437" i="424.08" sn="46.3998" a="4.30934" fwhm="0.00810569" res="18642.8" algo="Sum"/><pk mz="151.95168535" i="392.8" sn="42.7363" a="3.47428" fwhm="0.00836585" res="18163.3" algo="Sum"/><pk mz="151.98213256" i="509.858" sn="55.4683" a="6.74378" fwhm="0.0106071" res="14328.3" algo="Sum"/><pk mz="152.02297209" i="9333.42" sn="1015.4" a="101.772" fwhm="0.00885105" res="17175.7" algo="Sum"/><pk mz="152.04778108" i="545.996" sn="59.3997" a="5.15616" fwhm="0.00970122" res="15673.1" algo="Sum"/><pk mz="152.97593601" i="1020.44" sn="109.77" a="9.73998" fwhm="0.00779714" res="19619.5" algo="Sum"/><pk mz="153.02535215" i="554.066" sn="59.5985" a="9.56911" fwhm="0.014799" res="10340.2" algo="Sum"/><pk mz="153.08984559" i="680.869" sn="73.2382" a="6.68891" fwhm="0.00844694" res="18123.7" algo="Sum"/><pk mz="153.12809030" i="376.333" sn="40.4779" a="3.40268" fwhm="0.00776837" res="19711.7" algo="Sum"/><pk mz="154.02236326" i="753.367" sn="80.5931" a="10.2635" fwhm="0.0121509" res="12675.8" algo="Sum"/><pk mz="154.05950569" i="1040.25" sn="111.279" a="11.6782" fwhm="0.00837075" res="18404.5" algo="Sum"/><pk mz="154.08548016" i="988.13" sn="105.696" a="10.1594" fwhm="0.0085193" res="18086.6" algo="Sum"/><pk mz="154.88105007" i="1728.47" sn="182.917" a="15.3189" fwhm="0.00812453" res="19063.4" algo="Sum"/><pk mz="154.97322701" i="456.992" sn="48.3401" a="5.63674" fwhm="0.0119002" res="13022.7" algo="Sum"/><pk mz="155.07080507" i="530.31" sn="56.09" a="4.1364" fwhm="0.00861043" res="18009.7" algo="Sum"/><pk mz="155.07883426" i="501.471" sn="53.0396" a="5.72267" fwhm="0.0104029" res="14907.3" algo="Sum"/><pk mz="156.04281141" i="7296.53" sn="753.158" a="67.845" fwhm="0.00838245" res="18615.4" algo="Sum"/><pk mz="156.07753343" i="3603.18" sn="371.267" a="34.7101" fwhm="0.00843536" res="18502.8" algo="Sum"/><pk mz="156.87836874" i="1134.3" sn="114.728" a="10.8772" fwhm="0.00891362" res="17599.8" algo="Sum"/><pk mz="157.04719665" i="696.867" sn="70.206" a="8.90099" fwhm="0.0100785" res="15582.5" algo="Sum"/><pk mz="157.08384836" i="4904.27" sn="493.731" a="49.6064" fwhm="0.00851086" res="18456.9" algo="Sum"/><pk mz="158.04067048" i="733.715" sn="72.2258" a="8.02293" fwhm="0.00955634" res="16537.8" algo="Sum"/><pk mz="158.09306800" i="808.048" sn="79.5431" a="11.8167" fwhm="0.0128797" res="12274.5" algo="Sum"/><pk mz="158.96471796" i="18175.9" sn="1760.53" a="171.334" fwhm="0.00866933" res="18336.4" algo="Sum"/><pk mz="159.00873170" i="1345.15" sn="130.175" a="21.3712" fwhm="0.0118201" res="13452.4" algo="Sum"/><pk mz="159.04238491" i="4242.43" sn="410.476" a="45.0223" fwhm="0.00908149" res="17512.8" algo="Sum"/><pk mz="159.07725067" i="1680.41" sn="162.575" a="18.5449" fwhm="0.00910435" res="17472.7" algo="Sum"/><pk mz="159.09203520" i="803.407" sn="77.7272" a="9.11039" fwhm="0.0106237" res="14975.2" algo="Sum"/><pk mz="159.96845676" i="440.768" sn="42.1312" a="4.27354" fwhm="0.00844964" res="18932" algo="Sum"/><pk mz="160.03607235" i="710.034" sn="67.8681" a="10.0466" fwhm="0.013184" res="12138.6" algo="Sum"/><pk mz="160.06106707" i="14216.6" sn="1358.88" a="138.081" fwhm="0.00848842" res="18856.4" algo="Sum"/><pk mz="160.13387326" i="1158.16" sn="110.704" a="11.2395" fwhm="0.00865182" res="18508.7" algo="Sum"/><pk mz="161.02048637" i="645.434" sn="60.7129" a="8.30104" fwhm="0.0140185" res="11486.3" algo="Sum"/><pk mz="161.06433726" i="1099.58" sn="103.429" a="12.1247" fwhm="0.00864569" res="18629.4" algo="Sum"/><pk mz="161.09681794" i="921.402" sn="86.6707" a="9.75988" fwhm="0.00845442" res="19054.7" algo="Sum"/><pk mz="161.13265994" i="916.161" sn="86.1777" a="10.6495" fwhm="0.0102904" res="15658.6" algo="Sum"/><pk mz="162.05101392" i="2745.43" sn="252.941" a="29.9982" fwhm="0.00887228" res="18264.9" algo="Sum"/><pk mz="162.11318693" i="49063.2" sn="4510.87" a="470.968" fwhm="0.00855848" res="18941.8" algo="Sum"/><pk mz="163.07613072" i="597.415" sn="53.8083" a="6.20993" fwhm="0.00911027" res="17900.3" algo="Sum"/><pk mz="163.11675538" i="4237.05" sn="381.389" a="51.4252" fwhm="0.0103888" res="15701.3" algo="Sum"/><pk mz="163.14884005" i="435.128" sn="39.1363" a="4.47704" fwhm="0.00947921" res="17211.2" algo="Sum"/><pk mz="164.03012922" i="2500.75" sn="222.341" a="26.3845" fwhm="0.00927691" res="17681.6" algo="Sum"/><pk mz="164.12822497" i="966.06" sn="85.8908" a="9.83383" fwhm="0.0111714" res="14691.8" algo="Sum"/><pk mz="164.90996702" i="875.223" sn="77.3881" a="8.09076" fwhm="0.00884166" res="18651.5" algo="Sum"/><pk mz="164.93084707" i="2077.86" sn="183.727" a="20.3876" fwhm="0.00882065" res="18698.3" algo="Sum"/><pk mz="164.99365193" i="702.261" sn="62.0903" a="6.96047" fwhm="0.010972" res="15037.7" algo="Sum"/><pk mz="165.01410898" i="6494.52" sn="574.22" a="63.6575" fwhm="0.00877999" res="18794.3" algo="Sum"/><pk mz="165.05529365" i="3322.77" sn="293.76" a="33.2913" fwhm="0.00895121" res="18439.4" algo="Sum"/><pk mz="165.98841560" i="2343.56" sn="206.301" a="23.0041" fwhm="0.00858469" res="19335.4" algo="Sum"/><pk mz="166.02682915" i="7208.13" sn="634.498" a="65.5418" fwhm="0.00801679" res="20709.9" algo="Sum"/><pk mz="166.08671949" i="11904.2" sn="1047.87" a="122.454" fwhm="0.00915062" res="18150.3" algo="Sum"/><pk mz="166.52868744" i="821.659" sn="72.1312" a="7.34476" fwhm="0.00808306" res="20602.2" algo="Sum"/><pk mz="166.95154892" i="4474.09" sn="391.333" a="42.9676" fwhm="0.00910209" res="18342.1" algo="Sum"/><pk mz="167.03301491" i="789.318" sn="69.0389" a="12.3517" fwhm="0.0104577" res="15972.3" algo="Sum"/><pk mz="167.09011086" i="1234.16" sn="107.946" a="14.473" fwhm="0.0099159" res="16850.7" algo="Sum"/><pk mz="168.94994115" i="615.834" sn="52.8945" a="6.91147" fwhm="0.00996254" res="16958.5" algo="Sum"/><pk mz="169.03698260" i="852.534" sn="73.0165" a="8.3348" fwhm="0.00915667" res="18460.5" algo="Sum"/><pk mz="169.05897058" i="3358.56" sn="287.462" a="35.7675" fwhm="0.0087425" res="19337.6" algo="Sum"/><pk mz="169.09531653" i="1689.66" sn="144.553" a="18.7682" fwhm="0.0103829" res="16285.9" algo="Sum"/><pk mz="169.19607670" i="521.409" sn="44.5148" a="4.79033" fwhm="0.00831692" res="20343.6" algo="Sum"/><pk mz="169.98652284" i="894.777" sn="74.9884" a="8.70672" fwhm="0.00851075" res="19973.2" algo="Sum"/><pk mz="170.03354145" i="2643.71" sn="221.201" a="30.7619" fwhm="0.00947706" res="17941.6" algo="Sum"/><pk mz="170.06014198" i="842.916" sn="70.5184" a="9.82915" fwhm="0.0105323" res="16146.5" algo="Sum"/><pk mz="170.09438875" i="1529.73" sn="127.902" a="19.9819" fwhm="0.0109068" res="15595.2" algo="Sum"/><pk mz="170.85507842" i="1691.95" sn="139.599" a="16.7061" fwhm="0.00936562" res="18242.8" algo="Sum"/><pk mz="171.01591145" i="474.707" sn="39.0317" a="6.0468" fwhm="0.0110549" res="15469.6" algo="Sum"/><pk mz="171.05600633" i="422.796" sn="34.7266" a="9.06335" fwhm="0.0198381" res="8622.6" algo="Sum"/><pk mz="171.10000515" i="2476.34" sn="203.258" a="26.0582" fwhm="0.00945656" res="18093.3" algo="Sum"/><pk mz="172.09572309" i="896.254" sn="72.5604" a="12.7423" fwhm="0.0114365" res="15047.9" algo="Sum"/><pk mz="172.13390349" i="2546.79" sn="206.187" a="27.6383" fwhm="0.00976024" res="17636.2" algo="Sum"/><pk mz="172.85234400" i="1289.75" sn="103.291" a="12.7073" fwhm="0.00895457" res="19303.3" algo="Sum"/><pk mz="172.98048323" i="1584.83" sn="126.752" a="15.8361" fwhm="0.00848189" res="20394.1" algo="Sum"/><pk mz="173.02977227" i="446.62" sn="35.7191" a="5.46719" fwhm="0.0150392" res="11505.3" algo="Sum"/><pk mz="173.04246563" i="457.248" sn="36.5691" a="4.56553" fwhm="0.011857" res="14594.1" algo="Sum"/><pk mz="173.05966338" i="504.664" sn="40.3613" a="6.08873" fwhm="0.0151363" res="11433.5" algo="Sum"/><pk mz="173.07921634" i="7507.71" sn="600.44" a="87.5956" fwhm="0.00959148" res="18045.1" algo="Sum"/><pk mz="173.13485443" i="478.333" sn="38.2554" a="6.2289" fwhm="0.0118355" res="14628.4" algo="Sum"/><pk mz="174.01472158" i="396.545" sn="31.3604" a="5.58079" fwhm="0.0108749" res="16001.5" algo="Sum"/><pk mz="174.08308176" i="562.332" sn="44.4693" a="8.8758" fwhm="0.0110384" res="15770.7" algo="Sum"/><pk mz="174.93861951" i="7215.99" sn="565.242" a="71.2218" fwhm="0.00893762" res="19573.3" algo="Sum"/><pk mz="175.03253210" i="19401.8" sn="1519.74" a="187.415" fwhm="0.00861281" res="20322.3" algo="Sum"/><pk mz="175.11955812" i="10180" sn="795.292" a="106.07" fwhm="0.00934569" res="18738" algo="Sum"/><pk mz="175.14859100" i="572.493" sn="44.6571" a="6.95436" fwhm="0.0109835" res="15946.6" algo="Sum"/><pk mz="175.53370719" i="2001.62" sn="153.944" a="18.0442" fwhm="0.00836505" res="20984.2" algo="Sum"/><pk mz="176.03586663" i="816.479" sn="62.124" a="12.7159" fwhm="0.0150914" res="11664.6" algo="Sum"/><pk mz="176.06638289" i="4207.66" sn="319.783" a="43.8872" fwhm="0.00918665" res="19165.5" algo="Sum"/><pk mz="176.12341335" i="832.316" sn="63.0921" a="12.0479" fwhm="0.0132554" res="13286.9" algo="Sum"/><pk mz="176.93711008" i="566.819" sn="42.0811" a="6.22967" fwhm="0.00940478" res="18813.5" algo="Sum"/><pk mz="177.02604459" i="1847.57" sn="136.817" a="20.7004" fwhm="0.00961142" res="18418.3" algo="Sum"/><pk mz="177.06153988" i="1369.06" sn="101.313" a="20.0184" fwhm="0.0125408" res="14118.8" algo="Sum"/><pk mz="177.08893718" i="456.664" sn="33.7677" a="5.26693" fwhm="0.00930255" res="19036.6" algo="Sum"/><pk mz="178.02485622" i="1309.41" sn="95.3837" a="14.0552" fwhm="0.00977524" res="18211.8" algo="Sum"/><pk mz="178.05961803" i="1074.32" sn="78.2571" a="12.7006" fwhm="0.0097909" res="18186.2" algo="Sum"/><pk mz="179.09080796" i="399.255" sn="28.6128" a="4.46567" fwhm="0.010815" res="16559.5" algo="Sum"/><pk mz="179.10620898" i="427.527" sn="30.6388" a="4.6322" fwhm="0.0110391" res="16224.6" algo="Sum"/><pk mz="180.00406401" i="2138.45" sn="151.854" a="23.8597" fwhm="0.00994993" res="18091" algo="Sum"/><pk mz="180.88401456" i="639.502" sn="44.5376" a="6.88644" fwhm="0.010475" res="17268.2" algo="Sum"/><pk mz="180.90468841" i="1422.21" sn="99.0486" a="14.8613" fwhm="0.00918643" res="19692.6" algo="Sum"/><pk mz="180.98796772" i="1533.15" sn="106.758" a="16.3712" fwhm="0.00958539" res="18881.6" algo="Sum"/><pk mz="181.00893397" i="391.741" sn="27.278" a="5.66927" fwhm="0.0113535" res="15943.1" algo="Sum"/><pk mz="181.08542896" i="2604.16" sn="181.336" a="31.9109" fwhm="0.0101624" res="17819.2" algo="Sum"/><pk mz="181.96255247" i="486.832" sn="33.41" a="5.50544" fwhm="0.00953933" res="19075" algo="Sum"/><pk mz="182.05877581" i="812.255" sn="55.659" a="9.08179" fwhm="0.00941407" res="19339" algo="Sum"/><pk mz="182.08245580" i="1786.76" sn="122.281" a="22.5812" fwhm="0.0108984" res="16707.2" algo="Sum"/><pk mz="183.06386198" i="420.122" sn="27.9753" a="4.9634" fwhm="0.0100303" res="18251.1" algo="Sum"/><pk mz="183.09865760" i="460.319" sn="30.6114" a="6.44369" fwhm="0.014283" res="12819.3" algo="Sum"/><pk mz="184.07396040" i="2038.82" sn="132.008" a="23.5443" fwhm="0.0103095" res="17854.7" algo="Sum"/><pk mz="184.09497384" i="5805.83" sn="375.912" a="63.8054" fwhm="0.00979229" res="18800" algo="Sum"/><pk mz="185.03321474" i="2789.81" sn="176.906" a="33.1063" fwhm="0.00970088" res="19073.9" algo="Sum"/><pk mz="185.07111245" i="820.072" sn="51.9924" a="13.9051" fwhm="0.0153024" res="12094.3" algo="Sum"/><pk mz="185.11542050" i="48261.9" sn="3059.32" a="494.384" fwhm="0.00917555" res="20174.9" algo="Sum"/><pk mz="185.96046087" i="468.646" sn="29.417" a="5.58109" fwhm="0.0102465" res="18148.6" algo="Sum"/><pk mz="186.11874206" i="4495.25" sn="282.143" a="52.7936" fwhm="0.0100896" res="18446.6" algo="Sum"/><pk mz="187.05841999" i="3891.8" sn="240.366" a="45.111" fwhm="0.00948423" res="19723.1" algo="Sum"/><pk mz="187.09466802" i="461.786" sn="28.5209" a="6.47332" fwhm="0.0130528" res="14333.7" algo="Sum"/><pk mz="187.11924752" i="515.937" sn="31.8653" a="9.39356" fwhm="0.018494" res="10117.8" algo="Sum"/><pk mz="188.07110400" i="18409" sn="1120.8" a="199.346" fwhm="0.00970133" res="19386.1" algo="Sum"/><pk mz="188.12867559" i="794.147" sn="48.2708" a="10.7689" fwhm="0.0119109" res="15794.6" algo="Sum"/><pk mz="189.02092922" i="1743.79" sn="104.527" a="26.9928" fwhm="0.0143996" res="13126.8" algo="Sum"/><pk mz="189.05335771" i="688.862" sn="41.2765" a="8.70741" fwhm="0.013068" res="14466.9" algo="Sum"/><pk mz="189.07452313" i="3986.87" sn="238.892" a="48.4426" fwhm="0.0113188" res="16704.5" algo="Sum"/><pk mz="189.08626173" i="2634.38" sn="157.825" a="26.0193" fwhm="0.00892162" res="21194.2" algo="Sum"/><pk mz="189.13379753" i="528.351" sn="31.5811" a="8.69001" fwhm="0.0209647" res="9021.52" algo="Sum"/><pk mz="189.16338369" i="392.323" sn="23.4108" a="5.46983" fwhm="0.0118927" res="15905.8" algo="Sum"/><pk mz="190.91244836" i="2941.37" sn="167.259" a="31.5454" fwhm="0.00967254" res="19737.6" algo="Sum"/><pk mz="191.00901853" i="1332.22" sn="75.4482" a="16.7096" fwhm="0.0109927" res="17376" algo="Sum"/><pk mz="191.04074875" i="15360.4" sn="868.872" a="171.167" fwhm="0.0100085" res="19087.9" algo="Sum"/><pk mz="191.07677137" i="4826.32" sn="272.61" a="61.5474" fwhm="0.0107467" res="17780" algo="Sum"/><pk mz="192.02551419" i="932.505" sn="51.6328" a="9.69323" fwhm="0.0100175" res="19169.1" algo="Sum"/><pk mz="192.04157569" i="2341.56" sn="129.652" a="31.5121" fwhm="0.0120734" res="15906.2" algo="Sum"/><pk mz="192.07682994" i="450.302" sn="24.9332" a="11.0931" fwhm="0.0248589" res="7726.68" algo="Sum"/><pk mz="192.91120252" i="477.982" sn="25.9973" a="5.12893" fwhm="0.00977484" res="19735.5" algo="Sum"/><pk mz="192.96234809" i="1002.02" sn="54.4555" a="11.2845" fwhm="0.00951852" res="20272.3" algo="Sum"/><pk mz="192.99994354" i="1080.3" sn="58.7074" a="14.5122" fwhm="0.0114302" res="16885" algo="Sum"/><pk mz="193.03764511" i="575.703" sn="31.2858" a="14.2153" fwhm="0.0207838" res="9287.88" algo="Sum"/><pk mz="193.08447842" i="379.822" sn="20.6409" a="5.43969" fwhm="0.0109133" res="17692.5" algo="Sum"/><pk mz="193.12174726" i="380.53" sn="20.6785" a="5.35077" fwhm="0.0107405" res="17980.7" algo="Sum"/><pk mz="194.02551230" i="526.843" sn="28.3744" a="5.63064" fwhm="0.0131282" res="14779.3" algo="Sum"/><pk mz="194.03268326" i="536.521" sn="28.8956" a="6.16979" fwhm="0.0113517" res="17092.8" algo="Sum"/><pk mz="195.10026755" i="974.411" sn="51.5953" a="14.2638" fwhm="0.0105733" res="18452.1" algo="Sum"/><pk mz="195.97807069" i="438.014" sn="22.8406" a="5.29578" fwhm="0.010864" res="18039.2" algo="Sum"/><pk mz="196.86564749" i="3931.72" sn="201.158" a="49.3518" fwhm="0.0103928" res="18942.5" algo="Sum"/><pk mz="197.07910473" i="1309.79" sn="66.5568" a="17.0169" fwhm="0.0117465" res="16777.6" algo="Sum"/><pk mz="197.10204934" i="1318.92" sn="66.9613" a="18.497" fwhm="0.0140562" res="14022.4" algo="Sum"/><pk mz="198.08555403" i="795.346" sn="39.5409" a="12.7596" fwhm="0.0123004" res="16104" algo="Sum"/><pk mz="198.86262227" i="3868.41" sn="189.989" a="43.1219" fwhm="0.0100343" res="19818.3" algo="Sum"/><pk mz="199.09507887" i="627.01" sn="30.5643" a="10.1185" fwhm="0.0119997" res="16591.6" algo="Sum"/><pk mz="199.13090569" i="1167.37" sn="56.8923" a="13.698" fwhm="0.0102562" res="19415.7" algo="Sum"/><pk mz="199.99091197" i="394.468" sn="18.9778" a="5.34923" fwhm="0.0114481" res="17469.3" algo="Sum"/><pk mz="200.04118391" i="1921.93" sn="92.4513" a="23.2055" fwhm="0.0106386" res="18803.4" algo="Sum"/><pk mz="200.06889715" i="2989.9" sn="143.825" a="34.135" fwhm="0.0102432" res="19532" algo="Sum"/><pk mz="200.85977252" i="1273.49" sn="60.3524" a="14.6692" fwhm="0.0102382" res="19618.6" algo="Sum"/><pk mz="201.07477575" i="532.732" sn="25.2064" a="5.72315" fwhm="0.010086" res="19936" algo="Sum"/><pk mz="201.08872372" i="2370.2" sn="112.147" a="27.5803" fwhm="0.0101878" res="19738.2" algo="Sum"/><pk mz="201.10982766" i="574.285" sn="27.1725" a="6.98334" fwhm="0.01235" res="16284.2" algo="Sum"/><pk mz="201.18553950" i="1336.77" sn="63.2482" a="15.3165" fwhm="0.0102005" res="19723.1" algo="Sum"/><pk mz="202.03360979" i="1791.83" sn="83.8733" a="24.2463" fwhm="0.0108544" res="18613.1" algo="Sum"/><pk mz="202.99073552" i="765.686" sn="35.2666" a="10.4706" fwhm="0.0111089" res="18272.8" algo="Sum"/><pk mz="203.03271568" i="4441.23" sn="204.558" a="43.4099" fwhm="0.00977807" res="20764.1" algo="Sum"/><pk mz="203.05328892" i="221062" sn="10181.8" a="2182.83" fwhm="0.00883827" res="22974.3" algo="Sum"/><pk mz="203.10331477" i="707.902" sn="32.6051" a="11.7526" fwhm="0.0183301" res="11080.3" algo="Sum"/><pk mz="203.14978385" i="544.289" sn="25.0414" a="9.39322" fwhm="0.0148969" res="13637.1" algo="Sum"/><pk mz="204.03539550" i="508.208" sn="22.9084" a="6.38471" fwhm="0.0150161" res="13587.8" algo="Sum"/><pk mz="204.05668777" i="14285.8" sn="643.557" a="179.144" fwhm="0.011175" res="18260.1" algo="Sum"/><pk mz="204.12348142" i="7970.76" sn="358.244" a="93.9556" fwhm="0.0104341" res="19563.1" algo="Sum"/><pk mz="205.00157651" i="414.122" sn="18.2084" a="6.04485" fwhm="0.0124663" res="16444.4" algo="Sum"/><pk mz="205.03123580" i="391.173" sn="17.1799" a="4.8167" fwhm="0.0137414" res="14920.7" algo="Sum"/><pk mz="205.05780549" i="3030.62" sn="132.964" a="47.1024" fwhm="0.0130671" res="15692.6" algo="Sum"/><pk mz="205.09576869" i="3312.53" sn="145.131" a="39.9039" fwhm="0.0122059" res="16803" algo="Sum"/><pk mz="205.12568417" i="1001.83" sn="43.8589" a="15.1372" fwhm="0.0134408" res="15261.4" algo="Sum"/><pk mz="206.09916357" i="455.4" sn="19.5448" a="10.6943" fwhm="0.022852" res="9018.87" algo="Sum"/><pk mz="206.89424262" i="8791.05" sn="369.955" a="103.605" fwhm="0.0106995" res="19336.8" algo="Sum"/><pk mz="206.98214964" i="685.607" sn="28.8183" a="8.65884" fwhm="0.0108003" res="19164.5" algo="Sum"/><pk mz="207.01458528" i="9043.65" sn="380.134" a="111.042" fwhm="0.0110043" res="18812.1" algo="Sum"/><pk mz="207.05125661" i="1943.32" sn="81.6843" a="30.8978" fwhm="0.0125313" res="16522.7" algo="Sum"/><pk mz="207.11000158" i="974.932" sn="40.9796" a="17.8879" fwhm="0.0162552" res="12741.1" algo="Sum"/><pk mz="208.01626095" i="807.771" sn="33.6938" a="13.2794" fwhm="0.0131242" res="15849.8" algo="Sum"/><pk mz="208.89122957" i="5588.83" sn="229.543" a="67.347" fwhm="0.0110139" res="18966.2" algo="Sum"/><pk mz="208.93629043" i="722.861" sn="29.6889" a="9.63374" fwhm="0.0110471" res="18913.2" algo="Sum"/><pk mz="209.01283706" i="783.919" sn="32.1927" a="10.9527" fwhm="0.0123053" res="16985.5" algo="Sum"/><pk mz="209.11556230" i="1305.95" sn="53.6294" a="19.0575" fwhm="0.0121252" res="17246.3" algo="Sum"/><pk mz="209.15358535" i="402.65" sn="16.5345" a="5.73242" fwhm="0.0122086" res="17131.7" algo="Sum"/><pk mz="210.05073681" i="1900.44" sn="77.2151" a="24.2725" fwhm="0.011231" res="18702.8" algo="Sum"/><pk mz="210.11331050" i="433.776" sn="17.6246" a="7.6106" fwhm="0.0157257" res="13361.2" algo="Sum"/><pk mz="210.88841620" i="954.028" sn="38.3403" a="11.4083" fwhm="0.0108439" res="19447.6" algo="Sum"/><pk mz="211.09445757" i="830.732" sn="33.3241" a="11.9165" fwhm="0.0115289" res="18310" algo="Sum"/><pk mz="211.13096765" i="1068.18" sn="42.7869" a="16.0275" fwhm="0.0116152" res="18177.2" algo="Sum"/><pk mz="212.83939616" i="3072.38" sn="118.564" a="37.1142" fwhm="0.0108584" res="19601.3" algo="Sum"/><pk mz="213.00002733" i="1614.15" sn="61.8332" a="21.0453" fwhm="0.0113559" res="18756.9" algo="Sum"/><pk mz="213.07505087" i="1037.21" sn="39.6518" a="14.6199" fwhm="0.011932" res="17857.4" algo="Sum"/><pk mz="213.11022777" i="1274.96" sn="48.6827" a="18.9" fwhm="0.0118495" res="17984.8" algo="Sum"/><pk mz="213.14669840" i="3048.13" sn="116.24" a="38.3125" fwhm="0.0111387" res="19135.7" algo="Sum"/><pk mz="214.00640165" i="1046.41" sn="39.1519" a="13.7221" fwhm="0.0116046" res="18441.6" algo="Sum"/><pk mz="214.05805983" i="466.055" sn="17.433" a="7.22432" fwhm="0.0125875" res="17005.6" algo="Sum"/><pk mz="214.14991786" i="442.848" sn="16.5645" a="6.31278" fwhm="0.0118896" res="18011.6" algo="Sum"/><pk mz="214.83639158" i="3200.99" sn="117.634" a="38.838" fwhm="0.0109131" res="19686.2" algo="Sum"/><pk mz="215.01673860" i="1446.24" sn="53.0605" a="20.4361" fwhm="0.0123124" res="17463.5" algo="Sum"/><pk mz="215.12553321" i="803.444" sn="29.4767" a="11.052" fwhm="0.0116719" res="18431" algo="Sum"/><pk mz="216.01542102" i="1232.93" sn="44.727" a="17.436" fwhm="0.0119039" res="18146.6" algo="Sum"/><pk mz="216.83377470" i="1195.12" sn="42.7444" a="14.5652" fwhm="0.0104674" res="20715.2" algo="Sum"/><pk mz="216.92299512" i="29207.3" sn="1044.16" a="335.97" fwhm="0.0105338" res="20593.1" algo="Sum"/><pk mz="217.08250372" i="2007.77" sn="71.7615" a="29.4174" fwhm="0.0115326" res="18823.4" algo="Sum"/><pk mz="217.10527776" i="6049.25" sn="216.212" a="83.1675" fwhm="0.0115624" res="18776.8" algo="Sum"/><pk mz="217.15842801" i="685.551" sn="24.4728" a="8.29464" fwhm="0.0101832" res="21325.2" algo="Sum"/><pk mz="217.92668519" i="700.977" sn="24.7553" a="8.62904" fwhm="0.0111759" res="19499.8" algo="Sum"/><pk mz="218.02780296" i="497.091" sn="17.5497" a="7.59924" fwhm="0.0138654" res="15724.5" algo="Sum"/><pk mz="218.10890267" i="595.281" sn="21.0157" a="8.07624" fwhm="0.0119582" res="18239.3" algo="Sum"/><pk mz="218.13931463" i="610.313" sn="21.5325" a="8.81235" fwhm="0.0120008" res="18177" algo="Sum"/><pk mz="218.92022021" i="9320.26" sn="324.089" a="113.874" fwhm="0.0111231" res="19681.6" algo="Sum"/><pk mz="218.96497560" i="464.184" sn="16.1114" a="8.01251" fwhm="0.0157958" res="13862.3" algo="Sum"/><pk mz="219.02720987" i="362137" sn="12537.2" a="3495.63" fwhm="0.00870292" res="25167.1" algo="Sum"/><pk mz="219.08342131" i="3069.93" sn="106.043" a="55.1475" fwhm="0.0131279" res="16688.4" algo="Sum"/><pk mz="219.13744107" i="486.338" sn="16.7664" a="8.31709" fwhm="0.013675" res="16024.7" algo="Sum"/><pk mz="219.17480065" i="557.643" sn="19.2003" a="8.104" fwhm="0.0122933" res="17828.8" algo="Sum"/><pk mz="219.20990195" i="403.873" sn="13.8968" a="6.00977" fwhm="0.0136306" res="16082.2" algo="Sum"/><pk mz="220.03039344" i="22322" sn="754.895" a="279.569" fwhm="0.011138" res="19755" algo="Sum"/><pk mz="220.06712293" i="1050.93" sn="35.4952" a="16.7048" fwhm="0.0137232" res="16036.1" algo="Sum"/><pk mz="220.93491285" i="1042.89" sn="34.6597" a="14.0889" fwhm="0.0121655" res="18160.8" algo="Sum"/><pk mz="221.02568145" i="25007.7" sn="829.393" a="345.152" fwhm="0.012314" res="17949.2" algo="Sum"/><pk mz="221.06343534" i="2522.14" sn="83.6304" a="36.377" fwhm="0.012629" res="17504.5" algo="Sum"/><pk mz="221.11638508" i="959.988" sn="31.8017" a="13.6246" fwhm="0.0123424" res="17915.1" algo="Sum"/><pk mz="221.17601619" i="402.074" sn="13.3196" a="5.46612" fwhm="0.0123344" res="17931.6" algo="Sum"/><pk mz="222.02921890" i="1870.58" sn="61.3142" a="27.9775" fwhm="0.0122242" res="18163.1" algo="Sum"/><pk mz="222.86804400" i="11004.5" sn="357.267" a="134.35" fwhm="0.0108431" res="20553.9" algo="Sum"/><pk mz="222.97282789" i="720.137" sn="23.3738" a="8.36092" fwhm="0.0108141" res="20618.7" algo="Sum"/><pk mz="222.98847675" i="1271.21" sn="41.2602" a="18.751" fwhm="0.0130643" res="17068.5" algo="Sum"/><pk mz="223.02918816" i="622.517" sn="20.2047" a="10.2557" fwhm="0.0149815" res="14887" algo="Sum"/><pk mz="223.06572805" i="428.368" sn="13.9033" a="6.6647" fwhm="0.0155028" res="14388.8" algo="Sum"/><pk mz="223.09559474" i="1515.78" sn="49.1967" a="25.2672" fwhm="0.013136" res="16983.6" algo="Sum"/><pk mz="223.13095769" i="705.68" sn="22.9039" a="10.4703" fwhm="0.0124394" res="17937.5" algo="Sum"/><pk mz="223.16823893" i="457.287" sn="14.8419" a="5.66374" fwhm="0.0111306" res="20050" algo="Sum"/><pk mz="224.12864916" i="488.96" sn="15.7246" a="7.8686" fwhm="0.0134943" res="16609.1" algo="Sum"/><pk mz="224.86521558" i="7691.51" sn="244.615" a="96.5974" fwhm="0.0112298" res="20023.9" algo="Sum"/><pk mz="225.03483330" i="12468.3" sn="396.44" a="160.073" fwhm="0.0112407" res="20019.7" algo="Sum"/><pk mz="225.08551436" i="412.729" sn="13.1226" a="9.05543" fwhm="0.0205919" res="10930.8" algo="Sum"/><pk mz="225.11009850" i="1250.89" sn="39.77" a="17.9327" fwhm="0.0121868" res="18471.6" algo="Sum"/><pk mz="225.14536672" i="655.977" sn="20.8557" a="10.4614" fwhm="0.0146326" res="15386.6" algo="Sum"/><pk mz="226.02529975" i="997.79" sn="31.2681" a="10.8925" fwhm="0.0106091" res="21305" algo="Sum"/><pk mz="226.04351846" i="2094.71" sn="65.6396" a="35.4639" fwhm="0.0150667" res="15002.9" algo="Sum"/><pk mz="226.10678027" i="374.495" sn="11.7132" a="7.26054" fwhm="0.0163589" res="13821.6" algo="Sum"/><pk mz="226.18024907" i="458.683" sn="14.3009" a="5.99096" fwhm="0.0114962" res="19674.3" algo="Sum"/><pk mz="226.86264329" i="1612.92" sn="49.7302" a="21.1283" fwhm="0.0122263" res="18555.2" algo="Sum"/><pk mz="226.95166777" i="33995.3" sn="1045.25" a="409.043" fwhm="0.0109972" res="20637.3" algo="Sum"/><pk mz="226.98251697" i="587.209" sn="18.0355" a="10.0703" fwhm="0.0187017" res="12137" algo="Sum"/><pk mz="227.07952210" i="1844.87" sn="56.4469" a="35.2514" fwhm="0.0148936" res="15246.8" algo="Sum"/><pk mz="227.12586142" i="3638.8" sn="111.124" a="51.6231" fwhm="0.0120497" res="18849.1" algo="Sum"/><pk mz="227.17675442" i="494.404" sn="15.0823" a="9.31993" fwhm="0.0146425" res="15514.8" algo="Sum"/><pk mz="227.23773517" i="467.143" sn="14.2279" a="6.10361" fwhm="0.0113602" res="20002.9" algo="Sum"/><pk mz="227.95529839" i="1162.46" sn="34.8291" a="16.3404" fwhm="0.0123186" res="18504.9" algo="Sum"/><pk mz="228.12903594" i="477.854" sn="14.2572" a="8.0147" fwhm="0.0145338" res="15696.4" algo="Sum"/><pk mz="228.26903503" i="1701.86" sn="50.7615" a="22.1852" fwhm="0.0120784" res="18898.9" algo="Sum"/><pk mz="228.81327289" i="1229.49" sn="36.3132" a="14.978" fwhm="0.0111411" res="20537.7" algo="Sum"/><pk mz="228.95652131" i="477.996" sn="14.0465" a="6.61373" fwhm="0.0149162" res="15349.5" algo="Sum"/><pk mz="228.97306838" i="493.353" sn="14.4978" a="7.06852" fwhm="0.0146725" res="15605.6" algo="Sum"/><pk mz="229.05106095" i="792.883" sn="23.2605" a="12.5432" fwhm="0.0116729" res="19622.5" algo="Sum"/><pk mz="229.08352212" i="398.154" sn="11.6722" a="5.65067" fwhm="0.0142172" res="16113.1" algo="Sum"/><pk mz="229.11939248" i="416.679" sn="12.2071" a="6.49305" fwhm="0.0163146" res="14043.8" algo="Sum"/><pk mz="229.15511442" i="1502.22" sn="44.0093" a="21.2104" fwhm="0.0144935" res="15810.8" algo="Sum"/><pk mz="229.21650280" i="893.733" sn="26.183" a="11.7821" fwhm="0.0120476" res="19025.9" algo="Sum"/><pk mz="229.97775074" i="631.95" sn="18.2947" a="10.2903" fwhm="0.0153227" res="15009" algo="Sum"/><pk mz="230.24839476" i="1172.64" sn="33.9281" a="15.1562" fwhm="0.0116363" res="19787.1" algo="Sum"/><pk mz="230.81037088" i="1292.6" sn="37.0696" a="16.3719" fwhm="0.0117154" res="19701.5" algo="Sum"/><pk mz="230.93899114" i="471.831" sn="13.5" a="7.14811" fwhm="0.0122151" res="18906.1" algo="Sum"/><pk mz="231.09946363" i="436.476" sn="12.4811" a="6.86792" fwhm="0.0163857" res="14103.7" algo="Sum"/><pk mz="231.12064747" i="462.127" sn="13.2147" a="6.6227" fwhm="0.0176077" res="13126.1" algo="Sum"/><pk mz="231.13500334" i="487.179" sn="13.931" a="7.00197" fwhm="0.0117691" res="19639.2" algo="Sum"/><pk mz="232.15426469" i="391.391" sn="11.0959" a="5.76311" fwhm="0.0135886" res="17084.5" algo="Sum"/><pk mz="232.80778654" i="503.999" sn="14.1524" a="6.67147" fwhm="0.0124939" res="18633.7" algo="Sum"/><pk mz="232.89685703" i="39810.5" sn="1117.22" a="488.582" fwhm="0.0112297" res="20739.3" algo="Sum"/><pk mz="233.00100379" i="2389.78" sn="67.0529" a="35.0616" fwhm="0.0124692" res="18686.1" algo="Sum"/><pk mz="233.04489724" i="394.879" sn="11.0789" a="10.2423" fwhm="0.0221585" res="10517.2" algo="Sum"/><pk mz="233.07882183" i="1368.59" sn="38.3979" a="22.0301" fwhm="0.0130404" res="17873.6" algo="Sum"/><pk mz="233.11360304" i="786.901" sn="22.0777" a="11.8577" fwhm="0.0126963" res="18360.8" algo="Sum"/><pk mz="233.15118366" i="1593.96" sn="44.7199" a="23.1126" fwhm="0.0129202" res="18045.4" algo="Sum"/><pk mz="233.90082599" i="932.859" sn="25.9146" a="13.876" fwhm="0.0130501" res="17923.3" algo="Sum"/><pk mz="234.89420887" i="14918.3" sn="407.577" a="199.625" fwhm="0.0121849" res="19277.4" algo="Sum"/><pk mz="234.98172635" i="1094.19" sn="29.876" a="15.5281" fwhm="0.0117216" res="20046.9" algo="Sum"/><pk mz="235.05708967" i="1000.51" sn="27.2755" a="15.3855" fwhm="0.0135553" res="17340.6" algo="Sum"/><pk mz="235.09262946" i="2776.89" sn="75.6317" a="46.5681" fwhm="0.0130472" res="18018.6" algo="Sum"/><pk mz="235.13134995" i="693.957" sn="18.8813" a="10.4803" fwhm="0.0135087" res="17405.9" algo="Sum"/><pk mz="235.16895179" i="822.114" sn="22.3595" a="12.0351" fwhm="0.0127448" res="18452.2" algo="Sum"/><pk mz="235.89732457" i="402.857" sn="10.8557" a="5.28053" fwhm="0.0116988" res="20164.3" algo="Sum"/><pk mz="236.04096996" i="669.091" sn="17.9722" a="9.9486" fwhm="0.0137222" res="17201.4" algo="Sum"/><pk mz="236.89270194" i="957.377" sn="25.4141" a="18.4995" fwhm="0.0154395" res="15343.3" algo="Sum"/><pk mz="236.99861315" i="927.354" sn="24.5751" a="12.7652" fwhm="0.012109" res="19572.2" algo="Sum"/><pk mz="237.07861007" i="603.089" sn="15.9771" a="10.5553" fwhm="0.0160099" res="14808.3" algo="Sum"/><pk mz="237.10997781" i="981.824" sn="26.0106" a="15.8387" fwhm="0.0128769" res="18413.5" algo="Sum"/><pk mz="237.14780197" i="1439.08" sn="38.1243" a="21.4464" fwhm="0.0125481" res="18899.1" algo="Sum"/><pk mz="238.84179064" i="7125.23" sn="187.005" a="92.5044" fwhm="0.0111565" res="21408.4" algo="Sum"/><pk mz="239.06445162" i="2080.64" sn="54.5554" a="27.3032" fwhm="0.0131732" res="18147.8" algo="Sum"/><pk mz="239.08926239" i="10216.2" sn="267.874" a="142.737" fwhm="0.0124157" res="19256.9" algo="Sum"/><pk mz="239.12647101" i="1170.71" sn="30.6966" a="14.1487" fwhm="0.011933" res="20039" algo="Sum"/><pk mz="239.13956034" i="1064.63" sn="27.9151" a="16.0542" fwhm="0.017892" res="13365.7" algo="Sum"/><pk mz="239.16206285" i="2429.69" sn="63.7077" a="35.0475" fwhm="0.0124162" res="19262.2" algo="Sum"/><pk mz="240.09312122" i="1264.55" sn="32.9674" a="18.5714" fwhm="0.0120273" res="19962.3" algo="Sum"/><pk mz="240.16513097" i="392.208" sn="10.225" a="6.24868" fwhm="0.0136764" res="17560.5" algo="Sum"/><pk mz="240.23240051" i="723.938" sn="18.8659" a="10.1907" fwhm="0.0128934" res="18632.2" algo="Sum"/><pk mz="240.83904342" i="5338.66" sn="138.605" a="72.0917" fwhm="0.0120631" res="19965" algo="Sum"/><pk mz="240.96744613" i="2593.15" sn="67.282" a="34.9407" fwhm="0.0117696" res="20473.7" algo="Sum"/><pk mz="241.00887381" i="3173.87" sn="82.344" a="45.3212" fwhm="0.0127991" res="18830.1" algo="Sum"/><pk mz="241.02887082" i="1324.38" sn="34.36" a="18.2154" fwhm="0.0134938" res="17862.2" algo="Sum"/><pk mz="241.08244935" i="543.666" sn="14.105" a="12.6737" fwhm="0.0267066" res="9027.07" algo="Sum"/><pk mz="241.10450185" i="850.561" sn="22.0672" a="12.4185" fwhm="0.0137506" res="17534.1" algo="Sum"/><pk mz="241.15601273" i="1289.42" sn="33.4532" a="18.8847" fwhm="0.0148977" res="16187.5" algo="Sum"/><pk mz="241.17924488" i="452.003" sn="11.7269" a="6.33528" fwhm="0.0136952" res="17610.6" algo="Sum"/><pk mz="242.01813759" i="959.411" sn="24.5723" a="16.0952" fwhm="0.0143121" res="16910.1" algo="Sum"/><pk mz="242.83660803" i="1378.46" sn="34.7515" a="18.725" fwhm="0.0125571" res="19338.7" algo="Sum"/><pk mz="242.92556136" i="28905.7" sn="727.471" a="371.625" fwhm="0.0117985" res="20589.6" algo="Sum"/><pk mz="243.00968499" i="608.606" sn="15.2718" a="14.2205" fwhm="0.0207695" res="11700.3" algo="Sum"/><pk mz="243.05368953" i="1025.61" sn="25.6993" a="18.9415" fwhm="0.0164547" res="14771.1" algo="Sum"/><pk mz="243.09928075" i="3439.21" sn="86.0242" a="50.5363" fwhm="0.0134474" res="18077.8" algo="Sum"/><pk mz="243.15571685" i="420.279" sn="10.4957" a="6.22699" fwhm="0.0206815" res="11757.2" algo="Sum"/><pk mz="243.17184952" i="446.074" sn="11.1371" a="6.7743" fwhm="0.0165959" res="14652.5" algo="Sum"/><pk mz="243.21135842" i="457.477" sn="11.4049" a="6.94719" fwhm="0.0145631" res="16700.5" algo="Sum"/><pk mz="243.92899093" i="1110.42" sn="27.3114" a="16.8823" fwhm="0.0128173" res="19031.2" algo="Sum"/><pk mz="244.07955076" i="611.652" sn="14.998" a="9.74098" fwhm="0.0144097" res="16938.5" algo="Sum"/><pk mz="244.10133090" i="613.078" sn="15.0332" a="11.4952" fwhm="0.0160285" res="15229.2" algo="Sum"/><pk mz="244.78698124" i="451.282" sn="10.9861" a="6.7207" fwhm="0.0135155" res="18111.6" algo="Sum"/><pk mz="244.92450309" i="2190.45" sn="53.1138" a="33.9918" fwhm="0.0142105" res="17235.5" algo="Sum"/><pk mz="245.04598840" i="1340.45" sn="32.4135" a="20.3683" fwhm="0.0135961" res="18023.2" algo="Sum"/><pk mz="245.07867031" i="3600.71" sn="87.0085" a="53.1913" fwhm="0.012645" res="19381.4" algo="Sum"/><pk mz="245.11057694" i="473.342" sn="11.438" a="8.49341" fwhm="0.0213014" res="11506.8" algo="Sum"/><pk mz="245.13735357" i="687.615" sn="16.6158" a="8.93828" fwhm="0.0161582" res="15171.1" algo="Sum"/><pk mz="245.14899175" i="636.134" sn="15.3718" a="10.1002" fwhm="0.0188506" res="13004.8" algo="Sum"/><pk mz="245.18982327" i="402.62" sn="9.72906" a="6.55834" fwhm="0.0144604" res="16955.9" algo="Sum"/><pk mz="245.22653488" i="386.88" sn="9.34902" a="5.12458" fwhm="0.011966" res="20493.6" algo="Sum"/><pk mz="245.95040065" i="471.76" sn="11.2787" a="6.8542" fwhm="0.0125317" res="19626.2" algo="Sum"/><pk mz="246.08170308" i="485.664" sn="11.6023" a="8.86491" fwhm="0.0150903" res="16307.3" algo="Sum"/><pk mz="246.78411480" i="570.572" sn="13.5249" a="8.6634" fwhm="0.0134669" res="18325.3" algo="Sum"/><pk mz="247.09245365" i="2292.32" sn="54.1155" a="32.6558" fwhm="0.0121878" res="20273.7" algo="Sum"/><pk mz="247.13085579" i="1233.01" sn="29.1075" a="19.4261" fwhm="0.0133033" res="18576.7" algo="Sum"/><pk mz="247.16812479" i="377.575" sn="8.91286" a="6.09545" fwhm="0.0136024" res="18170.9" algo="Sum"/><pk mz="247.24236507" i="386.877" sn="9.13039" a="6.90743" fwhm="0.0144449" res="17116.3" algo="Sum"/><pk mz="248.87054775" i="24564.4" sn="568.851" a="322.661" fwhm="0.0121169" res="20539.1" algo="Sum"/><pk mz="248.97476327" i="503.33" sn="11.6519" a="8.55528" fwhm="0.0147602" res="16868" algo="Sum"/><pk mz="248.99908532" i="652.879" sn="15.1138" a="9.41816" fwhm="0.0130863" res="19027.4" algo="Sum"/><pk mz="249.06075538" i="2573.87" sn="59.5695" a="37.7205" fwhm="0.0147925" res="16837" algo="Sum"/><pk mz="249.09789622" i="1212.79" sn="28.0688" a="17.0651" fwhm="0.0166922" res="14923" algo="Sum"/><pk mz="249.10756805" i="1340.24" sn="31.0185" a="21.6445" fwhm="0.0150845" res="16514.1" algo="Sum"/><pk mz="249.15633728" i="5328.5" sn="123.322" a="90.5642" fwhm="0.014364" res="17345.9" algo="Sum"/><pk mz="249.18422876" i="1593.29" sn="36.875" a="24.0659" fwhm="0.0141373" res="17626" algo="Sum"/><pk mz="249.87502038" i="610.569" sn="13.979" a="9.63312" fwhm="0.0130893" res="19090" algo="Sum"/><pk mz="250.15957228" i="738.328" sn="16.8684" a="13.7749" fwhm="0.0195734" res="12780.6" algo="Sum"/><pk mz="250.17846365" i="995.986" sn="22.7509" a="18.4503" fwhm="0.0190881" res="13106.5" algo="Sum"/><pk mz="250.86810984" i="11371.5" sn="258.155" a="155.416" fwhm="0.012428" res="20185.7" algo="Sum"/><pk mz="250.91987050" i="1019.51" sn="23.1239" a="15.6218" fwhm="0.0131356" res="19102.2" algo="Sum"/><pk mz="250.95598342" i="493.909" sn="11.1915" a="8.88056" fwhm="0.0143089" res="17538.5" algo="Sum"/><pk mz="251.05125563" i="533.007" sn="12.0498" a="11.1812" fwhm="0.0196557" res="12772.4" algo="Sum"/><pk mz="251.12578350" i="1499.33" sn="33.824" a="23.9264" fwhm="0.0129371" res="19411.2" algo="Sum"/><pk mz="251.16207146" i="860.34" sn="19.4042" a="14.2466" fwhm="0.0146579" res="17134.9" algo="Sum"/><pk mz="251.19817961" i="1566.93" sn="35.3124" a="23.5474" fwhm="0.0128143" res="19602.9" algo="Sum"/><pk mz="252.15909521" i="441.273" sn="9.83087" a="8.96995" fwhm="0.0171232" res="14726.2" algo="Sum"/><pk mz="252.86649015" i="1258.49" sn="27.8183" a="18.6175" fwhm="0.0128643" res="19656.5" algo="Sum"/><pk mz="252.91743990" i="635.568" sn="14.0325" a="9.86883" fwhm="0.0147371" res="17162" algo="Sum"/><pk mz="252.97098200" i="412.583" sn="9.10434" a="9.71214" fwhm="0.0153971" res="16429.8" algo="Sum"/><pk mz="253.05439583" i="433.789" sn="9.56664" a="8.72826" fwhm="0.0178302" res="14192.5" algo="Sum"/><pk mz="253.10548998" i="487.92" sn="10.7607" a="8.21917" fwhm="0.0166005" res="15246.9" algo="Sum"/><pk mz="253.14143427" i="2129.97" sn="46.9749" a="31.6945" fwhm="0.0130419" res="19409.9" algo="Sum"/><pk mz="253.17733138" i="375.87" sn="8.28954" a="7.11398" fwhm="0.0192882" res="13126" algo="Sum"/><pk mz="254.14448342" i="405.535" sn="8.84311" a="8.60809" fwhm="0.0163709" res="15524.2" algo="Sum"/><pk mz="254.81901276" i="4551.67" sn="98.1944" a="84.297" fwhm="0.0172689" res="14756" algo="Sum"/><pk mz="255.06282683" i="1189.72" sn="25.6364" a="18.8418" fwhm="0.0137178" res="18593.6" algo="Sum"/><pk mz="255.12112900" i="970.75" sn="20.9179" a="20.4986" fwhm="0.0229333" res="11124.5" algo="Sum"/><pk mz="255.15673044" i="3550.77" sn="76.5127" a="60.8236" fwhm="0.0137016" res="18622.4" algo="Sum"/><pk mz="255.26875099" i="904.948" sn="19.4958" a="13.4373" fwhm="0.013081" res="19514.4" algo="Sum"/><pk mz="255.97822592" i="977.432" sn="20.8576" a="13.7212" fwhm="0.0126646" res="20212.2" algo="Sum"/><pk mz="256.15659139" i="1184.6" sn="25.2594" a="21.7419" fwhm="0.0156166" res="16402.9" algo="Sum"/><pk mz="256.26442799" i="950.085" sn="20.2323" a="13.8246" fwhm="0.0134474" res="19056.8" algo="Sum"/><pk mz="256.29995860" i="12441.6" sn="264.631" a="178.829" fwhm="0.0129819" res="19742.8" algo="Sum"/><pk mz="256.81738250" i="4651.34" sn="98.1892" a="86.1125" fwhm="0.0171129" res="15007.2" algo="Sum"/><pk mz="256.94139362" i="1291.01" sn="27.2369" a="20.5488" fwhm="0.0131681" res="19512.4" algo="Sum"/><pk mz="256.98248048" i="479.247" sn="10.1103" a="6.97299" fwhm="0.0125066" res="20547.8" algo="Sum"/><pk mz="257.07479800" i="1516.15" sn="31.981" a="27.0878" fwhm="0.0145234" res="17700.7" algo="Sum"/><pk mz="257.11534703" i="390.707" sn="8.24096" a="6.68281" fwhm="0.0222976" res="11531.1" algo="Sum"/><pk mz="257.15156406" i="1387.52" sn="29.2661" a="21.7105" fwhm="0.0159487" res="16123.7" algo="Sum"/><pk mz="257.18781786" i="522.754" sn="11.0261" a="10.6547" fwhm="0.0191758" res="13412.1" algo="Sum"/><pk mz="257.24809660" i="648.315" sn="13.6728" a="9.75356" fwhm="0.0132905" res="19355.9" algo="Sum"/><pk mz="257.30344898" i="2496.78" sn="52.5611" a="36.1352" fwhm="0.0131446" res="19574.8" algo="Sum"/><pk mz="258.27905995" i="947.098" sn="19.5872" a="13.1582" fwhm="0.012311" res="20979.6" algo="Sum"/><pk mz="258.81573114" i="2016.99" sn="41.5052" a="36.6809" fwhm="0.0156477" res="16540.2" algo="Sum"/><pk mz="258.89940323" i="10444.1" sn="214.917" a="149.669" fwhm="0.0130615" res="19821.5" algo="Sum"/><pk mz="258.98178211" i="635.93" sn="13.0713" a="10.2318" fwhm="0.0132358" res="19566.7" algo="Sum"/><pk mz="259.02770086" i="487.219" sn="10.0014" a="8.82142" fwhm="0.0159922" res="16197.1" algo="Sum"/><pk mz="259.06204102" i="431.367" sn="8.84614" a="9.0686" fwhm="0.0236889" res="10936" algo="Sum"/><pk mz="259.09403560" i="675.793" sn="13.8444" a="11.7995" fwhm="0.0159541" res="16240" algo="Sum"/><pk mz="259.13044940" i="2787.81" sn="57.0524" a="46.7232" fwhm="0.0139722" res="18546.2" algo="Sum"/><pk mz="259.16730659" i="898.935" sn="18.379" a="16.6418" fwhm="0.0165826" res="15628.9" algo="Sum"/><pk mz="259.90351201" i="460.534" sn="9.33144" a="6.71148" fwhm="0.0174695" res="14877.6" algo="Sum"/><pk mz="260.13412006" i="459.143" sn="9.27534" a="8.98353" fwhm="0.0161207" res="16136.7" algo="Sum"/><pk mz="260.81346198" i="407.636" sn="8.18011" a="8.30165" fwhm="0.0163298" res="15971.6" algo="Sum"/><pk mz="260.89795030" i="1639.86" sn="32.8564" a="25.0194" fwhm="0.014013" res="18618.3" algo="Sum"/><pk mz="260.94904963" i="2205.07" sn="44.1423" a="34.0757" fwhm="0.0134285" res="19432.4" algo="Sum"/><pk mz="261.01314338" i="1935.16" sn="38.7093" a="36.6277" fwhm="0.0174723" res="14938.6" algo="Sum"/><pk mz="261.04422934" i="1874.69" sn="37.4825" a="32.6097" fwhm="0.016546" res="15776.9" algo="Sum"/><pk mz="261.07426470" i="528.461" sn="10.5603" a="7.98059" fwhm="0.01513" res="17255.4" algo="Sum"/><pk mz="261.10971116" i="17109.8" sn="341.83" a="243.248" fwhm="0.0131058" res="19923.3" algo="Sum"/><pk mz="261.18335472" i="499.683" sn="9.98307" a="8.60764" fwhm="0.0153026" res="17067.9" algo="Sum"/><pk mz="261.92352444" i="488.808" sn="9.68473" a="7.30297" fwhm="0.0128825" res="20331.8" algo="Sum"/><pk mz="262.11324736" i="2525.94" sn="50.0124" a="37.4557" fwhm="0.0136575" res="19192" algo="Sum"/><pk mz="262.91547568" i="569.583" sn="11.1783" a="9.13787" fwhm="0.0155553" res="16901.9" algo="Sum"/><pk mz="262.94617584" i="744.094" sn="14.6034" a="11.7454" fwhm="0.0145051" res="18127.8" algo="Sum"/><pk mz="263.00936806" i="921.545" sn="18.0823" a="16.938" fwhm="0.015514" res="16953" algo="Sum"/><pk mz="263.08834523" i="8148.03" sn="159.898" a="132.565" fwhm="0.0139481" res="18862" algo="Sum"/><pk mz="263.12406495" i="883.826" sn="17.3428" a="18.4362" fwhm="0.0248086" res="10606.1" algo="Sum"/><pk mz="263.16207077" i="764.299" sn="14.9945" a="11.3865" fwhm="0.0137282" res="19169.5" algo="Sum"/><pk mz="263.19813069" i="5864.48" sn="115.053" a="84.0282" fwhm="0.013423" res="19607.9" algo="Sum"/><pk mz="263.23557919" i="866.176" sn="16.9931" a="14.7406" fwhm="0.0152815" res="17225.8" algo="Sum"/><pk mz="264.09156158" i="1026.06" sn="19.9957" a="18.3432" fwhm="0.0149957" res="17611.1" algo="Sum"/><pk mz="264.20153274" i="1008.39" sn="19.6453" a="16.1539" fwhm="0.0147687" res="17889.3" algo="Sum"/><pk mz="264.84619062" i="8350.15" sn="161.682" a="144.717" fwhm="0.0160796" res="16470.9" algo="Sum"/><pk mz="264.97301538" i="669.089" sn="12.9528" a="12.1981" fwhm="0.0145018" res="18271.7" algo="Sum"/><pk mz="265.03355858" i="1485.88" sn="28.7649" a="35.9753" fwhm="0.0219393" res="12080.3" algo="Sum"/><pk mz="265.10431393" i="641.284" sn="12.4145" a="10.8431" fwhm="0.0246455" res="10756.7" algo="Sum"/><pk mz="265.13687180" i="1442.2" sn="27.9192" a="37.2963" fwhm="0.0230666" res="11494.4" algo="Sum"/><pk mz="265.17781793" i="929.536" sn="17.9963" a="18.2445" fwhm="0.0158506" res="16729.8" algo="Sum"/><pk mz="265.21335197" i="810.222" sn="15.6863" a="13.3972" fwhm="0.0140787" res="18837.8" algo="Sum"/><pk mz="265.25282555" i="616.042" sn="11.9269" a="9.23645" fwhm="0.0129207" res="20529.3" algo="Sum"/><pk mz="266.14995891" i="422.367" sn="8.12848" a="8.51174" fwhm="0.027576" res="9651.5" algo="Sum"/><pk mz="266.17284921" i="2406.64" sn="46.2883" a="39.3234" fwhm="0.0134003" res="19863.1" algo="Sum"/><pk mz="266.84482056" i="5333.57" sn="101.401" a="96.0473" fwhm="0.0169211" res="15770" algo="Sum"/><pk mz="266.89420902" i="1074.49" sn="20.428" a="18.1145" fwhm="0.0147698" res="18070.3" algo="Sum"/><pk mz="267.05869610" i="431.037" sn="8.18115" a="9.16213" fwhm="0.0176155" res="15160.5" algo="Sum"/><pk mz="267.09983503" i="390.779" sn="7.41155" a="5.93711" fwhm="0.0141257" res="18908.8" algo="Sum"/><pk mz="267.12170144" i="637.424" sn="12.0836" a="13.267" fwhm="0.0223258" res="11964.7" algo="Sum"/><pk mz="267.15719233" i="1483.41" sn="28.1056" a="25.5186" fwhm="0.0196587" res="13589.7" algo="Sum"/><pk mz="267.21004942" i="428.082" sn="8.10115" a="4.8144" fwhm="0.0155795" res="17151.4" algo="Sum"/><pk mz="267.22938993" i="461.787" sn="8.73658" a="6.88224" fwhm="0.0161042" res="16593.7" algo="Sum"/><pk mz="268.26526149" i="407.517" sn="7.58909" a="6.61684" fwhm="0.0139279" res="19261" algo="Sum"/><pk mz="268.84413189" i="1291.24" sn="23.8688" a="23.6287" fwhm="0.0175389" res="15328.4" algo="Sum"/><pk mz="268.89142011" i="700.783" sn="12.9388" a="11.6677" fwhm="0.014286" res="18822.1" algo="Sum"/><pk mz="269.07643759" i="456.604" sn="8.39074" a="8.83736" fwhm="0.0164278" res="16379.3" algo="Sum"/><pk mz="269.11542868" i="377.045" sn="6.92835" a="8.48064" fwhm="0.0265025" res="10154.3" algo="Sum"/><pk mz="269.13608963" i="824.179" sn="15.1443" a="13.0464" fwhm="0.0164815" res="16329.6" algo="Sum"/><pk mz="269.17472103" i="512.734" sn="9.42126" a="7.7135" fwhm="0.0190769" res="14110" algo="Sum"/><pk mz="269.18673218" i="506.901" sn="9.31409" a="8.81364" fwhm="0.0204016" res="13194.4" algo="Sum"/><pk mz="269.22607902" i="905.7" sn="16.6391" a="16.2746" fwhm="0.0150321" res="17910" algo="Sum"/><pk mz="269.28388921" i="469.1" sn="8.61806" a="7.60984" fwhm="0.0117131" res="22989.9" algo="Sum"/><pk mz="269.99378626" i="485.752" sn="8.84235" a="8.19743" fwhm="0.0150514" res="17938.1" algo="Sum"/><pk mz="270.79752955" i="3030.39" sn="54.8021" a="45.6484" fwhm="0.0138074" res="19612.5" algo="Sum"/><pk mz="270.97761345" i="6117.95" sn="110.569" a="95.7207" fwhm="0.0137015" res="19777.2" algo="Sum"/><pk mz="271.03880507" i="847.663" sn="15.3197" a="19.3896" fwhm="0.0178142" res="15214.8" algo="Sum"/><pk mz="271.09151667" i="560.712" sn="10.1332" a="11.4584" fwhm="0.0183204" res="14797.3" algo="Sum"/><pk mz="271.11613236" i="499.471" sn="9.02644" a="8.06052" fwhm="0.022409" res="12098.5" algo="Sum"/><pk mz="271.14610349" i="763.625" sn="13.8002" a="12.6452" fwhm="0.0232972" res="11638.6" algo="Sum"/><pk mz="271.16670825" i="1858.3" sn="33.5833" a="25.9879" fwhm="0.0138048" res="19642.9" algo="Sum"/><pk mz="271.18826827" i="2008.24" sn="36.2929" a="36.5899" fwhm="0.0151309" res="17922.8" algo="Sum"/><pk mz="271.24219868" i="546.189" sn="9.87073" a="10.4841" fwhm="0.0157184" res="17256.3" algo="Sum"/><pk mz="271.95620562" i="786.705" sn="14.1161" a="20.5542" fwhm="0.0281397" res="9664.49" algo="Sum"/><pk mz="272.23927125" i="392.915" sn="7.0396" a="7.2591" fwhm="0.0162088" res="16795.8" algo="Sum"/><pk mz="272.79451381" i="4065.39" sn="72.444" a="61.3824" fwhm="0.0138849" res="19646.9" algo="Sum"/><pk mz="272.94495457" i="729.082" sn="12.9818" a="15.1747" fwhm="0.0173325" res="15747.6" algo="Sum"/><pk mz="273.08300718" i="375.102" sn="6.67642" a="7.79552" fwhm="0.024056" res="11352" algo="Sum"/><pk mz="273.11033239" i="447.527" sn="7.96553" a="9.64408" fwhm="0.0197487" res="13829.3" algo="Sum"/><pk mz="273.14562513" i="848.307" sn="15.099" a="16.2489" fwhm="0.0168393" res="16220.7" algo="Sum"/><pk mz="273.18166532" i="1347.9" sn="23.9925" a="29.6134" fwhm="0.0189943" res="14382.3" algo="Sum"/><pk mz="273.22072615" i="430.486" sn="7.66188" a="7.73502" fwhm="0.01651" res="16548.8" algo="Sum"/><pk mz="273.25751253" i="428.61" sn="7.62732" a="7.94818" fwhm="0.0160073" res="17070.9" algo="Sum"/><pk mz="274.14185944" i="764.754" sn="13.5383" a="15.6784" fwhm="0.0163846" res="16731.7" algo="Sum"/><pk mz="274.79183250" i="2147.4" sn="37.6429" a="33.7146" fwhm="0.0140038" res="19622.6" algo="Sum"/><pk mz="274.87773731" i="3010.82" sn="52.7781" a="58.9061" fwhm="0.0186758" res="14718.4" algo="Sum"/><pk mz="274.95650385" i="431.993" sn="7.57262" a="11.5286" fwhm="0.0214574" res="12814.1" algo="Sum"/><pk mz="275.03672706" i="409.085" sn="7.16959" a="7.52333" fwhm="0.0207882" res="13230.4" algo="Sum"/><pk mz="275.10543867" i="618.429" sn="10.8302" a="14.5047" fwhm="0.0212845" res="12925.2" algo="Sum"/><pk mz="275.12751825" i="410.344" sn="7.18204" a="4.66746" fwhm="0.0130839" res="21027.9" algo="Sum"/><pk mz="275.14521981" i="487.113" sn="8.52266" a="5.141" fwhm="0.0113047" res="24339.1" algo="Sum"/><pk mz="275.16145184" i="812.038" sn="14.2049" a="16.0966" fwhm="0.023529" res="11694.5" algo="Sum"/><pk mz="275.19893348" i="424.602" sn="7.42279" a="7.62089" fwhm="0.0151599" res="18153.1" algo="Sum"/><pk mz="275.93880031" i="415.84" sn="7.22429" a="7.35587" fwhm="0.0163223" res="16905.7" algo="Sum"/><pk mz="276.11958673" i="388.383" sn="6.72053" a="8.77778" fwhm="0.0198893" res="13882.8" algo="Sum"/><pk mz="276.78954761" i="555.423" sn="9.55787" a="10.3458" fwhm="0.0139402" res="19855.5" algo="Sum"/><pk mz="276.87711946" i="1600.63" sn="27.4628" a="26.7258" fwhm="0.0156179" res="17728.2" algo="Sum"/><pk mz="276.92293234" i="3244.21" sn="55.5811" a="52.4742" fwhm="0.0141307" res="19597.2" algo="Sum"/><pk mz="276.98491691" i="943.269" sn="16.1315" a="18.6421" fwhm="0.017186" res="16116.9" algo="Sum"/><pk mz="277.01779589" i="783.972" sn="13.3954" a="17.6213" fwhm="0.017041" res="16256" algo="Sum"/><pk mz="277.08350505" i="1304.84" sn="22.2601" a="22.8227" fwhm="0.0181814" res="15239.9" algo="Sum"/><pk mz="277.10397939" i="1629" sn="27.7762" a="28.749" fwhm="0.01665" res="16642.9" algo="Sum"/><pk mz="277.14204297" i="634.402" sn="10.8084" a="14.3046" fwhm="0.0204389" res="13559.6" algo="Sum"/><pk mz="277.17781190" i="925.633" sn="15.7591" a="15.9768" fwhm="0.0146199" res="18959" algo="Sum"/><pk mz="277.21473519" i="1047.13" sn="17.8186" a="17.4764" fwhm="0.0150444" res="18426.5" algo="Sum"/><pk mz="277.25023453" i="572.382" sn="9.74007" a="9.84331" fwhm="0.0140829" res="19687" algo="Sum"/><pk mz="278.24619546" i="1164.52" sn="19.6634" a="18.5678" fwhm="0.0150258" res="18517.9" algo="Sum"/><pk mz="278.89186138" i="1404.42" sn="23.4308" a="22.5882" fwhm="0.0157945" res="17657.5" algo="Sum"/><pk mz="278.92009586" i="1279.31" sn="21.3269" a="20.7091" fwhm="0.0153116" res="18216.3" algo="Sum"/><pk mz="278.98199431" i="476.528" sn="7.92774" a="9.58993" fwhm="0.017302" res="16124.3" algo="Sum"/><pk mz="279.05795729" i="1309.23" sn="21.7674" a="22.3241" fwhm="0.0153011" res="18237.7" algo="Sum"/><pk mz="279.08425654" i="2167.41" sn="36.0357" a="41.8137" fwhm="0.0152566" res="18292.6" algo="Sum"/><pk mz="279.15761361" i="3666.47" sn="60.9443" a="61.9344" fwhm="0.0147255" res="18957.4" algo="Sum"/><pk mz="279.19284093" i="679.766" sn="11.3017" a="12.2422" fwhm="0.0176655" res="15804.4" algo="Sum"/><pk mz="279.23001845" i="1480.51" sn="24.6131" a="26.0231" fwhm="0.0148566" res="18795" algo="Sum"/><pk mz="280.09099880" i="824.24" sn="13.5618" a="16.4617" fwhm="0.016355" res="17125.7" algo="Sum"/><pk mz="280.15991593" i="883.67" sn="14.5392" a="19.9811" fwhm="0.0174369" res="16067" algo="Sum"/><pk mz="280.82635135" i="2732.34" sn="44.5057" a="44.9054" fwhm="0.0143082" res="19626.9" algo="Sum"/><pk mz="280.88873470" i="537.943" sn="8.7597" a="9.976" fwhm="0.0148922" res="18861.4" algo="Sum"/><pk mz="280.92880900" i="382.123" sn="6.22125" a="10.4715" fwhm="0.022967" res="12231.8" algo="Sum"/><pk mz="281.00941338" i="414.657" sn="6.75159" a="7.04446" fwhm="0.0167244" res="16802.3" algo="Sum"/><pk mz="281.15079233" i="2053.19" sn="33.4278" a="45.4992" fwhm="0.0177325" res="15855.1" algo="Sum"/><pk mz="281.17044114" i="971.797" sn="15.8217" a="16.3136" fwhm="0.0183354" res="15334.9" algo="Sum"/><pk mz="281.18677840" i="718.02" sn="11.69" a="4.69725" fwhm="0.00661363" res="42516.2" algo="Sum"/><pk mz="281.20833382" i="2177.64" sn="35.4539" a="38.2379" fwhm="0.0143949" res="19535.2" algo="Sum"/><pk mz="281.24600456" i="680.233" sn="11.075" a="12.4015" fwhm="0.0154842" res="18163.5" algo="Sum"/><pk mz="282.15272141" i="540.96" sn="8.74527" a="16.0047" fwhm="0.0234314" res="12041.7" algo="Sum"/><pk mz="282.20497106" i="1776.77" sn="28.7182" a="34.3308" fwhm="0.0221582" res="12735.9" algo="Sum"/><pk mz="282.27904140" i="2239.29" sn="36.1422" a="37.1427" fwhm="0.0149871" res="18834.9" algo="Sum"/><pk mz="282.82350834" i="2977.35" sn="47.6192" a="46.178" fwhm="0.013945" res="20281.3" algo="Sum"/><pk mz="282.86767985" i="542.144" sn="8.67024" a="10.4235" fwhm="0.0150256" res="18825.8" algo="Sum"/><pk mz="283.03030250" i="924.702" sn="14.7828" a="17.6106" fwhm="0.0161232" res="17554.2" algo="Sum"/><pk mz="283.12933448" i="581.402" sn="9.29326" a="7.46274" fwhm="0.0174454" res="16229.4" algo="Sum"/><pk mz="283.15427970" i="1366.45" sn="21.8363" a="20.347" fwhm="0.0180962" res="15647.2" algo="Sum"/><pk mz="283.16402034" i="1320.82" sn="21.1071" a="24.2993" fwhm="0.0154039" res="18382.6" algo="Sum"/><pk mz="283.20556998" i="1046.83" sn="16.7147" a="26.5382" fwhm="0.018133" res="15618.3" algo="Sum"/><pk mz="283.26309254" i="645.332" sn="10.2825" a="10.6938" fwhm="0.0152931" res="18522.3" algo="Sum"/><pk mz="283.29884881" i="876.413" sn="13.9443" a="15.8361" fwhm="0.0186216" res="15213.4" algo="Sum"/><pk mz="284.29579696" i="1303.44" sn="20.4975" a="22.0209" fwhm="0.0159358" res="17840.1" algo="Sum"/><pk mz="284.33124637" i="2993.66" sn="47.0466" a="48.8365" fwhm="0.0143017" res="19881" algo="Sum"/><pk mz="284.82101577" i="1081.11" sn="16.9301" a="21.2269" fwhm="0.0162752" res="17500.4" algo="Sum"/><pk mz="284.86518348" i="396.34" sn="6.20743" a="6.66594" fwhm="0.0138685" res="20540.4" algo="Sum"/><pk mz="284.90987273" i="1922.8" sn="30.0967" a="29.7763" fwhm="0.0132596" res="21487" algo="Sum"/><pk mz="284.99292997" i="588.551" sn="9.18739" a="11.9873" fwhm="0.0166258" res="17141.6" algo="Sum"/><pk mz="285.07099554" i="1922.96" sn="29.9412" a="34.7819" fwhm="0.0150505" res="18940.9" algo="Sum"/><pk mz="285.13067537" i="1431.22" sn="22.2411" a="23.6414" fwhm="0.0166955" res="17078.3" algo="Sum"/><pk mz="285.16575636" i="1760.61" sn="27.345" a="40.7341" fwhm="0.0261929" res="10887.1" algo="Sum"/><pk mz="285.22100905" i="1561.27" sn="24.2481" a="28.4567" fwhm="0.0151437" res="18834.3" algo="Sum"/><pk mz="285.27932751" i="442.983" sn="6.87842" a="9.755" fwhm="0.0251632" res="11337.2" algo="Sum"/><pk mz="285.33445854" i="614.217" sn="9.53625" a="10.7594" fwhm="0.0156237" res="18262.9" algo="Sum"/><pk mz="285.96793805" i="440.834" sn="6.78539" a="6.67116" fwhm="0.0194699" res="14687.7" algo="Sum"/><pk mz="285.98898323" i="701.19" sn="10.7871" a="12.9457" fwhm="0.0173757" res="16459.1" algo="Sum"/><pk mz="286.16861873" i="463.464" sn="7.11441" a="9.21402" fwhm="0.0243051" res="11774" algo="Sum"/><pk mz="286.22429331" i="378.624" sn="5.81246" a="7.54891" fwhm="0.0184224" res="15536.8" algo="Sum"/><pk mz="286.77121372" i="2021.98" sn="30.8633" a="32.514" fwhm="0.014747" res="19446" algo="Sum"/><pk mz="286.90712218" i="630.552" sn="9.58865" a="10.2656" fwhm="0.0148179" res="19362.2" algo="Sum"/><pk mz="286.95143520" i="5307.04" sn="80.6497" a="93.4272" fwhm="0.0144573" res="19848.2" algo="Sum"/><pk mz="287.01245715" i="911.026" sn="13.8396" a="19.4186" fwhm="0.0179656" res="15975.7" algo="Sum"/><pk mz="287.05607698" i="1100.42" sn="16.7142" a="24.6287" fwhm="0.0209602" res="13695.3" algo="Sum"/><pk mz="287.09944499" i="784.128" sn="11.9101" a="19.5603" fwhm="0.0248458" res="11555.3" algo="Sum"/><pk mz="287.12649533" i="466.29" sn="7.08247" a="6.68466" fwhm="0.0198434" res="14469.6" algo="Sum"/><pk mz="287.14387081" i="537.816" sn="8.16888" a="5.95748" fwhm="0.0133665" res="21482.4" algo="Sum"/><pk mz="287.16138052" i="1014.96" sn="15.4159" a="20.124" fwhm="0.017653" res="16267" algo="Sum"/><pk mz="287.19757176" i="1022.23" sn="15.5263" a="19.056" fwhm="0.0154515" res="18587.1" algo="Sum"/><pk mz="287.23698483" i="2504.57" sn="38.0394" a="41.5607" fwhm="0.0146887" res="19554.9" algo="Sum"/><pk mz="287.93958045" i="523.879" sn="7.88699" a="11.7262" fwhm="0.0222729" res="12927.8" algo="Sum"/><pk mz="288.21587929" i="646.134" sn="9.72083" a="12.8274" fwhm="0.0194997" res="14780.5" algo="Sum"/><pk mz="288.23837110" i="556.029" sn="8.36524" a="12.1424" fwhm="0.0239015" res="12059.4" algo="Sum"/><pk mz="288.29016534" i="826.955" sn="12.4409" a="14.5855" fwhm="0.0148545" res="19407.6" algo="Sum"/><pk mz="288.76870834" i="2929.77" sn="43.7994" a="45.8637" fwhm="0.0145585" res="19835.1" algo="Sum"/><pk mz="288.92128814" i="2585.31" sn="38.6173" a="43.6659" fwhm="0.014914" res="19372.5" algo="Sum"/><pk mz="288.95028513" i="514.081" sn="7.67893" a="10.1051" fwhm="0.0188301" res="15345.1" algo="Sum"/><pk mz="289.11929221" i="443.52" sn="6.62144" a="6.965" fwhm="0.018575" res="15564.9" algo="Sum"/><pk mz="289.15541375" i="714.19" sn="10.6624" a="10.2271" fwhm="0.0201201" res="14371.5" algo="Sum"/><pk mz="289.17748999" i="1263.08" sn="18.8569" a="23.9589" fwhm="0.0174745" res="16548.5" algo="Sum"/><pk mz="289.21573009" i="794.156" sn="11.8559" a="14.2422" fwhm="0.0165101" res="17517.5" algo="Sum"/><pk mz="289.25154889" i="869.875" sn="12.9856" a="15.3445" fwhm="0.0163017" res="17743.7" algo="Sum"/><pk mz="290.76603404" i="1740.55" sn="25.7688" a="27.8606" fwhm="0.0138348" res="21017.1" algo="Sum"/><pk mz="290.85512026" i="2200.65" sn="32.5765" a="37.9141" fwhm="0.015815" res="18391.1" algo="Sum"/><pk mz="290.95680384" i="416.301" sn="6.16257" a="9.616" fwhm="0.0228149" res="12752.9" algo="Sum"/><pk mz="291.12019037" i="1004.52" sn="14.8644" a="21.2182" fwhm="0.017535" res="16602.3" algo="Sum"/><pk mz="291.15756146" i="755.133" sn="11.1733" a="15.6304" fwhm="0.0182119" res="15987.3" algo="Sum"/><pk mz="291.19504911" i="2724.42" sn="40.3119" a="47.8957" fwhm="0.0157388" res="18501.7" algo="Sum"/><pk mz="291.22975037" i="1159.83" sn="17.1615" a="19.1374" fwhm="0.0153561" res="18965.1" algo="Sum"/><pk mz="291.26598956" i="945.952" sn="13.9965" a="16.2707" fwhm="0.0149567" res="19473.9" algo="Sum"/><pk mz="292.19809203" i="621.433" sn="9.14038" a="12.0338" fwhm="0.0160359" res="18221.5" algo="Sum"/><pk mz="292.76335052" i="442.816" sn="6.47856" a="8.95017" fwhm="0.0161822" res="18091.7" algo="Sum"/><pk mz="292.85274038" i="1586.8" sn="23.214" a="26.3355" fwhm="0.0150617" res="19443.5" algo="Sum"/><pk mz="292.89695005" i="1548.75" sn="22.6574" a="28.7043" fwhm="0.014913" res="19640.3" algo="Sum"/><pk mz="292.94039702" i="381.263" sn="5.57797" a="7.70127" fwhm="0.0215764" res="13576.9" algo="Sum"/><pk mz="293.02116780" i="449.282" sn="6.56642" a="11.2653" fwhm="0.0200722" res="14598.4" algo="Sum"/><pk mz="293.09788262" i="33092.8" sn="483.007" a="539.604" fwhm="0.0140695" res="20832.1" algo="Sum"/><pk mz="293.17406530" i="1140.1" sn="16.6225" a="28.2157" fwhm="0.0218165" res="13438.2" algo="Sum"/><pk mz="293.20866671" i="1530.59" sn="22.3042" a="26.3935" fwhm="0.0160041" res="18320.9" algo="Sum"/><pk mz="293.24513189" i="1330.5" sn="19.3869" a="22.3256" fwhm="0.0151101" res="19407.2" algo="Sum"/><pk mz="294.10099912" i="4014.95" sn="58.0602" a="69.4164" fwhm="0.0153217" res="19195" algo="Sum"/><pk mz="294.21321197" i="378.213" sn="5.46791" a="8.59827" fwhm="0.0199942" res="14714.9" algo="Sum"/><pk mz="294.86591801" i="1092.15" sn="15.6732" a="17.6466" fwhm="0.0168288" res="17521.5" algo="Sum"/><pk mz="294.89429484" i="770.3" sn="11.044" a="12.6703" fwhm="0.0155312" res="18987.2" algo="Sum"/><pk mz="294.93862067" i="2369.39" sn="33.914" a="42.8134" fwhm="0.0155302" res="18991.3" algo="Sum"/><pk mz="295.03007461" i="403.398" sn="5.75744" a="7.7988" fwhm="0.0146371" res="20156.3" algo="Sum"/><pk mz="295.10228957" i="979.6" sn="13.9633" a="24.0797" fwhm="0.0199489" res="14792.9" algo="Sum"/><pk mz="295.12934224" i="551.807" sn="7.86628" a="8.86904" fwhm="0.0249766" res="11816.2" algo="Sum"/><pk mz="295.15384264" i="713.582" sn="10.1717" a="16.9968" fwhm="0.0291989" res="10108.4" algo="Sum"/><pk mz="295.18841376" i="3152.34" sn="44.9362" a="62.8826" fwhm="0.0169163" res="17449.9" algo="Sum"/><pk mz="295.22422210" i="4195.08" sn="59.8031" a="71.5002" fwhm="0.0155086" res="19036.2" algo="Sum"/><pk mz="295.26026411" i="445.929" sn="6.35686" a="8.45316" fwhm="0.0179359" res="16462" algo="Sum"/><pk mz="296.15200075" i="652.173" sn="9.21853" a="13.7195" fwhm="0.0167985" res="17629.7" algo="Sum"/><pk mz="296.19259992" i="591.736" sn="8.36425" a="11.2486" fwhm="0.020443" res="14488.7" algo="Sum"/><pk mz="296.22101717" i="2140.87" sn="30.2619" a="45.0149" fwhm="0.0186736" res="15863.1" algo="Sum"/><pk mz="296.80026994" i="1358.74" sn="19.0056" a="24.8567" fwhm="0.0146653" res="20238.2" algo="Sum"/><pk mz="296.86382013" i="464.65" sn="6.4883" a="9.85445" fwhm="0.0172401" res="17219.4" algo="Sum"/><pk mz="297.12694198" i="913.123" sn="12.7319" a="13.8837" fwhm="0.0204317" res="14542.5" algo="Sum"/><pk mz="297.14482576" i="766.744" sn="10.6914" a="11.0331" fwhm="0.0158321" res="18768.5" algo="Sum"/><pk mz="297.16811264" i="1138.18" sn="15.8726" a="20.3919" fwhm="0.0222288" res="13368.6" algo="Sum"/><pk mz="297.22267616" i="795.958" sn="11.1011" a="19.7825" fwhm="0.0268751" res="11059.4" algo="Sum"/><pk mz="297.23753561" i="692.011" sn="9.65141" a="10.6152" fwhm="0.0139835" res="21256.3" algo="Sum"/><pk mz="297.31507627" i="391.526" sn="5.45992" a="7.43041" fwhm="0.016439" res="18085.9" algo="Sum"/><pk mz="298.02651473" i="456.191" sn="6.31764" a="7.96726" fwhm="0.0158264" res="18831" algo="Sum"/><pk mz="298.17735210" i="717.836" sn="9.93728" a="17.5927" fwhm="0.0227712" res="13094.5" algo="Sum"/><pk mz="298.34697470" i="2758.03" sn="38.1589" a="48.1609" fwhm="0.0157819" res="18904.3" algo="Sum"/><pk mz="298.79752450" i="1454.16" sn="19.9667" a="26.4658" fwhm="0.0154652" res="19320.7" algo="Sum"/><pk mz="299.00217044" i="394.996" sn="5.41879" a="7.45713" fwhm="0.0174538" res="17131.1" algo="Sum"/><pk mz="299.10997441" i="1209.7" sn="16.5899" a="26.7092" fwhm="0.0221807" res="13485.2" algo="Sum"/><pk mz="299.16166860" i="3616.86" sn="49.6017" a="76.1219" fwhm="0.0167569" res="17853.1" algo="Sum"/><pk mz="299.19736304" i="2895.03" sn="39.7018" a="61.5739" fwhm="0.0185298" res="16146.8" algo="Sum"/><pk mz="299.23501063" i="403.481" sn="5.53314" a="7.47548" fwhm="0.0186504" res="16044.4" algo="Sum"/><pk mz="299.35017775" i="655.546" sn="8.98451" a="11.545" fwhm="0.0161179" res="18572.5" algo="Sum"/><pk mz="300.00502330" i="624.879" sn="8.53673" a="11.2214" fwhm="0.0168574" res="17796.6" algo="Sum"/><pk mz="300.16512041" i="713.13" sn="9.73279" a="14.1606" fwhm="0.0199459" res="15049" algo="Sum"/><pk mz="300.20047163" i="680.531" sn="9.28286" a="13.6958" fwhm="0.0175666" res="17089.3" algo="Sum"/><pk mz="300.79491481" i="675.675" sn="9.12079" a="11.6302" fwhm="0.0153987" res="19533.8" algo="Sum"/><pk mz="300.88396368" i="2212.78" sn="29.8675" a="36.3298" fwhm="0.0145004" res="20750" algo="Sum"/><pk mz="300.98654472" i="809.705" sn="10.9292" a="18.2791" fwhm="0.0246703" res="12200.4" algo="Sum"/><pk mz="301.04243362" i="1067.01" sn="14.4018" a="20.9957" fwhm="0.0191911" res="15686.5" algo="Sum"/><pk mz="301.06519941" i="685.72" sn="9.25539" a="15.2494" fwhm="0.024334" res="12372.2" algo="Sum"/><pk mz="301.14131661" i="237233" sn="3195.97" a="3259.02" fwhm="0.0123523" res="24379.4" algo="Sum"/><pk mz="301.21209745" i="7125.8" sn="95.8014" a="136.493" fwhm="0.0168188" res="17909.3" algo="Sum"/><pk mz="301.96275913" i="600.813" sn="8.0153" a="14.9899" fwhm="0.0191184" res="15794.4" algo="Sum"/><pk mz="302.14436418" i="39407.2" sn="522.33" a="639.92" fwhm="0.0147146" res="20533.7" algo="Sum"/><pk mz="302.21566171" i="1557.91" sn="20.6257" a="28.3898" fwhm="0.0172654" res="17504.2" algo="Sum"/><pk mz="302.24543445" i="2090.07" sn="27.6713" a="37.7932" fwhm="0.0156922" res="19260.9" algo="Sum"/><pk mz="302.74593383" i="807.518" sn="10.6615" a="13.5825" fwhm="0.0153524" res="19719.8" algo="Sum"/><pk mz="302.88102044" i="886.99" sn="11.6922" a="14.9321" fwhm="0.0148684" res="20370.8" algo="Sum"/><pk mz="302.92594769" i="1328.18" sn="17.4828" a="29.0503" fwhm="0.0157965" res="19176.8" algo="Sum"/><pk mz="302.98561979" i="595.165" sn="7.81986" a="11.4565" fwhm="0.0230289" res="13156.7" algo="Sum"/><pk mz="303.06234127" i="544.229" sn="7.13417" a="14.4382" fwhm="0.0251983" res="12027.1" algo="Sum"/><pk mz="303.14706447" i="5235.45" sn="68.5497" a="101.306" fwhm="0.0173125" res="17510.3" algo="Sum"/><pk mz="303.19289899" i="3107.98" sn="40.694" a="57.3179" fwhm="0.0164057" res="18481" algo="Sum"/><pk mz="303.22987650" i="4820.57" sn="63.119" a="92.1934" fwhm="0.0165616" res="18309.3" algo="Sum"/><pk mz="303.30414131" i="432.914" sn="5.66782" a="8.01166" fwhm="0.0166353" res="18232.5" algo="Sum"/><pk mz="304.15088051" i="687.184" sn="8.92229" a="17.6178" fwhm="0.0233076" res="13049.4" algo="Sum"/><pk mz="304.19685474" i="708.654" sn="9.20197" a="14.3169" fwhm="0.0176778" res="17207.9" algo="Sum"/><pk mz="304.23261912" i="1111.22" sn="14.4289" a="19.5986" fwhm="0.0182795" res="16643.4" algo="Sum"/><pk mz="304.26086171" i="6079" sn="78.9368" a="107.548" fwhm="0.0157934" res="19265.1" algo="Sum"/><pk mz="304.29935768" i="1093.1" sn="14.1941" a="22.712" fwhm="0.0182407" res="16682.5" algo="Sum"/><pk mz="304.74266488" i="1125.1" sn="14.5515" a="19.3444" fwhm="0.0148617" res="20505.2" algo="Sum"/><pk mz="304.89551757" i="1556.33" sn="20.0594" a="32.0655" fwhm="0.0161435" res="18886.5" algo="Sum"/><pk mz="305.06535491" i="833.313" sn="10.7335" a="17.663" fwhm="0.0171334" res="17805.3" algo="Sum"/><pk mz="305.15658496" i="1942.51" sn="25.0201" a="43.1077" fwhm="0.0272153" res="11212.7" algo="Sum"/><pk mz="305.20926537" i="1030.01" sn="13.2668" a="18.7034" fwhm="0.0194027" res="15730.3" algo="Sum"/><pk mz="305.24573048" i="6326.68" sn="81.469" a="119.086" fwhm="0.0158888" res="19211.3" algo="Sum"/><pk mz="306.16126388" i="379.033" sn="4.83162" a="8.20256" fwhm="0.0256582" res="11932.3" algo="Sum"/><pk mz="306.24930389" i="1279.83" sn="16.3073" a="21.335" fwhm="0.0170303" res="17982.6" algo="Sum"/><pk mz="306.27673332" i="1858.71" sn="23.6833" a="35.8183" fwhm="0.0169988" res="18017.6" algo="Sum"/><pk mz="306.73989534" i="675.477" sn="8.54742" a="12.6692" fwhm="0.0161827" res="18954.8" algo="Sum"/><pk mz="306.82864540" i="1141.42" sn="14.44" a="20.9945" fwhm="0.0150726" res="20356.7" algo="Sum"/><pk mz="306.95749102" i="669.632" sn="8.46891" a="15.0523" fwhm="0.0193654" res="15850.8" algo="Sum"/><pk mz="306.99001550" i="372.857" sn="4.71557" a="5.66775" fwhm="0.0154034" res="19930" algo="Sum"/><pk mz="307.05302897" i="834.659" sn="10.5507" a="15.029" fwhm="0.0158177" res="19411.9" algo="Sum"/><pk mz="307.11339352" i="432.516" sn="5.46661" a="13.1683" fwhm="0.0248381" res="12364.6" algo="Sum"/><pk mz="307.16491002" i="636.317" sn="8.04247" a="18.7368" fwhm="0.0360139" res="8529.07" algo="Sum"/><pk mz="307.20204641" i="1371.34" sn="17.3326" a="33.2114" fwhm="0.0277722" res="11061.5" algo="Sum"/><pk mz="307.22408602" i="1081.87" sn="13.6739" a="20.7012" fwhm="0.0229607" res="13380.5" algo="Sum"/><pk mz="307.26066270" i="2232.47" sn="28.2164" a="45.3429" fwhm="0.0169605" res="18116.3" algo="Sum"/><pk mz="308.26352614" i="513.722" sn="6.46044" a="10.1932" fwhm="0.0162601" res="18958.3" algo="Sum"/><pk mz="308.82694859" i="869.193" sn="10.8556" a="15.3904" fwhm="0.0153703" res="20092.4" algo="Sum"/><pk mz="308.87721275" i="938.11" sn="11.7163" a="19.9205" fwhm="0.01829" res="16887.7" algo="Sum"/><pk mz="308.95380224" i="918.595" sn="11.4722" a="19.9857" fwhm="0.0184233" res="16769.8" algo="Sum"/><pk mz="309.08277405" i="398.338" sn="4.97265" a="7.95347" fwhm="0.0211854" res="14589.4" algo="Sum"/><pk mz="309.12942092" i="610.37" sn="7.62051" a="12.3627" fwhm="0.0253678" res="12185.9" algo="Sum"/><pk mz="309.20394665" i="16235.4" sn="202.688" a="346.114" fwhm="0.0170309" res="18155.4" algo="Sum"/><pk mz="309.27612825" i="1177.42" sn="14.6967" a="22.4154" fwhm="0.0158811" res="19474.5" algo="Sum"/><pk mz="310.20730774" i="3096.02" sn="38.247" a="72.7022" fwhm="0.0187044" res="16584.7" algo="Sum"/><pk mz="310.31059503" i="1829.83" sn="22.5675" a="33.6883" fwhm="0.0163613" res="18966.1" algo="Sum"/><pk mz="310.84073370" i="519.987" sn="6.39014" a="8.99971" fwhm="0.0182296" res="17051.4" algo="Sum"/><pk mz="310.87534190" i="780.591" sn="9.59212" a="14.2633" fwhm="0.0177509" res="17513.2" algo="Sum"/><pk mz="310.91298608" i="2707.22" sn="33.2662" a="49.1147" fwhm="0.0162749" res="19103.9" algo="Sum"/><pk mz="311.00842476" i="418.895" sn="5.14504" a="10.043" fwhm="0.018017" res="17261.9" algo="Sum"/><pk mz="311.12610518" i="733.423" sn="8.98723" a="16.7096" fwhm="0.0216561" res="14366.7" algo="Sum"/><pk mz="311.16105587" i="969.708" sn="11.8766" a="22.6128" fwhm="0.0261334" res="11906.6" algo="Sum"/><pk mz="311.19813858" i="1842.87" sn="22.5619" a="41.0556" fwhm="0.0245926" res="12654.1" algo="Sum"/><pk mz="311.21983424" i="1768.85" sn="21.6526" a="58.0625" fwhm="0.037727" res="8249.25" algo="Sum"/><pk mz="311.25410461" i="806.464" sn="9.87146" a="12.2129" fwhm="0.0146481" res="21248.8" algo="Sum"/><pk mz="311.29484267" i="435.38" sn="5.32834" a="6.31826" fwhm="0.0171213" res="18181.7" algo="Sum"/><pk mz="311.31568985" i="515.185" sn="6.30528" a="5.5817" fwhm="0.0131168" res="23734.1" algo="Sum"/><pk mz="311.33014603" i="765.351" sn="9.36642" a="15.7881" fwhm="0.0203991" res="15262" algo="Sum"/><pk mz="312.04103783" i="394.937" sn="4.79948" a="8.38716" fwhm="0.0175531" res="17777" algo="Sum"/><pk mz="312.19547011" i="983.781" sn="11.947" a="21.7292" fwhm="0.0206631" res="15108.8" algo="Sum"/><pk mz="312.22149055" i="462.081" sn="5.61148" a="7.36556" fwhm="0.0209072" res="14933.7" algo="Sum"/><pk mz="312.32806649" i="529.83" sn="6.4313" a="11.1453" fwhm="0.0197986" res="15775.2" algo="Sum"/><pk mz="312.36256567" i="443.952" sn="5.38864" a="7.98838" fwhm="0.0176812" res="17666.3" algo="Sum"/><pk mz="312.78031481" i="780.456" sn="9.43864" a="17.1875" fwhm="0.0191235" res="16355.8" algo="Sum"/><pk mz="312.91140598" i="403.085" sn="4.85382" a="6.84506" fwhm="0.0156335" res="20015.5" algo="Sum"/><pk mz="313.10437727" i="389.395" sn="4.669" a="7.97827" fwhm="0.0237563" res="13179.8" algo="Sum"/><pk mz="313.14058335" i="609.684" sn="7.31127" a="14.874" fwhm="0.0266304" res="11758.8" algo="Sum"/><pk mz="313.17686640" i="1375.22" sn="16.4913" a="27.5471" fwhm="0.0199196" res="15722" algo="Sum"/><pk mz="313.21316328" i="2965.39" sn="35.5673" a="62.7806" fwhm="0.018035" res="17367" algo="Sum"/><pk mz="313.24998661" i="526.898" sn="6.31969" a="10.9303" fwhm="0.0244378" res="12818.2" algo="Sum"/><pk mz="314.22973224" i="935.392" sn="11.1245" a="31.3963" fwhm="0.0307864" res="10206.8" algo="Sum"/><pk mz="314.77726943" i="1100.43" sn="12.9667" a="23.4513" fwhm="0.0188321" res="16715" algo="Sum"/><pk mz="315.00458720" i="434.1" sn="5.10125" a="9.8722" fwhm="0.0180331" res="17468.1" algo="Sum"/><pk mz="315.07969460" i="33319.5" sn="391.586" a="587.962" fwhm="0.0155579" res="20252.1" algo="Sum"/><pk mz="315.13463893" i="1775.51" sn="20.8723" a="36.2471" fwhm="0.0236822" res="13306.8" algo="Sum"/><pk mz="315.15749516" i="1432.35" sn="16.8408" a="21.4238" fwhm="0.0210052" res="15003.8" algo="Sum"/><pk mz="315.19294113" i="48738.5" sn="573.142" a="820.761" fwhm="0.015015" res="20991.9" algo="Sum"/><pk mz="315.22819684" i="2849.94" sn="33.5194" a="57.0992" fwhm="0.0222609" res="14160.6" algo="Sum"/><pk mz="315.97841106" i="484.743" sn="5.65253" a="9.46693" fwhm="0.0170585" res="18523.3" algo="Sum"/><pk mz="316.08283355" i="4035.35" sn="47.0276" a="75.2641" fwhm="0.0169152" res="18686.3" algo="Sum"/><pk mz="316.11097192" i="1520.6" sn="17.7196" a="25.7606" fwhm="0.0172853" res="18287.8" algo="Sum"/><pk mz="316.13722096" i="578.953" sn="6.74657" a="11.1826" fwhm="0.0255232" res="12386.3" algo="Sum"/><pk mz="316.19645222" i="10037.2" sn="116.964" a="172.585" fwhm="0.0157175" res="20117.5" algo="Sum"/><pk mz="316.24682772" i="1486.21" sn="17.3189" a="31.392" fwhm="0.0224417" res="14091.9" algo="Sum"/><pk mz="316.32163716" i="414.661" sn="4.83048" a="7.89538" fwhm="0.0174551" res="18122" algo="Sum"/><pk mz="316.77457742" i="710.303" sn="8.2139" a="15.7985" fwhm="0.0187151" res="16926.1" algo="Sum"/><pk mz="316.85802888" i="985.558" sn="11.3949" a="20.1382" fwhm="0.0171531" res="18472.4" algo="Sum"/><pk mz="316.96122942" i="588.293" sn="6.80136" a="11.463" fwhm="0.0243139" res="13036.2" algo="Sum"/><pk mz="316.98518719" i="1071.33" sn="12.3861" a="18.6591" fwhm="0.0169017" res="18754.6" algo="Sum"/><pk mz="317.01838443" i="585.431" sn="6.76862" a="12.9304" fwhm="0.0270665" res="11712.6" algo="Sum"/><pk mz="317.08572690" i="906.846" sn="10.4848" a="11.8124" fwhm="0.0118301" res="26803.3" algo="Sum"/><pk mz="317.11480455" i="43093.5" sn="498.237" a="746.835" fwhm="0.0152581" res="20783.4" algo="Sum"/><pk mz="317.17666150" i="1690.65" sn="19.545" a="38.3631" fwhm="0.0271663" res="11675.4" algo="Sum"/><pk mz="317.20442659" i="2263.19" sn="26.1598" a="62.6918" fwhm="0.0307498" res="10315.6" algo="Sum"/><pk mz="317.24564407" i="2283.21" sn="26.3913" a="43.1333" fwhm="0.0171307" res="18519.1" algo="Sum"/><pk mz="317.28218519" i="433.18" sn="5.00468" a="8.11251" fwhm="0.0194584" res="16305.6" algo="Sum"/><pk mz="317.98580631" i="441.666" sn="5.07838" a="9.67785" fwhm="0.0160355" res="19830.1" algo="Sum"/><pk mz="318.11822011" i="7681.16" sn="88.2723" a="137.376" fwhm="0.0161018" res="19756.7" algo="Sum"/><pk mz="318.16636698" i="932.413" sn="10.7142" a="23.5601" fwhm="0.0204679" res="15544.7" algo="Sum"/><pk mz="318.21500911" i="715.725" sn="8.22226" a="17.1974" fwhm="0.0238938" res="13317.9" algo="Sum"/><pk mz="318.24507741" i="707.366" sn="8.12171" a="16.5212" fwhm="0.0227284" res="14002.1" algo="Sum"/><pk mz="318.85572048" i="482.756" sn="5.50016" a="9.6657" fwhm="0.0160803" res="19829" algo="Sum"/><pk mz="318.90758093" i="487.049" sn="5.54908" a="11.688" fwhm="0.0203693" res="15656.3" algo="Sum"/><pk mz="318.94395171" i="419.588" sn="4.78048" a="7.11868" fwhm="0.0216957" res="14700.8" algo="Sum"/><pk mz="318.97103286" i="829.092" sn="9.44606" a="26.0443" fwhm="0.0299776" res="10640.3" algo="Sum"/><pk mz="319.03985503" i="1152.65" sn="13.1324" a="28.6173" fwhm="0.0165485" res="19279.1" algo="Sum"/><pk mz="319.11462369" i="3902.28" sn="44.4159" a="83.5088" fwhm="0.0188571" res="16922.8" algo="Sum"/><pk mz="319.15168051" i="2067.76" sn="23.5076" a="51.8095" fwhm="0.0251311" res="12699.5" algo="Sum"/><pk mz="319.19167498" i="825.765" sn="9.38242" a="17.3045" fwhm="0.0317088" res="10066.3" algo="Sum"/><pk mz="319.22529244" i="3156.58" sn="35.827" a="59.2621" fwhm="0.0165157" res="19328.6" algo="Sum"/><pk mz="319.26002083" i="1475.47" sn="16.7274" a="28.3236" fwhm="0.0177189" res="18018" algo="Sum"/><pk mz="319.29706014" i="1296.79" sn="14.6867" a="25.1882" fwhm="0.017722" res="18017" algo="Sum"/><pk mz="320.11851615" i="779.335" sn="8.77526" a="20.1346" fwhm="0.026492" res="12083.6" algo="Sum"/><pk mz="320.15488208" i="421.759" sn="4.74571" a="11.0816" fwhm="0.027177" res="11780.4" algo="Sum"/><pk mz="320.23248997" i="1410.47" sn="15.8492" a="31.7291" fwhm="0.019253" res="16632.9" algo="Sum"/><pk mz="320.26145486" i="538.356" sn="6.04929" a="9.18976" fwhm="0.0212013" res="15105.8" algo="Sum"/><pk mz="320.29934601" i="379.829" sn="4.2676" a="7.35069" fwhm="0.0170927" res="18738.9" algo="Sum"/><pk mz="320.87022343" i="587.069" sn="6.58096" a="11.526" fwhm="0.0164483" res="19507.8" algo="Sum"/><pk mz="320.96543899" i="509.311" sn="5.69844" a="15.1826" fwhm="0.027504" res="11669.8" algo="Sum"/><pk mz="321.13117966" i="1328.07" sn="14.8037" a="35.7618" fwhm="0.0221869" res="14473.9" algo="Sum"/><pk mz="321.18083296" i="1992.57" sn="22.2147" a="36.1791" fwhm="0.0235821" res="13619.7" algo="Sum"/><pk mz="321.21069004" i="1597.59" sn="17.8107" a="31.6528" fwhm="0.0262737" res="12225.6" algo="Sum"/><pk mz="321.23867745" i="2870.62" sn="32.0032" a="67.7639" fwhm="0.0233529" res="13755.8" algo="Sum"/><pk mz="321.27639728" i="770.717" sn="8.59236" a="15.099" fwhm="0.018984" res="16923.5" algo="Sum"/><pk mz="321.31495002" i="2128.6" sn="23.7295" a="37.7602" fwhm="0.0153167" res="20978" algo="Sum"/><pk mz="322.18332236" i="555.256" sn="6.14052" a="16.4898" fwhm="0.0269234" res="11966.7" algo="Sum"/><pk mz="322.24361099" i="792.733" sn="8.76722" a="24.1932" fwhm="0.0294351" res="10947.6" algo="Sum"/><pk mz="322.31835786" i="487.448" sn="5.39103" a="9.41761" fwhm="0.0174898" res="18429" algo="Sum"/><pk mz="322.80999815" i="997.567" sn="10.9757" a="21.6827" fwhm="0.0184743" res="17473.4" algo="Sum"/><pk mz="322.93076801" i="702.62" sn="7.70777" a="16.4275" fwhm="0.0201986" res="15987.8" algo="Sum"/><pk mz="322.96555108" i="411.555" sn="4.5149" a="9.90015" fwhm="0.0261069" res="12370.9" algo="Sum"/><pk mz="323.02424832" i="622.538" sn="6.82906" a="13.2851" fwhm="0.0218924" res="14755.1" algo="Sum"/><pk mz="323.16277072" i="644.629" sn="7.07076" a="18.0819" fwhm="0.0280409" res="11524.7" algo="Sum"/><pk mz="323.19756509" i="4888.32" sn="53.6186" a="107.404" fwhm="0.018125" res="17831.6" algo="Sum"/><pk mz="323.25494128" i="1441.61" sn="15.8125" a="29.5518" fwhm="0.0207684" res="15564.7" algo="Sum"/><pk mz="323.29159053" i="615.184" sn="6.74783" a="11.9379" fwhm="0.0170715" res="18937.5" algo="Sum"/><pk mz="324.20110080" i="1200.22" sn="13.0525" a="30.0701" fwhm="0.0187602" res="17281.3" algo="Sum"/><pk mz="324.25751183" i="386.103" sn="4.19899" a="8.08606" fwhm="0.0264091" res="12278.3" algo="Sum"/><pk mz="324.80731564" i="1259.41" sn="13.6026" a="23.8135" fwhm="0.017494" res="18566.8" algo="Sum"/><pk mz="324.85227942" i="780.894" sn="8.43268" a="15.9175" fwhm="0.0180157" res="18031.6" algo="Sum"/><pk mz="324.92834709" i="680.988" sn="7.35179" a="15.7291" fwhm="0.0203902" res="15935.5" algo="Sum"/><pk mz="325.17762330" i="2943.63" sn="31.7607" a="64.456" fwhm="0.0233961" res="13898.8" algo="Sum"/><pk mz="325.21305813" i="21984.5" sn="237.205" a="447.407" fwhm="0.0166076" res="19582.2" algo="Sum"/><pk mz="325.26922129" i="798.756" sn="8.6183" a="17.5155" fwhm="0.0237741" res="13681.6" algo="Sum"/><pk mz="325.34603318" i="394.536" sn="4.25692" a="8.01779" fwhm="0.0167263" res="19451.2" algo="Sum"/><pk mz="326.18107391" i="728.33" sn="7.81503" a="17.6999" fwhm="0.0261898" res="12454.5" algo="Sum"/><pk mz="326.21656523" i="4817.98" sn="51.6972" a="100.223" fwhm="0.0171119" res="19063.7" algo="Sum"/><pk mz="326.80658994" i="625.61" sn="6.6842" a="15.6077" fwhm="0.0240152" res="13608.3" algo="Sum"/><pk mz="326.84923948" i="861.64" sn="9.20533" a="16.1744" fwhm="0.0171236" res="19087.6" algo="Sum"/><pk mz="326.88624327" i="1299.79" sn="13.8852" a="24.2466" fwhm="0.0169469" res="19288.8" algo="Sum"/><pk mz="327.01484529" i="1890.39" sn="20.1858" a="34.677" fwhm="0.0168927" res="19358.3" algo="Sum"/><pk mz="327.05105442" i="767.4" sn="8.19418" a="15.5596" fwhm="0.0185055" res="17673.1" algo="Sum"/><pk mz="327.13744407" i="444.031" sn="4.74088" a="6.64784" fwhm="0.0183893" res="17789.6" algo="Sum"/><pk mz="327.19549277" i="7679.5" sn="81.9845" a="132.441" fwhm="0.0184743" res="17710.9" algo="Sum"/><pk mz="327.22898164" i="48693.7" sn="519.827" a="892.808" fwhm="0.0159194" res="20555.4" algo="Sum"/><pk mz="328.01596288" i="457.558" sn="4.86607" a="9.1096" fwhm="0.0177391" res="18491.1" algo="Sum"/><pk mz="328.19848263" i="1471.72" sn="15.6138" a="31.0682" fwhm="0.0197015" res="16658.6" algo="Sum"/><pk mz="328.23256239" i="10396.6" sn="110.201" a="203.666" fwhm="0.0171633" res="19124.1" algo="Sum"/><pk mz="328.75579272" i="709.811" sn="7.48506" a="14.0568" fwhm="0.0180763" res="18187.1" algo="Sum"/><pk mz="329.00034533" i="619.648" sn="6.53334" a="20.7965" fwhm="0.0246353" res="13354.8" algo="Sum"/><pk mz="329.17755069" i="2403.16" sn="25.2097" a="51.3791" fwhm="0.0263569" res="12489.2" algo="Sum"/><pk mz="329.21039525" i="8440.38" sn="88.4505" a="170.735" fwhm="0.0190049" res="17322.4" algo="Sum"/><pk mz="329.24350314" i="12082.3" sn="126.501" a="246.102" fwhm="0.018342" res="17950.3" algo="Sum"/><pk mz="330.18078325" i="483.71" sn="5.02563" a="12.4653" fwhm="0.0240816" res="13710.9" algo="Sum"/><pk mz="330.21342696" i="1783.71" sn="18.5323" a="40.0745" fwhm="0.0203112" res="16257.7" algo="Sum"/><pk mz="330.24728570" i="2716.93" sn="28.2282" a="55.2812" fwhm="0.017975" res="18372.6" algo="Sum"/><pk mz="330.75315961" i="1203.16" sn="12.4609" a="23.5795" fwhm="0.0172841" res="19136.2" algo="Sum"/><pk mz="331.04743826" i="20540.1" sn="211.07" a="442.705" fwhm="0.0198115" res="16709.9" algo="Sum"/><pk mz="331.11244273" i="414.657" sn="4.25884" a="9.16575" fwhm="0.0308655" res="10727.6" algo="Sum"/><pk mz="331.13435847" i="619.872" sn="6.36669" a="10.7522" fwhm="0.0201475" res="16435.5" algo="Sum"/><pk mz="331.16862824" i="19533.5" sn="200.652" a="239.022" fwhm="0.0116704" res="28376.8" algo="Sum"/><pk mz="331.18733161" i="39669.8" sn="407.484" a="807.868" fwhm="0.0178354" res="18569.1" algo="Sum"/><pk mz="331.22192897" i="3325.86" sn="34.1664" a="63.5787" fwhm="0.0229616" res="14425" algo="Sum"/><pk mz="331.25972265" i="2083.39" sn="21.4068" a="44.5201" fwhm="0.0193355" res="17132.2" algo="Sum"/><pk mz="331.29679223" i="386.698" sn="3.97291" a="8.53995" fwhm="0.0223481" res="14824.4" algo="Sum"/><pk mz="332.05060445" i="2494.25" sn="25.4385" a="56.7818" fwhm="0.0212616" res="15617.4" algo="Sum"/><pk mz="332.08503584" i="911.896" sn="9.30029" a="17.9923" fwhm="0.0197622" res="16804" algo="Sum"/><pk mz="332.17171347" i="4087.21" sn="41.6848" a="71.7632" fwhm="0.0175072" res="18973.4" algo="Sum"/><pk mz="332.19110179" i="8274.2" sn="84.3874" a="150.57" fwhm="0.0181536" res="18298.9" algo="Sum"/><pk mz="332.22350476" i="806.818" sn="8.22862" a="15.4573" fwhm="0.0174569" res="19031" algo="Sum"/><pk mz="332.26177407" i="512.357" sn="5.2257" a="9.17444" fwhm="0.0260682" res="12745.9" algo="Sum"/><pk mz="332.29226419" i="5063.4" sn="51.6499" a="95.7584" fwhm="0.0168085" res="19769.3" algo="Sum"/><pk mz="332.33013351" i="584.903" sn="5.96453" a="10.0032" fwhm="0.0172164" res="19303.1" algo="Sum"/><pk mz="332.75036740" i="869.078" sn="8.82502" a="17.5756" fwhm="0.0172336" res="19308.2" algo="Sum"/><pk mz="332.83877544" i="1656.71" sn="16.7704" a="32.5705" fwhm="0.0175318" res="18984.9" algo="Sum"/><pk mz="332.95770982" i="1049.97" sn="10.6136" a="30.8252" fwhm="0.0269728" res="12344.2" algo="Sum"/><pk mz="332.99665923" i="402.538" sn="4.06937" a="10.7809" fwhm="0.0264242" res="12602" algo="Sum"/><pk mz="333.05181531" i="1167.32" sn="11.8001" a="26.8544" fwhm="0.0200398" res="16619.5" algo="Sum"/><pk mz="333.16697869" i="2798.37" sn="28.2868" a="63.8152" fwhm="0.0268861" res="12391.8" algo="Sum"/><pk mz="333.19830187" i="1879.01" sn="18.9878" a="52.4834" fwhm="0.0325346" res="10241.4" algo="Sum"/><pk mz="333.23997832" i="1226.1" sn="12.3911" a="27.7959" fwhm="0.0218009" res="15285.6" algo="Sum"/><pk mz="333.27717345" i="1426.32" sn="14.417" a="26.2281" fwhm="0.0186244" res="17894.7" algo="Sum"/><pk mz="333.29583501" i="1269.39" sn="12.8312" a="17.2262" fwhm="0.0144007" res="23144.3" algo="Sum"/><pk mz="333.30951381" i="1310.95" sn="13.2513" a="28.5156" fwhm="0.0220628" res="15107.3" algo="Sum"/><pk mz="334.12216959" i="382.47" sn="3.83519" a="8.69574" fwhm="0.0226445" res="14755.1" algo="Sum"/><pk mz="334.16884762" i="574.557" sn="5.76068" a="15.0918" fwhm="0.0302013" res="11064.7" algo="Sum"/><pk mz="334.20853371" i="403.131" sn="4.04191" a="11.7972" fwhm="0.04091" res="8169.36" algo="Sum"/><pk mz="334.24121418" i="381.026" sn="3.82028" a="8.28473" fwhm="0.0277566" res="12041.9" algo="Sum"/><pk mz="334.27797506" i="522.806" sn="5.24181" a="10.0454" fwhm="0.022687" res="14734.4" algo="Sum"/><pk mz="334.30964585" i="735.288" sn="7.37222" a="19.3586" fwhm="0.0233074" res="14343.5" algo="Sum"/><pk mz="334.83660802" i="1629.99" sn="16.265" a="30.6748" fwhm="0.0167417" res="20000.2" algo="Sum"/><pk mz="334.88166681" i="418.991" sn="4.18038" a="10.0149" fwhm="0.0203917" res="16422.5" algo="Sum"/><pk mz="334.94927452" i="544.052" sn="5.42814" a="20.9064" fwhm="0.0369708" res="9059.83" algo="Sum"/><pk mz="335.01340500" i="533.691" sn="5.32502" a="9.84832" fwhm="0.0218905" res="15304.1" algo="Sum"/><pk mz="335.03718274" i="461.49" sn="4.60466" a="10.6082" fwhm="0.0219426" res="15268.8" algo="Sum"/><pk mz="335.12496936" i="977.661" sn="9.75505" a="23.7015" fwhm="0.0221897" res="15102.7" algo="Sum"/><pk mz="335.16123286" i="880.85" sn="8.78907" a="21.9581" fwhm="0.0334551" res="10018.2" algo="Sum"/><pk mz="335.19679440" i="677.723" sn="6.76229" a="17.3992" fwhm="0.0285658" res="11734.2" algo="Sum"/><pk mz="335.22115335" i="1226.53" sn="12.2382" a="27.8579" fwhm="0.0236843" res="14153.7" algo="Sum"/><pk mz="335.25582008" i="1299.46" sn="12.966" a="26.8444" fwhm="0.0189049" res="17733.8" algo="Sum"/><pk mz="335.29218962" i="1356.95" sn="13.5405" a="28.1335" fwhm="0.0185918" res="18034.4" algo="Sum"/><pk mz="336.22454618" i="401.647" sn="3.98834" a="9.84552" fwhm="0.0223281" res="15058.4" algo="Sum"/><pk mz="336.32676163" i="729.691" sn="7.23503" a="15.2037" fwhm="0.0179748" res="18711" algo="Sum"/><pk mz="336.83660020" i="635.873" sn="6.27432" a="11.4388" fwhm="0.0216406" res="15565.1" algo="Sum"/><pk mz="337.06153366" i="21495.3" sn="212.093" a="390.13" fwhm="0.0162621" res="20726.8" algo="Sum"/><pk mz="337.10636263" i="777.921" sn="7.67574" a="22.1464" fwhm="0.0366408" res="9200.29" algo="Sum"/><pk mz="337.17625803" i="2751.21" sn="27.1462" a="56.6135" fwhm="0.0205556" res="16403.1" algo="Sum"/><pk mz="337.21179206" i="1524.13" sn="15.0357" a="33.3442" fwhm="0.0313618" res="10752.3" algo="Sum"/><pk mz="337.23448830" i="1481.99" sn="14.6098" a="28.8886" fwhm="0.0227757" res="14806.8" algo="Sum"/><pk mz="337.27118763" i="2051.21" sn="20.1999" a="38.8088" fwhm="0.0169963" res="19843.8" algo="Sum"/><pk mz="337.30769803" i="3909.1" sn="38.4531" a="80.4775" fwhm="0.017739" res="19015.1" algo="Sum"/><pk mz="338.06487842" i="2485.3" sn="24.3638" a="52.4005" fwhm="0.0182123" res="18562.4" algo="Sum"/><pk mz="338.17939809" i="716.796" sn="7.0043" a="15.2757" fwhm="0.0255024" res="13260.7" algo="Sum"/><pk mz="338.21697903" i="401.298" sn="3.91671" a="9.45717" fwhm="0.0315346" res="10725.3" algo="Sum"/><pk mz="338.23787501" i="374.471" sn="3.65249" a="8.49901" fwhm="0.028203" res="11993" algo="Sum"/><pk mz="338.27565122" i="567.028" sn="5.52731" a="13.3901" fwhm="0.0236961" res="14275.6" algo="Sum"/><pk mz="338.31265420" i="865.922" sn="8.43826" a="11.9102" fwhm="0.0127293" res="26577.4" algo="Sum"/><pk mz="338.34157536" i="31690.8" sn="308.826" a="595.608" fwhm="0.0167911" res="20150" algo="Sum"/><pk mz="338.78486089" i="1388.57" sn="13.5118" a="27.1226" fwhm="0.0165162" res="20512.3" algo="Sum"/><pk mz="338.90051582" i="377.357" sn="3.67183" a="11.6773" fwhm="0.0344188" res="9846.38" algo="Sum"/><pk mz="339.03450324" i="1162.56" sn="11.2865" a="32.0013" fwhm="0.0271049" res="12508.2" algo="Sum"/><pk mz="339.06639188" i="594.125" sn="5.76304" a="14.776" fwhm="0.0222457" res="15241.9" algo="Sum"/><pk mz="339.19236868" i="5802.18" sn="56.1527" a="119.65" fwhm="0.0196893" res="17227.2" algo="Sum"/><pk mz="339.22876125" i="2580.25" sn="24.9713" a="53.4477" fwhm="0.0224581" res="15104.9" algo="Sum"/><pk mz="339.28710922" i="655.334" sn="6.34223" a="14.7939" fwhm="0.0221977" res="15284.8" algo="Sum"/><pk mz="339.34482909" i="7951.7" sn="76.9478" a="163.107" fwhm="0.0178706" res="18989" algo="Sum"/><pk mz="340.18015170" i="1285.22" sn="12.3467" a="25.9619" fwhm="0.020958" res="16231.5" algo="Sum"/><pk mz="340.19443228" i="1359.98" sn="13.0658" a="29.7053" fwhm="0.0245768" res="13842.1" algo="Sum"/><pk mz="340.23264583" i="620.527" sn="5.96264" a="12.9834" fwhm="0.0307924" res="11049.2" algo="Sum"/><pk mz="340.25772011" i="931.689" sn="8.95132" a="19.6178" fwhm="0.0231191" res="14717.6" algo="Sum"/><pk mz="340.35032309" i="1196.61" sn="11.5023" a="27.2667" fwhm="0.0195105" res="17444.4" algo="Sum"/><pk mz="340.78204251" i="1814.75" sn="17.4006" a="33.0542" fwhm="0.0166549" res="20461.4" algo="Sum"/><pk mz="340.98758224" i="383.999" sn="3.66066" a="8.37625" fwhm="0.0173048" res="19704.8" algo="Sum"/><pk mz="341.20797840" i="19144.7" sn="182.471" a="348.663" fwhm="0.0185863" res="18358.1" algo="Sum"/><pk mz="341.24405421" i="2919.69" sn="27.8252" a="73.3028" fwhm="0.0240103" res="14212.4" algo="Sum"/><pk mz="342.17039195" i="1069.3" sn="10.0832" a="22.2455" fwhm="0.0237633" res="14399.1" algo="Sum"/><pk mz="342.21156642" i="4213.79" sn="39.7374" a="80.2848" fwhm="0.0197416" res="17334.6" algo="Sum"/><pk mz="342.24524695" i="1404.77" sn="13.2457" a="31.3244" fwhm="0.0307604" res="11126.2" algo="Sum"/><pk mz="342.77899346" i="1007.53" sn="9.44246" a="21.0379" fwhm="0.0171501" res="19987" algo="Sum"/><pk mz="342.82371872" i="395.663" sn="3.70799" a="7.94051" fwhm="0.0199389" res="17193.7" algo="Sum"/><pk mz="342.86799773" i="2738.65" sn="25.6584" a="53.1878" fwhm="0.0177052" res="19365.4" algo="Sum"/><pk mz="342.98861768" i="1257.12" sn="11.7738" a="25.9567" fwhm="0.0191902" res="17873.1" algo="Sum"/><pk mz="343.02530259" i="477.805" sn="4.4751" a="12.5555" fwhm="0.0240937" res="14237.2" algo="Sum"/><pk mz="343.19320024" i="57870.8" sn="541.92" a="1287.36" fwhm="0.0209504" res="16381.3" algo="Sum"/><pk mz="343.25815464" i="1404.37" sn="13.1509" a="27.5408" fwhm="0.0242351" res="14163.7" algo="Sum"/><pk mz="343.29496517" i="786.351" sn="7.36363" a="17.4935" fwhm="0.0250635" res="13697" algo="Sum"/><pk mz="344.19658114" i="10970.5" sn="101.942" a="275.735" fwhm="0.0231838" res="14846.4" algo="Sum"/><pk mz="344.26233580" i="550.425" sn="5.11474" a="8.87579" fwhm="0.0219537" res="15681.3" algo="Sum"/><pk mz="344.27662961" i="507.517" sn="4.71602" a="8.76272" fwhm="0.0235519" res="14617.8" algo="Sum"/><pk mz="344.73031246" i="403.858" sn="3.73354" a="7.72592" fwhm="0.0168917" res="20408.3" algo="Sum"/><pk mz="344.86526478" i="1768.63" sn="16.3424" a="36.4467" fwhm="0.0175226" res="19681.1" algo="Sum"/><pk mz="344.97246380" i="385.796" sn="3.56402" a="15.6072" fwhm="0.0382632" res="9015.77" algo="Sum"/><pk mz="345.20256506" i="9092.4" sn="83.9583" a="240.196" fwhm="0.0334376" res="10323.8" algo="Sum"/><pk mz="345.23854543" i="6105.23" sn="56.3751" a="126.929" fwhm="0.0232963" res="14819.5" algo="Sum"/><pk mz="345.27333154" i="482.55" sn="4.45603" a="8.16724" fwhm="0.016731" res="20636.7" algo="Sum"/><pk mz="345.31286382" i="455.736" sn="4.20773" a="8.28667" fwhm="0.0181882" res="18985.6" algo="Sum"/><pk mz="346.20623603" i="1880.27" sn="17.2808" a="46.7818" fwhm="0.0310985" res="11132.6" algo="Sum"/><pk mz="346.24261665" i="1445.19" sn="13.276" a="33.7358" fwhm="0.0220044" res="15735.2" algo="Sum"/><pk mz="346.72654490" i="658.686" sn="6.02671" a="13.0569" fwhm="0.0171048" res="20270.7" algo="Sum"/><pk mz="347.16183205" i="11704.9" sn="106.967" a="242.156" fwhm="0.0203118" res="17091.6" algo="Sum"/><pk mz="347.21873449" i="3439.02" sn="31.3774" a="78.3144" fwhm="0.0245887" res="14121.1" algo="Sum"/><pk mz="347.25456308" i="1558.85" sn="14.2096" a="35.4228" fwhm="0.0245648" res="14136.3" algo="Sum"/><pk mz="347.29106330" i="711.749" sn="6.48102" a="13.9058" fwhm="0.0198998" res="17452" algo="Sum"/><pk mz="347.32824296" i="1219.59" sn="11.0935" a="23.1866" fwhm="0.016935" res="20509.5" algo="Sum"/><pk mz="348.16525165" i="2674.42" sn="24.1727" a="53.9476" fwhm="0.0186445" res="18673.9" algo="Sum"/><pk mz="348.22248026" i="842.143" sn="7.60858" a="19.1382" fwhm="0.0257552" res="13520.5" algo="Sum"/><pk mz="348.26472057" i="1132.09" sn="10.2267" a="25.0935" fwhm="0.0216011" res="16122.6" algo="Sum"/><pk mz="348.28623783" i="490.31" sn="4.42918" a="8.73603" fwhm="0.022463" res="15504.9" algo="Sum"/><pk mz="348.72437659" i="482.053" sn="4.34638" a="10.6844" fwhm="0.0202595" res="17212.9" algo="Sum"/><pk mz="348.81361693" i="2216.48" sn="19.977" a="41.2629" fwhm="0.0167768" res="20791.4" algo="Sum"/><pk mz="348.92165932" i="695.23" sn="6.26159" a="24.3846" fwhm="0.0302557" res="11532.4" algo="Sum"/><pk mz="349.05512529" i="2675.68" sn="24.0089" a="52.6372" fwhm="0.0176384" res="19789.5" algo="Sum"/><pk mz="349.12130973" i="522.214" sn="4.67681" a="11.2771" fwhm="0.0229816" res="15191.3" algo="Sum"/><pk mz="349.16412279" i="1614.68" sn="14.4482" a="28.5194" fwhm="0.0233671" res="14942.6" algo="Sum"/><pk mz="349.18160972" i="1717.1" sn="15.3639" a="43.1903" fwhm="0.0300033" res="11638.1" algo="Sum"/><pk mz="349.21213347" i="1496.36" sn="13.389" a="35.6158" fwhm="0.034029" res="10262.2" algo="Sum"/><pk mz="349.27058228" i="1822.6" sn="16.3089" a="42.4337" fwhm="0.0205391" res="17005.1" algo="Sum"/><pk mz="349.30659649" i="524.432" sn="4.69275" a="10.9441" fwhm="0.0222928" res="15669" algo="Sum"/><pk mz="350.21595605" i="493.143" sn="4.38501" a="13.5753" fwhm="0.0260844" res="13426.3" algo="Sum"/><pk mz="350.27437024" i="476.766" sn="4.23908" a="13.8125" fwhm="0.0250909" res="13960.2" algo="Sum"/><pk mz="350.81096288" i="2355.43" sn="20.8414" a="44.8184" fwhm="0.0175282" res="20014" algo="Sum"/><pk mz="350.91326727" i="467.077" sn="4.11919" a="13.9988" fwhm="0.0329196" res="10659.7" algo="Sum"/><pk mz="350.97979349" i="578.615" sn="5.09494" a="15.4313" fwhm="0.0228472" res="15362" algo="Sum"/><pk mz="351.09923738" i="491.227" sn="4.32473" a="11.0376" fwhm="0.0271967" res="12909.6" algo="Sum"/><pk mz="351.15665107" i="1029.57" sn="9.06749" a="24.5329" fwhm="0.0328959" res="10674.8" algo="Sum"/><pk mz="351.19652587" i="859.515" sn="7.57079" a="21.3991" fwhm="0.0358606" res="9793.38" algo="Sum"/><pk mz="351.22887710" i="2418.98" sn="21.3069" a="60.2708" fwhm="0.0265376" res="13235.1" algo="Sum"/><pk mz="351.24727728" i="1678.38" sn="14.7829" a="33.1847" fwhm="0.0224506" res="15645.3" algo="Sum"/><pk mz="351.28597063" i="948.15" sn="8.34933" a="20.0171" fwhm="0.0233573" res="15039.7" algo="Sum"/><pk mz="351.32292744" i="649.743" sn="5.7216" a="13.7542" fwhm="0.0184223" res="19070.5" algo="Sum"/><pk mz="352.23231753" i="658.274" sn="5.76156" a="18.7303" fwhm="0.0324781" res="10845.2" algo="Sum"/><pk mz="352.25102790" i="448.326" sn="3.92399" a="7.85627" fwhm="0.0165658" res="21263.7" algo="Sum"/><pk mz="352.32161992" i="558.953" sn="4.89225" a="12.5561" fwhm="0.0195457" res="18025.5" algo="Sum"/><pk mz="352.80813096" i="909.202" sn="7.89916" a="21.7043" fwhm="0.0195249" res="18069.6" algo="Sum"/><pk mz="352.89740359" i="4723.15" sn="41.0194" a="97.7337" fwhm="0.017724" res="19910.7" algo="Sum"/><pk mz="353.03193405" i="14226.2" sn="123.615" a="332.156" fwhm="0.0213243" res="16555.4" algo="Sum"/><pk mz="353.09863751" i="442.474" sn="3.84443" a="15.4078" fwhm="0.0430735" res="8197.58" algo="Sum"/><pk mz="353.15296917" i="1521.21" sn="13.2191" a="32.589" fwhm="0.0230159" res="15343.9" algo="Sum"/><pk mz="353.17152669" i="1494.47" sn="12.9881" a="34.5905" fwhm="0.0286071" res="12345.6" algo="Sum"/><pk mz="353.20796925" i="1173.16" sn="10.1939" a="32.203" fwhm="0.0308904" res="11434.2" algo="Sum"/><pk mz="353.24389505" i="1417.57" sn="12.3169" a="28.8154" fwhm="0.0274266" res="12879.6" algo="Sum"/><pk mz="353.26637812" i="2240.15" sn="19.464" a="60.6246" fwhm="0.026729" res="13216.6" algo="Sum"/><pk mz="353.29924478" i="706.701" sn="6.14033" a="13.0663" fwhm="0.0228778" res="15442.9" algo="Sum"/><pk mz="354.03558158" i="1805.65" sn="15.5995" a="44.3932" fwhm="0.0211359" res="16750.4" algo="Sum"/><pk mz="354.20665644" i="403.147" sn="3.48092" a="12.2166" fwhm="0.0358402" res="9882.94" algo="Sum"/><pk mz="354.24435602" i="423.03" sn="3.65259" a="9.62287" fwhm="0.0260196" res="13614.5" algo="Sum"/><pk mz="354.26983398" i="521.036" sn="4.49881" a="14.7256" fwhm="0.0304093" res="11650.1" algo="Sum"/><pk mz="354.75892533" i="749.607" sn="6.44982" a="16.6227" fwhm="0.0182836" res="19403.1" algo="Sum"/><pk mz="354.89417187" i="1753.28" sn="15.0866" a="38.4713" fwhm="0.0181695" res="19532.4" algo="Sum"/><pk mz="355.00860626" i="451.674" sn="3.88566" a="11.2071" fwhm="0.0300188" res="11826.2" algo="Sum"/><pk mz="355.03485042" i="1169.23" sn="10.0586" a="27.8703" fwhm="0.0217248" res="16342.4" algo="Sum"/><pk mz="355.06826434" i="600.123" sn="5.1624" a="15.5317" fwhm="0.0265359" res="13380.7" algo="Sum"/><pk mz="355.12776477" i="722.589" sn="6.21547" a="19.4863" fwhm="0.0275355" res="12897.1" algo="Sum"/><pk mz="355.16769563" i="2778.49" sn="23.9013" a="59.1457" fwhm="0.0234894" res="15120.4" algo="Sum"/><pk mz="355.18755210" i="3427.22" sn="29.4843" a="80.6795" fwhm="0.0289644" res="12262.9" algo="Sum"/><pk mz="355.22314426" i="2175.58" sn="18.7195" a="50.0054" fwhm="0.021956" res="16178.8" algo="Sum"/><pk mz="355.25644013" i="697.185" sn="5.99876" a="14.2814" fwhm="0.0297353" res="11947.3" algo="Sum"/><pk mz="355.27911272" i="667.24" sn="5.73826" a="15.6577" fwhm="0.0243162" res="14610.8" algo="Sum"/><pk mz="356.17122549" i="688.517" sn="5.90414" a="13.4844" fwhm="0.0208733" res="17063.5" algo="Sum"/><pk mz="356.19125508" i="815.116" sn="6.98974" a="20.5979" fwhm="0.0340286" res="10467.4" algo="Sum"/><pk mz="356.22480053" i="703.137" sn="6.02951" a="18.6728" fwhm="0.0299189" res="11906.3" algo="Sum"/><pk mz="356.28592510" i="543.475" sn="4.65897" a="14.9787" fwhm="0.0302945" res="11760.7" algo="Sum"/><pk mz="356.75628805" i="1010.93" sn="8.62572" a="23.0883" fwhm="0.0192961" res="18488.5" algo="Sum"/><pk mz="356.90744148" i="389.876" sn="3.32575" a="10.8944" fwhm="0.0307921" res="11590.9" algo="Sum"/><pk mz="357.18328870" i="10153.6" sn="86.3534" a="191.453" fwhm="0.0226769" res="15751" algo="Sum"/><pk mz="357.20440065" i="11598.8" sn="98.5944" a="243.096" fwhm="0.0235422" res="15172.9" algo="Sum"/><pk mz="357.23858758" i="2423.45" sn="20.5899" a="49.8537" fwhm="0.0234806" res="15214.2" algo="Sum"/><pk mz="357.27649281" i="546.679" sn="4.64338" a="13.9335" fwhm="0.0259301" res="13778.5" algo="Sum"/><pk mz="358.18732610" i="2245.7" sn="18.9618" a="46.3702" fwhm="0.0235729" res="15194.9" algo="Sum"/><pk mz="358.20791901" i="2472.77" sn="20.8757" a="56.398" fwhm="0.0262912" res="13624.6" algo="Sum"/><pk mz="358.24126165" i="672.153" sn="5.67399" a="16.2025" fwhm="0.0236828" res="15126.6" algo="Sum"/><pk mz="358.30690582" i="1747.6" sn="14.7511" a="42.7701" fwhm="0.0204136" res="17552.4" algo="Sum"/><pk mz="358.75507817" i="650.43" sn="5.47783" a="16.4431" fwhm="0.0204659" res="17529.4" algo="Sum"/><pk mz="358.84249565" i="3418.15" sn="28.7818" a="68.6557" fwhm="0.0184599" res="19439.1" algo="Sum"/><pk mz="358.97974026" i="81831.9" sn="687.504" a="1459.98" fwhm="0.0160089" res="22423.7" algo="Sum"/><pk mz="359.04328481" i="14077.7" sn="118.084" a="288.071" fwhm="0.0177525" res="20225" algo="Sum"/><pk mz="359.09645292" i="461.109" sn="3.86706" a="10.7071" fwhm="0.0275962" res="13012.5" algo="Sum"/><pk mz="359.16536355" i="15499.3" sn="130.026" a="327.859" fwhm="0.0190515" res="18852.4" algo="Sum"/><pk mz="359.21824551" i="10767" sn="90.3259" a="242.157" fwhm="0.0244039" res="14719.7" algo="Sum"/><pk mz="359.25012983" i="1026.47" sn="8.61119" a="18.0966" fwhm="0.0301415" res="11918.8" algo="Sum"/><pk mz="359.31293137" i="558.634" sn="4.68615" a="17.5066" fwhm="0.0324219" res="11082.4" algo="Sum"/><pk mz="359.98198545" i="12106.7" sn="100.978" a="240.302" fwhm="0.0178305" res="20189.1" algo="Sum"/><pk mz="360.04646433" i="1724.59" sn="14.3744" a="40.7371" fwhm="0.0201863" res="17836.2" algo="Sum"/><pk mz="360.16911692" i="3013.66" sn="25.1173" a="71.7151" fwhm="0.0205493" res="17527.1" algo="Sum"/><pk mz="360.22198599" i="2586.52" sn="21.5606" a="53.0045" fwhm="0.0215038" res="16751.5" algo="Sum"/><pk mz="360.25329342" i="402.227" sn="3.35316" a="9.4788" fwhm="0.026542" res="13572.9" algo="Sum"/><pk mz="360.32363279" i="81673.6" sn="680.872" a="1494.19" fwhm="0.0162024" res="22238.9" algo="Sum"/><pk mz="360.83934937" i="2422.08" sn="20.0864" a="52.8195" fwhm="0.0188992" res="19092.9" algo="Sum"/><pk mz="360.97738279" i="50340.9" sn="417.2" a="927.109" fwhm="0.0170414" res="21182.3" algo="Sum"/><pk mz="361.17345671" i="3196" sn="26.486" a="108.349" fwhm="0.037976" res="9510.57" algo="Sum"/><pk mz="361.19309515" i="2685.04" sn="22.2516" a="28.885" fwhm="0.0112436" res="32124.4" algo="Sum"/><pk mz="361.20968133" i="2755.38" sn="22.8345" a="37.9279" fwhm="0.0149917" res="24094" algo="Sum"/><pk mz="361.23445189" i="4397.4" sn="36.4423" a="108.282" fwhm="0.0287777" res="12552.6" algo="Sum"/><pk mz="361.27092899" i="1202.17" sn="9.96402" a="25.4122" fwhm="0.0238549" res="15144.5" algo="Sum"/><pk mz="361.32682518" i="19611" sn="162.549" a="414.95" fwhm="0.0184525" res="19581.5" algo="Sum"/><pk mz="361.97971308" i="7439.69" sn="61.1065" a="151.974" fwhm="0.0184945" res="19572.3" algo="Sum"/><pk mz="362.19111581" i="1183.99" sn="9.71545" a="33.6629" fwhm="0.0360854" res="10037.1" algo="Sum"/><pk mz="362.24085285" i="8356.25" sn="68.5742" a="174.28" fwhm="0.0183386" res="19752.9" algo="Sum"/><pk mz="362.33118674" i="2818.29" sn="23.1327" a="71.7086" fwhm="0.0208527" res="17375.8" algo="Sum"/><pk mz="362.69921712" i="451.023" sn="3.68218" a="10.8994" fwhm="0.0217609" res="16667.5" algo="Sum"/><pk mz="362.83769718" i="595.364" sn="4.85496" a="19.0165" fwhm="0.0265573" res="13662.4" algo="Sum"/><pk mz="362.92615135" i="5177.23" sn="42.2061" a="102.005" fwhm="0.0181057" res="20044.9" algo="Sum"/><pk mz="362.97357862" i="7413.52" sn="60.4277" a="159.486" fwhm="0.0193669" res="18741.9" algo="Sum"/><pk mz="363.07610871" i="397.493" sn="3.23934" a="10.4553" fwhm="0.019926" res="18221.2" algo="Sum"/><pk mz="363.15718415" i="2753.08" sn="22.4269" a="68.1793" fwhm="0.0248014" res="14642.6" algo="Sum"/><pk mz="363.19001959" i="1579.22" sn="12.8638" a="40.4496" fwhm="0.0333005" res="10906.4" algo="Sum"/><pk mz="363.21330483" i="1156.4" sn="9.41965" a="16.8897" fwhm="0.0150332" res="24160.7" algo="Sum"/><pk mz="363.24679149" i="2973.56" sn="24.2216" a="83.4386" fwhm="0.0240189" res="15123.4" algo="Sum"/><pk mz="363.28472110" i="568.914" sn="4.63417" a="12.0351" fwhm="0.024878" res="14602.7" algo="Sum"/><pk mz="363.32484939" i="826.427" sn="6.73179" a="21.3014" fwhm="0.0249585" res="14557.2" algo="Sum"/><pk mz="363.92921946" i="448.684" sn="3.63531" a="10.608" fwhm="0.0188425" res="19314.2" algo="Sum"/><pk mz="363.97588731" i="1061.04" sn="8.59025" a="28.244" fwhm="0.0218896" res="16627.8" algo="Sum"/><pk mz="364.15909455" i="783.32" sn="6.33778" a="20.6992" fwhm="0.0233457" res="15598.5" algo="Sum"/><pk mz="364.19084360" i="391.536" sn="3.16789" a="14.7177" fwhm="0.0530175" res="6869.26" algo="Sum"/><pk mz="364.25383860" i="592.157" sn="4.79031" a="21.6444" fwhm="0.03896" res="9349.42" algo="Sum"/><pk mz="364.78789294" i="1375.54" sn="11.0596" a="30.9346" fwhm="0.0192596" res="18940.5" algo="Sum"/><pk mz="364.91860099" i="440.762" sn="3.54362" a="15.5006" fwhm="0.0325864" res="11198.5" algo="Sum"/><pk mz="364.97058461" i="694.375" sn="5.5826" a="17.9195" fwhm="0.0249835" res="14608.5" algo="Sum"/><pk mz="365.10569092" i="2256.91" sn="18.1376" a="44.3835" fwhm="0.0185423" res="19690.5" algo="Sum"/><pk mz="365.13668648" i="2204.35" sn="17.7152" a="51.5901" fwhm="0.030274" res="12061" algo="Sum"/><pk mz="365.20650099" i="1273.66" sn="10.2384" a="30.1606" fwhm="0.031421" res="11623" algo="Sum"/><pk mz="365.24464793" i="2221.27" sn="17.8518" a="55.4572" fwhm="0.0279304" res="13077" algo="Sum"/><pk mz="365.26508313" i="1422.45" sn="11.4263" a="29.1297" fwhm="0.025075" res="14566.9" algo="Sum"/><pk mz="365.30118686" i="817.779" sn="6.56721" a="17.026" fwhm="0.0267578" res="13652.2" algo="Sum"/><pk mz="365.33890956" i="1361.08" sn="10.9299" a="28.7429" fwhm="0.0188337" res="19398.1" algo="Sum"/><pk mz="366.13997540" i="560.861" sn="4.48598" a="13.8043" fwhm="0.0263065" res="13918.2" algo="Sum"/><pk mz="366.20953714" i="392.704" sn="3.13812" a="8.1096" fwhm="0.0307901" res="11893.7" algo="Sum"/><pk mz="366.24740021" i="655.537" sn="5.23454" a="19.3652" fwhm="0.0355877" res="10291.4" algo="Sum"/><pk mz="366.30116204" i="388.853" sn="3.1011" a="8.74762" fwhm="0.0240035" res="15260.3" algo="Sum"/><pk mz="366.34328675" i="389.597" sn="3.10562" a="7.72784" fwhm="0.0203971" res="17960.5" algo="Sum"/><pk mz="366.37263342" i="638.185" sn="5.0873" a="14.4031" fwhm="0.0200441" res="18278.3" algo="Sum"/><pk mz="366.78517109" i="1536.94" sn="12.2365" a="31.7913" fwhm="0.0177738" res="20636.3" algo="Sum"/><pk mz="366.91229265" i="524.244" sn="4.17318" a="12.947" fwhm="0.0219985" res="16678.9" algo="Sum"/><pk mz="366.95297974" i="483.366" sn="3.84777" a="12.5695" fwhm="0.0267418" res="13722.1" algo="Sum"/><pk mz="367.12173714" i="2858.1" sn="22.7301" a="64.6163" fwhm="0.0205043" res="17904.6" algo="Sum"/><pk mz="367.14951147" i="944.883" sn="7.50919" a="23.3232" fwhm="0.0377864" res="9716.44" algo="Sum"/><pk mz="367.19174407" i="946.39" sn="7.51372" a="23.238" fwhm="0.0373287" res="9836.72" algo="Sum"/><pk mz="367.22209626" i="1088.5" sn="8.63406" a="29.9478" fwhm="0.0317649" res="11560.6" algo="Sum"/><pk mz="367.24724478" i="854.828" sn="6.77574" a="12.0627" fwhm="0.0151164" res="24294.7" algo="Sum"/><pk mz="367.25778264" i="854.053" sn="6.76777" a="14.7335" fwhm="0.0226751" res="16196.5" algo="Sum"/><pk mz="367.28019485" i="903.51" sn="7.15532" a="21.0505" fwhm="0.0241789" res="15190.1" algo="Sum"/><pk mz="367.33557791" i="450.462" sn="3.56695" a="10.6529" fwhm="0.0255529" res="14375.5" algo="Sum"/><pk mz="367.39294878" i="432.967" sn="3.42816" a="13.0159" fwhm="0.0238026" res="15435" algo="Sum"/><pk mz="368.12661907" i="426.457" sn="3.36263" a="10.9299" fwhm="0.0214876" res="17132" algo="Sum"/><pk mz="368.25538052" i="405.823" sn="3.2002" a="8.73391" fwhm="0.0275905" res="13347.2" algo="Sum"/><pk mz="368.28009426" i="555.323" sn="4.37911" a="14.2745" fwhm="0.0240613" res="15305.9" algo="Sum"/><pk mz="368.42496079" i="1669.27" sn="13.1556" a="34.294" fwhm="0.018608" res="19799.2" algo="Sum"/><pk mz="368.78243757" i="626.812" sn="4.9332" a="15.8974" fwhm="0.0201546" res="18297.7" algo="Sum"/><pk mz="368.87105534" i="5383.49" sn="42.3636" a="106.398" fwhm="0.0178542" res="20660.1" algo="Sum"/><pk mz="368.97511213" i="633.943" sn="4.97805" a="9.80394" fwhm="0.0227279" res="16234.5" algo="Sum"/><pk mz="369.00371445" i="2600.77" sn="20.4061" a="64.8985" fwhm="0.0219345" res="16822.9" algo="Sum"/><pk mz="369.14589630" i="1070.51" sn="8.37692" a="23.1094" fwhm="0.0340997" res="10825.5" algo="Sum"/><pk mz="369.16383965" i="900.639" sn="7.0482" a="15.3076" fwhm="0.0227339" res="16238.5" algo="Sum"/><pk mz="369.20273370" i="1872.22" sn="14.649" a="39.3424" fwhm="0.0247931" res="14891.3" algo="Sum"/><pk mz="369.22501895" i="3592.06" sn="28.1033" a="104.514" fwhm="0.0267548" res="13800.3" algo="Sum"/><pk mz="369.27591972" i="583.043" sn="4.56202" a="13.1721" fwhm="0.0252012" res="14653.1" algo="Sum"/><pk mz="369.35114170" i="18779.8" sn="146.944" a="375.08" fwhm="0.0179735" res="20549.8" algo="Sum"/><pk mz="369.42738301" i="510.033" sn="3.99002" a="12.6546" fwhm="0.022084" res="16728.3" algo="Sum"/><pk mz="370.17806224" i="564.728" sn="4.394" a="9.9707" fwhm="0.022826" res="16217.4" algo="Sum"/><pk mz="370.19934611" i="1121.1" sn="8.72251" a="27.3377" fwhm="0.026151" res="14156.2" algo="Sum"/><pk mz="370.22849171" i="831.282" sn="6.46693" a="25.7283" fwhm="0.0343346" res="10783" algo="Sum"/><pk mz="370.29526003" i="663.519" sn="5.16183" a="18.4293" fwhm="0.0202149" res="18317.9" algo="Sum"/><pk mz="370.35471293" i="5255.18" sn="40.8826" a="114.33" fwhm="0.0190257" res="19466" algo="Sum"/><pk mz="370.73717749" i="537.068" sn="4.17139" a="14.0876" fwhm="0.0224048" res="16547.2" algo="Sum"/><pk mz="370.86865080" i="2220.68" sn="17.1769" a="48.6616" fwhm="0.0191988" res="19317.3" algo="Sum"/><pk mz="371.00491382" i="431.7" sn="3.33376" a="9.91871" fwhm="0.0299572" res="12384.5" algo="Sum"/><pk mz="371.03703385" i="1279.88" sn="9.88405" a="29.7051" fwhm="0.0200619" res="18494.6" algo="Sum"/><pk mz="371.10187090" i="784.885" sn="6.06145" a="21.9056" fwhm="0.0230043" res="16131.9" algo="Sum"/><pk mz="371.16282018" i="2031.86" sn="15.6924" a="52.8943" fwhm="0.0251014" res="14786.5" algo="Sum"/><pk mz="371.19255103" i="1760.15" sn="13.5939" a="47.9553" fwhm="0.0379935" res="9769.9" algo="Sum"/><pk mz="371.21980082" i="1710.4" sn="13.208" a="49.1232" fwhm="0.0378281" res="9813.34" algo="Sum"/><pk mz="371.25422451" i="1022.2" sn="7.89223" a="24.7856" fwhm="0.0267929" res="13856.4" algo="Sum"/><pk mz="371.32000306" i="755.103" sn="5.82789" a="20.6327" fwhm="0.0309594" res="11993.8" algo="Sum"/><pk mz="371.35920040" i="872.067" sn="6.73182" a="19.8244" fwhm="0.0201869" res="18396" algo="Sum"/><pk mz="372.16721961" i="482.869" sn="3.7062" a="13.2743" fwhm="0.0298186" res="12481" algo="Sum"/><pk mz="372.21753520" i="662.706" sn="5.08731" a="28.0285" fwhm="0.0315027" res="11815.4" algo="Sum"/><pk mz="372.26264425" i="396.533" sn="3.04368" a="9.5981" fwhm="0.0305858" res="12171.1" algo="Sum"/><pk mz="372.73466072" i="876.468" sn="6.69317" a="22.2384" fwhm="0.0222864" res="16724.8" algo="Sum"/><pk mz="373.17937518" i="5336.91" sn="40.6341" a="143.948" fwhm="0.0304094" res="12271.8" algo="Sum"/><pk mz="373.23399004" i="2036.82" sn="15.5079" a="50.3206" fwhm="0.0256133" res="14571.9" algo="Sum"/><pk mz="373.27043711" i="1213.54" sn="9.23961" a="31.314" fwhm="0.0271183" res="13764.5" algo="Sum"/><pk mz="374.18332752" i="1253.35" sn="9.49149" a="30.772" fwhm="0.031544" res="11862.3" algo="Sum"/><pk mz="374.23572048" i="546.396" sn="4.13778" a="14.067" fwhm="0.0302019" res="12391.2" algo="Sum"/><pk mz="374.30292848" i="2295.27" sn="17.3787" a="52.3874" fwhm="0.0206027" res="18167.7" algo="Sum"/><pk mz="374.73317692" i="668.882" sn="5.04814" a="17.0368" fwhm="0.0216402" res="17316.5" algo="Sum"/><pk mz="374.81652091" i="1947.43" sn="14.6995" a="40.2287" fwhm="0.0189895" res="19738.1" algo="Sum"/><pk mz="375.01507098" i="10820.2" sn="81.5839" a="255.282" fwhm="0.0213072" res="17600.4" algo="Sum"/><pk mz="375.19298621" i="4357.07" sn="32.8277" a="103.036" fwhm="0.0266009" res="14104.5" algo="Sum"/><pk mz="375.25022789" i="1108.15" sn="8.34637" a="26.5267" fwhm="0.0306639" res="12237.5" algo="Sum"/><pk mz="375.28714806" i="1999.71" sn="15.0614" a="61.7974" fwhm="0.0224841" res="16691.2" algo="Sum"/><pk mz="375.35913398" i="1051.49" sn="7.91899" a="22.3772" fwhm="0.0188788" res="19882.5" algo="Sum"/><pk mz="376.01885021" i="1394.56" sn="10.4838" a="37.5039" fwhm="0.0230338" res="16324.7" algo="Sum"/><pk mz="376.19638642" i="985.914" sn="7.4055" a="26.1518" fwhm="0.0309594" res="12151.3" algo="Sum"/><pk mz="376.29718482" i="17685.3" sn="132.456" a="425.492" fwhm="0.019626" res="19173.4" algo="Sum"/><pk mz="376.36092405" i="430.351" sn="3.21767" a="10.3647" fwhm="0.023749" res="15847.4" algo="Sum"/><pk mz="376.81361991" i="1659.39" sn="12.3791" a="34.8547" fwhm="0.0180696" res="20853.4" algo="Sum"/><pk mz="376.93701158" i="581.399" sn="4.33696" a="19.2043" fwhm="0.0353709" res="10656.7" algo="Sum"/><pk mz="376.98438517" i="1410.58" sn="10.5223" a="37.1382" fwhm="0.026367" res="14297.6" algo="Sum"/><pk mz="377.01556380" i="979.848" sn="7.30921" a="26.4121" fwhm="0.0282204" res="13359.7" algo="Sum"/><pk mz="377.09210375" i="432.536" sn="3.22298" a="9.59777" fwhm="0.0215353" res="17510.4" algo="Sum"/><pk mz="377.17464451" i="1091.01" sn="8.11453" a="23.1707" fwhm="0.0237278" res="15895.9" algo="Sum"/><pk mz="377.20679499" i="1935.67" sn="14.3928" a="54.7083" fwhm="0.0393691" res="9581.28" algo="Sum"/><pk mz="377.23300720" i="2129.65" sn="15.8256" a="53.1281" fwhm="0.0315082" res="11972.5" algo="Sum"/><pk mz="377.26589465" i="1132.29" sn="8.4127" a="21.0768" fwhm="0.0298491" res="12639.1" algo="Sum"/><pk mz="377.30093403" i="4857.77" sn="36.0876" a="119.059" fwhm="0.0210469" res="17926.7" algo="Sum"/><pk mz="378.21497548" i="1952.02" sn="14.3997" a="62.3687" fwhm="0.0226499" res="16698.3" algo="Sum"/><pk mz="378.29828952" i="1867.5" sn="13.776" a="48.1642" fwhm="0.023099" res="16377.3" algo="Sum"/><pk mz="378.33609890" i="437.697" sn="3.22897" a="8.67523" fwhm="0.0233104" res="16230.4" algo="Sum"/><pk mz="378.81253548" i="457.883" sn="3.36923" a="13.8385" fwhm="0.0253622" res="14936.1" algo="Sum"/><pk mz="378.90004203" i="5269.8" sn="38.7377" a="122.437" fwhm="0.0192977" res="19634.5" algo="Sum"/><pk mz="379.15343751" i="520.54" sn="3.81147" a="12.4762" fwhm="0.0257477" res="14725.7" algo="Sum"/><pk mz="379.18805630" i="718.449" sn="5.2606" a="22.7502" fwhm="0.0357839" res="10596.6" algo="Sum"/><pk mz="379.22202855" i="1194.76" sn="8.74618" a="37.7345" fwhm="0.0362532" res="10460.4" algo="Sum"/><pk mz="379.24485456" i="803.434" sn="5.88148" a="13.6111" fwhm="0.0230423" res="16458.7" algo="Sum"/><pk mz="379.28232378" i="1379.65" sn="10.0996" a="40.4812" fwhm="0.0362926" res="10450.7" algo="Sum"/><pk mz="379.31566293" i="1068.67" sn="7.82305" a="26.1629" fwhm="0.0240506" res="15771.6" algo="Sum"/><pk mz="379.35251837" i="439.129" sn="3.21468" a="10.363" fwhm="0.0258212" res="14691.5" algo="Sum"/><pk mz="380.21915135" i="432.57" sn="3.14915" a="12.0496" fwhm="0.0349016" res="10894" algo="Sum"/><pk mz="380.28164023" i="485.656" sn="3.53604" a="10.5568" fwhm="0.0260638" res="14590.4" algo="Sum"/><pk mz="380.76707672" i="1017.44" sn="7.38558" a="27.1111" fwhm="0.0232856" res="16352" algo="Sum"/><pk mz="380.89674443" i="789.078" sn="5.71535" a="22.1446" fwhm="0.029323" res="12989.7" algo="Sum"/><pk mz="380.98418023" i="420.391" sn="3.0443" a="8.91588" fwhm="0.0260134" res="14645.7" algo="Sum"/><pk mz="381.02517398" i="7254.54" sn="52.5346" a="156.991" fwhm="0.0191407" res="19906.5" algo="Sum"/><pk mz="381.07909302" i="990.553" sn="7.17246" a="22.289" fwhm="0.0204181" res="18663.8" algo="Sum"/><pk mz="381.11043969" i="575.71" sn="4.16863" a="19.5421" fwhm="0.0275087" res="13854.2" algo="Sum"/><pk mz="381.20382642" i="1860.9" sn="13.4751" a="75.808" fwhm="0.0325629" res="11706.7" algo="Sum"/><pk mz="381.24164715" i="1060.99" sn="7.6825" a="40.0972" fwhm="0.0395501" res="9639.46" algo="Sum"/><pk mz="381.29698805" i="2048.83" sn="14.8355" a="51.9425" fwhm="0.0222475" res="17138.8" algo="Sum"/><pk mz="381.33255913" i="657.239" sn="4.75819" a="15.3836" fwhm="0.0257481" res="14810.1" algo="Sum"/><pk mz="381.96951631" i="774.043" sn="5.5636" a="18.4772" fwhm="0.0204212" res="18704.6" algo="Sum"/><pk mz="382.02903175" i="941.611" sn="6.76705" a="22.5296" fwhm="0.0211986" res="18021.4" algo="Sum"/><pk mz="382.20532203" i="541.512" sn="3.88635" a="17.9202" fwhm="0.0318242" res="12009.9" algo="Sum"/><pk mz="382.24321197" i="383.334" sn="2.75152" a="11.7924" fwhm="0.0324959" res="11762.8" algo="Sum"/><pk mz="382.29921748" i="520.471" sn="3.73578" a="14.9094" fwhm="0.025171" res="15188.1" algo="Sum"/><pk mz="382.76455593" i="1562.16" sn="11.1701" a="36.2393" fwhm="0.0208251" res="18380" algo="Sum"/><pk mz="382.88655348" i="594.593" sn="4.24998" a="13.8929" fwhm="0.0205872" res="18598.3" algo="Sum"/><pk mz="383.11578102" i="51310.6" sn="366.562" a="1052.56" fwhm="0.0181789" res="21074.7" algo="Sum"/><pk mz="383.22232043" i="44455.4" sn="317.589" a="921.974" fwhm="0.0182491" res="20999.5" algo="Sum"/><pk mz="383.30760395" i="463.851" sn="3.31375" a="6.57118" fwhm="0.0154434" res="24820.2" algo="Sum"/><pk mz="383.32731287" i="485.445" sn="3.46801" a="12.018" fwhm="0.0276578" res="13859.6" algo="Sum"/><pk mz="383.96685755" i="653.864" sn="4.65448" a="15.5086" fwhm="0.0193424" res="19851.1" algo="Sum"/><pk mz="384.11922726" i="7449.15" sn="52.997" a="160.596" fwhm="0.0187502" res="20486.2" algo="Sum"/><pk mz="384.17631678" i="374.271" sn="2.66214" a="8.82331" fwhm="0.0347869" res="11043.7" algo="Sum"/><pk mz="384.22527519" i="9852.33" sn="70.0781" a="232.663" fwhm="0.0197101" res="19493.9" algo="Sum"/><pk mz="384.76270165" i="840.945" sn="5.96101" a="23.8162" fwhm="0.0235998" res="16303.6" algo="Sum"/><pk mz="384.84489551" i="2643.8" sn="18.7409" a="57.5581" fwhm="0.0194224" res="19814.5" algo="Sum"/><pk mz="384.95073813" i="376.284" sn="2.66726" a="6.64845" fwhm="0.0277987" res="13847.8" algo="Sum"/><pk mz="385.12092448" i="1984.2" sn="14.0573" a="55.3443" fwhm="0.0223943" res="17197.3" algo="Sum"/><pk mz="385.22155220" i="3449.33" sn="24.4377" a="111.88" fwhm="0.0372074" res="10353.4" algo="Sum"/><pk mz="385.26756413" i="578.609" sn="4.09921" a="8.16566" fwhm="0.0154828" res="24883.5" algo="Sum"/><pk mz="385.29163177" i="664.841" sn="4.71013" a="22.2309" fwhm="0.0369353" res="10431.5" algo="Sum"/><pk mz="386.19755721" i="619.254" sn="4.37819" a="13.3569" fwhm="0.031003" res="12456.8" algo="Sum"/><pk mz="386.21992433" i="738.786" sn="5.22329" a="26.3663" fwhm="0.0405718" res="9519.42" algo="Sum"/><pk mz="386.71434580" i="535.771" sn="3.77828" a="13.3098" fwhm="0.0225641" res="17138.5" algo="Sum"/><pk mz="386.84295143" i="1296.19" sn="9.1375" a="29.0142" fwhm="0.0202719" res="19082.8" algo="Sum"/><pk mz="386.89359442" i="372.976" sn="2.62929" a="9.96042" fwhm="0.0257228" res="15040.9" algo="Sum"/><pk mz="387.15929292" i="944.464" sn="6.64527" a="22.4719" fwhm="0.0281149" res="13770.6" algo="Sum"/><pk mz="387.19652003" i="1450.85" sn="10.1977" a="43.9863" fwhm="0.0375431" res="10313.4" algo="Sum"/><pk mz="387.25030896" i="943.557" sn="6.6219" a="28.4298" fwhm="0.0318264" res="12167.6" algo="Sum"/><pk mz="388.19905792" i="470.936" sn="3.28308" a="24.4047" fwhm="0.0470788" res="8245.73" algo="Sum"/><pk mz="388.35471486" i="1244.71" sn="8.67406" a="28.7804" fwhm="0.0212355" res="18288" algo="Sum"/><pk mz="388.71116333" i="1061.8" sn="7.38341" a="24.2015" fwhm="0.0195135" res="19920.1" algo="Sum"/><pk mz="389.17324732" i="1624.95" sn="11.219" a="50.761" fwhm="0.0334816" res="11623.5" algo="Sum"/><pk mz="389.20603621" i="1440.82" sn="9.94652" a="43.9578" fwhm="0.0335457" res="11602.3" algo="Sum"/><pk mz="389.24265461" i="1050.61" sn="7.25384" a="24.6615" fwhm="0.0337246" res="11541.8" algo="Sum"/><pk mz="389.26646064" i="894.333" sn="6.17524" a="28.7707" fwhm="0.0318062" res="12238.7" algo="Sum"/><pk mz="389.37455823" i="1141.37" sn="7.87933" a="29.0621" fwhm="0.023158" res="16813.9" algo="Sum"/><pk mz="389.97381979" i="833.394" sn="5.72894" a="20.6327" fwhm="0.0211418" res="18445.6" algo="Sum"/><pk mz="390.17637276" i="446.147" sn="3.06644" a="14.4874" fwhm="0.0309051" res="12625" algo="Sum"/><pk mz="390.21141468" i="446.235" sn="3.06704" a="15.258" fwhm="0.038151" res="10228.1" algo="Sum"/><pk mz="390.27650974" i="1494.62" sn="10.2719" a="37.7161" fwhm="0.0270158" res="14446.2" algo="Sum"/><pk mz="390.70885250" i="975.229" sn="6.69335" a="23.1778" fwhm="0.0194194" res="20119.5" algo="Sum"/><pk mz="390.79619471" i="1936.85" sn="13.2593" a="45.9829" fwhm="0.0211128" res="18509.9" algo="Sum"/><pk mz="390.98644542" i="3079.23" sn="20.9948" a="82.8046" fwhm="0.0235796" res="16581.6" algo="Sum"/><pk mz="391.18981116" i="1236.02" sn="8.4258" a="33.2171" fwhm="0.029472" res="13273.2" algo="Sum"/><pk mz="391.20817274" i="1237.37" sn="8.43555" a="31.2409" fwhm="0.0373386" res="10477.3" algo="Sum"/><pk mz="391.26205160" i="1538.88" sn="10.488" a="33.9561" fwhm="0.0262551" res="14902.3" algo="Sum"/><pk mz="391.27981243" i="2061.81" sn="14.0495" a="59.1069" fwhm="0.0311021" res="12580.5" algo="Sum"/><pk mz="391.35425715" i="739.707" sn="5.0399" a="18.6688" fwhm="0.023923" res="16358.9" algo="Sum"/><pk mz="391.77817308" i="422.025" sn="2.86001" a="12.2454" fwhm="0.0235273" res="16652.1" algo="Sum"/><pk mz="391.98808160" i="423.239" sn="2.86489" a="13.0777" fwhm="0.0276764" res="14163.3" algo="Sum"/><pk mz="392.19176864" i="513.27" sn="3.474" a="16.0644" fwhm="0.027947" res="14033.4" algo="Sum"/><pk mz="392.28947171" i="1798.98" sn="12.176" a="52.5464" fwhm="0.0326351" res="12020.5" algo="Sum"/><pk mz="392.30896336" i="1217.59" sn="8.24109" a="21.9271" fwhm="0.0308623" res="12711.6" algo="Sum"/><pk mz="392.70547386" i="422.177" sn="2.84649" a="13.8265" fwhm="0.0274731" res="14294.2" algo="Sum"/><pk mz="392.79358129" i="2263.45" sn="15.2456" a="55.0233" fwhm="0.0213513" res="18396.7" algo="Sum"/><pk mz="392.91173210" i="464.371" sn="3.12758" a="19.4687" fwhm="0.036589" res="10738.5" algo="Sum"/><pk mz="392.98753122" i="491.809" sn="3.31243" a="15.0365" fwhm="0.0317262" res="12386.8" algo="Sum"/><pk mz="393.20733835" i="1782.39" sn="11.9859" a="69.8785" fwhm="0.035075" res="11210.5" algo="Sum"/><pk mz="393.29707200" i="31191.4" sn="209.734" a="686.646" fwhm="0.0193846" res="20289.2" algo="Sum"/><pk mz="393.36915448" i="905.475" sn="6.08889" a="21.7041" fwhm="0.0268046" res="14675.4" algo="Sum"/><pk mz="394.21303949" i="453.666" sn="3.03508" a="16.7842" fwhm="0.0427073" res="9230.58" algo="Sum"/><pk mz="394.30040151" i="7925.8" sn="53.0245" a="173.374" fwhm="0.0193286" res="20399.8" algo="Sum"/><pk mz="394.34543356" i="3062.4" sn="20.4872" a="79.0249" fwhm="0.0222496" res="17723.7" algo="Sum"/><pk mz="394.79185471" i="1184.82" sn="7.91386" a="30.5778" fwhm="0.0218445" res="18072.8" algo="Sum"/><pk mz="394.87429515" i="2421.65" sn="16.169" a="61.9295" fwhm="0.0203212" res="19431.6" algo="Sum"/><pk mz="395.18224871" i="396.914" sn="2.64703" a="8.36554" fwhm="0.043237" res="9139.92" algo="Sum"/><pk mz="395.21547229" i="1370.05" sn="9.13751" a="39.2275" fwhm="0.0269308" res="14675.2" algo="Sum"/><pk mz="395.25253675" i="806.612" sn="5.38045" a="22.5873" fwhm="0.0392054" res="10081.6" algo="Sum"/><pk mz="395.30303323" i="1660.66" sn="11.0769" a="60.8254" fwhm="0.0325614" res="12140.2" algo="Sum"/><pk mz="395.34963088" i="1019.7" sn="6.80156" a="28.8515" fwhm="0.0223115" res="17719.5" algo="Sum"/><pk mz="396.21685138" i="375.911" sn="2.50116" a="11.5755" fwhm="0.032858" res="12058.5" algo="Sum"/><pk mz="396.30620364" i="435.977" sn="2.89676" a="14.6679" fwhm="0.0274205" res="14452.9" algo="Sum"/><pk mz="396.74290817" i="1286.72" sn="8.51955" a="30.5778" fwhm="0.0210106" res="18883" algo="Sum"/><pk mz="396.78865683" i="376.461" sn="2.49196" a="7.50608" fwhm="0.0263483" res="15059.4" algo="Sum"/><pk mz="396.87121207" i="561.019" sn="3.7152" a="23.98" fwhm="0.0347767" res="11412" algo="Sum"/><pk mz="396.92345524" i="496.987" sn="3.29098" a="13.3616" fwhm="0.026122" res="15195" algo="Sum"/><pk mz="396.99743879" i="6670.15" sn="44.1687" a="163.831" fwhm="0.0220722" res="17986.3" algo="Sum"/><pk mz="397.18023286" i="954.632" sn="6.30956" a="37.8321" fwhm="0.0489953" res="8106.49" algo="Sum"/><pk mz="397.23466246" i="2201.58" sn="14.5453" a="63.8026" fwhm="0.0257223" res="15443.2" algo="Sum"/><pk mz="397.26947263" i="1076.23" sn="7.11138" a="24.7123" fwhm="0.0243431" res="16319.6" algo="Sum"/><pk mz="397.30369192" i="466.846" sn="3.08503" a="9.05205" fwhm="0.0304567" res="13044.9" algo="Sum"/><pk mz="397.32604542" i="407.394" sn="2.69223" a="10.3389" fwhm="0.0260496" res="15252.7" algo="Sum"/><pk mz="397.94213095" i="420.069" sn="2.77112" a="11.4256" fwhm="0.02456" res="16202.8" algo="Sum"/><pk mz="398.00055686" i="846.348" sn="5.58236" a="25.4738" fwhm="0.0246861" res="16122.5" algo="Sum"/><pk mz="398.23647710" i="555.223" sn="3.65558" a="16.2173" fwhm="0.0285439" res="13951.7" algo="Sum"/><pk mz="398.26956871" i="422.827" sn="2.7839" a="12.1198" fwhm="0.0291651" res="13655.7" algo="Sum"/><pk mz="398.32695113" i="408.491" sn="2.68912" a="12.825" fwhm="0.0263264" res="15130.3" algo="Sum"/><pk mz="398.74054352" i="2110.86" sn="13.8631" a="44.2418" fwhm="0.0247962" res="16080.7" algo="Sum"/><pk mz="398.99783897" i="592.745" sn="3.88509" a="20.1762" fwhm="0.0306603" res="13013.5" algo="Sum"/><pk mz="399.08946554" i="12234.2" sn="80.1306" a="270.564" fwhm="0.0194439" res="20525.1" algo="Sum"/><pk mz="399.14488582" i="537.125" sn="3.51763" a="9.43549" fwhm="0.0236388" res="16885.2" algo="Sum"/><pk mz="399.19772202" i="19605.6" sn="128.397" a="383.725" fwhm="0.0227707" res="17531.2" algo="Sum"/><pk mz="399.21365951" i="18342.9" sn="120.127" a="417.411" fwhm="0.0255436" res="15628.7" algo="Sum"/><pk mz="399.26006137" i="1347.68" sn="8.82598" a="37.7763" fwhm="0.0295863" res="13494.8" algo="Sum"/><pk mz="399.30696639" i="554.331" sn="3.63018" a="18.4293" fwhm="0.0325633" res="12262.5" algo="Sum"/><pk mz="399.77315261" i="863.637" sn="5.64684" a="23.6927" fwhm="0.0242298" res="16499.2" algo="Sum"/><pk mz="400.09328559" i="1726.81" sn="11.2633" a="43.0275" fwhm="0.0210441" res="19012.1" algo="Sum"/><pk mz="400.20221338" i="4403.37" sn="28.7173" a="94.6501" fwhm="0.0254372" res="15733" algo="Sum"/><pk mz="400.21663625" i="4285.71" sn="27.9519" a="89.8097" fwhm="0.019456" res="20570.4" algo="Sum"/><pk mz="400.27649803" i="630.254" sn="4.11201" a="20.1149" fwhm="0.0311367" res="12855.5" algo="Sum"/><pk mz="400.34092126" i="972.913" sn="6.34668" a="22.5718" fwhm="0.0216931" res="18454.7" algo="Sum"/><pk mz="400.73813728" i="1468.41" sn="9.56037" a="35.3553" fwhm="0.0220753" res="18153.3" algo="Sum"/><pk mz="400.78325947" i="715.521" sn="4.6538" a="17.0848" fwhm="0.0237723" res="16859.3" algo="Sum"/><pk mz="400.82556823" i="2641.67" sn="17.1592" a="68.5151" fwhm="0.0223478" res="17935.8" algo="Sum"/><pk mz="401.09012930" i="1256.14" sn="8.14672" a="33.6429" fwhm="0.0221791" res="18084.1" algo="Sum"/><pk mz="401.19627925" i="3211.39" sn="20.8325" a="90.1716" fwhm="0.0350216" res="11455.7" algo="Sum"/><pk mz="401.26714517" i="655.159" sn="4.25006" a="11.1425" fwhm="0.0227011" res="17676.1" algo="Sum"/><pk mz="401.28205703" i="631.995" sn="4.0998" a="18.2118" fwhm="0.0308485" res="13008.1" algo="Sum"/><pk mz="401.34175188" i="619.507" sn="4.01754" a="15.1814" fwhm="0.0234325" res="17127.6" algo="Sum"/><pk mz="401.77114300" i="444.213" sn="2.86828" a="9.6624" fwhm="0.0242239" res="16585.7" algo="Sum"/><pk mz="402.19867111" i="709.749" sn="4.56477" a="20.873" fwhm="0.0397555" res="10116.8" algo="Sum"/><pk mz="402.35663424" i="1683.89" sn="10.8292" a="45.3312" fwhm="0.0225416" res="17849.5" algo="Sum"/><pk mz="402.68802036" i="505.295" sn="3.23876" a="11.5661" fwhm="0.0200063" res="20128" algo="Sum"/><pk mz="402.73687605" i="526.693" sn="3.37296" a="14.6445" fwhm="0.0332799" res="12101.5" algo="Sum"/><pk mz="402.77477328" i="547.26" sn="3.50472" a="14.6412" fwhm="0.0271293" res="14846.5" algo="Sum"/><pk mz="402.82325858" i="2370.78" sn="15.1802" a="56.4679" fwhm="0.0215666" res="18678.1" algo="Sum"/><pk mz="402.86942261" i="448.382" sn="2.87092" a="14.5211" fwhm="0.0267326" res="15070.3" algo="Sum"/><pk mz="403.00717321" i="2389.97" sn="15.297" a="60.9525" fwhm="0.0200376" res="20112.5" algo="Sum"/><pk mz="403.15471023" i="514.236" sn="3.28862" a="11.4005" fwhm="0.0267507" res="15070.8" algo="Sum"/><pk mz="403.19097541" i="764.606" sn="4.89011" a="15.8367" fwhm="0.0316776" res="12727.9" algo="Sum"/><pk mz="403.21312092" i="804.638" sn="5.14685" a="24.4103" fwhm="0.0422883" res="9534.86" algo="Sum"/><pk mz="403.24956348" i="608.357" sn="3.89138" a="18.3922" fwhm="0.0396001" res="10183" algo="Sum"/><pk mz="403.31656528" i="387.033" sn="2.47567" a="9.53135" fwhm="0.0315228" res="12794.4" algo="Sum"/><pk mz="403.35968329" i="629.869" sn="4.02898" a="14.7406" fwhm="0.0262992" res="15337.3" algo="Sum"/><pk mz="403.38995824" i="946.327" sn="6.05322" a="21.0167" fwhm="0.0210676" res="19147.4" algo="Sum"/><pk mz="404.20335143" i="387.328" sn="2.46418" a="17.4399" fwhm="0.0420853" res="9604.37" algo="Sum"/><pk mz="404.32732451" i="453.763" sn="2.88627" a="14.3286" fwhm="0.0327343" res="12351.8" algo="Sum"/><pk mz="404.68545553" i="877.519" sn="5.56025" a="21.8317" fwhm="0.0211093" res="19170.9" algo="Sum"/><pk mz="404.82264201" i="854.603" sn="5.41382" a="28.661" fwhm="0.032133" res="12598.4" algo="Sum"/><pk mz="405.09667664" i="559.378" sn="3.54119" a="15.3799" fwhm="0.024192" res="16745.1" algo="Sum"/><pk mz="405.16944720" i="575.39" sn="3.64187" a="22.8483" fwhm="0.0393007" res="10309.5" algo="Sum"/><pk mz="405.22368366" i="918.643" sn="5.8142" a="26.8515" fwhm="0.0360277" res="11247.6" algo="Sum"/><pk mz="405.26398282" i="996.621" sn="6.30922" a="44.7787" fwhm="0.04384" res="9244.15" algo="Sum"/><pk mz="405.33324887" i="660.305" sn="4.18044" a="21.0773" fwhm="0.0383388" res="10572.4" algo="Sum"/><pk mz="405.36859597" i="396.67" sn="2.5101" a="8.34012" fwhm="0.0254091" res="15953.7" algo="Sum"/><pk mz="405.94766457" i="527.361" sn="3.33227" a="15.1559" fwhm="0.0247904" res="16375.2" algo="Sum"/><pk mz="406.21738036" i="487.87" sn="3.07826" a="16.2791" fwhm="0.0366773" res="11075.4" algo="Sum"/><pk mz="406.26275379" i="731.839" sn="4.61375" a="27.1146" fwhm="0.0442283" res="9185.59" algo="Sum"/><pk mz="406.68236517" i="856.13" sn="5.38021" a="19.7741" fwhm="0.020581" res="19760.1" algo="Sum"/><pk mz="406.77225239" i="2438.27" sn="15.3232" a="59.799" fwhm="0.0193285" res="21045.3" algo="Sum"/><pk mz="406.95416871" i="803.836" sn="5.05337" a="24.2887" fwhm="0.0230686" res="17641" algo="Sum"/><pk mz="407.18547493" i="581.306" sn="3.65045" a="19.1426" fwhm="0.0412546" res="9870.07" algo="Sum"/><pk mz="407.22653581" i="688.506" sn="4.31918" a="21.4806" fwhm="0.0397726" res="10238.9" algo="Sum"/><pk mz="407.25442515" i="1003.98" sn="6.29328" a="26.2972" fwhm="0.0386102" res="10547.9" algo="Sum"/><pk mz="407.27812975" i="861.909" sn="5.40014" a="29.9155" fwhm="0.0417064" res="9765.37" algo="Sum"/><pk mz="407.31155589" i="616.085" sn="3.85718" a="13.2646" fwhm="0.0318395" res="12792.6" algo="Sum"/><pk mz="407.34779207" i="675.596" sn="4.22815" a="16.997" fwhm="0.0306578" res="13286.9" algo="Sum"/><pk mz="407.38430614" i="385.484" sn="2.41247" a="9.76734" fwhm="0.0291143" res="13992.6" algo="Sum"/><pk mz="408.30646180" i="1019.63" sn="6.34888" a="26.8007" fwhm="0.026638" res="15328" algo="Sum"/><pk mz="408.67969546" i="433.702" sn="2.69896" a="11.7075" fwhm="0.021192" res="19284.6" algo="Sum"/><pk mz="408.76928527" i="3396.52" sn="21.1311" a="81.6613" fwhm="0.0216211" res="18906" algo="Sum"/><pk mz="409.18349709" i="1000.55" sn="6.2027" a="43.2128" fwhm="0.0368942" res="11090.7" algo="Sum"/><pk mz="409.27092741" i="13223.6" sn="82.0165" a="329.909" fwhm="0.0208806" res="19600.5" algo="Sum"/><pk mz="409.34303131" i="1277.43" sn="7.92526" a="34.6469" fwhm="0.0355255" res="11522.5" algo="Sum"/><pk mz="410.27470192" i="3354.03" sn="20.7347" a="89.5675" fwhm="0.0216268" res="18970.7" algo="Sum"/><pk mz="410.34552247" i="449.485" sn="2.77873" a="13.4757" fwhm="0.0303132" res="13536.9" algo="Sum"/><pk mz="410.76564921" i="2402.47" sn="14.8274" a="62.7305" fwhm="0.0218831" res="18770.9" algo="Sum"/><pk mz="410.85465828" i="3237.6" sn="19.9637" a="74.3937" fwhm="0.0202677" res="20271.4" algo="Sum"/><pk mz="411.18782555" i="676.15" sn="4.15758" a="19.4639" fwhm="0.0375061" res="10963.2" algo="Sum"/><pk mz="411.21270233" i="482.514" sn="2.96693" a="8.95101" fwhm="0.0239936" res="17138.4" algo="Sum"/><pk mz="411.26522190" i="2206.14" sn="13.5653" a="94.8544" fwhm="0.038268" res="10747" algo="Sum"/><pk mz="411.31756704" i="396.399" sn="2.4371" a="8.74995" fwhm="0.0442929" res="9286.31" algo="Sum"/><pk mz="411.77070461" i="530.346" sn="3.25503" a="16.8441" fwhm="0.0247245" res="16654.4" algo="Sum"/><pk mz="412.27143046" i="739.964" sn="4.53802" a="30.7197" fwhm="0.0466355" res="8840.3" algo="Sum"/><pk mz="412.71753656" i="1006.99" sn="6.16408" a="23.9656" fwhm="0.0216587" res="19055.5" algo="Sum"/><pk mz="412.77507694" i="1126.09" sn="6.88386" a="35.217" fwhm="0.0308433" res="13383" algo="Sum"/><pk mz="412.85249328" i="1950.68" sn="11.92" a="47.7807" fwhm="0.0209692" res="19688.5" algo="Sum"/><pk mz="412.89774454" i="616.696" sn="3.76858" a="16.3742" fwhm="0.022314" res="18504" algo="Sum"/><pk mz="412.97053486" i="2345.3" sn="14.3299" a="70.1448" fwhm="0.0247205" res="16705.6" algo="Sum"/><pk mz="413.13720011" i="379.917" sn="2.31854" a="9.65735" fwhm="0.0309923" res="13330.3" algo="Sum"/><pk mz="413.17935296" i="1306.6" sn="7.97124" a="42.6403" fwhm="0.0378628" res="10912.5" algo="Sum"/><pk mz="413.20972473" i="1117.99" sn="6.82088" a="16.6788" fwhm="0.0160344" res="25770.2" algo="Sum"/><pk mz="413.23025504" i="1361.06" sn="8.30424" a="28.1035" fwhm="0.0286269" res="14435" algo="Sum"/><pk mz="413.26593154" i="7136.78" sn="43.5438" a="183.092" fwhm="0.0220144" res="18772.6" algo="Sum"/><pk mz="413.78913350" i="512.268" sn="3.12253" a="12.7716" fwhm="0.0192906" res="21450.3" algo="Sum"/><pk mz="414.20434244" i="462.758" sn="2.81731" a="9.9147" fwhm="0.0321076" res="12900.5" algo="Sum"/><pk mz="414.23243603" i="410.233" sn="2.49754" a="9.24315" fwhm="0.0321085" res="12901" algo="Sum"/><pk mz="414.26925916" i="2266.22" sn="13.7969" a="59.6334" fwhm="0.0205721" res="20137.4" algo="Sum"/><pk mz="414.71414323" i="1627.53" sn="9.88342" a="40.7052" fwhm="0.0214214" res="19359.8" algo="Sum"/><pk mz="414.77512238" i="495.22" sn="3.00764" a="15.2046" fwhm="0.0325311" res="12750.1" algo="Sum"/><pk mz="414.86239127" i="638.104" sn="3.87619" a="27.1922" fwhm="0.0458464" res="9048.97" algo="Sum"/><pk mz="414.96875720" i="422.865" sn="2.56837" a="16.4414" fwhm="0.030444" res="13630.6" algo="Sum"/><pk mz="415.15370923" i="486.201" sn="2.95199" a="12.7463" fwhm="0.0271053" res="15316.3" algo="Sum"/><pk mz="415.19220869" i="14710.7" sn="89.3122" a="397.906" fwhm="0.0221968" res="18705" algo="Sum"/><pk mz="415.27860038" i="1192.02" sn="7.23705" a="49.2764" fwhm="0.0360722" res="11512.4" algo="Sum"/><pk mz="415.78464658" i="401.102" sn="2.42496" a="10.7505" fwhm="0.0246542" res="16864.7" algo="Sum"/><pk mz="416.19547372" i="3333.69" sn="20.1505" a="96.9459" fwhm="0.0230893" res="18025.5" algo="Sum"/><pk mz="416.28217420" i="481.839" sn="2.91232" a="16.1013" fwhm="0.0318948" res="13051.7" algo="Sum"/><pk mz="416.71180003" i="1151.55" sn="6.93613" a="29.3974" fwhm="0.0220988" res="18856.7" algo="Sum"/><pk mz="416.80045481" i="3401.67" sn="20.4856" a="85.6437" fwhm="0.0213023" res="19566" algo="Sum"/><pk mz="417.00190761" i="1881.1" sn="11.3282" a="45.7935" fwhm="0.0212181" res="19653.1" algo="Sum"/><pk mz="417.19075132" i="2255.17" sn="13.5775" a="85.9397" fwhm="0.0269868" res="15459.1" algo="Sum"/><pk mz="417.26104459" i="581.807" sn="3.49987" a="13.8856" fwhm="0.0351709" res="11863.8" algo="Sum"/><pk mz="417.27496020" i="524.998" sn="3.15775" a="14.8612" fwhm="0.0656511" res="6355.95" algo="Sum"/><pk mz="417.40598825" i="1060.86" sn="6.3769" a="25.0108" fwhm="0.0198209" res="21058.8" algo="Sum"/><pk mz="418.19359750" i="529.531" sn="3.17061" a="15.9117" fwhm="0.0277561" res="15066.7" algo="Sum"/><pk mz="418.70977550" i="486.753" sn="2.90578" a="15.086" fwhm="0.0245967" res="17023" algo="Sum"/><pk mz="418.79785853" i="3404.12" sn="20.3231" a="81.7186" fwhm="0.0215669" res="19418.6" algo="Sum"/><pk mz="418.98143942" i="2034.79" sn="12.148" a="70.239" fwhm="0.031604" res="13257.2" algo="Sum"/><pk mz="419.18723196" i="382.426" sn="2.27968" a="10.6103" fwhm="0.0376248" res="11141.3" algo="Sum"/><pk mz="419.23828633" i="781.086" sn="4.65581" a="26.5082" fwhm="0.0460585" res="9102.3" algo="Sum"/><pk mz="419.28584360" i="702.966" sn="4.19016" a="21.2788" fwhm="0.040721" res="10296.6" algo="Sum"/><pk mz="419.31183249" i="619.608" sn="3.69233" a="20.0172" fwhm="0.0444194" res="9439.83" algo="Sum"/><pk mz="419.35033813" i="478.837" sn="2.85346" a="13.5636" fwhm="0.0387742" res="10815.2" algo="Sum"/><pk mz="419.38426680" i="620.447" sn="3.69693" a="15.6382" fwhm="0.0241104" res="17394.3" algo="Sum"/><pk mz="420.65967896" i="511.884" sn="3.03727" a="12.8149" fwhm="0.0218939" res="19213.6" algo="Sum"/><pk mz="420.79460893" i="1508.26" sn="8.94688" a="47.4177" fwhm="0.0254331" res="16545.1" algo="Sum"/><pk mz="420.88464185" i="3479.12" sn="20.616" a="86.0954" fwhm="0.0213527" res="19711.1" algo="Sum"/><pk mz="421.19842693" i="602.756" sn="3.56977" a="16.3342" fwhm="0.0308396" res="13657.7" algo="Sum"/><pk mz="421.24768249" i="783.44" sn="4.63957" a="39.1056" fwhm="0.0597405" res="7051.29" algo="Sum"/><pk mz="421.31114069" i="588.093" sn="3.48344" a="15.5555" fwhm="0.0364294" res="11565.1" algo="Sum"/><pk mz="421.33314449" i="578.879" sn="3.42889" a="15.2775" fwhm="0.0364307" res="11565.3" algo="Sum"/><pk mz="421.36108060" i="556.489" sn="3.29619" a="12.1223" fwhm="0.0269171" res="15654" algo="Sum"/><pk mz="421.39976654" i="555.049" sn="3.28774" a="13.5571" fwhm="0.0236474" res="17820.1" algo="Sum"/><pk mz="422.27268261" i="377.364" sn="2.22383" a="6.49004" fwhm="0.0243139" res="17367.6" algo="Sum"/><pk mz="422.29751751" i="404.058" sn="2.38128" a="12.5638" fwhm="0.0441427" res="9566.64" algo="Sum"/><pk mz="422.65576627" i="529.999" sn="3.12239" a="11.9431" fwhm="0.0209824" res="20143.3" algo="Sum"/><pk mz="422.74728138" i="1713.17" sn="10.0737" a="54.2535" fwhm="0.0288607" res="14647.8" algo="Sum"/><pk mz="422.79703275" i="534.238" sn="3.14109" a="18.9806" fwhm="0.0375296" res="11265.7" algo="Sum"/><pk mz="422.88170464" i="1339.03" sn="7.87017" a="35.2128" fwhm="0.0225516" res="18751.7" algo="Sum"/><pk mz="422.92601811" i="567.28" sn="3.33321" a="14.9921" fwhm="0.023775" res="17788.7" algo="Sum"/><pk mz="423.20053674" i="393.791" sn="2.31224" a="8.07605" fwhm="0.0264184" res="16019.2" algo="Sum"/><pk mz="423.26239527" i="799.293" sn="4.69332" a="36.6471" fwhm="0.0517214" res="8183.51" algo="Sum"/><pk mz="423.32267588" i="1069.33" sn="6.2802" a="34.1527" fwhm="0.0316344" res="13381.7" algo="Sum"/><pk mz="423.77219724" i="469.041" sn="2.74363" a="14.7156" fwhm="0.0263923" res="16056.7" algo="Sum"/><pk mz="424.28014836" i="1107.12" sn="6.46002" a="32.9193" fwhm="0.0268199" res="15819.6" algo="Sum"/><pk mz="424.34033910" i="859.424" sn="5.01474" a="32.998" fwhm="0.0353829" res="11992.8" algo="Sum"/><pk mz="424.74353520" i="2426.89" sn="14.1236" a="56.9667" fwhm="0.0212093" res="20026.3" algo="Sum"/><pk mz="424.77950826" i="796.297" sn="4.63384" a="23.3073" fwhm="0.0311428" res="13639.7" algo="Sum"/><pk mz="424.89575047" i="790.603" sn="4.59994" a="21.3674" fwhm="0.029953" res="14185.4" algo="Sum"/><pk mz="425.21769756" i="614.963" sn="3.57533" a="22.3069" fwhm="0.0456796" res="9308.7" algo="Sum"/><pk mz="425.28273586" i="1046.6" sn="6.08479" a="34.6634" fwhm="0.0356422" res="11932" algo="Sum"/><pk mz="425.31675762" i="1257.56" sn="7.31132" a="32.3134" fwhm="0.034145" res="12456.2" algo="Sum"/><pk mz="425.77137954" i="592.949" sn="3.44215" a="21.9853" fwhm="0.0333391" res="12770.9" algo="Sum"/><pk mz="426.28295903" i="513.279" sn="2.97156" a="20.8003" fwhm="0.0429873" res="9916.49" algo="Sum"/><pk mz="426.31993729" i="666.62" sn="3.85899" a="14.9385" fwhm="0.0235427" res="18108.4" algo="Sum"/><pk mz="426.35730300" i="1238.67" sn="7.17054" a="34.3807" fwhm="0.0249306" res="17101.8" algo="Sum"/><pk mz="426.74052072" i="1462.67" sn="8.45173" a="36.7048" fwhm="0.0226451" res="18844.7" algo="Sum"/><pk mz="426.78625262" i="432.442" sn="2.49882" a="13.8443" fwhm="0.0448132" res="9523.68" algo="Sum"/><pk mz="426.82920901" i="3639.18" sn="21.0286" a="86.3871" fwhm="0.0212301" res="20104.9" algo="Sum"/><pk mz="426.93216776" i="376.091" sn="2.17379" a="9.91991" fwhm="0.0356522" res="11974.9" algo="Sum"/><pk mz="427.15752697" i="652.09" sn="3.76712" a="22.0262" fwhm="0.0280805" res="15211.9" algo="Sum"/><pk mz="427.22992247" i="877.883" sn="5.07145" a="22.1488" fwhm="0.0322178" res="13260.7" algo="Sum"/><pk mz="427.24280563" i="868.043" sn="5.0146" a="18.7724" fwhm="0.0300718" res="14207.4" algo="Sum"/><pk mz="427.27891642" i="477.645" sn="2.75931" a="10.428" fwhm="0.0305441" res="13988.9" algo="Sum"/><pk mz="427.29667197" i="427.378" sn="2.46887" a="6.36982" fwhm="0.0163055" res="26205.6" algo="Sum"/><pk mz="427.31801547" i="404.329" sn="2.33443" a="8.87692" fwhm="0.0285354" res="14975" algo="Sum"/><pk mz="427.35642511" i="864.487" sn="4.98849" a="23.7404" fwhm="0.026562" res="16089" algo="Sum"/><pk mz="428.22875821" i="532.925" sn="3.06172" a="23.7192" fwhm="0.0290312" res="14750.6" algo="Sum"/><pk mz="428.37232980" i="1322.32" sn="7.59555" a="37.9407" fwhm="0.024146" res="17740.9" algo="Sum"/><pk mz="428.69335044" i="567.34" sn="3.25591" a="14.9378" fwhm="0.0240739" res="17807.4" algo="Sum"/><pk mz="428.73774340" i="601.108" sn="3.45003" a="18.3583" fwhm="0.0277547" res="15447.4" algo="Sum"/><pk mz="428.82649143" i="2737.24" sn="15.7108" a="65.5257" fwhm="0.0216143" res="19839.9" algo="Sum"/><pk mz="428.86916055" i="400.733" sn="2.30001" a="10.5934" fwhm="0.0281309" res="15245.5" algo="Sum"/><pk mz="428.94071633" i="485.703" sn="2.78701" a="15.6227" fwhm="0.0332211" res="12911.7" algo="Sum"/><pk mz="428.99802879" i="564.112" sn="3.23681" a="18.9491" fwhm="0.0293598" res="14611.7" algo="Sum"/><pk mz="429.15552329" i="710.021" sn="4.06559" a="24.665" fwhm="0.039899" res="10756" algo="Sum"/><pk mz="429.21194571" i="1258.19" sn="7.19631" a="24.7402" fwhm="0.0187018" res="22950.3" algo="Sum"/><pk mz="429.23910702" i="4436.98" sn="25.3673" a="130.239" fwhm="0.0232506" res="18461.4" algo="Sum"/><pk mz="429.31683387" i="761.059" sn="4.35204" a="28.6432" fwhm="0.0385319" res="11141.9" algo="Sum"/><pk mz="429.37259449" i="2396.23" sn="13.7067" a="60.0852" fwhm="0.0222312" res="19313.9" algo="Sum"/><pk mz="430.24267898" i="1253.97" sn="7.14214" a="34.5009" fwhm="0.0243863" res="17642.8" algo="Sum"/><pk mz="430.38160435" i="989.944" sn="5.63831" a="33.125" fwhm="0.0304309" res="14142.9" algo="Sum"/><pk mz="430.69122824" i="990.196" sn="5.6387" a="26.9571" fwhm="0.0234655" res="18354.2" algo="Sum"/><pk mz="430.82560064" i="796.605" sn="4.53499" a="34.6045" fwhm="0.0320558" res="13439.9" algo="Sum"/><pk mz="430.91290061" i="3833.09" sn="21.8114" a="90.004" fwhm="0.0206499" res="20867.6" algo="Sum"/><pk mz="431.17006506" i="2861.15" sn="16.2468" a="101.14" fwhm="0.0335699" res="12844" algo="Sum"/><pk mz="431.23910716" i="786.666" sn="4.46723" a="34.6766" fwhm="0.0580155" res="7433.16" algo="Sum"/><pk mz="431.27187942" i="585.12" sn="3.32254" a="18.3209" fwhm="0.0425348" res="10139.3" algo="Sum"/><pk mz="431.31416269" i="486.982" sn="2.76551" a="13.0234" fwhm="0.0358678" res="12025.1" algo="Sum"/><pk mz="431.38577709" i="420.468" sn="2.3874" a="10.8768" fwhm="0.0290246" res="14862.8" algo="Sum"/><pk mz="431.42165586" i="725.852" sn="4.12011" a="17.6043" fwhm="0.0219409" res="19662.9" algo="Sum"/><pk mz="432.17515459" i="670.259" sn="3.79237" a="24.0767" fwhm="0.0331688" res="13029.6" algo="Sum"/><pk mz="432.68808452" i="861.704" sn="4.87246" a="23.4877" fwhm="0.0233781" res="18508.3" algo="Sum"/><pk mz="432.77532067" i="2228.51" sn="12.5919" a="62.3656" fwhm="0.0223182" res="19391.1" algo="Sum"/><pk mz="432.97280299" i="1704.46" sn="9.61296" a="47.4213" fwhm="0.0242518" res="17853.2" algo="Sum"/><pk mz="433.16843305" i="721.599" sn="4.06839" a="24.1186" fwhm="0.0377754" res="11466.9" algo="Sum"/><pk mz="433.25018197" i="509.358" sn="2.86989" a="24.7043" fwhm="0.0535552" res="8089.79" algo="Sum"/><pk mz="433.28805056" i="462.808" sn="2.60721" a="6.83436" fwhm="0.0164193" res="26388.9" algo="Sum"/><pk mz="433.30132005" i="462.113" sn="2.60311" a="8.63325" fwhm="0.0246296" res="17592.7" algo="Sum"/><pk mz="433.36617232" i="449.554" sn="2.53248" a="19.2474" fwhm="0.0371938" res="11651.6" algo="Sum"/><pk mz="434.77150471" i="2473.85" sn="13.8924" a="64.0394" fwhm="0.0219028" res="19850.1" algo="Sum"/><pk mz="434.82342209" i="387.293" sn="2.17502" a="9.75169" fwhm="0.0314668" res="13818.5" algo="Sum"/><pk mz="434.89790046" i="497.875" sn="2.79636" a="16.4638" fwhm="0.0380006" res="11444.5" algo="Sum"/><pk mz="434.95739393" i="1009.18" sn="5.66804" a="45.245" fwhm="0.0426837" res="10190.2" algo="Sum"/><pk mz="435.21604186" i="749.044" sn="4.20243" a="27.3303" fwhm="0.035998" res="12090" algo="Sum"/><pk mz="435.25214545" i="585.398" sn="3.2842" a="15.7972" fwhm="0.0369075" res="11793.1" algo="Sum"/><pk mz="435.28329577" i="571.767" sn="3.20773" a="17.1452" fwhm="0.041143" res="10579.8" algo="Sum"/><pk mz="435.31506667" i="547.978" sn="3.07426" a="15.9038" fwhm="0.0399362" res="10900.3" algo="Sum"/><pk mz="435.34392627" i="478.808" sn="2.68621" a="11.9356" fwhm="0.0286806" res="15179.1" algo="Sum"/><pk mz="435.37816442" i="438.208" sn="2.45843" a="11.8874" fwhm="0.031392" res="13869.1" algo="Sum"/><pk mz="436.77057402" i="1296.69" sn="7.25295" a="38.6073" fwhm="0.0263347" res="16585.4" algo="Sum"/><pk mz="436.85865831" i="4084.46" sn="22.8464" a="107.588" fwhm="0.0218844" res="19962.1" algo="Sum"/><pk mz="436.95788954" i="531.659" sn="2.97333" a="22.6502" fwhm="0.0366775" res="11913.5" algo="Sum"/><pk mz="437.18704631" i="864.068" sn="4.828" a="29.0261" fwhm="0.0348418" res="12547.8" algo="Sum"/><pk mz="437.23536711" i="1258.09" sn="7.02864" a="42.608" fwhm="0.0327279" res="13359.7" algo="Sum"/><pk mz="437.28088683" i="644.527" sn="3.60167" a="16.5067" fwhm="0.0371133" res="11782.3" algo="Sum"/><pk mz="437.33413078" i="606.698" sn="3.39037" a="23.4425" fwhm="0.0416684" res="10495.6" algo="Sum"/><pk mz="438.29131556" i="414.741" sn="2.3137" a="10.1211" fwhm="0.0335122" res="13078.5" algo="Sum"/><pk mz="438.72222151" i="871.54" sn="4.85205" a="23.7973" fwhm="0.0254857" res="17214.5" algo="Sum"/><pk mz="438.77100994" i="426.666" sn="2.37393" a="15.9756" fwhm="0.0372204" res="11788.5" algo="Sum"/><pk mz="438.85599733" i="1859.94" sn="10.3445" a="50.4789" fwhm="0.0231798" res="18932.7" algo="Sum"/><pk mz="438.94667500" i="389.719" sn="2.1675" a="9.64141" fwhm="0.0269474" res="16289" algo="Sum"/><pk mz="438.98275478" i="3218.56" sn="17.9007" a="78.6659" fwhm="0.0214204" res="20493.7" algo="Sum"/><pk mz="439.24991391" i="429.841" sn="2.38989" a="14.5194" fwhm="0.042196" res="10409.7" algo="Sum"/><pk mz="439.25993792" i="446.935" sn="2.48496" a="3.59591" fwhm="0.00826605" res="53140.3" algo="Sum"/><pk mz="439.29689444" i="712.054" sn="3.95886" a="28.5464" fwhm="0.0584814" res="7511.73" algo="Sum"/><pk mz="439.35380161" i="384.094" sn="2.135" a="9.6096" fwhm="0.0372015" res="11810.1" algo="Sum"/><pk mz="439.98528373" i="443.72" sn="2.46185" a="13.3805" fwhm="0.023275" res="18903.8" algo="Sum"/><pk mz="440.71979060" i="1302.67" sn="7.19091" a="36.7474" fwhm="0.0264078" res="16689" algo="Sum"/><pk mz="440.86890539" i="686.105" sn="3.78721" a="21.7998" fwhm="0.0311589" res="14149" algo="Sum"/><pk mz="440.98086080" i="1087.78" sn="5.99846" a="32.1903" fwhm="0.0252529" res="17462.6" algo="Sum"/><pk mz="441.18541766" i="375.017" sn="2.06527" a="14.9837" fwhm="0.0441585" res="9990.96" algo="Sum"/><pk mz="441.26431870" i="514.2" sn="2.83142" a="16.2961" fwhm="0.058376" res="7559.01" algo="Sum"/><pk mz="441.29732218" i="1928.97" sn="10.6218" a="56.316" fwhm="0.027793" res="15878" algo="Sum"/><pk mz="442.30131924" i="575.581" sn="3.15368" a="21.6131" fwhm="0.0312811" res="14139.6" algo="Sum"/><pk mz="442.71750562" i="905.148" sn="4.95232" a="26.1332" fwhm="0.0258951" res="17096.6" algo="Sum"/><pk mz="442.76896396" i="497.918" sn="2.72275" a="10.888" fwhm="0.0282867" res="15652.9" algo="Sum"/><pk mz="442.80336043" i="2157.7" sn="11.7937" a="57.6487" fwhm="0.0224072" res="19761.7" algo="Sum"/><pk mz="443.13446027" i="607.942" sn="3.31848" a="24.196" fwhm="0.0375746" res="11793.5" algo="Sum"/><pk mz="443.22145295" i="678.505" sn="3.70377" a="22.0506" fwhm="0.0352501" res="12573.6" algo="Sum"/><pk mz="443.26313428" i="438.9" sn="2.39583" a="9.92271" fwhm="0.0332148" res="13345.4" algo="Sum"/><pk mz="443.30207057" i="476.171" sn="2.59939" a="14.2944" fwhm="0.0415198" res="10676.9" algo="Sum"/><pk mz="443.33016396" i="650.992" sn="3.55429" a="20.924" fwhm="0.0376418" res="11777.6" algo="Sum"/><pk mz="444.67170145" i="400.85" sn="2.17522" a="10.7792" fwhm="0.0231016" res="19248.5" algo="Sum"/><pk mz="444.76055930" i="390.979" sn="2.12069" a="9.64247" fwhm="0.0294648" res="15094.6" algo="Sum"/><pk mz="444.80023456" i="1762.76" sn="9.56257" a="44.3204" fwhm="0.0218691" res="20339.2" algo="Sum"/><pk mz="444.85206919" i="470.717" sn="2.5534" a="14.6418" fwhm="0.0376373" res="11819.4" algo="Sum"/><pk mz="444.92741045" i="591.317" sn="3.20726" a="24.7613" fwhm="0.0338384" res="13148.6" algo="Sum"/><pk mz="445.12337533" i="608.956" sn="3.30099" a="21.4038" fwhm="0.0354574" res="12553.8" algo="Sum"/><pk mz="445.19998947" i="625.534" sn="3.39024" a="28.1167" fwhm="0.0548363" res="8118.7" algo="Sum"/><pk mz="445.25310934" i="440.34" sn="2.38658" a="8.56238" fwhm="0.024967" res="17833.7" algo="Sum"/><pk mz="445.27372434" i="411.438" sn="2.22994" a="3.33608" fwhm="0.00832243" res="53502.8" algo="Sum"/><pk mz="445.30123395" i="517.676" sn="2.80574" a="19.156" fwhm="0.0494393" res="9007.02" algo="Sum"/><pk mz="445.33349760" i="511.143" sn="2.77033" a="13.0529" fwhm="0.0374535" res="11890.3" algo="Sum"/><pk mz="445.36608246" i="1023.18" sn="5.54552" a="27.6089" fwhm="0.0260536" res="17094.3" algo="Sum"/><pk mz="445.43709339" i="896.321" sn="4.85752" a="21.5615" fwhm="0.0208297" res="21384.7" algo="Sum"/><pk mz="446.66738323" i="820.249" sn="4.41736" a="21.2909" fwhm="0.0224234" res="19919.7" algo="Sum"/><pk mz="446.79853655" i="619.528" sn="3.3364" a="23.4969" fwhm="0.039467" res="11320.8" algo="Sum"/><pk mz="446.84751528" i="400.113" sn="2.15473" a="8.23106" fwhm="0.0291078" res="15351.4" algo="Sum"/><pk mz="446.88703809" i="3806.99" sn="20.5018" a="99.7935" fwhm="0.0225933" res="19779.6" algo="Sum"/><pk mz="447.17386202" i="530.707" sn="2.85682" a="21.1252" fwhm="0.041432" res="10793" algo="Sum"/><pk mz="447.24112190" i="391.879" sn="2.1095" a="11.8456" fwhm="0.0379951" res="11771" algo="Sum"/><pk mz="447.28503911" i="551.053" sn="2.96634" a="22.7337" fwhm="0.0472524" res="9465.86" algo="Sum"/><pk mz="447.32278994" i="498.346" sn="2.6826" a="12.5399" fwhm="0.0362335" res="12345.6" algo="Sum"/><pk mz="447.35108916" i="540.468" sn="2.90951" a="14.6812" fwhm="0.0368984" res="12123.9" algo="Sum"/><pk mz="447.88981578" i="376.122" sn="2.02076" a="11.1918" fwhm="0.0294231" res="15222.4" algo="Sum"/><pk mz="448.66662195" i="769.423" sn="4.12489" a="20.1954" fwhm="0.0225762" res="19873.5" algo="Sum"/><pk mz="448.75102893" i="1212.28" sn="6.49883" a="38.6594" fwhm="0.0247757" res="18112.5" algo="Sum"/><pk mz="448.88493887" i="580.357" sn="3.11105" a="18.8562" fwhm="0.0302226" res="14852.6" algo="Sum"/><pk mz="448.94452069" i="683.056" sn="3.66185" a="22.5333" fwhm="0.0279613" res="16055.9" algo="Sum"/><pk mz="449.00999397" i="399.327" sn="2.14078" a="11.4158" fwhm="0.0242294" res="18531.6" algo="Sum"/><pk mz="449.28648936" i="821.29" sn="4.39886" a="31.8874" fwhm="0.0453086" res="9916.15" algo="Sum"/><pk mz="449.33882731" i="520.76" sn="2.78687" a="11.1079" fwhm="0.0334412" res="13436.7" algo="Sum"/><pk mz="449.35889174" i="648.514" sn="3.47002" a="21.3462" fwhm="0.0448906" res="10010.1" algo="Sum"/><pk mz="449.43156241" i="406.94" sn="2.17812" a="11.8028" fwhm="0.0264992" res="16960.2" algo="Sum"/><pk mz="450.66410829" i="423.267" sn="2.26169" a="13.1046" fwhm="0.0247458" res="18211.7" algo="Sum"/><pk mz="450.74993537" i="1604.55" sn="8.57408" a="45.0464" fwhm="0.0250957" res="17961.3" algo="Sum"/><pk mz="450.79667779" i="437.209" sn="2.33624" a="14.2472" fwhm="0.0387762" res="11625.6" algo="Sum"/><pk mz="450.87101270" i="568.824" sn="3.03876" a="18.8552" fwhm="0.0296348" res="15214.2" algo="Sum"/><pk mz="450.93711099" i="402.906" sn="2.1522" a="18.7265" fwhm="0.0451646" res="9984.3" algo="Sum"/><pk mz="451.15633198" i="412.808" sn="2.20487" a="13.9734" fwhm="0.0347171" res="12995.2" algo="Sum"/><pk mz="451.25670534" i="532.26" sn="2.84368" a="21.6469" fwhm="0.040462" res="11152.6" algo="Sum"/><pk mz="451.27756802" i="562.809" sn="3.00642" a="18.9513" fwhm="0.0460817" res="9792.99" algo="Sum"/><pk mz="451.31388446" i="486.586" sn="2.59878" a="13.1047" fwhm="0.0377044" res="11969.8" algo="Sum"/><pk mz="451.35259641" i="498.269" sn="2.66062" a="15.5956" fwhm="0.0427152" res="10566.6" algo="Sum"/><pk mz="452.74793394" i="866.542" sn="4.61956" a="26.8595" fwhm="0.028147" res="16085.1" algo="Sum"/><pk mz="452.79366257" i="643.672" sn="3.4313" a="15.4059" fwhm="0.0315272" res="14362" algo="Sum"/><pk mz="452.83251986" i="2114.44" sn="11.2717" a="54.2532" fwhm="0.0239324" res="18921.3" algo="Sum"/><pk mz="453.16446830" i="731.225" sn="3.8889" a="25.0662" fwhm="0.0369012" res="12280.5" algo="Sum"/><pk mz="453.20997521" i="912.668" sn="4.85443" a="28.9203" fwhm="0.0289366" res="15662.2" algo="Sum"/><pk mz="453.29732006" i="681.409" sn="3.62517" a="18.3063" fwhm="0.0377869" res="11996.2" algo="Sum"/><pk mz="453.33547315" i="1084.88" sn="5.77131" a="35.8481" fwhm="0.0339018" res="13372" algo="Sum"/><pk mz="454.29226560" i="639.744" sn="3.39477" a="22.0659" fwhm="0.0359036" res="12653.1" algo="Sum"/><pk mz="454.33584263" i="428.029" sn="2.27131" a="15.0791" fwhm="0.0336188" res="13514.3" algo="Sum"/><pk mz="454.70106857" i="638.783" sn="3.3894" a="17.7431" fwhm="0.025344" res="17941.2" algo="Sum"/><pk mz="454.78557254" i="411.99" sn="2.18503" a="12.2387" fwhm="0.0445689" res="10204.1" algo="Sum"/><pk mz="454.83057127" i="1195.85" sn="6.34208" a="35.2381" fwhm="0.0249357" res="18240.1" algo="Sum"/><pk mz="454.88033411" i="568.347" sn="3.01472" a="18.0458" fwhm="0.029335" res="15506.4" algo="Sum"/><pk mz="454.95518563" i="3461.97" sn="18.3602" a="102.112" fwhm="0.0250634" res="18152.1" algo="Sum"/><pk mz="455.18818256" i="420.308" sn="2.22653" a="23.6805" fwhm="0.0478718" res="9508.49" algo="Sum"/><pk mz="455.29398438" i="643.489" sn="3.40832" a="11.704" fwhm="0.0252467" res="18033.8" algo="Sum"/><pk mz="455.31126396" i="649.36" sn="3.43942" a="18.1329" fwhm="0.0397755" res="11447" algo="Sum"/><pk mz="455.34296749" i="557.961" sn="2.95532" a="14.7925" fwhm="0.0315841" res="14416.9" algo="Sum"/><pk mz="455.95849782" i="506.702" sn="2.6797" a="18.2679" fwhm="0.0267992" res="17013.9" algo="Sum"/><pk mz="456.69744200" i="1176.1" sn="6.20701" a="30.4221" fwhm="0.0218535" res="20898.2" algo="Sum"/><pk mz="456.82997832" i="399.271" sn="2.10792" a="21.5314" fwhm="0.0696555" res="6558.42" algo="Sum"/><pk mz="456.87693214" i="385.971" sn="2.03778" a="11.5264" fwhm="0.0338485" res="13497.7" algo="Sum"/><pk mz="456.95269569" i="1451.77" sn="7.66465" a="47.0739" fwhm="0.0262291" res="17421.6" algo="Sum"/><pk mz="457.27006818" i="1415.78" sn="7.47068" a="45.1137" fwhm="0.028983" res="15777.2" algo="Sum"/><pk mz="457.30614564" i="685.271" sn="3.61598" a="10.8299" fwhm="0.0168683" res="27110.4" algo="Sum"/><pk mz="457.32642325" i="670.52" sn="3.53814" a="18.245" fwhm="0.0379547" res="12049.3" algo="Sum"/><pk mz="457.95886656" i="458.512" sn="2.41763" a="15.0372" fwhm="0.0271781" res="16850.3" algo="Sum"/><pk mz="458.27589974" i="472.84" sn="2.49214" a="17.2429" fwhm="0.043784" res="10466.7" algo="Sum"/><pk mz="458.69470947" i="831.735" sn="4.37244" a="24.3141" fwhm="0.0274482" res="16711.3" algo="Sum"/><pk mz="458.73928503" i="405.704" sn="2.1329" a="10.3172" fwhm="0.0383957" res="11947.7" algo="Sum"/><pk mz="458.78087287" i="1419.44" sn="7.46241" a="41.581" fwhm="0.026726" res="17166.1" algo="Sum"/><pk mz="459.10742929" i="377.991" sn="1.98391" a="16.4344" fwhm="0.0400907" res="11451.7" algo="Sum"/><pk mz="459.17844408" i="394.924" sn="2.07259" a="10.8232" fwhm="0.0313547" res="14644.6" algo="Sum"/><pk mz="459.24745715" i="651.778" sn="3.41975" a="22.9797" fwhm="0.0377933" res="12151.6" algo="Sum"/><pk mz="459.27460208" i="616.11" sn="3.23258" a="16.649" fwhm="0.0380353" res="12074.9" algo="Sum"/><pk mz="459.31743937" i="879.108" sn="4.61254" a="47.8159" fwhm="0.0465889" res="9858.95" algo="Sum"/><pk mz="459.45296035" i="640.154" sn="3.35794" a="16.7635" fwhm="0.0238295" res="19280.8" algo="Sum"/><pk mz="460.27809639" i="400.74" sn="2.0948" a="13.5473" fwhm="0.0418262" res="11004.5" algo="Sum"/><pk mz="460.69371849" i="449.547" sn="2.34602" a="14.0226" fwhm="0.0263813" res="17462.9" algo="Sum"/><pk mz="460.77943903" i="1529.41" sn="7.97124" a="43.7828" fwhm="0.0252706" res="18233.8" algo="Sum"/><pk mz="460.82500905" i="574.229" sn="2.99231" a="19.1174" fwhm="0.0343467" res="13416.9" algo="Sum"/><pk mz="460.90060574" i="513.468" sn="2.67596" a="17.9647" fwhm="0.0348106" res="13240.3" algo="Sum"/><pk mz="460.96523874" i="1481.33" sn="7.71999" a="43.3549" fwhm="0.0232752" res="19805" algo="Sum"/><pk mz="461.18479216" i="695.716" sn="3.62572" a="23.1638" fwhm="0.0303991" res="15171" algo="Sum"/><pk mz="461.32991152" i="1494.17" sn="7.78634" a="63.5325" fwhm="0.0406285" res="11354.8" algo="Sum"/><pk mz="461.39943755" i="441.545" sn="2.30087" a="15.7705" fwhm="0.0454711" res="10147.1" algo="Sum"/><pk mz="462.33739041" i="588.52" sn="3.06022" a="15.4829" fwhm="0.0269116" res="17179.9" algo="Sum"/><pk mz="462.64283073" i="540.786" sn="2.80728" a="13.8341" fwhm="0.0232638" res="19886.8" algo="Sum"/><pk mz="462.77768382" i="776.298" sn="4.02866" a="25.453" fwhm="0.0294781" res="15699" algo="Sum"/><pk mz="462.82347583" i="582.729" sn="3.02412" a="14.5215" fwhm="0.0294866" res="15696.1" algo="Sum"/><pk mz="462.86099832" i="1957.18" sn="10.1565" a="52.6308" fwhm="0.0246417" res="18783.7" algo="Sum"/><pk mz="462.96250078" i="553.482" sn="2.87269" a="16.8795" fwhm="0.0286548" res="16156.6" algo="Sum"/><pk mz="463.20213982" i="695.553" sn="3.60737" a="23.1041" fwhm="0.029154" res="15888.1" algo="Sum"/><pk mz="463.27007437" i="520.32" sn="2.69855" a="17.2138" fwhm="0.0331739" res="13964.9" algo="Sum"/><pk mz="463.30587776" i="792.682" sn="4.1112" a="31.8286" fwhm="0.0470585" res="9845.32" algo="Sum"/><pk mz="463.35213470" i="1638.58" sn="8.50029" a="66.1281" fwhm="0.0330084" res="14037.4" algo="Sum"/><pk mz="463.40466890" i="392.216" sn="2.03499" a="9.52439" fwhm="0.0226264" res="20480.7" algo="Sum"/><pk mz="464.30943350" i="423.163" sn="2.18725" a="14.5147" fwhm="0.0459511" res="10104.4" algo="Sum"/><pk mz="464.35632685" i="498.799" sn="2.57767" a="22.3697" fwhm="0.0400738" res="11587.5" algo="Sum"/><pk mz="464.64079634" i="567.626" sn="2.93012" a="14.7134" fwhm="0.0230031" res="20199.1" algo="Sum"/><pk mz="464.72996049" i="1001.53" sn="5.16981" a="28.5994" fwhm="0.0240796" res="19299.8" algo="Sum"/><pk mz="464.85830180" i="470.295" sn="2.42581" a="15.5114" fwhm="0.0366728" res="12675.8" algo="Sum"/><pk mz="464.91155812" i="676.716" sn="3.49081" a="22.6442" fwhm="0.0280631" res="16566.6" algo="Sum"/><pk mz="464.97784103" i="858.507" sn="4.42821" a="26.8793" fwhm="0.0263514" res="17645.3" algo="Sum"/><pk mz="465.21761446" i="635.117" sn="3.27579" a="23.9913" fwhm="0.0356686" res="13042.8" algo="Sum"/><pk mz="465.26370733" i="643.055" sn="3.31673" a="24.2316" fwhm="0.0438383" res="10613.2" algo="Sum"/><pk mz="465.31107841" i="636.697" sn="3.28394" a="18.4426" fwhm="0.0357307" res="13022.7" algo="Sum"/><pk mz="465.33208486" i="679.892" sn="3.50685" a="15.4173" fwhm="0.0340314" res="13673.6" algo="Sum"/><pk mz="465.36614619" i="816.629" sn="4.21186" a="32.7119" fwhm="0.039168" res="11881.3" algo="Sum"/><pk mz="466.72680943" i="1540.15" sn="7.92701" a="39.5251" fwhm="0.0232656" res="20060.8" algo="Sum"/><pk mz="466.76972499" i="427.252" sn="2.19908" a="14.4944" fwhm="0.0358547" res="13018.4" algo="Sum"/><pk mz="467.10158953" i="756.139" sn="3.88972" a="23.2825" fwhm="0.0305674" res="15281" algo="Sum"/><pk mz="467.12921143" i="402.18" sn="2.06889" a="9.18827" fwhm="0.0500685" res="9329.8" algo="Sum"/><pk mz="467.28272887" i="511.16" sn="2.6295" a="15.5305" fwhm="0.0426279" res="10961.9" algo="Sum"/><pk mz="467.30939861" i="608.821" sn="3.13189" a="23.098" fwhm="0.0517071" res="9037.63" algo="Sum"/><pk mz="467.34181702" i="488.634" sn="2.51362" a="13.6386" fwhm="0.0511322" res="9139.88" algo="Sum"/><pk mz="468.30721327" i="938.143" sn="4.81006" a="32.7529" fwhm="0.0290013" res="16147.8" algo="Sum"/><pk mz="468.72473630" i="1034.47" sn="5.2938" a="28.6748" fwhm="0.0249052" res="18820.4" algo="Sum"/><pk mz="468.76846895" i="423.398" sn="2.16669" a="11.9451" fwhm="0.0424197" res="11050.7" algo="Sum"/><pk mz="468.81175642" i="1611.18" sn="8.24502" a="48.8867" fwhm="0.0262935" res="17829.9" algo="Sum"/><pk mz="469.14331434" i="486.117" sn="2.487" a="20.5194" fwhm="0.0344089" res="13634.3" algo="Sum"/><pk mz="469.26514064" i="513.848" sn="2.62846" a="14.8494" fwhm="0.031012" res="15131.7" algo="Sum"/><pk mz="469.31809442" i="1117.94" sn="5.71836" a="58.8575" fwhm="0.0556604" res="8431.81" algo="Sum"/><pk mz="469.36434847" i="2322.25" sn="11.8786" a="72.7939" fwhm="0.0271387" res="17295" algo="Sum"/><pk mz="470.32744748" i="433.2" sn="2.21033" a="19.5247" fwhm="0.0378536" res="12424.9" algo="Sum"/><pk mz="470.36775623" i="797.575" sn="4.06829" a="24.0366" fwhm="0.0272691" res="17249.1" algo="Sum"/><pk mz="470.67519558" i="394.549" sn="2.0102" a="10.318" fwhm="0.0215511" res="21840" algo="Sum"/><pk mz="470.72498229" i="400.199" sn="2.03878" a="15.0467" fwhm="0.0461536" res="10199.1" algo="Sum"/><pk mz="470.80946033" i="1472.52" sn="7.50185" a="41.0938" fwhm="0.0257176" res="18306.9" algo="Sum"/><pk mz="470.85362893" i="659.862" sn="3.36199" a="19.7717" fwhm="0.0285662" res="16482.9" algo="Sum"/><pk mz="470.92826218" i="1721.63" sn="8.76882" a="58.117" fwhm="0.0270808" res="17389.8" algo="Sum"/><pk mz="470.99386692" i="1024.07" sn="5.21648" a="28.8688" fwhm="0.0246689" res="19092.6" algo="Sum"/><pk mz="471.16160330" i="383.526" sn="1.95305" a="12.0937" fwhm="0.0382138" res="12329.6" algo="Sum"/><pk mz="471.28017518" i="587.111" sn="2.98928" a="16.5252" fwhm="0.031846" res="14798.7" algo="Sum"/><pk mz="471.29717066" i="598.498" sn="3.04633" a="9.67205" fwhm="0.0171243" res="27522.1" algo="Sum"/><pk mz="471.31952317" i="642.756" sn="3.27085" a="12.9297" fwhm="0.0434733" res="10841.6" algo="Sum"/><pk mz="471.33817037" i="690.616" sn="3.51387" a="22.8325" fwhm="0.0380831" res="12376.6" algo="Sum"/><pk mz="472.30155327" i="637.374" sn="3.23637" a="21.7006" fwhm="0.0365201" res="12932.6" algo="Sum"/><pk mz="472.67206115" i="871.787" sn="4.42625" a="22.9098" fwhm="0.0233469" res="20245.6" algo="Sum"/><pk mz="472.80694746" i="629.505" sn="3.19207" a="21.2067" fwhm="0.0377871" res="12512.4" algo="Sum"/><pk mz="472.84945040" i="554.759" sn="2.81305" a="17.2514" fwhm="0.0346042" res="13664.5" algo="Sum"/><pk mz="472.92529442" i="878.431" sn="4.45427" a="30.1673" fwhm="0.0300339" res="15746.4" algo="Sum"/><pk mz="473.30104025" i="907.552" sn="4.59237" a="25.7566" fwhm="0.0402457" res="11760.3" algo="Sum"/><pk mz="473.34222657" i="957.873" sn="4.84739" a="46.8737" fwhm="0.0549628" res="8612.04" algo="Sum"/><pk mz="473.46819322" i="728.763" sn="3.68825" a="18.0082" fwhm="0.0240676" res="19672.4" algo="Sum"/><pk mz="474.30553380" i="466.007" sn="2.35152" a="16.6676" fwhm="0.0452135" res="10490.4" algo="Sum"/><pk mz="474.66960171" i="697.501" sn="3.51535" a="21.6921" fwhm="0.0256953" res="18473" algo="Sum"/><pk mz="474.75809777" i="1414.67" sn="7.12957" a="42.6208" fwhm="0.0265783" res="17862.6" algo="Sum"/><pk mz="474.93847136" i="663.475" sn="3.34202" a="22.834" fwhm="0.0355415" res="13362.9" algo="Sum"/><pk mz="475.25248264" i="433.544" sn="2.17913" a="16.3318" fwhm="0.0433589" res="10960.9" algo="Sum"/><pk mz="475.32314073" i="4063.74" sn="20.4205" a="139.777" fwhm="0.026471" res="17956.3" algo="Sum"/><pk mz="475.41407149" i="605.263" sn="3.03639" a="19.9618" fwhm="0.0382608" res="12425.6" algo="Sum"/><pk mz="475.44500696" i="401.955" sn="2.01585" a="9.32343" fwhm="0.0259637" res="18311.9" algo="Sum"/><pk mz="476.27548086" i="779.141" sn="3.89677" a="30.4935" fwhm="0.0354722" res="13426.7" algo="Sum"/><pk mz="476.32519897" i="1174.76" sn="5.87542" a="40.3229" fwhm="0.0297097" res="16032.7" algo="Sum"/><pk mz="476.66715934" i="389.526" sn="1.94759" a="11.6944" fwhm="0.0248616" res="19172.8" algo="Sum"/><pk mz="476.75547580" i="1863.1" sn="9.31608" a="48.8241" fwhm="0.0225165" res="21173.6" algo="Sum"/><pk mz="476.80000358" i="458.851" sn="2.29275" a="14.4845" fwhm="0.0356268" res="13383.2" algo="Sum"/><pk mz="476.93832790" i="1815.8" sn="9.06565" a="61.3882" fwhm="0.0268954" res="17733.1" algo="Sum"/><pk mz="477.15706904" i="378.461" sn="1.88807" a="17.4323" fwhm="0.0484062" res="9857.36" algo="Sum"/><pk mz="477.23094518" i="400.734" sn="1.99781" a="17.6288" fwhm="0.0460512" res="10363" algo="Sum"/><pk mz="477.33065110" i="2048.76" sn="10.1942" a="66.051" fwhm="0.0351031" res="13598" algo="Sum"/><pk mz="477.46087085" i="373.272" sn="1.85684" a="9.79594" fwhm="0.0269132" res="17740.8" algo="Sum"/><pk mz="478.29344885" i="807.592" sn="4.00475" a="18.6269" fwhm="0.0259641" res="18421.3" algo="Sum"/><pk mz="478.32863003" i="3214.74" sn="15.9411" a="99.2453" fwhm="0.0275758" res="17345.9" algo="Sum"/><pk mz="478.75381767" i="947.972" sn="4.68483" a="30.5945" fwhm="0.0294328" res="16266" algo="Sum"/><pk mz="478.79523582" i="460.239" sn="2.27442" a="11.5145" fwhm="0.0343953" res="13920.4" algo="Sum"/><pk mz="478.84035302" i="1685.43" sn="8.32836" a="56.3665" fwhm="0.0277264" res="17270.2" algo="Sum"/><pk mz="478.93406841" i="790.754" sn="3.90707" a="27.2256" fwhm="0.0326774" res="14656.4" algo="Sum"/><pk mz="479.17288931" i="470.527" sn="2.32358" a="20.0252" fwhm="0.0404657" res="11841.5" algo="Sum"/><pk mz="479.33261686" i="2090.95" sn="10.3245" a="107.257" fwhm="0.0438345" res="10935.1" algo="Sum"/><pk mz="480.34241895" i="1345.1" sn="6.6199" a="50.1678" fwhm="0.0361544" res="13285.9" algo="Sum"/><pk mz="480.70275214" i="682.407" sn="3.35271" a="20.5172" fwhm="0.0260092" res="18482" algo="Sum"/><pk mz="480.79598199" i="379.716" sn="1.86558" a="10.9113" fwhm="0.0432402" res="11119.2" algo="Sum"/><pk mz="480.83878661" i="1067.84" sn="5.2464" a="32.4665" fwhm="0.0280433" res="17146.3" algo="Sum"/><pk mz="480.88328148" i="683.408" sn="3.35765" a="20.1585" fwhm="0.0309794" res="15522.7" algo="Sum"/><pk mz="480.94997772" i="507.621" sn="2.49193" a="22.9394" fwhm="0.0383356" res="12545.8" algo="Sum"/><pk mz="481.20246067" i="1154.76" sn="5.66295" a="43.2075" fwhm="0.0339839" res="14159.7" algo="Sum"/><pk mz="481.26023472" i="1428.28" sn="7.00379" a="51.8443" fwhm="0.0292677" res="16443.4" algo="Sum"/><pk mz="481.34631598" i="1315.1" sn="6.44905" a="76.5147" fwhm="0.0500775" res="9612.03" algo="Sum"/><pk mz="482.20730277" i="380.401" sn="1.86168" a="13.2657" fwhm="0.0294316" res="16384" algo="Sum"/><pk mz="482.26557762" i="440.848" sn="2.15768" a="16.0165" fwhm="0.0391672" res="12313" algo="Sum"/><pk mz="482.32263375" i="1379.93" sn="6.7482" a="45.5691" fwhm="0.0334812" res="14405.8" algo="Sum"/><pk mz="482.35787602" i="1071.66" sn="5.23859" a="31.5087" fwhm="0.0337406" res="14296.1" algo="Sum"/><pk mz="482.70021503" i="1087.27" sn="5.31168" a="30.7837" fwhm="0.0239239" res="20176.5" algo="Sum"/><pk mz="482.83770525" i="482.309" sn="2.35084" a="20.8167" fwhm="0.0491842" res="9816.92" algo="Sum"/><pk mz="482.87507657" i="423.571" sn="2.06417" a="13.4729" fwhm="0.0358662" res="13463.2" algo="Sum"/><pk mz="483.07515164" i="517.198" sn="2.5203" a="17.8895" fwhm="0.02789" res="17320.7" algo="Sum"/><pk mz="483.27317048" i="559.919" sn="2.72724" a="15.3025" fwhm="0.0390162" res="12386.5" algo="Sum"/><pk mz="483.33501504" i="910.527" sn="4.43516" a="45.1099" fwhm="0.0599836" res="8057.79" algo="Sum"/><pk mz="483.37846971" i="3034.77" sn="14.7823" a="90.9888" fwhm="0.0253478" res="19069.9" algo="Sum"/><pk mz="484.38227809" i="1069.73" sn="5.19898" a="31.0288" fwhm="0.0258512" res="18737.3" algo="Sum"/><pk mz="484.69849672" i="766.8" sn="3.71318" a="22.8883" fwhm="0.0269799" res="17965.2" algo="Sum"/><pk mz="484.78640330" i="1764.09" sn="8.54347" a="47.9065" fwhm="0.0257" res="18863.3" algo="Sum"/><pk mz="485.29552671" i="695.625" sn="3.36741" a="23.9823" fwhm="0.0477861" res="10155.6" algo="Sum"/><pk mz="485.35664198" i="3358.61" sn="16.2558" a="112.836" fwhm="0.0350596" res="13843.7" algo="Sum"/><pk mz="486.35980170" i="1061.44" sn="5.11741" a="36.2697" fwhm="0.0347622" res="13991.1" algo="Sum"/><pk mz="486.78469277" i="1695.74" sn="8.15993" a="49.5948" fwhm="0.0246752" res="19727.7" algo="Sum"/><pk mz="486.82789696" i="460.692" sn="2.2168" a="13.3646" fwhm="0.0344614" res="14126.8" algo="Sum"/><pk mz="486.90028778" i="563.839" sn="2.71339" a="19.4675" fwhm="0.0403115" res="12078.5" algo="Sum"/><pk mz="486.96589060" i="899.896" sn="4.33098" a="33.7575" fwhm="0.0308913" res="15763.8" algo="Sum"/><pk mz="487.23109860" i="528.456" sn="2.54177" a="18.3597" fwhm="0.0435587" res="11185.6" algo="Sum"/><pk mz="487.28723601" i="591.128" sn="2.84347" a="21.0602" fwhm="0.0400315" res="12172.6" algo="Sum"/><pk mz="487.34510883" i="1000.21" sn="4.81152" a="68.5716" fwhm="0.0726995" res="6703.55" algo="Sum"/><pk mz="487.48294892" i="566.005" sn="2.72103" a="16.2804" fwhm="0.025031" res="19475.2" algo="Sum"/><pk mz="488.30613771" i="411.025" sn="1.9695" a="10.7661" fwhm="0.0392188" res="12450.8" algo="Sum"/><pk mz="488.32877893" i="441.59" sn="2.11574" a="10.3808" fwhm="0.0303709" res="16078.8" algo="Sum"/><pk mz="488.64871802" i="504.954" sn="2.41702" a="15.6883" fwhm="0.0272169" res="17953.8" algo="Sum"/><pk mz="488.78250820" i="847.752" sn="4.05831" a="29.5206" fwhm="0.0295154" res="16560.2" algo="Sum"/><pk mz="488.82922931" i="413.253" sn="1.97824" a="10.1575" fwhm="0.0361507" res="13522" algo="Sum"/><pk mz="488.87063014" i="1789.04" sn="8.56417" a="59.6129" fwhm="0.0258724" res="18895.5" algo="Sum"/><pk mz="489.31499754" i="829.347" sn="3.969" a="23.7946" fwhm="0.0354427" res="13805.8" algo="Sum"/><pk mz="489.35191640" i="920.167" sn="4.40363" a="38.5556" fwhm="0.0428198" res="11428.2" algo="Sum"/><pk mz="490.28909530" i="1391.98" sn="6.60955" a="53.2805" fwhm="0.0297828" res="16462.2" algo="Sum"/><pk mz="490.35540310" i="425.739" sn="2.02102" a="17.5274" fwhm="0.0355394" res="13797.5" algo="Sum"/><pk mz="490.64657170" i="514.43" sn="2.43764" a="18.1049" fwhm="0.0290735" res="16876.1" algo="Sum"/><pk mz="490.73236764" i="890.06" sn="4.2175" a="29.275" fwhm="0.0289669" res="16941.2" algo="Sum"/><pk mz="490.86720894" i="728.556" sn="3.45199" a="26.1844" fwhm="0.0383343" res="12804.9" algo="Sum"/><pk mz="490.92623951" i="716.775" sn="3.39581" a="40.8674" fwhm="0.0474602" res="10344" algo="Sum"/><pk mz="491.29891150" i="1859.67" sn="8.80371" a="89.3732" fwhm="0.0435551" res="11279.9" algo="Sum"/><pk mz="491.36673650" i="923.439" sn="4.37159" a="34.4882" fwhm="0.0418757" res="11733.9" algo="Sum"/><pk mz="492.30189688" i="682.309" sn="3.20685" a="29.8318" fwhm="0.0492949" res="9986.88" algo="Sum"/><pk mz="492.72939911" i="1273.13" sn="5.97106" a="36.8511" fwhm="0.0248205" res="19851.7" algo="Sum"/><pk mz="492.84576063" i="381.728" sn="1.78955" a="15.8545" fwhm="0.0612892" res="8041.32" algo="Sum"/><pk mz="492.91282020" i="1096.43" sn="5.13556" a="53.1488" fwhm="0.0375374" res="13131.2" algo="Sum"/><pk mz="493.32164378" i="2798.65" sn="13.0859" a="158.22" fwhm="0.0556779" res="8860.28" algo="Sum"/><pk mz="494.32309331" i="2767.34" sn="12.854" a="110.553" fwhm="0.0305609" res="16175" algo="Sum"/><pk mz="494.56485696" i="729.298" sn="3.38752" a="24.1041" fwhm="0.0266532" res="18555.6" algo="Sum"/><pk mz="494.72726158" i="743.519" sn="3.45085" a="24.1438" fwhm="0.0293436" res="16859.8" algo="Sum"/><pk mz="494.77487182" i="431.437" sn="2.00157" a="10.692" fwhm="0.037389" res="13233.2" algo="Sum"/><pk mz="494.81613027" i="1902.83" sn="8.82839" a="55.2724" fwhm="0.0274723" res="18011.5" algo="Sum"/><pk mz="494.91108815" i="743.302" sn="3.44802" a="34.9891" fwhm="0.0434356" res="11394.1" algo="Sum"/><pk mz="495.33203072" i="1738.75" sn="8.05579" a="88.7803" fwhm="0.0513035" res="9654.93" algo="Sum"/><pk mz="496.33801132" i="79621.2" sn="367.29" a="2015.37" fwhm="0.0222582" res="22299.1" algo="Sum"/><pk mz="496.67930356" i="401.341" sn="1.85059" a="14.3294" fwhm="0.0295101" res="16830.8" algo="Sum"/><pk mz="496.81264873" i="1545.32" sn="7.12369" a="46.8005" fwhm="0.0269177" res="18456.7" algo="Sum"/><pk mz="496.94019830" i="1419.05" sn="6.54099" a="42.6191" fwhm="0.0303861" res="16354.2" algo="Sum"/><pk mz="496.98166073" i="566.179" sn="2.60981" a="20.4702" fwhm="0.0374445" res="13272.5" algo="Sum"/><pk mz="497.17830203" i="520.751" sn="2.39871" a="17.8066" fwhm="0.0364153" res="13653" algo="Sum"/><pk mz="497.23458946" i="1101.3" sn="5.07265" a="41.3436" fwhm="0.0330403" res="15049.3" algo="Sum"/><pk mz="497.34130483" i="21699.8" sn="99.959" a="611.215" fwhm="0.0250668" res="19840.6" algo="Sum"/><pk mz="498.24728707" i="400.498" sn="1.83828" a="20.2003" fwhm="0.0464327" res="10730.5" algo="Sum"/><pk mz="498.34366599" i="4308.87" sn="19.7752" a="130.408" fwhm="0.02646" res="18833.9" algo="Sum"/><pk mz="498.67697169" i="718.165" sn="3.29318" a="22.47" fwhm="0.0283538" res="17587.7" algo="Sum"/><pk mz="498.80827504" i="754.797" sn="3.46174" a="23.2652" fwhm="0.0379396" res="13147.4" algo="Sum"/><pk mz="498.89934350" i="1690.26" sn="7.74755" a="51.328" fwhm="0.027074" res="18427.3" algo="Sum"/><pk mz="498.93712377" i="1067.04" sn="4.89102" a="27.084" fwhm="0.0282974" res="17631.9" algo="Sum"/><pk mz="499.31420735" i="631.796" sn="2.88952" a="17.998" fwhm="0.0396584" res="12590.4" algo="Sum"/><pk mz="499.36960332" i="2440.68" sn="11.1608" a="125.143" fwhm="0.0416233" res="11997.4" algo="Sum"/><pk mz="500.27359920" i="966.639" sn="4.41437" a="43.8438" fwhm="0.0297802" res="16798.8" algo="Sum"/><pk mz="500.37549272" i="872.435" sn="3.98359" a="25.9945" fwhm="0.0350899" res="14259.8" algo="Sum"/><pk mz="500.67513145" i="658.791" sn="3.00716" a="20.6003" fwhm="0.0270465" res="18511.7" algo="Sum"/><pk mz="500.76040558" i="1237.85" sn="5.65003" a="37.4098" fwhm="0.0271616" res="18436.4" algo="Sum"/><pk mz="500.79716174" i="454.419" sn="2.07439" a="12.0899" fwhm="0.0356216" res="14058.8" algo="Sum"/><pk mz="500.88844737" i="381.095" sn="1.73931" a="14.1668" fwhm="0.0564179" res="8878.18" algo="Sum"/><pk mz="501.27322049" i="550.11" sn="2.50896" a="14.5975" fwhm="0.036641" res="13680.7" algo="Sum"/><pk mz="501.33189846" i="1750.35" sn="7.98209" a="65.044" fwhm="0.0401035" res="12501" algo="Sum"/><pk mz="501.38786051" i="1925.01" sn="8.77857" a="68.3529" fwhm="0.0340898" res="14707.9" algo="Sum"/><pk mz="501.49780844" i="642.829" sn="2.92997" a="18.5045" fwhm="0.022413" res="22375.3" algo="Sum"/><pk mz="502.00927973" i="448.28" sn="2.0422" a="18.0786" fwhm="0.0314907" res="15941.5" algo="Sum"/><pk mz="502.28909173" i="1031" sn="4.69054" a="27.5462" fwhm="0.0319033" res="15744.1" algo="Sum"/><pk mz="502.32817984" i="1640.2" sn="7.46212" a="60.5189" fwhm="0.0305958" res="16418.2" algo="Sum"/><pk mz="502.39039298" i="699.647" sn="3.18306" a="24.8274" fwhm="0.0315327" res="15932.4" algo="Sum"/><pk mz="502.75786824" i="1212.24" sn="5.5042" a="38.1847" fwhm="0.0271008" res="18551.4" algo="Sum"/><pk mz="502.80481948" i="422.63" sn="1.91895" a="14.167" fwhm="0.0368507" res="13644.4" algo="Sum"/><pk mz="502.87971628" i="489.52" sn="2.22267" a="23.392" fwhm="0.0415964" res="12089.5" algo="Sum"/><pk mz="502.93447225" i="469.238" sn="2.13058" a="17.5382" fwhm="0.040609" res="12384.8" algo="Sum"/><pk mz="503.20468055" i="440.557" sn="1.99865" a="18.6629" fwhm="0.046479" res="10826.5" algo="Sum"/><pk mz="503.26133515" i="379.392" sn="1.72119" a="11.7688" fwhm="0.0573918" res="8768.87" algo="Sum"/><pk mz="503.32976507" i="1335.07" sn="6.05787" a="45.3468" fwhm="0.0419871" res="11987.7" algo="Sum"/><pk mz="503.36395667" i="676.326" sn="3.06917" a="14.6763" fwhm="0.0264283" res="19046.4" algo="Sum"/><pk mz="503.40023972" i="516.634" sn="2.34439" a="18.1264" fwhm="0.0402814" res="12497.1" algo="Sum"/><pk mz="504.30476390" i="2008.2" sn="9.0817" a="67.5261" fwhm="0.0333154" res="15137.3" algo="Sum"/><pk mz="504.33929326" i="1693.39" sn="7.6503" a="50.3976" fwhm="0.0306851" res="16436" algo="Sum"/><pk mz="504.62631266" i="513.943" sn="2.31827" a="15.447" fwhm="0.0257261" res="19615.4" algo="Sum"/><pk mz="504.75604006" i="583.826" sn="2.63125" a="19.6367" fwhm="0.0356563" res="14156.1" algo="Sum"/><pk mz="504.80681403" i="450.269" sn="2.02684" a="12.1412" fwhm="0.0363784" res="13876.6" algo="Sum"/><pk mz="504.84414038" i="2162.21" sn="9.72051" a="71.2785" fwhm="0.0257441" res="19610.1" algo="Sum"/><pk mz="505.28122014" i="793.634" sn="3.56041" a="24.6662" fwhm="0.0319655" res="15807.1" algo="Sum"/><pk mz="505.31125102" i="1059.1" sn="4.75125" a="40.6324" fwhm="0.0531944" res="9499.34" algo="Sum"/><pk mz="505.34065606" i="1118.16" sn="5.0163" a="40.8939" fwhm="0.0388304" res="13014" algo="Sum"/><pk mz="506.26529450" i="552.11" sn="2.46487" a="27.1086" fwhm="0.0327749" res="15446.8" algo="Sum"/><pk mz="506.31537263" i="402.59" sn="1.7973" a="6.3435" fwhm="0.0177491" res="28526.2" algo="Sum"/><pk mz="506.35715136" i="1299.83" sn="5.8029" a="51.3068" fwhm="0.0303298" res="16695" algo="Sum"/><pk mz="506.62338302" i="525.909" sn="2.34439" a="17.2331" fwhm="0.0296214" res="17103.3" algo="Sum"/><pk mz="506.71053967" i="607.241" sn="2.7005" a="21.1517" fwhm="0.0284389" res="17817.5" algo="Sum"/><pk mz="506.84038166" i="1083.69" sn="4.81654" a="38.3131" fwhm="0.0316311" res="16023.5" algo="Sum"/><pk mz="506.89271465" i="605.576" sn="2.69134" a="14.1848" fwhm="0.0384988" res="13166.5" algo="Sum"/><pk mz="507.29741061" i="1322.3" sn="5.86959" a="72.7006" fwhm="0.0663834" res="7641.93" algo="Sum"/><pk mz="507.32875751" i="1008.39" sn="4.4762" a="29.4377" fwhm="0.0355345" res="14277.1" algo="Sum"/><pk mz="507.36233750" i="896.472" sn="3.97939" a="32.3218" fwhm="0.0329807" res="15383.6" algo="Sum"/><pk mz="508.30036865" i="487.244" sn="2.15748" a="17.7252" fwhm="0.0489055" res="10393.5" algo="Sum"/><pk mz="508.33565832" i="684.444" sn="3.03064" a="19.9301" fwhm="0.0444612" res="11433.2" algo="Sum"/><pk mz="508.37370060" i="875.789" sn="3.8775" a="30.5045" fwhm="0.0379119" res="13409.3" algo="Sum"/><pk mz="508.70772784" i="1041.44" sn="4.59106" a="30.502" fwhm="0.0246367" res="20648.4" algo="Sum"/><pk mz="508.83337456" i="526.901" sn="2.32191" a="20.515" fwhm="0.0380511" res="13372.4" algo="Sum"/><pk mz="508.85321555" i="471.368" sn="2.07719" a="9.31628" fwhm="0.0235685" res="21590.4" algo="Sum"/><pk mz="508.88730828" i="524.496" sn="2.31136" a="22.7318" fwhm="0.044691" res="11386.8" algo="Sum"/><pk mz="509.30791050" i="2347.88" sn="10.3354" a="123.31" fwhm="0.0544391" res="9355.55" algo="Sum"/><pk mz="509.36132561" i="2472.98" sn="10.8865" a="94.6684" fwhm="0.0390445" res="13045.7" algo="Sum"/><pk mz="510.30968283" i="869.645" sn="3.81426" a="23.6361" fwhm="0.0299841" res="17019.3" algo="Sum"/><pk mz="510.35506612" i="2706.35" sn="11.8701" a="123.338" fwhm="0.0327501" res="15583.3" algo="Sum"/><pk mz="510.70607520" i="730.247" sn="3.20189" a="23.04" fwhm="0.0284911" res="17925.1" algo="Sum"/><pk mz="510.78927114" i="1264.9" sn="5.54763" a="39.7159" fwhm="0.0293305" res="17414.9" algo="Sum"/><pk mz="510.88251249" i="492.769" sn="2.16134" a="18.0182" fwhm="0.0451981" res="11303.2" algo="Sum"/><pk mz="510.91290890" i="405.176" sn="1.77704" a="12.6987" fwhm="0.0354591" res="14408.5" algo="Sum"/><pk mz="511.10677734" i="460.477" sn="2.01966" a="14.8558" fwhm="0.0295314" res="17307.2" algo="Sum"/><pk mz="511.25109733" i="739.622" sn="3.24274" a="25.0873" fwhm="0.0394471" res="12960.4" algo="Sum"/><pk mz="511.31956787" i="1165.58" sn="5.11028" a="45.0873" fwhm="0.035037" res="14593.7" algo="Sum"/><pk mz="511.35291651" i="1310.29" sn="5.74471" a="60.0284" fwhm="0.0485121" res="10540.7" algo="Sum"/><pk mz="512.27267237" i="378.292" sn="1.65702" a="10.1083" fwhm="0.0367233" res="13949.5" algo="Sum"/><pk mz="512.33363310" i="837.035" sn="3.666" a="44.8788" fwhm="0.0403744" res="12689.6" algo="Sum"/><pk mz="512.78742198" i="1068.29" sn="4.67238" a="41.7415" fwhm="0.0352862" res="14532.2" algo="Sum"/><pk mz="512.83349216" i="481.518" sn="2.10601" a="11.7982" fwhm="0.0370557" res="13839.5" algo="Sum"/><pk mz="512.91165387" i="2238.97" sn="9.79234" a="78.4789" fwhm="0.0280611" res="18278.4" algo="Sum"/><pk mz="512.95219136" i="455.834" sn="1.99362" a="15.9065" fwhm="0.0357895" res="14332.5" algo="Sum"/><pk mz="513.34449748" i="1025.05" sn="4.48347" a="58.2822" fwhm="0.0587729" res="8734.37" algo="Sum"/><pk mz="513.40789050" i="630.002" sn="2.75556" a="25.1722" fwhm="0.0476628" res="10771.7" algo="Sum"/><pk mz="513.91539945" i="472.998" sn="2.06805" a="17.1316" fwhm="0.0311789" res="16482.8" algo="Sum"/><pk mz="514.34776215" i="382.273" sn="1.66666" a="23.1999" fwhm="0.0559743" res="9188.99" algo="Sum"/><pk mz="514.65485234" i="746.249" sn="3.24978" a="24.7551" fwhm="0.0286114" res="17987.8" algo="Sum"/><pk mz="514.78205097" i="590.792" sn="2.57208" a="26.8619" fwhm="0.0454517" res="11325.9" algo="Sum"/><pk mz="514.82208542" i="405.511" sn="1.76544" a="10.1991" fwhm="0.0357955" res="14382.3" algo="Sum"/><pk mz="514.87319529" i="1989.46" sn="8.66133" a="58.8436" fwhm="0.0289167" res="17805.4" algo="Sum"/><pk mz="514.90898021" i="1595.84" sn="6.94744" a="48.5061" fwhm="0.0345369" res="14909" algo="Sum"/><pk mz="515.34884883" i="1532.65" sn="6.66544" a="61.2504" fwhm="0.0456175" res="11297.2" algo="Sum"/><pk mz="515.41027343" i="16324.1" sn="70.9133" a="462.886" fwhm="0.0254571" res="20246.2" algo="Sum"/><pk mz="515.51220946" i="488.261" sn="2.1201" a="17.2965" fwhm="0.03596" res="14335.7" algo="Sum"/><pk mz="515.91511485" i="390.363" sn="1.68859" a="14.7918" fwhm="0.0294753" res="17503.3" algo="Sum"/><pk mz="516.30345079" i="2945.31" sn="12.7303" a="95.4369" fwhm="0.0282458" res="18279" algo="Sum"/><pk mz="516.34628716" i="664.962" sn="2.87405" a="23.6861" fwhm="0.0477316" res="10817.7" algo="Sum"/><pk mz="516.41354895" i="5725.49" sn="24.7451" a="165.929" fwhm="0.0254641" res="20280.1" algo="Sum"/><pk mz="516.65226797" i="757.233" sn="3.27027" a="23.4014" fwhm="0.0263615" res="19598.8" algo="Sum"/><pk mz="516.73883369" i="925.267" sn="3.99488" a="30.7986" fwhm="0.0322365" res="16029.6" algo="Sum"/><pk mz="516.86854238" i="617.48" sn="2.66021" a="20.6786" fwhm="0.0425094" res="12158.9" algo="Sum"/><pk mz="516.90464593" i="518.504" sn="2.23376" a="19.6498" fwhm="0.0461142" res="11209.2" algo="Sum"/><pk mz="517.30802803" i="1311.2" sn="5.64122" a="52.905" fwhm="0.0372165" res="13900" algo="Sum"/><pk mz="517.36109020" i="2073.96" sn="8.92443" a="86.5391" fwhm="0.0477875" res="10826.3" algo="Sum"/><pk mz="517.41310070" i="1872.51" sn="8.0575" a="69.1799" fwhm="0.0356491" res="14514" algo="Sum"/><pk mz="517.46665354" i="404.865" sn="1.74192" a="17.6772" fwhm="0.0504694" res="10253.1" algo="Sum"/><pk mz="518.31962142" i="115521" sn="494.766" a="2932.45" fwhm="0.0220368" res="23520.7" algo="Sum"/><pk mz="518.64995838" i="457.741" sn="1.95781" a="16.4091" fwhm="0.0325857" res="15916.5" algo="Sum"/><pk mz="518.73786843" i="1188.54" sn="5.07864" a="40.0216" fwhm="0.0299198" res="17337.6" algo="Sum"/><pk mz="518.78151965" i="441.014" sn="1.8848" a="13.5892" fwhm="0.044916" res="11550" algo="Sum"/><pk mz="518.82943989" i="442.995" sn="1.89296" a="12.0698" fwhm="0.0630122" res="8233.8" algo="Sum"/><pk mz="518.85182591" i="539.165" sn="2.3039" a="20.5729" fwhm="0.0436906" res="11875.6" algo="Sum"/><pk mz="518.92177260" i="1245.71" sn="5.32289" a="44.9084" fwhm="0.0302155" res="17174" algo="Sum"/><pk mz="519.13771727" i="394.874" sn="1.68512" a="15.2895" fwhm="0.0349978" res="14833.4" algo="Sum"/><pk mz="519.26905074" i="547.602" sn="2.33641" a="23.269" fwhm="0.0387675" res="13394.4" algo="Sum"/><pk mz="519.32247188" i="31263.8" sn="133.379" a="890.969" fwhm="0.0249507" res="20813.9" algo="Sum"/><pk mz="520.27983878" i="714.397" sn="3.03072" a="23.5661" fwhm="0.0339943" res="15304.9" algo="Sum"/><pk mz="520.33570878" i="28332.4" sn="120.202" a="853.144" fwhm="0.0263902" res="19717" algo="Sum"/><pk mz="520.60002673" i="496.717" sn="2.10343" a="15.4238" fwhm="0.0257083" res="20250.3" algo="Sum"/><pk mz="520.73558844" i="737.596" sn="3.1238" a="26.9695" fwhm="0.03577" res="14557.9" algo="Sum"/><pk mz="520.77535621" i="470.035" sn="1.99064" a="11.2995" fwhm="0.0360017" res="14465.3" algo="Sum"/><pk mz="520.81797190" i="1257.64" sn="5.32611" a="42.448" fwhm="0.0334212" res="15583.4" algo="Sum"/><pk mz="520.91983607" i="959.082" sn="4.05992" a="32.7335" fwhm="0.031435" res="16571.3" algo="Sum"/><pk mz="521.26888818" i="794.904" sn="3.3605" a="41.8006" fwhm="0.0591799" res="8808.21" algo="Sum"/><pk mz="521.33991140" i="7985.9" sn="33.7212" a="257.873" fwhm="0.0290875" res="17923.2" algo="Sum"/><pk mz="522.26288548" i="510.785" sn="2.14791" a="26.0124" fwhm="0.0600871" res="8691.76" algo="Sum"/><pk mz="522.35236528" i="18327.8" sn="77.0207" a="552.469" fwhm="0.0260132" res="20080.3" algo="Sum"/><pk mz="522.59520687" i="1883.14" sn="7.91522" a="57.2631" fwhm="0.026114" res="20012.1" algo="Sum"/><pk mz="522.68669383" i="672.367" sn="2.82569" a="23.137" fwhm="0.0281376" res="18576.1" algo="Sum"/><pk mz="522.74021799" i="395.034" sn="1.66003" a="12.4901" fwhm="0.0455506" res="11476" algo="Sum"/><pk mz="522.81513060" i="786.315" sn="3.30511" a="29.5201" fwhm="0.03758" res="13912.1" algo="Sum"/><pk mz="522.86659517" i="509.849" sn="2.14364" a="20.7506" fwhm="0.0520648" res="10042.6" algo="Sum"/><pk mz="522.93256010" i="626.593" sn="2.63359" a="26.5061" fwhm="0.0411169" res="12718.2" algo="Sum"/><pk mz="523.29817067" i="1388.8" sn="5.82743" a="51.9597" fwhm="0.0516291" res="10135.7" algo="Sum"/><pk mz="523.35624936" i="5933.81" sn="24.8984" a="223.597" fwhm="0.0300494" res="17416.5" algo="Sum"/><pk mz="523.59829019" i="618.364" sn="2.5929" a="17.8579" fwhm="0.0273961" res="19112.2" algo="Sum"/><pk mz="524.27361033" i="1105.77" sn="4.63238" a="45.936" fwhm="0.0387947" res="13514" algo="Sum"/><pk mz="524.36820276" i="30592.3" sn="128.156" a="863.296" fwhm="0.0250784" res="20909.1" algo="Sum"/><pk mz="524.59638208" i="449.419" sn="1.88228" a="16.3298" fwhm="0.0308353" res="17012.8" algo="Sum"/><pk mz="524.68335079" i="1179.45" sn="4.94174" a="36.1253" fwhm="0.0267985" res="19578.8" algo="Sum"/><pk mz="524.80576276" i="413.833" sn="1.73314" a="16.3478" fwhm="0.0542107" res="9680.85" algo="Sum"/><pk mz="524.84139123" i="443.378" sn="1.85656" a="10.2683" fwhm="0.0269786" res="19454" algo="Sum"/><pk mz="524.86217352" i="449.06" sn="1.88037" a="17.0782" fwhm="0.0466452" res="11252.2" algo="Sum"/><pk mz="525.28797848" i="2244.19" sn="9.39578" a="90.7011" fwhm="0.0415679" res="12636.9" algo="Sum"/><pk mz="525.33522032" i="2074.5" sn="8.68436" a="56.1314" fwhm="0.0375893" res="13975.7" algo="Sum"/><pk mz="525.37160583" i="9865.51" sn="41.2973" a="308.064" fwhm="0.0279451" res="18800.2" algo="Sum"/><pk mz="526.29040019" i="1422.85" sn="5.94215" a="54.7403" fwhm="0.0367004" res="14340.2" algo="Sum"/><pk mz="526.33744152" i="941.257" sn="3.93092" a="25.3345" fwhm="0.0407174" res="12926.6" algo="Sum"/><pk mz="526.37493833" i="2130.55" sn="8.89769" a="70.8236" fwhm="0.030332" res="17353.8" algo="Sum"/><pk mz="526.68019967" i="937.856" sn="3.91438" a="29.7388" fwhm="0.0284309" res="18524.9" algo="Sum"/><pk mz="526.76872560" i="1234.32" sn="5.15146" a="51.02" fwhm="0.0320788" res="16421.1" algo="Sum"/><pk mz="526.84701041" i="403.933" sn="1.68583" a="16.3034" fwhm="0.0543164" res="9699.59" algo="Sum"/><pk mz="526.88857395" i="414.437" sn="1.72936" a="16.1534" fwhm="0.055342" res="9520.6" algo="Sum"/><pk mz="527.09342719" i="474.304" sn="1.9738" a="17.4825" fwhm="0.0347217" res="15180.5" algo="Sum"/><pk mz="527.30243025" i="939.325" sn="3.90818" a="28.1822" fwhm="0.0369077" res="14287.1" algo="Sum"/><pk mz="527.32791851" i="1025.21" sn="4.2655" a="41.3267" fwhm="0.0546222" res="9654.1" algo="Sum"/><pk mz="527.37884148" i="729.447" sn="3.03537" a="35.2996" fwhm="0.0436083" res="12093.5" algo="Sum"/><pk mz="528.31160437" i="496.37" sn="2.05854" a="13.6414" fwhm="0.0403661" res="13088" algo="Sum"/><pk mz="528.33590298" i="495.948" sn="2.05679" a="20.1025" fwhm="0.0446034" res="11845.2" algo="Sum"/><pk mz="528.67986461" i="558.44" sn="2.31405" a="18.2826" fwhm="0.0300571" res="17589.2" algo="Sum"/><pk mz="528.76792356" i="1307.22" sn="5.40763" a="49.3929" fwhm="0.0341538" res="15482" algo="Sum"/><pk mz="528.80703136" i="498.646" sn="2.06047" a="13.1454" fwhm="0.0396832" res="13325.7" algo="Sum"/><pk mz="528.88445556" i="1499.68" sn="6.19108" a="57.831" fwhm="0.031855" res="16602.9" algo="Sum"/><pk mz="528.94846608" i="662.532" sn="2.73511" a="26.1276" fwhm="0.0355803" res="14866.3" algo="Sum"/><pk mz="529.33732098" i="785.369" sn="3.24103" a="46.7673" fwhm="0.0740578" res="7147.62" algo="Sum"/><pk mz="529.39902072" i="600.468" sn="2.47799" a="31.4445" fwhm="0.0421809" res="12550.7" algo="Sum"/><pk mz="529.52879842" i="527.236" sn="2.17591" a="16.5638" fwhm="0.030072" res="17608.7" algo="Sum"/><pk mz="530.31959300" i="801.778" sn="3.29906" a="25.6733" fwhm="0.0317719" res="16691.5" algo="Sum"/><pk mz="530.35424717" i="980.166" sn="4.03268" a="34.6081" fwhm="0.04035" res="13143.9" algo="Sum"/><pk mz="530.62911668" i="609.603" sn="2.50078" a="20.4068" fwhm="0.0309634" res="17137.3" algo="Sum"/><pk mz="530.76537575" i="812.66" sn="3.32992" a="36.479" fwhm="0.0491428" res="10800.5" algo="Sum"/><pk mz="530.80453862" i="552.362" sn="2.26345" a="10.6466" fwhm="0.0272602" res="19471.8" algo="Sum"/><pk mz="530.84639603" i="1109.22" sn="4.54611" a="37.4422" fwhm="0.0400439" res="13256.6" algo="Sum"/><pk mz="530.88143505" i="1212.48" sn="4.96918" a="43.6432" fwhm="0.0387103" res="13714.2" algo="Sum"/><pk mz="530.97431776" i="472.796" sn="1.93723" a="16.2419" fwhm="0.0417082" res="12730.7" algo="Sum"/><pk mz="531.25607686" i="642.199" sn="2.62995" a="32.1027" fwhm="0.0527657" res="10068.2" algo="Sum"/><pk mz="531.34658234" i="1287.56" sn="5.2731" a="51.8548" fwhm="0.0493261" res="10772.1" algo="Sum"/><pk mz="531.40392482" i="3805.53" sn="15.5868" a="129.28" fwhm="0.0283098" res="18771" algo="Sum"/><pk mz="531.48050949" i="421.934" sn="1.72783" a="9.48033" fwhm="0.0285162" res="18637.8" algo="Sum"/><pk mz="531.49776963" i="426.379" sn="1.74574" a="13.3474" fwhm="0.0376245" res="14126.4" algo="Sum"/><pk mz="531.88667344" i="379.283" sn="1.54865" a="13.1685" fwhm="0.0406344" res="13089.6" algo="Sum"/><pk mz="532.27884346" i="1090.91" sn="4.44851" a="42.4718" fwhm="0.0350841" res="15171.5" algo="Sum"/><pk mz="532.33501862" i="3269.4" sn="13.3298" a="119.624" fwhm="0.0298701" res="17821.6" algo="Sum"/><pk mz="532.40841128" i="1486.43" sn="6.05312" a="45.153" fwhm="0.0336825" res="15806.7" algo="Sum"/><pk mz="532.43206151" i="1219.98" sn="4.96412" a="33.6767" fwhm="0.0321398" res="16566.1" algo="Sum"/><pk mz="532.62649008" i="636.678" sn="2.58335" a="21.9356" fwhm="0.0277794" res="19173.5" algo="Sum"/><pk mz="532.71586083" i="979.914" sn="3.9762" a="33.2513" fwhm="0.026863" res="19830.8" algo="Sum"/><pk mz="532.77577014" i="391.988" sn="1.59057" a="11.3713" fwhm="0.0364136" res="14631.2" algo="Sum"/><pk mz="532.80291823" i="429.705" sn="1.7435" a="16.3546" fwhm="0.0500705" res="10641" algo="Sum"/><pk mz="532.84024023" i="507.17" sn="2.05775" a="18.5991" fwhm="0.0377751" res="14105.6" algo="Sum"/><pk mz="532.88669617" i="658.411" sn="2.67133" a="27.9193" fwhm="0.0597352" res="8920.82" algo="Sum"/><pk mz="532.96239670" i="632.291" sn="2.56462" a="25.5456" fwhm="0.0315918" res="16870.3" algo="Sum"/><pk mz="533.08804554" i="374.562" sn="1.51882" a="15.4284" fwhm="0.0399226" res="13353" algo="Sum"/><pk mz="533.28068268" i="627.123" sn="2.54112" a="19.6103" fwhm="0.0363608" res="14666.4" algo="Sum"/><pk mz="533.34036196" i="1790.27" sn="7.25199" a="107.938" fwhm="0.0500599" res="10654.1" algo="Sum"/><pk mz="533.40086608" i="774.868" sn="3.13471" a="17.9556" fwhm="0.0279257" res="19100.7" algo="Sum"/><pk mz="533.43923582" i="601.87" sn="2.43362" a="21.6423" fwhm="0.0374223" res="14254.6" algo="Sum"/><pk mz="534.29273242" i="33533" sn="134.97" a="977.105" fwhm="0.0256411" res="20837.4" algo="Sum"/><pk mz="534.62633395" i="404.403" sn="1.62594" a="12.6623" fwhm="0.0323353" res="16533.8" algo="Sum"/><pk mz="534.71272547" i="1568.06" sn="6.30386" a="50.6963" fwhm="0.0270727" res="19751" algo="Sum"/><pk mz="534.80148017" i="389.757" sn="1.56695" a="10.0564" fwhm="0.0538064" res="9939.37" algo="Sum"/><pk mz="534.82995443" i="453.149" sn="1.82179" a="19.0711" fwhm="0.0617087" res="8667.01" algo="Sum"/><pk mz="534.89480944" i="1681.06" sn="6.75833" a="64.1284" fwhm="0.0323126" res="16553.8" algo="Sum"/><pk mz="535.29605350" i="9692.68" sn="38.9659" a="306.211" fwhm="0.0269286" res="19878.4" algo="Sum"/><pk mz="535.37539110" i="2127.4" sn="8.55244" a="83.4201" fwhm="0.0342974" res="15609.8" algo="Sum"/><pk mz="536.29390010" i="4259.62" sn="17.1087" a="148.696" fwhm="0.0292544" res="18332" algo="Sum"/><pk mz="536.37693169" i="809.447" sn="3.25097" a="34.7164" fwhm="0.050361" res="10650.6" algo="Sum"/><pk mz="536.70994596" i="1107.99" sn="4.44411" a="39.4735" fwhm="0.029726" res="18055.3" algo="Sum"/><pk mz="536.75272169" i="403.653" sn="1.61903" a="6.73711" fwhm="0.0182749" res="29371" algo="Sum"/><pk mz="536.79740700" i="1439.18" sn="5.77247" a="59.4613" fwhm="0.0333353" res="16103" algo="Sum"/><pk mz="536.89200776" i="1251.93" sn="5.02008" a="59.9443" fwhm="0.0429443" res="12502.1" algo="Sum"/><pk mz="537.29752112" i="1554.31" sn="6.23366" a="55.7991" fwhm="0.0449241" res="11960.1" algo="Sum"/><pk mz="537.39258760" i="316341" sn="1268.7" a="7225.47" fwhm="0.0193679" res="27746.5" algo="Sum"/><pk mz="537.80086806" i="401.05" sn="1.60674" a="13.5178" fwhm="0.0409652" res="13128.2" algo="Sum"/><pk mz="538.29842209" i="578.48" sn="2.31503" a="30.9769" fwhm="0.0606186" res="8880.09" algo="Sum"/><pk mz="538.39524844" i="102231" sn="409.126" a="2722.62" fwhm="0.0232756" res="23131.3" algo="Sum"/><pk mz="538.56883627" i="485.404" sn="1.94202" a="19.1609" fwhm="0.044536" res="12092.9" algo="Sum"/><pk mz="538.66107124" i="558.369" sn="2.2335" a="19.7603" fwhm="0.0439532" res="12255.3" algo="Sum"/><pk mz="538.70812931" i="532.739" sn="2.13093" a="20.7691" fwhm="0.037539" res="14350.6" algo="Sum"/><pk mz="538.74573478" i="383.761" sn="1.53486" a="9.46918" fwhm="0.0366177" res="14712.7" algo="Sum"/><pk mz="538.79584635" i="1359.33" sn="5.43591" a="48.9428" fwhm="0.0329512" res="16351.3" algo="Sum"/><pk mz="538.84142383" i="562.834" sn="2.25075" a="17.8064" fwhm="0.0354318" res="15207.9" algo="Sum"/><pk mz="538.89623743" i="579.026" sn="2.31513" a="15.9149" fwhm="0.0366221" res="14715.1" algo="Sum"/><pk mz="538.90184610" i="575.977" sn="2.30297" a="20.0409" fwhm="0.0371929" res="14489.4" algo="Sum"/><pk mz="538.97847300" i="814.781" sn="3.25773" a="37.0504" fwhm="0.0300015" res="17965" algo="Sum"/><pk mz="539.10303271" i="473.069" sn="1.89091" a="17.6816" fwhm="0.0375143" res="14370.6" algo="Sum"/><pk mz="539.28667843" i="950.118" sn="3.79758" a="51.1381" fwhm="0.0580433" res="9291.11" algo="Sum"/><pk mz="539.39469112" i="30405.4" sn="121.569" a="962.935" fwhm="0.0290637" res="18559" algo="Sum"/><pk mz="540.30156885" i="741.855" sn="2.95653" a="28.3883" fwhm="0.0561081" res="9629.65" algo="Sum"/><pk mz="540.39466830" i="7340.16" sn="29.253" a="259.905" fwhm="0.0322399" res="16761.7" algo="Sum"/><pk mz="540.49639283" i="382.939" sn="1.52596" a="12.721" fwhm="0.0359841" res="15020.4" algo="Sum"/><pk mz="540.65767246" i="1020.93" sn="4.06777" a="32.1867" fwhm="0.0262505" res="20596.1" algo="Sum"/><pk mz="540.79202169" i="737.037" sn="2.93387" a="25.7085" fwhm="0.0340549" res="15880" algo="Sum"/><pk mz="540.83487526" i="583.869" sn="2.32377" a="28.4222" fwhm="0.0642262" res="8420.78" algo="Sum"/><pk mz="540.89745613" i="376.751" sn="1.49926" a="12.8364" fwhm="0.0493755" res="10954.8" algo="Sum"/><pk mz="541.11825830" i="780.015" sn="3.1023" a="24.9156" fwhm="0.0291187" res="18583.2" algo="Sum"/><pk mz="541.25922572" i="1338.63" sn="5.32281" a="47.6865" fwhm="0.0358997" res="15077" algo="Sum"/><pk mz="541.30003301" i="831.127" sn="3.30489" a="18.4303" fwhm="0.0275281" res="19663.5" algo="Sum"/><pk mz="541.32822626" i="917.616" sn="3.6488" a="19.8482" fwhm="0.0274351" res="19731.2" algo="Sum"/><pk mz="541.34305556" i="946.708" sn="3.76449" a="25.4555" fwhm="0.0367057" res="14748.2" algo="Sum"/><pk mz="541.39245692" i="2000.71" sn="7.95506" a="87.6602" fwhm="0.0433696" res="12483.2" algo="Sum"/><pk mz="542.11801316" i="410.525" sn="1.62592" a="13.802" fwhm="0.0309853" res="17496" algo="Sum"/><pk mz="542.26329320" i="571.98" sn="2.26538" a="16.7394" fwhm="0.0332136" res="16326.5" algo="Sum"/><pk mz="542.31859517" i="37496.9" sn="148.51" a="1080.93" fwhm="0.0255131" res="21256.5" algo="Sum"/><pk mz="542.65490030" i="912.785" sn="3.61333" a="28.6883" fwhm="0.0288792" res="18790.5" algo="Sum"/><pk mz="542.74351744" i="1406.2" sn="5.56547" a="54.3349" fwhm="0.0297942" res="18216.4" algo="Sum"/><pk mz="542.79244855" i="415.038" sn="1.64287" a="5.68815" fwhm="0.0244266" res="22221.4" algo="Sum"/><pk mz="542.82242599" i="526.357" sn="2.08334" a="24.4653" fwhm="0.0544272" res="9973.36" algo="Sum"/><pk mz="542.86074514" i="450.108" sn="1.78142" a="10.3464" fwhm="0.0273356" res="19859.1" algo="Sum"/><pk mz="542.92363477" i="390.525" sn="1.54542" a="17.157" fwhm="0.0441188" res="12306" algo="Sum"/><pk mz="543.06390420" i="406.909" sn="1.6094" a="17.2474" fwhm="0.0361853" res="15007.9" algo="Sum"/><pk mz="543.11380609" i="448.244" sn="1.77261" a="11.2771" fwhm="0.034342" res="15814.9" algo="Sum"/><pk mz="543.26674751" i="437.022" sn="1.72612" a="14.6471" fwhm="0.0419382" res="12954" algo="Sum"/><pk mz="543.32177300" i="11527.4" sn="45.5309" a="371.873" fwhm="0.0274066" res="19824.5" algo="Sum"/><pk mz="543.39325103" i="895.732" sn="3.5371" a="33.7244" fwhm="0.0456718" res="11897.8" algo="Sum"/><pk mz="543.43919543" i="510.207" sn="2.01376" a="13.4135" fwhm="0.0364509" res="14908.8" algo="Sum"/><pk mz="543.54330139" i="381.558" sn="1.50297" a="14.6601" fwhm="0.0343548" res="15821.5" algo="Sum"/><pk mz="544.33399815" i="32314.8" sn="127.083" a="941.336" fwhm="0.0261449" res="20819.9" algo="Sum"/><pk mz="544.43748227" i="385.95" sn="1.51695" a="19.2315" fwhm="0.0584237" res="9318.77" algo="Sum"/><pk mz="544.65363517" i="493.408" sn="1.93688" a="17.7029" fwhm="0.0346466" res="15720.3" algo="Sum"/><pk mz="544.74113581" i="1702.07" sn="6.68221" a="58.9464" fwhm="0.0313005" res="17403.6" algo="Sum"/><pk mz="544.80543330" i="703.934" sn="2.76361" a="28.9877" fwhm="0.0437301" res="12458.4" algo="Sum"/><pk mz="544.85797456" i="716.919" sn="2.81451" a="29.1562" fwhm="0.0500544" res="10885.3" algo="Sum"/><pk mz="544.92123866" i="769.673" sn="3.02029" a="33.6285" fwhm="0.0421999" res="12912.9" algo="Sum"/><pk mz="545.33791655" i="9667.13" sn="37.8371" a="319.525" fwhm="0.0284658" res="19157.7" algo="Sum"/><pk mz="545.41886513" i="2464" sn="9.62497" a="95.8025" fwhm="0.0329283" res="16563.8" algo="Sum"/><pk mz="545.49673337" i="464.131" sn="1.81268" a="14.9044" fwhm="0.0506634" res="10767.1" algo="Sum"/><pk mz="545.81228459" i="459.016" sn="1.79257" a="17.7215" fwhm="0.0387917" res="14070.4" algo="Sum"/><pk mz="546.34949231" i="42355.5" sn="165.203" a="1238.18" fwhm="0.025759" res="21210" algo="Sum"/><pk mz="546.41680963" i="1426.61" sn="5.56434" a="50.0998" fwhm="0.0381515" res="14322.3" algo="Sum"/><pk mz="546.60457382" i="450.382" sn="1.75667" a="16.8794" fwhm="0.0344938" res="15846.5" algo="Sum"/><pk mz="546.73924537" i="1058.8" sn="4.12751" a="37.4469" fwhm="0.0344963" res="15849.2" algo="Sum"/><pk mz="546.77995625" i="462.313" sn="1.80231" a="9.9642" fwhm="0.0276673" res="19762.7" algo="Sum"/><pk mz="546.82708292" i="1731.85" sn="6.75054" a="74.943" fwhm="0.0363672" res="15036.3" algo="Sum"/><pk mz="546.91332618" i="474.91" sn="1.85082" a="13.8568" fwhm="0.0458179" res="11936.7" algo="Sum"/><pk mz="546.92489001" i="428.847" sn="1.67132" a="7.48001" fwhm="0.00729227" res="75000.7" algo="Sum"/><pk mz="546.94762840" i="434.657" sn="1.69384" a="11.9795" fwhm="0.0375577" res="14562.9" algo="Sum"/><pk mz="547.22657528" i="556.86" sn="2.16807" a="22.4577" fwhm="0.0394973" res="13854.8" algo="Sum"/><pk mz="547.35303038" i="12654.9" sn="49.2582" a="472.694" fwhm="0.0291974" res="18746.6" algo="Sum"/><pk mz="547.42244111" i="772.578" sn="3.00721" a="23.6786" fwhm="0.0361748" res="15132.7" algo="Sum"/><pk mz="547.46690910" i="381.954" sn="1.48667" a="8.40222" fwhm="0.0276847" res="19775.1" algo="Sum"/><pk mz="548.27165475" i="1040.18" sn="4.04523" a="31.2761" fwhm="0.0370748" res="14788.3" algo="Sum"/><pk mz="548.30822136" i="1239.6" sn="4.82141" a="35.4485" fwhm="0.0433409" res="12651.1" algo="Sum"/><pk mz="548.35719667" i="2949.7" sn="11.4754" a="127.038" fwhm="0.0348324" res="15742.7" algo="Sum"/><pk mz="548.60315957" i="541.971" sn="2.10708" a="21.6786" fwhm="0.0315977" res="17362.1" algo="Sum"/><pk mz="548.69011640" i="764.038" sn="2.9706" a="29.1599" fwhm="0.0339416" res="16165.7" algo="Sum"/><pk mz="548.74440216" i="466.824" sn="1.81445" a="16.5615" fwhm="0.0397032" res="13821.2" algo="Sum"/><pk mz="548.76061018" i="406.897" sn="1.58142" a="3.64604" fwhm="0.00923912" res="59395.3" algo="Sum"/><pk mz="548.78191488" i="406.804" sn="1.5809" a="8.96908" fwhm="0.0277177" res="19799" algo="Sum"/><pk mz="548.82502657" i="1161.04" sn="4.51173" a="47.1172" fwhm="0.0412762" res="13296.4" algo="Sum"/><pk mz="548.87124169" i="641.232" sn="2.49183" a="30.6143" fwhm="0.0350793" res="15646.6" algo="Sum"/><pk mz="548.93728378" i="439.836" sn="1.70912" a="18.1219" fwhm="0.0429693" res="12775.1" algo="Sum"/><pk mz="549.27249821" i="594.947" sn="2.31248" a="20.9701" fwhm="0.0397679" res="13812" algo="Sum"/><pk mz="549.31593664" i="858.383" sn="3.33614" a="32.6311" fwhm="0.0558062" res="9843.28" algo="Sum"/><pk mz="549.36230426" i="1129.39" sn="4.3888" a="56.9431" fwhm="0.0646202" res="8501.4" algo="Sum"/><pk mz="549.40532477" i="962.02" sn="3.73844" a="36.0951" fwhm="0.0392742" res="13989" algo="Sum"/><pk mz="549.78528222" i="1194.19" sn="4.63562" a="43.6926" fwhm="0.0315805" res="17409" algo="Sum"/><pk mz="550.28749832" i="1256.09" sn="4.8728" a="49.7376" fwhm="0.0300768" res="18296.1" algo="Sum"/><pk mz="550.38399429" i="795.907" sn="3.08748" a="38.2255" fwhm="0.0533183" res="10322.6" algo="Sum"/><pk mz="550.62382448" i="1103.28" sn="4.27588" a="34.1449" fwhm="0.0319936" res="17210.4" algo="Sum"/><pk mz="550.68642133" i="1190.43" sn="4.61312" a="41.1519" fwhm="0.0294996" res="18667.6" algo="Sum"/><pk mz="550.79058855" i="587.283" sn="2.27584" a="25.4011" fwhm="0.066447" res="8289.18" algo="Sum"/><pk mz="550.82211104" i="550.078" sn="2.13166" a="9.86572" fwhm="0.0275403" res="20000.6" algo="Sum"/><pk mz="550.86885575" i="1203.75" sn="4.66141" a="59.2149" fwhm="0.0445395" res="12368.1" algo="Sum"/><pk mz="551.29583503" i="552.097" sn="2.13499" a="11.0976" fwhm="0.0262805" res="20977.4" algo="Sum"/><pk mz="551.35023526" i="2589.24" sn="10.0112" a="111.925" fwhm="0.0364623" res="15121.1" algo="Sum"/><pk mz="551.40267940" i="1104.87" sn="4.27125" a="45.1311" fwhm="0.0533871" res="10328.4" algo="Sum"/><pk mz="551.62910022" i="468.896" sn="1.81159" a="15.4821" fwhm="0.0267772" res="20600.7" algo="Sum"/><pk mz="551.86762057" i="394.534" sn="1.52223" a="20.0108" fwhm="0.0517127" res="10671.8" algo="Sum"/><pk mz="552.35474958" i="1039.25" sn="4.00653" a="42.8868" fwhm="0.0388867" res="14204.2" algo="Sum"/><pk mz="552.40066153" i="634.005" sn="2.44421" a="27.3704" fwhm="0.0534026" res="10344.1" algo="Sum"/><pk mz="552.68235270" i="968.39" sn="3.73149" a="35.1584" fwhm="0.0312694" res="17674.9" algo="Sum"/><pk mz="552.77247402" i="1746.85" sn="6.71786" a="66.247" fwhm="0.031389" res="17610.4" algo="Sum"/><pk mz="552.86819944" i="1080.11" sn="4.15251" a="55.0409" fwhm="0.0458092" res="12068.9" algo="Sum"/><pk mz="553.31370029" i="1347.92" sn="5.17962" a="30.519" fwhm="0.0336208" res="16457.5" algo="Sum"/><pk mz="553.36680680" i="265096" sn="1018.68" a="7013.37" fwhm="0.0221287" res="25006.8" algo="Sum"/><pk mz="553.45285695" i="6655.02" sn="25.5702" a="263.432" fwhm="0.0394695" res="14022.3" algo="Sum"/><pk mz="553.78631294" i="388.269" sn="1.48886" a="18.6357" fwhm="0.0562383" res="9847.13" algo="Sum"/><pk mz="553.86347985" i="394.117" sn="1.51047" a="17.2793" fwhm="0.0649735" res="8524.45" algo="Sum"/><pk mz="554.36953037" i="86473.5" sn="331.126" a="2674.51" fwhm="0.0266938" res="20767.7" algo="Sum"/><pk mz="554.45679333" i="2859.57" sn="10.9528" a="115.358" fwhm="0.0407861" res="13594.3" algo="Sum"/><pk mz="554.63562519" i="406.303" sn="1.5525" a="16.1399" fwhm="0.0391313" res="14173.7" algo="Sum"/><pk mz="554.68413908" i="480.697" sn="1.83647" a="18.945" fwhm="0.0521363" res="10639.1" algo="Sum"/><pk mz="554.77065015" i="1802.79" sn="6.88604" a="65.3032" fwhm="0.0326408" res="16996.2" algo="Sum"/><pk mz="554.80803009" i="587.085" sn="2.24269" a="13.6468" fwhm="0.0237044" res="23405.2" algo="Sum"/><pk mz="554.86576983" i="691.536" sn="2.64181" a="20.1132" fwhm="0.0344929" res="16086.4" algo="Sum"/><pk mz="554.89337618" i="999.329" sn="3.81764" a="39.9368" fwhm="0.0455797" res="12174.1" algo="Sum"/><pk mz="554.94837310" i="838.746" sn="3.2041" a="34.612" fwhm="0.0408585" res="13582.2" algo="Sum"/><pk mz="555.06965856" i="658.28" sn="2.51409" a="30.7878" fwhm="0.0345031" res="16087.5" algo="Sum"/><pk mz="555.29598697" i="702.205" sn="2.68175" a="25.2038" fwhm="0.0272761" res="20358.4" algo="Sum"/><pk mz="555.36609603" i="42265.2" sn="161.396" a="1459.59" fwhm="0.0302995" res="18329.2" algo="Sum"/><pk mz="555.50491013" i="376.788" sn="1.43852" a="10.141" fwhm="0.036088" res="15393.1" algo="Sum"/><pk mz="555.79434275" i="490.119" sn="1.87182" a="19.4282" fwhm="0.0469787" res="11830.8" algo="Sum"/><pk mz="556.29868562" i="587.346" sn="2.2383" a="26.605" fwhm="0.0445459" res="12488.2" algo="Sum"/><pk mz="556.36739736" i="12461.7" sn="47.4804" a="420.993" fwhm="0.029998" res="18546.8" algo="Sum"/><pk mz="556.63279716" i="705.684" sn="2.68367" a="22.842" fwhm="0.0291911" res="19068.6" algo="Sum"/><pk mz="556.76711303" i="1021.17" sn="3.88296" a="40.71" fwhm="0.0408099" res="13642.9" algo="Sum"/><pk mz="556.80136081" i="772.652" sn="2.93799" a="23.7088" fwhm="0.0421631" res="13205.9" algo="Sum"/><pk mz="556.85628994" i="1683.06" sn="6.40042" a="52.2208" fwhm="0.0338185" res="16466" algo="Sum"/><pk mz="556.89100728" i="959.469" sn="3.64911" a="32.822" fwhm="0.0364609" res="15273.6" algo="Sum"/><pk mz="557.09132642" i="1332.16" sn="5.06588" a="47.8621" fwhm="0.0307077" res="18141.8" algo="Sum"/><pk mz="557.30334547" i="718.74" sn="2.73252" a="31.9245" fwhm="0.0594818" res="9369.31" algo="Sum"/><pk mz="557.36682621" i="3433.65" sn="13.0464" a="142.171" fwhm="0.0354052" res="15742.5" algo="Sum"/><pk mz="557.43355205" i="793.515" sn="3.0141" a="33.0799" fwhm="0.045843" res="12159.6" algo="Sum"/><pk mz="557.55852298" i="503.15" sn="1.91118" a="17.6631" fwhm="0.0329602" res="16916.1" algo="Sum"/><pk mz="557.81064222" i="465.072" sn="1.76647" a="21.6215" fwhm="0.0506379" res="11015.7" algo="Sum"/><pk mz="557.85841398" i="388.019" sn="1.47368" a="13.3945" fwhm="0.0377714" res="14769.3" algo="Sum"/><pk mz="558.09142479" i="688.878" sn="2.61296" a="24.076" fwhm="0.0326117" res="17113.3" algo="Sum"/><pk mz="558.29178907" i="10385.8" sn="39.2955" a="337.768" fwhm="0.0281846" res="19808.4" algo="Sum"/><pk mz="558.36433300" i="980.495" sn="3.70979" a="50.1538" fwhm="0.0607507" res="9191.07" algo="Sum"/><pk mz="558.63081136" i="665.948" sn="2.51859" a="22.9063" fwhm="0.0334944" res="16678.3" algo="Sum"/><pk mz="558.71765529" i="1189.8" sn="4.4996" a="42.9225" fwhm="0.0297434" res="18784.6" algo="Sum"/><pk mz="558.76299746" i="529.741" sn="2.00358" a="10.8128" fwhm="0.0279688" res="19978.1" algo="Sum"/><pk mz="558.78967772" i="493.029" sn="1.8648" a="13.1857" fwhm="0.032631" res="17124.5" algo="Sum"/><pk mz="558.81824167" i="600.966" sn="2.27305" a="15.1225" fwhm="0.0372934" res="14984.4" algo="Sum"/><pk mz="558.85136577" i="832.48" sn="3.14871" a="29.6461" fwhm="0.0461631" res="12106" algo="Sum"/><pk mz="558.89225604" i="689.922" sn="2.60951" a="25.8389" fwhm="0.0423011" res="13212.2" algo="Sum"/><pk mz="559.08936170" i="654.67" sn="2.47592" a="28.8227" fwhm="0.0371416" res="15052.9" algo="Sum"/><pk mz="559.29564644" i="3709.34" sn="14.0289" a="135.077" fwhm="0.0307707" res="18176.2" algo="Sum"/><pk mz="559.36532184" i="790.788" sn="2.99079" a="26.5871" fwhm="0.0451712" res="12383.2" algo="Sum"/><pk mz="559.51603283" i="619.14" sn="2.34091" a="29.1519" fwhm="0.0475858" res="11758.1" algo="Sum"/><pk mz="560.30620303" i="7958.33" sn="30.0638" a="266.391" fwhm="0.0296" res="18929.3" algo="Sum"/><pk mz="560.39723859" i="419.181" sn="1.58385" a="18.4344" fwhm="0.0276995" res="20231.3" algo="Sum"/><pk mz="560.50496770" i="408.307" sn="1.5422" a="21.3954" fwhm="0.0522984" res="10717.4" algo="Sum"/><pk mz="560.71442752" i="1449.58" sn="5.47162" a="47.8227" fwhm="0.0278385" res="20141.7" algo="Sum"/><pk mz="560.76551374" i="511.02" sn="1.9289" a="19.1142" fwhm="0.031302" res="17914.7" algo="Sum"/><pk mz="560.80732700" i="473.063" sn="1.78546" a="12.577" fwhm="0.0373597" res="15011" algo="Sum"/><pk mz="560.83372963" i="475.466" sn="1.79426" a="14.642" fwhm="0.0420308" res="13343.4" algo="Sum"/><pk mz="560.89301261" i="634.186" sn="2.39314" a="25.6834" fwhm="0.0480042" res="11684.3" algo="Sum"/><pk mz="561.08384273" i="399.895" sn="1.50966" a="15.6868" fwhm="0.0437689" res="12819.2" algo="Sum"/><pk mz="561.23254898" i="603.471" sn="2.27828" a="20.7733" fwhm="0.0351343" res="15973.9" algo="Sum"/><pk mz="561.31017927" i="2488.91" sn="9.39841" a="118.449" fwhm="0.0374691" res="14980.6" algo="Sum"/><pk mz="561.39821982" i="1051.01" sn="3.96873" a="47.0882" fwhm="0.0540959" res="10377.8" algo="Sum"/><pk mz="561.48961754" i="388.39" sn="1.46621" a="19.4169" fwhm="0.0613861" res="9146.85" algo="Sum"/><pk mz="562.32255993" i="12036.7" sn="45.3418" a="417.235" fwhm="0.0285832" res="19673.2" algo="Sum"/><pk mz="562.40334050" i="563.736" sn="2.12376" a="14.8799" fwhm="0.026131" res="21522.5" algo="Sum"/><pk mz="562.57028537" i="530.998" sn="1.9994" a="27.0783" fwhm="0.0472776" res="11899.3" algo="Sum"/><pk mz="562.71254675" i="923.508" sn="3.47677" a="32.73" fwhm="0.0340537" res="16524.3" algo="Sum"/><pk mz="562.76152916" i="424.171" sn="1.59672" a="11.0909" fwhm="0.0374247" res="15037.2" algo="Sum"/><pk mz="562.80112030" i="1938.36" sn="7.29634" a="75.2717" fwhm="0.0342741" res="16420.6" algo="Sum"/><pk mz="562.85146346" i="469.12" sn="1.76583" a="6.1449" fwhm="0.0178815" res="31476.8" algo="Sum"/><pk mz="562.87388195" i="449.977" sn="1.69368" a="6.17723" fwhm="0.0140356" res="40103.2" algo="Sum"/><pk mz="562.89216263" i="481.469" sn="1.81202" a="20.7971" fwhm="0.0569154" res="9889.99" algo="Sum"/><pk mz="563.32673905" i="3854.91" sn="14.5024" a="163.588" fwhm="0.0316323" res="17808.6" algo="Sum"/><pk mz="563.39589686" i="531.034" sn="1.99808" a="12.4603" fwhm="0.0414838" res="13581.1" algo="Sum"/><pk mz="563.41983744" i="597.026" sn="2.24639" a="21.9172" fwhm="0.037682" res="14952" algo="Sum"/><pk mz="563.80102983" i="378.66" sn="1.42223" a="19.5014" fwhm="0.0290628" res="19399.4" algo="Sum"/><pk mz="564.24711675" i="383.317" sn="1.43635" a="18.4746" fwhm="0.041277" res="13669.8" algo="Sum"/><pk mz="564.30545087" i="3349.19" sn="12.5486" a="168.207" fwhm="0.0436075" res="12940.6" algo="Sum"/><pk mz="564.40448734" i="388.995" sn="1.45753" a="8.41559" fwhm="0.0281096" res="20078.7" algo="Sum"/><pk mz="564.42726623" i="417.574" sn="1.56465" a="14.3262" fwhm="0.0443574" res="12724.5" algo="Sum"/><pk mz="564.58059604" i="491.482" sn="1.84046" a="19.2894" fwhm="0.0310308" res="18194.2" algo="Sum"/><pk mz="564.66495745" i="571.248" sn="2.13908" a="20.4169" fwhm="0.0380031" res="14858.4" algo="Sum"/><pk mz="564.71189501" i="413.09" sn="1.54625" a="14.7713" fwhm="0.051548" res="10955.1" algo="Sum"/><pk mz="564.75550593" i="418.073" sn="1.56421" a="13.2355" fwhm="0.0366176" res="15423.1" algo="Sum"/><pk mz="564.79762880" i="1575.86" sn="5.89461" a="57.6625" fwhm="0.0323087" res="17481.3" algo="Sum"/><pk mz="564.88189555" i="486.337" sn="1.81954" a="27.1324" fwhm="0.0606391" res="9315.48" algo="Sum"/><pk mz="564.96975360" i="427.916" sn="1.60054" a="20.0758" fwhm="0.0494011" res="11436.4" algo="Sum"/><pk mz="565.30824191" i="1333.14" sn="4.98376" a="71.3642" fwhm="0.0567658" res="9958.61" algo="Sum"/><pk mz="565.38191172" i="1091.43" sn="4.08014" a="27.4815" fwhm="0.0375116" res="15072.2" algo="Sum"/><pk mz="565.42236309" i="5228.94" sn="19.541" a="175.81" fwhm="0.0296774" res="19052.3" algo="Sum"/><pk mz="566.31754895" i="10774.5" sn="40.1587" a="330.438" fwhm="0.027675" res="20463.2" algo="Sum"/><pk mz="566.42481130" i="1993.38" sn="7.42908" a="79.0668" fwhm="0.0327094" res="17316.9" algo="Sum"/><pk mz="566.57511208" i="422.993" sn="1.5768" a="18.1947" fwhm="0.0363036" res="15606.6" algo="Sum"/><pk mz="566.66297687" i="892.662" sn="3.32586" a="33.7031" fwhm="0.0309803" res="18291.1" algo="Sum"/><pk mz="566.74481320" i="381.173" sn="1.42011" a="9.51619" fwhm="0.0341001" res="16620" algo="Sum"/><pk mz="566.79337475" i="808.989" sn="3.01365" a="40.1701" fwhm="0.0651617" res="8698.26" algo="Sum"/><pk mz="566.83896990" i="602.844" sn="2.24576" a="13.0898" fwhm="0.0277428" res="20431.9" algo="Sum"/><pk mz="566.88407902" i="1621.23" sn="6.03876" a="66.7645" fwhm="0.031957" res="17739" algo="Sum"/><pk mz="567.32319030" i="4071.47" sn="15.1387" a="128.736" fwhm="0.0349985" res="16209.9" algo="Sum"/><pk mz="567.40055913" i="1209.26" sn="4.49707" a="21.1941" fwhm="0.0234869" res="24158.2" algo="Sum"/><pk mz="567.79416380" i="476.993" sn="1.76986" a="17.9313" fwhm="0.036763" res="15444.7" algo="Sum"/><pk mz="567.88601978" i="384.171" sn="1.42542" a="13.904" fwhm="0.031786" res="17865.9" algo="Sum"/><pk mz="568.33478599" i="6473.3" sn="23.9953" a="249.914" fwhm="0.0325562" res="17457.1" algo="Sum"/><pk mz="568.66199907" i="801.415" sn="2.96817" a="29.2175" fwhm="0.0343734" res="16543.7" algo="Sum"/><pk mz="568.70773725" i="427.313" sn="1.58276" a="8.97699" fwhm="0.0282164" res="20155.2" algo="Sum"/><pk mz="568.74671732" i="1214.78" sn="4.49963" a="53.1339" fwhm="0.0384553" res="14789.8" algo="Sum"/><pk mz="568.80541513" i="605.688" sn="2.24352" a="20.3219" fwhm="0.0445039" res="12781" algo="Sum"/><pk mz="568.83922398" i="593.596" sn="2.19868" a="24.1543" fwhm="0.0533156" res="10669.3" algo="Sum"/><pk mz="569.36044842" i="40507.2" sn="149.714" a="1263.01" fwhm="0.0279196" res="20392.9" algo="Sum"/><pk mz="569.42836863" i="10249.8" sn="37.8381" a="349.648" fwhm="0.0299859" res="18989.8" algo="Sum"/><pk mz="569.80248765" i="448.673" sn="1.65575" a="24.3296" fwhm="0.0662341" res="8602.86" algo="Sum"/><pk mz="570.36323734" i="14813.6" sn="54.6203" a="483.837" fwhm="0.0293853" res="19409.8" algo="Sum"/><pk mz="570.43145834" i="4026.5" sn="14.8464" a="147.276" fwhm="0.031653" res="18021.4" algo="Sum"/><pk mz="570.66062115" i="475.3" sn="1.75226" a="18.0241" fwhm="0.0413455" res="13802.3" algo="Sum"/><pk mz="570.69949083" i="386.186" sn="1.42369" a="6.3692" fwhm="0.0188439" res="30285.7" algo="Sum"/><pk mz="570.74322167" i="1409.88" sn="5.1979" a="55.8439" fwhm="0.0332123" res="17184.7" algo="Sum"/><pk mz="570.78829787" i="571.791" sn="2.10807" a="10.2498" fwhm="0.0188453" res="30288" algo="Sum"/><pk mz="570.82538061" i="638.052" sn="2.35211" a="22.6368" fwhm="0.0705666" res="8089.17" algo="Sum"/><pk mz="570.86830385" i="1598.98" sn="5.8938" a="65.5211" fwhm="0.0352555" res="16192.3" algo="Sum"/><pk mz="570.91894593" i="602.984" sn="2.22263" a="21.9293" fwhm="0.0452709" res="12611.2" algo="Sum"/><pk mz="571.26373055" i="375.059" sn="1.37992" a="9.14166" fwhm="0.0377064" res="15150.3" algo="Sum"/><pk mz="571.36028272" i="7424.45" sn="27.314" a="272.614" fwhm="0.032224" res="17730.9" algo="Sum"/><pk mz="571.43086651" i="1886.71" sn="6.94105" a="66.2103" fwhm="0.037111" res="15397.9" algo="Sum"/><pk mz="571.86654338" i="411.045" sn="1.51255" a="22.469" fwhm="0.0593839" res="9630" algo="Sum"/><pk mz="572.36235268" i="2753.45" sn="10.1286" a="109.047" fwhm="0.0305871" res="18712.5" algo="Sum"/><pk mz="572.43102794" i="628.003" sn="2.3101" a="29.4517" fwhm="0.0437115" res="13095.7" algo="Sum"/><pk mz="572.60861357" i="521.509" sn="1.91836" a="20.2491" fwhm="0.037066" res="15448.3" algo="Sum"/><pk mz="572.74107100" i="905.878" sn="3.33181" a="32.0667" fwhm="0.0448895" res="12758.9" algo="Sum"/><pk mz="572.83035516" i="1930.1" sn="7.0985" a="70.7543" fwhm="0.0377511" res="15173.9" algo="Sum"/><pk mz="572.86363765" i="1787.15" sn="6.57351" a="55.9374" fwhm="0.0345963" res="16558.5" algo="Sum"/><pk mz="572.91276398" i="423.981" sn="1.55973" a="11.7219" fwhm="0.0380396" res="15060.9" algo="Sum"/><pk mz="573.36559474" i="1325.83" sn="4.87866" a="60.4208" fwhm="0.0538056" res="10656.2" algo="Sum"/><pk mz="573.42217943" i="820.338" sn="3.01859" a="49.1202" fwhm="0.0677897" res="8458.84" algo="Sum"/><pk mz="573.53139490" i="388.075" sn="1.42819" a="14.9035" fwhm="0.0420443" res="13641.1" algo="Sum"/><pk mz="573.83575301" i="466.947" sn="1.71714" a="14.0249" fwhm="0.0396468" res="14473.7" algo="Sum"/><pk mz="573.87233434" i="512.582" sn="1.88495" a="23.406" fwhm="0.0506689" res="11325.9" algo="Sum"/><pk mz="574.37473152" i="552.07" sn="2.0293" a="26.199" fwhm="0.0480863" res="11944.7" algo="Sum"/><pk mz="574.60766953" i="637.93" sn="2.34359" a="20.5978" fwhm="0.0294132" res="19535.7" algo="Sum"/><pk mz="574.69577392" i="883.282" sn="3.24478" a="36.2923" fwhm="0.0370988" res="15490.9" algo="Sum"/><pk mz="574.73044012" i="469.897" sn="1.72605" a="10.3963" fwhm="0.0256148" res="22437.4" algo="Sum"/><pk mz="574.75469865" i="427.203" sn="1.56906" a="8.01041" fwhm="0.0189107" res="30393" algo="Sum"/><pk mz="574.82647155" i="1053.03" sn="3.86701" a="37.5451" fwhm="0.0438675" res="13103.7" algo="Sum"/><pk mz="574.86259874" i="951.425" sn="3.49388" a="37.3127" fwhm="0.045411" res="12659.1" algo="Sum"/><pk mz="575.28038592" i="763.476" sn="2.80244" a="45.396" fwhm="0.0521921" res="11022.4" algo="Sum"/><pk mz="575.39585146" i="859.732" sn="3.15551" a="41.315" fwhm="0.051344" res="11206.7" algo="Sum"/><pk mz="575.46283750" i="522.126" sn="1.91608" a="17.3329" fwhm="0.0425975" res="13509.3" algo="Sum"/><pk mz="575.49615414" i="671.526" sn="2.46429" a="35.8188" fwhm="0.0505279" res="11389.7" algo="Sum"/><pk mz="576.27600030" i="3801.01" sn="13.9235" a="127.322" fwhm="0.0304782" res="18907.8" algo="Sum"/><pk mz="576.33064282" i="391.718" sn="1.43446" a="12.045" fwhm="0.041601" res="13853.8" algo="Sum"/><pk mz="576.38446659" i="469.547" sn="1.71921" a="18.2389" fwhm="0.051591" res="11172.2" algo="Sum"/><pk mz="576.46379474" i="554.573" sn="2.03035" a="26.9079" fwhm="0.0609385" res="9459.76" algo="Sum"/><pk mz="576.60656084" i="440.848" sn="1.61399" a="14.7347" fwhm="0.0331741" res="17381.2" algo="Sum"/><pk mz="576.69141044" i="1261.13" sn="4.61633" a="47.3359" fwhm="0.0324646" res="17763.7" algo="Sum"/><pk mz="576.74127349" i="458.123" sn="1.67537" a="13.1559" fwhm="0.0426227" res="13531.3" algo="Sum"/><pk mz="576.82059408" i="500.659" sn="1.82914" a="15.6448" fwhm="0.0426254" res="13532.3" algo="Sum"/><pk mz="576.87668439" i="1133.66" sn="4.1417" a="49.1132" fwhm="0.0363162" res="15884.9" algo="Sum"/><pk mz="577.04983286" i="414.488" sn="1.51434" a="16.4755" fwhm="0.0360651" res="16000.2" algo="Sum"/><pk mz="577.28007711" i="1241.83" sn="4.53456" a="60.1118" fwhm="0.0382192" res="15104.5" algo="Sum"/><pk mz="577.36994522" i="847.101" sn="3.09348" a="42.6627" fwhm="0.0629882" res="9166.32" algo="Sum"/><pk mz="577.41242154" i="634.295" sn="2.31635" a="15.8624" fwhm="0.0379089" res="15231.6" algo="Sum"/><pk mz="577.47160765" i="537.456" sn="1.96262" a="22.0624" fwhm="0.0568661" res="10154.9" algo="Sum"/><pk mz="577.51533467" i="517.586" sn="1.8896" a="15.8154" fwhm="0.0416986" res="13849.8" algo="Sum"/><pk mz="577.78469508" i="401.765" sn="1.46437" a="10.9697" fwhm="0.03589" res="16098.8" algo="Sum"/><pk mz="578.27452365" i="1446.14" sn="5.26889" a="58.608" fwhm="0.032774" res="17644.3" algo="Sum"/><pk mz="578.37547515" i="380.766" sn="1.38709" a="14.7714" fwhm="0.0508508" res="11374" algo="Sum"/><pk mz="578.41576647" i="425.033" sn="1.5488" a="18.9787" fwhm="0.0419564" res="13786.1" algo="Sum"/><pk mz="578.55648353" i="382.395" sn="1.39352" a="13.9983" fwhm="0.0372623" res="15526.6" algo="Sum"/><pk mz="578.69105386" i="891.07" sn="3.24525" a="38.6835" fwhm="0.0442127" res="13088.8" algo="Sum"/><pk mz="578.73175070" i="527.284" sn="1.9205" a="11.7848" fwhm="0.0284641" res="20332" algo="Sum"/><pk mz="578.77554903" i="1561.07" sn="5.68633" a="56.2782" fwhm="0.0345058" res="16773.3" algo="Sum"/><pk mz="578.87700946" i="986.342" sn="3.59398" a="51.5134" fwhm="0.0437036" res="13245.5" algo="Sum"/><pk mz="579.28636461" i="2170.7" sn="7.90138" a="89.7283" fwhm="0.0344755" res="16802.8" algo="Sum"/><pk mz="579.34976001" i="656.123" sn="2.38823" a="14.0728" fwhm="0.0281393" res="20588.7" algo="Sum"/><pk mz="579.37288915" i="704.704" sn="2.56516" a="20.1927" fwhm="0.0419801" res="13801.1" algo="Sum"/><pk mz="579.42592124" i="676.827" sn="2.46391" a="38.8555" fwhm="0.0740107" res="7828.95" algo="Sum"/><pk mz="579.79148575" i="460.174" sn="1.67475" a="14.4336" fwhm="0.0427946" res="13548.2" algo="Sum"/><pk mz="580.28375437" i="1534.59" sn="5.5785" a="70.4507" fwhm="0.0402391" res="14420.9" algo="Sum"/><pk mz="580.35528338" i="697.417" sn="2.53537" a="35.6869" fwhm="0.0564478" res="10281.3" algo="Sum"/><pk mz="580.43176180" i="397.3" sn="1.44349" a="11.5954" fwhm="0.0431042" res="13465.8" algo="Sum"/><pk mz="580.56264302" i="591.28" sn="2.1442" a="27.9187" fwhm="0.043208" res="13436.5" algo="Sum"/><pk mz="580.64327509" i="558.323" sn="2.02582" a="18.8328" fwhm="0.0331759" res="17502" algo="Sum"/><pk mz="580.69613829" i="595.074" sn="2.15905" a="23.4486" fwhm="0.0519162" res="11185.3" algo="Sum"/><pk mz="580.72696814" i="480.392" sn="1.74282" a="10.7793" fwhm="0.0285132" res="20366.9" algo="Sum"/><pk mz="580.77368859" i="1199.32" sn="4.35067" a="57.9418" fwhm="0.0421589" res="13775.8" algo="Sum"/><pk mz="580.81999118" i="575.472" sn="2.0876" a="19.7489" fwhm="0.0475263" res="12221" algo="Sum"/><pk mz="580.88357816" i="629.977" sn="2.28532" a="32.8897" fwhm="0.0584938" res="9930.69" algo="Sum"/><pk mz="580.94151166" i="457.845" sn="1.66086" a="16.4904" fwhm="0.0467166" res="12435.4" algo="Sum"/><pk mz="581.28774067" i="730.355" sn="2.64731" a="38.1535" fwhm="0.0654311" res="8883.97" algo="Sum"/><pk mz="581.39686468" i="4588.75" sn="16.623" a="207.72" fwhm="0.037458" res="15521.3" algo="Sum"/><pk mz="581.80429017" i="487.85" sn="1.76654" a="24.8564" fwhm="0.0683455" res="8512.69" algo="Sum"/><pk mz="582.29108934" i="3370.98" sn="12.1704" a="124.469" fwhm="0.0308285" res="18888.1" algo="Sum"/><pk mz="582.40019423" i="1829.49" sn="6.59529" a="71.9672" fwhm="0.0378043" res="15405.7" algo="Sum"/><pk mz="582.55158795" i="395.836" sn="1.42699" a="17.192" fwhm="0.0313402" res="18588" algo="Sum"/><pk mz="582.64025860" i="984.856" sn="3.54966" a="33.8809" fwhm="0.0309421" res="18830" algo="Sum"/><pk mz="582.70016422" i="414.246" sn="1.4928" a="11.6624" fwhm="0.0428418" res="13601.2" algo="Sum"/><pk mz="582.71900633" i="413.639" sn="1.49063" a="9.1833" fwhm="0.028562" res="20401.9" algo="Sum"/><pk mz="582.77155810" i="700.201" sn="2.52329" a="32.5443" fwhm="0.0489774" res="11898.8" algo="Sum"/><pk mz="582.81265520" i="693.177" sn="2.49765" a="20.1073" fwhm="0.0428462" res="13602.4" algo="Sum"/><pk mz="582.85832336" i="1895.95" sn="6.83149" a="83.5036" fwhm="0.0341477" res="17068.7" algo="Sum"/><pk mz="583.21238877" i="1165.31" sn="4.19771" a="32.6611" fwhm="0.0313416" res="18608.3" algo="Sum"/><pk mz="583.25016553" i="1916.27" sn="6.90286" a="67.8454" fwhm="0.0336777" res="17318.6" algo="Sum"/><pk mz="583.31839349" i="2554.76" sn="9.20284" a="91.3356" fwhm="0.0422016" res="13822.2" algo="Sum"/><pk mz="583.39138209" i="1397.83" sn="5.03531" a="82.745" fwhm="0.0662941" res="8800.05" algo="Sum"/><pk mz="583.46351898" i="453.413" sn="1.63301" a="17.8467" fwhm="0.0408971" res="14266.6" algo="Sum"/><pk mz="583.80387243" i="400.39" sn="1.44133" a="19.4033" fwhm="0.0711126" res="8209.57" algo="Sum"/><pk mz="583.85776578" i="444.581" sn="1.60018" a="14.822" fwhm="0.043212" res="13511.5" algo="Sum"/><pk mz="584.21964428" i="438.614" sn="1.57793" a="14.527" fwhm="0.0365082" res="16002.4" algo="Sum"/><pk mz="584.25432290" i="836.898" sn="3.01065" a="26.8979" fwhm="0.0412903" res="14149.9" algo="Sum"/><pk mz="584.31002054" i="1525.15" sn="5.48655" a="82.783" fwhm="0.0536966" res="10881.7" algo="Sum"/><pk mz="584.38598967" i="751.109" sn="2.70203" a="35.4396" fwhm="0.0564448" res="10353.2" algo="Sum"/><pk mz="584.63731887" i="991.253" sn="3.56462" a="33.2225" fwhm="0.030975" res="18874.5" algo="Sum"/><pk mz="584.72506368" i="1066.44" sn="3.83473" a="58.8122" fwhm="0.0437954" res="13351.3" algo="Sum"/><pk mz="584.78137515" i="408.676" sn="1.4693" a="5.85673" fwhm="0.0260717" res="22429.8" algo="Sum"/><pk mz="584.80623441" i="508.004" sn="1.82627" a="22.1017" fwhm="0.0538287" res="10864.2" algo="Sum"/><pk mz="584.86283310" i="602.1" sn="2.16426" a="32.8408" fwhm="0.0431196" res="13563.7" algo="Sum"/><pk mz="585.28344517" i="1583.11" sn="5.687" a="57.6604" fwhm="0.0397708" res="14716.4" algo="Sum"/><pk mz="585.33641642" i="11955.7" sn="42.9587" a="447.649" fwhm="0.0306971" res="19068.1" algo="Sum"/><pk mz="586.30468690" i="5507.46" sn="19.7636" a="188.205" fwhm="0.0393571" res="14897" algo="Sum"/><pk mz="586.33715050" i="4618.75" sn="16.5741" a="174.37" fwhm="0.0373531" res="15697.2" algo="Sum"/><pk mz="586.42107172" i="522.462" sn="1.8743" a="24.6315" fwhm="0.0438562" res="13371.4" algo="Sum"/><pk mz="586.63606949" i="547.337" sn="1.96272" a="21.6502" fwhm="0.0423375" res="13856.2" algo="Sum"/><pk mz="586.72117474" i="1436.3" sn="5.1494" a="58.0869" fwhm="0.0367071" res="15983.9" algo="Sum"/><pk mz="586.76968870" i="589.554" sn="2.11362" a="14.6712" fwhm="0.0382149" res="15354.5" algo="Sum"/><pk mz="586.79771077" i="459.645" sn="1.64783" a="8.68385" fwhm="0.0191078" res="30709.8" algo="Sum"/><pk mz="586.84083108" i="1413.52" sn="5.06745" a="57.8632" fwhm="0.0353087" res="16620.3" algo="Sum"/><pk mz="586.90351762" i="656.606" sn="2.35392" a="29.9019" fwhm="0.0427874" res="13716.7" algo="Sum"/><pk mz="587.33340579" i="3172.68" sn="11.3662" a="136.031" fwhm="0.0474698" res="12372.8" algo="Sum"/><pk mz="587.39215624" i="677.743" sn="2.42803" a="31.9094" fwhm="0.087003" res="6751.4" algo="Sum"/><pk mz="587.46122840" i="506.22" sn="1.81343" a="20.0251" fwhm="0.045679" res="12860.7" algo="Sum"/><pk mz="587.54568327" i="837.442" sn="2.99996" a="36.5592" fwhm="0.0383264" res="15330" algo="Sum"/><pk mz="587.84280910" i="395.882" sn="1.41514" a="20.2246" fwhm="0.0485405" res="12110.4" algo="Sum"/><pk mz="588.33740774" i="1188.65" sn="4.2471" a="50.3517" fwhm="0.0473248" res="12431.9" algo="Sum"/><pk mz="588.40579773" i="899.571" sn="3.21413" a="38.2584" fwhm="0.0440183" res="13367.3" algo="Sum"/><pk mz="588.54537218" i="504.16" sn="1.80056" a="15.2468" fwhm="0.0458212" res="12844.4" algo="Sum"/><pk mz="588.58197749" i="599.05" sn="2.13913" a="22.8636" fwhm="0.0418935" res="14049.5" algo="Sum"/><pk mz="588.72076167" i="1007.46" sn="3.59664" a="49.8105" fwhm="0.0435551" res="13516.7" algo="Sum"/><pk mz="588.76729212" i="717.842" sn="2.56153" a="18.8364" fwhm="0.0382796" res="15380.7" algo="Sum"/><pk mz="588.80377455" i="1473.72" sn="5.25628" a="46.783" fwhm="0.0401614" res="14661" algo="Sum"/><pk mz="588.83635923" i="1503.09" sn="5.35979" a="55.0537" fwhm="0.0415714" res="14164.5" algo="Sum"/><pk mz="588.90490596" i="538.26" sn="1.91898" a="18.2482" fwhm="0.0469925" res="12531.9" algo="Sum"/><pk mz="589.12911400" i="398.216" sn="1.42002" a="16.2523" fwhm="0.0385251" res="15292.1" algo="Sum"/><pk mz="589.33957008" i="657.799" sn="2.34601" a="27.2577" fwhm="0.0563169" res="10464.7" algo="Sum"/><pk mz="589.40509909" i="1107.88" sn="3.95113" a="44.7288" fwhm="0.0433749" res="13588.6" algo="Sum"/><pk mz="589.47453593" i="789.221" sn="2.81451" a="29.6998" fwhm="0.0464778" res="12682.9" algo="Sum"/><pk mz="589.77845695" i="415.784" sn="1.47985" a="13.0956" fwhm="0.0424031" res="13908.9" algo="Sum"/><pk mz="589.80653637" i="484.304" sn="1.72352" a="13.958" fwhm="0.0364577" res="16177.8" algo="Sum"/><pk mz="589.82559122" i="423.02" sn="1.50537" a="14.982" fwhm="0.0828788" res="7116.72" algo="Sum"/><pk mz="590.31689706" i="4765.2" sn="16.9468" a="184.554" fwhm="0.0315443" res="18713.9" algo="Sum"/><pk mz="590.40968688" i="476.736" sn="1.69568" a="14.2545" fwhm="0.0417351" res="14146.6" algo="Sum"/><pk mz="590.43276464" i="505.971" sn="1.79974" a="18.5037" fwhm="0.0502276" res="11755.1" algo="Sum"/><pk mz="590.47669084" i="446.418" sn="1.5882" a="14.8841" fwhm="0.0418392" res="14113" algo="Sum"/><pk mz="590.58919138" i="1242.82" sn="4.42264" a="48.7649" fwhm="0.0339984" res="17371.1" algo="Sum"/><pk mz="590.67161159" i="915.018" sn="3.25541" a="33.1115" fwhm="0.035613" res="16585.8" algo="Sum"/><pk mz="590.72452810" i="582.056" sn="2.07065" a="21.8624" fwhm="0.0527218" res="11204.6" algo="Sum"/><pk mz="590.75741077" i="592.253" sn="2.10715" a="13.1316" fwhm="0.0287582" res="20542.2" algo="Sum"/><pk mz="590.80157877" i="934.854" sn="3.32674" a="38.305" fwhm="0.0475946" res="12413.2" algo="Sum"/><pk mz="590.83766167" i="888.177" sn="3.16122" a="40.7096" fwhm="0.062676" res="9426.86" algo="Sum"/><pk mz="590.88565094" i="397.855" sn="1.41611" a="8.96385" fwhm="0.0287615" res="20544.3" algo="Sum"/><pk mz="590.92042604" i="546.434" sn="1.94509" a="24.6029" fwhm="0.0475177" res="12435.8" algo="Sum"/><pk mz="591.25147447" i="527.81" sn="1.87713" a="26.9541" fwhm="0.0425476" res="13896.2" algo="Sum"/><pk mz="591.32127655" i="1954.34" sn="6.94934" a="85.4782" fwhm="0.0374902" res="15772.7" algo="Sum"/><pk mz="591.37948044" i="779.607" sn="2.77251" a="31.8955" fwhm="0.0575472" res="10276.4" algo="Sum"/><pk mz="591.42815438" i="603.031" sn="2.1447" a="29.2508" fwhm="0.0609825" res="9698.32" algo="Sum"/><pk mz="591.48880316" i="600.35" sn="2.13544" a="22.7831" fwhm="0.0403069" res="14674.6" algo="Sum"/><pk mz="591.59907728" i="391.281" sn="1.39123" a="17.1947" fwhm="0.0377607" res="15667.1" algo="Sum"/><pk mz="591.78707948" i="469.155" sn="1.66903" a="21.8371" fwhm="0.0574008" res="10309.7" algo="Sum"/><pk mz="591.84304335" i="375.457" sn="1.33579" a="20.6684" fwhm="0.0398981" res="14833.8" algo="Sum"/><pk mz="592.25016599" i="1249.85" sn="4.44136" a="52.1341" fwhm="0.0344109" res="17211.1" algo="Sum"/><pk mz="592.33057900" i="1268.11" sn="4.50566" a="53.7844" fwhm="0.0441858" res="13405.4" algo="Sum"/><pk mz="592.46740233" i="532.742" sn="1.89177" a="21.7378" fwhm="0.0406781" res="14564.8" algo="Sum"/><pk mz="592.58276811" i="463.418" sn="1.64595" a="20.7248" fwhm="0.0440634" res="13448.4" algo="Sum"/><pk mz="592.66894576" i="1337.59" sn="4.75351" a="56.2712" fwhm="0.034366" res="17245.8" algo="Sum"/><pk mz="592.72048601" i="497.062" sn="1.76654" a="15.4362" fwhm="0.0384082" res="15432.1" algo="Sum"/><pk mz="592.78701021" i="648.516" sn="2.3044" a="24.9285" fwhm="0.0555141" res="10678.1" algo="Sum"/><pk mz="592.85046077" i="1533.17" sn="5.44763" a="67.5357" fwhm="0.0376525" res="15745.3" algo="Sum"/><pk mz="592.90961793" i="396.023" sn="1.4069" a="10.4967" fwhm="0.0405654" res="14616.2" algo="Sum"/><pk mz="593.25485480" i="528.086" sn="1.87367" a="22.9326" fwhm="0.0446522" res="13286.1" algo="Sum"/><pk mz="593.33734700" i="1046.04" sn="3.70992" a="49.5819" fwhm="0.0474623" res="12501.2" algo="Sum"/><pk mz="593.41226735" i="508.792" sn="1.802" a="13.2497" fwhm="0.0336268" res="17647" algo="Sum"/><pk mz="593.44991299" i="529.097" sn="1.87306" a="24.7233" fwhm="0.043578" res="13618.1" algo="Sum"/><pk mz="593.79992170" i="402.581" sn="1.42454" a="14.907" fwhm="0.0468157" res="12683.8" algo="Sum"/><pk mz="593.85522154" i="537.529" sn="1.902" a="29.5721" fwhm="0.0394495" res="15053.6" algo="Sum"/><pk mz="594.24790980" i="606.848" sn="2.14634" a="29.5688" fwhm="0.0418117" res="14212.5" algo="Sum"/><pk mz="594.36959407" i="867.414" sn="3.06396" a="47.1489" fwhm="0.0551944" res="10768.7" algo="Sum"/><pk mz="594.66646389" i="1206.61" sn="4.26176" a="45.4236" fwhm="0.0361711" res="16440.4" algo="Sum"/><pk mz="594.70787772" i="582.669" sn="2.0579" a="15.0691" fwhm="0.0314336" res="18919.5" algo="Sum"/><pk mz="594.75317024" i="1336.05" sn="4.71932" a="63.4509" fwhm="0.0389187" res="15281.9" algo="Sum"/><pk mz="594.84810628" i="1513.54" sn="5.34749" a="76.3693" fwhm="0.0368114" res="16159.4" algo="Sum"/><pk mz="595.25244455" i="405.688" sn="1.42824" a="20.443" fwhm="0.0462854" res="12860.5" algo="Sum"/><pk mz="595.35280147" i="1189.84" sn="4.18585" a="43.6362" fwhm="0.0419572" res="14189.5" algo="Sum"/><pk mz="595.42903074" i="1385.83" sn="4.87536" a="49.9306" fwhm="0.0501127" res="11881.8" algo="Sum"/><pk mz="595.76492309" i="401.478" sn="1.41123" a="7.9055" fwhm="0.0285252" res="20885.6" algo="Sum"/><pk mz="595.84708142" i="438.755" sn="1.54256" a="22.1778" fwhm="0.0468935" res="12706.4" algo="Sum"/><pk mz="596.35344361" i="558.602" sn="1.96212" a="25.5514" fwhm="0.0399086" res="14943" algo="Sum"/><pk mz="596.37372314" i="587.229" sn="2.0626" a="15.2966" fwhm="0.0414049" res="14403.5" algo="Sum"/><pk mz="596.43303644" i="675.513" sn="2.37269" a="27.0035" fwhm="0.0413538" res="14422.7" algo="Sum"/><pk mz="596.61634453" i="401.252" sn="1.40874" a="13.179" fwhm="0.0388809" res="15344.7" algo="Sum"/><pk mz="596.66439949" i="627.914" sn="2.2044" a="36.741" fwhm="0.0618865" res="9641.26" algo="Sum"/><pk mz="596.75023132" i="1497.96" sn="5.25883" a="62.3161" fwhm="0.0370189" res="16120.2" algo="Sum"/><pk mz="596.79517193" i="651.169" sn="2.28604" a="16.6331" fwhm="0.0385399" res="15485.1" algo="Sum"/><pk mz="596.85053146" i="857.833" sn="3.01136" a="51.2456" fwhm="0.0504179" res="11838.1" algo="Sum"/><pk mz="596.93146817" i="630.951" sn="2.21537" a="27.5938" fwhm="0.040459" res="14754" algo="Sum"/><pk mz="597.29082875" i="413.086" sn="1.44963" a="20.5137" fwhm="0.0458783" res="13019" algo="Sum"/><pk mz="597.34056143" i="907.081" sn="3.18331" a="42.584" fwhm="0.0485227" res="12310.5" algo="Sum"/><pk mz="597.38958132" i="1307.84" sn="4.58993" a="56.3935" fwhm="0.0454979" res="13130" algo="Sum"/><pk mz="597.43961285" i="906.309" sn="3.1801" a="38.7321" fwhm="0.0520122" res="11486.5" algo="Sum"/><pk mz="597.75355890" i="440.499" sn="1.54446" a="22.2631" fwhm="0.0757998" res="7885.96" algo="Sum"/><pk mz="597.79320962" i="431.63" sn="1.51336" a="13.6346" fwhm="0.0399576" res="14960.7" algo="Sum"/><pk mz="598.33691242" i="450.369" sn="1.57922" a="10.4728" fwhm="0.0324121" res="18460.3" algo="Sum"/><pk mz="598.35053340" i="418.032" sn="1.46586" a="9.71613" fwhm="0.0398661" res="15009" algo="Sum"/><pk mz="598.39429770" i="634.292" sn="2.22418" a="28.1181" fwhm="0.0581787" res="10285.4" algo="Sum"/><pk mz="598.43810259" i="442.892" sn="1.55281" a="22.9132" fwhm="0.0512837" res="11669.2" algo="Sum"/><pk mz="598.61383175" i="887.338" sn="3.10772" a="32.6143" fwhm="0.0323698" res="18493" algo="Sum"/><pk mz="598.67016901" i="428.816" sn="1.50159" a="15.3134" fwhm="0.0507612" res="11793.9" algo="Sum"/><pk mz="598.74994500" i="927.154" sn="3.24555" a="47.5434" fwhm="0.0567455" res="10551.5" algo="Sum"/><pk mz="598.78834054" i="688.25" sn="2.40926" a="15.5238" fwhm="0.0289533" res="20681.2" algo="Sum"/><pk mz="598.83235377" i="1194.15" sn="4.18019" a="45.6658" fwhm="0.0469644" res="12750.8" algo="Sum"/><pk mz="598.89551103" i="382.105" sn="1.33758" a="11.096" fwhm="0.0434337" res="13788.7" algo="Sum"/><pk mz="599.18366378" i="443.468" sn="1.55331" a="24.1296" fwhm="0.0446556" res="13417.9" algo="Sum"/><pk mz="599.37409384" i="764.327" sn="2.67653" a="35.9236" fwhm="0.0624874" res="9591.93" algo="Sum"/><pk mz="599.44166300" i="759.493" sn="2.6596" a="53.8407" fwhm="0.0667627" res="8978.69" algo="Sum"/><pk mz="599.49174981" i="396.647" sn="1.38883" a="6.41233" fwhm="0.0193135" res="31040" algo="Sum"/><pk mz="599.76482233" i="428.668" sn="1.50018" a="24.4614" fwhm="0.0651601" res="9204.48" algo="Sum"/><pk mz="599.84216954" i="415.332" sn="1.45309" a="19.0896" fwhm="0.0466788" res="12850.4" algo="Sum"/><pk mz="600.27390882" i="1414.25" sn="4.94422" a="58.1522" fwhm="0.034985" res="17158" algo="Sum"/><pk mz="600.37759440" i="467.521" sn="1.63399" a="23.1275" fwhm="0.0643049" res="9336.43" algo="Sum"/><pk mz="600.43192543" i="400.331" sn="1.39909" a="15.3127" fwhm="0.0456553" res="13151.4" algo="Sum"/><pk mz="600.61041842" i="967.953" sn="3.38219" a="33.7373" fwhm="0.0326642" res="18387.4" algo="Sum"/><pk mz="600.70144252" i="1229" sn="4.29355" a="58.5686" fwhm="0.0380766" res="15776.1" algo="Sum"/><pk mz="600.77098777" i="707.598" sn="2.47143" a="33.6256" fwhm="0.0627866" res="9568.45" algo="Sum"/><pk mz="600.83098840" i="552.77" sn="1.92812" a="22.8523" fwhm="0.0608721" res="9870.39" algo="Sum"/><pk mz="600.87824081" i="462.22" sn="1.61143" a="18.3669" fwhm="0.0469587" res="12795.9" algo="Sum"/><pk mz="600.94657997" i="530.518" sn="1.85003" a="23.342" fwhm="0.0394869" res="15218.9" algo="Sum"/><pk mz="601.27758974" i="731.617" sn="2.55081" a="36.8193" fwhm="0.0518133" res="11604.7" algo="Sum"/><pk mz="601.34269589" i="1746.67" sn="6.09016" a="82.6418" fwhm="0.0465563" res="12916.5" algo="Sum"/><pk mz="601.46401632" i="822.863" sn="2.86884" a="35.1593" fwhm="0.0484525" res="12413.5" algo="Sum"/><pk mz="601.51545432" i="564.227" sn="1.96687" a="24.3902" fwhm="0.0553451" res="10868.4" algo="Sum"/><pk mz="601.77517696" i="419.184" sn="1.45877" a="22.84" fwhm="0.0391876" res="15356.3" algo="Sum"/><pk mz="602.27951511" i="2241.76" sn="7.80042" a="90.9643" fwhm="0.0380099" res="15845.3" algo="Sum"/><pk mz="602.34104174" i="844.854" sn="2.93976" a="44.1089" fwhm="0.0644426" res="9346.93" algo="Sum"/><pk mz="602.46851093" i="381.38" sn="1.32676" a="17.912" fwhm="0.061306" res="9827.24" algo="Sum"/><pk mz="602.60723211" i="590.996" sn="2.0553" a="24.8936" fwhm="0.0418663" res="14393.6" algo="Sum"/><pk mz="602.69771614" i="1832.28" sn="6.36274" a="62.4447" fwhm="0.0347863" res="17325.7" algo="Sum"/><pk mz="602.81048056" i="774.042" sn="2.68792" a="37.2297" fwhm="0.0717812" res="8397.89" algo="Sum"/><pk mz="602.87824175" i="698.533" sn="2.42567" a="34.9442" fwhm="0.0529558" res="11384.6" algo="Sum"/><pk mz="603.28532164" i="892.149" sn="3.09696" a="44.708" fwhm="0.0520866" res="11582.4" algo="Sum"/><pk mz="603.36047117" i="1113.83" sn="3.86651" a="70.8494" fwhm="0.0541628" res="11139.8" algo="Sum"/><pk mz="603.43093901" i="748.212" sn="2.5973" a="32.4594" fwhm="0.061336" res="9838.11" algo="Sum"/><pk mz="603.52380326" i="869.154" sn="3.01896" a="42.7357" fwhm="0.0511297" res="11803.8" algo="Sum"/><pk mz="603.69603306" i="376.666" sn="1.308" a="8.18709" fwhm="0.0290714" res="20766" algo="Sum"/><pk mz="603.70567985" i="388.091" sn="1.34768" a="7.90771" fwhm="0.029072" res="20765.9" algo="Sum"/><pk mz="603.78308499" i="469.978" sn="1.63093" a="12.6317" fwhm="0.035474" res="17020.4" algo="Sum"/><pk mz="603.81756208" i="407.079" sn="1.41266" a="10.8307" fwhm="0.0387658" res="15576" algo="Sum"/><pk mz="604.30584775" i="1396.38" sn="4.84278" a="72.7332" fwhm="0.0486246" res="12428" algo="Sum"/><pk mz="604.36387936" i="678.092" sn="2.35187" a="32.91" fwhm="0.0544904" res="11091.2" algo="Sum"/><pk mz="604.45475549" i="662.021" sn="2.29599" a="33.4098" fwhm="0.0546175" res="11067" algo="Sum"/><pk mz="604.49677184" i="377.073" sn="1.3079" a="6.58082" fwhm="0.0193938" res="31169.6" algo="Sum"/><pk mz="604.52949906" i="471.883" sn="1.63629" a="15.2996" fwhm="0.0465745" res="12979.8" algo="Sum"/><pk mz="604.56086480" i="493.546" sn="1.71095" a="16.9407" fwhm="0.0461099" res="13111.3" algo="Sum"/><pk mz="604.60247175" i="476.9" sn="1.65297" a="22.6985" fwhm="0.0506245" res="11942.9" algo="Sum"/><pk mz="604.69584964" i="1420.63" sn="4.9237" a="54.26" fwhm="0.0376451" res="16063" algo="Sum"/><pk mz="604.78315163" i="1542.29" sn="5.34713" a="60.3438" fwhm="0.0446904" res="13532.7" algo="Sum"/><pk mz="604.87209748" i="572.559" sn="1.98507" a="28.4386" fwhm="0.0585683" res="10327.6" algo="Sum"/><pk mz="605.30972947" i="684.508" sn="2.37019" a="40.1002" fwhm="0.0709768" res="8528.27" algo="Sum"/><pk mz="605.37721976" i="2210.26" sn="7.65336" a="103.01" fwhm="0.0384609" res="15740" algo="Sum"/><pk mz="605.44817480" i="1109.25" sn="3.84023" a="51.2704" fwhm="0.0498082" res="12155.6" algo="Sum"/><pk mz="605.78428305" i="489.836" sn="1.69664" a="29.3074" fwhm="0.0702971" res="8617.49" algo="Sum"/><pk mz="606.29399699" i="1677.35" sn="5.80305" a="85.0614" fwhm="0.0421172" res="14395.4" algo="Sum"/><pk mz="606.37933490" i="1202" sn="4.1535" a="56.4141" fwhm="0.0424171" res="14295.6" algo="Sum"/><pk mz="606.44910618" i="532.464" sn="1.83928" a="26.0507" fwhm="0.0645696" res="9392.17" algo="Sum"/><pk mz="606.55798165" i="559.899" sn="1.93411" a="24.1799" fwhm="0.0398676" res="15214.3" algo="Sum"/><pk mz="606.64658411" i="744.759" sn="2.57267" a="23.9183" fwhm="0.0334592" res="18130.9" algo="Sum"/><pk mz="606.69536202" i="763.131" sn="2.63634" a="31.4394" fwhm="0.0463783" res="13081.4" algo="Sum"/><pk mz="606.73380997" i="508.383" sn="1.75639" a="11.5462" fwhm="0.0291446" res="20818.1" algo="Sum"/><pk mz="606.78085875" i="1362.6" sn="4.70775" a="58.9435" fwhm="0.0521079" res="11644.7" algo="Sum"/><pk mz="606.88961765" i="638.107" sn="2.20439" a="25.3311" fwhm="0.0431032" res="14079.9" algo="Sum"/><pk mz="606.96354108" i="654.501" sn="2.26103" a="27.7045" fwhm="0.0382932" res="15850.4" algo="Sum"/><pk mz="607.29736734" i="900.148" sn="3.10396" a="44.021" fwhm="0.0389961" res="15573.3" algo="Sum"/><pk mz="607.34655894" i="496.129" sn="1.71045" a="7.10943" fwhm="0.0278175" res="21833.2" algo="Sum"/><pk mz="607.38629750" i="891.745" sn="3.07436" a="50.2452" fwhm="0.0655918" res="9260.1" algo="Sum"/><pk mz="607.43011694" i="512.185" sn="1.76579" a="7.29151" fwhm="0.0189074" res="32126.5" algo="Sum"/><pk mz="607.45863319" i="606.914" sn="2.09237" a="26.2219" fwhm="0.0474922" res="12790.7" algo="Sum"/><pk mz="607.77366495" i="417.657" sn="1.43973" a="9.37829" fwhm="0.0557225" res="10907.1" algo="Sum"/><pk mz="607.79017758" i="440.684" sn="1.51914" a="11.9368" fwhm="0.0388932" res="15627.2" algo="Sum"/><pk mz="607.81592690" i="458.302" sn="1.57995" a="11.7525" fwhm="0.0378981" res="16038.2" algo="Sum"/><pk mz="608.29923190" i="583.778" sn="2.00588" a="42.2658" fwhm="0.0611304" res="9950.85" algo="Sum"/><pk mz="608.39734940" i="726.529" sn="2.49625" a="23.1121" fwhm="0.0657663" res="9250.9" algo="Sum"/><pk mz="608.40672556" i="729.227" sn="2.50553" a="6.8145" fwhm="0.0186241" res="32667.7" algo="Sum"/><pk mz="608.41321585" i="708.466" sn="2.43419" a="16.1544" fwhm="0.0482906" res="12599" algo="Sum"/><pk mz="608.46187582" i="581.314" sn="1.99728" a="22.5217" fwhm="0.0454564" res="13385.6" algo="Sum"/><pk mz="608.55748605" i="377.803" sn="1.29821" a="14.3434" fwhm="0.0427608" res="14231.7" algo="Sum"/><pk mz="608.60486643" i="1065.82" sn="3.66209" a="36.3408" fwhm="0.0385045" res="15806.1" algo="Sum"/><pk mz="608.64186740" i="1284.99" sn="4.41465" a="48.9229" fwhm="0.0440312" res="13823" algo="Sum"/><pk mz="608.69730637" i="532.561" sn="1.82932" a="13.7562" fwhm="0.0389221" res="15638.8" algo="Sum"/><pk mz="608.72381154" i="518.563" sn="1.78123" a="11.2913" fwhm="0.0256009" res="23777.4" algo="Sum"/><pk mz="608.77433290" i="776.261" sn="2.66636" a="37.6334" fwhm="0.0729832" res="8341.29" algo="Sum"/><pk mz="608.82429667" i="1313.44" sn="4.51151" a="63.9802" fwhm="0.0491999" res="12374.5" algo="Sum"/><pk mz="608.88836732" i="386.334" sn="1.32712" a="14.3363" fwhm="0.0439607" res="13850.8" algo="Sum"/><pk mz="609.31079325" i="743.248" sn="2.55326" a="25.1779" fwhm="0.0323297" res="18846.8" algo="Sum"/><pk mz="609.32977027" i="804.888" sn="2.765" a="35.5881" fwhm="0.063688" res="9567.41" algo="Sum"/><pk mz="609.41276941" i="746.859" sn="2.56586" a="26.1078" fwhm="0.0486812" res="12518.4" algo="Sum"/><pk mz="609.60711567" i="518.816" sn="1.78066" a="20.3879" fwhm="0.0362845" res="16800.8" algo="Sum"/><pk mz="609.76647269" i="486.897" sn="1.67088" a="23.9118" fwhm="0.0505046" res="12073.5" algo="Sum"/><pk mz="609.82488365" i="489.08" sn="1.67818" a="26.9211" fwhm="0.0702366" res="8682.44" algo="Sum"/><pk mz="610.30394605" i="2013.41" sn="6.9071" a="73.3908" fwhm="0.0342056" res="17842.2" algo="Sum"/><pk mz="610.64024733" i="1071.96" sn="3.67485" a="46.262" fwhm="0.0368424" res="16574.4" algo="Sum"/><pk mz="610.68529227" i="488.173" sn="1.67343" a="11.4886" fwhm="0.0292393" res="20885.8" algo="Sum"/><pk mz="610.72958896" i="1598.29" sn="5.47882" a="62.9242" fwhm="0.0391925" res="15582.8" algo="Sum"/><pk mz="610.82156165" i="1335.39" sn="4.57731" a="69.3102" fwhm="0.0434439" res="14060" algo="Sum"/><pk mz="610.91086204" i="440.252" sn="1.50905" a="21.7881" fwhm="0.0467978" res="13054.3" algo="Sum"/><pk mz="611.31868470" i="1188.7" sn="4.07497" a="54.0349" fwhm="0.0516029" res="11846.6" algo="Sum"/><pk mz="611.34435235" i="1006.92" sn="3.45181" a="27.0715" fwhm="0.0371334" res="16463.5" algo="Sum"/><pk mz="611.40467520" i="1052.69" sn="3.60823" a="44.2016" fwhm="0.0556645" res="10983.7" algo="Sum"/><pk mz="611.73388507" i="423.264" sn="1.44909" a="19.3031" fwhm="0.047219" res="12955.2" algo="Sum"/><pk mz="611.76648251" i="439.699" sn="1.50525" a="17.6372" fwhm="0.0536528" res="11402.3" algo="Sum"/><pk mz="611.82358594" i="519.057" sn="1.77693" a="22.438" fwhm="0.0645434" res="9479.26" algo="Sum"/><pk mz="612.31912017" i="1485.89" sn="5.08589" a="60.7691" fwhm="0.0371247" res="16493.6" algo="Sum"/><pk mz="612.40572598" i="544.866" sn="1.8645" a="20.4703" fwhm="0.0508289" res="12048.4" algo="Sum"/><pk mz="612.63824198" i="649.695" sn="2.2216" a="32.4441" fwhm="0.0374072" res="16377.5" algo="Sum"/><pk mz="612.72610488" i="1929.39" sn="6.59703" a="77.1122" fwhm="0.0385371" res="15899.6" algo="Sum"/><pk mz="612.76973876" i="760.379" sn="2.59991" a="18.9014" fwhm="0.0390525" res="15690.9" algo="Sum"/><pk mz="612.82277604" i="841.313" sn="2.87657" a="35.707" fwhm="0.0584102" res="10491.7" algo="Sum"/><pk mz="612.90546463" i="743.32" sn="2.54054" a="32.6213" fwhm="0.0471569" res="12997.1" algo="Sum"/><pk mz="613.33421318" i="1776.51" sn="6.06946" a="75.3175" fwhm="0.0400415" res="15317.5" algo="Sum"/><pk mz="613.42263027" i="900.583" sn="3.07629" a="44.4571" fwhm="0.0592574" res="10351.8" algo="Sum"/><pk mz="613.47324947" i="948.561" sn="3.24018" a="40.4111" fwhm="0.0438531" res="13989.3" algo="Sum"/><pk mz="613.73515829" i="434.253" sn="1.48129" a="15.0395" fwhm="0.0488535" res="12562.8" algo="Sum"/><pk mz="613.77649435" i="452.223" sn="1.54103" a="11.8658" fwhm="0.0341989" res="17947.3" algo="Sum"/><pk mz="613.80361497" i="402.195" sn="1.36968" a="7.37018" fwhm="0.0195426" res="31408.5" algo="Sum"/><pk mz="613.81941392" i="412.005" sn="1.40284" a="7.11306" fwhm="0.0195429" res="31408.8" algo="Sum"/><pk mz="613.84185235" i="375.697" sn="1.27909" a="15.2673" fwhm="0.0514725" res="11925.6" algo="Sum"/><pk mz="614.17882075" i="451.908" sn="1.53836" a="21.0382" fwhm="0.039719" res="15463.1" algo="Sum"/><pk mz="614.33563787" i="2230.23" sn="7.58948" a="100.805" fwhm="0.0331294" res="18543.5" algo="Sum"/><pk mz="614.44100309" i="587.138" sn="1.99815" a="29.4407" fwhm="0.056789" res="10819.7" algo="Sum"/><pk mz="614.47419973" i="526.626" sn="1.79201" a="22.2011" fwhm="0.0448121" res="13712.2" algo="Sum"/><pk mz="614.59098184" i="620.09" sn="2.10965" a="25.6185" fwhm="0.0347228" res="17699.9" algo="Sum"/><pk mz="614.63573944" i="401.916" sn="1.3675" a="17.8105" fwhm="0.0586676" res="10476.6" algo="Sum"/><pk mz="614.72453378" i="1401.03" sn="4.76158" a="69.8558" fwhm="0.0464249" res="13241.3" algo="Sum"/><pk mz="614.81183013" i="1697.07" sn="5.76743" a="97.3504" fwhm="0.0408365" res="15055.5" algo="Sum"/><pk mz="614.89518468" i="463.351" sn="1.57477" a="12.1811" fwhm="0.0342301" res="17963.6" algo="Sum"/><pk mz="614.92051884" i="415.472" sn="1.4121" a="13.2104" fwhm="0.0489013" res="12574.7" algo="Sum"/><pk mz="615.13618041" i="525.012" sn="1.78479" a="24.0986" fwhm="0.0387634" res="15869" algo="Sum"/><pk mz="615.34369450" i="1092.67" sn="3.71306" a="50.5996" fwhm="0.0533262" res="11539.2" algo="Sum"/><pk mz="615.44663652" i="932.315" sn="3.16786" a="32.9141" fwhm="0.0489214" res="12580.3" algo="Sum"/><pk mz="615.48927449" i="2275.66" sn="7.73385" a="93.0582" fwhm="0.0348589" res="17656.6" algo="Sum"/><pk mz="615.57675208" i="578.253" sn="1.96379" a="28.8481" fwhm="0.0473873" res="12990.3" algo="Sum"/><pk mz="615.76131664" i="415.422" sn="1.4089" a="17.2473" fwhm="0.0538277" res="11439.5" algo="Sum"/><pk mz="615.80579524" i="460.574" sn="1.56223" a="15.2795" fwhm="0.0443386" res="13888.7" algo="Sum"/><pk mz="615.84226824" i="400.377" sn="1.35801" a="8.34021" fwhm="0.0207782" res="29638.8" algo="Sum"/><pk mz="616.17114326" i="5653.35" sn="19.1605" a="202.767" fwhm="0.0299111" res="20600.1" algo="Sum"/><pk mz="616.24921121" i="595.491" sn="2.01825" a="32.7483" fwhm="0.0412292" res="14946.9" algo="Sum"/><pk mz="616.35095594" i="593.404" sn="2.01069" a="37.8469" fwhm="0.0602028" res="10237.9" algo="Sum"/><pk mz="616.42017114" i="387.407" sn="1.31221" a="12.7924" fwhm="0.0391679" res="15737.9" algo="Sum"/><pk mz="616.46431676" i="569.329" sn="1.92897" a="20.4652" fwhm="0.0476334" res="12941.9" algo="Sum"/><pk mz="616.49357727" i="1084.27" sn="3.67401" a="38.7938" fwhm="0.0351981" res="17514.9" algo="Sum"/><pk mz="616.58537279" i="927.896" sn="3.14422" a="43.2959" fwhm="0.0404974" res="15225.3" algo="Sum"/><pk mz="616.67429863" i="1069.66" sn="3.62534" a="49.2242" fwhm="0.0407281" res="15141.3" algo="Sum"/><pk mz="616.73119781" i="737.243" sn="2.49937" a="32.1627" fwhm="0.0465825" res="13239.5" algo="Sum"/><pk mz="616.75420004" i="604.626" sn="2.05" a="16.1723" fwhm="0.0391792" res="15741.9" algo="Sum"/><pk mz="616.80973619" i="1168.6" sn="3.96266" a="48.1066" fwhm="0.0490377" res="12578.3" algo="Sum"/><pk mz="616.84640334" i="703.775" sn="2.38661" a="30.3172" fwhm="0.0460587" res="13392.6" algo="Sum"/><pk mz="616.92069291" i="481.239" sn="1.63133" a="23.8696" fwhm="0.0555906" res="11097.6" algo="Sum"/><pk mz="617.17470492" i="2515.36" sn="8.52467" a="87.6506" fwhm="0.0306233" res="20153.8" algo="Sum"/><pk mz="617.25617976" i="415.297" sn="1.40731" a="16.3178" fwhm="0.0376352" res="16401" algo="Sum"/><pk mz="617.31868877" i="1487.17" sn="5.04065" a="98.2264" fwhm="0.0591494" res="10436.6" algo="Sum"/><pk mz="617.46224137" i="1412.6" sn="4.78516" a="55.123" fwhm="0.0539019" res="11455.3" algo="Sum"/><pk mz="617.50513135" i="2144.73" sn="7.25948" a="85.2219" fwhm="0.0397438" res="15537.1" algo="Sum"/><pk mz="617.74647221" i="457.859" sn="1.54982" a="21.3704" fwhm="0.0676013" res="9138.09" algo="Sum"/><pk mz="617.80615298" i="444.848" sn="1.50577" a="6.08608" fwhm="0.0285806" res="21616.3" algo="Sum"/><pk mz="617.81373804" i="415.736" sn="1.40723" a="9.41819" fwhm="0.0294097" res="21007.1" algo="Sum"/><pk mz="618.17610173" i="688.074" sn="2.32703" a="26.6048" fwhm="0.0355884" res="17370.2" algo="Sum"/><pk mz="618.25559168" i="608.627" sn="2.0576" a="29.0113" fwhm="0.0478699" res="12915.3" algo="Sum"/><pk mz="618.32211282" i="768.368" sn="2.5977" a="39.1269" fwhm="0.0651721" res="9487.53" algo="Sum"/><pk mz="618.36641913" i="418.438" sn="1.41459" a="14.1085" fwhm="0.0483296" res="12794.8" algo="Sum"/><pk mz="618.47082154" i="780.31" sn="2.63656" a="28.5154" fwhm="0.043087" res="14354" algo="Sum"/><pk mz="618.50875880" i="935.251" sn="3.16033" a="41.6633" fwhm="0.0449688" res="13754.2" algo="Sum"/><pk mz="618.58313803" i="532.758" sn="1.8003" a="18.0487" fwhm="0.035135" res="17605.9" algo="Sum"/><pk mz="618.62409428" i="953.839" sn="3.22377" a="34.3669" fwhm="0.0496764" res="12453.1" algo="Sum"/><pk mz="618.67159528" i="1618.55" sn="5.47034" a="63.0638" fwhm="0.0371575" res="16650" algo="Sum"/><pk mz="618.72791366" i="652.554" sn="2.20571" a="13.7407" fwhm="0.029431" res="21023" algo="Sum"/><pk mz="618.74828391" i="634.711" sn="2.14543" a="23.3914" fwhm="0.0479472" res="12904.8" algo="Sum"/><pk mz="618.80820046" i="743.847" sn="2.51433" a="16.2955" fwhm="0.0294332" res="21024.2" algo="Sum"/><pk mz="618.84428807" i="715.264" sn="2.41772" a="40.952" fwhm="0.0571285" res="10832.5" algo="Sum"/><pk mz="619.04088506" i="546.842" sn="1.84686" a="20.9565" fwhm="0.0347574" res="17810.4" algo="Sum"/><pk mz="619.30617778" i="917.144" sn="3.09577" a="44.9785" fwhm="0.0519755" res="11915.4" algo="Sum"/><pk mz="619.35332251" i="888.972" sn="2.99846" a="35.4012" fwhm="0.0545746" res="11348.7" algo="Sum"/><pk mz="619.42838823" i="912.105" sn="3.07545" a="57.0802" fwhm="0.0482048" res="12849.9" algo="Sum"/><pk mz="619.47659866" i="793.629" sn="2.67625" a="30.5345" fwhm="0.0539901" res="11473.9" algo="Sum"/><pk mz="619.51851046" i="738.475" sn="2.49026" a="29.1358" fwhm="0.0407554" res="15200.9" algo="Sum"/><pk mz="619.62488945" i="473.505" sn="1.59631" a="24.0544" fwhm="0.0411086" res="15072.9" algo="Sum"/><pk mz="619.67618347" i="425.58" sn="1.43486" a="17.9733" fwhm="0.0577681" res="10727" algo="Sum"/><pk mz="619.74771579" i="425.027" sn="1.43312" a="13.4952" fwhm="0.0441831" res="14026.8" algo="Sum"/><pk mz="619.80506998" i="485.563" sn="1.63718" a="15.4968" fwhm="0.0471848" res="13135.7" algo="Sum"/><pk mz="620.27773111" i="597.029" sn="2.01027" a="25.5065" fwhm="0.0499609" res="12415.3" algo="Sum"/><pk mz="620.36809249" i="516.121" sn="1.73686" a="19.9817" fwhm="0.0540281" res="11482.3" algo="Sum"/><pk mz="620.39534586" i="565.358" sn="1.9023" a="22.9824" fwhm="0.058942" res="10525.5" algo="Sum"/><pk mz="620.42981490" i="485.753" sn="1.63437" a="14.5138" fwhm="0.0442078" res="14034.4" algo="Sum"/><pk mz="620.48285046" i="427.459" sn="1.43823" a="20.6451" fwhm="0.0506788" res="12243.5" algo="Sum"/><pk mz="620.53205662" i="515.788" sn="1.73542" a="20.9238" fwhm="0.0459661" res="13499.8" algo="Sum"/><pk mz="620.66905879" i="1216.57" sn="4.09355" a="50.8454" fwhm="0.0390338" res="15900.8" algo="Sum"/><pk mz="620.71116845" i="601.937" sn="2.02533" a="14.208" fwhm="0.0294783" res="21056.5" algo="Sum"/><pk mz="620.75763251" i="1781.1" sn="5.99284" a="93.8977" fwhm="0.0418662" res="14827.2" algo="Sum"/><pk mz="620.84151507" i="614.022" sn="2.06628" a="34.4204" fwhm="0.0719215" res="8632.21" algo="Sum"/><pk mz="621.28913386" i="395.424" sn="1.32783" a="13.8993" fwhm="0.0491531" res="12639.9" algo="Sum"/><pk mz="621.34028863" i="1167.2" sn="3.91953" a="47.4179" fwhm="0.0459392" res="13525.3" algo="Sum"/><pk mz="621.36182627" i="951.276" sn="3.19445" a="18.1254" fwhm="0.0462564" res="13433" algo="Sum"/><pk mz="621.39058977" i="1017.06" sn="3.41535" a="39.8653" fwhm="0.0466996" res="13306.1" algo="Sum"/><pk mz="621.44056435" i="742.511" sn="2.4934" a="21.3923" fwhm="0.0442437" res="14045.9" algo="Sum"/><pk mz="621.47616162" i="542.447" sn="1.82151" a="25.0759" fwhm="0.0524528" res="11848.3" algo="Sum"/><pk mz="621.70779623" i="392.707" sn="1.31838" a="11.8211" fwhm="0.044253" res="14049" algo="Sum"/><pk mz="621.75838278" i="546.847" sn="1.83557" a="30.4041" fwhm="0.0688341" res="9032.71" algo="Sum"/><pk mz="621.80335584" i="405.939" sn="1.3626" a="10.9062" fwhm="0.0293049" res="21218.4" algo="Sum"/><pk mz="622.27348137" i="422.587" sn="1.41783" a="23.6216" fwhm="0.0642239" res="9689.13" algo="Sum"/><pk mz="622.35890998" i="703.823" sn="2.36177" a="33.9546" fwhm="0.0540106" res="11522.9" algo="Sum"/><pk mz="622.40068643" i="1005.39" sn="3.37445" a="43.2866" fwhm="0.053846" res="11558.9" algo="Sum"/><pk mz="622.47784629" i="430.761" sn="1.44589" a="14.8854" fwhm="0.0358503" res="17363.3" algo="Sum"/><pk mz="622.53637951" i="516.128" sn="1.73176" a="22.3143" fwhm="0.0443875" res="14025" algo="Sum"/><pk mz="622.62058164" i="643.699" sn="2.15919" a="27.7907" fwhm="0.0464823" res="13394.8" algo="Sum"/><pk mz="622.66763436" i="720.978" sn="2.41842" a="26.2147" fwhm="0.0500011" res="12453.1" algo="Sum"/><pk mz="622.75542320" i="1858.5" sn="6.2341" a="87.2353" fwhm="0.0402276" res="15480.8" algo="Sum"/><pk mz="622.84736287" i="522.572" sn="1.752" a="29.5682" fwhm="0.0693217" res="8984.88" algo="Sum"/><pk mz="622.93528669" i="795.721" sn="2.66778" a="35.7223" fwhm="0.0406563" res="15322" algo="Sum"/><pk mz="623.31359575" i="400.592" sn="1.34302" a="11.5516" fwhm="0.0393866" res="15825.5" algo="Sum"/><pk mz="623.35298532" i="601.092" sn="2.01516" a="16.9262" fwhm="0.0276164" res="22571.9" algo="Sum"/><pk mz="623.38146386" i="688.707" sn="2.30907" a="15.034" fwhm="0.0259798" res="23994.9" algo="Sum"/><pk mz="623.39983897" i="736.945" sn="2.47098" a="30.6376" fwhm="0.0527584" res="11816.1" algo="Sum"/><pk mz="623.44497363" i="502.383" sn="1.68424" a="12.3662" fwhm="0.0340182" res="18326.8" algo="Sum"/><pk mz="623.46295848" i="424.005" sn="1.42142" a="8.6719" fwhm="0.0295439" res="21102.9" algo="Sum"/><pk mz="623.70132456" i="380.656" sn="1.27582" a="9.59395" fwhm="0.039399" res="15830.4" algo="Sum"/><pk mz="623.75801891" i="469.711" sn="1.57391" a="26.8887" fwhm="0.0710983" res="8773.18" algo="Sum"/><pk mz="623.78197903" i="443.245" sn="1.48519" a="18.4403" fwhm="0.0222976" res="27975.2" algo="Sum"/><pk mz="624.27214115" i="557.365" sn="1.86769" a="33.5605" fwhm="0.050056" res="12471.5" algo="Sum"/><pk mz="624.38866737" i="687.704" sn="2.30448" a="36.3952" fwhm="0.0507598" res="12300.8" algo="Sum"/><pk mz="624.53420507" i="441.297" sn="1.4786" a="22.3968" fwhm="0.0434815" res="14363.2" algo="Sum"/><pk mz="624.61851861" i="954.407" sn="3.1969" a="37.7638" fwhm="0.0365757" res="17077.4" algo="Sum"/><pk mz="624.67818349" i="501.229" sn="1.6787" a="15.1839" fwhm="0.0443583" res="14082.6" algo="Sum"/><pk mz="624.70598623" i="494.219" sn="1.65514" a="9.13239" fwhm="0.0197152" res="31686.5" algo="Sum"/><pk mz="624.75231098" i="987.084" sn="3.3054" a="52.001" fwhm="0.0673845" res="9271.46" algo="Sum"/><pk mz="624.79272154" i="866.552" sn="2.90178" a="28.5424" fwhm="0.0443627" res="14083.7" algo="Sum"/><pk mz="624.84122557" i="1601.62" sn="5.36326" a="68.2083" fwhm="0.0378436" res="16511.1" algo="Sum"/><pk mz="624.91441756" i="385.73" sn="1.29168" a="18.0329" fwhm="0.0614731" res="10165.7" algo="Sum"/><pk mz="625.27833130" i="651.985" sn="2.18433" a="36.2338" fwhm="0.0436146" res="14336.4" algo="Sum"/><pk mz="625.38875727" i="885.141" sn="2.96425" a="70.2472" fwhm="0.0756368" res="8268.31" algo="Sum"/><pk mz="625.77029080" i="482.718" sn="1.61572" a="15.0544" fwhm="0.044397" res="14094.9" algo="Sum"/><pk mz="625.78888958" i="489.358" sn="1.63784" a="16.5882" fwhm="0.0335482" res="18653.4" algo="Sum"/><pk mz="625.84080697" i="448.99" sn="1.50277" a="17.8531" fwhm="0.0542664" res="11532.8" algo="Sum"/><pk mz="626.27705335" i="811.497" sn="2.71798" a="39.7329" fwhm="0.0463268" res="13518.7" algo="Sum"/><pk mz="626.39005880" i="430.889" sn="1.44278" a="15.016" fwhm="0.0310007" res="20205.7" algo="Sum"/><pk mz="626.40639866" i="486.814" sn="1.63004" a="12.7165" fwhm="0.0324169" res="19323.5" algo="Sum"/><pk mz="626.61613232" i="960.833" sn="3.21726" a="38.8172" fwhm="0.0378481" res="16556.1" algo="Sum"/><pk mz="626.70396935" i="1295.74" sn="4.3379" a="75.5939" fwhm="0.0477411" res="13127.1" algo="Sum"/><pk mz="626.79064261" i="861.513" sn="2.88213" a="46.9017" fwhm="0.0667203" res="9394.31" algo="Sum"/><pk mz="626.83670193" i="814.202" sn="2.72387" a="33.5136" fwhm="0.0511722" res="12249.6" algo="Sum"/><pk mz="627.28500099" i="545.726" sn="1.82526" a="25.5635" fwhm="0.0609335" res="10294.6" algo="Sum"/><pk mz="627.30843402" i="449.272" sn="1.50266" a="14.6041" fwhm="0.0676607" res="9271.38" algo="Sum"/><pk mz="627.34727261" i="393.575" sn="1.31651" a="9.52254" fwhm="0.0296356" res="21168.7" algo="Sum"/><pk mz="627.41182349" i="621.033" sn="2.0776" a="11.4758" fwhm="0.0197579" res="31754.9" algo="Sum"/><pk mz="627.42991829" i="642.554" sn="2.14962" a="32.5371" fwhm="0.0500532" res="12535.3" algo="Sum"/><pk mz="627.52898267" i="467.053" sn="1.56187" a="19.3938" fwhm="0.0356834" res="17586" algo="Sum"/><pk mz="627.71058576" i="422.819" sn="1.41257" a="22.9594" fwhm="0.0694246" res="9041.62" algo="Sum"/><pk mz="627.75438816" i="420.721" sn="1.4052" a="7.84" fwhm="0.0338471" res="18546.7" algo="Sum"/><pk mz="627.77279313" i="440.055" sn="1.4698" a="10.2218" fwhm="0.0296454" res="21176.1" algo="Sum"/><pk mz="627.79530563" i="438.467" sn="1.46466" a="19.4947" fwhm="0.0545369" res="11511.4" algo="Sum"/><pk mz="628.28955107" i="554.029" sn="1.8511" a="33.0872" fwhm="0.0454706" res="13817.5" algo="Sum"/><pk mz="628.39409577" i="536.72" sn="1.79243" a="26.4117" fwhm="0.0563392" res="11153.8" algo="Sum"/><pk mz="628.42801631" i="502.661" sn="1.67855" a="10.7353" fwhm="0.0296612" res="21186.9" algo="Sum"/><pk mz="628.61560828" i="610.034" sn="2.03448" a="30.2934" fwhm="0.0491144" res="12799" algo="Sum"/><pk mz="628.65722634" i="516.09" sn="1.72084" a="9.00111" fwhm="0.0197775" res="31786.4" algo="Sum"/><pk mz="628.70048180" i="1667.95" sn="5.56177" a="73.2591" fwhm="0.0398242" res="15786.9" algo="Sum"/><pk mz="628.73862342" i="753.362" sn="2.51258" a="23.457" fwhm="0.073668" res="8534.76" algo="Sum"/><pk mz="628.81928641" i="1008.7" sn="3.3646" a="69.9092" fwhm="0.0565022" res="11129.1" algo="Sum"/><pk mz="628.88305423" i="671.414" sn="2.23981" a="31.16" fwhm="0.047785" res="13160.7" algo="Sum"/><pk mz="629.14745942" i="420.465" sn="1.40139" a="19.242" fwhm="0.0377228" res="16678.2" algo="Sum"/><pk mz="629.30881999" i="1258.57" sn="4.19477" a="55.1576" fwhm="0.042722" res="14730.3" algo="Sum"/><pk mz="629.36496102" i="593.599" sn="1.97829" a="12.9956" fwhm="0.0296829" res="21203" algo="Sum"/><pk mz="629.40005731" i="714.692" sn="2.38206" a="28.9682" fwhm="0.0530833" res="11856.8" algo="Sum"/><pk mz="629.44844010" i="1283.36" sn="4.27848" a="64.8555" fwhm="0.0547566" res="11495.4" algo="Sum"/><pk mz="629.70858575" i="505.056" sn="1.68302" a="20.3353" fwhm="0.0510083" res="12345.2" algo="Sum"/><pk mz="629.75045403" i="499.876" sn="1.66574" a="25.8285" fwhm="0.0544622" res="11563.1" algo="Sum"/><pk mz="629.80499746" i="436.059" sn="1.45296" a="14.0262" fwhm="0.0445401" res="14140.2" algo="Sum"/><pk mz="629.82019840" i="410.904" sn="1.36917" a="10.4474" fwhm="0.0674034" res="9344.04" algo="Sum"/><pk mz="630.31533519" i="966.486" sn="3.21702" a="50.9353" fwhm="0.0500431" res="12595.4" algo="Sum"/><pk mz="630.36386935" i="437.406" sn="1.45592" a="4.17116" fwhm="0.00990218" res="63659.1" algo="Sum"/><pk mz="630.37004326" i="442.584" sn="1.47315" a="9.80412" fwhm="0.0297071" res="21219.5" algo="Sum"/><pk mz="630.45845628" i="639.612" sn="2.12597" a="53.9852" fwhm="0.0830251" res="7593.59" algo="Sum"/><pk mz="630.57220683" i="627.826" sn="2.08515" a="28.9478" fwhm="0.0573435" res="10996.4" algo="Sum"/><pk mz="630.61186217" i="633.677" sn="2.10463" a="27.5565" fwhm="0.0465741" res="13540" algo="Sum"/><pk mz="630.69709555" i="1209.6" sn="4.01794" a="63.492" fwhm="0.0472724" res="13341.8" algo="Sum"/><pk mz="630.74211343" i="788.125" sn="2.61799" a="14.5613" fwhm="0.0198103" res="31839" algo="Sum"/><pk mz="630.78563856" i="2002.62" sn="6.65228" a="80.2537" fwhm="0.0471161" res="13387.9" algo="Sum"/><pk mz="630.86997225" i="479.132" sn="1.59159" a="11.5484" fwhm="0.0297187" res="21228.1" algo="Sum"/><pk mz="631.10927018" i="858.629" sn="2.85046" a="37.3574" fwhm="0.0343787" res="18357.6" algo="Sum"/><pk mz="631.31687583" i="605.956" sn="2.01067" a="27.7773" fwhm="0.0492787" res="12811.2" algo="Sum"/><pk mz="631.35686752" i="641.513" sn="2.12803" a="27.4018" fwhm="0.048986" res="12888.5" algo="Sum"/><pk mz="631.46348792" i="2285.93" sn="7.58201" a="94.7099" fwhm="0.0386804" res="16325.1" algo="Sum"/><pk mz="631.55416267" i="414.878" sn="1.3766" a="17.1144" fwhm="0.0497625" res="12691.4" algo="Sum"/><pk mz="631.61149522" i="417.344" sn="1.38482" a="10.7972" fwhm="0.0363153" res="17392.4" algo="Sum"/><pk mz="631.69162149" i="426.787" sn="1.41599" a="17.4979" fwhm="0.0365725" res="17272.3" algo="Sum"/><pk mz="631.72437127" i="547.703" sn="1.81685" a="18.4368" fwhm="0.0416937" res="15151.5" algo="Sum"/><pk mz="631.75248718" i="483.798" sn="1.60467" a="8.44168" fwhm="0.0198262" res="31864.5" algo="Sum"/><pk mz="631.78678161" i="556.009" sn="1.84391" a="23.2517" fwhm="0.0469193" res="13465.4" algo="Sum"/><pk mz="631.82136016" i="437.451" sn="1.45051" a="13.4349" fwhm="0.0396549" res="15933" algo="Sum"/><pk mz="632.10909248" i="500.645" sn="1.65894" a="19.6901" fwhm="0.0302458" res="20899.1" algo="Sum"/><pk mz="632.29731217" i="401.007" sn="1.3269" a="25.493" fwhm="0.0313613" res="20161.7" algo="Sum"/><pk mz="632.35008236" i="534.219" sn="1.76699" a="23.5086" fwhm="0.0651104" res="9711.97" algo="Sum"/><pk mz="632.37752973" i="477.438" sn="1.57918" a="10.1047" fwhm="0.0297541" res="21253.4" algo="Sum"/><pk mz="632.47729304" i="1267.79" sn="4.19393" a="66.3971" fwhm="0.0492411" res="12844.5" algo="Sum"/><pk mz="632.56032956" i="717.329" sn="2.37296" a="30.908" fwhm="0.046435" res="13622.5" algo="Sum"/><pk mz="632.64652194" i="857.617" sn="2.83705" a="54.0734" fwhm="0.066989" res="9444.04" algo="Sum"/><pk mz="632.69847490" i="709.003" sn="2.34526" a="35.3913" fwhm="0.0507606" res="12464.4" algo="Sum"/><pk mz="632.73369691" i="624.972" sn="2.0673" a="9.18277" fwhm="0.0148813" res="42518.7" algo="Sum"/><pk mz="632.78364666" i="1581.33" sn="5.23071" a="69.8261" fwhm="0.0490505" res="12900.7" algo="Sum"/><pk mz="632.81353227" i="930.747" sn="3.07872" a="29.6503" fwhm="0.0691976" res="9145.02" algo="Sum"/><pk mz="632.87374237" i="442.735" sn="1.4645" a="14.0705" fwhm="0.0376739" res="16798.8" algo="Sum"/><pk mz="632.90822966" i="379.144" sn="1.25416" a="8.17024" fwhm="0.0297668" res="21262.2" algo="Sum"/><pk mz="633.10373307" i="508.208" sn="1.68111" a="19.8165" fwhm="0.0408071" res="15514.6" algo="Sum"/><pk mz="633.25166161" i="737.292" sn="2.43883" a="27.5115" fwhm="0.0393363" res="16098.4" algo="Sum"/><pk mz="633.32588792" i="603.009" sn="1.99424" a="31.2915" fwhm="0.0495762" res="12774.8" algo="Sum"/><pk mz="633.47786459" i="1908.41" sn="6.3088" a="80.8987" fwhm="0.0491935" res="12877.3" algo="Sum"/><pk mz="633.71532495" i="444.108" sn="1.46815" a="13.8869" fwhm="0.0446782" res="14184" algo="Sum"/><pk mz="633.76744024" i="515.356" sn="1.7034" a="24.5797" fwhm="0.0598027" res="10597.6" algo="Sum"/><pk mz="633.79056654" i="467.068" sn="1.54367" a="6.78239" fwhm="0.0148937" res="42554.4" algo="Sum"/><pk mz="633.81414388" i="478.335" sn="1.58083" a="18.7671" fwhm="0.0545517" res="11618.6" algo="Sum"/><pk mz="634.23513126" i="940.212" sn="3.1013" a="43.5288" fwhm="0.0346106" res="18324.9" algo="Sum"/><pk mz="634.30373766" i="746.334" sn="2.46141" a="32.1735" fwhm="0.0533799" res="11882.8" algo="Sum"/><pk mz="634.36309077" i="820.433" sn="2.70577" a="37.9523" fwhm="0.0630121" res="10067.3" algo="Sum"/><pk mz="634.43207202" i="551.82" sn="1.81987" a="13.2053" fwhm="0.0298023" res="21288" algo="Sum"/><pk mz="634.48094512" i="872.457" sn="2.87729" a="50.3699" fwhm="0.0608219" res="10431.8" algo="Sum"/><pk mz="634.56166387" i="489.729" sn="1.61526" a="21.3663" fwhm="0.0469873" res="13505" algo="Sum"/><pk mz="634.64769413" i="1297.05" sn="4.27743" a="57.7202" fwhm="0.0401638" res="15801.5" algo="Sum"/><pk mz="634.68772973" i="641.628" sn="2.11598" a="2.88678" fwhm="0.00846244" res="75000.5" algo="Sum"/><pk mz="634.70595932" i="627.839" sn="2.0705" a="20.408" fwhm="0.0417305" res="15209.6" algo="Sum"/><pk mz="634.77656669" i="832.542" sn="2.74558" a="55.3619" fwhm="0.0842094" res="7538.07" algo="Sum"/><pk mz="634.83159466" i="978.86" sn="3.22811" a="37.2706" fwhm="0.0516436" res="12292.5" algo="Sum"/><pk mz="634.86869699" i="1191.97" sn="3.9309" a="53.4345" fwhm="0.0461909" res="13744.5" algo="Sum"/><pk mz="635.01428288" i="474.929" sn="1.56615" a="22.5812" fwhm="0.0498736" res="12732.5" algo="Sum"/><pk mz="635.27592719" i="571.897" sn="1.88569" a="22.0265" fwhm="0.0546738" res="11619.4" algo="Sum"/><pk mz="635.30092695" i="525.596" sn="1.7329" a="11.8506" fwhm="0.0473321" res="13422.2" algo="Sum"/><pk mz="635.37115868" i="857.542" sn="2.82751" a="42.4225" fwhm="0.0705687" res="9003.59" algo="Sum"/><pk mz="635.40981917" i="990.176" sn="3.26489" a="43.4575" fwhm="0.0596506" res="10652.2" algo="Sum"/><pk mz="635.45817232" i="1050.18" sn="3.4636" a="44.2949" fwhm="0.0552385" res="11503.9" algo="Sum"/><pk mz="635.71303406" i="440.002" sn="1.45056" a="8.05665" fwhm="0.0198883" res="31964.2" algo="Sum"/><pk mz="635.74890283" i="463.121" sn="1.52678" a="16.777" fwhm="0.0497218" res="12786.1" algo="Sum"/><pk mz="635.78336312" i="477.664" sn="1.57472" a="15.371" fwhm="0.044751" res="14207.1" algo="Sum"/><pk mz="635.84763956" i="433.604" sn="1.42918" a="9.28149" fwhm="0.0298357" res="21311.7" algo="Sum"/><pk mz="636.23234936" i="617.888" sn="2.03459" a="24.026" fwhm="0.0451123" res="14103.3" algo="Sum"/><pk mz="636.27375755" i="373.389" sn="1.22941" a="9.93421" fwhm="0.0397941" res="15989.1" algo="Sum"/><pk mz="636.31629053" i="392.323" sn="1.29136" a="13.9602" fwhm="0.0390199" res="16307.5" algo="Sum"/><pk mz="636.38037913" i="911.543" sn="2.99997" a="42.7592" fwhm="0.0499298" res="12745.5" algo="Sum"/><pk mz="636.41242879" i="773.875" sn="2.54719" a="27.0115" fwhm="0.0497483" res="12792.6" algo="Sum"/><pk mz="636.45639360" i="576.372" sn="1.89685" a="25.155" fwhm="0.0538217" res="11825.3" algo="Sum"/><pk mz="636.50984862" i="442.924" sn="1.45762" a="18.6418" fwhm="0.0539956" res="11788.2" algo="Sum"/><pk mz="636.64065954" i="1815.21" sn="5.97201" a="85.4446" fwhm="0.0413825" res="15384.3" algo="Sum"/><pk mz="636.69228869" i="734.16" sn="2.41537" a="17.0731" fwhm="0.0298554" res="21325.9" algo="Sum"/><pk mz="636.73132047" i="1429.19" sn="4.70201" a="63.7538" fwhm="0.0497651" res="12794.7" algo="Sum"/><pk mz="636.83329661" i="1044.77" sn="3.43658" a="47.2969" fwhm="0.0472867" res="13467.5" algo="Sum"/><pk mz="637.30325234" i="380.043" sn="1.25025" a="9.8958" fwhm="0.0337298" res="18894.3" algo="Sum"/><pk mz="637.38188615" i="744.93" sn="2.45096" a="26.2526" fwhm="0.0497858" res="12802.5" algo="Sum"/><pk mz="637.41528848" i="739.421" sn="2.43283" a="31.5794" fwhm="0.0504066" res="12645.5" algo="Sum"/><pk mz="637.46906608" i="719.634" sn="2.36774" a="32.2004" fwhm="0.0526474" res="12108.3" algo="Sum"/><pk mz="637.64192806" i="662.353" sn="2.17829" a="35.9026" fwhm="0.0440279" res="14482.7" algo="Sum"/><pk mz="637.69781927" i="444.687" sn="1.46225" a="10.6684" fwhm="0.029879" res="21342.7" algo="Sum"/><pk mz="637.73442543" i="547.081" sn="1.79878" a="26.4937" fwhm="0.0697197" res="9147.11" algo="Sum"/><pk mz="637.78171403" i="468.769" sn="1.54096" a="14.9316" fwhm="0.0448213" res="14229.4" algo="Sum"/><pk mz="637.83247538" i="421.895" sn="1.38683" a="15.543" fwhm="0.0498035" res="12807" algo="Sum"/><pk mz="638.40125420" i="448.038" sn="1.47315" a="10.6687" fwhm="0.0298953" res="21354.6" algo="Sum"/><pk mz="638.42728410" i="471.239" sn="1.54926" a="13.4813" fwhm="0.0398613" res="16016.2" algo="Sum"/><pk mz="638.46975427" i="928.338" sn="3.05165" a="42.3296" fwhm="0.0535672" res="11919" algo="Sum"/><pk mz="638.50569055" i="503.728" sn="1.65573" a="14.1967" fwhm="0.0252895" res="25247.8" algo="Sum"/><pk mz="638.59929321" i="581.8" sn="1.91166" a="21.0704" fwhm="0.0424175" res="15055.1" algo="Sum"/><pk mz="638.64614166" i="784.345" sn="2.57684" a="36.4608" fwhm="0.0588455" res="10852.9" algo="Sum"/><pk mz="638.68754550" i="643.651" sn="2.11453" a="15.0506" fwhm="0.0299022" res="21359.2" algo="Sum"/><pk mz="638.72955045" i="1586.86" sn="5.21309" a="67.7203" fwhm="0.0458019" res="13945.5" algo="Sum"/><pk mz="638.77438440" i="724.803" sn="2.38081" a="24.9873" fwhm="0.0433568" res="14733" algo="Sum"/><pk mz="638.83864039" i="799.202" sn="2.62484" a="46.8501" fwhm="0.0723952" res="8824.32" algo="Sum"/><pk mz="638.90564863" i="565.136" sn="1.85605" a="22.8314" fwhm="0.0540656" res="11817.2" algo="Sum"/><pk mz="639.39739767" i="807.465" sn="2.65226" a="39.2419" fwhm="0.0698107" res="9159.02" algo="Sum"/><pk mz="639.43371744" i="670.47" sn="2.20228" a="12.713" fwhm="0.0199464" res="32057.5" algo="Sum"/><pk mz="639.48840608" i="2259.78" sn="7.42265" a="96.7861" fwhm="0.034701" res="18428.5" algo="Sum"/><pk mz="639.67055597" i="393.171" sn="1.29085" a="15.9005" fwhm="0.0434767" res="14713" algo="Sum"/><pk mz="639.73238722" i="603.545" sn="1.97987" a="28.0382" fwhm="0.0480422" res="13316" algo="Sum"/><pk mz="639.76932275" i="499.087" sn="1.63683" a="9.30136" fwhm="0.0249397" res="25652.6" algo="Sum"/><pk mz="639.79182119" i="463.854" sn="1.52122" a="12.8074" fwhm="0.0349163" res="18323.6" algo="Sum"/><pk mz="639.84803909" i="382.317" sn="1.25373" a="14.2014" fwhm="0.0422612" res="15140.3" algo="Sum"/><pk mz="639.92003368" i="387.293" sn="1.26997" a="19.8562" fwhm="0.053169" res="12035.6" algo="Sum"/><pk mz="640.25163228" i="396.274" sn="1.29953" a="14.6552" fwhm="0.0286099" res="22378.6" algo="Sum"/><pk mz="640.36351717" i="377.586" sn="1.23825" a="19.0366" fwhm="0.0577704" res="11084.6" algo="Sum"/><pk mz="640.40707174" i="414.164" sn="1.35839" a="26.1955" fwhm="0.0738755" res="8668.73" algo="Sum"/><pk mz="640.49501486" i="1090.41" sn="3.57597" a="52.9675" fwhm="0.0427236" res="14991.6" algo="Sum"/><pk mz="640.58769455" i="1447.86" sn="4.74884" a="63.2879" fwhm="0.0386025" res="16594.5" algo="Sum"/><pk mz="640.65527528" i="554.864" sn="1.81956" a="22.6331" fwhm="0.0549048" res="11668.5" algo="Sum"/><pk mz="640.72697518" i="957.419" sn="3.13946" a="56.6569" fwhm="0.0718796" res="8913.89" algo="Sum"/><pk mz="640.77205255" i="788.036" sn="2.58457" a="22.3987" fwhm="0.0399344" res="16045.6" algo="Sum"/><pk mz="640.81483559" i="1930.14" sn="6.33168" a="93.2613" fwhm="0.0417417" res="15351.9" algo="Sum"/><pk mz="640.90293075" i="407.464" sn="1.33709" a="23.7251" fwhm="0.0589584" res="10870.4" algo="Sum"/><pk mz="641.32844594" i="471.208" sn="1.54606" a="8.43893" fwhm="0.0199758" res="32105.2" algo="Sum"/><pk mz="641.36544384" i="690.626" sn="2.26578" a="33.5183" fwhm="0.0651991" res="9837.02" algo="Sum"/><pk mz="641.40583014" i="638.135" sn="2.09365" a="39.1695" fwhm="0.0788401" res="8135.53" algo="Sum"/><pk mz="641.50490908" i="4255.14" sn="13.9617" a="164.611" fwhm="0.0325771" res="19691.9" algo="Sum"/><pk mz="641.58730884" i="584.358" sn="1.91573" a="27.7464" fwhm="0.0566622" res="11323" algo="Sum"/><pk mz="641.65854128" i="463.462" sn="1.51895" a="21.4545" fwhm="0.0624015" res="10282.7" algo="Sum"/><pk mz="641.69716452" i="443.74" sn="1.45448" a="12.1032" fwhm="0.0399632" res="16057.2" algo="Sum"/><pk mz="641.74967525" i="549.547" sn="1.80162" a="15.3063" fwhm="0.0323071" res="19864" algo="Sum"/><pk mz="641.77214456" i="542.627" sn="1.77903" a="11.8149" fwhm="0.0506682" res="12666.2" algo="Sum"/><pk mz="641.82073204" i="556.318" sn="1.8243" a="21.4187" fwhm="0.0461971" res="13893.1" algo="Sum"/><pk mz="642.38202492" i="560.027" sn="1.83549" a="15.1228" fwhm="0.0399848" res="16065.6" algo="Sum"/><pk mz="642.41166679" i="493.506" sn="1.61772" a="15.4659" fwhm="0.0449841" res="14280.9" algo="Sum"/><pk mz="642.50848652" i="1993.3" sn="6.53265" a="80.7387" fwhm="0.0357374" res="17978.6" algo="Sum"/><pk mz="642.59110565" i="1037.8" sn="3.40037" a="48.7473" fwhm="0.044876" res="14319.2" algo="Sum"/><pk mz="642.68427357" i="1054.82" sn="3.45706" a="59.5882" fwhm="0.0626385" res="10260.2" algo="Sum"/><pk mz="642.76438897" i="770.632" sn="2.52647" a="38.0572" fwhm="0.0695549" res="9241.11" algo="Sum"/><pk mz="642.81216935" i="1090.02" sn="3.57384" a="46.0044" fwhm="0.053321" res="12055.5" algo="Sum"/><pk mz="642.88860322" i="389.924" sn="1.27812" a="7.10963" fwhm="0.0200003" res="32143.9" algo="Sum"/><pk mz="642.91819220" i="382.473" sn="1.25353" a="10.2719" fwhm="0.0350013" res="18368.4" algo="Sum"/><pk mz="643.38668128" i="572.396" sn="1.87558" a="31.5884" fwhm="0.033446" res="19236.6" algo="Sum"/><pk mz="643.41843407" i="698.846" sn="2.28889" a="40.3481" fwhm="0.0737687" res="8722.1" algo="Sum"/><pk mz="643.52022349" i="3256.51" sn="10.6576" a="125.021" fwhm="0.0333128" res="19317.5" algo="Sum"/><pk mz="643.58201212" i="431.626" sn="1.41291" a="8.94808" fwhm="0.0300165" res="21440.9" algo="Sum"/><pk mz="643.60596985" i="373.477" sn="1.22268" a="10.5123" fwhm="0.0400228" res="16081" algo="Sum"/><pk mz="643.67329451" i="555.782" sn="1.81953" a="26.7688" fwhm="0.0580137" res="11095.2" algo="Sum"/><pk mz="643.70687767" i="487.086" sn="1.59475" a="10.9914" fwhm="0.0514314" res="12515.8" algo="Sum"/><pk mz="643.74983901" i="515.598" sn="1.6881" a="13.6312" fwhm="0.040027" res="16082.9" algo="Sum"/><pk mz="643.76345105" i="482.673" sn="1.5803" a="19.8555" fwhm="0.0769483" res="8366.18" algo="Sum"/><pk mz="643.80847006" i="390.779" sn="1.27943" a="3.86931" fwhm="0.00858405" res="75000.5" algo="Sum"/><pk mz="643.82798381" i="450.285" sn="1.47426" a="13.0944" fwhm="0.0430861" res="14942.8" algo="Sum"/><pk mz="644.26235250" i="973.048" sn="3.18243" a="53.2195" fwhm="0.0400781" res="16075.2" algo="Sum"/><pk mz="644.38963475" i="569.331" sn="1.86182" a="22.4181" fwhm="0.0513717" res="12543.7" algo="Sum"/><pk mz="644.43020105" i="443.67" sn="1.45111" a="15.6888" fwhm="0.0417536" res="15434.1" algo="Sum"/><pk mz="644.52447314" i="1527.56" sn="4.99778" a="60.0416" fwhm="0.0354045" res="18204.6" algo="Sum"/><pk mz="644.59064034" i="1098.66" sn="3.59544" a="45.3023" fwhm="0.0412616" res="15622.1" algo="Sum"/><pk mz="644.63386177" i="537.556" sn="1.75915" a="10.3708" fwhm="0.0207287" res="31098.6" algo="Sum"/><pk mz="644.67842200" i="1465.59" sn="4.79633" a="73.2556" fwhm="0.0513326" res="12558.8" algo="Sum"/><pk mz="644.72501138" i="759.468" sn="2.48546" a="20.2636" fwhm="0.027944" res="23072.1" algo="Sum"/><pk mz="644.79619249" i="960.788" sn="3.14433" a="43.9272" fwhm="0.0646691" res="9970.69" algo="Sum"/><pk mz="644.84524965" i="649.407" sn="2.12518" a="14.5111" fwhm="0.030046" res="21461.9" algo="Sum"/><pk mz="645.11270680" i="377.239" sn="1.2334" a="16.1336" fwhm="0.0426276" res="15133.7" algo="Sum"/><pk mz="645.26788406" i="505.289" sn="1.65158" a="21.5364" fwhm="0.0425975" res="15148" algo="Sum"/><pk mz="645.35541300" i="484.587" sn="1.58282" a="24.8443" fwhm="0.0561885" res="11485.5" algo="Sum"/><pk mz="645.44226299" i="1029.89" sn="3.36372" a="39.3336" fwhm="0.0551097" res="11712" algo="Sum"/><pk mz="645.47927801" i="1008.02" sn="3.2923" a="33.6891" fwhm="0.0463604" res="13923.1" algo="Sum"/><pk mz="645.53339241" i="697.578" sn="2.27836" a="29.8296" fwhm="0.0522117" res="12363.8" algo="Sum"/><pk mz="645.59593513" i="448.442" sn="1.46448" a="25.4237" fwhm="0.0624829" res="10332.4" algo="Sum"/><pk mz="645.69369372" i="468.084" sn="1.52814" a="10.9146" fwhm="0.0300658" res="21476" algo="Sum"/><pk mz="645.73828909" i="456.11" sn="1.48892" a="13.429" fwhm="0.00860978" res="75000.5" algo="Sum"/><pk mz="645.74623188" i="487.185" sn="1.59031" a="11.1237" fwhm="0.058692" res="11002.3" algo="Sum"/><pk mz="645.79145878" i="478.105" sn="1.56068" a="15.4944" fwhm="0.0451018" res="14318.5" algo="Sum"/><pk mz="646.26241137" i="508.809" sn="1.6594" a="26.495" fwhm="0.058107" res="11121.9" algo="Sum"/><pk mz="646.35679756" i="421.222" sn="1.37378" a="14.9295" fwhm="0.041725" res="15490.9" algo="Sum"/><pk mz="646.41247400" i="584.026" sn="1.90434" a="24.0882" fwhm="0.0562641" res="11488.9" algo="Sum"/><pk mz="646.43411436" i="579.494" sn="1.88934" a="8.19571" fwhm="0.0150414" res="42977" algo="Sum"/><pk mz="646.44318659" i="595.801" sn="1.94242" a="12.9126" fwhm="0.0300833" res="21488.4" algo="Sum"/><pk mz="646.50003362" i="1106.47" sn="3.60703" a="49.6137" fwhm="0.0515006" res="12553.2" algo="Sum"/><pk mz="646.53890563" i="782.448" sn="2.55073" a="26.8389" fwhm="0.0461215" res="14018.2" algo="Sum"/><pk mz="646.60413444" i="501.925" sn="1.63644" a="26.2143" fwhm="0.0702024" res="9210.58" algo="Sum"/><pk mz="646.67491665" i="1198.1" sn="3.90666" a="66.5875" fwhm="0.061995" res="10431.1" algo="Sum"/><pk mz="646.76131968" i="1532.17" sn="4.99595" a="84.4288" fwhm="0.0564468" res="11457.9" algo="Sum"/><pk mz="646.86076610" i="651.234" sn="2.12369" a="28.4736" fwhm="0.0513317" res="12601.6" algo="Sum"/><pk mz="646.92145026" i="374.756" sn="1.22197" a="7.73724" fwhm="0.0268278" res="24113.8" algo="Sum"/><pk mz="647.26455722" i="441.625" sn="1.43785" a="20.8673" fwhm="0.0582156" res="11118.4" algo="Sum"/><pk mz="647.33439016" i="545.3" sn="1.77515" a="27.9274" fwhm="0.0485919" res="13321.9" algo="Sum"/><pk mz="647.37483557" i="510.319" sn="1.66123" a="14.8674" fwhm="0.0401396" res="16128.1" algo="Sum"/><pk mz="647.45312085" i="4189.55" sn="13.6404" a="200.514" fwhm="0.0360057" res="17982" algo="Sum"/><pk mz="647.49796975" i="1078.56" sn="3.51173" a="31.2578" fwhm="0.0547213" res="11832.6" algo="Sum"/><pk mz="647.55184136" i="486.574" sn="1.58433" a="22.0803" fwhm="0.0653101" res="9915.03" algo="Sum"/><pk mz="647.65893403" i="467.383" sn="1.52162" a="12.4206" fwhm="0.0279716" res="23154.2" algo="Sum"/><pk mz="647.72541292" i="528.417" sn="1.72032" a="14.9172" fwhm="0.0682115" res="9495.84" algo="Sum"/><pk mz="647.74341454" i="602.39" sn="1.96113" a="13.2874" fwhm="0.0301132" res="21510.3" algo="Sum"/><pk mz="647.76693693" i="575.481" sn="1.87333" a="23.8999" fwhm="0.0552092" res="11733" algo="Sum"/><pk mz="647.85098419" i="399.1" sn="1.29906" a="10.2597" fwhm="0.0341224" res="18986.1" algo="Sum"/><pk mz="648.26904146" i="434.861" sn="1.41517" a="22.2102" fwhm="0.061848" res="10481.6" algo="Sum"/><pk mz="648.33188874" i="425.983" sn="1.38631" a="12.406" fwhm="0.0404514" res="16027.4" algo="Sum"/><pk mz="648.37909072" i="1016.36" sn="3.30775" a="48.4156" fwhm="0.0422452" res="15348" algo="Sum"/><pk mz="648.45598613" i="2014.07" sn="6.55703" a="101.689" fwhm="0.0400088" res="16207.8" algo="Sum"/><pk mz="648.53917362" i="602.931" sn="1.96285" a="38.082" fwhm="0.066337" res="9776.42" algo="Sum"/><pk mz="648.62537002" i="905.04" sn="2.94549" a="44.8709" fwhm="0.0597783" res="10850.5" algo="Sum"/><pk mz="648.67979509" i="834.646" sn="2.71639" a="29.8977" fwhm="0.050225" res="12915.5" algo="Sum"/><pk mz="648.75978838" i="1364.67" sn="4.44138" a="68.8006" fwhm="0.0528842" res="12267.5" algo="Sum"/><pk mz="648.87195114" i="615.425" sn="2.0032" a="33.9424" fwhm="0.0644449" res="10068.6" algo="Sum"/><pk mz="648.91329640" i="446.831" sn="1.45463" a="10.2149" fwhm="0.0301406" res="21529.5" algo="Sum"/><pk mz="648.92802067" i="387.457" sn="1.26134" a="10.8992" fwhm="0.0232898" res="27863.2" algo="Sum"/><pk mz="649.25480818" i="432.013" sn="1.40551" a="14.9191" fwhm="0.0646614" res="10040.8" algo="Sum"/><pk mz="649.27660060" i="508.191" sn="1.65345" a="21.3497" fwhm="0.0488799" res="13283.1" algo="Sum"/><pk mz="649.32117436" i="387.466" sn="1.26069" a="9.23557" fwhm="0.0301501" res="21536.3" algo="Sum"/><pk mz="649.43284823" i="1788.4" sn="5.81932" a="75.0914" fwhm="0.0552248" res="11759.8" algo="Sum"/><pk mz="649.63735186" i="400.037" sn="1.30085" a="23.098" fwhm="0.0697796" res="9309.85" algo="Sum"/><pk mz="649.69157436" i="527.946" sn="1.71631" a="23.8715" fwhm="0.0536854" res="12101.8" algo="Sum"/><pk mz="649.73041354" i="565.124" sn="1.83704" a="14.7195" fwhm="0.038189" res="17013.5" algo="Sum"/><pk mz="649.75755620" i="571.928" sn="1.85918" a="15.6367" fwhm="0.0402135" res="16157.7" algo="Sum"/><pk mz="649.77929195" i="551.015" sn="1.79103" a="14.8586" fwhm="0.0402144" res="16157.9" algo="Sum"/><pk mz="649.93333643" i="820.347" sn="2.66644" a="29.6862" fwhm="0.0300256" res="21646" algo="Sum"/><pk mz="650.20899140" i="474.05" sn="1.54116" a="26.4951" fwhm="0.0479078" res="13572.1" algo="Sum"/><pk mz="650.23608785" i="379.292" sn="1.23311" a="5.28178" fwhm="0.0245267" res="26511.4" algo="Sum"/><pk mz="650.27699507" i="446.903" sn="1.45298" a="23.3419" fwhm="0.0548592" res="11853.6" algo="Sum"/><pk mz="650.34223470" i="389.664" sn="1.26692" a="10.6948" fwhm="0.0402317" res="16164.9" algo="Sum"/><pk mz="650.43652808" i="1591.69" sn="5.17444" a="76.9462" fwhm="0.0506238" res="12848.4" algo="Sum"/><pk mz="650.53776364" i="472.206" sn="1.53485" a="24.4526" fwhm="0.0494235" res="13162.5" algo="Sum"/><pk mz="650.62750035" i="1337.86" sn="4.3477" a="69.7328" fwhm="0.0432545" res="15041.8" algo="Sum"/><pk mz="650.68802312" i="660.298" sn="2.14574" a="22.1605" fwhm="0.0452726" res="14372.7" algo="Sum"/><pk mz="650.75509229" i="817.129" sn="2.65532" a="51.957" fwhm="0.0905489" res="7186.78" algo="Sum"/><pk mz="650.80831401" i="1362.6" sn="4.42789" a="49.1385" fwhm="0.0529961" res="12280.3" algo="Sum"/><pk mz="650.84099258" i="1516.67" sn="4.92853" a="70.056" fwhm="0.046912" res="13873.7" algo="Sum"/><pk mz="650.93552579" i="674.92" sn="2.19319" a="33.1097" fwhm="0.0456296" res="14265.6" algo="Sum"/><pk mz="651.12735786" i="667.285" sn="2.16959" a="31.4413" fwhm="0.0396799" res="16409.5" algo="Sum"/><pk mz="651.25332093" i="447.341" sn="1.45477" a="17.0226" fwhm="0.0553569" res="11764.6" algo="Sum"/><pk mz="651.39935969" i="777.316" sn="2.52668" a="22.8375" fwhm="0.0412988" res="15772.8" algo="Sum"/><pk mz="651.44053114" i="1094.14" sn="3.55653" a="63.6143" fwhm="0.0688452" res="9462.39" algo="Sum"/><pk mz="651.64415984" i="429.342" sn="1.39491" a="22.278" fwhm="0.0474011" res="13747.5" algo="Sum"/><pk mz="651.67810208" i="425.163" sn="1.38128" a="12.085" fwhm="0.0402727" res="16181.6" algo="Sum"/><pk mz="651.70889383" i="445.54" sn="1.44727" a="12.9578" fwhm="0.0402737" res="16182" algo="Sum"/><pk mz="651.74014239" i="552.751" sn="1.79561" a="19.739" fwhm="0.0469429" res="13883.7" algo="Sum"/><pk mz="651.76421162" i="485.067" sn="1.57589" a="9.54358" fwhm="0.0201378" res="32365.1" algo="Sum"/><pk mz="651.78996729" i="547.202" sn="1.77787" a="12.0623" fwhm="0.0302074" res="21577.2" algo="Sum"/><pk mz="651.81216916" i="494.234" sn="1.60569" a="13.5967" fwhm="0.0352427" res="18495" algo="Sum"/><pk mz="652.20696510" i="451.318" sn="1.46673" a="26.3423" fwhm="0.0574729" res="11348.1" algo="Sum"/><pk mz="652.44658262" i="629.408" sn="2.04475" a="30.9651" fwhm="0.0523701" res="12458.4" algo="Sum"/><pk mz="652.53289225" i="405.831" sn="1.31842" a="21.2106" fwhm="0.0512516" res="12732" algo="Sum"/><pk mz="652.62309268" i="1116.16" sn="3.62626" a="54.6956" fwhm="0.0427602" res="15262.4" algo="Sum"/><pk mz="652.67438904" i="672.553" sn="2.18478" a="9.98423" fwhm="0.0302019" res="21610.3" algo="Sum"/><pk mz="652.70885646" i="1260.35" sn="4.09381" a="75.5066" fwhm="0.0523824" res="12460.5" algo="Sum"/><pk mz="652.80517919" i="1423.39" sn="4.62328" a="73.4086" fwhm="0.0519053" res="12576.8" algo="Sum"/><pk mz="652.94929056" i="375.054" sn="1.21824" a="12.0261" fwhm="0.04392" res="14866.8" algo="Sum"/><pk mz="653.33409271" i="584.747" sn="1.8996" a="28.8648" fwhm="0.053241" res="12271.3" algo="Sum"/><pk mz="653.37906603" i="481.484" sn="1.56407" a="13.4323" fwhm="0.0403253" res="16202.7" algo="Sum"/><pk mz="653.44615961" i="812.751" sn="2.63976" a="73.6569" fwhm="0.0589534" res="11084.1" algo="Sum"/><pk mz="653.65897527" i="462.805" sn="1.50322" a="22.1638" fwhm="0.0538251" res="12144.1" algo="Sum"/><pk mz="653.70812394" i="587.216" sn="1.90716" a="19.9295" fwhm="0.039685" res="16472.4" algo="Sum"/><pk mz="653.75911256" i="466.645" sn="1.51552" a="9.16946" fwhm="0.0201686" res="32414.8" algo="Sum"/><pk mz="653.79969217" i="509.139" sn="1.65366" a="23.5168" fwhm="0.0511863" res="12773" algo="Sum"/><pk mz="654.28970992" i="1074.65" sn="3.49105" a="45.4436" fwhm="0.0357562" res="18298.6" algo="Sum"/><pk mz="654.38730527" i="427.916" sn="1.38966" a="16.2854" fwhm="0.0363747" res="17990.2" algo="Sum"/><pk mz="654.40654345" i="455.617" sn="1.47943" a="12.1472" fwhm="0.0353126" res="18531.8" algo="Sum"/><pk mz="654.45350852" i="536.595" sn="1.74249" a="15.9659" fwhm="0.026554" res="24646.2" algo="Sum"/><pk mz="654.47478952" i="556.639" sn="1.80775" a="25.2329" fwhm="0.0430158" res="15214.8" algo="Sum"/><pk mz="654.62414851" i="833.633" sn="2.70763" a="33.6911" fwhm="0.0445749" res="14685.9" algo="Sum"/><pk mz="654.66136315" i="691.223" sn="2.24546" a="16.5298" fwhm="0.0302737" res="21624.7" algo="Sum"/><pk mz="654.70842219" i="1560.65" sn="5.07094" a="78.1611" fwhm="0.0595729" res="10990" algo="Sum"/><pk mz="654.74886478" i="842.265" sn="2.73637" a="18.5315" fwhm="0.0302761" res="21626" algo="Sum"/><pk mz="654.80637633" i="1063.28" sn="3.45437" a="65.6685" fwhm="0.0711685" res="9200.79" algo="Sum"/><pk mz="654.88877401" i="640.215" sn="2.08017" a="32.7427" fwhm="0.054317" res="12056.8" algo="Sum"/><pk mz="655.23196819" i="416.252" sn="1.35157" a="16.2427" fwhm="0.0499724" res="13111.9" algo="Sum"/><pk mz="655.29246180" i="519.583" sn="1.68708" a="27.1185" fwhm="0.0462687" res="14162.8" algo="Sum"/><pk mz="655.38013085" i="776.355" sn="2.52052" a="40.4614" fwhm="0.0721148" res="9088.01" algo="Sum"/><pk mz="655.46508544" i="1930.25" sn="6.26494" a="92.1857" fwhm="0.0441747" res="14838" algo="Sum"/><pk mz="655.66775535" i="427.418" sn="1.38739" a="24.5016" fwhm="0.00874218" res="75000.5" algo="Sum"/><pk mz="655.72461599" i="585.241" sn="1.89898" a="19.5063" fwhm="0.0454474" res="14428.2" algo="Sum"/><pk mz="655.75339933" i="605.481" sn="1.96479" a="16.2107" fwhm="0.035349" res="18550.9" algo="Sum"/><pk mz="655.80810634" i="486.999" sn="1.58057" a="20.1722" fwhm="0.0435992" res="15041.7" algo="Sum"/><pk mz="656.34477658" i="376.565" sn="1.22138" a="13.4846" fwhm="0.0366723" res="17897.6" algo="Sum"/><pk mz="656.38446568" i="498.943" sn="1.61864" a="23.0702" fwhm="0.058601" res="11200.9" algo="Sum"/><pk mz="656.47091819" i="1057.84" sn="3.43148" a="60.1832" fwhm="0.0449845" res="14593.3" algo="Sum"/><pk mz="656.57424934" i="721.233" sn="2.33948" a="33.1143" fwhm="0.044894" res="14625" algo="Sum"/><pk mz="656.62688011" i="554.395" sn="1.79777" a="20.252" fwhm="0.0505317" res="12994.4" algo="Sum"/><pk mz="656.70468420" i="1188.31" sn="3.85347" a="56.0255" fwhm="0.0623124" res="10538.9" algo="Sum"/><pk mz="656.75146603" i="915.574" sn="2.96955" a="16.8977" fwhm="0.0202146" res="32489" algo="Sum"/><pk mz="656.79078966" i="1509.58" sn="4.89613" a="95.1428" fwhm="0.0650313" res="10099.6" algo="Sum"/><pk mz="656.89107688" i="498.402" sn="1.61651" a="24.1094" fwhm="0.0535234" res="12273" algo="Sum"/><pk mz="657.36273538" i="1080.59" sn="3.50278" a="64.1735" fwhm="0.0498238" res="13193.8" algo="Sum"/><pk mz="657.41077561" i="641.295" sn="2.07888" a="12.1558" fwhm="0.020225" res="32504.9" algo="Sum"/><pk mz="657.47837333" i="3482.11" sn="11.2881" a="164.746" fwhm="0.0384329" res="17107.2" algo="Sum"/><pk mz="657.63096416" i="516.651" sn="1.67433" a="19.8046" fwhm="0.0340549" res="19310.9" algo="Sum"/><pk mz="657.64232985" i="474.952" sn="1.53914" a="9.00461" fwhm="0.0483079" res="13613.5" algo="Sum"/><pk mz="657.71645761" i="626.78" sn="2.03171" a="41.327" fwhm="0.0602739" res="10912.1" algo="Sum"/><pk mz="657.74316353" i="531.128" sn="1.72175" a="7.69742" fwhm="0.0151725" res="43350.9" algo="Sum"/><pk mz="657.76642498" i="520.221" sn="1.68643" a="7.59374" fwhm="0.0151727" res="43351.9" algo="Sum"/><pk mz="657.79030199" i="570.483" sn="1.84918" a="22.2682" fwhm="0.054965" res="11967.4" algo="Sum"/><pk mz="658.22762048" i="533.009" sn="1.72603" a="23.7627" fwhm="0.0608432" res="10818.4" algo="Sum"/><pk mz="658.30987544" i="388.714" sn="1.25914" a="10.2398" fwhm="0.0354178" res="18587" algo="Sum"/><pk mz="658.36493917" i="705.061" sn="2.28349" a="30.6951" fwhm="0.0501058" res="13139.5" algo="Sum"/><pk mz="658.48281318" i="1742.68" sn="5.64488" a="77.7358" fwhm="0.038067" res="17298" algo="Sum"/><pk mz="658.56830747" i="815.953" sn="2.64302" a="32.7305" fwhm="0.0449937" res="14636.9" algo="Sum"/><pk mz="658.61121309" i="880.065" sn="2.85069" a="31.3961" fwhm="0.0506081" res="13014" algo="Sum"/><pk mz="658.65692829" i="1090.34" sn="3.53181" a="52.155" fwhm="0.0659978" res="9979.98" algo="Sum"/><pk mz="658.71752938" i="855.08" sn="2.76983" a="47.479" fwhm="0.0713746" res="9229.02" algo="Sum"/><pk mz="658.78380264" i="959.582" sn="3.10833" a="55.6112" fwhm="0.0587514" res="11213.1" algo="Sum"/><pk mz="658.90353432" i="610.31" sn="1.97666" a="35.0794" fwhm="0.0503119" res="13096.4" algo="Sum"/><pk mz="659.42527373" i="854.725" sn="2.76794" a="29.7889" fwhm="0.0464272" res="14203.4" algo="Sum"/><pk mz="659.49325882" i="2651.19" sn="8.58543" a="119.653" fwhm="0.0393519" res="16758.9" algo="Sum"/><pk mz="659.61129717" i="577.82" sn="1.87137" a="27.7604" fwhm="0.0610086" res="10811.8" algo="Sum"/><pk mz="659.65308599" i="542.948" sn="1.75862" a="25.8098" fwhm="0.0658432" res="10018.5" algo="Sum"/><pk mz="659.73231216" i="597.842" sn="1.93613" a="22.6681" fwhm="0.0506512" res="13025" algo="Sum"/><pk mz="659.75952006" i="553.286" sn="1.79163" a="12.8499" fwhm="0.0303916" res="21708.6" algo="Sum"/><pk mz="659.78365187" i="561.565" sn="1.8184" a="12.1586" fwhm="0.0303921" res="21709" algo="Sum"/><pk mz="660.23683804" i="731.91" sn="2.36794" a="42.0954" fwhm="0.0455702" res="14488.4" algo="Sum"/><pk mz="660.38290769" i="553.203" sn="1.7904" a="22.8549" fwhm="0.0499599" res="13218.3" algo="Sum"/><pk mz="660.42061909" i="784.403" sn="2.53896" a="40.4708" fwhm="0.0786208" res="8400.07" algo="Sum"/><pk mz="660.49741306" i="1170.05" sn="3.78832" a="57.6434" fwhm="0.046229" res="14287.5" algo="Sum"/><pk mz="660.56504199" i="824.861" sn="2.67139" a="34.3307" fwhm="0.0513402" res="12866.4" algo="Sum"/><pk mz="660.65407882" i="1840.12" sn="5.95839" a="70.6728" fwhm="0.0404333" res="16339.3" algo="Sum"/><pk mz="660.69812251" i="770.689" sn="2.49552" a="18.8474" fwhm="0.0304131" res="21724.1" algo="Sum"/><pk mz="660.77172260" i="939.134" sn="3.04096" a="68.4894" fwhm="0.0732979" res="9014.88" algo="Sum"/><pk mz="660.83355449" i="755.535" sn="2.44638" a="44.4266" fwhm="0.061794" res="10694.1" algo="Sum"/><pk mz="660.92436305" i="386.489" sn="1.2513" a="19.3386" fwhm="0.052065" res="12694.2" algo="Sum"/><pk mz="661.24001334" i="463.352" sn="1.50023" a="36.9705" fwhm="0.0697481" res="9480.4" algo="Sum"/><pk mz="661.43446977" i="1701.96" sn="5.51004" a="82.5632" fwhm="0.0557821" res="11857.5" algo="Sum"/><pk mz="661.57227953" i="411.503" sn="1.33249" a="15.6768" fwhm="0.04156" res="15918.5" algo="Sum"/><pk mz="661.64350490" i="553.17" sn="1.79092" a="22.4464" fwhm="0.0425911" res="15534.8" algo="Sum"/><pk mz="661.66415733" i="542.115" sn="1.75513" a="17.5901" fwhm="0.045653" res="14493.3" algo="Sum"/><pk mz="661.72844288" i="563.003" sn="1.82275" a="23.321" fwhm="0.0608725" res="10870.7" algo="Sum"/><pk mz="661.74090924" i="592.643" sn="1.91871" a="20.5934" fwhm="0.0507288" res="13044.7" algo="Sum"/><pk mz="661.79421070" i="473.342" sn="1.53247" a="19.9923" fwhm="0.0558035" res="11859.4" algo="Sum"/><pk mz="661.82961359" i="433.993" sn="1.4049" a="23.4968" fwhm="0.0783397" res="8448.2" algo="Sum"/><pk mz="661.93143422" i="711.698" sn="2.30401" a="32.0103" fwhm="0.0416903" res="15877.4" algo="Sum"/><pk mz="662.24911786" i="547.821" sn="1.77351" a="32.768" fwhm="0.0635461" res="10421.6" algo="Sum"/><pk mz="662.39343374" i="712.337" sn="2.30617" a="17.9068" fwhm="0.0376616" res="17588" algo="Sum"/><pk mz="662.43751192" i="1353.83" sn="4.38337" a="85.1799" fwhm="0.0491538" res="13476.8" algo="Sum"/><pk mz="662.51632159" i="716.569" sn="2.3201" a="18.4998" fwhm="0.0337255" res="19644.4" algo="Sum"/><pk mz="662.65190040" i="1458.77" sn="4.72611" a="76.2589" fwhm="0.048771" res="13587" algo="Sum"/><pk mz="662.73946167" i="1617.6" sn="5.2407" a="109.701" fwhm="0.0638028" res="10387.3" algo="Sum"/><pk mz="662.82986343" i="684.65" sn="2.21805" a="31.8896" fwhm="0.060924" res="10879.6" algo="Sum"/><pk mz="662.93788983" i="645.461" sn="2.09109" a="31.5933" fwhm="0.048145" res="13769.6" algo="Sum"/><pk mz="663.25030038" i="445.763" sn="1.44459" a="9.55457" fwhm="0.0290274" res="22849.1" algo="Sum"/><pk mz="663.27001464" i="460.742" sn="1.49323" a="13.5446" fwhm="0.0348616" res="19025.8" algo="Sum"/><pk mz="663.33058624" i="566.59" sn="1.83675" a="34.0373" fwhm="0.0798583" res="8306.35" algo="Sum"/><pk mz="663.44714535" i="10013.5" sn="32.4651" a="398.67" fwhm="0.0339634" res="19534.2" algo="Sum"/><pk mz="663.53310011" i="564.797" sn="1.83105" a="20.0961" fwhm="0.0355542" res="18662.6" algo="Sum"/><pk mz="663.56035191" i="578.3" sn="1.8747" a="25.6439" fwhm="0.0482572" res="13750.5" algo="Sum"/><pk mz="663.65614463" i="489" sn="1.58535" a="21.9055" fwhm="0.0448385" res="14801" algo="Sum"/><pk mz="663.74068770" i="666.565" sn="2.16095" a="23.5508" fwhm="0.0508048" res="13064.5" algo="Sum"/><pk mz="663.76679582" i="637.876" sn="2.0678" a="15.1235" fwhm="0.0250141" res="26535.7" algo="Sum"/><pk mz="663.80185982" i="502.393" sn="1.62841" a="13.4737" fwhm="0.0406459" res="16331.3" algo="Sum"/><pk mz="663.83323689" i="457.494" sn="1.48288" a="17.5178" fwhm="0.0296265" res="22406.8" algo="Sum"/><pk mz="663.94903003" i="869.504" sn="2.81833" a="41.8746" fwhm="0.0375358" res="17688.4" algo="Sum"/><pk mz="664.25154826" i="465.64" sn="1.51157" a="18.7966" fwhm="0.0413196" res="16076" algo="Sum"/><pk mz="664.35342143" i="517.789" sn="1.68023" a="25.247" fwhm="0.0711597" res="9336.09" algo="Sum"/><pk mz="664.45065667" i="5053.66" sn="16.3994" a="215.058" fwhm="0.0343915" res="19320.2" algo="Sum"/><pk mz="664.56151053" i="713.623" sn="2.31558" a="27.9566" fwhm="0.0559199" res="11884.2" algo="Sum"/><pk mz="664.60178063" i="738.86" sn="2.39743" a="22.1793" fwhm="0.0433011" res="15348.4" algo="Sum"/><pk mz="664.65304310" i="962.139" sn="3.12185" a="47.9627" fwhm="0.0611879" res="10862.5" algo="Sum"/><pk mz="664.68792448" i="743.537" sn="2.41255" a="14.6023" fwhm="0.0203365" res="32684.5" algo="Sum"/><pk mz="664.73780888" i="1612.48" sn="5.23202" a="70.1922" fwhm="0.0518301" res="12825.3" algo="Sum"/><pk mz="664.84504700" i="735.311" sn="2.38587" a="47.4085" fwhm="0.0726012" res="9157.5" algo="Sum"/><pk mz="664.92457111" i="680.552" sn="2.20784" a="22.435" fwhm="0.0437549" res="15196.6" algo="Sum"/><pk mz="665.24579904" i="529.252" sn="1.71876" a="16.5345" fwhm="0.0457762" res="14532.6" algo="Sum"/><pk mz="665.36547357" i="456.292" sn="1.4819" a="14.4289" fwhm="0.0457801" res="14533.9" algo="Sum"/><pk mz="665.45296851" i="1650.94" sn="5.36184" a="71.6048" fwhm="0.0523934" res="12701.1" algo="Sum"/><pk mz="665.67825249" i="520.454" sn="1.68944" a="15.3056" fwhm="0.0552055" res="12058.2" algo="Sum"/><pk mz="665.70288440" i="579.522" sn="1.88091" a="13.475" fwhm="0.0300649" res="22142.2" algo="Sum"/><pk mz="665.73616912" i="592.627" sn="1.92313" a="22.8362" fwhm="0.0508811" res="13084.2" algo="Sum"/><pk mz="665.75995590" i="600.282" sn="1.94775" a="15.9346" fwhm="0.029484" res="22580.4" algo="Sum"/><pk mz="666.24964265" i="395.231" sn="1.28221" a="18.4919" fwhm="0.0590084" res="11290.8" algo="Sum"/><pk mz="666.42063849" i="557.268" sn="1.80808" a="17.8421" fwhm="0.0445442" res="14960.9" algo="Sum"/><pk mz="666.45430560" i="581.846" sn="1.88759" a="26.6915" fwhm="0.0661816" res="10070.1" algo="Sum"/><pk mz="666.50795569" i="559.403" sn="1.8146" a="27.1776" fwhm="0.0592051" res="11257.6" algo="Sum"/><pk mz="666.59896572" i="1717.29" sn="5.57179" a="86.2923" fwhm="0.0399262" res="16695.8" algo="Sum"/><pk mz="666.65509110" i="743.612" sn="2.41296" a="21.0967" fwhm="0.0407332" res="16366.4" algo="Sum"/><pk mz="666.68154642" i="682.091" sn="2.21354" a="9.96448" fwhm="0.0152752" res="43644.7" algo="Sum"/><pk mz="666.74034145" i="1099.68" sn="3.56886" a="57.6392" fwhm="0.0540546" res="12334.6" algo="Sum"/><pk mz="666.77980767" i="1318.44" sn="4.27884" a="53.0799" fwhm="0.0560131" res="11904" algo="Sum"/><pk mz="666.91860990" i="420.985" sn="1.36728" a="16.6016" fwhm="0.0518648" res="12858.8" algo="Sum"/><pk mz="666.93963117" i="433.12" sn="1.40689" a="15.1575" fwhm="0.0509275" res="13095.9" algo="Sum"/><pk mz="667.09704468" i="538.743" sn="1.74988" a="26.1384" fwhm="0.0476554" res="13998.3" algo="Sum"/><pk mz="667.38556104" i="414.035" sn="1.34427" a="19.253" fwhm="0.0552433" res="12080.8" algo="Sum"/><pk mz="667.43389316" i="643.164" sn="2.0878" a="27.3492" fwhm="0.049897" res="13376.2" algo="Sum"/><pk mz="667.52207932" i="458.497" sn="1.48858" a="20.8334" fwhm="0.042787" res="15601.1" algo="Sum"/><pk mz="667.60146680" i="627.791" sn="2.0377" a="32.4094" fwhm="0.0482702" res="13830.5" algo="Sum"/><pk mz="667.66201838" i="550.91" sn="1.78831" a="16.7408" fwhm="0.036925" res="18081.6" algo="Sum"/><pk mz="667.68318476" i="528.433" sn="1.71533" a="12.8163" fwhm="0.0305734" res="21838.7" algo="Sum"/><pk mz="667.71738715" i="566.193" sn="1.83817" a="16.3451" fwhm="0.0498991" res="13381.4" algo="Sum"/><pk mz="667.74976544" i="589.632" sn="1.91451" a="17.0566" fwhm="0.0356704" res="18720" algo="Sum"/><pk mz="667.77117848" i="650.035" sn="2.11077" a="19.4813" fwhm="0.0342735" res="19483.6" algo="Sum"/><pk mz="668.25864741" i="484.378" sn="1.57239" a="38.3375" fwhm="0.0704215" res="9489.41" algo="Sum"/><pk mz="668.38416640" i="408.034" sn="1.32427" a="23.1474" fwhm="0.074704" res="8947.1" algo="Sum"/><pk mz="668.43122493" i="383.505" sn="1.24461" a="7.37629" fwhm="0.0203936" res="32776.6" algo="Sum"/><pk mz="668.45065586" i="374.391" sn="1.21502" a="11.1453" fwhm="0.0407879" res="16388.5" algo="Sum"/><pk mz="668.51493017" i="427.662" sn="1.38818" a="18.6722" fwhm="0.060173" res="11109.9" algo="Sum"/><pk mz="668.60346025" i="1614.07" sn="5.23947" a="87.9109" fwhm="0.0524236" res="12753.9" algo="Sum"/><pk mz="668.68633764" i="1366.33" sn="4.43668" a="71.4752" fwhm="0.0682889" res="9792.03" algo="Sum"/><pk mz="668.73165181" i="820.411" sn="2.66441" a="8.10691" fwhm="0.0189962" res="35203.4" algo="Sum"/><pk mz="668.77757363" i="1464.83" sn="4.75822" a="101.907" fwhm="0.0666287" res="10037.4" algo="Sum"/><pk mz="668.86019123" i="512.492" sn="1.66473" a="25.1958" fwhm="0.052681" res="12696.4" algo="Sum"/><pk mz="668.93349465" i="520.52" sn="1.69096" a="28.8953" fwhm="0.0457629" res="14617.4" algo="Sum"/><pk mz="669.25616560" i="427.455" sn="1.38874" a="17.4495" fwhm="0.0561171" res="11926.1" algo="Sum"/><pk mz="669.30593197" i="461.097" sn="1.49824" a="23.3139" fwhm="0.0531596" res="12590.5" algo="Sum"/><pk mz="669.43451008" i="1426.77" sn="4.63567" a="67.5501" fwhm="0.0512731" res="13056.2" algo="Sum"/><pk mz="669.52549635" i="402.1" sn="1.30624" a="15.0347" fwhm="0.0485546" res="13789.1" algo="Sum"/><pk mz="669.61766358" i="665.045" sn="2.16066" a="42.9491" fwhm="0.0805279" res="8315.35" algo="Sum"/><pk mz="669.69989064" i="659.607" sn="2.14325" a="38.9119" fwhm="0.058798" res="11389.8" algo="Sum"/><pk mz="669.72790424" i="634.398" sn="2.06157" a="12.0012" fwhm="0.0255169" res="26246.5" algo="Sum"/><pk mz="669.74829557" i="608.965" sn="1.97904" a="11.7782" fwhm="0.0204138" res="32808.6" algo="Sum"/><pk mz="669.77590888" i="644.633" sn="2.09496" a="29.7872" fwhm="0.0530768" res="12619" algo="Sum"/><pk mz="669.83621716" i="381.233" sn="1.23895" a="12.6614" fwhm="0.0459341" res="14582.6" algo="Sum"/><pk mz="670.26699720" i="713.999" sn="2.31778" a="51.1548" fwhm="0.0445" res="15062.2" algo="Sum"/><pk mz="670.43548152" i="840.947" sn="2.73011" a="43.6556" fwhm="0.0712733" res="9406.55" algo="Sum"/><pk mz="670.60381578" i="1637.24" sn="5.31585" a="86.1851" fwhm="0.0456773" res="14681.3" algo="Sum"/><pk mz="670.68404323" i="1970.41" sn="6.39836" a="84.4667" fwhm="0.0452499" res="14821.8" algo="Sum"/><pk mz="670.77817338" i="1243.64" sn="4.03839" a="75.1527" fwhm="0.0591678" res="11336.9" algo="Sum"/><pk mz="670.86109370" i="771.304" sn="2.50415" a="40.378" fwhm="0.0551322" res="12168.2" algo="Sum"/><pk mz="671.23284195" i="383.411" sn="1.2454" a="7.0632" fwhm="0.0204363" res="32845.2" algo="Sum"/><pk mz="671.25680850" i="396.631" sn="1.28839" a="11.202" fwhm="0.0408733" res="16422.9" algo="Sum"/><pk mz="671.28030530" i="409.877" sn="1.3314" a="9.549" fwhm="0.0306557" res="21897.4" algo="Sum"/><pk mz="671.31185806" i="379.009" sn="1.23103" a="10.6253" fwhm="0.040875" res="16423.5" algo="Sum"/><pk mz="671.34096822" i="379.938" sn="1.2341" a="9.30789" fwhm="0.0310084" res="21650.3" algo="Sum"/><pk mz="671.38249426" i="478.774" sn="1.55476" a="11.3486" fwhm="0.0306579" res="21899.2" algo="Sum"/><pk mz="671.44296190" i="1427.65" sn="4.63641" a="66.0847" fwhm="0.0481488" res="13945.2" algo="Sum"/><pk mz="671.56842888" i="1084.24" sn="3.52116" a="44.2588" fwhm="0.0454625" res="14771.9" algo="Sum"/><pk mz="671.60777369" i="770.554" sn="2.50244" a="36.6549" fwhm="0.0542428" res="12381.5" algo="Sum"/><pk mz="671.68776908" i="713.043" sn="2.31516" a="41.6474" fwhm="0.0812547" res="8266.45" algo="Sum"/><pk mz="671.71965127" i="696.496" sn="2.26151" a="26.2158" fwhm="0.0326676" res="20562.3" algo="Sum"/><pk mz="671.77402132" i="541.138" sn="1.75683" a="18.105" fwhm="0.0388357" res="17297.8" algo="Sum"/><pk mz="671.83525249" i="445.691" sn="1.44674" a="12.2858" fwhm="0.040891" res="16429.9" algo="Sum"/><pk mz="672.28902217" i="489.413" sn="1.58817" a="19.3303" fwhm="0.0390641" res="17209.9" algo="Sum"/><pk mz="672.44623640" i="971.678" sn="3.15368" a="50.8854" fwhm="0.0580595" res="11582" algo="Sum"/><pk mz="672.57893972" i="892.487" sn="2.89667" a="31.1728" fwhm="0.0362865" res="18535.2" algo="Sum"/><pk mz="672.61792442" i="1220.29" sn="3.96107" a="59.387" fwhm="0.0555584" res="12106.5" algo="Sum"/><pk mz="672.68232226" i="1596.75" sn="5.18423" a="70.1667" fwhm="0.0539398" res="12471" algo="Sum"/><pk mz="672.76926890" i="1765.31" sn="5.73149" a="96.723" fwhm="0.0519488" res="12950.6" algo="Sum"/><pk mz="672.85629661" i="624.614" sn="2.0281" a="36.8195" fwhm="0.0788357" res="8534.91" algo="Sum"/><pk mz="672.91523240" i="469.758" sn="1.52498" a="13.1256" fwhm="0.0358084" res="18792.1" algo="Sum"/><pk mz="673.10966687" i="588.605" sn="1.9102" a="32.4912" fwhm="0.0455758" res="14769" algo="Sum"/><pk mz="673.33583174" i="994.081" sn="3.22602" a="47.2707" fwhm="0.0467245" res="14410.8" algo="Sum"/><pk mz="673.37638448" i="553.422" sn="1.796" a="7.89248" fwhm="0.0153517" res="43863.4" algo="Sum"/><pk mz="673.42863706" i="1069.09" sn="3.47005" a="62.4479" fwhm="0.0666464" res="10104.5" algo="Sum"/><pk mz="673.47642675" i="687.095" sn="2.23029" a="16.5993" fwhm="0.0307056" res="21933.3" algo="Sum"/><pk mz="673.51806278" i="1089.13" sn="3.53575" a="50.3622" fwhm="0.0444822" res="15141.3" algo="Sum"/><pk mz="673.62190281" i="695.623" sn="2.25885" a="36.277" fwhm="0.0716548" res="9400.93" algo="Sum"/><pk mz="673.67251903" i="647.121" sn="2.10131" a="27.9416" fwhm="0.0614208" res="10968.2" algo="Sum"/><pk mz="673.71546534" i="629.424" sn="2.04376" a="20.654" fwhm="0.0409484" res="16452.8" algo="Sum"/><pk mz="673.75999368" i="645.639" sn="2.09634" a="23.4055" fwhm="0.0511869" res="13162.7" algo="Sum"/><pk mz="673.82147159" i="407.352" sn="1.3225" a="13.362" fwhm="0.0711453" res="9471.07" algo="Sum"/><pk mz="673.92765388" i="517.993" sn="1.68104" a="21.8952" fwhm="0.0386844" res="17421.2" algo="Sum"/><pk mz="674.34120485" i="572.902" sn="1.85892" a="24.3868" fwhm="0.0582139" res="11583.8" algo="Sum"/><pk mz="674.39430776" i="633.516" sn="2.05586" a="21.7187" fwhm="0.0439286" res="15352.1" algo="Sum"/><pk mz="674.43700242" i="917.911" sn="2.97914" a="50.9246" fwhm="0.0647215" res="10420.6" algo="Sum"/><pk mz="674.53688647" i="852.612" sn="2.76859" a="42.5016" fwhm="0.0535414" res="12598.4" algo="Sum"/><pk mz="674.58781253" i="736.429" sn="2.39115" a="31.0572" fwhm="0.0563399" res="11973.5" algo="Sum"/><pk mz="674.63335280" i="1084.51" sn="3.52134" a="46.2771" fwhm="0.0560353" res="12039.4" algo="Sum"/><pk mz="674.67985174" i="1041.67" sn="3.38225" a="46.4039" fwhm="0.0571502" res="11805.4" algo="Sum"/><pk mz="674.76638854" i="1368.86" sn="4.44463" a="63.7279" fwhm="0.057723" res="11689.7" algo="Sum"/><pk mz="674.86373421" i="602.027" sn="1.95454" a="13.1358" fwhm="0.0307371" res="21956" algo="Sum"/><pk mz="674.87991601" i="579.982" sn="1.8829" a="18.3437" fwhm="0.0464646" res="14524.6" algo="Sum"/><pk mz="674.94828531" i="821.389" sn="2.66711" a="46.8438" fwhm="0.0519345" res="12996.1" algo="Sum"/><pk mz="675.33514434" i="453.411" sn="1.47106" a="14.9217" fwhm="0.0512464" res="13178.2" algo="Sum"/><pk mz="675.44517575" i="1220.51" sn="3.95932" a="58.3938" fwhm="0.0547197" res="12343.7" algo="Sum"/><pk mz="675.53716114" i="6968.09" sn="22.6062" a="277.207" fwhm="0.0328331" res="20574.9" algo="Sum"/><pk mz="675.67260479" i="1163.21" sn="3.77456" a="82.1389" fwhm="0.0622312" res="10857.5" algo="Sum"/><pk mz="675.72629204" i="632.064" sn="2.05101" a="9.05564" fwhm="0.0153785" res="43939.7" algo="Sum"/><pk mz="675.74958676" i="645.402" sn="2.09429" a="15.1762" fwhm="0.0287278" res="23522.5" algo="Sum"/><pk mz="675.76895492" i="587.377" sn="1.90604" a="14.1925" fwhm="0.0488557" res="13831.9" algo="Sum"/><pk mz="675.94853354" i="742.838" sn="2.40956" a="37.8748" fwhm="0.0421822" res="16024.5" algo="Sum"/><pk mz="676.21422802" i="438.655" sn="1.42154" a="17.1608" fwhm="0.0541571" res="12486.2" algo="Sum"/><pk mz="676.40994629" i="1291.16" sn="4.18404" a="49.5818" fwhm="0.0521052" res="12981.6" algo="Sum"/><pk mz="676.44432384" i="957.613" sn="3.10317" a="38.2634" fwhm="0.0450647" res="15010.5" algo="Sum"/><pk mz="676.54068236" i="3290.48" sn="10.6615" a="140.982" fwhm="0.0344248" res="19652.7" algo="Sum"/><pk mz="676.62890293" i="1667.47" sn="5.4021" a="65.5007" fwhm="0.0403219" res="16780.7" algo="Sum"/><pk mz="676.67536195" i="1138.23" sn="3.68751" a="49.3173" fwhm="0.0575827" res="11751.4" algo="Sum"/><pk mz="676.70751557" i="800.159" sn="2.59227" a="11.9508" fwhm="0.0153897" res="43971.5" algo="Sum"/><pk mz="676.75120189" i="930.976" sn="3.01608" a="25.9805" fwhm="0.04" res="16918.8" algo="Sum"/><pk mz="676.75929105" i="920.076" sn="2.98077" a="21.9535" fwhm="0.0581432" res="11639.5" algo="Sum"/><pk mz="676.80658711" i="877.34" sn="2.84231" a="45.8598" fwhm="0.066685" res="10149.3" algo="Sum"/><pk mz="676.86343819" i="417.295" sn="1.35191" a="12.5728" fwhm="0.0410438" res="16491.3" algo="Sum"/><pk mz="676.95619609" i="542.055" sn="1.75609" a="22.109" fwhm="0.0427287" res="15843.1" algo="Sum"/><pk mz="676.98713738" i="515.907" sn="1.67135" a="19.0966" fwhm="0.0474483" res="14267.9" algo="Sum"/><pk mz="677.37003527" i="521.389" sn="1.68939" a="16.5808" fwhm="0.0461911" res="14664.5" algo="Sum"/><pk mz="677.45808831" i="1451.01" sn="4.70116" a="76.1571" fwhm="0.0629167" res="10767.5" algo="Sum"/><pk mz="677.54429741" i="1081.61" sn="3.50422" a="57.1192" fwhm="0.0465757" res="14547.2" algo="Sum"/><pk mz="677.64239281" i="515.948" sn="1.67207" a="10.4338" fwhm="0.0205336" res="33001.7" algo="Sum"/><pk mz="677.67842590" i="627.263" sn="2.0333" a="26.3158" fwhm="0.0564687" res="12001" algo="Sum"/><pk mz="677.69803671" i="602.675" sn="1.95386" a="12.0446" fwhm="0.0205346" res="33002.8" algo="Sum"/><pk mz="677.72412176" i="591.614" sn="1.91841" a="17.7109" fwhm="0.0410699" res="16501.7" algo="Sum"/><pk mz="677.75485169" i="614.104" sn="1.99184" a="16.866" fwhm="0.0410708" res="16502.1" algo="Sum"/><pk mz="677.84672012" i="414.675" sn="1.34499" a="16.2145" fwhm="0.0540534" res="12540.3" algo="Sum"/><pk mz="678.23657983" i="385.085" sn="1.24891" a="19.7956" fwhm="0.0718987" res="9433.22" algo="Sum"/><pk mz="678.28976111" i="481.036" sn="1.55988" a="26.3101" fwhm="0.0562089" res="12067.3" algo="Sum"/><pk mz="678.36599340" i="397.039" sn="1.2875" a="16.6786" fwhm="0.0480317" res="14123.3" algo="Sum"/><pk mz="678.42915339" i="792.499" sn="2.56988" a="30.8194" fwhm="0.0555635" res="12210" algo="Sum"/><pk mz="678.46837689" i="796.003" sn="2.58124" a="30.1037" fwhm="0.0513654" res="13208.7" algo="Sum"/><pk mz="678.54558804" i="672.85" sn="2.18189" a="38.2091" fwhm="0.0679785" res="9981.76" algo="Sum"/><pk mz="678.62782932" i="1324.01" sn="4.29333" a="61.4792" fwhm="0.0450039" res="15079.3" algo="Sum"/><pk mz="678.71594490" i="1614.67" sn="5.2364" a="113.029" fwhm="0.0634295" res="10700.3" algo="Sum"/><pk mz="678.79864179" i="861.292" sn="2.7938" a="47.5637" fwhm="0.073372" res="9251.47" algo="Sum"/><pk mz="678.89738860" i="430.921" sn="1.39763" a="16.2991" fwhm="0.041208" res="16474.9" algo="Sum"/><pk mz="679.25233370" i="447.784" sn="1.4525" a="18.0932" fwhm="0.0478091" res="14207.6" algo="Sum"/><pk mz="679.29484000" i="484.573" sn="1.57174" a="27.1197" fwhm="0.0717904" res="9462.2" algo="Sum"/><pk mz="679.42366714" i="1138.23" sn="3.69385" a="55.1271" fwhm="0.0497524" res="13656.1" algo="Sum"/><pk mz="679.45628644" i="1045.93" sn="3.39433" a="64.9466" fwhm="0.0519108" res="13088.9" algo="Sum"/><pk mz="679.55650474" i="411.385" sn="1.3351" a="19.4873" fwhm="0.0638203" res="10648" algo="Sum"/><pk mz="679.67144904" i="567.701" sn="1.84182" a="15.8937" fwhm="0.0411287" res="16525.5" algo="Sum"/><pk mz="679.71677791" i="731.545" sn="2.37352" a="37.408" fwhm="0.0694725" res="9783.96" algo="Sum"/><pk mz="679.75319499" i="608.066" sn="1.97296" a="13.7201" fwhm="0.0306204" res="22199.3" algo="Sum"/><pk mz="679.77830735" i="527.12" sn="1.71057" a="19.4762" fwhm="0.0514155" res="13221.3" algo="Sum"/><pk mz="679.82199925" i="459.849" sn="1.49268" a="15.2607" fwhm="0.0313525" res="21683.2" algo="Sum"/><pk mz="680.22669481" i="383.052" sn="1.2446" a="10.7029" fwhm="0.0344796" res="19728.4" algo="Sum"/><pk mz="680.30450171" i="518.643" sn="1.68515" a="23.2883" fwhm="0.0499384" res="13622.9" algo="Sum"/><pk mz="680.42022664" i="695.498" sn="2.25961" a="37.4269" fwhm="0.0617031" res="11027.3" algo="Sum"/><pk mz="680.48246878" i="1114.7" sn="3.62132" a="57.267" fwhm="0.067402" res="10095.9" algo="Sum"/><pk mz="680.57521393" i="621.995" sn="2.02118" a="22.4226" fwhm="0.0514449" res="13229.2" algo="Sum"/><pk mz="680.62716991" i="903.453" sn="2.93651" a="48.6684" fwhm="0.0796438" res="8545.89" algo="Sum"/><pk mz="680.71296448" i="1824.53" sn="5.9299" a="106.594" fwhm="0.0583049" res="11675.1" algo="Sum"/><pk mz="680.78511298" i="669.012" sn="2.17395" a="6.81716" fwhm="0.00907707" res="75000.5" algo="Sum"/><pk mz="680.80977384" i="731.721" sn="2.37751" a="36.4104" fwhm="0.0603846" res="11274.6" algo="Sum"/><pk mz="680.89523909" i="670.377" sn="2.17804" a="43.4104" fwhm="0.0629747" res="10812.2" algo="Sum"/><pk mz="681.22032810" i="402.94" sn="1.31005" a="13.2811" fwhm="0.0444493" res="15325.8" algo="Sum"/><pk mz="681.24604247" i="435.655" sn="1.41641" a="20.2294" fwhm="0.0510721" res="13338.9" algo="Sum"/><pk mz="681.29131962" i="415.957" sn="1.35237" a="9.28469" fwhm="0.0308834" res="22060.1" algo="Sum"/><pk mz="681.42066436" i="579.578" sn="1.8843" a="26.3749" fwhm="0.0596657" res="11420.6" algo="Sum"/><pk mz="681.47907022" i="884.584" sn="2.87631" a="67.6173" fwhm="0.0788898" res="8638.36" algo="Sum"/><pk mz="681.64414613" i="498.209" sn="1.6198" a="22.5944" fwhm="0.0486369" res="14015" algo="Sum"/><pk mz="681.71667065" i="674.818" sn="2.19337" a="35.7219" fwhm="0.0699426" res="9746.8" algo="Sum"/><pk mz="681.75937761" i="558.457" sn="1.81511" a="25.1048" fwhm="0.0378238" res="18024.6" algo="Sum"/><pk mz="681.81457280" i="444.847" sn="1.44581" a="16.8908" fwhm="0.0514922" res="13241.1" algo="Sum"/><pk mz="682.23235712" i="392.739" sn="1.27915" a="17.7761" fwhm="0.0542729" res="12570.4" algo="Sum"/><pk mz="682.31864013" i="478.685" sn="1.55908" a="27.9331" fwhm="0.0544703" res="12526.4" algo="Sum"/><pk mz="682.42016974" i="440.519" sn="1.43453" a="30.8336" fwhm="0.0618283" res="11037.3" algo="Sum"/><pk mz="682.48820030" i="667.035" sn="2.17309" a="39.5518" fwhm="0.0644102" res="10596" algo="Sum"/><pk mz="682.57703882" i="845.466" sn="2.75443" a="38.7407" fwhm="0.0529245" res="12897.2" algo="Sum"/><pk mz="682.62661791" i="675.642" sn="2.20076" a="29.1139" fwhm="0.0597312" res="11428.3" algo="Sum"/><pk mz="682.71120899" i="1405.67" sn="4.57834" a="61.5155" fwhm="0.0521505" res="13091.2" algo="Sum"/><pk mz="682.74684344" i="1079.49" sn="3.5165" a="30.0689" fwhm="0.0412219" res="16562.7" algo="Sum"/><pk mz="682.79513582" i="1525.41" sn="4.97034" a="80.9165" fwhm="0.0569734" res="11984.4" algo="Sum"/><pk mz="682.88287062" i="544.88" sn="1.77527" a="23.7601" fwhm="0.0563523" res="12118.1" algo="Sum"/><pk mz="683.23950215" i="393.392" sn="1.28078" a="18.9321" fwhm="0.0521894" res="13091.5" algo="Sum"/><pk mz="683.32368393" i="407.291" sn="1.32581" a="20.7833" fwhm="0.0630854" res="10831.7" algo="Sum"/><pk mz="683.42947063" i="765.7" sn="2.49365" a="58.8936" fwhm="0.0725054" res="9425.91" algo="Sum"/><pk mz="683.49649174" i="644.181" sn="2.09793" a="32.4879" fwhm="0.0700616" res="9755.64" algo="Sum"/><pk mz="683.64913367" i="510.599" sn="1.66249" a="14.1021" fwhm="0.0360923" res="18941.7" algo="Sum"/><pk mz="683.65819525" i="524.888" sn="1.70916" a="10.3242" fwhm="0.0443233" res="15424.4" algo="Sum"/><pk mz="683.71737612" i="671.009" sn="2.18516" a="16.6135" fwhm="0.0309381" res="22099.5" algo="Sum"/><pk mz="683.73115196" i="637.974" sn="2.07754" a="21.041" fwhm="0.0737297" res="9273.49" algo="Sum"/><pk mz="683.77199516" i="539.065" sn="1.75519" a="10.8636" fwhm="0.0206263" res="33150.4" algo="Sum"/><pk mz="683.79207214" i="597.417" sn="1.94502" a="17.8386" fwhm="0.0402068" res="17006.9" algo="Sum"/><pk mz="684.15799980" i="510.677" sn="1.66232" a="25.035" fwhm="0.0530028" res="12907.9" algo="Sum"/><pk mz="684.21932375" i="404.179" sn="1.31655" a="9.8568" fwhm="0.0309493" res="22107.7" algo="Sum"/><pk mz="684.23610456" i="467.602" sn="1.52346" a="16.1079" fwhm="0.0485528" res="14092.6" algo="Sum"/><pk mz="684.38032839" i="398.432" sn="1.29841" a="17.6891" fwhm="0.044461" res="15392.8" algo="Sum"/><pk mz="684.43245186" i="486.52" sn="1.58547" a="27.9252" fwhm="0.0742389" res="9219.32" algo="Sum"/><pk mz="684.49801896" i="506.762" sn="1.65138" a="27.9943" fwhm="0.0737198" res="9285.13" algo="Sum"/><pk mz="684.57222273" i="964.952" sn="3.14429" a="45.2984" fwhm="0.0478486" res="14307" algo="Sum"/><pk mz="684.66415040" i="1297.89" sn="4.22909" a="62.6621" fwhm="0.063053" res="10858.5" algo="Sum"/><pk mz="684.71561779" i="967.211" sn="3.15159" a="29.0896" fwhm="0.041281" res="16586.7" algo="Sum"/><pk mz="684.75248530" i="1049.16" sn="3.41861" a="44.9168" fwhm="0.056763" res="12063.4" algo="Sum"/><pk mz="684.79434648" i="1123.78" sn="3.66177" a="44.3565" fwhm="0.056328" res="12157.3" algo="Sum"/><pk mz="684.88474490" i="455.687" sn="1.48482" a="8.89473" fwhm="0.0206431" res="33177.5" algo="Sum"/><pk mz="684.90706766" i="463.957" sn="1.51177" a="16.4859" fwhm="0.0415852" res="16470" algo="Sum"/><pk mz="685.15812737" i="426.56" sn="1.38901" a="23.0166" fwhm="0.0444192" res="15424.8" algo="Sum"/><pk mz="685.18622700" i="379.335" sn="1.23518" a="11.2693" fwhm="0.0361336" res="18962.6" algo="Sum"/><pk mz="685.22349002" i="409.801" sn="1.33446" a="11.4162" fwhm="0.0383708" res="17858" algo="Sum"/><pk mz="685.27335476" i="377.723" sn="1.23017" a="8.63426" fwhm="0.0309735" res="22124.5" algo="Sum"/><pk mz="685.42661345" i="32196.4" sn="104.85" a="1409.6" fwhm="0.0378529" res="18107.6" algo="Sum"/><pk mz="685.54673803" i="2217.92" sn="7.22279" a="108.657" fwhm="0.0444747" res="15414.3" algo="Sum"/><pk mz="685.62946114" i="749.665" sn="2.44133" a="28.8208" fwhm="0.0496955" res="13796.6" algo="Sum"/><pk mz="685.65892424" i="734.494" sn="2.39201" a="21.8322" fwhm="0.0361458" res="18969.2" algo="Sum"/><pk mz="685.71241812" i="664.991" sn="2.16589" a="9.80834" fwhm="0.0289107" res="23718.3" algo="Sum"/><pk mz="685.72915867" i="732.181" sn="2.38473" a="20.0929" fwhm="0.0413116" res="16598.9" algo="Sum"/><pk mz="685.74561837" i="652.48" sn="2.12514" a="12.5466" fwhm="0.0389529" res="17604.5" algo="Sum"/><pk mz="685.80863438" i="491.581" sn="1.60074" a="13.598" fwhm="0.0354369" res="19352.9" algo="Sum"/><pk mz="685.83580251" i="428.211" sn="1.39443" a="10.4326" fwhm="0.0309863" res="22133.5" algo="Sum"/><pk mz="685.88308102" i="495.833" sn="1.61453" a="25.9736" fwhm="0.0498244" res="13766" algo="Sum"/><pk mz="686.13949101" i="400.918" sn="1.30474" a="20.6806" fwhm="0.06247" res="10983.5" algo="Sum"/><pk mz="686.23840757" i="479.962" sn="1.56216" a="23.3348" fwhm="0.0500117" res="13721.6" algo="Sum"/><pk mz="686.42982409" i="15316.4" sn="49.9" a="704.544" fwhm="0.0393891" res="17426.9" algo="Sum"/><pk mz="686.56109527" i="1538.13" sn="5.01089" a="106.553" fwhm="0.072852" res="9424.05" algo="Sum"/><pk mz="686.65708351" i="1845.47" sn="6.01323" a="123.831" fwhm="0.0635901" res="10798.2" algo="Sum"/><pk mz="686.75251326" i="1018.77" sn="3.31952" a="78.6084" fwhm="0.0616209" res="11144.8" algo="Sum"/><pk mz="686.83558515" i="787.067" sn="2.56456" a="28.058" fwhm="0.0516811" res="13289.9" algo="Sum"/><pk mz="686.88233771" i="395.459" sn="1.28847" a="12.406" fwhm="0.0364896" res="18824.1" algo="Sum"/><pk mz="686.94531821" i="447.569" sn="1.45788" a="16.9421" fwhm="0.0537661" res="12776.6" algo="Sum"/><pk mz="687.22106528" i="511.429" sn="1.66636" a="24.6522" fwhm="0.0641479" res="10713.1" algo="Sum"/><pk mz="687.27054179" i="373.738" sn="1.2175" a="10.1695" fwhm="0.0413581" res="16617.5" algo="Sum"/><pk mz="687.34647877" i="404.135" sn="1.31621" a="12.0895" fwhm="0.0354664" res="19380.2" algo="Sum"/><pk mz="687.43342885" i="4528.82" sn="14.754" a="265.538" fwhm="0.0495027" res="13886.8" algo="Sum"/><pk mz="687.55780218" i="2213.52" sn="7.21389" a="142.46" fwhm="0.0555114" res="12385.9" algo="Sum"/><pk mz="687.66327559" i="747.376" sn="2.43564" a="28.4944" fwhm="0.0517123" res="13297.9" algo="Sum"/><pk mz="687.69074151" i="744.386" sn="2.4259" a="14.2452" fwhm="0.0206854" res="33245.3" algo="Sum"/><pk mz="687.73303065" i="616.214" sn="2.0082" a="15.1803" fwhm="0.0310289" res="22164.3" algo="Sum"/><pk mz="687.75744964" i="614.669" sn="2.00316" a="15.1501" fwhm="0.0310296" res="22164.6" algo="Sum"/><pk mz="687.94841834" i="417.274" sn="1.35959" a="17.0269" fwhm="0.0492762" res="13961.1" algo="Sum"/><pk mz="688.26862709" i="431.211" sn="1.40458" a="16.2324" fwhm="0.0508209" res="13543" algo="Sum"/><pk mz="688.44097514" i="1309.84" sn="4.26877" a="65.9449" fwhm="0.0510327" res="13490.2" algo="Sum"/><pk mz="688.56740163" i="1339.73" sn="4.36799" a="91.0555" fwhm="0.0759178" res="9069.9" algo="Sum"/><pk mz="688.65479877" i="1558.69" sn="5.08189" a="65.5527" fwhm="0.0548393" res="12557.7" algo="Sum"/><pk mz="688.74645193" i="1806.41" sn="5.88954" a="83.1771" fwhm="0.0546602" res="12600.5" algo="Sum"/><pk mz="688.82866934" i="719.694" sn="2.34638" a="23.625" fwhm="0.0465805" res="14787.9" algo="Sum"/><pk mz="689.07721634" i="600.647" sn="1.95796" a="29.3099" fwhm="0.0457658" res="15056.6" algo="Sum"/><pk mz="689.15095884" i="527.919" sn="1.72094" a="25.0128" fwhm="0.0397808" res="17323.7" algo="Sum"/><pk mz="689.20164377" i="388.122" sn="1.26516" a="11.2595" fwhm="0.041416" res="16641" algo="Sum"/><pk mz="689.41465387" i="671.953" sn="2.19248" a="23.2723" fwhm="0.0493666" res="13965.2" algo="Sum"/><pk mz="689.45124190" i="713.002" sn="2.3263" a="34.077" fwhm="0.0621354" res="11095.9" algo="Sum"/><pk mz="689.55366238" i="4722.88" sn="15.4086" a="211.999" fwhm="0.0366564" res="18811.3" algo="Sum"/><pk mz="689.68307286" i="692.979" sn="2.26091" a="42.9212" fwhm="0.0880389" res="7833.84" algo="Sum"/><pk mz="689.74100887" i="704.472" sn="2.29816" a="13.757" fwhm="0.020716" res="33295.1" algo="Sum"/><pk mz="689.75133796" i="680.793" sn="2.22092" a="19.9211" fwhm="0.041433" res="16647.4" algo="Sum"/><pk mz="689.81970847" i="453.696" sn="1.48019" a="12.9072" fwhm="0.0414348" res="16648.3" algo="Sum"/><pk mz="690.15371149" i="380.659" sn="1.2415" a="14.4435" fwhm="0.0494333" res="13961.3" algo="Sum"/><pk mz="690.18392218" i="380.702" sn="1.2417" a="8.62278" fwhm="0.0310843" res="22203.6" algo="Sum"/><pk mz="690.24804090" i="390.041" sn="1.2722" a="12.1969" fwhm="0.035171" res="19625.5" algo="Sum"/><pk mz="690.39062105" i="776.323" sn="2.53229" a="36.8358" fwhm="0.0513559" res="13443.3" algo="Sum"/><pk mz="690.41744036" i="783.789" sn="2.55664" a="28.4993" fwhm="0.0481988" res="14324.4" algo="Sum"/><pk mz="690.55656058" i="2246.98" sn="7.3283" a="95.6354" fwhm="0.0462574" res="14928.5" algo="Sum"/><pk mz="690.60547150" i="993.532" sn="3.2403" a="33.1287" fwhm="0.0466407" res="14806.9" algo="Sum"/><pk mz="690.66087462" i="988.651" sn="3.22438" a="50.7011" fwhm="0.0722656" res="9557.26" algo="Sum"/><pk mz="690.69347505" i="845.052" sn="2.75605" a="12.9372" fwhm="0.0155478" res="44423.8" algo="Sum"/><pk mz="690.74231957" i="1638.59" sn="5.34408" a="87.5222" fwhm="0.0558377" res="12370.5" algo="Sum"/><pk mz="690.82240450" i="621.378" sn="2.02656" a="14.5487" fwhm="0.0310987" res="22213.8" algo="Sum"/><pk mz="690.87353818" i="447.748" sn="1.4603" a="8.39273" fwhm="0.0207332" res="33322.1" algo="Sum"/><pk mz="690.92149664" i="705.819" sn="2.30185" a="34.1085" fwhm="0.0543899" res="12703.1" algo="Sum"/><pk mz="691.15183043" i="457.149" sn="1.49098" a="23.0153" fwhm="0.0415063" res="16651.7" algo="Sum"/><pk mz="691.23713181" i="405.056" sn="1.32127" a="11.68" fwhm="0.0397583" res="17386" algo="Sum"/><pk mz="691.41484216" i="881.652" sn="2.87622" a="41.8883" fwhm="0.0625641" res="11051.3" algo="Sum"/><pk mz="691.48676442" i="517.597" sn="1.68856" a="10.1194" fwhm="0.0243437" res="28405.2" algo="Sum"/><pk mz="691.55885137" i="770.69" sn="2.51385" a="40.6664" fwhm="0.0632815" res="10928.3" algo="Sum"/><pk mz="691.61809447" i="578.314" sn="1.88614" a="18.071" fwhm="0.0440138" res="15713.6" algo="Sum"/><pk mz="691.63669011" i="521.979" sn="1.70223" a="5.32565" fwhm="0.0149133" res="46377.2" algo="Sum"/><pk mz="691.67577128" i="690.507" sn="2.25167" a="29.9911" fwhm="0.056319" res="12281.4" algo="Sum"/><pk mz="691.71094465" i="633.07" sn="2.06455" a="12.2325" fwhm="0.0207456" res="33342.5" algo="Sum"/><pk mz="691.73715901" i="679.157" sn="2.21503" a="22.6785" fwhm="0.0466787" res="14819.1" algo="Sum"/><pk mz="691.82069237" i="418.9" sn="1.36627" a="13.5033" fwhm="0.0414952" res="16672.3" algo="Sum"/><pk mz="692.19584549" i="534.875" sn="1.74494" a="28.805" fwhm="0.063461" res="10907.4" algo="Sum"/><pk mz="692.25786905" i="373.824" sn="1.21984" a="21.0575" fwhm="0.0732252" res="9453.82" algo="Sum"/><pk mz="692.39094491" i="613.736" sn="2.00262" a="28.3338" fwhm="0.0491961" res="14074.1" algo="Sum"/><pk mz="692.41853871" i="605.884" sn="1.97679" a="21.3389" fwhm="0.0518911" res="13343.7" algo="Sum"/><pk mz="692.51755485" i="678.549" sn="2.2137" a="30.3851" fwhm="0.0561648" res="12330.1" algo="Sum"/><pk mz="692.56367706" i="648.895" sn="2.11696" a="21.5856" fwhm="0.0467063" res="14828.1" algo="Sum"/><pk mz="692.60765411" i="1421.95" sn="4.63864" a="80.7191" fwhm="0.059869" res="11568.7" algo="Sum"/><pk mz="692.66899265" i="869.551" sn="2.83738" a="24.224" fwhm="0.0363303" res="19065.9" algo="Sum"/><pk mz="692.69693695" i="774.131" sn="2.52636" a="11.8247" fwhm="0.0155703" res="44488.2" algo="Sum"/><pk mz="692.74039173" i="1139.46" sn="3.71925" a="68.6286" fwhm="0.083163" res="8329.91" algo="Sum"/><pk mz="692.78453572" i="940.123" sn="3.06856" a="18.9694" fwhm="0.0207618" res="33368.2" algo="Sum"/><pk mz="692.82723174" i="1466.56" sn="4.78686" a="64.4958" fwhm="0.0488275" res="14189.3" algo="Sum"/><pk mz="692.91747875" i="382.501" sn="1.24869" a="10.8537" fwhm="0.0415278" res="16685.6" algo="Sum"/><pk mz="692.96514061" i="436.294" sn="1.42456" a="20.7027" fwhm="0.0487699" res="14208.9" algo="Sum"/><pk mz="693.19560685" i="376.888" sn="1.23064" a="8.58443" fwhm="0.0262578" res="26399.6" algo="Sum"/><pk mz="693.20723744" i="383.33" sn="1.25165" a="10.9491" fwhm="0.0363444" res="19073.3" algo="Sum"/><pk mz="693.34418265" i="388.301" sn="1.26725" a="17.5755" fwhm="0.0522066" res="13280.8" algo="Sum"/><pk mz="693.45084306" i="702.197" sn="2.29145" a="32.9424" fwhm="0.0595517" res="11644.5" algo="Sum"/><pk mz="693.54803132" i="467.541" sn="1.52608" a="30.2266" fwhm="0.0827549" res="8380.75" algo="Sum"/><pk mz="693.61647416" i="633.39" sn="2.06771" a="30.7054" fwhm="0.0689181" res="10064.4" algo="Sum"/><pk mz="693.67302952" i="610.691" sn="1.99376" a="27.0871" fwhm="0.0550372" res="12603.7" algo="Sum"/><pk mz="693.71630356" i="614.75" sn="2.00659" a="24.7339" fwhm="0.0497827" res="13934.9" algo="Sum"/><pk mz="693.75489182" i="663.41" sn="2.16512" a="26.9537" fwhm="0.0559435" res="12401" algo="Sum"/><pk mz="693.78602171" i="531.377" sn="1.73389" a="18.0068" fwhm="0.0467481" res="14840.9" algo="Sum"/><pk mz="693.83264616" i="516.877" sn="1.68667" a="20.5324" fwhm="0.0535077" res="12967" algo="Sum"/><pk mz="694.19179506" i="483.888" sn="1.58005" a="32.6942" fwhm="0.0798254" res="8696.37" algo="Sum"/><pk mz="694.26939296" i="411.843" sn="1.3448" a="20.753" fwhm="0.0395274" res="17564.3" algo="Sum"/><pk mz="694.43543741" i="599.312" sn="1.95844" a="25.3104" fwhm="0.053848" res="12896.2" algo="Sum"/><pk mz="694.53017502" i="460.635" sn="1.50591" a="21.2026" fwhm="0.0614535" res="11301.7" algo="Sum"/><pk mz="694.60950403" i="1260.3" sn="4.12015" a="70.7611" fwhm="0.0565423" res="12284.8" algo="Sum"/><pk mz="694.69018643" i="1387.92" sn="4.53739" a="79.9737" fwhm="0.0529277" res="13125.3" algo="Sum"/><pk mz="694.75445491" i="869.968" sn="2.84392" a="16.2358" fwhm="0.0207912" res="33415.8" algo="Sum"/><pk mz="694.78933002" i="962.187" sn="3.14558" a="40.3527" fwhm="0.0609893" res="11392" algo="Sum"/><pk mz="694.82017383" i="906.122" sn="2.9627" a="36.5239" fwhm="0.0470602" res="14764.5" algo="Sum"/><pk mz="694.86235678" i="473.902" sn="1.54992" a="18.7592" fwhm="0.0458536" res="15153.9" algo="Sum"/><pk mz="694.93327239" i="405.569" sn="1.32768" a="15.0118" fwhm="0.0519846" res="13368" algo="Sum"/><pk mz="694.96298802" i="389.587" sn="1.27603" a="19.7292" fwhm="0.0549319" res="12651.4" algo="Sum"/><pk mz="695.09070926" i="460.66" sn="1.51082" a="25.2138" fwhm="0.0494597" res="14053.7" algo="Sum"/><pk mz="695.19665065" i="383.718" sn="1.25791" a="15.539" fwhm="0.0623928" res="11142.3" algo="Sum"/><pk mz="695.20642718" i="393.936" sn="1.29136" a="10.8754" fwhm="0.0363969" res="19100.7" algo="Sum"/><pk mz="695.27240500" i="373.145" sn="1.22322" a="10.1928" fwhm="0.041598" res="16714.1" algo="Sum"/><pk mz="695.38712798" i="894.216" sn="2.9312" a="47.2691" fwhm="0.0385475" res="18039.7" algo="Sum"/><pk mz="695.43868067" i="591.195" sn="1.93821" a="14.3206" fwhm="0.0312023" res="22288" algo="Sum"/><pk mz="695.46596463" i="589.99" sn="1.93454" a="8.42835" fwhm="0.0156014" res="44577.2" algo="Sum"/><pk mz="695.50420854" i="1029.46" sn="3.37584" a="57.2626" fwhm="0.0526015" res="13222.1" algo="Sum"/><pk mz="695.55903556" i="469.598" sn="1.53991" a="15.6179" fwhm="0.0468078" res="14859.9" algo="Sum"/><pk mz="695.64092729" i="700.295" sn="2.29649" a="25.0118" fwhm="0.0477632" res="14564.4" algo="Sum"/><pk mz="695.69495961" i="661.893" sn="2.17036" a="32.7428" fwhm="0.0624156" res="11146.2" algo="Sum"/><pk mz="695.75490251" i="629.159" sn="2.06344" a="20.5368" fwhm="0.0359243" res="19367.3" algo="Sum"/><pk mz="696.19882578" i="401.783" sn="1.31836" a="13.1483" fwhm="0.0468291" res="14866.8" algo="Sum"/><pk mz="696.39607262" i="565.224" sn="1.85512" a="24.889" fwhm="0.0457081" res="15235.7" algo="Sum"/><pk mz="696.41047304" i="556.505" sn="1.82663" a="17.1529" fwhm="0.0381245" res="18266.8" algo="Sum"/><pk mz="696.47122059" i="580.437" sn="1.90539" a="23.3695" fwhm="0.0563953" res="12349.8" algo="Sum"/><pk mz="696.50412890" i="579.977" sn="1.90378" a="25.1571" fwhm="0.0572482" res="12166.4" algo="Sum"/><pk mz="696.55611560" i="605.403" sn="1.98813" a="19.3164" fwhm="0.0433109" res="16082.7" algo="Sum"/><pk mz="696.60063995" i="886.22" sn="2.91061" a="38.7488" fwhm="0.0528662" res="13176.7" algo="Sum"/><pk mz="696.64313904" i="921.626" sn="3.02688" a="21.6747" fwhm="0.0312291" res="22307.5" algo="Sum"/><pk mz="696.68645901" i="1715.69" sn="5.63576" a="89.6541" fwhm="0.0628597" res="11083.2" algo="Sum"/><pk mz="696.78915628" i="856" sn="2.81267" a="57.8892" fwhm="0.0786629" res="8857.92" algo="Sum"/><pk mz="696.86462589" i="651.356" sn="2.14" a="32.7297" fwhm="0.0509642" res="13673.6" algo="Sum"/><pk mz="697.26023443" i="412.878" sn="1.35916" a="12.6729" fwhm="0.0429374" res="16239" algo="Sum"/><pk mz="697.36234300" i="445.175" sn="1.46543" a="16.6221" fwhm="0.0859248" res="8115.96" algo="Sum"/><pk mz="697.37257359" i="428" sn="1.40898" a="8.82998" fwhm="0.0208306" res="33478.3" algo="Sum"/><pk mz="697.42659814" i="587.237" sn="1.93327" a="21.7999" fwhm="0.0373249" res="18685.3" algo="Sum"/><pk mz="697.46813997" i="571.709" sn="1.88221" a="5.66926" fwhm="0.0167508" res="41637.8" algo="Sum"/><pk mz="697.51971604" i="5860.83" sn="19.2936" a="249.775" fwhm="0.0356759" res="19551.5" algo="Sum"/><pk mz="697.65281468" i="1127.82" sn="3.71155" a="54.9601" fwhm="0.04916" res="14191.5" algo="Sum"/><pk mz="697.78257277" i="552.116" sn="1.81702" a="12.9351" fwhm="0.031255" res="22325.5" algo="Sum"/><pk mz="697.80477975" i="477.122" sn="1.57027" a="11.5047" fwhm="0.0312555" res="22325.8" algo="Sum"/><pk mz="698.21303451" i="404.741" sn="1.33114" a="13.3983" fwhm="0.0468969" res="14888.3" algo="Sum"/><pk mz="698.38354064" i="442.306" sn="1.4547" a="17.2254" fwhm="0.0521139" res="13401.1" algo="Sum"/><pk mz="698.43307161" i="460.528" sn="1.51462" a="14.7161" fwhm="0.0393904" res="17731.1" algo="Sum"/><pk mz="698.47289655" i="492.856" sn="1.62095" a="16.6366" fwhm="0.0469051" res="14891.2" algo="Sum"/><pk mz="698.52422807" i="2541.48" sn="8.35865" a="131.272" fwhm="0.0440548" res="15855.8" algo="Sum"/><pk mz="698.68027474" i="1358.89" sn="4.46918" a="67.033" fwhm="0.0680076" res="10273.6" algo="Sum"/><pk mz="698.72223172" i="1024.28" sn="3.3686" a="24.6669" fwhm="0.0312761" res="22340.5" algo="Sum"/><pk mz="698.77310614" i="1809.43" sn="5.9507" a="99.2615" fwhm="0.0510304" res="13693.3" algo="Sum"/><pk mz="698.85775590" i="636.673" sn="2.09335" a="24.7483" fwhm="0.0573364" res="12188.7" algo="Sum"/><pk mz="699.40588534" i="635.52" sn="2.09372" a="22.557" fwhm="0.0485281" res="14412.4" algo="Sum"/><pk mz="699.43822854" i="488.648" sn="1.6097" a="7.36532" fwhm="0.0156459" res="44704.1" algo="Sum"/><pk mz="699.45818796" i="514.561" sn="1.69509" a="14.1441" fwhm="0.0398435" res="17555.1" algo="Sum"/><pk mz="699.52983803" i="1279.62" sn="4.21539" a="79.5424" fwhm="0.0521403" res="13416.3" algo="Sum"/><pk mz="699.68634230" i="776.775" sn="2.55896" a="22.8742" fwhm="0.0417299" res="16767" algo="Sum"/><pk mz="699.71583388" i="742.816" sn="2.44709" a="29.1381" fwhm="0.0521637" res="13413.8" algo="Sum"/><pk mz="699.76438920" i="627.063" sn="2.06559" a="23.6808" fwhm="0.0521659" res="13414.2" algo="Sum"/><pk mz="699.81206445" i="521.383" sn="1.71768" a="19.707" fwhm="0.0469512" res="14905.1" algo="Sum"/><pk mz="699.86395745" i="485.61" sn="1.59976" a="12.3956" fwhm="0.0417352" res="16769.2" algo="Sum"/><pk mz="700.20458227" i="389.315" sn="1.28267" a="12.4773" fwhm="0.0346826" res="20188.9" algo="Sum"/><pk mz="700.21375002" i="410.035" sn="1.35089" a="7.71234" fwhm="0.0388891" res="18005.4" algo="Sum"/><pk mz="700.40869274" i="530.589" sn="1.74835" a="21.6455" fwhm="0.057408" res="12200.5" algo="Sum"/><pk mz="700.45816408" i="589.948" sn="1.94396" a="30.6086" fwhm="0.0635074" res="11029.6" algo="Sum"/><pk mz="700.54493191" i="1060.35" sn="3.49465" a="71.3705" fwhm="0.0612712" res="11433.5" algo="Sum"/><pk mz="700.64104081" i="1217.79" sn="4.01289" a="77.7176" fwhm="0.0578938" res="12102.2" algo="Sum"/><pk mz="700.67394079" i="983.633" sn="3.24128" a="19.6665" fwhm="0.0208798" res="33557.5" algo="Sum"/><pk mz="700.70604533" i="957.361" sn="3.15471" a="23.5486" fwhm="0.0313203" res="22372.3" algo="Sum"/><pk mz="700.76744800" i="1445.79" sn="4.76419" a="71.3195" fwhm="0.0713474" res="9821.9" algo="Sum"/><pk mz="700.85060180" i="501.968" sn="1.6539" a="17.575" fwhm="0.0469854" res="14916.3" algo="Sum"/><pk mz="701.20346851" i="393.657" sn="1.29665" a="6.86332" fwhm="0.0208874" res="33570.6" algo="Sum"/><pk mz="701.22263949" i="439.34" sn="1.44699" a="11.7205" fwhm="0.0417756" res="16785.5" algo="Sum"/><pk mz="701.27672649" i="372.866" sn="1.22797" a="5.02241" fwhm="0.0156665" res="44762.7" algo="Sum"/><pk mz="701.40320277" i="24191.4" sn="79.6994" a="939.376" fwhm="0.033322" res="21049.2" algo="Sum"/><pk mz="701.55019449" i="16597.5" sn="54.6859" a="734.925" fwhm="0.0370063" res="18957.6" algo="Sum"/><pk mz="701.63609821" i="870.14" sn="2.86696" a="20.8793" fwhm="0.0313412" res="22387" algo="Sum"/><pk mz="701.66421204" i="777.834" sn="2.56283" a="19.8441" fwhm="0.0313417" res="22387.5" algo="Sum"/><pk mz="701.69862394" i="817.632" sn="2.69396" a="31.3689" fwhm="0.0522374" res="13432.9" algo="Sum"/><pk mz="701.73229551" i="762.117" sn="2.51105" a="17.8796" fwhm="0.0313433" res="22388.6" algo="Sum"/><pk mz="701.75363170" i="685.122" sn="2.25736" a="13.167" fwhm="0.0208958" res="33583.4" algo="Sum"/><pk mz="701.77524677" i="667.291" sn="2.19864" a="17.5741" fwhm="0.0417924" res="16791.9" algo="Sum"/><pk mz="701.80565346" i="473.176" sn="1.55889" a="13.2404" fwhm="0.0349057" res="20105.8" algo="Sum"/><pk mz="701.84185946" i="400.218" sn="1.31846" a="5.67743" fwhm="0.0156728" res="44781" algo="Sum"/><pk mz="701.85389328" i="388.612" sn="1.28018" a="9.13067" fwhm="0.0270914" res="25906.9" algo="Sum"/><pk mz="702.21861294" i="611.414" sn="2.01261" a="26.8254" fwhm="0.0526106" res="13347.5" algo="Sum"/><pk mz="702.27377355" i="400.825" sn="1.31916" a="12.6391" fwhm="0.0453828" res="15474.5" algo="Sum"/><pk mz="702.40652843" i="11186.2" sn="36.8209" a="480.059" fwhm="0.0353701" res="19858.8" algo="Sum"/><pk mz="702.55285145" i="8038.05" sn="26.4606" a="371.357" fwhm="0.0394552" res="17806.3" algo="Sum"/><pk mz="702.63449246" i="1681.79" sn="5.53633" a="83.3494" fwhm="0.0709698" res="9900.46" algo="Sum"/><pk mz="702.75394745" i="1015.32" sn="3.34236" a="72.3058" fwhm="0.0898386" res="7822.41" algo="Sum"/><pk mz="702.79890346" i="798.499" sn="2.6286" a="23.0989" fwhm="0.0405025" res="17352" algo="Sum"/><pk mz="702.85678421" i="985.378" sn="3.24378" a="56.3053" fwhm="0.055862" res="12582" algo="Sum"/><pk mz="702.91315063" i="373.08" sn="1.22816" a="7.65947" fwhm="0.0209129" res="33611.4" algo="Sum"/><pk mz="702.93026716" i="431.709" sn="1.42115" a="14.9899" fwhm="0.0366886" res="19159.4" algo="Sum"/><pk mz="703.21261471" i="506.056" sn="1.66496" a="14.353" fwhm="0.0663051" res="10605.7" algo="Sum"/><pk mz="703.22492571" i="485.013" sn="1.59575" a="14.9656" fwhm="0.0554961" res="12671.6" algo="Sum"/><pk mz="703.40783044" i="4688.62" sn="15.428" a="202.262" fwhm="0.0377557" res="18630.5" algo="Sum"/><pk mz="703.56833853" i="67604.7" sn="222.455" a="2476.97" fwhm="0.0315606" res="22292.6" algo="Sum"/><pk mz="703.71457743" i="927.225" sn="3.05106" a="26.0787" fwhm="0.0381456" res="18448.1" algo="Sum"/><pk mz="703.73975755" i="795.453" sn="2.61746" a="19.5361" fwhm="0.0313882" res="22420.5" algo="Sum"/><pk mz="703.85555587" i="446.751" sn="1.47003" a="22.8415" fwhm="0.0336192" res="20936.1" algo="Sum"/><pk mz="704.22231471" i="537.27" sn="1.76846" a="18.7998" fwhm="0.0523315" res="13456.9" algo="Sum"/><pk mz="704.40956756" i="1949.06" sn="6.41773" a="131.017" fwhm="0.0586383" res="12012.8" algo="Sum"/><pk mz="704.57173517" i="29111" sn="95.847" a="1117.17" fwhm="0.03441" res="20475.8" algo="Sum"/><pk mz="704.71889115" i="1531.03" sn="5.04086" a="70.2772" fwhm="0.0597439" res="11795.7" algo="Sum"/><pk mz="704.80630136" i="723.291" sn="2.38147" a="26.109" fwhm="0.0471177" res="14958.4" algo="Sum"/><pk mz="704.85000301" i="572.627" sn="1.88539" a="21.9691" fwhm="0.0369368" res="19082.6" algo="Sum"/><pk mz="705.12857759" i="529.39" sn="1.74377" a="21.1912" fwhm="0.0470453" res="14988.3" algo="Sum"/><pk mz="705.18519809" i="445.478" sn="1.46718" a="9.44672" fwhm="0.0260091" res="27113" algo="Sum"/><pk mz="705.20428020" i="431.808" sn="1.422" a="6.22014" fwhm="0.0157103" res="44888.1" algo="Sum"/><pk mz="705.22554514" i="437.226" sn="1.43977" a="20.0391" fwhm="0.0479502" res="14707.5" algo="Sum"/><pk mz="705.41243420" i="816.974" sn="2.68918" a="39.7549" fwhm="0.0590181" res="11952.5" algo="Sum"/><pk mz="705.48761882" i="1368.13" sn="4.50339" a="88.9341" fwhm="0.0707407" res="9972.87" algo="Sum"/><pk mz="705.57696092" i="9518.96" sn="31.3329" a="408.072" fwhm="0.036812" res="19167.1" algo="Sum"/><pk mz="705.65237186" i="846.125" sn="2.78513" a="33.1232" fwhm="0.0523844" res="13470.7" algo="Sum"/><pk mz="705.67709605" i="764.097" sn="2.51513" a="14.7899" fwhm="0.0261928" res="26941.6" algo="Sum"/><pk mz="705.71193579" i="759.534" sn="2.50058" a="22.331" fwhm="0.0366706" res="19244.6" algo="Sum"/><pk mz="705.73506765" i="732.055" sn="2.41036" a="24.1321" fwhm="0.0356318" res="19806.3" algo="Sum"/><pk mz="705.77646017" i="587.322" sn="1.93481" a="19.6235" fwhm="0.0404379" res="17453.3" algo="Sum"/><pk mz="705.80778881" i="528.863" sn="1.74295" a="16.4414" fwhm="0.0464085" res="15208.6" algo="Sum"/><pk mz="706.13355595" i="475.03" sn="1.56722" a="26.9275" fwhm="0.0586162" res="12046.7" algo="Sum"/><pk mz="706.17507004" i="397.082" sn="1.31025" a="11.7741" fwhm="0.0419229" res="16844.6" algo="Sum"/><pk mz="706.22076108" i="471.13" sn="1.55441" a="19.4016" fwhm="0.0489436" res="14429.3" algo="Sum"/><pk mz="706.35990231" i="392.121" sn="1.29335" a="16.9883" fwhm="0.0436768" res="16172.4" algo="Sum"/><pk mz="706.41226743" i="534.121" sn="1.76176" a="9.92752" fwhm="0.0366192" res="19290.8" algo="Sum"/><pk mz="706.42117858" i="510.255" sn="1.68304" a="12.6447" fwhm="0.0503845" res="14020.6" algo="Sum"/><pk mz="706.53307075" i="1672.48" sn="5.51657" a="65.0225" fwhm="0.0529692" res="13338.6" algo="Sum"/><pk mz="706.58206490" i="2926.94" sn="9.65534" a="127.017" fwhm="0.0464337" res="15217" algo="Sum"/><pk mz="706.71551921" i="1524.61" sn="5.03208" a="72.6088" fwhm="0.0616048" res="11471.8" algo="Sum"/><pk mz="706.81276334" i="666.78" sn="2.20069" a="35.3591" fwhm="0.0733989" res="9629.75" algo="Sum"/><pk mz="706.89135956" i="543.23" sn="1.79336" a="36.6052" fwhm="0.0621774" res="11369" algo="Sum"/><pk mz="707.15957530" i="434.596" sn="1.43529" a="21.4532" fwhm="0.0565061" res="12514.8" algo="Sum"/><pk mz="707.20654130" i="401.742" sn="1.32679" a="13.8919" fwhm="0.0471978" res="14983.9" algo="Sum"/><pk mz="707.35887731" i="504.899" sn="1.66776" a="26.5732" fwhm="0.0601122" res="11767.3" algo="Sum"/><pk mz="707.40992782" i="470.087" sn="1.55362" a="9.32403" fwhm="0.0209797" res="33718.8" algo="Sum"/><pk mz="707.42722777" i="494.259" sn="1.63352" a="12.1425" fwhm="0.03147" res="22479.4" algo="Sum"/><pk mz="707.48474073" i="790.437" sn="2.61171" a="42.7795" fwhm="0.0611555" res="11568.6" algo="Sum"/><pk mz="707.53197440" i="946.607" sn="3.12772" a="44.7228" fwhm="0.0585659" res="12080.9" algo="Sum"/><pk mz="707.59200014" i="851.974" sn="2.81606" a="43.7059" fwhm="0.0663097" res="10671" algo="Sum"/><pk mz="707.66111483" i="691.745" sn="2.28645" a="10.4871" fwhm="0.0157376" res="44966.2" algo="Sum"/><pk mz="707.68749755" i="756.912" sn="2.5017" a="21.4637" fwhm="0.0419677" res="16862.7" algo="Sum"/><pk mz="707.70818558" i="743.698" sn="2.45803" a="14.2627" fwhm="0.0209842" res="33725.7" algo="Sum"/><pk mz="707.80028255" i="508.627" sn="1.68064" a="14.035" fwhm="0.0324341" res="21822.8" algo="Sum"/><pk mz="708.16645298" i="507.63" sn="1.68204" a="26.8683" fwhm="0.0666248" res="10629.2" algo="Sum"/><pk mz="708.21671160" i="426.697" sn="1.41377" a="12.0623" fwhm="0.0367357" res="19278.7" algo="Sum"/><pk mz="708.23691975" i="385.937" sn="1.27872" a="9.21288" fwhm="0.0530472" res="13351.1" algo="Sum"/><pk mz="708.41614599" i="487.782" sn="1.61607" a="26.9986" fwhm="0.0733153" res="9662.6" algo="Sum"/><pk mz="708.45003307" i="467.521" sn="1.54912" a="6.64938" fwhm="0.0157464" res="44991.1" algo="Sum"/><pk mz="708.49256777" i="652.499" sn="2.16237" a="29.0229" fwhm="0.0564679" res="12546.8" algo="Sum"/><pk mz="708.53113372" i="559.832" sn="1.85548" a="16.7024" fwhm="0.0419928" res="16872.7" algo="Sum"/><pk mz="708.58359578" i="1085.8" sn="3.59923" a="59.4045" fwhm="0.0551223" res="12854.8" algo="Sum"/><pk mz="708.64206934" i="883.352" sn="2.92815" a="33.7788" fwhm="0.0502594" res="14099.7" algo="Sum"/><pk mz="708.70622730" i="1084.03" sn="3.59327" a="79.055" fwhm="0.0794789" res="8916.91" algo="Sum"/><pk mz="708.76969865" i="1186.23" sn="3.93225" a="33.5068" fwhm="0.0419996" res="16875.6" algo="Sum"/><pk mz="708.79954597" i="1564.05" sn="5.18546" a="93.9037" fwhm="0.0552535" res="12828.1" algo="Sum"/><pk mz="708.88487276" i="397.912" sn="1.31945" a="14.359" fwhm="0.0420038" res="16876.7" algo="Sum"/><pk mz="708.93076742" i="442.468" sn="1.46719" a="10.1484" fwhm="0.0315036" res="22503.2" algo="Sum"/><pk mz="708.94460547" i="391.762" sn="1.29917" a="14.106" fwhm="0.0454668" res="15592.6" algo="Sum"/><pk mz="709.15909590" i="454.505" sn="1.50837" a="30.5877" fwhm="0.0600959" res="11800.5" algo="Sum"/><pk mz="709.18648919" i="415.386" sn="1.37837" a="10.6491" fwhm="0.0315093" res="22507.2" algo="Sum"/><pk mz="709.44852119" i="556.105" sn="1.84553" a="24.1391" fwhm="0.0577774" res="12279" algo="Sum"/><pk mz="709.48486522" i="515.968" sn="1.71309" a="10.2664" fwhm="0.0323208" res="21951.3" algo="Sum"/><pk mz="709.54235807" i="884.839" sn="2.93859" a="58.7716" fwhm="0.0791571" res="8963.73" algo="Sum"/><pk mz="709.58559194" i="567.255" sn="1.8837" a="8.0555" fwhm="0.015759" res="45027.2" algo="Sum"/><pk mz="709.60770685" i="548.154" sn="1.82009" a="13.1078" fwhm="0.0315186" res="22513.9" algo="Sum"/><pk mz="709.65169313" i="602.372" sn="1.99949" a="23.4538" fwhm="0.0525322" res="13508.9" algo="Sum"/><pk mz="709.69554150" i="706.417" sn="2.34452" a="36.9298" fwhm="0.0623143" res="11389" algo="Sum"/><pk mz="709.73996650" i="674.061" sn="2.23772" a="22.5263" fwhm="0.0472822" res="15010.7" algo="Sum"/><pk mz="709.78584853" i="594.698" sn="1.97454" a="13.9676" fwhm="0.0315226" res="22516.8" algo="Sum"/><pk mz="709.81215721" i="566.353" sn="1.88038" a="17.2813" fwhm="0.0430782" res="16477.3" algo="Sum"/><pk mz="710.15968109" i="427.165" sn="1.42137" a="16.1933" fwhm="0.0538479" res="13188.3" algo="Sum"/><pk mz="710.17536227" i="440.806" sn="1.4667" a="18.626" fwhm="0.057808" res="12285.1" algo="Sum"/><pk mz="710.43513787" i="515.665" sn="1.71608" a="19.3898" fwhm="0.0525613" res="13516.3" algo="Sum"/><pk mz="710.50248997" i="517.863" sn="1.72286" a="15.4716" fwhm="0.0473072" res="15018.9" algo="Sum"/><pk mz="710.57675597" i="1034.62" sn="3.44133" a="45.6433" fwhm="0.0595343" res="11935.6" algo="Sum"/><pk mz="710.66928220" i="1303.57" sn="4.33741" a="75.5902" fwhm="0.0808035" res="8795.03" algo="Sum"/><pk mz="710.76495508" i="1294.84" sn="4.30896" a="74.1138" fwhm="0.0603031" res="11786.5" algo="Sum"/><pk mz="710.93478224" i="375.103" sn="1.24816" a="11.6455" fwhm="0.0473221" res="15023.3" algo="Sum"/><pk mz="711.06667302" i="531.529" sn="1.76808" a="24.6246" fwhm="0.0448248" res="15863.2" algo="Sum"/><pk mz="711.17358391" i="395.767" sn="1.31733" a="12.3664" fwhm="0.0473296" res="15026" algo="Sum"/><pk mz="711.18970871" i="380.588" sn="1.26701" a="9.26006" fwhm="0.0315538" res="22538.9" algo="Sum"/><pk mz="711.25221898" i="379.972" sn="1.26558" a="13.6804" fwhm="0.042334" res="16801" algo="Sum"/><pk mz="711.39141333" i="436.94" sn="1.45548" a="12.8002" fwhm="0.0420774" res="16906.7" algo="Sum"/><pk mz="711.40998856" i="425.109" sn="1.41607" a="6.55434" fwhm="0.0157793" res="45085.1" algo="Sum"/><pk mz="711.45735388" i="533.633" sn="1.77757" a="13.3475" fwhm="0.0315597" res="22543.2" algo="Sum"/><pk mz="711.53557728" i="3868.1" sn="12.8852" a="211.242" fwhm="0.042073" res="16911.9" algo="Sum"/><pk mz="711.62334999" i="627.956" sn="2.09223" a="12.1627" fwhm="0.0210421" res="33819" algo="Sum"/><pk mz="711.65959000" i="721.845" sn="2.40559" a="23.3198" fwhm="0.0372838" res="19087.6" algo="Sum"/><pk mz="711.68337293" i="737.2" sn="2.45684" a="32.477" fwhm="0.0416576" res="17084.1" algo="Sum"/><pk mz="711.72743738" i="700.706" sn="2.33528" a="24.0131" fwhm="0.0473485" res="15031.7" algo="Sum"/><pk mz="711.76384599" i="625.312" sn="2.08391" a="30.0432" fwhm="0.067378" res="10563.7" algo="Sum"/><pk mz="712.17674109" i="385.576" sn="1.28597" a="16.3187" fwhm="0.0575253" res="12380.2" algo="Sum"/><pk mz="712.20134821" i="388.177" sn="1.29521" a="7.35554" fwhm="0.0210507" res="33832.6" algo="Sum"/><pk mz="712.24880667" i="669.016" sn="2.23387" a="34.9573" fwhm="0.0602928" res="11813.2" algo="Sum"/><pk mz="712.38590540" i="399.614" sn="1.33566" a="15.1912" fwhm="0.0456067" res="15620.2" algo="Sum"/><pk mz="712.40499827" i="414.942" sn="1.38678" a="8.16449" fwhm="0.0210537" res="33837.5" algo="Sum"/><pk mz="712.44501182" i="471.005" sn="1.57386" a="19.7579" fwhm="0.0578991" res="12304.9" algo="Sum"/><pk mz="712.46945075" i="456.761" sn="1.52626" a="8.72109" fwhm="0.0210547" res="33839" algo="Sum"/><pk mz="712.53848929" i="2038.51" sn="6.81166" a="99.2495" fwhm="0.0545017" res="13073.7" algo="Sum"/><pk mz="712.66668446" i="1592.92" sn="5.32275" a="125.805" fwhm="0.0732377" res="9730.88" algo="Sum"/><pk mz="712.76183661" i="1103.45" sn="3.68695" a="58.7866" fwhm="0.0701476" res="10160.9" algo="Sum"/><pk mz="712.83967169" i="590.7" sn="1.97375" a="24.2914" fwhm="0.0579157" res="12308.2" algo="Sum"/><pk mz="713.18576237" i="379.108" sn="1.26717" a="9.27017" fwhm="0.0315979" res="22570.6" algo="Sum"/><pk mz="713.24053293" i="410.883" sn="1.3735" a="11.6129" fwhm="0.0644681" res="11063.5" algo="Sum"/><pk mz="713.25812950" i="451.996" sn="1.51083" a="18.8075" fwhm="0.0384268" res="18561.5" algo="Sum"/><pk mz="713.33275114" i="409.433" sn="1.36906" a="23.8343" fwhm="0.0808938" res="8818.14" algo="Sum"/><pk mz="713.41750788" i="483.76" sn="1.61825" a="24.3092" fwhm="0.0396312" res="18001.4" algo="Sum"/><pk mz="713.44909024" i="531.224" sn="1.77699" a="13.0872" fwhm="0.0316036" res="22574.9" algo="Sum"/><pk mz="713.49302009" i="1619.27" sn="5.41608" a="81.7265" fwhm="0.054502" res="13091.1" algo="Sum"/><pk mz="713.61366503" i="610.518" sn="2.04268" a="24.3204" fwhm="0.0526788" res="13546.5" algo="Sum"/><pk mz="713.66604576" i="765.008" sn="2.55968" a="38.4345" fwhm="0.073753" res="9676.43" algo="Sum"/><pk mz="713.69977157" i="730.744" sn="2.44504" a="31.3112" fwhm="0.0607136" res="11755.2" algo="Sum"/><pk mz="713.75114934" i="649.449" sn="2.17291" a="18.6975" fwhm="0.0400607" res="17816.8" algo="Sum"/><pk mz="713.82558679" i="430.783" sn="1.44145" a="10.7406" fwhm="0.031612" res="22580.8" algo="Sum"/><pk mz="713.85708850" i="477.978" sn="1.59935" a="20.4388" fwhm="0.0537462" res="13282" algo="Sum"/><pk mz="714.24611502" i="456.25" sn="1.52654" a="25.8055" fwhm="0.0714673" res="9994.02" algo="Sum"/><pk mz="714.43238622" i="521.21" sn="1.74817" a="24.5273" fwhm="0.0549498" res="13001.5" algo="Sum"/><pk mz="714.44783781" i="504.791" sn="1.69324" a="10.0556" fwhm="0.021084" res="33885.9" algo="Sum"/><pk mz="714.50701002" i="923.394" sn="3.09819" a="43.3454" fwhm="0.0571009" res="12513.1" algo="Sum"/><pk mz="714.53143877" i="927.842" sn="3.11298" a="33.6121" fwhm="0.0443067" res="16126.9" algo="Sum"/><pk mz="714.57697980" i="681.233" sn="2.28529" a="10.5896" fwhm="0.0158143" res="45185.6" algo="Sum"/><pk mz="714.58872861" i="691.698" sn="2.32037" a="7.14335" fwhm="0.0106852" res="66876.8" algo="Sum"/><pk mz="714.59744137" i="673.257" sn="2.25851" a="7.14564" fwhm="0.00952789" res="75000.6" algo="Sum"/><pk mz="714.66307949" i="1403.27" sn="4.70757" a="84.4967" fwhm="0.0689622" res="10363.1" algo="Sum"/><pk mz="714.74693434" i="1508.05" sn="5.05908" a="94.8019" fwhm="0.070201" res="10181.4" algo="Sum"/><pk mz="714.82069867" i="584.722" sn="1.96161" a="8.75987" fwhm="0.015817" res="45193.1" algo="Sum"/><pk mz="714.84196996" i="625.363" sn="2.09782" a="30.6374" fwhm="0.0627502" res="11391.9" algo="Sum"/><pk mz="715.16436014" i="394.891" sn="1.32502" a="8.59476" fwhm="0.0316418" res="22601.9" algo="Sum"/><pk mz="715.19565853" i="395.312" sn="1.32643" a="8.75304" fwhm="0.0316424" res="22602.5" algo="Sum"/><pk mz="715.22507028" i="380.9" sn="1.27809" a="10.977" fwhm="0.0421906" res="16952.2" algo="Sum"/><pk mz="715.25155607" i="397.049" sn="1.33231" a="9.29905" fwhm="0.0316437" res="22603.3" algo="Sum"/><pk mz="715.43101707" i="463.483" sn="1.55571" a="22.7726" fwhm="0.0487226" res="14683.7" algo="Sum"/><pk mz="715.52195823" i="1162.26" sn="3.90262" a="87.6872" fwhm="0.0863901" res="8282.45" algo="Sum"/><pk mz="715.57010237" i="906.878" sn="3.0451" a="38.6469" fwhm="0.0524495" res="13643" algo="Sum"/><pk mz="715.64702374" i="743.692" sn="2.49655" a="33.8905" fwhm="0.055073" res="12994.5" algo="Sum"/><pk mz="715.69967748" i="832.382" sn="2.79419" a="37.9914" fwhm="0.0685834" res="10435.5" algo="Sum"/><pk mz="715.75185256" i="724.173" sn="2.43095" a="23.1903" fwhm="0.0474822" res="15074.1" algo="Sum"/><pk mz="715.87006309" i="389.052" sn="1.30604" a="14.1544" fwhm="0.0512526" res="13967.5" algo="Sum"/><pk mz="716.19542811" i="438.086" sn="1.47003" a="19.8528" fwhm="0.0633293" res="11309.1" algo="Sum"/><pk mz="716.25364861" i="423.758" sn="1.42249" a="11.0616" fwhm="0.0422209" res="16964.4" algo="Sum"/><pk mz="716.44291983" i="744.764" sn="2.50025" a="42.9988" fwhm="0.0624394" res="11474.2" algo="Sum"/><pk mz="716.52381728" i="1256.56" sn="4.21957" a="78.178" fwhm="0.0583996" res="12269.3" algo="Sum"/><pk mz="716.56742341" i="977.662" sn="3.28304" a="27.651" fwhm="0.0422306" res="16968" algo="Sum"/><pk mz="716.61772934" i="1058.96" sn="3.55602" a="39.574" fwhm="0.0526364" res="13614.5" algo="Sum"/><pk mz="716.65107921" i="1039.31" sn="3.49004" a="20.3816" fwhm="0.0211163" res="33938.3" algo="Sum"/><pk mz="716.66505788" i="1054.47" sn="3.54096" a="20.8832" fwhm="0.0211166" res="33938.4" algo="Sum"/><pk mz="716.69136102" i="1040.87" sn="3.49529" a="30.913" fwhm="0.042234" res="16969.5" algo="Sum"/><pk mz="716.74221217" i="1301.72" sn="4.37122" a="66.5111" fwhm="0.0740094" res="9684.47" algo="Sum"/><pk mz="716.83371939" i="522.636" sn="1.75498" a="2.69165" fwhm="0.00955771" res="75000.6" algo="Sum"/><pk mz="716.84820208" i="544.806" sn="1.82945" a="24.1525" fwhm="0.0633589" res="11314.1" algo="Sum"/><pk mz="716.90497065" i="393.026" sn="1.31987" a="11.6617" fwhm="0.0422404" res="16972" algo="Sum"/><pk mz="716.94580324" i="411.801" sn="1.38299" a="18.0458" fwhm="0.0531204" res="13496.6" algo="Sum"/><pk mz="717.07343816" i="447.705" sn="1.50327" a="21.773" fwhm="0.0662557" res="10822.8" algo="Sum"/><pk mz="717.19735512" i="399.933" sn="1.34322" a="9.78907" fwhm="0.0316867" res="22634" algo="Sum"/><pk mz="717.36630256" i="770.662" sn="2.5898" a="46.4098" fwhm="0.0530038" res="13534.3" algo="Sum"/><pk mz="717.44968535" i="743.631" sn="2.49908" a="40.8197" fwhm="0.0587731" res="12207.1" algo="Sum"/><pk mz="717.51871737" i="3481.55" sn="11.6998" a="167.741" fwhm="0.047546" res="15091.1" algo="Sum"/><pk mz="717.58548419" i="2846.89" sn="9.567" a="144.225" fwhm="0.0519414" res="13815.3" algo="Sum"/><pk mz="717.65976270" i="768.619" sn="2.58268" a="11.0964" fwhm="0.0308448" res="23266.8" algo="Sum"/><pk mz="717.68035938" i="814.962" sn="2.73815" a="37.6744" fwhm="0.0475007" res="15108.8" algo="Sum"/><pk mz="717.72609091" i="699.903" sn="2.35156" a="17.5084" fwhm="0.0316984" res="22642.4" algo="Sum"/><pk mz="717.74731562" i="697.429" sn="2.34323" a="16.8352" fwhm="0.031699" res="22642.6" algo="Sum"/><pk mz="717.82490158" i="414.676" sn="1.39302" a="7.85918" fwhm="0.0211337" res="33965.8" algo="Sum"/><pk mz="718.19369763" i="585.657" sn="1.96748" a="27.3538" fwhm="0.0636114" res="11290.3" algo="Sum"/><pk mz="718.36315859" i="457.099" sn="1.53566" a="19.3773" fwhm="0.0497877" res="14428.5" algo="Sum"/><pk mz="718.42650803" i="781.914" sn="2.62721" a="37.4314" fwhm="0.0487238" res="14744.9" algo="Sum"/><pk mz="718.45522859" i="743.328" sn="2.49749" a="23.7872" fwhm="0.0472294" res="15212" algo="Sum"/><pk mz="718.52562472" i="2271.22" sn="7.63001" a="102.427" fwhm="0.0508918" res="14118.7" algo="Sum"/><pk mz="718.57483775" i="2542.84" sn="8.54249" a="105.549" fwhm="0.0542386" res="13248.4" algo="Sum"/><pk mz="718.66872622" i="1035.48" sn="3.47861" a="19.7104" fwhm="0.0211459" res="33986.1" algo="Sum"/><pk mz="718.67897835" i="981.988" sn="3.29892" a="28.6102" fwhm="0.0370063" res="19420.5" algo="Sum"/><pk mz="718.73377298" i="1001.39" sn="3.36409" a="47.5803" fwhm="0.0634411" res="11329.2" algo="Sum"/><pk mz="718.76977766" i="812.358" sn="2.72905" a="12.2772" fwhm="0.0158606" res="45317.8" algo="Sum"/><pk mz="718.79341535" i="845.545" sn="2.84076" a="17.1251" fwhm="0.0211478" res="33989" algo="Sum"/><pk mz="718.82742046" i="1212.42" sn="4.07381" a="57.7271" fwhm="0.054802" res="13116.8" algo="Sum"/><pk mz="719.16677182" i="440.733" sn="1.48223" a="11.4157" fwhm="0.0419953" res="17124.9" algo="Sum"/><pk mz="719.19343311" i="505.311" sn="1.6994" a="23.2782" fwhm="0.0622878" res="11546.3" algo="Sum"/><pk mz="719.38185108" i="454.512" sn="1.52876" a="8.47187" fwhm="0.0211566" res="34002.7" algo="Sum"/><pk mz="719.45902825" i="720.095" sn="2.42205" a="21.0965" fwhm="0.0423154" res="17002.3" algo="Sum"/><pk mz="719.53120807" i="2377.33" sn="7.99618" a="133.824" fwhm="0.0648674" res="11092.3" algo="Sum"/><pk mz="719.68244009" i="729.073" sn="2.45244" a="28.5767" fwhm="0.0529026" res="13603.9" algo="Sum"/><pk mz="719.72094811" i="728.275" sn="2.44987" a="26.95" fwhm="0.0482473" res="14917.3" algo="Sum"/><pk mz="719.76259300" i="662.193" sn="2.22786" a="25.74" fwhm="0.0546381" res="13173.3" algo="Sum"/><pk mz="719.80940432" i="484.988" sn="1.63212" a="12.1177" fwhm="0.0317443" res="22675.2" algo="Sum"/><pk mz="720.19803952" i="572.172" sn="1.92619" a="27.7696" fwhm="0.0548384" res="13133.1" algo="Sum"/><pk mz="720.38797377" i="448.699" sn="1.50988" a="19.6114" fwhm="0.0515413" res="13976.9" algo="Sum"/><pk mz="720.42524900" i="491.439" sn="1.65361" a="18.8749" fwhm="0.0529047" res="13617.4" algo="Sum"/><pk mz="720.44926578" i="517.341" sn="1.74066" a="10.1105" fwhm="0.0211722" res="34028" algo="Sum"/><pk mz="720.54654721" i="1779.8" sn="5.98959" a="89.543" fwhm="0.0442017" res="16301.3" algo="Sum"/><pk mz="720.59079346" i="2340.17" sn="7.87734" a="170.268" fwhm="0.0818933" res="8799.14" algo="Sum"/><pk mz="720.70030065" i="1449.44" sn="4.8815" a="89.2288" fwhm="0.0900768" res="8000.95" algo="Sum"/><pk mz="720.78347726" i="813.945" sn="2.74125" a="19.7648" fwhm="0.0317658" res="22690.5" algo="Sum"/><pk mz="720.87860936" i="400.807" sn="1.35148" a="11.9989" fwhm="0.0370626" res="19450.3" algo="Sum"/><pk mz="721.16164880" i="425.75" sn="1.43777" a="15.8065" fwhm="0.0511974" res="14085.9" algo="Sum"/><pk mz="721.18773309" i="487.804" sn="1.64733" a="28.2012" fwhm="0.0705348" res="10224.6" algo="Sum"/><pk mz="721.39589094" i="435.39" sn="1.47016" a="29.0979" fwhm="0.0629322" res="11463.1" algo="Sum"/><pk mz="721.48355296" i="862.447" sn="2.91225" a="57.9014" fwhm="0.0662422" res="10891.6" algo="Sum"/><pk mz="721.58411384" i="1330.34" sn="4.49359" a="66.9696" fwhm="0.0705505" res="10227.9" algo="Sum"/><pk mz="721.65059634" i="710.416" sn="2.39999" a="21.2099" fwhm="0.0423798" res="17028.2" algo="Sum"/><pk mz="721.69054933" i="817.253" sn="2.76092" a="34.8265" fwhm="0.0582738" res="12384.5" algo="Sum"/><pk mz="721.76921262" i="563.072" sn="1.90176" a="16.5931" fwhm="0.0361854" res="19946.4" algo="Sum"/><pk mz="721.83901341" i="433.513" sn="1.46437" a="15.7524" fwhm="0.0432601" res="16686" algo="Sum"/><pk mz="722.18988497" i="430.032" sn="1.45358" a="26.998" fwhm="0.0596733" res="12102.4" algo="Sum"/><pk mz="722.21631346" i="432.596" sn="1.46224" a="19.536" fwhm="0.0635951" res="11356.5" algo="Sum"/><pk mz="722.27763073" i="607.271" sn="2.05267" a="36.4035" fwhm="0.0626999" res="11519.6" algo="Sum"/><pk mz="722.42128884" i="435.343" sn="1.47115" a="16.2071" fwhm="0.0482291" res="14979" algo="Sum"/><pk mz="722.50457304" i="1228.95" sn="4.15609" a="52.7482" fwhm="0.0634788" res="11381.8" algo="Sum"/><pk mz="722.55196409" i="929.745" sn="3.14498" a="32.3844" fwhm="0.0477071" res="15145.6" algo="Sum"/><pk mz="722.60496882" i="1157.36" sn="3.91487" a="65.6452" fwhm="0.0463882" res="15577.3" algo="Sum"/><pk mz="722.69437140" i="1678.22" sn="5.67626" a="120.672" fwhm="0.0786854" res="9184.6" algo="Sum"/><pk mz="722.78690400" i="764.277" sn="2.58588" a="48.5885" fwhm="0.0897572" res="8052.69" algo="Sum"/><pk mz="722.85943886" i="498.009" sn="1.68529" a="35.7932" fwhm="0.0850052" res="8503.7" algo="Sum"/><pk mz="723.13838124" i="477.85" sn="1.62208" a="18.092" fwhm="0.0497151" res="14545.6" algo="Sum"/><pk mz="723.17494475" i="451.914" sn="1.53383" a="8.93008" fwhm="0.0212122" res="34092.4" algo="Sum"/><pk mz="723.18824738" i="474.826" sn="1.61157" a="10.878" fwhm="0.0272471" res="26541.9" algo="Sum"/><pk mz="723.21342580" i="391.401" sn="1.32848" a="12.0612" fwhm="0.0622291" res="11621.8" algo="Sum"/><pk mz="723.28289182" i="446.731" sn="1.516" a="20.0633" fwhm="0.0636415" res="11365" algo="Sum"/><pk mz="723.32822382" i="374.273" sn="1.27033" a="20.0347" fwhm="0.0617626" res="11711.4" algo="Sum"/><pk mz="723.42491020" i="432.392" sn="1.46822" a="25.0579" fwhm="0.0712271" res="10156.6" algo="Sum"/><pk mz="723.53515630" i="10476.2" sn="35.5735" a="416.183" fwhm="0.0360221" res="20085.9" algo="Sum"/><pk mz="723.64350265" i="701.485" sn="2.38202" a="21.2617" fwhm="0.0424382" res="17051.7" algo="Sum"/><pk mz="723.68541625" i="801.029" sn="2.72043" a="26.8141" fwhm="0.0477442" res="15157.6" algo="Sum"/><pk mz="723.70756335" i="782.519" sn="2.65782" a="30.8625" fwhm="0.0512321" res="14126.1" algo="Sum"/><pk mz="723.83593203" i="402.898" sn="1.36892" a="13.7963" fwhm="0.0470119" res="15396.9" algo="Sum"/><pk mz="723.86092571" i="396.586" sn="1.34748" a="9.05663" fwhm="0.0315628" res="22934" algo="Sum"/><pk mz="724.13852309" i="439.477" sn="1.49267" a="26.6328" fwhm="0.0527949" res="13716.1" algo="Sum"/><pk mz="724.19379451" i="434.667" sn="1.47659" a="18.8069" fwhm="0.0413709" res="17504.9" algo="Sum"/><pk mz="724.26742692" i="378.135" sn="1.28408" a="18.1989" fwhm="0.0431093" res="16800.7" algo="Sum"/><pk mz="724.40478365" i="409.498" sn="1.39146" a="17.5461" fwhm="0.0493955" res="14665.4" algo="Sum"/><pk mz="724.53631074" i="5619.13" sn="19.0924" a="290.693" fwhm="0.0453255" res="15985.2" algo="Sum"/><pk mz="724.61464376" i="882.683" sn="2.99932" a="30.7246" fwhm="0.0477751" res="15167.2" algo="Sum"/><pk mz="724.69134867" i="1289.19" sn="4.38159" a="59.3473" fwhm="0.0628251" res="11535.1" algo="Sum"/><pk mz="724.73965558" i="1265.5" sn="4.30122" a="43.1216" fwhm="0.047779" res="15168.6" algo="Sum"/><pk mz="724.77537623" i="1379.49" sn="4.68865" a="78.0112" fwhm="0.0603676" res="12006" algo="Sum"/><pk mz="724.85313472" i="470.931" sn="1.60083" a="14.4626" fwhm="0.0424737" res="17065.9" algo="Sum"/><pk mz="724.88331342" i="495.032" sn="1.68258" a="14.5982" fwhm="0.0424746" res="17066.3" algo="Sum"/><pk mz="724.90772559" i="491.819" sn="1.67149" a="11.4962" fwhm="0.0261578" res="27712.9" algo="Sum"/><pk mz="725.13243582" i="444.823" sn="1.51293" a="18.2666" fwhm="0.0538467" res="13466.6" algo="Sum"/><pk mz="725.15890698" i="415.572" sn="1.4141" a="10.2453" fwhm="0.0318622" res="22759.2" algo="Sum"/><pk mz="725.18278012" i="396.474" sn="1.3499" a="5.99723" fwhm="0.0159313" res="45519.4" algo="Sum"/><pk mz="725.20700239" i="384.371" sn="1.30938" a="21.4322" fwhm="0.0564694" res="12842.5" algo="Sum"/><pk mz="725.46349791" i="518.265" sn="1.7669" a="18.7375" fwhm="0.0424917" res="17073" algo="Sum"/><pk mz="725.55086090" i="53589.1" sn="182.696" a="2021.39" fwhm="0.0328057" res="22116.6" algo="Sum"/><pk mz="725.69923381" i="925.08" sn="3.15379" a="31.7103" fwhm="0.047811" res="15178.5" algo="Sum"/><pk mz="725.73037686" i="843.704" sn="2.87636" a="20.5167" fwhm="0.0318748" res="22768.2" algo="Sum"/><pk mz="725.81457232" i="496.847" sn="1.69409" a="19.3146" fwhm="0.0977539" res="7424.92" algo="Sum"/><pk mz="725.87797716" i="399.408" sn="1.36185" a="14.1149" fwhm="0.0429011" res="16919.8" algo="Sum"/><pk mz="726.14794587" i="412.535" sn="1.40593" a="23.4541" fwhm="0.0626219" res="11595.8" algo="Sum"/><pk mz="726.17954815" i="412.116" sn="1.40478" a="10.3035" fwhm="0.0318843" res="22775.4" algo="Sum"/><pk mz="726.21713334" i="480.709" sn="1.63934" a="25.5608" fwhm="0.0616405" res="11781.5" algo="Sum"/><pk mz="726.45945074" i="652.598" sn="2.2293" a="31.0733" fwhm="0.0637854" res="11389.1" algo="Sum"/><pk mz="726.55433347" i="23952.5" sn="81.8286" a="986.94" fwhm="0.0352104" res="20634.7" algo="Sum"/><pk mz="726.64632440" i="1430.88" sn="4.88844" a="64.7116" fwhm="0.0515504" res="14095.8" algo="Sum"/><pk mz="726.69801505" i="1147.23" sn="3.92005" a="27.9456" fwhm="0.0318958" res="22783.5" algo="Sum"/><pk mz="726.73648837" i="1351.85" sn="4.61922" a="80.1746" fwhm="0.079667" res="9122.18" algo="Sum"/><pk mz="726.89036169" i="476.759" sn="1.62853" a="36.1238" fwhm="0.068193" res="10659.3" algo="Sum"/><pk mz="727.03517013" i="382.402" sn="1.30628" a="25.6342" fwhm="0.0513188" res="14167" algo="Sum"/><pk mz="727.14070945" i="378.061" sn="1.29158" a="19.5998" fwhm="0.00969513" res="75000.6" algo="Sum"/><pk mz="727.16611569" i="398.987" sn="1.36313" a="3.91719" fwhm="0.0106354" res="68372.4" algo="Sum"/><pk mz="727.19187985" i="434.382" sn="1.48439" a="12.1368" fwhm="0.0342145" res="21253.9" algo="Sum"/><pk mz="727.21086774" i="400.363" sn="1.36845" a="6.12036" fwhm="0.0228868" res="31774.3" algo="Sum"/><pk mz="727.22319072" i="401.008" sn="1.37074" a="5.88203" fwhm="0.0159537" res="45583.2" algo="Sum"/><pk mz="727.55951498" i="8894.19" sn="30.5193" a="428.951" fwhm="0.0394053" res="18463.5" algo="Sum"/><pk mz="727.63572673" i="811.878" sn="2.78612" a="16.0447" fwhm="0.0212777" res="34197.1" algo="Sum"/><pk mz="727.67188236" i="785.347" sn="2.69507" a="28.3905" fwhm="0.0478758" res="15199.2" algo="Sum"/><pk mz="727.70623893" i="812.32" sn="2.78763" a="20.5987" fwhm="0.0319179" res="22799.3" algo="Sum"/><pk mz="727.72378720" i="767.803" sn="2.63487" a="27.152" fwhm="0.071493" res="10179" algo="Sum"/><pk mz="727.75590032" i="726.104" sn="2.49174" a="13.9355" fwhm="0.0212795" res="34199.9" algo="Sum"/><pk mz="727.85651503" i="395.645" sn="1.35769" a="9.25511" fwhm="0.0319213" res="22801.6" algo="Sum"/><pk mz="728.14775204" i="404.039" sn="1.38785" a="15.9988" fwhm="0.0507082" res="14359.6" algo="Sum"/><pk mz="728.21915331" i="574.963" sn="1.97467" a="24.4946" fwhm="0.0508505" res="14320.8" algo="Sum"/><pk mz="728.39921257" i="396.711" sn="1.36353" a="14.9013" fwhm="0.0471627" res="15444.4" algo="Sum"/><pk mz="728.51720330" i="2276.19" sn="7.83145" a="65.4331" fwhm="0.0405534" res="17964.4" algo="Sum"/><pk mz="728.56079204" i="3688.67" sn="12.6934" a="197.021" fwhm="0.0613571" res="11874.1" algo="Sum"/><pk mz="728.64161373" i="1621.61" sn="5.58008" a="101.61" fwhm="0.0640088" res="11383.5" algo="Sum"/><pk mz="728.73723640" i="1209.37" sn="4.16156" a="79.7465" fwhm="0.0717717" res="10153.5" algo="Sum"/><pk mz="728.81507775" i="773.772" sn="2.66254" a="35.7407" fwhm="0.0644769" res="11303.5" algo="Sum"/><pk mz="729.15138410" i="375.482" sn="1.29271" a="10.996" fwhm="0.0343496" res="21227.4" algo="Sum"/><pk mz="729.17131297" i="401.71" sn="1.38313" a="7.72934" fwhm="0.0213" res="34233.4" algo="Sum"/><pk mz="729.20218178" i="398.183" sn="1.37092" a="9.78487" fwhm="0.0430114" res="16953.7" algo="Sum"/><pk mz="729.23626923" i="471.951" sn="1.62461" a="21.2754" fwhm="0.0639028" res="11411.6" algo="Sum"/><pk mz="729.36964328" i="389.666" sn="1.34258" a="8.90587" fwhm="0.0263332" res="27697.7" algo="Sum"/><pk mz="729.41892789" i="447.662" sn="1.54369" a="25.3161" fwhm="0.0762145" res="9570.61" algo="Sum"/><pk mz="729.52176895" i="1134.87" sn="3.92" a="50.0453" fwhm="0.0560554" res="13014.3" algo="Sum"/><pk mz="729.58451663" i="10020.9" sn="34.6138" a="415.481" fwhm="0.036937" res="19752.1" algo="Sum"/><pk mz="729.68946427" i="844.324" sn="2.91641" a="20.4922" fwhm="0.0319616" res="22830.2" algo="Sum"/><pk mz="729.71622476" i="767.752" sn="2.65192" a="18.7983" fwhm="0.0319574" res="22834.1" algo="Sum"/><pk mz="729.73876140" i="709.412" sn="2.45033" a="14.0676" fwhm="0.0266356" res="27397.2" algo="Sum"/><pk mz="729.80630278" i="508.741" sn="1.75718" a="17.1024" fwhm="0.0479461" res="15221.4" algo="Sum"/><pk mz="730.19765188" i="400.485" sn="1.38358" a="16.8836" fwhm="0.0351585" res="20768.7" algo="Sum"/><pk mz="730.22295249" i="507.175" sn="1.75241" a="16.5736" fwhm="0.0432631" res="16878.6" algo="Sum"/><pk mz="730.24291109" i="460.399" sn="1.59093" a="8.92465" fwhm="0.0213158" res="34258.3" algo="Sum"/><pk mz="730.41885722" i="747.02" sn="2.58138" a="41.5849" fwhm="0.056121" res="13015.1" algo="Sum"/><pk mz="730.46336052" i="548.429" sn="1.89487" a="11.1886" fwhm="0.0213188" res="34263.8" algo="Sum"/><pk mz="730.53281671" i="2693.09" sn="9.30395" a="127.591" fwhm="0.0496526" res="14712.9" algo="Sum"/><pk mz="730.58745709" i="4955.54" sn="17.1202" a="232.576" fwhm="0.0441042" res="16565" algo="Sum"/><pk mz="730.63179126" i="1807.22" sn="6.24349" a="55.3881" fwhm="0.0470358" res="15533.5" algo="Sum"/><pk mz="730.72677986" i="1606.42" sn="5.54941" a="97.0408" fwhm="0.081873" res="8925.12" algo="Sum"/><pk mz="730.79903395" i="711.662" sn="2.45873" a="21.1713" fwhm="0.0373164" res="19583.8" algo="Sum"/><pk mz="730.82044259" i="719.248" sn="2.48494" a="34.024" fwhm="0.0469365" res="15570.4" algo="Sum"/><pk mz="730.87768691" i="384.93" sn="1.3299" a="9.54313" fwhm="0.0319877" res="22848.7" algo="Sum"/><pk mz="731.18416134" i="466.969" sn="1.61258" a="20.0137" fwhm="0.0633191" res="11547.6" algo="Sum"/><pk mz="731.22102102" i="422.178" sn="1.4581" a="6.11559" fwhm="0.0159974" res="45708.7" algo="Sum"/><pk mz="731.23916465" i="428.343" sn="1.47957" a="18.9587" fwhm="0.0448128" res="16317.7" algo="Sum"/><pk mz="731.43193682" i="529.404" sn="1.82931" a="27.7609" fwhm="0.0592475" res="12345.4" algo="Sum"/><pk mz="731.53581517" i="1689.71" sn="5.83975" a="60.2561" fwhm="0.0504834" res="14490.6" algo="Sum"/><pk mz="731.60005164" i="14806.7" sn="51.173" a="602.678" fwhm="0.0359357" res="20358.6" algo="Sum"/><pk mz="731.71683053" i="855.986" sn="2.95834" a="30.4713" fwhm="0.0480086" res="15241.4" algo="Sum"/><pk mz="731.80174471" i="498.078" sn="1.721" a="14.272" fwhm="0.0666041" res="10987.3" algo="Sum"/><pk mz="732.17793811" i="459.775" sn="1.58922" a="18.6633" fwhm="0.0548801" res="13341.4" algo="Sum"/><pk mz="732.23449694" i="441.566" sn="1.52599" a="18.2054" fwhm="0.0586979" res="12474.6" algo="Sum"/><pk mz="732.43727072" i="830.758" sn="2.87151" a="51.4098" fwhm="0.064272" res="11395.9" algo="Sum"/><pk mz="732.54799554" i="7579.5" sn="26.2005" a="336.038" fwhm="0.0406667" res="18013.4" algo="Sum"/><pk mz="732.60301939" i="7319.98" sn="25.3034" a="369.084" fwhm="0.0428654" res="17090.8" algo="Sum"/><pk mz="732.72236337" i="1540.65" sn="5.32566" a="67.7533" fwhm="0.0640554" res="11438.9" algo="Sum"/><pk mz="732.83110541" i="645.846" sn="2.23247" a="28.0209" fwhm="0.0639034" res="11467.8" algo="Sum"/><pk mz="732.88186995" i="429.102" sn="1.48283" a="8.57356" fwhm="0.0213541" res="34320.4" algo="Sum"/><pk mz="732.91008408" i="468.803" sn="1.61972" a="27.3292" fwhm="0.0727233" res="10078.1" algo="Sum"/><pk mz="733.04502020" i="533.272" sn="1.84338" a="32.6469" fwhm="0.0631825" res="11602" algo="Sum"/><pk mz="733.17482076" i="438.055" sn="1.51492" a="16.4123" fwhm="0.0527341" res="13903.2" algo="Sum"/><pk mz="733.19651463" i="443.3" sn="1.53331" a="6.34883" fwhm="0.0160191" res="45770.2" algo="Sum"/><pk mz="733.22463060" i="420.235" sn="1.45367" a="16.8133" fwhm="0.053398" res="13731.3" algo="Sum"/><pk mz="733.38644143" i="374.352" sn="1.29475" a="15.1226" fwhm="0.0437969" res="16745.2" algo="Sum"/><pk mz="733.45200686" i="626.527" sn="2.16744" a="17.913" fwhm="0.0345776" res="21211.8" algo="Sum"/><pk mz="733.55149278" i="4103.14" sn="14.196" a="206.613" fwhm="0.0423331" res="17328.1" algo="Sum"/><pk mz="733.60977328" i="2821.45" sn="9.76162" a="147.941" fwhm="0.056187" res="13056.6" algo="Sum"/><pk mz="733.67892480" i="805.133" sn="2.78548" a="20.1558" fwhm="0.0320487" res="22892.6" algo="Sum"/><pk mz="733.72313865" i="762.529" sn="2.63817" a="25.8158" fwhm="0.0480745" res="15262.2" algo="Sum"/><pk mz="734.17345584" i="473.77" sn="1.64071" a="25.3229" fwhm="0.0658503" res="11149.1" algo="Sum"/><pk mz="734.22989347" i="421.326" sn="1.45917" a="16.492" fwhm="0.0404871" res="18134.9" algo="Sum"/><pk mz="734.42676130" i="491.082" sn="1.70064" a="19.5574" fwhm="0.0534415" res="13742.6" algo="Sum"/><pk mz="734.44842463" i="473.806" sn="1.64082" a="9.39031" fwhm="0.0488841" res="15024.3" algo="Sum"/><pk mz="734.56352010" i="8062.38" sn="27.9251" a="445.065" fwhm="0.0408886" res="17965" algo="Sum"/><pk mz="734.68401906" i="966.212" sn="3.34591" a="14.8537" fwhm="0.0160352" res="45816.9" algo="Sum"/><pk mz="734.72282289" i="1087.4" sn="3.76561" a="52.7517" fwhm="0.0654258" res="11229.9" algo="Sum
[truncated: 155,990 more chars]
