# Supplementary material for: Diagnosing Impaired Glucose Tolerance Using Direct Infusion Mass Spectrometry of Blood Plasma
Source: PLoS One. 2014 Sep 9;9(9):e105343. doi: 10.1371/journal.pone.0105343 (PMC4159123; doi:10.1371/journal.pone.0105343)
Supplement: Supporting Information S1 — Mass spectra of blood plasma metabolites obtained by direct infusion mass spectrometry (DIMS) of blood plasma samples from control subjects (n = 30) and patients with impaired glucose tolerance (n = 20). (ZIP) [file pone.0105343.s002.zip › Mass spectra/Sample 47.xml]

<root><fileinfo appname="Bruker Compass DataAnalysis" appversion="4.1.335.0" date="2014-06-18T11:39:43" type="DataAnalysisResults" typeversion="1.1" subtype="MS Spectrum"/><generalinfo organisation="" user="111" hostname="TRIFONOVA-PC" os="Windows 7"/><analysis name="C:\Users\Trifonova\Desktop\Mass spectra\Diabetes\Plasma Sample 87 ST PM 20022013.d\analysis.baf"><info><DateTime>2013-02-20T15:11:40+04:00</DateTime><method>Tune_pos_Standard.m</method><sample><![CDATA[Plasma Sample 87 ST PM 20022013]]></sample><comment><![CDATA[Sample 87*. Diabetes. Human blood plasma after protein precipitation 50 fold in MeOH with 0.1% FA
]]></comment><operator>BDAL@DE</operator><instrument>maXis impact</instrument><instrument_serial_number>282001.00069</instrument_serial_number></info><DataAnalysis version="DataAnalysis 4.1.335.0" DataAnalysisResults=""><DataAnalysis_processing_parameters><find_compounds_chromatogram detect_version="3" detect_areamode="1" detect_areathresholdabs="0" detect_areathresholdrel="0" detect_intensitymode="1" detect_intensitythresholdabs="3000" detect_intensitythresholdrel="3" detect_sensitivity="0.333333" detect_skimratio="0" detect_smoothingwidth="3" detect_averageno="5" detect_averagemode="0" add_uv_or_ms_spectra="0" spectrum_load_mode="0" background_subtraction_mode="2" MS_peaksensmode2="1" MS_pc12="0.4" MS_pc22="4" MS_peaksens12="99" MS_peaksens22="99" MS_areamode2="2" MS_areathresholdabs2="1000" MS_areathresholdrel2="10" MS_intensitymode2="0" MS_intensitythresholdabs2="1000" MS_intensitythresholdrel2="10" MS_basesmoothmode2="1" MS_basesmoothpts2="8" MS_basesmoothmin2="12" MS_basesmoothforce2="0.1" MS_startendslope2="10" MS_valleyfilterused2="1" MS_valleyfilter2="10" MS_noisecorr2="0" UV_peaksensmode2="1" UV_pc12="0.4" UV_pc22="4" UV_peaksens12="99.9" UV_peaksens22="100" UV_areamode2="0" UV_areathresholdabs2="5" UV_areathresholdrel2="1" UV_intensitymode2="1" UV_intensitythresholdabs2="1" UV_intensitythresholdrel2="0.01" UV_basesmoothmode2="1" UV_basesmoothpts2="8" UV_basesmoothmin2="12" UV_basesmoothforce2="1" UV_startendslope2="10" UV_valleyfilterused2="1" UV_valleyfilter2="10" UV_noisecorr2="0" detect_delcmpdsinrng="1"/><auto_ms_n use_retention_time_window="0" retention_time_window="1" rt_unit="min" minimum_intensity_positive="1000" minimum_intensity_negative="1000" create_max_number_compounds="100000" spectrum_load_mode="0" background_type="0" create_auto_ms_n_traces="0" create_detailed_traces="0" merge_positive_negative_compounds="0" detect_delcmpdsinrng="1" detect_keep_cmpds_detectedneutralloss="0" add_uv_spectra="0" create_individual_MSMS_cmpds="0" advanced_precursor_determination="0"/><dissect_params dissect_addsmoothing="0" dissect_allow_wider_peaks="0" dissect_resolving_power="1" dissect_deletepeaksinrange="1" dissect_fullrange="1" dissect_cutoff="0.1" dissect_sensitivity="0.333333" dissect_maxoverlap="5" dissect_smoothwidth="1" spectrum_load_mode="0" add_uv_spectra="0"/><find_all_compounds min_time_points="20" min_correlation="0.7" background_type="0" load_spec_type="2" additional_smoothing="1" proteomics="1" chrom_sn_threshold="3" chrom_smoothingwidth="10" detect_delcmpdsinrng="1" add_MSMS_spectra="1"/><ms_peak_finder ms_peak_finder_type="3" ms_manually_use_peak_finder="1"><ms_peak_finder_apex minimum_intensity="100" peak_width="0.05" relative_threshold_base_peak="0.1" signal_to_noise="10"/><ms_peak_finder_centroid peak_width="1" signal_to_noise="1" relative_threshold_base_peak="2" minimum_intensity="100" centroid_percentage="80"/><ms_peak_finder_snap minimum_intensity="0" relative_threshold_base_peak="0" signal_to_noise="2" maximum_charge="12" quality_factor_threshold="0.9" number_of_patterns="500000" building_block_1="C 4.9384 N 1.3577 O 1.4773 S 0.0417 H 7.7583" building_block_2="" use_snap_2="1" add_detailed_results="0"/><ms_peak_finder_sumpeak minimum_intensity="100" peak_width="5" use_datapoints="1" sum_width="2" relative_threshold_base_peak="0.1" signal_to_noise="1" baseline_type="1" baseline_flatness="1" same_sumwidth_as_acquisition="1" use_resolution="0" res="10000" instrument_sum_width="2" use_sum_of_intensities="0"/><ms_peak_finder_ftms signal_to_noise="4" relative_threshold_base_peak="0.01" minimum_intensity="100" centroid_percentage="80" use_centroid="0"/></ms_peak_finder><deconvolution clear_prev_results="1" create_neutral_spectrum="0" incl_shifted_spectra="0" ret_residuals="0" incl_comp_details="0" show_comp_details="0" substance_class="1" extend_evelope="0" extend_before="1" extend_after="1" auto_apply="0"><deconvolution_detailed perf_deconv="1" rel_isotop_deconv="0" resolve_isotop="1" exclude_itraq_ions="1" abund_cutoff="2" envelope_cutoff="75" high_mass="4000" low_mass="250" mw_agreement="0" maximum_charge="10" max_charge_isotop="5" min_charge="1" min_peaks="3" precursor_deconv="0" max_components="10" adduct_ion_name="+H" adduct_ion_mass="1.00728" apply_min_max_mass_boundaries="0"/><deconvolution_detailed perf_deconv="1" rel_isotop_deconv="0" resolve_isotop="1" exclude_itraq_ions="1" abund_cutoff="2" envelope_cutoff="75" high_mass="3000" low_mass="100" mw_agreement="5" maximum_charge="3" max_charge_isotop="0" min_charge="1" min_peaks="3" precursor_deconv="0" max_components="10" adduct_ion_name="+H" adduct_ion_mass="1.00728" apply_min_max_mass_boundaries="0"/><deconvolution_detailed perf_deconv="1" rel_isotop_deconv="0" resolve_isotop="1" exclude_itraq_ions="1" abund_cutoff="0.5" envelope_cutoff="75" high_mass="2000" low_mass="50" mw_agreement="5" maximum_charge="3" max_charge_isotop="4" min_charge="1" min_peaks="3" precursor_deconv="0" max_components="10" adduct_ion_name="+H" adduct_ion_mass="1.00728" apply_min_max_mass_boundaries="0"/><deconvolution_detailed perf_deconv="1" rel_isotop_deconv="1" resolve_isotop="0" exclude_itraq_ions="0" abund_cutoff="10" envelope_cutoff="75" high_mass="100000" low_mass="5000" mw_agreement="5" maximum_charge="100" max_charge_isotop="0" min_charge="1" min_peaks="3" precursor_deconv="0" max_components="10" adduct_ion_name="+H" adduct_ion_mass="1.00728" apply_min_max_mass_boundaries="1"/><max_entropy_deconvolution adduct_ion_name="-H" adduct_ion_mass="-1.00783" low_mass="5000" high_mass="100000" spacint_out="0" resolving_power="10000" peak_width="0.3" width="1" maxentx="0"/></deconvolution><mascot_export globalchargelimit_apply="1" globalchargelimit="1+, 2+ and 3+" prefer_fullscan_deconvolution_results="1" deconvolution_export_type="2" msmssignals="50" threshold="100" mssignals_deconv="2" mssignals_non_deconv="20" normalize_msms="0" single_charged="0"/><process_parameters baseline_flatness="0.8" baseline_addchild="1" baseline_disableoriginal="0" baseline_usesamecolor="1" smoothing_algorithm="1" smoothing_width="0.2" smoothing_cycles="1" smoothing_addchild="1" smoothing_disableoriginal="0" smoothing_usesamecolor="1"/><process_parameters baseline_flatness="0.8" baseline_addchild="1" baseline_disableoriginal="0" baseline_usesamecolor="1" smoothing_algorithm="1" smoothing_width="0.2" smoothing_cycles="1" smoothing_addchild="1" smoothing_disableoriginal="0" smoothing_usesamecolor="1"/><display_params mass_precision="4" time_precision="1" structure_size="30" chrom_peak_label="Index"/><calibration_params calibration_range="0.05" calibration_listname="Samples Recalibration Diabetes" calibration_listgroupname="ESI" calibration_fit_mode="2" calibration_intensitythreshold="1000"/><calibration_params calibration_range="0.05" calibration_listname="Lockmass 1222" calibration_listgroupname="ESI" calibration_intensitythreshold="1000" calibration_lockmassmode="0"/><library_search_params del_prev_res="1"><library_search_basic_params accept_score="50" allowmasses_above="0" allowmasses_below="0" desired_score="900" increasedepth="0" maxnr_spectra="10" match_all="0" sort_by="1" include_precursor_spectra="1" skip_low_frgamnet_spectra="1" min_effective_score="500" minmatch_score="250" min_score="400"/><library_search_basic_params add_int_range="5" extended="1" locnorm="0" root="0" hwfstp="50" hwscdp="7" intrangefac="1.9" locnormeqfac="1" locnormfac="2" locnormwin="25" masdisint="20" minsrcint="100" minspepresrc="15" threshfstp="40" maskadducts="0" maskprecursor="0"/><library_search_libraries_params add_unid="0" srcparallel="0" libraries="" librariey_unidentified=""/><library_search_match_params chrgdeconv="0" collenerg="0" fragampl="1" instrtp="2" ionmeth="1" isolwidth="0" msmsstg="2" ms_vs_msms="4" pkwidth="0" polarity="4" psd="0" precion="0" prodion="0" rgtgaspress="0" rgtion="0" refl="0" trgtgas="0" trgtgaspress="0" trapdrv="1"/><library_search_basic_params add_confirm_mode="0"/><library_search_basic_params accepted_deviation="1" apply_rt_match="0" match_columnname="1" max_deviation="5"/></library_search_params><masslist_layout layout_columntypes="1 2 6 5 3 11 4 " layout_columnwidth="30 60 45 48 45 36 48 "/><cmpdlist_layout layout_columntypes="14 20 1 23 12 26 31 6 52 " layout_columnwidth="23 55 49 60 50 37 272 61 0 "/><cmpdlist_layout layout_columntypes="24 1 2 3 5 18 18 40 7 9 8 " layout_columnwidth="-1 -1 -1 -1 -1 -1 -1 -1 -1 -1 -1 "/><cmpdlist_layout layout_columntypes="6 0 5 3 4 2 12 14 10 11 " layout_columnwidth="-1 -1 -1 -1 -1 -1 -1 -1 -1 -1 "/><cmpdlist_layout layout_columntypes="15 14 6 5 43 11 1 2 17 7 8 9 10 4 3 39 40 41 42 16 18 19 25 20 21 22 23 24 31 26 27 28 29 30 37 32 33 34 35 36 " layout_columnwidth="-1 -1 -1 -1 -1 -1 -1 -1 -1 -1 -1 -1 -1 -1 -1 -1 -1 -1 -1 -1 -1 -1 -1 -1 -1 -1 -1 -1 -1 -1 -1 -1 -1 -1 -1 -1 -1 -1 -1 -1 "/><exclusion_masses/><xml_export_parameters export_detailed_information="0" export_peptide_database_query_information="1"/><smf1D_params max_nr_formulae="500" z="1" rdb_min="0" rdb_max="80" tolerance_ppm="5" tolerance_abs="2" tolerance_ppm_MSn="5" tolerance_abs_MSn="2" use_rel_tolerance="1" use_rel_tolerance_MSn="0" lower_bound_formula="" upper_bound_formula="" electron_configuration="2" electron_configuration_MSn="0" sigma_limit="0.02" sigma_limit_MSn="0.05" HC_Ratio_min="0" HC_Ratio_max="3" filtering="1" patternsearch="0" validate_formulae="1" filter_by_elementratio="1" estimate_carbon_count="1" relative_threshold_base_peak="10" delete_previous_results="1" filter_criteriy="0" adducts_positive_mode="'M+H' " adducts_negative_mode="'M-H' " collect_adducts="0"/><smf3D_params tolerance_neutralloss="2" intensitythresholdabs2="100" intensity_threshold_abs_msms="100" auto_filter="0" nr_explained_peaks="5" highlight_unexplained_peaks="0"/><uv_parameters rt_offset="0"/><target_screening delta_rt="1.5" threshold_sigma="0.05" detection_tolerance="5" identification_tolerance="5" use_tolerance_ppm="0" compound_database="C:\BDALSystemData\BuildingBlocks\TargetScreeningDataBase.csv" use_sampleinfo_xml="0" rt_range_start="0" rt_range_end="0" additional_smoothing="0" create_chromatogram_time_slices="1" rt_window_halfwidth="45" enable_BPC="1" evaluate_qualifier_ions="1" qualifier_ion_intensity_threshold="0" group_id="':' " lc_method_id=":" ms_method_id=":" matrix_id=":" useDB="0" sortanalytes="4"/><automatic_calibration automatic_calibration="0/0" automatic_calibration_use_spectrum_type="0/0" automatic_calibration_retain_data="0/0" automatic_calibration_perform_lockmass="0/0"/><target_screening_scoring threshold1_qualityfactor="0.05" threshold1_massaccuracy="10" threshold1_retentiontime="20" threshold2_retentiontime="40" use_tolerance_ppm="0"/></DataAnalysis_processing_parameters><ms_spectrum info="+MS, 0.2-0.7min #12-41" msmsinfo="All MS" polarity="+" scanmode="fullscan" seq_nr_start="12" seq_nr_end="41" spec_index="0" spec_nrs="12/13/14/15/16/17/18/19/20/21/22/23/24/25/26/27/28/29/30/31/32/33/34/35/36/37/38/39/40/41" rt="0.4474" rt_unit="min"><ms_peaks><pk mz="80.94797706" i="1974.13" sn="528.472" a="11.4485" fwhm="0.0050665" res="15977.1" algo="Sum"/><pk mz="82.94493868" i="1877.21" sn="498.446" a="10.5913" fwhm="0.00505537" res="16407.3" algo="Sum"/><pk mz="84.04436965" i="2108.38" sn="556.344" a="11.7427" fwhm="0.00502047" res="16740.4" algo="Sum"/><pk mz="84.08074584" i="1683.13" sn="443.902" a="9.41996" fwhm="0.00500262" res="16807.3" algo="Sum"/><pk mz="84.95966822" i="2585.67" sn="677.468" a="14.6699" fwhm="0.00519535" res="16353" algo="Sum"/><pk mz="85.02823895" i="776.303" sn="203.294" a="4.41648" fwhm="0.00501399" res="16958.2" algo="Sum"/><pk mz="86.06007095" i="415.889" sn="108.247" a="2.52645" fwhm="0.00524389" res="16411.5" algo="Sum"/><pk mz="86.09634099" i="7052.14" sn="1835.47" a="40.2769" fwhm="0.00509755" res="16889.7" algo="Sum"/><pk mz="87.09972926" i="632.202" sn="163.364" a="3.73343" fwhm="0.00517325" res="16836.6" algo="Sum"/><pk mz="88.07568403" i="484.636" sn="124.35" a="2.7142" fwhm="0.0047965" res="18362.5" algo="Sum"/><pk mz="90.05490210" i="1822.54" sn="462.467" a="10.8326" fwhm="0.00525965" res="17121.9" algo="Sum"/><pk mz="90.97651922" i="18832.6" sn="4749.18" a="109.831" fwhm="0.00526413" res="17282.3" algo="Sum"/><pk mz="91.05439411" i="1188.8" sn="299.782" a="7.0031" fwhm="0.00530302" res="17170.3" algo="Sum"/><pk mz="93.05724295" i="4379.11" sn="1091.15" a="26.3434" fwhm="0.00529024" res="17590.4" algo="Sum"/><pk mz="93.06966109" i="581.969" sn="144.988" a="3.60586" fwhm="0.00612561" res="15193.5" algo="Sum"/><pk mz="94.06503298" i="9594.96" sn="2374.36" a="57.3689" fwhm="0.00547113" res="17193" algo="Sum"/><pk mz="95.06816536" i="760.63" sn="187.153" a="4.98486" fwhm="0.00597411" res="15913.4" algo="Sum"/><pk mz="95.08556517" i="785.818" sn="193.334" a="4.59116" fwhm="0.00548042" res="17350" algo="Sum"/><pk mz="96.07860947" i="1578.5" sn="385.736" a="9.77871" fwhm="0.00588443" res="16327.6" algo="Sum"/><pk mz="96.92171712" i="39804.4" sn="9666.44" a="247.771" fwhm="0.00545801" res="17757.7" algo="Sum"/><pk mz="97.02830234" i="509.706" sn="123.785" a="3.07296" fwhm="0.0052835" res="18364.4" algo="Sum"/><pk mz="97.10105601" i="1120.81" sn="272.15" a="6.6673" fwhm="0.00540155" res="17976.5" algo="Sum"/><pk mz="98.91893942" i="18599.9" sn="4441.86" a="110.491" fwhm="0.00556595" res="17772.2" algo="Sum"/><pk mz="98.99541008" i="2332.59" sn="556.108" a="14.5681" fwhm="0.00547812" res="18071.1" algo="Sum"/><pk mz="99.97980080" i="834.363" sn="197.232" a="4.81048" fwhm="0.00501541" res="19934.5" algo="Sum"/><pk mz="100.07590709" i="1216.51" sn="287.534" a="7.36313" fwhm="0.00568175" res="17613.6" algo="Sum"/><pk mz="100.91697582" i="1130.78" sn="265.113" a="7.2263" fwhm="0.00562926" res="17927.2" algo="Sum"/><pk mz="101.07111787" i="758.057" sn="177.452" a="4.79674" fwhm="0.00518389" res="19497.1" algo="Sum"/><pk mz="101.97700428" i="434.77" sn="100.931" a="2.71108" fwhm="0.0058811" res="17339.8" algo="Sum"/><pk mz="102.05491841" i="3697.86" sn="858.093" a="24.2911" fwhm="0.00583729" res="17483.3" algo="Sum"/><pk mz="102.09138616" i="846.996" sn="196.453" a="5.66972" fwhm="0.00607895" res="16794.3" algo="Sum"/><pk mz="103.03896046" i="2128.57" sn="489.745" a="12.3268" fwhm="0.00532619" res="19345.7" algo="Sum"/><pk mz="103.05433596" i="1942.66" sn="446.814" a="13.2419" fwhm="0.00621339" res="16585.8" algo="Sum"/><pk mz="104.05305214" i="1386.93" sn="315.015" a="10.3377" fwhm="0.00653739" res="15916.6" algo="Sum"/><pk mz="104.07057629" i="475.426" sn="107.96" a="3.10615" fwhm="0.00620874" res="16761.9" algo="Sum"/><pk mz="104.10697144" i="16003.5" sn="3633.95" a="101.995" fwhm="0.00575312" res="18095.8" algo="Sum"/><pk mz="104.99230748" i="6140.16" sn="1380.34" a="41.1548" fwhm="0.00586717" res="17894.9" algo="Sum"/><pk mz="105.06983405" i="486.191" sn="109.261" a="3.07356" fwhm="0.00560285" res="18752.9" algo="Sum"/><pk mz="105.11044233" i="1062.25" sn="238.704" a="6.96215" fwhm="0.00572926" res="18346.2" algo="Sum"/><pk mz="106.04955230" i="399.516" sn="89.0216" a="2.5098" fwhm="0.00567271" res="18694.7" algo="Sum"/><pk mz="106.06525820" i="1087.35" sn="242.28" a="7.15288" fwhm="0.00595042" res="17824.8" algo="Sum"/><pk mz="106.08625117" i="2104.26" sn="468.866" a="13.3473" fwhm="0.00563823" res="18815.5" algo="Sum"/><pk mz="106.95056171" i="12864.7" sn="2844.8" a="78.5641" fwhm="0.00570301" res="18753.4" algo="Sum"/><pk mz="107.04912854" i="2440.23" sn="539.521" a="16.133" fwhm="0.00586232" res="18260.5" algo="Sum"/><pk mz="107.08596539" i="460.28" sn="101.762" a="3.52655" fwhm="0.00707772" res="15130" algo="Sum"/><pk mz="108.08077180" i="6051.64" sn="1327.37" a="38.9857" fwhm="0.00588717" res="18358.7" algo="Sum"/><pk mz="108.94886319" i="954.564" sn="207.073" a="6.76189" fwhm="0.00635743" res="17137.2" algo="Sum"/><pk mz="109.08419965" i="462.056" sn="99.9094" a="4.40503" fwhm="0.00712549" res="15309" algo="Sum"/><pk mz="109.10129216" i="956.543" sn="206.797" a="6.39124" fwhm="0.00609109" res="17911.6" algo="Sum"/><pk mz="110.00868695" i="23817.2" sn="5078.29" a="150.88" fwhm="0.00589354" res="18666" algo="Sum"/><pk mz="110.07133906" i="4246.68" sn="904.782" a="29.1638" fwhm="0.00594021" res="18529.9" algo="Sum"/><pk mz="111.00997509" i="3658.44" sn="770.97" a="27.1579" fwhm="0.00670602" res="16553.8" algo="Sum"/><pk mz="111.11686159" i="1577.31" sn="331.864" a="11.0957" fwhm="0.00603333" res="18417.2" algo="Sum"/><pk mz="112.00622668" i="3235.33" sn="673.88" a="24.2355" fwhm="0.00642116" res="17443.3" algo="Sum"/><pk mz="112.05227314" i="825.402" sn="171.92" a="5.9535" fwhm="0.00646994" res="17318.9" algo="Sum"/><pk mz="112.89559795" i="96167.1" sn="19779.6" a="591.079" fwhm="0.0057235" res="19724.9" algo="Sum"/><pk mz="113.00850501" i="487.502" sn="100.252" a="3.51302" fwhm="0.00577207" res="19578.5" algo="Sum"/><pk mz="113.07093832" i="506.483" sn="104.131" a="3.75603" fwhm="0.00619707" res="18245.9" algo="Sum"/><pk mz="113.13240816" i="470.469" sn="96.7251" a="3.42418" fwhm="0.00649064" res="17430.1" algo="Sum"/><pk mz="114.06618463" i="17223.6" sn="3501.88" a="111.361" fwhm="0.0060028" res="19002.1" algo="Sum"/><pk mz="114.09124598" i="6287.75" sn="1278.02" a="43.5522" fwhm="0.00632253" res="18045.2" algo="Sum"/><pk mz="114.89302520" i="43764.1" sn="8817.93" a="289.915" fwhm="0.00621585" res="18483.9" algo="Sum"/><pk mz="115.03708443" i="829.438" sn="166.889" a="6.34615" fwhm="0.00707469" res="16260.4" algo="Sum"/><pk mz="115.06958996" i="826.08" sn="166.176" a="7.52258" fwhm="0.0077233" res="14899" algo="Sum"/><pk mz="115.08738124" i="481.216" sn="96.7936" a="3.68634" fwhm="0.00969917" res="11865.7" algo="Sum"/><pk mz="115.09305570" i="470.32" sn="94.6029" a="2.73644" fwhm="0.00582882" res="19745.5" algo="Sum"/><pk mz="116.05290499" i="1281.56" sn="255.574" a="10.0564" fwhm="0.00682135" res="17013.2" algo="Sum"/><pk mz="116.07059976" i="18379.3" sn="3665.28" a="129.614" fwhm="0.00629326" res="18443.6" algo="Sum"/><pk mz="116.89111227" i="4817.9" sn="955.492" a="32.7058" fwhm="0.00635383" res="18396.9" algo="Sum"/><pk mz="116.99247618" i="1020.22" sn="202.082" a="7.91363" fwhm="0.00669405" res="17477.1" algo="Sum"/><pk mz="117.07354205" i="1143.87" sn="226.51" a="9.50629" fwhm="0.00736827" res="15888.9" algo="Sum"/><pk mz="118.06501961" i="1033.72" sn="202.504" a="9.12925" fwhm="0.00741857" res="15914.8" algo="Sum"/><pk mz="118.08634723" i="25047.6" sn="4906.62" a="173.437" fwhm="0.00628955" res="18775" algo="Sum"/><pk mz="119.01711151" i="599.347" sn="116.319" a="4.72349" fwhm="0.00713432" res="16682.3" algo="Sum"/><pk mz="119.04929857" i="874.573" sn="169.707" a="6.3366" fwhm="0.00651439" res="18274.8" algo="Sum"/><pk mz="119.08901166" i="1735.88" sn="336.707" a="15.2062" fwhm="0.00805013" res="14793.4" algo="Sum"/><pk mz="120.00343528" i="1960.3" sn="374.638" a="14.1859" fwhm="0.00655756" res="18300" algo="Sum"/><pk mz="120.06585827" i="869.549" sn="166.075" a="5.87789" fwhm="0.00686796" res="17482" algo="Sum"/><pk mz="120.08094770" i="27096.2" sn="5174.97" a="187.175" fwhm="0.00632622" res="18981.5" algo="Sum"/><pk mz="120.96627799" i="1639.29" sn="309.154" a="11.4644" fwhm="0.00645576" res="18737.7" algo="Sum"/><pk mz="120.99542130" i="1079.87" sn="203.469" a="9.57918" fwhm="0.00650873" res="18589.7" algo="Sum"/><pk mz="121.02892713" i="876.835" sn="165.012" a="6.42272" fwhm="0.00628265" res="19264" algo="Sum"/><pk mz="121.06540821" i="423.998" sn="79.719" a="3.33162" fwhm="0.00731249" res="16556" algo="Sum"/><pk mz="121.08436435" i="2188" sn="411.186" a="17.3382" fwhm="0.00674467" res="17952.6" algo="Sum"/><pk mz="121.10141890" i="544.43" sn="102.254" a="4.31649" fwhm="0.00718921" res="16844.9" algo="Sum"/><pk mz="122.05897710" i="999.681" sn="185.483" a="8.67388" fwhm="0.00767385" res="15905.8" algo="Sum"/><pk mz="122.92476117" i="13021.9" sn="2375.09" a="97.5736" fwhm="0.00671561" res="18304.3" algo="Sum"/><pk mz="123.04430155" i="1519.73" sn="276.996" a="12.0085" fwhm="0.00685815" res="17941.3" algo="Sum"/><pk mz="123.11711743" i="663.745" sn="120.979" a="5.05107" fwhm="0.00702852" res="17516.8" algo="Sum"/><pk mz="123.94101782" i="443.028" sn="79.6592" a="3.02174" fwhm="0.00602478" res="20571.9" algo="Sum"/><pk mz="124.08713352" i="574.858" sn="103.214" a="4.54015" fwhm="0.00697351" res="17794.1" algo="Sum"/><pk mz="124.92297379" i="1957.42" sn="345.944" a="15.2747" fwhm="0.0070908" res="17617.6" algo="Sum"/><pk mz="125.02136228" i="3502.46" sn="617.991" a="26.7292" fwhm="0.00693594" res="18025.1" algo="Sum"/><pk mz="125.05818725" i="462.582" sn="81.5273" a="3.55789" fwhm="0.00672288" res="18601.9" algo="Sum"/><pk mz="125.13264347" i="817.709" sn="143.759" a="5.9406" fwhm="0.00669761" res="18683.2" algo="Sum"/><pk mz="125.98681920" i="1268.23" sn="218.877" a="9.698" fwhm="0.00690286" res="18251.4" algo="Sum"/><pk mz="127.03867329" i="436.224" sn="73.735" a="4.70587" fwhm="0.00808234" res="15718.1" algo="Sum"/><pk mz="127.14840841" i="556.622" sn="94.0303" a="4.27998" fwhm="0.00741478" res="17148" algo="Sum"/><pk mz="128.01956727" i="17383.7" sn="2917.14" a="127.335" fwhm="0.00674994" res="18966" algo="Sum"/><pk mz="128.06875587" i="3411.87" sn="571.769" a="25.3532" fwhm="0.00683669" res="18732.6" algo="Sum"/><pk mz="129.02056522" i="2877.23" sn="473.472" a="26.6081" fwhm="0.00789887" res="16334" algo="Sum"/><pk mz="129.05449602" i="889.722" sn="146.411" a="5.63256" fwhm="0.0062969" res="20494.9" algo="Sum"/><pk mz="129.06638069" i="3256.87" sn="535.946" a="27.1729" fwhm="0.00722886" res="17854.3" algo="Sum"/><pk mz="129.10274809" i="674.15" sn="110.937" a="5.97976" fwhm="0.00773884" res="16682.4" algo="Sum"/><pk mz="130.01728021" i="2678.2" sn="434.707" a="22.4396" fwhm="0.00726072" res="17906.9" algo="Sum"/><pk mz="130.05025723" i="16344.6" sn="2652.83" a="127.895" fwhm="0.00710996" res="18291.3" algo="Sum"/><pk mz="130.08662453" i="8046.4" sn="1305.86" a="66.2988" fwhm="0.00698099" res="18634.4" algo="Sum"/><pk mz="130.15954143" i="7156.53" sn="1159.85" a="53.8595" fwhm="0.00696427" res="18689.6" algo="Sum"/><pk mz="131.01916963" i="489.036" sn="77.7274" a="4.71218" fwhm="0.0101373" res="12924.5" algo="Sum"/><pk mz="131.05179055" i="1635.85" sn="259.756" a="18.1215" fwhm="0.00979455" res="13380.1" algo="Sum"/><pk mz="131.08890198" i="641.542" sn="101.771" a="6.85961" fwhm="0.00952313" res="13765.3" algo="Sum"/><pk mz="131.16297877" i="626.841" sn="99.2273" a="5.24838" fwhm="0.00758273" res="17297.6" algo="Sum"/><pk mz="132.06627650" i="4166.46" sn="643.204" a="28.0859" fwhm="0.00690802" res="19117.8" algo="Sum"/><pk mz="132.07734541" i="7229.86" sn="1115.71" a="64.9201" fwhm="0.00800546" res="16498.4" algo="Sum"/><pk mz="132.10232923" i="9291.3" sn="1432.67" a="73.3763" fwhm="0.0071871" res="18380.5" algo="Sum"/><pk mz="132.98777189" i="1233.35" sn="186.104" a="10.9382" fwhm="0.00701918" res="18946.3" algo="Sum"/><pk mz="133.03259978" i="1660.98" sn="250.323" a="13.5717" fwhm="0.00748299" res="17778" algo="Sum"/><pk mz="133.06547561" i="465.445" sn="70.0862" a="6.38174" fwhm="0.0157142" res="8467.86" algo="Sum"/><pk mz="133.08188140" i="397.372" sn="59.8188" a="5.39678" fwhm="0.0156885" res="8482.78" algo="Sum"/><pk mz="133.10106868" i="1118.24" sn="168.324" a="15.8201" fwhm="0.0134693" res="9881.79" algo="Sum"/><pk mz="134.01931197" i="2246.27" sn="332.29" a="17.5266" fwhm="0.0067047" res="19988.9" algo="Sum"/><pk mz="135.00336267" i="38479.9" sn="5601.11" a="322.06" fwhm="0.00738168" res="18289" algo="Sum"/><pk mz="135.08133928" i="408.921" sn="59.5223" a="3.41213" fwhm="0.0065815" res="20524.4" algo="Sum"/><pk mz="135.11740291" i="1170.83" sn="170.42" a="9.28392" fwhm="0.00742498" res="18197.7" algo="Sum"/><pk mz="135.97765244" i="1037.62" sn="149.366" a="7.91496" fwhm="0.00702462" res="19357.3" algo="Sum"/><pk mz="136.00664838" i="1445.03" sn="208.013" a="12.5924" fwhm="0.00772946" res="17595.9" algo="Sum"/><pk mz="136.02212382" i="2474.5" sn="356.205" a="19.4583" fwhm="0.00716935" res="18972.7" algo="Sum"/><pk mz="136.04856972" i="15945.7" sn="2295.27" a="125.851" fwhm="0.00724954" res="18766.5" algo="Sum"/><pk mz="136.07525889" i="8884.9" sn="1278.72" a="78.3327" fwhm="0.00807573" res="16849.9" algo="Sum"/><pk mz="137.05987625" i="2734.65" sn="387.777" a="33.2786" fwhm="0.00840515" res="16306.7" algo="Sum"/><pk mz="137.07628844" i="795.641" sn="112.777" a="10.979" fwhm="0.0133051" res="10302.5" algo="Sum"/><pk mz="137.13308561" i="578.799" sn="81.943" a="5.01629" fwhm="0.00813145" res="16864.5" algo="Sum"/><pk mz="138.05401988" i="1584.03" sn="221.272" a="16.2109" fwhm="0.00844888" res="16339.9" algo="Sum"/><pk mz="138.90706660" i="2804.65" sn="386.332" a="22.2916" fwhm="0.00740116" res="18768.3" algo="Sum"/><pk mz="139.04230117" i="1009.23" sn="138.724" a="10.5593" fwhm="0.0121874" res="11408.7" algo="Sum"/><pk mz="139.14895455" i="438.052" sn="60.1956" a="3.67758" fwhm="0.00783117" res="17768.6" algo="Sum"/><pk mz="139.91513669" i="956.447" sn="130.057" a="7.52035" fwhm="0.00737432" res="18973.3" algo="Sum"/><pk mz="140.06874506" i="26825.1" sn="3633.36" a="212.356" fwhm="0.00729503" res="19200.6" algo="Sum"/><pk mz="140.90416337" i="1754.11" sn="233.908" a="14.4193" fwhm="0.00754399" res="18677.7" algo="Sum"/><pk mz="140.99586993" i="906.849" sn="120.893" a="8.3389" fwhm="0.00745302" res="18917.9" algo="Sum"/><pk mz="141.07181659" i="1600.7" sn="213.381" a="14.7083" fwhm="0.00799199" res="17651.7" algo="Sum"/><pk mz="141.16458507" i="441.967" sn="58.9027" a="3.54869" fwhm="0.00704864" res="20027.2" algo="Sum"/><pk mz="142.04843829" i="470.02" sn="61.8906" a="4.3697" fwhm="0.0080501" res="17645.5" algo="Sum"/><pk mz="142.94823376" i="432.144" sn="55.9477" a="4.10466" fwhm="0.00839004" res="17037.8" algo="Sum"/><pk mz="143.01698694" i="1312.2" sn="169.551" a="13.3958" fwhm="0.00883943" res="16179.4" algo="Sum"/><pk mz="143.03149531" i="607.375" sn="78.4549" a="5.29291" fwhm="0.00873515" res="16374.2" algo="Sum"/><pk mz="143.08229813" i="1072.97" sn="138.478" a="10.4" fwhm="0.00886662" res="16137.2" algo="Sum"/><pk mz="143.99820996" i="499.454" sn="63.1477" a="6.16285" fwhm="0.00934187" res="15414.3" algo="Sum"/><pk mz="144.04321268" i="434.706" sn="54.9171" a="4.76564" fwhm="0.00930373" res="15482.3" algo="Sum"/><pk mz="144.08182711" i="1088.03" sn="137.336" a="10.4035" fwhm="0.00857173" res="16809" algo="Sum"/><pk mz="144.10256629" i="1113.25" sn="140.502" a="10.5886" fwhm="0.00775561" res="18580.4" algo="Sum"/><pk mz="144.17509101" i="650.91" sn="81.9695" a="5.49263" fwhm="0.00795504" res="18123.7" algo="Sum"/><pk mz="145.04954289" i="1472.52" sn="181.903" a="13.3674" fwhm="0.00833924" res="17393.6" algo="Sum"/><pk mz="145.10060210" i="613.265" sn="75.5991" a="6.78872" fwhm="0.0107249" res="13529.3" algo="Sum"/><pk mz="146.03027436" i="2909.18" sn="352.607" a="26.6445" fwhm="0.00817927" res="17853.7" algo="Sum"/><pk mz="146.06051341" i="3494.54" sn="423.521" a="29.8086" fwhm="0.00742287" res="19677.1" algo="Sum"/><pk mz="146.11835199" i="1701.8" sn="206.127" a="14.7362" fwhm="0.00754898" res="19356" algo="Sum"/><pk mz="147.02912954" i="622.624" sn="73.9725" a="8.92378" fwhm="0.0134861" res="10902.3" algo="Sum"/><pk mz="147.04495170" i="771.914" sn="91.7093" a="7.05544" fwhm="0.00891878" res="16487.1" algo="Sum"/><pk mz="147.07712284" i="4775.19" sn="567.329" a="41.9521" fwhm="0.00807404" res="18216" algo="Sum"/><pk mz="147.11424084" i="3915.52" sn="465.194" a="38.5019" fwhm="0.00902342" res="16303.6" algo="Sum"/><pk mz="148.02743183" i="768.676" sn="90.0491" a="9.30944" fwhm="0.010815" res="13687.3" algo="Sum"/><pk mz="148.06113752" i="1917.05" sn="224.579" a="17.3295" fwhm="0.0078949" res="18754" algo="Sum"/><pk mz="148.07925267" i="396.97" sn="46.4871" a="4.27799" fwhm="0.0112257" res="13191.1" algo="Sum"/><pk mz="148.93593619" i="1864.66" sn="214.613" a="16.2944" fwhm="0.0080056" res="18604" algo="Sum"/><pk mz="148.96227730" i="651.865" sn="75.0251" a="6.1502" fwhm="0.00828054" res="17989.4" algo="Sum"/><pk mz="149.02360559" i="14010.3" sn="1610.73" a="133.587" fwhm="0.00854957" res="17430.5" algo="Sum"/><pk mz="149.06059302" i="1662.83" sn="191.027" a="16.3206" fwhm="0.0084935" res="17550" algo="Sum"/><pk mz="149.13307802" i="810.236" sn="92.8582" a="7.76259" fwhm="0.00834185" res="17877.7" algo="Sum"/><pk mz="149.99324071" i="1383.27" sn="156.242" a="11.6899" fwhm="0.00779427" res="19244" algo="Sum"/><pk mz="150.01460588" i="2055.97" sn="232.112" a="17.2411" fwhm="0.00800803" res="18733" algo="Sum"/><pk mz="150.02685590" i="1284.25" sn="144.975" a="12.3298" fwhm="0.0102117" res="14691.7" algo="Sum"/><pk mz="150.05928280" i="1323.47" sn="149.353" a="13.773" fwhm="0.00915136" res="16397.5" algo="Sum"/><pk mz="150.93282830" i="580.563" sn="64.8991" a="5.37785" fwhm="0.00834372" res="18089.4" algo="Sum"/><pk mz="150.97747864" i="21329.7" sn="2383.67" a="182.657" fwhm="0.00784581" res="19243.1" algo="Sum"/><pk mz="151.03575243" i="430.577" sn="48.1105" a="4.46412" fwhm="0.00805828" res="18742.9" algo="Sum"/><pk mz="151.04832674" i="1635.43" sn="182.727" a="17.314" fwhm="0.00851849" res="17731.8" algo="Sum"/><pk mz="151.98200464" i="863.043" sn="95.9399" a="9.29955" fwhm="0.00885045" res="17172.2" algo="Sum"/><pk mz="152.02281916" i="21837.2" sn="2427.53" a="202.899" fwhm="0.00806026" res="18860.8" algo="Sum"/><pk mz="152.04788310" i="484.962" sn="53.9116" a="4.53341" fwhm="0.00929851" res="16351.9" algo="Sum"/><pk mz="152.97585838" i="1603.43" sn="176.701" a="15.3321" fwhm="0.00828468" res="18464.9" algo="Sum"/><pk mz="153.02538207" i="1306.7" sn="143.999" a="16.4604" fwhm="0.0101057" res="15142.5" algo="Sum"/><pk mz="153.08988086" i="625.358" sn="68.9147" a="6.12759" fwhm="0.00794235" res="19275.1" algo="Sum"/><pk mz="154.02213537" i="1647.69" sn="180.663" a="19.9515" fwhm="0.011275" res="13660.5" algo="Sum"/><pk mz="154.04904014" i="587.563" sn="64.4165" a="5.22072" fwhm="0.00881751" res="17470.8" algo="Sum"/><pk mz="154.05934549" i="808.434" sn="88.6336" a="7.96384" fwhm="0.0107837" res="14286.4" algo="Sum"/><pk mz="154.08567306" i="1073.81" sn="117.714" a="11.9169" fwhm="0.00954852" res="16137.1" algo="Sum"/><pk mz="154.88121530" i="1738.44" sn="188.553" a="15.1175" fwhm="0.00811517" res="19085.4" algo="Sum"/><pk mz="154.97344963" i="648.755" sn="70.329" a="7.2117" fwhm="0.0103519" res="14970.5" algo="Sum"/><pk mz="155.07239946" i="445.109" sn="48.247" a="4.5965" fwhm="0.00950939" res="16307.3" algo="Sum"/><pk mz="155.07940958" i="579.003" sn="62.7601" a="6.2266" fwhm="0.0103204" res="15026.5" algo="Sum"/><pk mz="156.04276331" i="12603.6" sn="1333.21" a="119.708" fwhm="0.008687" res="17962.8" algo="Sum"/><pk mz="156.07755970" i="4507.6" sn="476.04" a="42.3983" fwhm="0.00834449" res="18704.3" algo="Sum"/><pk mz="156.87826547" i="1200.45" sn="124.346" a="10.9385" fwhm="0.00833412" res="18823.6" algo="Sum"/><pk mz="157.04677170" i="926.304" sn="95.5922" a="10.9578" fwhm="0.00934348" res="16808.2" algo="Sum"/><pk mz="157.08372048" i="3951.49" sn="407.419" a="43.9467" fwhm="0.00951187" res="16514.5" algo="Sum"/><pk mz="158.04050664" i="1351.13" sn="136.269" a="13.7861" fwhm="0.00873112" res="18100.8" algo="Sum"/><pk mz="158.09309140" i="965.894" sn="97.4157" a="12.6168" fwhm="0.011181" res="14139.5" algo="Sum"/><pk mz="158.11809735" i="745.059" sn="75.1433" a="7.1131" fwhm="0.00808717" res="19551.7" algo="Sum"/><pk mz="158.96476284" i="18560" sn="1842.1" a="162.143" fwhm="0.00804261" res="19765.3" algo="Sum"/><pk mz="159.00991816" i="1385.27" sn="137.404" a="21.6913" fwhm="0.0127096" res="12511" algo="Sum"/><pk mz="159.04252856" i="4570.62" sn="453.193" a="48.1" fwhm="0.00928356" res="17131.6" algo="Sum"/><pk mz="159.07719738" i="2419.95" sn="239.951" a="25.0202" fwhm="0.00839595" res="18946.9" algo="Sum"/><pk mz="159.09203809" i="879.322" sn="87.1895" a="9.19996" fwhm="0.0102579" res="15509.2" algo="Sum"/><pk mz="159.96848515" i="476.401" sn="46.6509" a="4.29661" fwhm="0.00830695" res="19257.2" algo="Sum"/><pk mz="160.03617908" i="1275.01" sn="124.846" a="15.569" fwhm="0.0127634" res="12538.7" algo="Sum"/><pk mz="160.06111595" i="31672.2" sn="3101.26" a="296.815" fwhm="0.00835863" res="19149.2" algo="Sum"/><pk mz="160.13408331" i="1608.63" sn="157.496" a="15.3108" fwhm="0.00806148" res="19864.1" algo="Sum"/><pk mz="161.02041648" i="655.159" sn="63.1321" a="10.271" fwhm="0.0146756" res="10972" algo="Sum"/><pk mz="161.06433008" i="2303.75" sn="221.972" a="23.242" fwhm="0.00893865" res="18018.9" algo="Sum"/><pk mz="161.09656980" i="1027.04" sn="98.9578" a="10.4203" fwhm="0.0082156" res="19608.6" algo="Sum"/><pk mz="161.13247725" i="1296.32" sn="124.904" a="14.5529" fwhm="0.0105714" res="15242.3" algo="Sum"/><pk mz="162.05110349" i="2740.85" sn="258.635" a="33.9682" fwhm="0.00929033" res="17443" algo="Sum"/><pk mz="162.11317032" i="58827.6" sn="5540.99" a="531.661" fwhm="0.00811097" res="19986.9" algo="Sum"/><pk mz="163.03573424" i="470.181" sn="43.4629" a="5.75704" fwhm="0.00953425" res="17100" algo="Sum"/><pk mz="163.07647181" i="613.7" sn="56.6787" a="6.26057" fwhm="0.00859397" res="18975.7" algo="Sum"/><pk mz="163.11704280" i="4875.55" sn="449.988" a="59.5389" fwhm="0.0108208" res="15074.3" algo="Sum"/><pk mz="163.14894996" i="441.323" sn="40.7013" a="4.95469" fwhm="0.00962158" res="16956.6" algo="Sum"/><pk mz="164.03003731" i="2433.42" sn="222.036" a="23.6601" fwhm="0.00856236" res="19157.1" algo="Sum"/><pk mz="164.11927388" i="600.866" sn="54.8255" a="5.44697" fwhm="0.00869324" res="18879" algo="Sum"/><pk mz="164.12709076" i="644.944" sn="58.8473" a="6.61954" fwhm="0.0100317" res="16360.8" algo="Sum"/><pk mz="164.90992601" i="933.456" sn="84.7306" a="8.99869" fwhm="0.00917375" res="17976.3" algo="Sum"/><pk mz="164.93126804" i="1632.34" sn="148.162" a="18.0981" fwhm="0.00984245" res="16757.1" algo="Sum"/><pk mz="164.99354797" i="1036.41" sn="94.0645" a="9.48203" fwhm="0.00896951" res="18394.9" algo="Sum"/><pk mz="165.01402578" i="7382.95" sn="670.084" a="72.7639" fwhm="0.00877554" res="18803.9" algo="Sum"/><pk mz="165.05524657" i="4890.57" sn="443.88" a="46.5733" fwhm="0.00846007" res="19509.9" algo="Sum"/><pk mz="165.16461351" i="418.355" sn="37.9706" a="3.57913" fwhm="0.00733218" res="22526" algo="Sum"/><pk mz="165.98847214" i="1608.6" sn="145.427" a="16.0783" fwhm="0.00891188" res="18625.5" algo="Sum"/><pk mz="166.02668511" i="7534.84" sn="681.194" a="68.6842" fwhm="0.00805341" res="20615.7" algo="Sum"/><pk mz="166.05871270" i="548.126" sn="49.5538" a="6.28918" fwhm="0.00940467" res="17657" algo="Sum"/><pk mz="166.08689501" i="11468.8" sn="1036.85" a="115.374" fwhm="0.00908993" res="18271.5" algo="Sum"/><pk mz="166.52855045" i="951.293" sn="85.7612" a="8.27286" fwhm="0.00817303" res="20375.4" algo="Sum"/><pk mz="166.95138420" i="7719.48" sn="693.221" a="72.15" fwhm="0.00854633" res="19534.9" algo="Sum"/><pk mz="167.03304761" i="807.407" sn="72.5063" a="12.7538" fwhm="0.0111834" res="14935.7" algo="Sum"/><pk mz="167.07032713" i="402.877" sn="36.1789" a="3.3091" fwhm="0.00933105" res="17904.8" algo="Sum"/><pk mz="167.09042432" i="1289.79" sn="115.825" a="14.6745" fwhm="0.00875041" res="19095.2" algo="Sum"/><pk mz="168.94954190" i="1129.75" sn="99.7188" a="10.8513" fwhm="0.00874903" res="19310.7" algo="Sum"/><pk mz="169.03648269" i="1780.13" sn="156.727" a="18.4568" fwhm="0.00898477" res="18813.7" algo="Sum"/><pk mz="169.05897674" i="3627.82" sn="319.179" a="36.6583" fwhm="0.00852488" res="19831.2" algo="Sum"/><pk mz="169.09520671" i="1444.87" sn="127.048" a="16.0196" fwhm="0.0103266" res="16374.7" algo="Sum"/><pk mz="169.19570290" i="669.73" sn="58.7472" a="5.54451" fwhm="0.00741976" res="22803.4" algo="Sum"/><pk mz="169.98665700" i="860.005" sn="74.0629" a="8.4338" fwhm="0.00884731" res="19213.4" algo="Sum"/><pk mz="170.03374328" i="2023.01" sn="173.933" a="33.0533" fwhm="0.0118551" res="14342.6" algo="Sum"/><pk mz="170.06002603" i="1085.24" sn="93.2901" a="11.8392" fwhm="0.0101569" res="16743.3" algo="Sum"/><pk mz="170.09496655" i="1191.58" sn="102.359" a="14.5177" fwhm="0.0108037" res="15744.1" algo="Sum"/><pk mz="170.85510876" i="1568.11" sn="133.038" a="15.7047" fwhm="0.00906725" res="18843.1" algo="Sum"/><pk mz="171.05415584" i="521.634" sn="44.0832" a="7.0402" fwhm="0.0110993" res="15411.2" algo="Sum"/><pk mz="171.09990800" i="1910.91" sn="161.276" a="19.9124" fwhm="0.00940618" res="18190.1" algo="Sum"/><pk mz="172.04068298" i="482.916" sn="40.2452" a="6.89134" fwhm="0.0120403" res="14288.8" algo="Sum"/><pk mz="172.09542768" i="856.378" sn="71.3688" a="10.2458" fwhm="0.0107226" res="16049.8" algo="Sum"/><pk mz="172.85226887" i="1234.59" sn="101.662" a="12.284" fwhm="0.00926274" res="18661" algo="Sum"/><pk mz="172.98053845" i="1554.89" sn="127.845" a="16.0961" fwhm="0.00927345" res="18653.3" algo="Sum"/><pk mz="173.02999773" i="551.017" sn="45.3021" a="6.45868" fwhm="0.0107876" res="16039.8" algo="Sum"/><pk mz="173.04239819" i="477.962" sn="39.2959" a="4.63809" fwhm="0.0117001" res="14789.8" algo="Sum"/><pk mz="173.05894417" i="533.153" sn="43.8334" a="5.84744" fwhm="0.0145021" res="11933.4" algo="Sum"/><pk mz="173.07944543" i="4645.36" sn="381.92" a="49.7658" fwhm="0.00948147" res="18254.5" algo="Sum"/><pk mz="174.01466470" i="537.203" sn="43.6311" a="6.02723" fwhm="0.0101222" res="17191.3" algo="Sum"/><pk mz="174.93864421" i="6569.91" sn="528.853" a="64.2753" fwhm="0.00918669" res="19042.6" algo="Sum"/><pk mz="175.00050739" i="452.044" sn="36.3865" a="9.86653" fwhm="0.0182291" res="9600.04" algo="Sum"/><pk mz="175.03254868" i="16982.8" sn="1367" a="169.034" fwhm="0.00868938" res="20143.3" algo="Sum"/><pk mz="175.05624713" i="631.654" sn="50.8252" a="6.81718" fwhm="0.00769657" res="22744.7" algo="Sum"/><pk mz="175.11953465" i="12625.8" sn="1012.88" a="129.482" fwhm="0.00911702" res="19208" algo="Sum"/><pk mz="175.14818931" i="759.989" sn="60.8847" a="9.10534" fwhm="0.0106745" res="16408" algo="Sum"/><pk mz="175.53370048" i="1743.65" sn="137.704" a="15.95" fwhm="0.00854068" res="20552.7" algo="Sum"/><pk mz="176.01003948" i="571.771" sn="44.7362" a="6.11383" fwhm="0.010035" res="17539.6" algo="Sum"/><pk mz="176.03213131" i="1160.31" sn="90.6847" a="17.9878" fwhm="0.015413" res="11421" algo="Sum"/><pk mz="176.06659898" i="4587.61" sn="358.058" a="48.442" fwhm="0.00923661" res="19061.8" algo="Sum"/><pk mz="176.10460515" i="550.729" sn="42.9235" a="6.09769" fwhm="0.0114986" res="15315.3" algo="Sum"/><pk mz="176.12289985" i="1001.84" sn="78.0212" a="13.4015" fwhm="0.0121179" res="14534.1" algo="Sum"/><pk mz="176.93696869" i="521.599" sn="39.7809" a="6.004" fwhm="0.00948433" res="18655.7" algo="Sum"/><pk mz="177.02592888" i="1884.81" sn="143.374" a="21.385" fwhm="0.00969627" res="18257.1" algo="Sum"/><pk mz="177.06146880" i="1489.72" sn="113.222" a="21.1212" fwhm="0.0119241" res="14849" algo="Sum"/><pk mz="178.02493571" i="1277.4" sn="95.458" a="14.5451" fwhm="0.0101447" res="17548.5" algo="Sum"/><pk mz="178.05986366" i="1238.53" sn="92.553" a="15.0994" fwhm="0.0106518" res="16716.4" algo="Sum"/><pk mz="179.09063388" i="504.047" sn="37.0688" a="5.64809" fwhm="0.00946233" res="18926.7" algo="Sum"/><pk mz="180.00397909" i="1969.16" sn="143.359" a="20.7741" fwhm="0.00981577" res="18338.2" algo="Sum"/><pk mz="180.10086234" i="708.779" sn="51.5987" a="8.76901" fwhm="0.00998373" res="18039.4" algo="Sum"/><pk mz="180.88369804" i="685.87" sn="48.9309" a="6.9796" fwhm="0.00986597" res="18334.1" algo="Sum"/><pk mz="180.90436078" i="956.183" sn="68.2155" a="10.8494" fwhm="0.0103422" res="17491.8" algo="Sum"/><pk mz="180.98786723" i="1779.63" sn="126.942" a="18.4469" fwhm="0.00940611" res="19241.5" algo="Sum"/><pk mz="181.00834937" i="400.13" sn="28.5416" a="4.72989" fwhm="0.0111073" res="16296.4" algo="Sum"/><pk mz="181.08565961" i="2859.23" sn="203.943" a="35.0957" fwhm="0.00989127" res="18307.6" algo="Sum"/><pk mz="182.08198494" i="2576.04" sn="180.415" a="30.2195" fwhm="0.0101314" res="17972" algo="Sum"/><pk mz="183.08626961" i="423.703" sn="28.8074" a="5.8209" fwhm="0.0173089" res="10577.6" algo="Sum"/><pk mz="183.09818755" i="470.12" sn="31.9425" a="5.36913" fwhm="0.0119408" res="15333.8" algo="Sum"/><pk mz="184.07403148" i="2088.56" sn="138.066" a="21.1622" fwhm="0.00991534" res="18564.6" algo="Sum"/><pk mz="184.09498019" i="8124.22" sn="536.879" a="86.1783" fwhm="0.00939178" res="19601.7" algo="Sum"/><pk mz="185.03312252" i="3829.92" sn="247.669" a="46.737" fwhm="0.0100377" res="18433.8" algo="Sum"/><pk mz="185.07014144" i="901.194" sn="58.2774" a="14.8401" fwhm="0.0160657" res="11519.6" algo="Sum"/><pk mz="185.11537179" i="43204.1" sn="2793.51" a="425.447" fwhm="0.00896545" res="20647.6" algo="Sum"/><pk mz="185.96039445" i="543.203" sn="34.7862" a="5.61959" fwhm="0.00911608" res="20399.2" algo="Sum"/><pk mz="186.11860391" i="3907.44" sn="250.138" a="45.2921" fwhm="0.0099541" res="18697.7" algo="Sum"/><pk mz="187.05838446" i="5835.74" sn="367.704" a="67.0946" fwhm="0.00983885" res="19012.2" algo="Sum"/><pk mz="187.09388395" i="416.244" sn="26.2271" a="6.3432" fwhm="0.0147665" res="12670.2" algo="Sum"/><pk mz="187.11897247" i="491.31" sn="30.9569" a="8.99545" fwhm="0.0176184" res="10620.7" algo="Sum"/><pk mz="188.07105392" i="20476" sn="1272.35" a="219.23" fwhm="0.00961054" res="19569.3" algo="Sum"/><pk mz="189.02109445" i="1748.18" sn="106.81" a="27.0403" fwhm="0.0138648" res="13633.2" algo="Sum"/><pk mz="189.05318034" i="458.783" sn="28.0207" a="5.83252" fwhm="0.0158022" res="11963.8" algo="Sum"/><pk mz="189.07422458" i="4144.36" sn="253.122" a="50.1966" fwhm="0.011194" res="16890.6" algo="Sum"/><pk mz="189.08636523" i="2851.03" sn="174.051" a="28.2189" fwhm="0.0091104" res="20755" algo="Sum"/><pk mz="189.13423637" i="910.844" sn="55.4719" a="13.1337" fwhm="0.0119217" res="15864.8" algo="Sum"/><pk mz="189.16281557" i="674.595" sn="41.0256" a="8.55732" fwhm="0.0111325" res="16992" algo="Sum"/><pk mz="190.91249651" i="2713.75" sn="156.802" a="27.1182" fwhm="0.00910796" res="20961.1" algo="Sum"/><pk mz="191.00945847" i="1262.38" sn="72.6727" a="19.4868" fwhm="0.0124343" res="15361.5" algo="Sum"/><pk mz="191.04076187" i="14492.1" sn="833.312" a="156.471" fwhm="0.00942827" res="20262.6" algo="Sum"/><pk mz="191.07699325" i="4013.98" sn="230.52" a="51.7045" fwhm="0.0107558" res="17765.1" algo="Sum"/><pk mz="191.10519256" i="407.981" sn="23.407" a="4.86903" fwhm="0.00982051" res="19459.8" algo="Sum"/><pk mz="192.00514068" i="443.775" sn="25.0116" a="4.62782" fwhm="0.0134789" res="14244.8" algo="Sum"/><pk mz="192.02515557" i="1421.73" sn="80.1303" a="16.4275" fwhm="0.0122271" res="15704.9" algo="Sum"/><pk mz="192.04091400" i="2329.45" sn="131.29" a="29.8095" fwhm="0.0119917" res="16014.5" algo="Sum"/><pk mz="192.06815400" i="524.988" sn="29.5888" a="7.95142" fwhm="0.0187088" res="10266.2" algo="Sum"/><pk mz="192.96235194" i="1801.03" sn="99.7165" a="19.5867" fwhm="0.00988102" res="19528.6" algo="Sum"/><pk mz="193.00001826" i="978.308" sn="54.1615" a="13.3023" fwhm="0.0114849" res="16804.7" algo="Sum"/><pk mz="193.03687743" i="630.646" sn="34.9141" a="10.4325" fwhm="0.0180049" res="10721.3" algo="Sum"/><pk mz="194.02947568" i="684.028" sn="37.5167" a="16.6109" fwhm="0.0218231" res="8891" algo="Sum"/><pk mz="194.95950715" i="587.86" sn="31.6971" a="7.27211" fwhm="0.0101988" res="19115.9" algo="Sum"/><pk mz="195.10058978" i="868.357" sn="46.8166" a="14.9588" fwhm="0.0121132" res="16106.4" algo="Sum"/><pk mz="195.97805154" i="409.084" sn="21.7092" a="4.64049" fwhm="0.0100734" res="19455" algo="Sum"/><pk mz="196.86563848" i="3981.04" sn="207.115" a="46.2142" fwhm="0.00993551" res="19814.3" algo="Sum"/><pk mz="197.07924067" i="1310.69" sn="67.6087" a="14.4573" fwhm="0.0101692" res="19379.9" algo="Sum"/><pk mz="197.10175761" i="1612.31" sn="83.0803" a="20.0302" fwhm="0.0118925" res="16573.6" algo="Sum"/><pk mz="198.08571154" i="1270.66" sn="63.7504" a="17.178" fwhm="0.0111234" res="17808" algo="Sum"/><pk mz="198.86244836" i="3850.34" sn="190.642" a="42.5505" fwhm="0.0100469" res="19793.5" algo="Sum"/><pk mz="199.09446865" i="562.666" sn="27.6582" a="7.55048" fwhm="0.0119753" res="16625.4" algo="Sum"/><pk mz="199.13088189" i="930.058" sn="45.7104" a="11.2527" fwhm="0.0100238" res="19865.8" algo="Sum"/><pk mz="199.99150944" i="435.569" sn="21.1498" a="4.45968" fwhm="0.00887108" res="22544.2" algo="Sum"/><pk mz="200.04116149" i="2281.78" sn="110.784" a="24.591" fwhm="0.00987388" res="20259.6" algo="Sum"/><pk mz="200.06904381" i="3397.05" sn="164.932" a="40.385" fwhm="0.0106517" res="18782.9" algo="Sum"/><pk mz="200.85977162" i="1172.36" sn="56.0457" a="14.148" fwhm="0.0108424" res="18525.4" algo="Sum"/><pk mz="201.08858012" i="1949.65" sn="93.07" a="22.8092" fwhm="0.0109729" res="18325.9" algo="Sum"/><pk mz="201.11039664" i="459.898" sn="21.9541" a="5.78654" fwhm="0.011787" res="17062" algo="Sum"/><pk mz="201.18531671" i="1712.32" sn="81.737" a="19.1422" fwhm="0.010078" res="19962.8" algo="Sum"/><pk mz="202.03368519" i="1039.3" sn="49.011" a="13.6411" fwhm="0.0113894" res="17738.8" algo="Sum"/><pk mz="202.99059509" i="1502.42" sn="69.7711" a="18.0905" fwhm="0.0103258" res="19658.5" algo="Sum"/><pk mz="203.03243807" i="5922.53" sn="275.037" a="53.0005" fwhm="0.00870296" res="23329.1" algo="Sum"/><pk mz="203.05332623" i="261213" sn="12130.5" a="2487" fwhm="0.00848729" res="23924.4" algo="Sum"/><pk mz="203.10275313" i="649.987" sn="30.1848" a="10.8489" fwhm="0.0186124" res="10912.2" algo="Sum"/><pk mz="203.14943837" i="801.664" sn="37.1653" a="14.0939" fwhm="0.0170417" res="11920.7" algo="Sum"/><pk mz="203.18009930" i="460.823" sn="21.3308" a="6.61331" fwhm="0.0113697" res="17870.3" algo="Sum"/><pk mz="204.05658070" i="16829.6" sn="764.727" a="200.608" fwhm="0.0105415" res="19357.4" algo="Sum"/><pk mz="204.12342578" i="9740.36" sn="441.776" a="118.258" fwhm="0.0108056" res="18890.6" algo="Sum"/><pk mz="205.03125730" i="573.206" sn="25.4069" a="6.55911" fwhm="0.0134335" res="15262.7" algo="Sum"/><pk mz="205.05772520" i="3624.15" sn="160.5" a="57.3237" fwhm="0.0130545" res="15707.8" algo="Sum"/><pk mz="205.09639268" i="4165.62" sn="184.215" a="50.2584" fwhm="0.0132218" res="15512" algo="Sum"/><pk mz="205.12640647" i="1327.2" sn="58.6306" a="18.522" fwhm="0.0123188" res="16651.5" algo="Sum"/><pk mz="206.10003058" i="555.267" sn="24.0658" a="7.17783" fwhm="0.0131334" res="15692.8" algo="Sum"/><pk mz="206.89420911" i="8979.17" sn="382.121" a="102.103" fwhm="0.0104682" res="19764" algo="Sum"/><pk mz="206.98225619" i="680.515" sn="28.9391" a="8.84296" fwhm="0.0100073" res="20683.1" algo="Sum"/><pk mz="207.01478965" i="8138.08" sn="346.074" a="97.7471" fwhm="0.0106961" res="19354.2" algo="Sum"/><pk mz="207.05114369" i="1648.32" sn="70.0953" a="25.1052" fwhm="0.0125985" res="16434.5" algo="Sum"/><pk mz="207.11078364" i="2378.98" sn="101.167" a="33.8679" fwhm="0.0115077" res="17997.6" algo="Sum"/><pk mz="208.01646710" i="801.737" sn="33.83" a="11.6708" fwhm="0.0122379" res="16997.7" algo="Sum"/><pk mz="208.89139108" i="5836.85" sn="242.57" a="66.2266" fwhm="0.0103631" res="20157.2" algo="Sum"/><pk mz="208.93583787" i="1104.72" sn="45.9111" a="14.8212" fwhm="0.0119708" res="17453.7" algo="Sum"/><pk mz="209.01321220" i="731.068" sn="30.3799" a="10.2837" fwhm="0.0117254" res="17825.7" algo="Sum"/><pk mz="209.11549188" i="1092.93" sn="45.4172" a="16.8403" fwhm="0.0119526" res="17495.4" algo="Sum"/><pk mz="209.15412273" i="431.914" sn="17.948" a="5.3293" fwhm="0.0108101" res="19348.1" algo="Sum"/><pk mz="210.05079643" i="2206.88" sn="90.7126" a="27.693" fwhm="0.0112173" res="18725.6" algo="Sum"/><pk mz="210.11409591" i="413.676" sn="17.0042" a="7.29961" fwhm="0.0136209" res="15425.9" algo="Sum"/><pk mz="210.88847704" i="1006.16" sn="40.8415" a="12.4586" fwhm="0.0101024" res="20875" algo="Sum"/><pk mz="210.93328552" i="475.955" sn="19.3198" a="6.48863" fwhm="0.0120188" res="17550.3" algo="Sum"/><pk mz="211.09467140" i="650.612" sn="26.3551" a="10.3253" fwhm="0.012427" res="16986.8" algo="Sum"/><pk mz="211.13129750" i="566.236" sn="22.901" a="7.76458" fwhm="0.0115522" res="18276.2" algo="Sum"/><pk mz="212.83923263" i="2997.68" sn="116.692" a="36.4207" fwhm="0.0111887" res="19022.7" algo="Sum"/><pk mz="212.99981836" i="3445.67" sn="133.192" a="43.2033" fwhm="0.0110187" res="19330.8" algo="Sum"/><pk mz="213.07515401" i="1100.96" sn="42.4669" a="15.1385" fwhm="0.0121264" res="17571.2" algo="Sum"/><pk mz="213.11007292" i="1291.03" sn="49.758" a="17.8007" fwhm="0.0111118" res="19178.8" algo="Sum"/><pk mz="213.14662936" i="2378.84" sn="91.5476" a="32.3408" fwhm="0.011431" res="18646.3" algo="Sum"/><pk mz="214.00644596" i="1781.55" sn="67.2754" a="24.219" fwhm="0.0110133" res="19431.6" algo="Sum"/><pk mz="214.05849285" i="746.605" sn="28.1907" a="10.6908" fwhm="0.0117473" res="18221.9" algo="Sum"/><pk mz="214.83646850" i="3219.98" sn="119.574" a="37.1427" fwhm="0.0105582" res="20347.8" algo="Sum"/><pk mz="215.01636561" i="2229.43" sn="82.6138" a="28.115" fwhm="0.0109944" res="19557" algo="Sum"/><pk mz="215.12591538" i="782.028" sn="28.9762" a="10.424" fwhm="0.0116954" res="18394.1" algo="Sum"/><pk mz="215.17984155" i="429.845" sn="15.9253" a="5.18961" fwhm="0.010307" res="20877.1" algo="Sum"/><pk mz="216.01505536" i="1410.44" sn="51.785" a="17.7496" fwhm="0.0110747" res="19505.3" algo="Sum"/><pk mz="216.83348624" i="1044.31" sn="37.7341" a="13.6866" fwhm="0.0117986" res="18377.9" algo="Sum"/><pk mz="216.92294021" i="27823.3" sn="1004.89" a="326.691" fwhm="0.010877" res="19943.2" algo="Sum"/><pk mz="217.04865548" i="641.802" sn="23.1721" a="8.65002" fwhm="0.0129742" res="16729.3" algo="Sum"/><pk mz="217.08248202" i="1972.66" sn="71.2223" a="29.3786" fwhm="0.0116536" res="18628" algo="Sum"/><pk mz="217.10535501" i="4355.28" sn="157.244" a="59.9534" fwhm="0.01113" res="19506.4" algo="Sum"/><pk mz="217.15870991" i="638.454" sn="23.0283" a="8.91311" fwhm="0.0117396" res="18498" algo="Sum"/><pk mz="217.92629294" i="684.345" sn="24.4204" a="8.20942" fwhm="0.0103806" res="20993.5" algo="Sum"/><pk mz="218.02825458" i="1768.85" sn="63.0961" a="25.854" fwhm="0.011674" res="18676.5" algo="Sum"/><pk mz="218.10935872" i="435.766" sn="15.5427" a="6.4255" fwhm="0.0138816" res="15712.2" algo="Sum"/><pk mz="218.13926430" i="795.886" sn="28.371" a="10.854" fwhm="0.0119623" res="18235.5" algo="Sum"/><pk mz="218.92012091" i="9331.09" sn="327.667" a="111.168" fwhm="0.0109886" res="19922.5" algo="Sum"/><pk mz="218.96497938" i="709.766" sn="24.8806" a="11.3751" fwhm="0.0126145" res="17358.2" algo="Sum"/><pk mz="219.02720868" i="373267" sn="13049.1" a="3608.75" fwhm="0.00847628" res="25840" algo="Sum"/><pk mz="219.08332056" i="3096.11" sn="107.958" a="51.0435" fwhm="0.0126601" res="17305" algo="Sum"/><pk mz="219.13735186" i="575.554" sn="20.0234" a="9.20015" fwhm="0.0137658" res="15918.9" algo="Sum"/><pk mz="219.17479984" i="591.644" sn="20.5543" a="8.1346" fwhm="0.0118822" res="18445.7" algo="Sum"/><pk mz="219.21096945" i="574.444" sn="19.9459" a="8.4333" fwhm="0.0118359" res="18520.9" algo="Sum"/><pk mz="220.03029018" i="23155.5" sn="790.07" a="292.523" fwhm="0.0114374" res="19237.8" algo="Sum"/><pk mz="220.06693571" i="1494.2" sn="50.9119" a="20.7694" fwhm="0.0114556" res="19210.4" algo="Sum"/><pk mz="220.93462210" i="556.248" sn="18.6421" a="7.81198" fwhm="0.0124313" res="17772.4" algo="Sum"/><pk mz="221.02567400" i="26137.1" sn="874.617" a="359.529" fwhm="0.0122436" res="18052.3" algo="Sum"/><pk mz="221.06356898" i="2534.53" sn="84.7588" a="39.6343" fwhm="0.0119727" res="18464" algo="Sum"/><pk mz="221.11659049" i="1020.61" sn="34.0918" a="13.6905" fwhm="0.011317" res="19538.5" algo="Sum"/><pk mz="221.15235239" i="453.449" sn="15.1467" a="6.5778" fwhm="0.0129398" res="17090.9" algo="Sum"/><pk mz="222.02919615" i="2031.13" sn="67.0818" a="28.0169" fwhm="0.0120931" res="18360" algo="Sum"/><pk mz="222.86787710" i="10291.3" sn="336.323" a="129.385" fwhm="0.0111439" res="19999.1" algo="Sum"/><pk mz="222.97311140" i="835.602" sn="27.2969" a="8.65393" fwhm="0.0107605" res="20721.4" algo="Sum"/><pk mz="222.98861256" i="1053.79" sn="34.4246" a="15.6286" fwhm="0.0134334" res="16599.5" algo="Sum"/><pk mz="223.02940635" i="525.221" sn="17.1555" a="10.0929" fwhm="0.0157612" res="14150.5" algo="Sum"/><pk mz="223.09559509" i="1623.35" sn="53.0242" a="28.5373" fwhm="0.0133747" res="16680.4" algo="Sum"/><pk mz="223.13082562" i="714.148" sn="23.3265" a="10.7915" fwhm="0.012007" res="18583.4" algo="Sum"/><pk mz="223.16759047" i="580.005" sn="18.9449" a="7.25154" fwhm="0.0103094" res="21646.9" algo="Sum"/><pk mz="224.12876243" i="478.524" sn="15.4859" a="7.62384" fwhm="0.0141402" res="15850.4" algo="Sum"/><pk mz="224.86521031" i="7374.09" sn="236.012" a="92.6093" fwhm="0.0113974" res="19729.5" algo="Sum"/><pk mz="225.03475834" i="14361.2" sn="459.45" a="178.772" fwhm="0.0110235" res="20414.1" algo="Sum"/><pk mz="225.08455085" i="539.346" sn="17.2553" a="9.21043" fwhm="0.0140849" res="15980.5" algo="Sum"/><pk mz="225.11018254" i="1044.3" sn="33.4112" a="16.8961" fwhm="0.0139712" res="16112.5" algo="Sum"/><pk mz="225.14507174" i="582.572" sn="18.6387" a="9.71504" fwhm="0.0145427" res="15481.6" algo="Sum"/><pk mz="226.02538628" i="981.349" sn="30.9227" a="12.6402" fwhm="0.0147824" res="15290.1" algo="Sum"/><pk mz="226.04394545" i="2942.1" sn="92.7068" a="46.0862" fwhm="0.0137785" res="16405.6" algo="Sum"/><pk mz="226.10644487" i="464.652" sn="14.6118" a="8.62576" fwhm="0.0160633" res="14075.9" algo="Sum"/><pk mz="226.86257274" i="1559.59" sn="48.3398" a="20.0532" fwhm="0.0117319" res="19337.3" algo="Sum"/><pk mz="226.95167597" i="30162.7" sn="931.936" a="369.026" fwhm="0.011228" res="20213" algo="Sum"/><pk mz="227.04367937" i="463.397" sn="14.2697" a="8.97238" fwhm="0.0229983" res="9872.2" algo="Sum"/><pk mz="227.07944268" i="2231.58" sn="68.6254" a="36.4975" fwhm="0.0127144" res="17860" algo="Sum"/><pk mz="227.12570947" i="3337.05" sn="102.449" a="45.8872" fwhm="0.0115084" res="19735.7" algo="Sum"/><pk mz="227.17663937" i="478.492" sn="14.6755" a="9.47976" fwhm="0.0151403" res="15004.8" algo="Sum"/><pk mz="227.95514147" i="1207.15" sn="36.367" a="14.9696" fwhm="0.0104422" res="21830.3" algo="Sum"/><pk mz="228.12793616" i="457.371" sn="13.7271" a="7.79067" fwhm="0.013447" res="16964.9" algo="Sum"/><pk mz="228.26943710" i="751.157" sn="22.5392" a="9.80979" fwhm="0.0120122" res="19003.1" algo="Sum"/><pk mz="228.81335725" i="1112.45" sn="33.0569" a="14.4877" fwhm="0.0118889" res="19245.9" algo="Sum"/><pk mz="228.95586142" i="460.215" sn="13.6186" a="5.93696" fwhm="0.0131041" res="17472.1" algo="Sum"/><pk mz="228.97342216" i="970.9" sn="28.7308" a="12.9996" fwhm="0.0122586" res="18678.6" algo="Sum"/><pk mz="229.05069729" i="695.395" sn="20.541" a="9.96542" fwhm="0.0122048" res="18767.3" algo="Sum"/><pk mz="229.11908740" i="534.91" sn="15.7893" a="7.51545" fwhm="0.0154657" res="14814.6" algo="Sum"/><pk mz="229.15492536" i="3024.02" sn="89.2624" a="50.4697" fwhm="0.0125967" res="18191.6" algo="Sum"/><pk mz="229.21684416" i="1077.64" sn="31.8095" a="14.0327" fwhm="0.0113964" res="20113.2" algo="Sum"/><pk mz="229.98030409" i="852.664" sn="24.9137" a="11.4863" fwhm="0.0106252" res="21644.9" algo="Sum"/><pk mz="230.15814184" i="412.311" sn="12.0426" a="8.05443" fwhm="0.0149481" res="15397.2" algo="Sum"/><pk mz="230.24824948" i="2556.12" sn="74.6479" a="34.1454" fwhm="0.0125222" res="18387.3" algo="Sum"/><pk mz="230.81063124" i="1196.66" sn="34.7145" a="16.1511" fwhm="0.011921" res="19361.6" algo="Sum"/><pk mz="230.93864436" i="478.081" sn="13.8432" a="7.15047" fwhm="0.0118878" res="19426.5" algo="Sum"/><pk mz="231.08391076" i="612.072" sn="17.7147" a="10.4729" fwhm="0.0156452" res="14770.3" algo="Sum"/><pk mz="231.09871067" i="402.243" sn="11.6418" a="5.06117" fwhm="0.0178343" res="12958.1" algo="Sum"/><pk mz="231.13526926" i="468.656" sn="13.5639" a="7.97737" fwhm="0.0163126" res="14169.1" algo="Sum"/><pk mz="232.15442008" i="471.931" sn="13.5505" a="8.43021" fwhm="0.0115732" res="20059.6" algo="Sum"/><pk mz="232.80741111" i="466.623" sn="13.2705" a="6.42955" fwhm="0.0130403" res="17852.9" algo="Sum"/><pk mz="232.89674043" i="36896.8" sn="1048.74" a="443.676" fwhm="0.0109048" res="21357.3" algo="Sum"/><pk mz="233.00064314" i="2824.25" sn="80.2624" a="37.0295" fwhm="0.0121562" res="19167.2" algo="Sum"/><pk mz="233.04646594" i="482.182" sn="13.7034" a="11.8254" fwhm="0.0289991" res="8036.32" algo="Sum"/><pk mz="233.07849677" i="1149.15" sn="32.6581" a="17.9533" fwhm="0.0114238" res="20402.9" algo="Sum"/><pk mz="233.11391606" i="870.64" sn="24.7431" a="13.7078" fwhm="0.0129924" res="17942.3" algo="Sum"/><pk mz="233.15140894" i="1517.56" sn="43.1259" a="21.6889" fwhm="0.0129912" res="17946.8" algo="Sum"/><pk mz="233.90021968" i="865.63" sn="24.3399" a="11.9089" fwhm="0.0115042" res="20331.7" algo="Sum"/><pk mz="234.89400339" i="14791.8" sn="409.153" a="185.397" fwhm="0.0113438" res="20706.7" algo="Sum"/><pk mz="234.98163780" i="2493.39" sn="68.8677" a="32.1635" fwhm="0.0110894" res="21189.8" algo="Sum"/><pk mz="235.05673991" i="1130.75" sn="31.1828" a="15.8717" fwhm="0.0128403" res="18306.1" algo="Sum"/><pk mz="235.09236581" i="2906.86" sn="80.0972" a="49.4197" fwhm="0.0128539" res="18289.5" algo="Sum"/><pk mz="235.13095351" i="655.934" sn="18.0605" a="9.44587" fwhm="0.0120842" res="19457.7" algo="Sum"/><pk mz="235.16866925" i="937.43" sn="25.8016" a="12.3344" fwhm="0.0113773" res="20669.9" algo="Sum"/><pk mz="235.20478290" i="512.551" sn="14.095" a="6.77113" fwhm="0.0116708" res="20153.3" algo="Sum"/><pk mz="236.04109976" i="874.626" sn="23.7657" a="15.7853" fwhm="0.0133867" res="17632.6" algo="Sum"/><pk mz="236.89261844" i="922.73" sn="24.7845" a="15.9812" fwhm="0.0143947" res="16456.9" algo="Sum"/><pk mz="236.99847314" i="1288.88" sn="34.555" a="19.0259" fwhm="0.0114794" res="20645.6" algo="Sum"/><pk mz="237.07891274" i="563.465" sn="15.1025" a="10.5283" fwhm="0.0161543" res="14675.9" algo="Sum"/><pk mz="237.11001956" i="905.075" sn="24.2587" a="16.1194" fwhm="0.0137136" res="17290.1" algo="Sum"/><pk mz="237.14739888" i="1319.57" sn="35.3685" a="20.0287" fwhm="0.0136319" res="17396.5" algo="Sum"/><pk mz="237.22105322" i="401.836" sn="10.7704" a="4.76887" fwhm="0.0109403" res="21683.3" algo="Sum"/><pk mz="238.84183867" i="6232.99" sn="165.605" a="81.1456" fwhm="0.0115031" res="20763.2" algo="Sum"/><pk mz="239.06410304" i="1780.38" sn="47.2529" a="23.996" fwhm="0.0128898" res="18546.7" algo="Sum"/><pk mz="239.08913014" i="9973.55" sn="264.708" a="128.852" fwhm="0.011693" res="20447.2" algo="Sum"/><pk mz="239.12610217" i="954.491" sn="25.3331" a="14.0833" fwhm="0.0175053" res="13660.2" algo="Sum"/><pk mz="239.14044799" i="1328.22" sn="35.2524" a="17.2212" fwhm="0.0160763" res="14875.4" algo="Sum"/><pk mz="239.16189340" i="2580.04" sn="68.4768" a="35.151" fwhm="0.0119808" res="19962.1" algo="Sum"/><pk mz="240.09297934" i="1205.26" sn="31.8011" a="18.6623" fwhm="0.0129046" res="18605.3" algo="Sum"/><pk mz="240.83905814" i="4992.63" sn="131.11" a="66.499" fwhm="0.0117664" res="20468.3" algo="Sum"/><pk mz="240.96718170" i="2700.63" sn="70.8729" a="36.7707" fwhm="0.012349" res="19513.1" algo="Sum"/><pk mz="241.00879527" i="3681.6" sn="96.6092" a="45.8276" fwhm="0.0116581" res="20673.1" algo="Sum"/><pk mz="241.02921621" i="1489.22" sn="39.0789" a="23.0834" fwhm="0.0157671" res="15286.9" algo="Sum"/><pk mz="241.08186562" i="526.264" sn="13.8098" a="8.43319" fwhm="0.021568" res="11177.8" algo="Sum"/><pk mz="241.10432031" i="715.122" sn="18.7656" a="14.2991" fwhm="0.015661" res="15395.2" algo="Sum"/><pk mz="241.15576853" i="1687.03" sn="44.2696" a="23.7846" fwhm="0.0143242" res="16835.6" algo="Sum"/><pk mz="241.17849320" i="525.896" sn="13.8001" a="8.39931" fwhm="0.0166436" res="14490.8" algo="Sum"/><pk mz="242.01848213" i="1374.41" sn="35.5999" a="24.7194" fwhm="0.0133682" res="18104.1" algo="Sum"/><pk mz="242.83685985" i="1287.41" sn="32.8484" a="17.4037" fwhm="0.012163" res="19965.2" algo="Sum"/><pk mz="242.92561205" i="25125.9" sn="639.771" a="319.482" fwhm="0.0115526" res="21027.7" algo="Sum"/><pk mz="243.00899065" i="852.639" sn="21.6505" a="18.0563" fwhm="0.0159613" res="15224.9" algo="Sum"/><pk mz="243.05319664" i="1359.37" sn="34.4692" a="23.136" fwhm="0.0135416" res="17948.6" algo="Sum"/><pk mz="243.09936998" i="3611.53" sn="91.4191" a="51.4141" fwhm="0.0128557" res="18909.9" algo="Sum"/><pk mz="243.15685775" i="397.104" sn="10.0345" a="5.55571" fwhm="0.019795" res="12283.7" algo="Sum"/><pk mz="243.17300379" i="411.83" sn="10.4015" a="6.14173" fwhm="0.0185904" res="13080.6" algo="Sum"/><pk mz="243.21093597" i="708.379" sn="17.8651" a="9.61224" fwhm="0.0122429" res="19865.5" algo="Sum"/><pk mz="243.92895146" i="929.787" sn="23.1468" a="14.7701" fwhm="0.0131018" res="18618" algo="Sum"/><pk mz="244.07947567" i="697.193" sn="17.3115" a="9.67695" fwhm="0.0127544" res="19136.9" algo="Sum"/><pk mz="244.10137494" i="583.938" sn="14.4963" a="9.69946" fwhm="0.0161628" res="15102.7" algo="Sum"/><pk mz="244.78695718" i="541.833" sn="13.3501" a="6.68359" fwhm="0.0100512" res="24354.1" algo="Sum"/><pk mz="244.92451611" i="1830.99" sn="44.9286" a="27.403" fwhm="0.0138309" res="17708.5" algo="Sum"/><pk mz="245.04568141" i="1484.06" sn="36.307" a="21.5336" fwhm="0.0133204" res="18396.2" algo="Sum"/><pk mz="245.07871006" i="3581.05" sn="87.5721" a="54.8242" fwhm="0.0125007" res="19605.2" algo="Sum"/><pk mz="245.11369520" i="444.595" sn="10.8715" a="6.44465" fwhm="0.0151772" res="16150.1" algo="Sum"/><pk mz="245.13743770" i="591.56" sn="14.4652" a="7.62597" fwhm="0.0163245" res="15016.5" algo="Sum"/><pk mz="245.14998338" i="750.236" sn="18.3453" a="9.89896" fwhm="0.0135414" res="18103.7" algo="Sum"/><pk mz="245.18903953" i="498.699" sn="12.1945" a="7.2066" fwhm="0.0131325" res="18670.3" algo="Sum"/><pk mz="245.22698146" i="398.817" sn="9.75049" a="5.76743" fwhm="0.0116125" res="21117.5" algo="Sum"/><pk mz="246.08166547" i="506.209" sn="12.2488" a="8.44567" fwhm="0.0136232" res="18063.4" algo="Sum"/><pk mz="246.16977945" i="485.419" sn="11.7438" a="7.49991" fwhm="0.0125851" res="19560.4" algo="Sum"/><pk mz="246.78454154" i="609.455" sn="14.6319" a="7.93514" fwhm="0.0120379" res="20500.7" algo="Sum"/><pk mz="247.06113924" i="449.811" sn="10.7604" a="10.3726" fwhm="0.0195334" res="12648.1" algo="Sum"/><pk mz="247.09274076" i="3577.44" sn="85.5632" a="51.6361" fwhm="0.0125988" res="19612.4" algo="Sum"/><pk mz="247.13045969" i="1288.85" sn="30.826" a="21.4299" fwhm="0.014075" res="17558.1" algo="Sum"/><pk mz="247.16834834" i="412.3" sn="9.86094" a="6.60678" fwhm="0.0137341" res="17996.6" algo="Sum"/><pk mz="247.24161744" i="542.806" sn="12.9792" a="8.47051" fwhm="0.0132321" res="18685" algo="Sum"/><pk mz="248.09498444" i="478.892" sn="11.3657" a="7.33536" fwhm="0.0123713" res="20054.1" algo="Sum"/><pk mz="248.87046885" i="21403.8" sn="503.187" a="282.86" fwhm="0.012045" res="20661.7" algo="Sum"/><pk mz="248.97549059" i="689.235" sn="16.1986" a="9.80819" fwhm="0.0139174" res="17889.5" algo="Sum"/><pk mz="248.99870486" i="629.651" sn="14.7982" a="9.5842" fwhm="0.0133462" res="18656.9" algo="Sum"/><pk mz="249.06047757" i="2951.49" sn="69.3569" a="42.3732" fwhm="0.0147448" res="16891.4" algo="Sum"/><pk mz="249.09644671" i="1190.09" sn="27.9658" a="13.9219" fwhm="0.0110508" res="22540.9" algo="Sum"/><pk mz="249.10807609" i="1560.01" sn="36.6587" a="24.8571" fwhm="0.0151537" res="16438.8" algo="Sum"/><pk mz="249.15634576" i="5458.21" sn="128.262" a="95.4791" fwhm="0.0152623" res="16324.9" algo="Sum"/><pk mz="249.18404347" i="1589.68" sn="37.3549" a="23.205" fwhm="0.0136139" res="18303.6" algo="Sum"/><pk mz="249.21945944" i="415.479" sn="9.75435" a="6.16899" fwhm="0.0121939" res="20438.1" algo="Sum"/><pk mz="249.87465100" i="504.591" sn="11.7404" a="7.93269" fwhm="0.0134022" res="18644.4" algo="Sum"/><pk mz="250.06293989" i="413.347" sn="9.6126" a="6.64964" fwhm="0.0179979" res="13894" algo="Sum"/><pk mz="250.15939076" i="829.856" sn="19.2862" a="15.1069" fwhm="0.0180526" res="13857.3" algo="Sum"/><pk mz="250.17843068" i="886.82" sn="20.6087" a="15.6459" fwhm="0.0164364" res="15221" algo="Sum"/><pk mz="250.86797980" i="9712.98" sn="224.485" a="135.622" fwhm="0.0127334" res="19701.5" algo="Sum"/><pk mz="250.91992598" i="1797.81" sn="41.5196" a="25.1789" fwhm="0.0130215" res="19269.6" algo="Sum"/><pk mz="250.95575536" i="1074.69" sn="24.8019" a="17.2801" fwhm="0.0128341" res="19553.9" algo="Sum"/><pk mz="251.05000202" i="572.532" sn="13.1922" a="12.019" fwhm="0.0196055" res="12805.1" algo="Sum"/><pk mz="251.12612719" i="1153.48" sn="26.5409" a="19.689" fwhm="0.0142855" res="17579.1" algo="Sum"/><pk mz="251.16204605" i="733.999" sn="16.8797" a="12.3265" fwhm="0.0134413" res="18685.8" algo="Sum"/><pk mz="251.19838968" i="2006.85" sn="46.1218" a="29.0422" fwhm="0.0126851" res="19802.7" algo="Sum"/><pk mz="252.15931775" i="402.397" sn="9.15177" a="7.92542" fwhm="0.0151551" res="16638.6" algo="Sum"/><pk mz="252.86608109" i="1177.51" sn="26.6123" a="17.5831" fwhm="0.0126146" res="20045.5" algo="Sum"/><pk mz="252.91710878" i="1257.14" sn="28.3793" a="16.0343" fwhm="0.0115972" res="21808.5" algo="Sum"/><pk mz="252.97100935" i="562.51" sn="12.6962" a="10.7437" fwhm="0.0145294" res="17410.9" algo="Sum"/><pk mz="253.10415176" i="450.694" sn="10.169" a="7.96221" fwhm="0.0146642" res="17260" algo="Sum"/><pk mz="253.14178653" i="1888.93" sn="42.6196" a="35.3244" fwhm="0.0144352" res="17536.4" algo="Sum"/><pk mz="253.21400398" i="396.057" sn="8.93618" a="7.0681" fwhm="0.0145545" res="17397.6" algo="Sum"/><pk mz="254.14459025" i="429.742" sn="9.59856" a="9.59762" fwhm="0.0161768" res="15710.5" algo="Sum"/><pk mz="254.81918006" i="4141.78" sn="91.5851" a="76.276" fwhm="0.0173737" res="14666.9" algo="Sum"/><pk mz="255.06251549" i="994.652" sn="21.97" a="15.7454" fwhm="0.0133802" res="19062.7" algo="Sum"/><pk mz="255.12030163" i="948.069" sn="20.9411" a="20.9407" fwhm="0.0209456" res="12180.1" algo="Sum"/><pk mz="255.15672838" i="3664.26" sn="80.9365" a="58.8428" fwhm="0.0127691" res="19982.3" algo="Sum"/><pk mz="255.26785129" i="610.296" sn="13.4776" a="8.96731" fwhm="0.0129864" res="19656.6" algo="Sum"/><pk mz="255.97799572" i="606.215" sn="13.2515" a="9.33603" fwhm="0.0123441" res="20736.9" algo="Sum"/><pk mz="256.15650183" i="1024.87" sn="22.3853" a="21.2285" fwhm="0.0161547" res="15856.5" algo="Sum"/><pk mz="256.26422637" i="847.734" sn="18.478" a="12.554" fwhm="0.0140717" res="18211.4" algo="Sum"/><pk mz="256.30005386" i="5862.62" sn="127.616" a="82.877" fwhm="0.0129339" res="19816.1" algo="Sum"/><pk mz="256.81752637" i="4392.06" sn="94.8972" a="80.8219" fwhm="0.0173071" res="14838.8" algo="Sum"/><pk mz="256.94095579" i="1401.22" sn="30.2584" a="22.1428" fwhm="0.0129592" res="19827" algo="Sum"/><pk mz="256.98249900" i="423.824" sn="9.15177" a="6.37917" fwhm="0.0121274" res="21190.3" algo="Sum"/><pk mz="257.07504964" i="1695.88" sn="36.6119" a="28.0643" fwhm="0.0133368" res="19275.6" algo="Sum"/><pk mz="257.11415717" i="406.325" sn="8.77209" a="5.63557" fwhm="0.0182462" res="14091.4" algo="Sum"/><pk mz="257.15161501" i="1518.89" sn="32.7912" a="31.1997" fwhm="0.0153927" res="16706" algo="Sum"/><pk mz="257.18855492" i="735.695" sn="15.8828" a="11.902" fwhm="0.0134674" res="19097.1" algo="Sum"/><pk mz="257.22668461" i="460.987" sn="9.95089" a="6.96378" fwhm="0.0140171" res="18350.9" algo="Sum"/><pk mz="257.24794553" i="659.776" sn="14.2414" a="9.65186" fwhm="0.0135291" res="19014.4" algo="Sum"/><pk mz="257.30358191" i="1174.62" sn="25.302" a="16.8876" fwhm="0.0126928" res="20271.6" algo="Sum"/><pk mz="257.99290256" i="411.141" sn="8.76807" a="7.69229" fwhm="0.0170118" res="15165.5" algo="Sum"/><pk mz="258.27928156" i="1866.56" sn="39.4834" a="26.211" fwhm="0.0132894" res="19435" algo="Sum"/><pk mz="258.81581220" i="1980.75" sn="41.6936" a="34.0329" fwhm="0.0151374" res="17097.7" algo="Sum"/><pk mz="258.89920998" i="8809.68" sn="185.433" a="124.17" fwhm="0.0127617" res="20287.2" algo="Sum"/><pk mz="258.98116489" i="861.334" sn="18.1011" a="12.97" fwhm="0.0138189" res="18741.1" algo="Sum"/><pk mz="259.02763078" i="521.466" sn="10.9407" a="8.52745" fwhm="0.0137283" res="18868.1" algo="Sum"/><pk mz="259.09355915" i="751.451" sn="15.7353" a="12.3099" fwhm="0.0139718" res="18544" algo="Sum"/><pk mz="259.13042579" i="3088.95" sn="64.6285" a="51.0725" fwhm="0.0136124" res="19036.3" algo="Sum"/><pk mz="259.16683522" i="1013.01" sn="21.1769" a="18.3361" fwhm="0.016482" res="15724.2" algo="Sum"/><pk mz="260.13380888" i="547.143" sn="11.2982" a="9.15916" fwhm="0.0154252" res="16864.2" algo="Sum"/><pk mz="260.89783576" i="1364.63" sn="27.9287" a="21.1939" fwhm="0.0140861" res="18521.7" algo="Sum"/><pk mz="260.94898798" i="3999.54" sn="81.7836" a="57.7411" fwhm="0.0127406" res="20481.8" algo="Sum"/><pk mz="261.01262821" i="2274.38" sn="46.4536" a="42.8041" fwhm="0.0156946" res="16630.8" algo="Sum"/><pk mz="261.04411148" i="1884.78" sn="38.4777" a="32.8934" fwhm="0.0159087" res="16408.9" algo="Sum"/><pk mz="261.10973894" i="19791.5" sn="403.821" a="279.834" fwhm="0.0127467" res="20484.5" algo="Sum"/><pk mz="261.18356141" i="510.838" sn="10.4232" a="8.50456" fwhm="0.0153112" res="17058.3" algo="Sum"/><pk mz="262.11324387" i="3032.6" sn="61.3593" a="42.8579" fwhm="0.0130395" res="20101.4" algo="Sum"/><pk mz="262.91534851" i="527.78" sn="10.5916" a="8.54951" fwhm="0.0148754" res="17674.5" algo="Sum"/><pk mz="262.94604337" i="1314.08" sn="26.3717" a="19.3279" fwhm="0.0135434" res="19415.1" algo="Sum"/><pk mz="263.00956582" i="1132.84" sn="22.7323" a="20.6707" fwhm="0.0141963" res="18526.6" algo="Sum"/><pk mz="263.08768158" i="10572.6" sn="212.158" a="172.467" fwhm="0.0142789" res="18425" algo="Sum"/><pk mz="263.12321196" i="832.923" sn="16.7131" a="18.896" fwhm="0.0264436" res="9950.35" algo="Sum"/><pk mz="263.16222407" i="768.353" sn="15.4165" a="12.1586" fwhm="0.0146064" res="18016.9" algo="Sum"/><pk mz="263.19818812" i="8080.05" sn="162.121" a="111.669" fwhm="0.0126678" res="20777" algo="Sum"/><pk mz="263.23535673" i="1246.86" sn="25.0173" a="20.1225" fwhm="0.0142775" res="18437.1" algo="Sum"/><pk mz="264.09145645" i="1363.52" sn="27.168" a="24.1264" fwhm="0.0153229" res="17235" algo="Sum"/><pk mz="264.20129154" i="1436.12" sn="28.6058" a="21.4219" fwhm="0.0134368" res="19662.5" algo="Sum"/><pk mz="264.84617435" i="7267.38" sn="143.944" a="126.162" fwhm="0.0164283" res="16121.3" algo="Sum"/><pk mz="264.97264002" i="581.801" sn="11.522" a="11.8514" fwhm="0.0155598" res="17029.3" algo="Sum"/><pk mz="265.03429675" i="1731.46" sn="34.2899" a="33.8488" fwhm="0.014495" res="18284.5" algo="Sum"/><pk mz="265.10471054" i="667.794" sn="13.225" a="9.43965" fwhm="0.0182262" res="14545.3" algo="Sum"/><pk mz="265.13460876" i="1301.29" sn="25.7708" a="33.7564" fwhm="0.0225739" res="11745.2" algo="Sum"/><pk mz="265.17738396" i="985.904" sn="19.5216" a="16.964" fwhm="0.0147268" res="18006.5" algo="Sum"/><pk mz="265.21300973" i="857.596" sn="16.981" a="15.741" fwhm="0.0159471" res="16630.8" algo="Sum"/><pk mz="265.25246948" i="760.632" sn="15.0611" a="10.9305" fwhm="0.0122876" res="21587" algo="Sum"/><pk mz="266.17311650" i="2099.48" sn="41.2731" a="34.0774" fwhm="0.0140222" res="18982.2" algo="Sum"/><pk mz="266.84495143" i="4710.25" sn="91.6264" a="85.7701" fwhm="0.0172361" res="15481.8" algo="Sum"/><pk mz="266.89420485" i="1868.1" sn="36.3393" a="28.6834" fwhm="0.0133769" res="19951.9" algo="Sum"/><pk mz="267.05900905" i="724.914" sn="14.082" a="13.2012" fwhm="0.0139688" res="19118.3" algo="Sum"/><pk mz="267.12059322" i="544.99" sn="10.5781" a="8.48897" fwhm="0.0200489" res="13323.4" algo="Sum"/><pk mz="267.15730782" i="1494.05" sn="28.9776" a="23.149" fwhm="0.0149568" res="17861.9" algo="Sum"/><pk mz="267.19254000" i="467.449" sn="9.06145" a="7.26786" fwhm="0.0165791" res="16116.2" algo="Sum"/><pk mz="267.21003263" i="442.065" sn="8.56581" a="5.73054" fwhm="0.01632" res="16373.2" algo="Sum"/><pk mz="267.22893478" i="464.47" sn="8.99814" a="7.23906" fwhm="0.0170861" res="15640.1" algo="Sum"/><pk mz="268.84454176" i="1126.43" sn="21.3216" a="21.1212" fwhm="0.0180424" res="14900.7" algo="Sum"/><pk mz="268.89088241" i="1338.71" sn="25.307" a="19.9195" fwhm="0.0132909" res="20231.2" algo="Sum"/><pk mz="269.07628711" i="628.75" sn="11.832" a="10.933" fwhm="0.0146195" res="18405.3" algo="Sum"/><pk mz="269.13560491" i="882.577" sn="16.6085" a="20.0639" fwhm="0.0176184" res="15275.8" algo="Sum"/><pk mz="269.17490845" i="534.336" sn="10.0552" a="6.58952" fwhm="0.016393" res="16420.2" algo="Sum"/><pk mz="269.18751264" i="667.52" sn="12.5615" a="12.2841" fwhm="0.0199428" res="13498" algo="Sum"/><pk mz="269.22576712" i="1360.96" sn="25.6077" a="21.938" fwhm="0.0135943" res="19804.3" algo="Sum"/><pk mz="269.28397797" i="402.733" sn="7.57733" a="6.77371" fwhm="0.0146964" res="18323.1" algo="Sum"/><pk mz="269.99405790" i="492.414" sn="9.17754" a="7.85566" fwhm="0.0145193" res="18595.5" algo="Sum"/><pk mz="270.79753199" i="2783.33" sn="51.426" a="41.8152" fwhm="0.0137735" res="19660.8" algo="Sum"/><pk mz="270.97743120" i="10255.4" sn="189.317" a="152.078" fwhm="0.0129135" res="20984.1" algo="Sum"/><pk mz="271.03917561" i="1102.1" sn="20.3449" a="21.8658" fwhm="0.015306" res="17708" algo="Sum"/><pk mz="271.09181191" i="595.4" sn="10.9907" a="11.529" fwhm="0.016847" res="16091.4" algo="Sum"/><pk mz="271.11623979" i="465.121" sn="8.58582" a="7.42604" fwhm="0.0198279" res="13673.5" algo="Sum"/><pk mz="271.14490379" i="781.968" sn="14.4346" a="13.1621" fwhm="0.0259769" res="10437.9" algo="Sum"/><pk mz="271.16637918" i="1826.58" sn="33.7174" a="26.8164" fwhm="0.0154518" res="17549.1" algo="Sum"/><pk mz="271.18804116" i="2049.82" sn="37.8383" a="39.8727" fwhm="0.015673" res="17302.9" algo="Sum"/><pk mz="271.24235511" i="809.668" sn="14.9459" a="13.1334" fwhm="0.0145797" res="18604.1" algo="Sum"/><pk mz="271.26239798" i="432.117" sn="7.97659" a="6.4528" fwhm="0.0157801" res="17190.2" algo="Sum"/><pk mz="271.96426125" i="1046.25" sn="19.1655" a="21.7324" fwhm="0.0236768" res="11486.5" algo="Sum"/><pk mz="272.23993481" i="484.812" sn="8.86834" a="9.45895" fwhm="0.0187644" res="14508.3" algo="Sum"/><pk mz="272.79470665" i="3712.19" sn="67.4868" a="56.3181" fwhm="0.0141286" res="19307.9" algo="Sum"/><pk mz="272.94550551" i="740.341" sn="13.4469" a="16.6671" fwhm="0.020776" res="13137.6" algo="Sum"/><pk mz="273.11016878" i="459.62" sn="8.34503" a="8.09807" fwhm="0.0175576" res="15555.1" algo="Sum"/><pk mz="273.14622588" i="847.675" sn="15.3907" a="16.85" fwhm="0.0156184" res="17488.7" algo="Sum"/><pk mz="273.18141060" i="1403.62" sn="25.4866" a="26.7996" fwhm="0.0204635" res="13349.7" algo="Sum"/><pk mz="273.22026142" i="484.096" sn="8.7887" a="7.97591" fwhm="0.0143497" res="19040.2" algo="Sum"/><pk mz="273.25774012" i="561.472" sn="10.1921" a="9.44076" fwhm="0.0143397" res="19056" algo="Sum"/><pk mz="273.96098420" i="421.419" sn="7.61246" a="11.7672" fwhm="0.0241748" res="11332.5" algo="Sum"/><pk mz="274.14221540" i="799.852" sn="14.4224" a="16.5536" fwhm="0.0173152" res="15832.5" algo="Sum"/><pk mz="274.79160881" i="2031.74" sn="36.2645" a="31.3219" fwhm="0.0136891" res="20073.7" algo="Sum"/><pk mz="274.87836131" i="2928.03" sn="52.2624" a="52.9364" fwhm="0.0171207" res="16055.4" algo="Sum"/><pk mz="274.95642469" i="581.031" sn="10.3708" a="14.8342" fwhm="0.0238553" res="11526" algo="Sum"/><pk mz="275.10466905" i="687.256" sn="12.2529" a="10.0453" fwhm="0.0144742" res="19006.5" algo="Sum"/><pk mz="275.12528075" i="409.847" sn="7.3044" a="5.75938" fwhm="0.0196253" res="14018.9" algo="Sum"/><pk mz="275.14451670" i="509.123" sn="9.07192" a="6.574" fwhm="0.0149471" res="18407.8" algo="Sum"/><pk mz="275.16162458" i="920.656" sn="16.3993" a="14.6953" fwhm="0.0144206" res="19081.2" algo="Sum"/><pk mz="275.19917369" i="521.605" sn="9.28592" a="8.87134" fwhm="0.0145136" res="18961.5" algo="Sum"/><pk mz="275.23569864" i="421.324" sn="7.49747" a="7.10405" fwhm="0.0148319" res="18557" algo="Sum"/><pk mz="275.93925542" i="404.029" sn="7.14675" a="5.91134" fwhm="0.0138361" res="19943.4" algo="Sum"/><pk mz="276.11876255" i="525.202" sn="9.25511" a="10.5693" fwhm="0.0174712" res="15804.3" algo="Sum"/><pk mz="276.78891033" i="498.867" sn="8.73769" a="8.62104" fwhm="0.014064" res="19680.7" algo="Sum"/><pk mz="276.87724220" i="1574.89" sn="27.4949" a="26.1625" fwhm="0.0148366" res="18661.8" algo="Sum"/><pk mz="276.92259582" i="5304.54" sn="92.4874" a="81.0873" fwhm="0.013506" res="20503.6" algo="Sum"/><pk mz="276.98506959" i="1188.33" sn="20.6801" a="19.5142" fwhm="0.0137347" res="20166.8" algo="Sum"/><pk mz="277.01864314" i="751.536" sn="13.0679" a="15.0465" fwhm="0.0186935" res="14819" algo="Sum"/><pk mz="277.08405666" i="1441.83" sn="25.0348" a="26.2031" fwhm="0.0187271" res="14795.9" algo="Sum"/><pk mz="277.10407545" i="1291.38" sn="22.4142" a="23.6335" fwhm="0.0178971" res="15483.2" algo="Sum"/><pk mz="277.14105591" i="584.736" sn="10.1418" a="12.2831" fwhm="0.0233923" res="11847.5" algo="Sum"/><pk mz="277.17832661" i="1112.34" sn="19.2791" a="16.8373" fwhm="0.0129363" res="21426.4" algo="Sum"/><pk mz="277.21445853" i="1288.49" sn="22.324" a="20.3616" fwhm="0.0141849" res="19542.9" algo="Sum"/><pk mz="277.25027892" i="848.076" sn="14.6919" a="13.1757" fwhm="0.0137918" res="20102.6" algo="Sum"/><pk mz="278.24634868" i="1017.2" sn="17.4847" a="17.8019" fwhm="0.0161785" res="17198.5" algo="Sum"/><pk mz="278.89100733" i="968.382" sn="16.4322" a="14.0919" fwhm="0.0140147" res="19899.9" algo="Sum"/><pk mz="278.92040281" i="2214.74" sn="37.5554" a="32.0992" fwhm="0.0132209" res="21097" algo="Sum"/><pk mz="278.98244275" i="547.831" sn="9.27402" a="10.4877" fwhm="0.0147505" res="18913.4" algo="Sum"/><pk mz="279.05773551" i="1597.78" sn="27.0319" a="28.4624" fwhm="0.0160854" res="17348.5" algo="Sum"/><pk mz="279.08394343" i="989.164" sn="16.7351" a="16.4276" fwhm="0.0200455" res="13922.5" algo="Sum"/><pk mz="279.10348596" i="772.034" sn="13.0605" a="21.4474" fwhm="0.0179788" res="15524" algo="Sum"/><pk mz="279.15761129" i="3800.77" sn="64.2961" a="64.5165" fwhm="0.0150999" res="18487.4" algo="Sum"/><pk mz="279.19287103" i="693.836" sn="11.7359" a="12.607" fwhm="0.017448" res="16001.4" algo="Sum"/><pk mz="279.23005585" i="1582.98" sn="26.7727" a="26.3626" fwhm="0.0147649" res="18911.8" algo="Sum"/><pk mz="280.09188052" i="609.954" sn="10.1944" a="13.09" fwhm="0.0171258" res="16355" algo="Sum"/><pk mz="280.16015160" i="666.639" sn="11.1415" a="13.5403" fwhm="0.0173832" res="16116.7" algo="Sum"/><pk mz="280.82636164" i="2791.46" sn="46.1771" a="44.5331" fwhm="0.0141211" res="19887" algo="Sum"/><pk mz="280.92611174" i="505.09" sn="8.35174" a="13.3111" fwhm="0.0264952" res="10602.9" algo="Sum"/><pk mz="280.96296548" i="403.756" sn="6.67517" a="8.06647" fwhm="0.0193556" res="14515.8" algo="Sum"/><pk mz="280.98648017" i="464.497" sn="7.67965" a="7.33496" fwhm="0.0154236" res="18217.9" algo="Sum"/><pk mz="281.00893998" i="402.186" sn="6.64945" a="7.45809" fwhm="0.0169606" res="16568.4" algo="Sum"/><pk mz="281.15087696" i="2100.89" sn="34.7335" a="41.9187" fwhm="0.01596" res="17616" algo="Sum"/><pk mz="281.17201320" i="1079.05" sn="17.8397" a="16.6557" fwhm="0.0171561" res="16389" algo="Sum"/><pk mz="281.18889075" i="757.944" sn="12.5309" a="4.76603" fwhm="0.00997908" res="28177.8" algo="Sum"/><pk mz="281.20858202" i="2468.29" sn="40.8076" a="42.9836" fwhm="0.0145842" res="19281.7" algo="Sum"/><pk mz="281.24555346" i="688.371" sn="11.3818" a="12.2023" fwhm="0.014942" res="18822.5" algo="Sum"/><pk mz="281.99372113" i="426.597" sn="7.00418" a="8.9931" fwhm="0.01731" res="16290.8" algo="Sum"/><pk mz="282.15188042" i="601.374" sn="9.86604" a="13.0181" fwhm="0.0226594" res="12451.9" algo="Sum"/><pk mz="282.20517228" i="1774.76" sn="29.1118" a="32.9535" fwhm="0.0218463" res="12917.7" algo="Sum"/><pk mz="282.27909466" i="2454.37" sn="40.2135" a="37.5909" fwhm="0.0137257" res="20565.7" algo="Sum"/><pk mz="282.82343071" i="2757.73" sn="44.7894" a="43.3116" fwhm="0.0143113" res="19762.3" algo="Sum"/><pk mz="282.86796469" i="841.264" sn="13.6633" a="13.4578" fwhm="0.0129357" res="21867.3" algo="Sum"/><pk mz="283.03025347" i="737.575" sn="11.9754" a="12.3593" fwhm="0.0170716" res="16579" algo="Sum"/><pk mz="283.04733807" i="709.381" sn="11.5176" a="11.805" fwhm="0.0160596" res="17624.8" algo="Sum"/><pk mz="283.12814078" i="468.736" sn="7.60694" a="7.91578" fwhm="0.0187582" res="15093.6" algo="Sum"/><pk mz="283.16551293" i="1434.79" sn="23.2843" a="26.962" fwhm="0.0181714" res="15583" algo="Sum"/><pk mz="283.20535016" i="1231.63" sn="19.9715" a="25.1481" fwhm="0.0165543" res="17107.7" algo="Sum"/><pk mz="283.26340176" i="667.4" sn="10.797" a="10.6124" fwhm="0.015625" res="18128.9" algo="Sum"/><pk mz="283.28297727" i="524.294" sn="8.47549" a="5.84541" fwhm="0.013276" res="21338" algo="Sum"/><pk mz="283.29906923" i="704.12" sn="11.3754" a="11.77" fwhm="0.0203404" res="13927.9" algo="Sum"/><pk mz="284.29481191" i="1112.01" sn="17.7461" a="18.9698" fwhm="0.0155171" res="18321.4" algo="Sum"/><pk mz="284.33126295" i="1525.72" sn="24.3329" a="22.8893" fwhm="0.0137218" res="20721.2" algo="Sum"/><pk mz="284.82100658" i="986.855" sn="15.6863" a="18.9863" fwhm="0.0151706" res="18774.6" algo="Sum"/><pk mz="284.86532360" i="580.283" sn="9.22367" a="9.65001" fwhm="0.0160424" res="17757" algo="Sum"/><pk mz="284.90998495" i="2045.93" sn="32.4888" a="33.2186" fwhm="0.0140981" res="20209.2" algo="Sum"/><pk mz="284.99331325" i="811.806" sn="12.8554" a="14.912" fwhm="0.0144506" res="19721.8" algo="Sum"/><pk mz="285.07076925" i="2074.15" sn="32.7612" a="36.4647" fwhm="0.0150228" res="18975.8" algo="Sum"/><pk mz="285.13071402" i="1330.21" sn="20.9753" a="26.4324" fwhm="0.020858" res="13670.1" algo="Sum"/><pk mz="285.16473933" i="2242.32" sn="35.3393" a="49.2317" fwhm="0.0227737" res="12521.7" algo="Sum"/><pk mz="285.22098047" i="1863.03" sn="29.3569" a="34.753" fwhm="0.015027" res="18980.6" algo="Sum"/><pk mz="285.27942173" i="542.44" sn="8.54563" a="9.99121" fwhm="0.0183744" res="15525.9" algo="Sum"/><pk mz="285.98775232" i="473.598" sn="7.38536" a="9.86065" fwhm="0.0195426" res="14634.1" algo="Sum"/><pk mz="286.14368436" i="420.285" sn="6.53817" a="9.66842" fwhm="0.031803" res="8997.39" algo="Sum"/><pk mz="286.16805793" i="514.13" sn="7.99795" a="13.2239" fwhm="0.026728" res="10706.7" algo="Sum"/><pk mz="286.22389749" i="480.431" sn="7.47382" a="8.93428" fwhm="0.0176534" res="16213.6" algo="Sum"/><pk mz="286.77141316" i="1948.27" sn="30.1223" a="29.2404" fwhm="0.0137984" res="20782.9" algo="Sum"/><pk mz="286.90767341" i="752.328" sn="11.5907" a="11.7568" fwhm="0.0149952" res="19133.4" algo="Sum"/><pk mz="286.95141773" i="8278.62" sn="127.446" a="131.316" fwhm="0.0142979" res="20069.5" algo="Sum"/><pk mz="287.01275282" i="835.423" sn="12.8578" a="17.0585" fwhm="0.0173322" res="16559.5" algo="Sum"/><pk mz="287.05630221" i="1205.65" sn="18.5566" a="26.7881" fwhm="0.0227251" res="12631.7" algo="Sum"/><pk mz="287.09933685" i="804.729" sn="12.386" a="19.617" fwhm="0.0204816" res="14017.4" algo="Sum"/><pk mz="287.12529913" i="504.182" sn="7.76016" a="6.14379" fwhm="0.0171232" res="16768.2" algo="Sum"/><pk mz="287.14252124" i="549.01" sn="8.45014" a="7.58465" fwhm="0.0200492" res="14321.9" algo="Sum"/><pk mz="287.16126347" i="935.391" sn="14.3952" a="17.1214" fwhm="0.0169942" res="16897.6" algo="Sum"/><pk mz="287.19820926" i="1120.28" sn="17.2393" a="20.2723" fwhm="0.0165866" res="17315.1" algo="Sum"/><pk mz="287.23654075" i="3310.6" sn="50.9446" a="54.4782" fwhm="0.0146351" res="19626.6" algo="Sum"/><pk mz="287.93873273" i="829.862" sn="12.6578" a="14.8654" fwhm="0.016439" res="17515.6" algo="Sum"/><pk mz="288.21704918" i="665.789" sn="10.1482" a="10.9563" fwhm="0.0204453" res="14097" algo="Sum"/><pk mz="288.23946119" i="773.24" sn="11.786" a="14.6675" fwhm="0.0187225" res="15395.3" algo="Sum"/><pk mz="288.28954779" i="708.752" sn="10.8028" a="12.7275" fwhm="0.0146087" res="19734.1" algo="Sum"/><pk mz="288.76862888" i="2798.36" sn="42.2987" a="42.2532" fwhm="0.0139439" res="20709.3" algo="Sum"/><pk mz="288.92219028" i="1549.82" sn="23.403" a="29.2237" fwhm="0.016783" res="17215.2" algo="Sum"/><pk mz="288.94990984" i="813.302" sn="12.2813" a="14.0215" fwhm="0.0157981" res="18290.2" algo="Sum"/><pk mz="289.11931146" i="412.46" sn="6.22548" a="6.65879" fwhm="0.0234854" res="12310.6" algo="Sum"/><pk mz="289.15634447" i="697.317" sn="10.525" a="11.4416" fwhm="0.0240935" res="12001.4" algo="Sum"/><pk mz="289.17785965" i="1101.53" sn="16.626" a="19.5958" fwhm="0.0167641" res="17249.8" algo="Sum"/><pk mz="289.21565688" i="937.039" sn="14.1424" a="15.0381" fwhm="0.0142955" res="20231.2" algo="Sum"/><pk mz="289.25176712" i="1289.72" sn="19.4648" a="21.9516" fwhm="0.0151037" res="19151.1" algo="Sum"/><pk mz="289.93533132" i="413.136" sn="6.20242" a="10.2785" fwhm="0.0211374" res="13716.7" algo="Sum"/><pk mz="290.76554682" i="1586.18" sn="23.648" a="24.9751" fwhm="0.0143197" res="20305.3" algo="Sum"/><pk mz="290.85482649" i="2440.74" sn="36.3853" a="39.1102" fwhm="0.0137246" res="21192.3" algo="Sum"/><pk mz="290.94259771" i="509.266" sn="7.5919" a="11.7821" fwhm="0.0231576" res="12563.6" algo="Sum"/><pk mz="290.95665274" i="514.821" sn="7.6747" a="9.80843" fwhm="0.0161127" res="18057.6" algo="Sum"/><pk mz="291.12032023" i="1441.63" sn="21.4805" a="27.097" fwhm="0.015168" res="19193" algo="Sum"/><pk mz="291.15654676" i="771.295" sn="11.4914" a="15.974" fwhm="0.0175627" res="16578.1" algo="Sum"/><pk mz="291.19488113" i="2914.95" sn="43.4296" a="49.0399" fwhm="0.0148958" res="19548.8" algo="Sum"/><pk mz="291.22961562" i="1457.35" sn="21.713" a="23.8848" fwhm="0.014692" res="19822.4" algo="Sum"/><pk mz="291.26580240" i="1601.78" sn="23.8647" a="26.5169" fwhm="0.0151173" res="19267.1" algo="Sum"/><pk mz="292.19812533" i="637.398" sn="9.39825" a="12.5391" fwhm="0.0174007" res="16792.4" algo="Sum"/><pk mz="292.26860325" i="398.297" sn="5.86606" a="6.47527" fwhm="0.0145611" res="20071.9" algo="Sum"/><pk mz="292.76369043" i="420.33" sn="6.16428" a="7.97882" fwhm="0.0149403" res="19595.6" algo="Sum"/><pk mz="292.85212014" i="1662.07" sn="24.3727" a="27.4906" fwhm="0.0151345" res="19350" algo="Sum"/><pk mz="292.89647058" i="2574.18" sn="37.7468" a="41.1881" fwhm="0.0141336" res="20723.4" algo="Sum"/><pk mz="292.94111985" i="621.249" sn="9.10927" a="13.1248" fwhm="0.0216495" res="13531.1" algo="Sum"/><pk mz="293.02141155" i="595.997" sn="8.72372" a="12.0419" fwhm="0.0180397" res="16243.1" algo="Sum"/><pk mz="293.09785418" i="81499" sn="1190.13" a="1209.22" fwhm="0.0133223" res="22000.5" algo="Sum"/><pk mz="293.17326981" i="1272.14" sn="18.5368" a="23.8812" fwhm="0.0228669" res="12820.8" algo="Sum"/><pk mz="293.20859112" i="1829.65" sn="26.6469" a="32.4998" fwhm="0.0159124" res="18426.5" algo="Sum"/><pk mz="293.24519150" i="1590.84" sn="23.1573" a="28.2151" fwhm="0.015391" res="19053" algo="Sum"/><pk mz="294.10102531" i="9721.31" sn="140.072" a="159.058" fwhm="0.0144243" res="20389.3" algo="Sum"/><pk mz="294.21192344" i="458.469" sn="6.60415" a="9.74912" fwhm="0.0201804" res="14579.1" algo="Sum"/><pk mz="294.85087718" i="433.571" sn="6.20047" a="6.17225" fwhm="0.0132041" res="22330.2" algo="Sum"/><pk mz="294.86466477" i="657.582" sn="9.39951" a="10.903" fwhm="0.0199016" res="14816.1" algo="Sum"/><pk mz="294.89421645" i="1234.08" sn="17.6245" a="19.6034" fwhm="0.0144405" res="20421.3" algo="Sum"/><pk mz="294.93870600" i="2663.31" sn="37.9827" a="43.7646" fwhm="0.0137766" res="21408.6" algo="Sum"/><pk mz="295.02981203" i="404.826" sn="5.75944" a="8.28288" fwhm="0.0148648" res="19847.6" algo="Sum"/><pk mz="295.10258766" i="1999.63" sn="28.4133" a="39.5463" fwhm="0.0157601" res="18724.6" algo="Sum"/><pk mz="295.13034154" i="579.388" sn="8.23121" a="7.92349" fwhm="0.0192494" res="15332" algo="Sum"/><pk mz="295.15438331" i="744.556" sn="10.5763" a="9.69925" fwhm="0.0179946" res="16402.4" algo="Sum"/><pk mz="295.16743978" i="843.705" sn="11.984" a="9.82819" fwhm="0.0239557" res="12321.4" algo="Sum"/><pk mz="295.18810162" i="3050.67" sn="43.338" a="61.5748" fwhm="0.0174875" res="16880" algo="Sum"/><pk mz="295.22428999" i="5075.55" sn="72.107" a="84.8495" fwhm="0.0147322" res="20039.4" algo="Sum"/><pk mz="295.26076591" i="464.793" sn="6.60264" a="8.97988" fwhm="0.0181449" res="16272.4" algo="Sum"/><pk mz="296.15297871" i="487.382" sn="6.86312" a="14.129" fwhm="0.0200141" res="14797.2" algo="Sum"/><pk mz="296.19230490" i="657.321" sn="9.25613" a="12.3552" fwhm="0.0208999" res="14171.9" algo="Sum"/><pk mz="296.22189630" i="2190.15" sn="30.841" a="45.8603" fwhm="0.0194118" res="15259.9" algo="Sum"/><pk mz="296.79969521" i="1349.06" sn="18.8076" a="22.6563" fwhm="0.0139912" res="21213.3" algo="Sum"/><pk mz="297.12610415" i="775.665" sn="10.7743" a="19.7986" fwhm="0.0217937" res="13633.6" algo="Sum"/><pk mz="297.14574291" i="722.961" sn="10.0429" a="10.1756" fwhm="0.0199841" res="14869.1" algo="Sum"/><pk mz="297.16828164" i="1113.65" sn="15.4728" a="17.5864" fwhm="0.0201874" res="14720.5" algo="Sum"/><pk mz="297.18013957" i="1103.81" sn="15.3372" a="19.7727" fwhm="0.0167851" res="17705" algo="Sum"/><pk mz="297.22153180" i="953.302" sn="13.2459" a="20.0242" fwhm="0.0241032" res="12331.2" algo="Sum"/><pk mz="297.23875831" i="806.201" sn="11.202" a="12.8673" fwhm="0.0152366" res="19508.2" algo="Sum"/><pk mz="297.31491899" i="416.663" sn="5.78839" a="7.70319" fwhm="0.0158694" res="18735.1" algo="Sum"/><pk mz="298.02565163" i="431.641" sn="5.95577" a="6.64026" fwhm="0.0139977" res="21291" algo="Sum"/><pk mz="298.05262336" i="620.892" sn="8.56691" a="11.6165" fwhm="0.0170718" res="17458.8" algo="Sum"/><pk mz="298.17795988" i="702.276" sn="9.68673" a="16.134" fwhm="0.0194813" res="15305.9" algo="Sum"/><pk mz="298.34666224" i="1686.47" sn="23.251" a="26.3702" fwhm="0.0144065" res="20709.2" algo="Sum"/><pk mz="298.79745087" i="1424.76" sn="19.5163" a="24.8944" fwhm="0.015039" res="19868.2" algo="Sum"/><pk mz="298.92569832" i="428.476" sn="5.86666" a="8.80188" fwhm="0.0158334" res="18879.4" algo="Sum"/><pk mz="299.11004329" i="1718.52" sn="23.5188" a="34.4203" fwhm="0.0175225" res="17070" algo="Sum"/><pk mz="299.16160541" i="4292.77" sn="58.7487" a="78.8506" fwhm="0.0158663" res="18855.2" algo="Sum"/><pk mz="299.19744083" i="3065.48" sn="41.9457" a="60.4384" fwhm="0.0171088" res="17487.9" algo="Sum"/><pk mz="299.23280479" i="399.202" sn="5.46224" a="9.1132" fwhm="0.0277072" res="10799.8" algo="Sum"/><pk mz="300.00393033" i="619.994" sn="8.4488" a="9.97089" fwhm="0.0133598" res="22455.7" algo="Sum"/><pk mz="300.11458070" i="452.55" sn="6.16371" a="9.56852" fwhm="0.0181352" res="16548.8" algo="Sum"/><pk mz="300.16451714" i="921.493" sn="12.542" a="17.6001" fwhm="0.0182107" res="16482.9" algo="Sum"/><pk mz="300.20085898" i="714.367" sn="9.71303" a="15.5311" fwhm="0.0189911" res="15807.5" algo="Sum"/><pk mz="300.79487721" i="612.18" sn="8.24442" a="12.3708" fwhm="0.0153578" res="19585.8" algo="Sum"/><pk mz="300.88380020" i="2105.97" sn="28.3592" a="36.985" fwhm="0.0152925" res="19675.3" algo="Sum"/><pk mz="300.98557560" i="835.551" sn="11.2516" a="19.25" fwhm="0.0252119" res="11938.3" algo="Sum"/><pk mz="301.04172056" i="1085.22" sn="14.6119" a="22.82" fwhm="0.0191149" res="15749.1" algo="Sum"/><pk mz="301.06825453" i="428.045" sn="5.76343" a="10.3495" fwhm="0.0351695" res="8560.5" algo="Sum"/><pk mz="301.14132795" i="256258" sn="3442.67" a="3317.39" fwhm="0.0117223" res="25689.5" algo="Sum"/><pk mz="301.21236344" i="5624.64" sn="75.4085" a="107.414" fwhm="0.0163448" res="18428.7" algo="Sum"/><pk mz="301.25073812" i="442.589" sn="5.92658" a="7.66616" fwhm="0.0199699" res="15085.2" algo="Sum"/><pk mz="302.14427416" i="41713.8" sn="551.384" a="651.624" fwhm="0.0142213" res="21245.8" algo="Sum"/><pk mz="302.21540864" i="1361.74" sn="17.9788" a="27.5754" fwhm="0.0196329" res="15393.3" algo="Sum"/><pk mz="302.24535164" i="1586.9" sn="20.9516" a="31.331" fwhm="0.017617" res="17156.4" algo="Sum"/><pk mz="302.74552704" i="713.728" sn="9.39509" a="11.7612" fwhm="0.0143922" res="21035.4" algo="Sum"/><pk mz="302.88135030" i="990.175" sn="13.0108" a="16.0133" fwhm="0.0146763" res="20637.5" algo="Sum"/><pk mz="302.92578713" i="1876.89" sn="24.6267" a="40.0829" fwhm="0.016205" res="18693.4" algo="Sum"/><pk mz="302.96931671" i="754.72" sn="9.8912" a="14.9392" fwhm="0.0210508" res="14392.3" algo="Sum"/><pk mz="303.06229862" i="559.068" sn="7.30676" a="15.0844" fwhm="0.0272656" res="11115.2" algo="Sum"/><pk mz="303.14686450" i="5600.98" sn="73.1089" a="103.454" fwhm="0.0161569" res="18762.7" algo="Sum"/><pk mz="303.19273252" i="3121.36" sn="40.7491" a="53.3359" fwhm="0.0153338" res="19772.8" algo="Sum"/><pk mz="303.22998794" i="4917.41" sn="64.1948" a="94.4593" fwhm="0.0157071" res="19305.3" algo="Sum"/><pk mz="303.26449724" i="418.255" sn="5.46006" a="6.52889" fwhm="0.0149459" res="20290.8" algo="Sum"/><pk mz="303.97075080" i="412.687" sn="5.34926" a="7.94339" fwhm="0.017038" res="17840.8" algo="Sum"/><pk mz="304.15233981" i="690.628" sn="8.93288" a="20.0267" fwhm="0.0242984" res="12517.4" algo="Sum"/><pk mz="304.19622718" i="667.882" sn="8.63883" a="14.1663" fwhm="0.0184098" res="16523.6" algo="Sum"/><pk mz="304.23285558" i="1107.96" sn="14.3308" a="21.8804" fwhm="0.0198972" res="15290.3" algo="Sum"/><pk mz="304.26082075" i="6894.58" sn="89.1772" a="116.459" fwhm="0.0153677" res="19798.7" algo="Sum"/><pk mz="304.29966882" i="1963.68" sn="25.3989" a="35.3952" fwhm="0.0158796" res="19162.9" algo="Sum"/><pk mz="304.74257774" i="1044.33" sn="13.44" a="17.1085" fwhm="0.0148328" res="20545.2" algo="Sum"/><pk mz="304.89555792" i="934.561" sn="11.9894" a="18.127" fwhm="0.0186819" res="16320.3" algo="Sum"/><pk mz="304.97501356" i="552.858" sn="7.09033" a="12.6616" fwhm="0.0179584" res="16982.3" algo="Sum"/><pk mz="305.06556601" i="780.056" sn="10.0005" a="15.5331" fwhm="0.016482" res="18509" algo="Sum"/><pk mz="305.15796339" i="1302.41" sn="16.6968" a="35.177" fwhm="0.0317083" res="9623.9" algo="Sum"/><pk mz="305.18298440" i="1070.54" sn="13.7243" a="19.3278" fwhm="0.0224771" res="13577.5" algo="Sum"/><pk mz="305.20943617" i="1119.54" sn="14.3523" a="20.652" fwhm="0.020938" res="14576.8" algo="Sum"/><pk mz="305.24583232" i="7518.56" sn="96.3891" a="153.8" fwhm="0.0162905" res="18737.7" algo="Sum"/><pk mz="305.27927627" i="1445.36" sn="18.5297" a="21.9445" fwhm="0.0138709" res="22008.6" algo="Sum"/><pk mz="305.30086632" i="491.343" sn="6.2991" a="6.93131" fwhm="0.010972" res="27825.5" algo="Sum"/><pk mz="306.24941589" i="1509.53" sn="19.1401" a="27.6556" fwhm="0.0178514" res="17155.5" algo="Sum"/><pk mz="306.27702321" i="1586.26" sn="20.113" a="31.9453" fwhm="0.018361" res="16680.8" algo="Sum"/><pk mz="306.74008404" i="623.865" sn="7.86097" a="10.4076" fwhm="0.0154104" res="19904.7" algo="Sum"/><pk mz="306.82911217" i="1135.03" sn="14.2949" a="19.0789" fwhm="0.0150926" res="20329.7" algo="Sum"/><pk mz="306.93340482" i="429.375" sn="5.40614" a="6.10479" fwhm="0.0183087" res="16764.4" algo="Sum"/><pk mz="306.95745607" i="557.344" sn="7.01714" a="11.5947" fwhm="0.0286089" res="10729.4" algo="Sum"/><pk mz="307.05233712" i="832.441" sn="10.4783" a="16.0361" fwhm="0.0165213" res="18585.3" algo="Sum"/><pk mz="307.11378976" i="497.362" sn="6.25891" a="12.8873" fwhm="0.0225253" res="13634.1" algo="Sum"/><pk mz="307.16560835" i="712.235" sn="8.96291" a="13.6698" fwhm="0.0293564" res="10463.3" algo="Sum"/><pk mz="307.20253467" i="1779.26" sn="22.3905" a="39.8434" fwhm="0.0204736" res="15004.8" algo="Sum"/><pk mz="307.22438907" i="1452.19" sn="18.2747" a="24.157" fwhm="0.0188239" res="16321" algo="Sum"/><pk mz="307.26074217" i="2796.27" sn="35.1888" a="50.9428" fwhm="0.015619" res="19672.2" algo="Sum"/><pk mz="308.26389932" i="553.877" sn="6.91876" a="10.8106" fwhm="0.0165248" res="18654.6" algo="Sum"/><pk mz="308.82618953" i="939.816" sn="11.6545" a="14.8567" fwhm="0.0140986" res="21904.8" algo="Sum"/><pk mz="308.87750162" i="1466.09" sn="18.1809" a="29.3352" fwhm="0.0179404" res="17216.9" algo="Sum"/><pk mz="308.91450144" i="448.092" sn="5.55659" a="10.0234" fwhm="0.02328" res="13269.5" algo="Sum"/><pk mz="308.95369059" i="949.314" sn="11.772" a="19.3141" fwhm="0.0163587" res="18886.2" algo="Sum"/><pk mz="309.13069419" i="601.595" sn="7.45701" a="10.8182" fwhm="0.0277369" res="11145.1" algo="Sum"/><pk mz="309.20397896" i="17192.7" sn="213.11" a="384.966" fwhm="0.0186302" res="16596.9" algo="Sum"/><pk mz="309.27622922" i="1244.31" sn="15.4232" a="22.3096" fwhm="0.0157781" res="19601.6" algo="Sum"/><pk mz="310.20769447" i="3134.25" sn="38.4661" a="71.1387" fwhm="0.0221281" res="14018.7" algo="Sum"/><pk mz="310.31059540" i="849.576" sn="10.4127" a="15.9606" fwhm="0.0158422" res="19587.5" algo="Sum"/><pk mz="310.87493635" i="1394.04" sn="17.0235" a="24.1307" fwhm="0.015837" res="19629.7" algo="Sum"/><pk mz="310.91231092" i="2702.73" sn="33.0028" a="47.3275" fwhm="0.0157792" res="19703.9" algo="Sum"/><pk mz="311.12660193" i="591.19" sn="7.19943" a="11.9706" fwhm="0.0238594" res="13040" algo="Sum"/><pk mz="311.16156783" i="991.426" sn="12.0684" a="23.4652" fwhm="0.0231286" res="13453.5" algo="Sum"/><pk mz="311.19932826" i="1900.64" sn="23.1235" a="43.8056" fwhm="0.0258311" res="12047.5" algo="Sum"/><pk mz="311.23109271" i="2291.99" sn="27.8798" a="68.9794" fwhm="0.036899" res="8434.68" algo="Sum"/><pk mz="311.32966571" i="618.156" sn="7.51885" a="13.5722" fwhm="0.0186991" res="16649.4" algo="Sum"/><pk mz="312.04108488" i="440.231" sn="5.31921" a="8.40507" fwhm="0.0149999" res="20802.9" algo="Sum"/><pk mz="312.19619209" i="915.16" sn="11.0537" a="22.0446" fwhm="0.02192" res="14242.5" algo="Sum"/><pk mz="312.23469750" i="535.119" sn="6.46338" a="8.47138" fwhm="0.0156366" res="19968.2" algo="Sum"/><pk mz="312.32803332" i="518.802" sn="6.26428" a="9.03208" fwhm="0.0160411" res="19470.5" algo="Sum"/><pk mz="312.77973696" i="680.949" sn="8.19156" a="14.9756" fwhm="0.0199914" res="15645.7" algo="Sum"/><pk mz="312.87148755" i="458.781" sn="5.50158" a="9.96522" fwhm="0.0184253" res="16980.5" algo="Sum"/><pk mz="313.10480973" i="414.39" sn="4.94222" a="9.44829" fwhm="0.0215323" res="14541.2" algo="Sum"/><pk mz="313.14118885" i="542.973" sn="6.47677" a="8.92199" fwhm="0.0202634" res="15453.5" algo="Sum"/><pk mz="313.17656768" i="1399.91" sn="16.7004" a="28.755" fwhm="0.0262503" res="11930.4" algo="Sum"/><pk mz="313.21326436" i="3821.6" sn="45.5918" a="73.0692" fwhm="0.0163396" res="19168.9" algo="Sum"/><pk mz="313.24903919" i="713.615" sn="8.51287" a="12.4308" fwhm="0.021766" res="14391.6" algo="Sum"/><pk mz="313.27223798" i="421.614" sn="5.02937" a="9.59887" fwhm="0.0200219" res="15646.5" algo="Sum"/><pk mz="314.17979444" i="426.422" sn="5.04772" a="9.01938" fwhm="0.0277517" res="11321.1" algo="Sum"/><pk mz="314.23073953" i="1254.65" sn="14.8507" a="23.8655" fwhm="0.0210694" res="14914.1" algo="Sum"/><pk mz="314.77739299" i="1132.12" sn="13.2829" a="22.6316" fwhm="0.0167983" res="18738.6" algo="Sum"/><pk mz="315.00403413" i="1133.78" sn="13.2624" a="21.9228" fwhm="0.0160965" res="19569.8" algo="Sum"/><pk mz="315.07978883" i="87432.3" sn="1022.7" a="1364.86" fwhm="0.0137964" res="22837.9" algo="Sum"/><pk mz="315.13481519" i="1877.79" sn="21.9716" a="35.9292" fwhm="0.0206334" res="15273.1" algo="Sum"/><pk mz="315.15784243" i="1457.72" sn="17.0592" a="24.5867" fwhm="0.0260434" res="12101.2" algo="Sum"/><pk mz="315.19298623" i="51247.3" sn="599.857" a="851.696" fwhm="0.0149348" res="21104.6" algo="Sum"/><pk mz="315.22875528" i="3452.81" sn="40.4173" a="67.3782" fwhm="0.0214694" res="14682.7" algo="Sum"/><pk mz="315.97802050" i="411.51" sn="4.7729" a="9.83648" fwhm="0.0167736" res="18837.8" algo="Sum"/><pk mz="316.08267387" i="9861.36" sn="114.303" a="174.72" fwhm="0.0161103" res="19619.9" algo="Sum"/><pk mz="316.11099815" i="3370.06" sn="39.0585" a="62.655" fwhm="0.0174118" res="18155" algo="Sum"/><pk mz="316.13650573" i="587.829" sn="6.81286" a="7.83529" fwhm="0.0138317" res="22855.9" algo="Sum"/><pk mz="316.19631246" i="10358.7" sn="120.055" a="179.898" fwhm="0.0156537" res="20199.4" algo="Sum"/><pk mz="316.24692567" i="1575.14" sn="18.2557" a="30.4289" fwhm="0.0223138" res="14172.7" algo="Sum"/><pk mz="316.32170189" i="421.406" sn="4.88212" a="7.44276" fwhm="0.0155927" res="20286.5" algo="Sum"/><pk mz="316.77499499" i="621.252" sn="7.14813" a="13.689" fwhm="0.0172192" res="18396.6" algo="Sum"/><pk mz="316.85768375" i="1056.64" sn="12.1575" a="18.5935" fwhm="0.0141709" res="22359.7" algo="Sum"/><pk mz="316.96025760" i="610.488" sn="7.02251" a="12.817" fwhm="0.0310887" res="10195.4" algo="Sum"/><pk mz="316.98538069" i="841.171" sn="9.67609" a="15.0877" fwhm="0.0173296" res="18291.6" algo="Sum"/><pk mz="317.01750361" i="523.094" sn="6.0174" a="13.5899" fwhm="0.0265535" res="11938.8" algo="Sum"/><pk mz="317.08455768" i="2021.48" sn="23.254" a="31.8671" fwhm="0.0179609" res="17654.2" algo="Sum"/><pk mz="317.11479922" i="39795.3" sn="457.784" a="694.175" fwhm="0.0152163" res="20840.5" algo="Sum"/><pk mz="317.17483440" i="1629.35" sn="18.7418" a="30.1434" fwhm="0.0209174" res="15163.2" algo="Sum"/><pk mz="317.20403357" i="2419.19" sn="27.8255" a="67.3783" fwhm="0.0276195" res="11484.8" algo="Sum"/><pk mz="317.24524358" i="3457.18" sn="39.7646" a="62.8416" fwhm="0.0158615" res="20001" algo="Sum"/><pk mz="317.28209876" i="534.591" sn="6.14334" a="10.8241" fwhm="0.0193818" res="16370.1" algo="Sum"/><pk mz="317.98533108" i="401.967" sn="4.59561" a="9.18907" fwhm="0.0192318" res="16534.3" algo="Sum"/><pk mz="318.11812514" i="7594.15" sn="86.7784" a="131.111" fwhm="0.0156317" res="20350.8" algo="Sum"/><pk mz="318.16438334" i="846.622" sn="9.67422" a="24.3291" fwhm="0.026509" res="12002.1" algo="Sum"/><pk mz="318.21528602" i="694.801" sn="7.93834" a="16.0154" fwhm="0.0236548" res="13452.5" algo="Sum"/><pk mz="318.24590010" i="1073.69" sn="12.2613" a="22.3769" fwhm="0.0186219" res="17089.9" algo="Sum"/><pk mz="318.85536037" i="502.771" sn="5.69878" a="9.24712" fwhm="0.0156629" res="20357.3" algo="Sum"/><pk mz="318.90709872" i="828.482" sn="9.39061" a="17.8248" fwhm="0.0180839" res="17634.9" algo="Sum"/><pk mz="318.94369066" i="560.327" sn="6.35116" a="10.4299" fwhm="0.022641" res="14087" algo="Sum"/><pk mz="318.97092246" i="1007.42" sn="11.4189" a="27.1223" fwhm="0.0212883" res="14983.4" algo="Sum"/><pk mz="319.04084336" i="569.71" sn="6.45751" a="16.7906" fwhm="0.021319" res="14965.1" algo="Sum"/><pk mz="319.11440711" i="3675.9" sn="41.6227" a="75.5941" fwhm="0.018355" res="17385.7" algo="Sum"/><pk mz="319.15306640" i="1749.21" sn="19.7972" a="51.0169" fwhm="0.0290123" res="11000.6" algo="Sum"/><pk mz="319.19259418" i="661.256" sn="7.47827" a="15.3942" fwhm="0.0317079" res="10066.7" algo="Sum"/><pk mz="319.22529917" i="3354.64" sn="37.9013" a="62.8613" fwhm="0.0161873" res="19720.7" algo="Sum"/><pk mz="319.26030400" i="2305.73" sn="26.0249" a="42.1043" fwhm="0.016493" res="19357.4" algo="Sum"/><pk mz="319.29693296" i="1996.5" sn="22.515" a="36.2802" fwhm="0.0163886" res="19482.9" algo="Sum"/><pk mz="320.12174680" i="774.809" sn="8.68281" a="23.6579" fwhm="0.0297958" res="10743.8" algo="Sum"/><pk mz="320.23242548" i="1347.25" sn="15.0736" a="30.0365" fwhm="0.0193552" res="16545" algo="Sum"/><pk mz="320.26127226" i="724.422" sn="8.10353" a="14.886" fwhm="0.0235064" res="13624.4" algo="Sum"/><pk mz="320.29962758" i="442.459" sn="4.94875" a="9.80861" fwhm="0.0194471" res="16470.3" algo="Sum"/><pk mz="320.87066452" i="401.444" sn="4.48017" a="9.24673" fwhm="0.0159247" res="20149.2" algo="Sum"/><pk mz="320.90430482" i="463.203" sn="5.16781" a="9.36213" fwhm="0.0178987" res="17928.9" algo="Sum"/><pk mz="320.96579532" i="613.762" sn="6.83712" a="12.3605" fwhm="0.0191333" res="16775.3" algo="Sum"/><pk mz="321.13096311" i="1079.71" sn="11.9864" a="28.8337" fwhm="0.0252291" res="12728.6" algo="Sum"/><pk mz="321.18140711" i="2422.08" sn="26.8961" a="60.329" fwhm="0.0263552" res="12186.6" algo="Sum"/><pk mz="321.21122246" i="1573.87" sn="17.4766" a="27.3944" fwhm="0.0248091" res="12947.3" algo="Sum"/><pk mz="321.23945540" i="3465.93" sn="38.4831" a="78.8252" fwhm="0.0191166" res="16804.2" algo="Sum"/><pk mz="321.27619205" i="1002.97" sn="11.1362" a="19.4241" fwhm="0.0169735" res="18928.1" algo="Sum"/><pk mz="321.31531918" i="814.621" sn="9.04467" a="15.6545" fwhm="0.0165391" res="19427.6" algo="Sum"/><pk mz="322.18573198" i="769.022" sn="8.46523" a="18.6706" fwhm="0.0203952" res="15797.2" algo="Sum"/><pk mz="322.24268346" i="830.771" sn="9.14609" a="20.8502" fwhm="0.0284934" res="11309.4" algo="Sum"/><pk mz="322.80975637" i="1040.34" sn="11.3926" a="20.018" fwhm="0.0174227" res="18528.1" algo="Sum"/><pk mz="322.93039401" i="653.37" sn="7.13974" a="18.5951" fwhm="0.0252211" res="12804" algo="Sum"/><pk mz="323.02474476" i="670.718" sn="7.3282" a="14.3843" fwhm="0.0195618" res="16513" algo="Sum"/><pk mz="323.16223478" i="650.179" sn="7.10252" a="9.74248" fwhm="0.0291438" res="11088.6" algo="Sum"/><pk mz="323.19751857" i="5554.48" sn="60.6768" a="128.376" fwhm="0.0170958" res="18905.1" algo="Sum"/><pk mz="323.23197493" i="1669.89" sn="18.2418" a="34.1781" fwhm="0.0301567" res="10718.4" algo="Sum"/><pk mz="323.25483011" i="1509.59" sn="16.4891" a="28.2723" fwhm="0.020997" res="15395.3" algo="Sum"/><pk mz="323.29160220" i="644.189" sn="7.03649" a="12.6977" fwhm="0.0177242" res="18240.1" algo="Sum"/><pk mz="324.20119696" i="1455.34" sn="15.761" a="34.2535" fwhm="0.0179089" res="18102.8" algo="Sum"/><pk mz="324.23403509" i="442.327" sn="4.79088" a="9.27788" fwhm="0.0317696" res="10205.8" algo="Sum"/><pk mz="324.80770274" i="1278.95" sn="13.758" a="23.6977" fwhm="0.0166457" res="19513" algo="Sum"/><pk mz="324.85269069" i="1475.55" sn="15.8678" a="26.9108" fwhm="0.0157085" res="20680.1" algo="Sum"/><pk mz="324.92783485" i="741.539" sn="7.97294" a="14.9637" fwhm="0.0160558" res="20237.4" algo="Sum"/><pk mz="325.17807249" i="3081.06" sn="33.106" a="62.0407" fwhm="0.0212218" res="15322.8" algo="Sum"/><pk mz="325.21329506" i="23205.7" sn="249.346" a="465.593" fwhm="0.0162665" res="19992.8" algo="Sum"/><pk mz="325.27011312" i="812.506" sn="8.73038" a="16.517" fwhm="0.0214703" res="15149.8" algo="Sum"/><pk mz="325.34597590" i="414.74" sn="4.45558" a="8.12178" fwhm="0.0164067" res="19830" algo="Sum"/><pk mz="326.13342803" i="400.52" sn="4.28235" a="8.68779" fwhm="0.0247297" res="13187.9" algo="Sum"/><pk mz="326.18104233" i="665.202" sn="7.11233" a="16.6259" fwhm="0.0234642" res="13901.2" algo="Sum"/><pk mz="326.21659115" i="5157.48" sn="55.1437" a="107.082" fwhm="0.0170122" res="19175.5" algo="Sum"/><pk mz="326.80525119" i="665.271" sn="7.08146" a="14.2916" fwhm="0.0193759" res="16866.6" algo="Sum"/><pk mz="326.84952286" i="1454.7" sn="15.4841" a="25.8506" fwhm="0.0156326" res="20908.2" algo="Sum"/><pk mz="326.88720330" i="1182.09" sn="12.5816" a="22.3878" fwhm="0.0168372" res="19414.6" algo="Sum"/><pk mz="327.01494664" i="1643.48" sn="17.4839" a="28.2518" fwhm="0.0145946" res="22406.6" algo="Sum"/><pk mz="327.05193629" i="578.114" sn="6.14978" a="11.1783" fwhm="0.0162509" res="20125.2" algo="Sum"/><pk mz="327.19550574" i="8856.46" sn="94.1726" a="197.4" fwhm="0.0183638" res="17817.4" algo="Sum"/><pk mz="327.22904110" i="57995.3" sn="616.676" a="995.101" fwhm="0.0151592" res="21586.2" algo="Sum"/><pk mz="328.01632441" i="417.321" sn="4.42011" a="8.40213" fwhm="0.0165795" res="19784.5" algo="Sum"/><pk mz="328.19918533" i="1769.21" sn="18.6933" a="39.6427" fwhm="0.0192498" res="17049.5" algo="Sum"/><pk mz="328.23270460" i="12689.8" sn="133.963" a="256.051" fwhm="0.0175841" res="18666.4" algo="Sum"/><pk mz="328.75566172" i="732.447" sn="7.69397" a="14.1971" fwhm="0.0161828" res="20315.1" algo="Sum"/><pk mz="328.84631090" i="627.478" sn="6.59057" a="12.4526" fwhm="0.0162919" res="20184.7" algo="Sum"/><pk mz="328.93508210" i="578.293" sn="6.07397" a="12.2297" fwhm="0.0201513" res="16323.2" algo="Sum"/><pk mz="328.99949217" i="773.549" sn="8.12538" a="17.9951" fwhm="0.0233982" res="14060.9" algo="Sum"/><pk mz="329.17894462" i="2569.46" sn="26.8642" a="61.0383" fwhm="0.0271852" res="12108.8" algo="Sum"/><pk mz="329.21044848" i="9468.62" sn="98.9046" a="189.517" fwhm="0.0184562" res="17837.4" algo="Sum"/><pk mz="329.24373655" i="13034.3" sn="136.03" a="257.552" fwhm="0.0172547" res="19081.4" algo="Sum"/><pk mz="330.18143719" i="534.794" sn="5.53482" a="12.3313" fwhm="0.0278883" res="11839.4" algo="Sum"/><pk mz="330.21360833" i="2014.24" sn="20.8463" a="43.0458" fwhm="0.020416" res="16174.3" algo="Sum"/><pk mz="330.24741480" i="2937.26" sn="30.399" a="64.6159" fwhm="0.0179779" res="18369.6" algo="Sum"/><pk mz="330.75328655" i="1156.62" sn="11.9305" a="21.6424" fwhm="0.0169988" res="19457.5" algo="Sum"/><pk mz="330.97858320" i="867.973" sn="8.90189" a="16.5336" fwhm="0.0181291" res="18256.7" algo="Sum"/><pk mz="331.04985771" i="29529.6" sn="302.369" a="632.817" fwhm="0.0196243" res="16869.4" algo="Sum"/><pk mz="331.13161914" i="589.149" sn="6.02829" a="7.31322" fwhm="0.0143534" res="23069.8" algo="Sum"/><pk mz="331.16810780" i="18825.8" sn="192.659" a="250.228" fwhm="0.0126956" res="26085.3" algo="Sum"/><pk mz="331.18752235" i="42417.4" sn="434.081" a="837.376" fwhm="0.0171059" res="19361" algo="Sum"/><pk mz="331.22081036" i="3148.07" sn="32.2175" a="57.1454" fwhm="0.0177269" res="18684.7" algo="Sum"/><pk mz="331.25991529" i="2456.45" sn="25.1433" a="48.6366" fwhm="0.0180191" res="18383.8" algo="Sum"/><pk mz="331.29595518" i="487.124" sn="4.9859" a="10.5954" fwhm="0.0210508" res="15737.9" algo="Sum"/><pk mz="332.05287474" i="3452.38" sn="35.0915" a="78.3216" fwhm="0.0215613" res="15400.4" algo="Sum"/><pk mz="332.08486503" i="2032.37" sn="20.6579" a="40.2587" fwhm="0.0176829" res="18780" algo="Sum"/><pk mz="332.17232228" i="3971.76" sn="40.3707" a="49.5338" fwhm="0.0111288" res="29848" algo="Sum"/><pk mz="332.19076341" i="8695.99" sn="88.39" a="182.204" fwhm="0.0180669" res="18386.7" algo="Sum"/><pk mz="332.22470837" i="783.768" sn="7.96658" a="15.7564" fwhm="0.0242134" res="13720.7" algo="Sum"/><pk mz="332.26227385" i="627.098" sn="6.37459" a="11.9449" fwhm="0.0200162" res="16599.6" algo="Sum"/><pk mz="332.29167995" i="2080.38" sn="21.1496" a="39.5199" fwhm="0.0177107" res="18762.2" algo="Sum"/><pk mz="332.33061546" i="713.895" sn="7.25576" a="14.0547" fwhm="0.0172054" res="19315.5" algo="Sum"/><pk mz="332.74980177" i="820.659" sn="8.30581" a="16.6427" fwhm="0.017779" res="18715.9" algo="Sum"/><pk mz="332.83900503" i="1709.53" sn="17.2511" a="35.0325" fwhm="0.017672" res="18834.3" algo="Sum"/><pk mz="332.95737864" i="874.731" sn="8.81171" a="26.5676" fwhm="0.0265497" res="12540.9" algo="Sum"/><pk mz="333.05239368" i="2241" sn="22.5745" a="47.046" fwhm="0.0182652" res="18234.3" algo="Sum"/><pk mz="333.16684418" i="2730.97" sn="27.5104" a="61.4573" fwhm="0.0239717" res="13898.3" algo="Sum"/><pk mz="333.19791063" i="1997.58" sn="20.1199" a="53.6724" fwhm="0.0326498" res="10205.2" algo="Sum"/><pk mz="333.24047442" i="1481.31" sn="14.921" a="31.2722" fwhm="0.0196553" res="16954.3" algo="Sum"/><pk mz="333.27642618" i="1754.02" sn="17.6704" a="33.8495" fwhm="0.018034" res="18480.5" algo="Sum"/><pk mz="333.31188755" i="1548.74" sn="15.6013" a="39.5927" fwhm="0.0210976" res="15798.6" algo="Sum"/><pk mz="334.14742865" i="475.18" sn="4.75155" a="8.46713" fwhm="0.0228011" res="14654.9" algo="Sum"/><pk mz="334.16919637" i="630.189" sn="6.30088" a="13.7949" fwhm="0.0274017" res="12195.2" algo="Sum"/><pk mz="334.20847320" i="437.767" sn="4.37697" a="12.5832" fwhm="0.0352617" res="9477.96" algo="Sum"/><pk mz="334.24113010" i="437.97" sn="4.379" a="9.56222" fwhm="0.0222513" res="15021.2" algo="Sum"/><pk mz="334.27751007" i="603.433" sn="6.03336" a="13.0339" fwhm="0.0197704" res="16907.9" algo="Sum"/><pk mz="334.31193659" i="723.179" sn="7.23063" a="15.9358" fwhm="0.0207754" res="16091.8" algo="Sum"/><pk mz="334.83618674" i="1613.65" sn="16.0593" a="29.9135" fwhm="0.0165766" res="20199.4" algo="Sum"/><pk mz="334.88200521" i="789.526" sn="7.85665" a="15.2954" fwhm="0.0167227" res="20025.5" algo="Sum"/><pk mz="334.94591846" i="595.194" sn="5.92373" a="21.1751" fwhm="0.0323452" res="10355.4" algo="Sum"/><pk mz="335.03674280" i="518.615" sn="5.16213" a="10.5751" fwhm="0.016866" res="19864.7" algo="Sum"/><pk mz="335.12614084" i="938.576" sn="9.34148" a="21.7166" fwhm="0.0214685" res="15610.2" algo="Sum"/><pk mz="335.16238475" i="1002.68" sn="9.97863" a="26.976" fwhm="0.0265026" res="12646.4" algo="Sum"/><pk mz="335.19525163" i="700.835" sn="6.97466" a="13.754" fwhm="0.0288825" res="11605.5" algo="Sum"/><pk mz="335.22018779" i="1484.84" sn="14.777" a="34.7368" fwhm="0.0231292" res="14493.4" algo="Sum"/><pk mz="335.25533388" i="1429.81" sn="14.2294" a="30.0517" fwhm="0.0190605" res="17589" algo="Sum"/><pk mz="335.29188503" i="1721.56" sn="17.1343" a="34.8474" fwhm="0.0177215" res="18920.1" algo="Sum"/><pk mz="336.22592729" i="479.948" sn="4.75377" a="12.2054" fwhm="0.0306875" res="10956.5" algo="Sum"/><pk mz="336.29506709" i="400.017" sn="3.95628" a="8.20293" fwhm="0.0199425" res="16863.2" algo="Sum"/><pk mz="336.32599234" i="453.714" sn="4.48714" a="9.12654" fwhm="0.0177414" res="18957.1" algo="Sum"/><pk mz="336.83484586" i="570.95" sn="5.61924" a="13.2969" fwhm="0.0204047" res="16507.7" algo="Sum"/><pk mz="336.87857959" i="535.719" sn="5.27332" a="11.435" fwhm="0.0174827" res="19269.3" algo="Sum"/><pk mz="336.93966670" i="423.617" sn="4.16998" a="14.8921" fwhm="0.0287577" res="11716.5" algo="Sum"/><pk mz="337.06163111" i="53318.9" sn="524.722" a="909.659" fwhm="0.0152094" res="22161.3" algo="Sum"/><pk mz="337.17681279" i="2988.66" sn="29.4129" a="64.8031" fwhm="0.0183199" res="18405" algo="Sum"/><pk mz="337.21272704" i="1612.89" sn="15.8656" a="33.728" fwhm="0.0255342" res="13206.3" algo="Sum"/><pk mz="337.23460645" i="1563.46" sn="15.3699" a="30.6977" fwhm="0.0241279" res="13977" algo="Sum"/><pk mz="337.27095672" i="2152.56" sn="21.1409" a="38.8116" fwhm="0.0169596" res="19886.8" algo="Sum"/><pk mz="337.30727430" i="5431.46" sn="53.2888" a="105.275" fwhm="0.0169009" res="19957.9" algo="Sum"/><pk mz="338.06456880" i="6211.13" sn="60.6946" a="117.51" fwhm="0.0167463" res="20187.4" algo="Sum"/><pk mz="338.18006862" i="711.146" sn="6.92669" a="15.0143" fwhm="0.0204416" res="16543.7" algo="Sum"/><pk mz="338.21671950" i="460.546" sn="4.48088" a="10.0372" fwhm="0.0280675" res="12050.1" algo="Sum"/><pk mz="338.23680721" i="478.649" sn="4.65434" a="8.82942" fwhm="0.0221801" res="15249.5" algo="Sum"/><pk mz="338.27580661" i="569.36" sn="5.53244" a="15.3789" fwhm="0.026874" res="12587.5" algo="Sum"/><pk mz="338.31050859" i="1242.12" sn="12.0659" a="20.1739" fwhm="0.017654" res="19163.4" algo="Sum"/><pk mz="338.34147398" i="12128.8" sn="117.81" a="223.613" fwhm="0.0164119" res="20615.6" algo="Sum"/><pk mz="338.78459943" i="1246.44" sn="12.0921" a="24.3544" fwhm="0.0169219" res="20020.4" algo="Sum"/><pk mz="338.92031840" i="439.218" sn="4.25902" a="8.28635" fwhm="0.026492" res="12793.3" algo="Sum"/><pk mz="338.96367991" i="537.733" sn="5.2133" a="10.4695" fwhm="0.0183331" res="18489.1" algo="Sum"/><pk mz="339.03525834" i="1370.08" sn="13.2571" a="34.8865" fwhm="0.0255804" res="13253.7" algo="Sum"/><pk mz="339.06627121" i="1264.05" sn="12.222" a="26.5419" fwhm="0.0194246" res="17455.5" algo="Sum"/><pk mz="339.13286457" i="404.51" sn="3.90447" a="10.4232" fwhm="0.025161" res="13478.5" algo="Sum"/><pk mz="339.19225173" i="6188" sn="59.6961" a="129.367" fwhm="0.0190051" res="17847.4" algo="Sum"/><pk mz="339.22889899" i="3020.42" sn="29.1373" a="60.3831" fwhm="0.0213666" res="15876.6" algo="Sum"/><pk mz="339.28832152" i="927.493" sn="8.94727" a="19.6885" fwhm="0.0187065" res="18137.5" algo="Sum"/><pk mz="339.34524373" i="3079.26" sn="29.7042" a="65.4628" fwhm="0.0181243" res="18723.3" algo="Sum"/><pk mz="340.19507833" i="1657.02" sn="15.862" a="34.0521" fwhm="0.0243964" res="13944.5" algo="Sum"/><pk mz="340.23247146" i="803.644" sn="7.69402" a="17.3731" fwhm="0.030435" res="11179" algo="Sum"/><pk mz="340.25736994" i="987.767" sn="9.45622" a="20.1056" fwhm="0.019272" res="17655.5" algo="Sum"/><pk mz="340.35043471" i="508.972" sn="4.8739" a="14.9174" fwhm="0.0247618" res="13745" algo="Sum"/><pk mz="340.78185149" i="1690.86" sn="16.1335" a="31.7425" fwhm="0.0165816" res="20551.8" algo="Sum"/><pk mz="340.82609372" i="616.664" sn="5.87698" a="12.3301" fwhm="0.0184186" res="18504.4" algo="Sum"/><pk mz="340.98713390" i="481.116" sn="4.56751" a="10.5488" fwhm="0.0198089" res="17213.9" algo="Sum"/><pk mz="341.20795649" i="20177.4" sn="191.525" a="383.621" fwhm="0.0180503" res="18903.2" algo="Sum"/><pk mz="341.24436134" i="3660.08" sn="34.7396" a="89.1013" fwhm="0.0216184" res="15784.9" algo="Sum"/><pk mz="342.16975459" i="989.589" sn="9.30379" a="21.2839" fwhm="0.0234282" res="14605" algo="Sum"/><pk mz="342.21136703" i="4627.76" sn="43.5101" a="84.7853" fwhm="0.0185134" res="18484.6" algo="Sum"/><pk mz="342.24643080" i="1584.26" sn="14.8955" a="32.201" fwhm="0.0278289" res="12298.2" algo="Sum"/><pk mz="342.77908201" i="933.123" sn="8.71891" a="18.5331" fwhm="0.0164784" res="20801.7" algo="Sum"/><pk mz="342.82305604" i="660.225" sn="6.16828" a="12.3945" fwhm="0.0168577" res="20336.3" algo="Sum"/><pk mz="342.86796194" i="2955.76" sn="27.615" a="54.9468" fwhm="0.0167772" res="20436.5" algo="Sum"/><pk mz="342.98780010" i="1056.36" sn="9.86583" a="22.2041" fwhm="0.0187555" res="18287.3" algo="Sum"/><pk mz="343.02565155" i="398.108" sn="3.71759" a="9.92576" fwhm="0.0230228" res="14899.4" algo="Sum"/><pk mz="343.19303133" i="64820.4" sn="605.164" a="1412.75" fwhm="0.0204515" res="16780.9" algo="Sum"/><pk mz="343.25976519" i="1659.85" sn="15.4964" a="32.6857" fwhm="0.0226085" res="15182.8" algo="Sum"/><pk mz="343.29393304" i="472.476" sn="4.41104" a="10.216" fwhm="0.0247325" res="13880.3" algo="Sum"/><pk mz="344.19666929" i="12113.2" sn="112.212" a="289.818" fwhm="0.0231664" res="14857.6" algo="Sum"/><pk mz="344.27780816" i="885.439" sn="8.20197" a="20.5452" fwhm="0.0229204" res="15020.6" algo="Sum"/><pk mz="344.86541691" i="1817.85" sn="16.7473" a="35.4932" fwhm="0.0166995" res="20651.3" algo="Sum"/><pk mz="344.90936603" i="597.763" sn="5.50681" a="14.7259" fwhm="0.0236361" res="14592.5" algo="Sum"/><pk mz="344.97167868" i="451.784" sn="4.16157" a="17.0101" fwhm="0.0272186" res="12674.1" algo="Sum"/><pk mz="345.20214553" i="9219.02" sn="84.8858" a="240.519" fwhm="0.0322718" res="10696.7" algo="Sum"/><pk mz="345.23901678" i="6580.59" sn="60.5919" a="128.871" fwhm="0.021678" res="15925.8" algo="Sum"/><pk mz="345.27572278" i="560.784" sn="5.16393" a="11.2444" fwhm="0.0243905" res="14156.2" algo="Sum"/><pk mz="345.31314779" i="530.946" sn="4.88776" a="11.4622" fwhm="0.0192515" res="17936.9" algo="Sum"/><pk mz="346.20567360" i="1870.43" sn="17.1459" a="52.0063" fwhm="0.0360981" res="9590.69" algo="Sum"/><pk mz="346.24285354" i="1504.62" sn="13.7884" a="33.0386" fwhm="0.0214697" res="16127" algo="Sum"/><pk mz="346.72718990" i="663.374" sn="6.05126" a="12.9511" fwhm="0.0167614" res="20686.1" algo="Sum"/><pk mz="347.10009482" i="1604.93" sn="14.6322" a="33.9314" fwhm="0.0189245" res="18341.3" algo="Sum"/><pk mz="347.16182937" i="12086.9" sn="110.098" a="247.499" fwhm="0.0178818" res="19414.3" algo="Sum"/><pk mz="347.21947995" i="3269.63" sn="29.7336" a="76.2051" fwhm="0.0235333" res="14754.4" algo="Sum"/><pk mz="347.25415764" i="1767.33" sn="16.0565" a="35.0649" fwhm="0.0215759" res="16094.6" algo="Sum"/><pk mz="347.29181346" i="924.072" sn="8.38543" a="17.3923" fwhm="0.0175754" res="19760.2" algo="Sum"/><pk mz="347.32821119" i="1824.02" sn="16.5343" a="36.2737" fwhm="0.0178464" res="19462" algo="Sum"/><pk mz="348.16514537" i="2760.94" sn="24.8747" a="50.5188" fwhm="0.0176966" res="19674.1" algo="Sum"/><pk mz="348.22385672" i="767.852" sn="6.91504" a="18.9584" fwhm="0.0248593" res="14007.8" algo="Sum"/><pk mz="348.26164041" i="632.048" sn="5.69005" a="14.716" fwhm="0.0231365" res="15052.5" algo="Sum"/><pk mz="348.29039680" i="409.82" sn="3.68943" a="8.55938" fwhm="0.0252967" res="13768.2" algo="Sum"/><pk mz="348.33163536" i="489.746" sn="4.40855" a="9.66701" fwhm="0.0178647" res="19498.3" algo="Sum"/><pk mz="348.72440059" i="484.752" sn="4.35566" a="10.0312" fwhm="0.0180928" res="19274.2" algo="Sum"/><pk mz="348.81369432" i="2214.16" sn="19.8875" a="42.8858" fwhm="0.0171603" res="20326.8" algo="Sum"/><pk mz="348.91916994" i="695.646" sn="6.24388" a="17.6789" fwhm="0.0276134" res="12635.9" algo="Sum"/><pk mz="349.05565384" i="2321.73" sn="20.7597" a="44.5588" fwhm="0.0172592" res="20224.3" algo="Sum"/><pk mz="349.12214097" i="595.356" sn="5.31341" a="13.6174" fwhm="0.0261787" res="13336.1" algo="Sum"/><pk mz="349.16270109" i="1595.97" sn="14.2312" a="31.4667" fwhm="0.0233068" res="14981.2" algo="Sum"/><pk mz="349.17993028" i="1408.59" sn="12.5592" a="31.8695" fwhm="0.0267192" res="13068.5" algo="Sum"/><pk mz="349.21235173" i="1422.19" sn="12.6809" a="32.5713" fwhm="0.0298683" res="11691.7" algo="Sum"/><pk mz="349.23310549" i="861.551" sn="7.68114" a="16.1592" fwhm="0.0244224" res="14299.7" algo="Sum"/><pk mz="349.27121980" i="1989.16" sn="17.7346" a="44.5842" fwhm="0.0195141" res="17898.4" algo="Sum"/><pk mz="349.30641365" i="632.551" sn="5.64023" a="12.6034" fwhm="0.0210531" res="16591.7" algo="Sum"/><pk mz="350.21692938" i="482.809" sn="4.27838" a="11.4079" fwhm="0.0335251" res="10446.4" algo="Sum"/><pk mz="350.27489061" i="614.637" sn="5.44651" a="13.3903" fwhm="0.0185873" res="18844.9" algo="Sum"/><pk mz="350.81058851" i="2276.2" sn="20.0758" a="43.556" fwhm="0.0179432" res="19551.2" algo="Sum"/><pk mz="350.90692627" i="499.328" sn="4.3905" a="20.9519" fwhm="0.0399782" res="8777.47" algo="Sum"/><pk mz="350.98157778" i="657.37" sn="5.77047" a="17.3679" fwhm="0.0227193" res="15448.6" algo="Sum"/><pk mz="351.09871914" i="579.696" sn="5.0878" a="13.0054" fwhm="0.0207203" res="16944.6" algo="Sum"/><pk mz="351.14050338" i="611.597" sn="5.36915" a="12.8788" fwhm="0.0256638" res="13682.3" algo="Sum"/><pk mz="351.15752312" i="1016.59" sn="8.92573" a="22.8606" fwhm="0.0309023" res="11363.5" algo="Sum"/><pk mz="351.19438774" i="988.855" sn="8.68333" a="22.6398" fwhm="0.0301435" res="11650.8" algo="Sum"/><pk mz="351.22836332" i="2345.99" sn="20.6006" a="56.5487" fwhm="0.0274351" res="12802.1" algo="Sum"/><pk mz="351.24943429" i="2103.67" sn="18.4731" a="45.2239" fwhm="0.0245836" res="14287.9" algo="Sum"/><pk mz="351.28604784" i="970.787" sn="8.52462" a="20.4944" fwhm="0.0249658" res="14070.7" algo="Sum"/><pk mz="351.32306075" i="685.501" sn="6.01909" a="14.2261" fwhm="0.0202018" res="17390.7" algo="Sum"/><pk mz="352.23327277" i="636.54" sn="5.55463" a="15.7676" fwhm="0.0299228" res="11771.4" algo="Sum"/><pk mz="352.25085292" i="628.181" sn="5.48048" a="14.7365" fwhm="0.0255717" res="13775" algo="Sum"/><pk mz="352.32188534" i="521.51" sn="4.54985" a="11.8443" fwhm="0.0192885" res="18265.9" algo="Sum"/><pk mz="352.80816259" i="859.771" sn="7.44873" a="19.0836" fwhm="0.0191332" res="18439.6" algo="Sum"/><pk mz="352.89720013" i="4899.44" sn="42.4462" a="99.5975" fwhm="0.0172873" res="20413.7" algo="Sum"/><pk mz="353.03393544" i="27794.7" sn="240.943" a="572.006" fwhm="0.0185058" res="19076.9" algo="Sum"/><pk mz="353.09732150" i="434.869" sn="3.76968" a="13.8304" fwhm="0.0447187" res="7895.96" algo="Sum"/><pk mz="353.15204182" i="1339.37" sn="11.6116" a="30.8422" fwhm="0.0249577" res="14150" algo="Sum"/><pk mz="353.17203777" i="1473.53" sn="12.776" a="34.3716" fwhm="0.0358374" res="9854.86" algo="Sum"/><pk mz="353.20804869" i="1389.1" sn="12.0432" a="30.5268" fwhm="0.0290501" res="12158.6" algo="Sum"/><pk mz="353.24486335" i="1493.77" sn="12.9507" a="33.9339" fwhm="0.025438" res="13886.5" algo="Sum"/><pk mz="353.26656131" i="2330.13" sn="20.2017" a="64.3172" fwhm="0.0315007" res="11214.6" algo="Sum"/><pk mz="354.03679289" i="3320.88" sn="28.6163" a="75.9012" fwhm="0.0198598" res="17826.8" algo="Sum"/><pk mz="354.20728331" i="455.953" sn="3.9272" a="13.5506" fwhm="0.0339346" res="10438" algo="Sum"/><pk mz="354.24565853" i="431.535" sn="3.71688" a="10.7938" fwhm="0.0354605" res="9989.86" algo="Sum"/><pk mz="354.26860395" i="600.802" sn="5.1748" a="16.2357" fwhm="0.0267141" res="13261.5" algo="Sum"/><pk mz="354.75882156" i="734.859" sn="6.31258" a="15.5214" fwhm="0.0173754" res="20417.4" algo="Sum"/><pk mz="354.89452196" i="1876.55" sn="16.1215" a="38.8381" fwhm="0.017731" res="20015.4" algo="Sum"/><pk mz="354.93850283" i="471.231" sn="4.0484" a="11.63" fwhm="0.0253092" res="14024.1" algo="Sum"/><pk mz="355.00855226" i="473.404" sn="4.06634" a="10.479" fwhm="0.0268727" res="13210.8" algo="Sum"/><pk mz="355.03423387" i="2474.21" sn="21.2524" a="56.1454" fwhm="0.0191881" res="18502.8" algo="Sum"/><pk mz="355.06805224" i="622.311" sn="5.34529" a="12.7976" fwhm="0.0182073" res="19501.5" algo="Sum"/><pk mz="355.12493055" i="884.287" sn="7.59415" a="22.199" fwhm="0.0254127" res="13974.3" algo="Sum"/><pk mz="355.16743745" i="2935.22" sn="25.2084" a="60.1671" fwhm="0.0223514" res="15890.2" algo="Sum"/><pk mz="355.18797830" i="3353.52" sn="28.802" a="81.8637" fwhm="0.0298149" res="11913.1" algo="Sum"/><pk mz="355.22365320" i="2644.38" sn="22.7134" a="58.2531" fwhm="0.0244442" res="14532" algo="Sum"/><pk mz="355.25931414" i="1000.25" sn="8.59054" a="22.4733" fwhm="0.0291337" res="12194.1" algo="Sum"/><pk mz="355.27837024" i="678.502" sn="5.82506" a="12.9542" fwhm="0.0167462" res="21215.4" algo="Sum"/><pk mz="356.03924274" i="466.682" sn="3.99488" a="11.2347" fwhm="0.0216421" res="16451.3" algo="Sum"/><pk mz="356.17247271" i="735.212" sn="6.29108" a="13.4783" fwhm="0.0200049" res="17804.2" algo="Sum"/><pk mz="356.19114405" i="847.141" sn="7.24883" a="22.0648" fwhm="0.0371031" res="9600.05" algo="Sum"/><pk mz="356.22540853" i="838.693" sn="7.17655" a="19.177" fwhm="0.0265236" res="13430.5" algo="Sum"/><pk mz="356.27940423" i="1287.93" sn="11.0146" a="35.567" fwhm="0.0222371" res="16021.9" algo="Sum"/><pk mz="356.75620837" i="1046.75" sn="8.90953" a="21.4803" fwhm="0.0180372" res="19778.9" algo="Sum"/><pk mz="357.18302411" i="10282.4" sn="87.2264" a="192.99" fwhm="0.0225428" res="15844.6" algo="Sum"/><pk mz="357.20460952" i="12176.8" sn="103.235" a="251.791" fwhm="0.0227434" res="15705.9" algo="Sum"/><pk mz="357.23880696" i="2714.21" sn="22.9996" a="51.6618" fwhm="0.0184276" res="19386.1" algo="Sum"/><pk mz="357.27775990" i="626.31" sn="5.30573" a="16.4613" fwhm="0.0316517" res="11287.8" algo="Sum"/><pk mz="358.18625182" i="2456.09" sn="20.6732" a="50.0984" fwhm="0.022025" res="16262.7" algo="Sum"/><pk mz="358.20733921" i="2539.3" sn="21.3716" a="55.0118" fwhm="0.0246831" res="14512.2" algo="Sum"/><pk mz="358.24136838" i="732.214" sn="6.16127" a="18.4189" fwhm="0.0313503" res="11427" algo="Sum"/><pk mz="358.29727356" i="1483.41" sn="12.4806" a="43.0553" fwhm="0.0250391" res="14309.5" algo="Sum"/><pk mz="358.75399951" i="613.197" sn="5.14849" a="13.763" fwhm="0.018615" res="19272.3" algo="Sum"/><pk mz="358.84254415" i="3490.64" sn="29.2955" a="68.0046" fwhm="0.0178386" res="20116.1" algo="Sum"/><pk mz="358.94794681" i="598.677" sn="5.01844" a="13.2508" fwhm="0.029818" res="12037.9" algo="Sum"/><pk mz="358.97943596" i="3676.05" sn="30.787" a="80.0695" fwhm="0.0186984" res="19198.4" algo="Sum"/><pk mz="359.04335851" i="35200" sn="294.375" a="655.009" fwhm="0.0166873" res="21515.9" algo="Sum"/><pk mz="359.09413489" i="479.648" sn="4.01047" a="11.6992" fwhm="0.0289244" res="12414.9" algo="Sum"/><pk mz="359.16525082" i="16306.7" sn="136.364" a="330.812" fwhm="0.0179799" res="19975.9" algo="Sum"/><pk mz="359.20009757" i="6003" sn="50.1998" a="76.7116" fwhm="0.0149493" res="24027.8" algo="Sum"/><pk mz="359.21813140" i="10002.5" sn="83.6452" a="236.904" fwhm="0.0243023" res="14781.2" algo="Sum"/><pk mz="359.25222780" i="1073.29" sn="8.97531" a="21.8537" fwhm="0.0235523" res="15253.4" algo="Sum"/><pk mz="359.29673388" i="565.566" sn="4.72943" a="13.7541" fwhm="0.029602" res="12137.6" algo="Sum"/><pk mz="359.32729452" i="541.781" sn="4.53031" a="11.9766" fwhm="0.0244147" res="14717.7" algo="Sum"/><pk mz="359.98235325" i="624.831" sn="5.20261" a="17.9203" fwhm="0.0209981" res="17143.6" algo="Sum"/><pk mz="360.04651903" i="4009.84" sn="33.3519" a="85.0145" fwhm="0.018581" res="19377.1" algo="Sum"/><pk mz="360.16881100" i="3011.66" sn="25.0444" a="67.3159" fwhm="0.020454" res="17608.7" algo="Sum"/><pk mz="360.20292866" i="1389.27" sn="11.553" a="21.5571" fwhm="0.0224554" res="16040.8" algo="Sum"/><pk mz="360.22181360" i="2377.02" sn="19.7688" a="50.6878" fwhm="0.0244404" res="14738.8" algo="Sum"/><pk mz="360.32341921" i="30459.5" sn="253.349" a="567.191" fwhm="0.016852" res="21381.6" algo="Sum"/><pk mz="360.83947492" i="2656.31" sn="21.967" a="51.0839" fwhm="0.0166785" res="21634.9" algo="Sum"/><pk mz="360.92947579" i="453.204" sn="3.74559" a="13.0662" fwhm="0.0237989" res="15165.8" algo="Sum"/><pk mz="360.97738508" i="2389.03" sn="19.7431" a="50.1936" fwhm="0.0195212" res="18491.6" algo="Sum"/><pk mz="361.01063715" i="2331.52" sn="19.2649" a="58.2216" fwhm="0.0244282" res="14778.4" algo="Sum"/><pk mz="361.04809678" i="923.849" sn="7.63317" a="20.9154" fwhm="0.0230099" res="15691" algo="Sum"/><pk mz="361.17435990" i="3157.68" sn="26.0899" a="115.268" fwhm="0.0406564" res="8883.57" algo="Sum"/><pk mz="361.21013603" i="2723.97" sn="22.5064" a="57.0077" fwhm="0.0299823" res="12047.4" algo="Sum"/><pk mz="361.23537134" i="4237.33" sn="35.0104" a="102.527" fwhm="0.0246232" res="14670.5" algo="Sum"/><pk mz="361.27106101" i="1230.86" sn="10.1709" a="26.1412" fwhm="0.022202" res="16272" algo="Sum"/><pk mz="361.32737433" i="7453.23" sn="61.5879" a="183.87" fwhm="0.0212034" res="17041" algo="Sum"/><pk mz="361.98246033" i="506.886" sn="4.14963" a="12.9856" fwhm="0.0259734" res="13936.7" algo="Sum"/><pk mz="362.01786196" i="578.625" sn="4.73692" a="15.5221" fwhm="0.0304486" res="11889.5" algo="Sum"/><pk mz="362.15066969" i="18622.1" sn="152.375" a="367.872" fwhm="0.0177784" res="20370.2" algo="Sum"/><pk mz="362.24083760" i="9463.36" sn="77.409" a="192.39" fwhm="0.0175542" res="20635.6" algo="Sum"/><pk mz="362.33309100" i="1019.48" sn="8.34117" a="37.6455" fwhm="0.0315307" res="11491.4" algo="Sum"/><pk mz="362.69796886" i="441.369" sn="3.59169" a="9.43438" fwhm="0.0172473" res="21029.2" algo="Sum"/><pk mz="362.83678876" i="671.185" sn="5.45512" a="16.564" fwhm="0.0186206" res="19485.8" algo="Sum"/><pk mz="362.92624208" i="5032.89" sn="40.8854" a="96.3286" fwhm="0.01727" res="21014.8" algo="Sum"/><pk mz="362.97369943" i="545.75" sn="4.43268" a="13.1246" fwhm="0.0208765" res="17386.7" algo="Sum"/><pk mz="363.07435175" i="811.954" sn="6.593" a="19.2254" fwhm="0.0192791" res="18832.6" algo="Sum"/><pk mz="363.15509057" i="6684.01" sn="54.2445" a="153.696" fwhm="0.0185001" res="19629.9" algo="Sum"/><pk mz="363.18747026" i="1454.5" sn="11.8032" a="27.6137" fwhm="0.0210104" res="17286.1" algo="Sum"/><pk mz="363.21459229" i="1149.72" sn="9.32996" a="12.297" fwhm="0.0112746" res="32215.4" algo="Sum"/><pk mz="363.24662087" i="3040.52" sn="24.6738" a="89.7978" fwhm="0.0236758" res="15342.5" algo="Sum"/><pk mz="363.28330188" i="543.453" sn="4.4101" a="9.8594" fwhm="0.0248402" res="14624.8" algo="Sum"/><pk mz="363.32327603" i="928.758" sn="7.53684" a="23.7608" fwhm="0.0215135" res="16888.2" algo="Sum"/><pk mz="364.15830475" i="1324.48" sn="10.6839" a="31.1916" fwhm="0.0203043" res="17935" algo="Sum"/><pk mz="364.25190632" i="642.598" sn="5.18332" a="18.2445" fwhm="0.0266173" res="13684.8" algo="Sum"/><pk mz="364.78783401" i="1360.78" sn="10.9067" a="27.3516" fwhm="0.0174257" res="20933.9" algo="Sum"/><pk mz="364.92583858" i="465.963" sn="3.73436" a="20.0205" fwhm="0.041096" res="8879.85" algo="Sum"/><pk mz="365.10551366" i="1506" sn="12.0631" a="32.2288" fwhm="0.0187771" res="19444.2" algo="Sum"/><pk mz="365.13733382" i="1440.34" sn="11.5372" a="30.3895" fwhm="0.0226516" res="16119.7" algo="Sum"/><pk mz="365.15096883" i="1109.04" sn="8.88328" a="26.5881" fwhm="0.0296388" res="12320" algo="Sum"/><pk mz="365.20538146" i="1111.71" sn="8.90545" a="26.3565" fwhm="0.0357597" res="10212.8" algo="Sum"/><pk mz="365.24455351" i="2191.49" sn="17.5487" a="49.5165" fwhm="0.0271186" res="13468.4" algo="Sum"/><pk mz="365.26465617" i="1501.54" sn="12.018" a="33.0239" fwhm="0.0259786" res="14060.2" algo="Sum"/><pk mz="365.30192275" i="890.168" sn="7.1244" a="18.3736" fwhm="0.0259388" res="14083.2" algo="Sum"/><pk mz="365.33849072" i="1429.01" sn="11.437" a="31.3137" fwhm="0.0190977" res="19130" algo="Sum"/><pk mz="366.24808109" i="618.618" sn="4.92475" a="15.8125" fwhm="0.028803" res="12715.6" algo="Sum"/><pk mz="366.26313125" i="505.544" sn="4.02294" a="10.9286" fwhm="0.0191979" res="19078.3" algo="Sum"/><pk mz="366.78487554" i="1420.01" sn="11.2654" a="29.2456" fwhm="0.0181476" res="20211.2" algo="Sum"/><pk mz="366.91323073" i="521.116" sn="4.13402" a="12.2468" fwhm="0.0218874" res="16763.6" algo="Sum"/><pk mz="366.95256945" i="487.692" sn="3.86887" a="13.0717" fwhm="0.0235244" res="15598.8" algo="Sum"/><pk mz="367.12160021" i="3856.88" sn="30.5876" a="87.7742" fwhm="0.0203992" res="17996.8" algo="Sum"/><pk mz="367.15042324" i="1013.58" sn="8.03196" a="20.5866" fwhm="0.0295054" res="12443.5" algo="Sum"/><pk mz="367.18842530" i="820.436" sn="6.49435" a="15.2664" fwhm="0.0292641" res="12547.4" algo="Sum"/><pk mz="367.20134936" i="757.994" sn="5.99782" a="8.3906" fwhm="0.0113363" res="32391.7" algo="Sum"/><pk mz="367.22251701" i="1085.94" sn="8.58745" a="29.5239" fwhm="0.0296793" res="12373" algo="Sum"/><pk mz="367.25713318" i="927.468" sn="7.32747" a="24.8814" fwhm="0.0373909" res="9822.1" algo="Sum"/><pk mz="367.27986362" i="766.961" sn="6.05622" a="20.2413" fwhm="0.0282801" res="12987.2" algo="Sum"/><pk mz="367.33563618" i="1038.19" sn="8.19522" a="26.8393" fwhm="0.0209548" res="17529.9" algo="Sum"/><pk mz="367.39241712" i="423.903" sn="3.34641" a="11.3722" fwhm="0.0219101" res="16768.2" algo="Sum"/><pk mz="368.12584781" i="585.646" sn="4.60358" a="16.0592" fwhm="0.0239249" res="15386.7" algo="Sum"/><pk mz="368.22366579" i="433.161" sn="3.40548" a="13.6301" fwhm="0.0428627" res="8590.78" algo="Sum"/><pk mz="368.28048155" i="842.417" sn="6.62303" a="19.3333" fwhm="0.0257479" res="14303.3" algo="Sum"/><pk mz="368.42473659" i="667.49" sn="5.24544" a="13.4562" fwhm="0.0178738" res="20612.6" algo="Sum"/><pk mz="368.78260463" i="643.585" sn="5.05025" a="14.613" fwhm="0.0194616" res="18949.2" algo="Sum"/><pk mz="368.83315268" i="417.593" sn="3.27637" a="8.60297" fwhm="0.0197845" res="18642.5" algo="Sum"/><pk mz="368.87128962" i="5448.61" sn="42.7403" a="105.387" fwhm="0.0174439" res="21146.2" algo="Sum"/><pk mz="368.97516518" i="669.696" sn="5.24238" a="10.4982" fwhm="0.0227272" res="16235" algo="Sum"/><pk mz="369.00580947" i="3726.81" sn="29.146" a="90.5594" fwhm="0.021504" res="17159.9" algo="Sum"/><pk mz="369.14451863" i="968.384" sn="7.55242" a="21.8641" fwhm="0.0324588" res="11372.7" algo="Sum"/><pk mz="369.16521296" i="809.332" sn="6.31248" a="14.2528" fwhm="0.0227332" res="16239" algo="Sum"/><pk mz="369.22485708" i="3688.75" sn="28.7711" a="106.12" fwhm="0.0273253" res="13512.2" algo="Sum"/><pk mz="369.27674760" i="694.649" sn="5.41778" a="17.2358" fwhm="0.0345296" res="10694.5" algo="Sum"/><pk mz="369.35122721" i="32056.5" sn="250.01" a="606.283" fwhm="0.0170218" res="21698.7" algo="Sum"/><pk mz="370.00876535" i="570.87" sn="4.4249" a="13.8648" fwhm="0.0205122" res="18038.4" algo="Sum"/><pk mz="370.19963326" i="1156.48" sn="8.95972" a="26.5536" fwhm="0.0280176" res="13213.1" algo="Sum"/><pk mz="370.22866195" i="934.732" sn="7.24161" a="26.5907" fwhm="0.0301954" res="12261.1" algo="Sum"/><pk mz="370.29519411" i="1404.14" sn="10.8783" a="34.0018" fwhm="0.0208509" res="17759.2" algo="Sum"/><pk mz="370.35466486" i="9188.69" sn="71.1872" a="182.257" fwhm="0.0178327" res="20768.3" algo="Sum"/><pk mz="370.73673613" i="427.874" sn="3.3103" a="11.5553" fwhm="0.0250232" res="14815.7" algo="Sum"/><pk mz="370.86847612" i="2103.55" sn="16.2159" a="45.1065" fwhm="0.0193968" res="19120" algo="Sum"/><pk mz="371.00670087" i="680.38" sn="5.23786" a="16.5156" fwhm="0.0265031" res="13998.6" algo="Sum"/><pk mz="371.03697777" i="1288.88" sn="9.92367" a="27.884" fwhm="0.019577" res="18952.7" algo="Sum"/><pk mz="371.10062416" i="674.352" sn="5.19178" a="21.4439" fwhm="0.0215594" res="17213" algo="Sum"/><pk mz="371.16272862" i="1931.94" sn="14.8725" a="47.6539" fwhm="0.0287733" res="12899.6" algo="Sum"/><pk mz="371.19668064" i="1860.33" sn="14.3226" a="49.1225" fwhm="0.0379924" res="9770.29" algo="Sum"/><pk mz="371.21982604" i="1904.3" sn="14.6621" a="49.7652" fwhm="0.032075" res="11573.5" algo="Sum"/><pk mz="371.25263664" i="1115.61" sn="8.58784" a="27.9187" fwhm="0.0294555" res="12603.9" algo="Sum"/><pk mz="371.29704067" i="591.089" sn="4.54925" a="10.0132" fwhm="0.0252868" res="14683.4" algo="Sum"/><pk mz="371.31434422" i="690.886" sn="5.31715" a="18.0135" fwhm="0.0326215" res="11382.5" algo="Sum"/><pk mz="371.35831713" i="1409.06" sn="10.8474" a="30.7403" fwhm="0.0189036" res="19644.8" algo="Sum"/><pk mz="372.16551154" i="505.168" sn="3.86388" a="11.7047" fwhm="0.0218563" res="17027.9" algo="Sum"/><pk mz="372.21607331" i="706.064" sn="5.40104" a="33.9823" fwhm="0.0334626" res="11123.3" algo="Sum"/><pk mz="372.28095235" i="400.829" sn="3.06506" a="8.63255" fwhm="0.0292185" res="12741.3" algo="Sum"/><pk mz="372.31152054" i="596.352" sn="4.56018" a="15.9634" fwhm="0.0252359" res="14753.2" algo="Sum"/><pk mz="372.73517709" i="807.139" sn="6.1397" a="20.3449" fwhm="0.0217787" res="17114.7" algo="Sum"/><pk mz="373.17936000" i="5147.26" sn="39.046" a="126.828" fwhm="0.0297974" res="12523.9" algo="Sum"/><pk mz="373.23402560" i="2318.31" sn="17.5835" a="53.7838" fwhm="0.0271077" res="13768.5" algo="Sum"/><pk mz="373.27065993" i="1403.05" sn="10.6416" a="33.7363" fwhm="0.0223758" res="16681.9" algo="Sum"/><pk mz="373.34511664" i="511.471" sn="3.87842" a="11.7362" fwhm="0.0204303" res="18274.1" algo="Sum"/><pk mz="374.18318249" i="1226.15" sn="9.25331" a="29.7572" fwhm="0.0297128" res="12593.3" algo="Sum"/><pk mz="374.23650571" i="627.575" sn="4.73606" a="15.0847" fwhm="0.024912" res="15022.3" algo="Sum"/><pk mz="374.27666503" i="557.981" sn="4.21074" a="11.0029" fwhm="0.0228377" res="16388.5" algo="Sum"/><pk mz="374.30298218" i="2102.84" sn="15.8629" a="45.2816" fwhm="0.0189669" res="19734.5" algo="Sum"/><pk mz="374.73340118" i="582.199" sn="4.37826" a="14.4364" fwhm="0.0220731" res="16977" algo="Sum"/><pk mz="374.81641550" i="1893.43" sn="14.2425" a="37.3555" fwhm="0.0184842" res="20277.7" algo="Sum"/><pk mz="375.01641011" i="22538.2" sn="169.379" a="479.715" fwhm="0.018942" res="19798.1" algo="Sum"/><pk mz="375.19281415" i="4047.77" sn="30.402" a="93.5853" fwhm="0.0264774" res="14170.3" algo="Sum"/><pk mz="375.24968072" i="1224.77" sn="9.19769" a="30.9628" fwhm="0.0320711" res="11700.6" algo="Sum"/><pk mz="375.28652698" i="2106.66" sn="15.8204" a="48.4616" fwhm="0.0225092" res="16672.6" algo="Sum"/><pk mz="375.35932928" i="1735.34" sn="13.0312" a="34.9881" fwhm="0.0185464" res="20238.9" algo="Sum"/><pk mz="376.01941140" i="2617.13" sn="19.6128" a="62.0157" fwhm="0.0206557" res="18204.1" algo="Sum"/><pk mz="376.19659097" i="904.616" sn="6.77175" a="23.6287" fwhm="0.0319394" res="11778.5" algo="Sum"/><pk mz="376.29729254" i="6025.87" sn="44.9721" a="133.564" fwhm="0.0204555" res="18395.9" algo="Sum"/><pk mz="376.36257888" i="487.359" sn="3.63101" a="10.5822" fwhm="0.0197116" res="19093.4" algo="Sum"/><pk mz="376.81392629" i="1478.43" sn="10.9987" a="31.9918" fwhm="0.0190035" res="19828.7" algo="Sum"/><pk mz="376.86526977" i="424.156" sn="3.15571" a="9.81501" fwhm="0.0204075" res="18467" algo="Sum"/><pk mz="376.93477677" i="617.945" sn="4.5975" a="21.2999" fwhm="0.0389187" res="9685.19" algo="Sum"/><pk mz="376.98436834" i="1393.97" sn="10.3711" a="36.8039" fwhm="0.0303736" res="12411.6" algo="Sum"/><pk mz="377.01590267" i="2007.73" sn="14.9375" a="45.3355" fwhm="0.0216459" res="17417.4" algo="Sum"/><pk mz="377.09246180" i="431.52" sn="3.20632" a="12.5894" fwhm="0.0237063" res="15906.8" algo="Sum"/><pk mz="377.17568446" i="977.967" sn="7.2549" a="21.9141" fwhm="0.0232475" res="16224.4" algo="Sum"/><pk mz="377.20798955" i="1635.58" sn="12.1259" a="48.8462" fwhm="0.0425069" res="8874.04" algo="Sum"/><pk mz="377.23433210" i="2191.42" sn="16.2368" a="54.081" fwhm="0.0301309" res="12519.9" algo="Sum"/><pk mz="377.26618694" i="1160.21" sn="8.59554" a="25.1604" fwhm="0.0330844" res="11403.1" algo="Sum"/><pk mz="377.30122276" i="2376.58" sn="17.6066" a="58.6763" fwhm="0.0219831" res="17163.2" algo="Sum"/><pk mz="377.99266728" i="413.931" sn="3.05695" a="10.8211" fwhm="0.0275409" res="13724.8" algo="Sum"/><pk mz="378.14553771" i="609.724" sn="4.48817" a="12.655" fwhm="0.0166089" res="22767.6" algo="Sum"/><pk mz="378.21474119" i="2033.79" sn="14.9691" a="59.7629" fwhm="0.0224704" res="16831.7" algo="Sum"/><pk mz="378.26935890" i="408.782" sn="3.00879" a="6.54422" fwhm="0.0177788" res="21276.4" algo="Sum"/><pk mz="378.29939933" i="761.244" sn="5.60336" a="24.5828" fwhm="0.0296174" res="12772.9" algo="Sum"/><pk mz="378.81223903" i="434.904" sn="3.19322" a="13.1105" fwhm="0.020506" res="18473.3" algo="Sum"/><pk mz="378.90030775" i="4738.21" sn="34.7632" a="107.545" fwhm="0.0183474" res="20651.4" algo="Sum"/><pk mz="379.15185783" i="622.863" sn="4.55189" a="16.8661" fwhm="0.0329543" res="11505.4" algo="Sum"/><pk mz="379.18884094" i="739.964" sn="5.40767" a="17.4336" fwhm="0.0256812" res="14765.2" algo="Sum"/><pk mz="379.21989435" i="1039.12" sn="7.59218" a="35.1194" fwhm="0.0511174" res="7418.6" algo="Sum"/><pk mz="379.24265353" i="806.248" sn="5.89061" a="17.0081" fwhm="0.0307221" res="12344.3" algo="Sum"/><pk mz="379.28177032" i="1679.57" sn="12.2703" a="41.8178" fwhm="0.0245377" res="15457.1" algo="Sum"/><pk mz="379.31693683" i="1211.52" sn="8.84989" a="27.6205" fwhm="0.0226097" res="16776.8" algo="Sum"/><pk mz="379.35374321" i="499.498" sn="3.64858" a="11.1837" fwhm="0.0237525" res="15971.1" algo="Sum"/><pk mz="380.28168583" i="579.909" sn="4.21351" a="14.3103" fwhm="0.023677" res="16061.2" algo="Sum"/><pk mz="380.76691131" i="944.568" sn="6.8424" a="22.2185" fwhm="0.0224714" res="16944.5" algo="Sum"/><pk mz="380.89810541" i="732.917" sn="5.29792" a="19.8117" fwhm="0.0299199" res="12730.6" algo="Sum"/><pk mz="380.98513563" i="449.9" sn="3.25201" a="10.2469" fwhm="0.0262602" res="14508.1" algo="Sum"/><pk mz="381.02520027" i="18019.7" sn="130.252" a="358.846" fwhm="0.0177921" res="21415.4" algo="Sum"/><pk mz="381.07860243" i="783.341" sn="5.66181" a="18.6883" fwhm="0.0233172" res="16343.3" algo="Sum"/><pk mz="381.20436543" i="1692.81" sn="12.2366" a="45.5881" fwhm="0.0336405" res="11331.7" algo="Sum"/><pk mz="381.23958618" i="1039.74" sn="7.51659" a="32.3348" fwhm="0.0417819" res="9124.52" algo="Sum"/><pk mz="381.29721428" i="2228.9" sn="16.1134" a="66.0107" fwhm="0.022446" res="16987.3" algo="Sum"/><pk mz="381.33147581" i="626.168" sn="4.52697" a="13.2288" fwhm="0.018474" res="20641.5" algo="Sum"/><pk mz="382.02819909" i="2160.88" sn="15.518" a="48.9948" fwhm="0.0193223" res="19771.4" algo="Sum"/><pk mz="382.20894620" i="515.075" sn="3.69446" a="12.9153" fwhm="0.034437" res="11098.8" algo="Sum"/><pk mz="382.29880776" i="625.099" sn="4.48508" a="17.3077" fwhm="0.0260884" res="14654" algo="Sum"/><pk mz="382.76421079" i="1382.71" sn="9.87762" a="32.5192" fwhm="0.0201913" res="18956.9" algo="Sum"/><pk mz="382.81073277" i="399.025" sn="2.85035" a="9.90307" fwhm="0.0222429" res="17210.5" algo="Sum"/><pk mz="382.88694085" i="486.021" sn="3.47105" a="13.1677" fwhm="0.0263559" res="14527.6" algo="Sum"/><pk mz="383.02972368" i="503.181" sn="3.59215" a="15.4887" fwhm="0.0221311" res="17307.3" algo="Sum"/><pk mz="383.11574944" i="60542.1" sn="432.181" a="1173.53" fwhm="0.0173735" res="22051.7" algo="Sum"/><pk mz="383.22239937" i="52383.1" sn="373.938" a="1058.59" fwhm="0.017633" res="21733.3" algo="Sum"/><pk mz="383.28755965" i="597.023" sn="4.26186" a="12.8767" fwhm="0.0270248" res="14182.8" algo="Sum"/><pk mz="384.11968379" i="8359.52" sn="59.411" a="187.797" fwhm="0.0195829" res="19615" algo="Sum"/><pk mz="384.22526301" i="11484.3" sn="81.6102" a="259.718" fwhm="0.0190659" res="20152.5" algo="Sum"/><pk mz="384.76293418" i="870.854" sn="6.16567" a="21.5946" fwhm="0.0220187" res="17474.4" algo="Sum"/><pk mz="384.80760640" i="467.758" sn="3.31173" a="10.1232" fwhm="0.0235901" res="16312.3" algo="Sum"/><pk mz="384.84500407" i="2613.22" sn="18.5016" a="54.1296" fwhm="0.0187529" res="20521.9" algo="Sum"/><pk mz="385.12149734" i="2138.96" sn="15.1376" a="64.3612" fwhm="0.0235387" res="16361.2" algo="Sum"/><pk mz="385.22346453" i="3818.02" sn="27.0176" a="120.328" fwhm="0.033992" res="11332.8" algo="Sum"/><pk mz="385.27083202" i="644.906" sn="4.56366" a="11.0788" fwhm="0.0232238" res="16589.5" algo="Sum"/><pk mz="385.29191449" i="663.191" sn="4.69305" a="18.5526" fwhm="0.0320651" res="12015.9" algo="Sum"/><pk mz="386.17883902" i="589.171" sn="4.15829" a="11.9624" fwhm="0.0252067" res="15320.5" algo="Sum"/><pk mz="386.19891704" i="669.072" sn="4.72222" a="13.4121" fwhm="0.0275698" res="14008.1" algo="Sum"/><pk mz="386.22369325" i="847.057" sn="5.97842" a="29.4198" fwhm="0.0378255" res="10210.7" algo="Sum"/><pk mz="386.29155815" i="400.313" sn="2.82346" a="10.6366" fwhm="0.0311395" res="12405.2" algo="Sum"/><pk mz="386.71382680" i="553.006" sn="3.8912" a="12.3941" fwhm="0.0194653" res="19866.8" algo="Sum"/><pk mz="386.84277610" i="1263.61" sn="8.88906" a="26.636" fwhm="0.0189816" res="20379.9" algo="Sum"/><pk mz="386.89409264" i="633.845" sn="4.45862" a="16.3385" fwhm="0.0206819" res="18706.9" algo="Sum"/><pk mz="387.16064820" i="967.838" sn="6.79622" a="23.6373" fwhm="0.0259077" res="14943.8" algo="Sum"/><pk mz="387.19582065" i="1306.57" sn="9.16491" a="37.8038" fwhm="0.0421797" res="9179.67" algo="Sum"/><pk mz="387.25065840" i="1087.31" sn="7.61597" a="31.2671" fwhm="0.0358321" res="10807.4" algo="Sum"/><pk mz="387.28199656" i="433.067" sn="3.03074" a="10.2934" fwhm="0.0266251" res="14545.7" algo="Sum"/><pk mz="387.35901797" i="464.055" sn="3.24684" a="11.0351" fwhm="0.0204852" res="18909.2" algo="Sum"/><pk mz="388.19418346" i="428.24" sn="2.98018" a="8.87848" fwhm="0.0267496" res="14512.2" algo="Sum"/><pk mz="388.20740007" i="444.401" sn="3.09265" a="14.0929" fwhm="0.0363053" res="10692.9" algo="Sum"/><pk mz="388.35536814" i="649.542" sn="4.51886" a="14.5804" fwhm="0.0206211" res="18832.9" algo="Sum"/><pk mz="388.71159826" i="1001.03" sn="6.95019" a="21.7994" fwhm="0.0198816" res="19551.3" algo="Sum"/><pk mz="389.17250513" i="1417.05" sn="9.76857" a="36.0375" fwhm="0.0247574" res="15719.5" algo="Sum"/><pk mz="389.20639128" i="1319.96" sn="9.09938" a="38.4615" fwhm="0.0396683" res="9811.53" algo="Sum"/><pk mz="389.23837801" i="1040.75" sn="7.17558" a="29.6085" fwhm="0.038905" res="10004.8" algo="Sum"/><pk mz="389.26430894" i="883.652" sn="6.09291" a="24.6588" fwhm="0.0315947" res="12320.5" algo="Sum"/><pk mz="389.34083761" i="400.644" sn="2.76344" a="9.23933" fwhm="0.0263055" res="14800.7" algo="Sum"/><pk mz="389.37485072" i="1647.33" sn="11.3598" a="36.4052" fwhm="0.0203388" res="19144.5" algo="Sum"/><pk mz="389.97344430" i="1233.53" sn="8.46411" a="29.5011" fwhm="0.0204432" res="19076" algo="Sum"/><pk mz="390.17769642" i="396.36" sn="2.71947" a="12.054" fwhm="0.0396825" res="9832.48" algo="Sum"/><pk mz="390.27674639" i="1246.57" sn="8.55283" a="33.7474" fwhm="0.0258059" res="15123.6" algo="Sum"/><pk mz="390.37763761" i="439.659" sn="3.01669" a="10.9607" fwhm="0.023857" res="16363.2" algo="Sum"/><pk mz="390.70862141" i="916.659" sn="6.28096" a="20.0135" fwhm="0.0189234" res="20646.8" algo="Sum"/><pk mz="390.79614047" i="1716.39" sn="11.7292" a="41.2524" fwhm="0.0231638" res="16871" algo="Sum"/><pk mz="390.98919043" i="5091.3" sn="34.648" a="129.601" fwhm="0.0220817" res="17706.5" algo="Sum"/><pk mz="391.18983264" i="1110.62" sn="7.55484" a="29.6119" fwhm="0.0280079" res="13967.1" algo="Sum"/><pk mz="391.20946185" i="1075.26" sn="7.31448" a="18.9769" fwhm="0.023402" res="16716.9" algo="Sum"/><pk mz="391.26000371" i="1534.7" sn="10.4399" a="31.9261" fwhm="0.0291299" res="13431.6" algo="Sum"/><pk mz="391.28039778" i="2136.06" sn="14.5288" a="67.7272" fwhm="0.0345609" res="11321.5" algo="Sum"/><pk mz="391.31691728" i="517.233" sn="3.51705" a="9.45748" fwhm="0.023375" res="16740.9" algo="Sum"/><pk mz="391.35421246" i="978.546" sn="6.65439" a="21.6149" fwhm="0.0195488" res="20019.4" algo="Sum"/><pk mz="391.78026336" i="507.512" sn="3.43373" a="12.6513" fwhm="0.0218898" res="17897.9" algo="Sum"/><pk mz="391.99237207" i="690.387" sn="4.66603" a="17.5455" fwhm="0.0223839" res="17512.2" algo="Sum"/><pk mz="392.19136836" i="484.333" sn="3.273" a="14.2075" fwhm="0.028014" res="13999.8" algo="Sum"/><pk mz="392.28842949" i="1614.56" sn="10.9133" a="56.9711" fwhm="0.0278494" res="14086.1" algo="Sum"/><pk mz="392.31016325" i="1054.75" sn="7.12903" a="18.849" fwhm="0.0163632" res="23975.2" algo="Sum"/><pk mz="392.70544821" i="457.837" sn="3.08235" a="12.2592" fwhm="0.0209909" res="18708.4" algo="Sum"/><pk mz="392.79373449" i="2253.75" sn="15.1551" a="51.7434" fwhm="0.0208095" res="18875.7" algo="Sum"/><pk mz="392.83964679" i="489.062" sn="3.28838" a="12.6002" fwhm="0.0216926" res="18109.4" algo="Sum"/><pk mz="392.91211041" i="482.271" sn="3.24297" a="17.0718" fwhm="0.0346702" res="11332.8" algo="Sum"/><pk mz="392.98891877" i="873.842" sn="5.87627" a="24.4704" fwhm="0.023439" res="16766.4" algo="Sum"/><pk mz="393.20660980" i="1343.37" sn="9.02151" a="48.7851" fwhm="0.0394106" res="9977.18" algo="Sum"/><pk mz="393.29722146" i="34304.5" sn="230.297" a="749.146" fwhm="0.0183222" res="21465.6" algo="Sum"/><pk mz="393.36913602" i="872.042" sn="5.85496" a="18.6256" fwhm="0.0213991" res="18382.5" algo="Sum"/><pk mz="394.21161875" i="406.019" sn="2.71285" a="12.724" fwhm="0.0378184" res="10423.8" algo="Sum"/><pk mz="394.30028296" i="8213.05" sn="54.8763" a="189.559" fwhm="0.0198389" res="19875.1" algo="Sum"/><pk mz="394.34569546" i="3179.58" sn="21.2424" a="75.306" fwhm="0.0204786" res="19256.5" algo="Sum"/><pk mz="394.79140846" i="984.352" sn="6.55776" a="25.6442" fwhm="0.0238483" res="16554.3" algo="Sum"/><pk mz="394.83669940" i="494.904" sn="3.29674" a="10.5271" fwhm="0.0230862" res="17102.7" algo="Sum"/><pk mz="394.87389757" i="2136.91" sn="14.2335" a="44.5193" fwhm="0.019132" res="20639.5" algo="Sum"/><pk mz="395.21577874" i="1230.47" sn="8.18585" a="37.6208" fwhm="0.0287285" res="13756.9" algo="Sum"/><pk mz="395.25280169" i="859.803" sn="5.72009" a="22.7272" fwhm="0.036503" res="10828" algo="Sum"/><pk mz="395.30211534" i="1762.06" sn="11.7229" a="59.797" fwhm="0.0298285" res="13252.5" algo="Sum"/><pk mz="395.34908199" i="1091.63" sn="7.26255" a="27.341" fwhm="0.0225102" res="17563.1" algo="Sum"/><pk mz="396.30735252" i="466.977" sn="3.09476" a="14.9737" fwhm="0.0373912" res="10598.9" algo="Sum"/><pk mz="396.74325357" i="1170.8" sn="7.7332" a="27.5414" fwhm="0.0203899" res="19457.8" algo="Sum"/><pk mz="396.87307668" i="554.679" sn="3.66483" a="16.8495" fwhm="0.0361239" res="10986.4" algo="Sum"/><pk mz="396.92317654" i="907.594" sn="5.99651" a="22.8053" fwhm="0.0202677" res="19584" algo="Sum"/><pk mz="396.99837707" i="13991.1" sn="92.4399" a="313.054" fwhm="0.0198602" res="19989.6" algo="Sum"/><pk mz="397.18065056" i="912.334" sn="6.01541" a="33.8907" fwhm="0.0318719" res="12461.8" algo="Sum"/><pk mz="397.23606044" i="2086.84" sn="13.7551" a="57.4815" fwhm="0.0257174" res="15446.2" algo="Sum"/><pk mz="397.26781455" i="1002.32" sn="6.60756" a="27.6792" fwhm="0.0320021" res="12413.8" algo="Sum"/><pk mz="397.30612190" i="474.336" sn="3.127" a="9.18045" fwhm="0.0229919" res="17280.3" algo="Sum"/><pk mz="397.32274856" i="397.392" sn="2.61989" a="9.15697" fwhm="0.0237826" res="16706.5" algo="Sum"/><pk mz="398.00144590" i="1718.05" sn="11.2992" a="44.3156" fwhm="0.0211179" res="18846.7" algo="Sum"/><pk mz="398.23873800" i="568.611" sn="3.72971" a="17.1849" fwhm="0.0235688" res="16896.9" algo="Sum"/><pk mz="398.27134324" i="413.203" sn="2.71022" a="11.2997" fwhm="0.0307042" res="12971.2" algo="Sum"/><pk mz="398.32677239" i="726.329" sn="4.76319" a="18.9321" fwhm="0.0216016" res="18439.7" algo="Sum"/><pk mz="398.74031303" i="1943.13" sn="12.7102" a="40.8721" fwhm="0.0218788" res="18225" algo="Sum"/><pk mz="398.91914191" i="406.204" sn="2.65591" a="10.4036" fwhm="0.0302011" res="13208.8" algo="Sum"/><pk mz="398.99805646" i="1328.69" sn="8.67542" a="37.0382" fwhm="0.0214262" res="18621.9" algo="Sum"/><pk mz="399.08938924" i="13737.1" sn="89.6165" a="289.789" fwhm="0.0188577" res="21163.2" algo="Sum"/><pk mz="399.14003896" i="432.055" sn="2.81862" a="6.28463" fwhm="0.0157587" res="25328.2" algo="Sum"/><pk mz="399.19821501" i="21150.5" sn="137.959" a="377.208" fwhm="0.0211342" res="18888.7" algo="Sum"/><pk mz="399.21393341" i="20971.5" sn="136.791" a="468.498" fwhm="0.0262153" res="15228.3" algo="Sum"/><pk mz="399.30719847" i="618.455" sn="4.0337" a="12.1871" fwhm="0.0315239" res="12666.8" algo="Sum"/><pk mz="399.77482588" i="681.746" sn="4.4396" a="19.6245" fwhm="0.0255619" res="15639.5" algo="Sum"/><pk mz="400.09390103" i="1966.92" sn="12.7803" a="51.0766" fwhm="0.0217905" res="18360.9" algo="Sum"/><pk mz="400.20140976" i="4660.49" sn="30.2811" a="96.2482" fwhm="0.0238262" res="16796.7" algo="Sum"/><pk mz="400.21788946" i="4838.31" sn="31.4394" a="105.96" fwhm="0.0244634" res="16359.9" algo="Sum"/><pk mz="400.27785402" i="535.873" sn="3.48312" a="16.4425" fwhm="0.0317709" res="12598.9" algo="Sum"/><pk mz="400.34143747" i="1858.37" sn="12.0792" a="43.0665" fwhm="0.0195861" res="20440.1" algo="Sum"/><pk mz="400.73749880" i="1362.89" sn="8.8416" a="30.2141" fwhm="0.0201878" res="19850.5" algo="Sum"/><pk mz="400.78344375" i="826.719" sn="5.35938" a="19.4646" fwhm="0.020622" res="19434.7" algo="Sum"/><pk mz="400.82573337" i="2532.08" sn="16.3959" a="64.5753" fwhm="0.0216226" res="18537.3" algo="Sum"/><pk mz="401.08967456" i="1405.32" sn="9.08734" a="36.853" fwhm="0.0215573" res="18605.7" algo="Sum"/><pk mz="401.19628658" i="3215" sn="20.7896" a="82.4066" fwhm="0.0296046" res="13551.8" algo="Sum"/><pk mz="401.27163110" i="637.023" sn="4.11938" a="13.8149" fwhm="0.0316011" res="12698" algo="Sum"/><pk mz="401.28008462" i="675.011" sn="4.365" a="17.4004" fwhm="0.0281336" res="14263.4" algo="Sum"/><pk mz="401.34370019" i="662.261" sn="4.28154" a="16.3593" fwhm="0.0232889" res="17233.2" algo="Sum"/><pk mz="401.37413242" i="543.304" sn="3.5127" a="10.1393" fwhm="0.0199108" res="20158.6" algo="Sum"/><pk mz="401.77153176" i="457.041" sn="2.94197" a="13.9024" fwhm="0.0236495" res="16988.6" algo="Sum"/><pk mz="402.19827314" i="767.593" sn="4.92327" a="20.5114" fwhm="0.0314478" res="12789.4" algo="Sum"/><pk mz="402.27121584" i="424.167" sn="2.72089" a="12.3628" fwhm="0.0296523" res="13566.3" algo="Sum"/><pk mz="402.35689561" i="1248.37" sn="8.00832" a="30.7917" fwhm="0.0183189" res="21964.1" algo="Sum"/><pk mz="402.68907192" i="405.639" sn="2.59315" a="9.50954" fwhm="0.0215882" res="18653.2" algo="Sum"/><pk mz="402.73540871" i="489.588" sn="3.12667" a="11.3462" fwhm="0.0233725" res="17231.2" algo="Sum"/><pk mz="402.77560706" i="641.71" sn="4.09779" a="16.3268" fwhm="0.0223396" res="18029.7" algo="Sum"/><pk mz="402.82371032" i="2414.11" sn="15.4148" a="53.7205" fwhm="0.0200026" res="20138.6" algo="Sum"/><pk mz="402.86770685" i="735.801" sn="4.6983" a="18.1618" fwhm="0.0214624" res="18770.8" algo="Sum"/><pk mz="403.00723291" i="5695.8" sn="36.3424" a="128.073" fwhm="0.0191726" res="21020" algo="Sum"/><pk mz="403.15333237" i="440.821" sn="2.81189" a="16.5971" fwhm="0.0356435" res="11310.7" algo="Sum"/><pk mz="403.20889405" i="685.186" sn="4.37195" a="12.8427" fwhm="0.0237578" res="16971.6" algo="Sum"/><pk mz="403.21461710" i="690.201" sn="4.40404" a="12.8697" fwhm="0.0237587" res="16971.3" algo="Sum"/><pk mz="403.24422875" i="675.107" sn="4.30767" a="14.7288" fwhm="0.0277192" res="14547.5" algo="Sum"/><pk mz="403.35774181" i="599.917" sn="3.8279" a="12.3259" fwhm="0.0233476" res="17276.2" algo="Sum"/><pk mz="403.39027809" i="1344.92" sn="8.58156" a="31.8203" fwhm="0.0206974" res="19489.9" algo="Sum"/><pk mz="404.00978407" i="718.928" sn="4.56285" a="19.6858" fwhm="0.0215632" res="18736.1" algo="Sum"/><pk mz="404.39325469" i="457.245" sn="2.89583" a="10.797" fwhm="0.0217352" res="18605.4" algo="Sum"/><pk mz="404.68520045" i="811.542" sn="5.12797" a="18.4907" fwhm="0.0207575" res="19495.9" algo="Sum"/><pk mz="404.78789718" i="488.739" sn="3.08802" a="9.53697" fwhm="0.0200268" res="20212.3" algo="Sum"/><pk mz="404.82234138" i="918.526" sn="5.80356" a="25.6544" fwhm="0.0251571" res="16091.8" algo="Sum"/><pk mz="404.86462465" i="523.403" sn="3.30687" a="12.4963" fwhm="0.0235693" res="17177.6" algo="Sum"/><pk mz="405.09784979" i="696.349" sn="4.39733" a="19.0669" fwhm="0.023214" res="17450.6" algo="Sum"/><pk mz="405.16821717" i="523.234" sn="3.30367" a="14.5431" fwhm="0.0312443" res="12967.8" algo="Sum"/><pk mz="405.22578399" i="793.082" sn="5.00731" a="23.8215" fwhm="0.0436481" res="9283.92" algo="Sum"/><pk mz="405.26317920" i="1070.14" sn="6.75592" a="51.0281" fwhm="0.051246" res="7908.19" algo="Sum"/><pk mz="405.33394545" i="750.534" sn="4.73837" a="23.7452" fwhm="0.0341405" res="11872.5" algo="Sum"/><pk mz="405.36840831" i="465.717" sn="2.93949" a="10.9049" fwhm="0.0291744" res="13894.6" algo="Sum"/><pk mz="405.94733276" i="788.097" sn="4.96771" a="19.9666" fwhm="0.0211875" res="19159.7" algo="Sum"/><pk mz="406.21834757" i="443.067" sn="2.78994" a="12.4675" fwhm="0.0329687" res="12321.3" algo="Sum"/><pk mz="406.25538236" i="695.699" sn="4.37789" a="26.7468" fwhm="0.0404352" res="10047.1" algo="Sum"/><pk mz="406.68244115" i="770.075" sn="4.82891" a="16.8196" fwhm="0.0207905" res="19560.9" algo="Sum"/><pk mz="406.77216954" i="2235.7" sn="14.0218" a="52.3587" fwhm="0.0204712" res="19870.4" algo="Sum"/><pk mz="406.95444626" i="1261.49" sn="7.91534" a="35.3301" fwhm="0.0229495" res="17732.6" algo="Sum"/><pk mz="407.18591667" i="506.094" sn="3.17143" a="16.4469" fwhm="0.036781" res="11070.6" algo="Sum"/><pk mz="407.25559727" i="1070.74" sn="6.6976" a="24.3242" fwhm="0.0288226" res="14129.7" algo="Sum"/><pk mz="407.27666761" i="1022.19" sn="6.39204" a="33.9242" fwhm="0.047756" res="8528.28" algo="Sum"/><pk mz="407.31286559" i="663.73" sn="4.14648" a="16.2564" fwhm="0.0358185" res="11371.6" algo="Sum"/><pk mz="407.35011515" i="712.556" sn="4.44921" a="18.1179" fwhm="0.0301872" res="13494.1" algo="Sum"/><pk mz="407.38421611" i="436.949" sn="2.72824" a="10.2946" fwhm="0.0276221" res="14748.5" algo="Sum"/><pk mz="408.28916393" i="772.706" sn="4.79978" a="20.8635" fwhm="0.0347977" res="11733.2" algo="Sum"/><pk mz="408.76939380" i="3284.1" sn="20.3799" a="76.2645" fwhm="0.0207187" res="19729.5" algo="Sum"/><pk mz="409.18416364" i="853.005" sn="5.27414" a="35.8776" fwhm="0.0380328" res="10758.7" algo="Sum"/><pk mz="409.27083179" i="13223.7" sn="81.7912" a="316.885" fwhm="0.020129" res="20332.4" algo="Sum"/><pk mz="409.34235168" i="1772.58" sn="10.9654" a="52.2001" fwhm="0.0256921" res="15932.6" algo="Sum"/><pk mz="410.27448349" i="3429.29" sn="21.1324" a="85.5852" fwhm="0.0202227" res="20287.8" algo="Sum"/><pk mz="410.34638814" i="573.75" sn="3.53564" a="16.9586" fwhm="0.0258872" res="15851.3" algo="Sum"/><pk mz="410.76526224" i="2044.11" sn="12.5755" a="49.4435" fwhm="0.020311" res="20223.8" algo="Sum"/><pk mz="410.85479185" i="3077.19" sn="18.9175" a="76.8144" fwhm="0.021637" res="18988.5" algo="Sum"/><pk mz="411.18914192" i="584.324" sn="3.58228" a="17.805" fwhm="0.0360907" res="11393.2" algo="Sum"/><pk mz="411.21180699" i="455.892" sn="2.79491" a="8.44581" fwhm="0.0239929" res="17138.9" algo="Sum"/><pk mz="411.26474040" i="2073" sn="12.7093" a="92.5057" fwhm="0.0405058" res="10153.2" algo="Sum"/><pk mz="411.77131909" i="416.598" sn="2.54954" a="11.8469" fwhm="0.0220636" res="18662.9" algo="Sum"/><pk mz="412.27175885" i="690.33" sn="4.21818" a="16.3214" fwhm="0.0344983" res="11950.5" algo="Sum"/><pk mz="412.71685109" i="818.427" sn="4.98843" a="20.0915" fwhm="0.0217165" res="19004.8" algo="Sum"/><pk mz="412.77443851" i="809.518" sn="4.92708" a="29.9099" fwhm="0.0315267" res="13092.8" algo="Sum"/><pk mz="412.85294903" i="1978.05" sn="12.031" a="47.9129" fwhm="0.0213674" res="19321.7" algo="Sum"/><pk mz="412.89702148" i="970.677" sn="5.90378" a="24.1171" fwhm="0.0203191" res="20320.6" algo="Sum"/><pk mz="412.97163844" i="4343.67" sn="26.4143" a="111.299" fwhm="0.0216736" res="19054.2" algo="Sum"/><pk mz="413.17892083" i="1341.22" sn="8.14664" a="35.4644" fwhm="0.0316372" res="13059.9" algo="Sum"/><pk mz="413.23221915" i="1446.06" sn="8.78325" a="24.2162" fwhm="0.0240516" res="17181.1" algo="Sum"/><pk mz="413.26585791" i="10584.4" sn="64.2892" a="253.246" fwhm="0.0208091" res="19859.9" algo="Sum"/><pk mz="413.78842035" i="416.321" sn="2.52489" a="9.94876" fwhm="0.0271464" res="15242.8" algo="Sum"/><pk mz="413.97535171" i="514.096" sn="3.11583" a="18.8467" fwhm="0.0263479" res="15711.9" algo="Sum"/><pk mz="414.20895578" i="412.807" sn="2.50123" a="8.94392" fwhm="0.0321067" res="12901" algo="Sum"/><pk mz="414.23538054" i="448.238" sn="2.71591" a="7.21141" fwhm="0.0222432" res="18623" algo="Sum"/><pk mz="414.26914157" i="3052.21" sn="18.4936" a="77.7802" fwhm="0.0218316" res="18975.7" algo="Sum"/><pk mz="414.71426814" i="1467.12" sn="8.86577" a="34.6694" fwhm="0.0206256" res="20106.8" algo="Sum"/><pk mz="414.77424663" i="451.203" sn="2.72708" a="12.1903" fwhm="0.0256847" res="16148.7" algo="Sum"/><pk mz="414.85327584" i="525.772" sn="3.17849" a="23.2809" fwhm="0.0428382" res="9684.18" algo="Sum"/><pk mz="414.89253422" i="435.162" sn="2.63117" a="10.8185" fwhm="0.0347673" res="11933.4" algo="Sum"/><pk mz="414.97261517" i="737.62" sn="4.4589" a="25.4492" fwhm="0.0261262" res="15883.4" algo="Sum"/><pk mz="415.15054467" i="504.825" sn="3.04921" a="13.5153" fwhm="0.0280606" res="14794.8" algo="Sum"/><pk mz="415.19208449" i="16711" sn="100.935" a="421.096" fwhm="0.0208589" res="19904.8" algo="Sum"/><pk mz="415.27700979" i="1227.78" sn="7.41629" a="51.4553" fwhm="0.0338955" res="12251.7" algo="Sum"/><pk mz="416.19567386" i="3614.04" sn="21.7487" a="100.581" fwhm="0.0221147" res="18819.9" algo="Sum"/><pk mz="416.28311664" i="466.541" sn="2.80717" a="15.9112" fwhm="0.0313377" res="13283.8" algo="Sum"/><pk mz="416.71189212" i="1141.94" sn="6.84726" a="25.0154" fwhm="0.0186697" res="22320.2" algo="Sum"/><pk mz="416.80006429" i="3336.38" sn="20.007" a="79.0542" fwhm="0.0209512" res="19893.9" algo="Sum"/><pk mz="417.00167886" i="4707.37" sn="28.2247" a="108.53" fwhm="0.0198535" res="21003.9" algo="Sum"/><pk mz="417.19154533" i="2417.82" sn="14.4887" a="76.7329" fwhm="0.0260956" res="15987.1" algo="Sum"/><pk mz="417.23320723" i="520.831" sn="3.11964" a="7.74912" fwhm="0.016112" res="25895.8" algo="Sum"/><pk mz="417.27714118" i="621.296" sn="3.71954" a="22.1456" fwhm="0.0401582" res="10390.8" algo="Sum"/><pk mz="417.37013392" i="446.077" sn="2.66931" a="10.4656" fwhm="0.0242822" res="17188.3" algo="Sum"/><pk mz="417.40664746" i="1455.12" sn="8.7062" a="32.7513" fwhm="0.0199979" res="20872.6" algo="Sum"/><pk mz="418.00473612" i="670.58" sn="4.00596" a="18.0368" fwhm="0.0214428" res="19493.9" algo="Sum"/><pk mz="418.19419867" i="555.096" sn="3.30878" a="18.5352" fwhm="0.0324962" res="12869" algo="Sum"/><pk mz="418.41012407" i="454.788" sn="2.70693" a="11.3658" fwhm="0.0218583" res="19141.9" algo="Sum"/><pk mz="418.70973952" i="413.317" sn="2.45722" a="11.2459" fwhm="0.0216511" res="19338.9" algo="Sum"/><pk mz="418.79771219" i="3364.52" sn="20.0011" a="77.4135" fwhm="0.0208009" res="20133.7" algo="Sum"/><pk mz="418.83894808" i="507.073" sn="3.0144" a="14.7572" fwhm="0.0336725" res="12438.6" algo="Sum"/><pk mz="418.98177777" i="4480.04" sn="26.639" a="136.803" fwhm="0.0275219" res="15223.6" algo="Sum"/><pk mz="419.24051623" i="754.279" sn="4.47764" a="26.469" fwhm="0.0451927" res="9276.73" algo="Sum"/><pk mz="419.28608867" i="735.033" sn="4.36329" a="23.5376" fwhm="0.0433882" res="9663.59" algo="Sum"/><pk mz="419.31144996" i="721.954" sn="4.28525" a="12.8023" fwhm="0.024228" res="17306.9" algo="Sum"/><pk mz="419.35169990" i="633.272" sn="3.75887" a="16.4333" fwhm="0.0316814" res="13236.5" algo="Sum"/><pk mz="419.38435616" i="786.506" sn="4.66781" a="18.1404" fwhm="0.0222689" res="18832.7" algo="Sum"/><pk mz="419.98551892" i="588.045" sn="3.4814" a="19.5551" fwhm="0.0328934" res="12768.1" algo="Sum"/><pk mz="420.65920414" i="509.899" sn="3.01095" a="10.7435" fwhm="0.0199294" res="21107.5" algo="Sum"/><pk mz="420.79521928" i="1304.57" sn="7.70052" a="39.3561" fwhm="0.0235706" res="17852.6" algo="Sum"/><pk mz="420.88458135" i="3613.52" sn="21.3101" a="79.7862" fwhm="0.0197897" res="21267.9" algo="Sum"/><pk mz="420.97726473" i="554.987" sn="3.27204" a="17.3344" fwhm="0.0347313" res="12121" algo="Sum"/><pk mz="421.19863280" i="488.802" sn="2.88069" a="10.432" fwhm="0.023517" res="17910.4" algo="Sum"/><pk mz="421.23666363" i="803.731" sn="4.73647" a="23.9387" fwhm="0.0423689" res="9942.12" algo="Sum"/><pk mz="421.30717472" i="764.612" sn="4.50632" a="22.0636" fwhm="0.0368544" res="11431.7" algo="Sum"/><pk mz="421.33744189" i="684.168" sn="4.03219" a="16.7804" fwhm="0.0303426" res="13886" algo="Sum"/><pk mz="421.36093778" i="662.206" sn="3.903" a="15.5065" fwhm="0.0287208" res="14670.9" algo="Sum"/><pk mz="421.40097830" i="610.624" sn="3.59894" a="13.3812" fwhm="0.0207472" res="20311.2" algo="Sum"/><pk mz="422.65697973" i="442.343" sn="2.5902" a="10.0803" fwhm="0.0197385" res="21412.9" algo="Sum"/><pk mz="422.74646899" i="1503.74" sn="8.78783" a="39.9376" fwhm="0.0241072" res="17536.1" algo="Sum"/><pk mz="422.79241702" i="398.776" sn="2.3302" a="14.9648" fwhm="0.0430211" res="9827.55" algo="Sum"/><pk mz="422.88206506" i="1262.94" sn="7.37764" a="33.5141" fwhm="0.0233929" res="18077.4" algo="Sum"/><pk mz="422.92587499" i="846.596" sn="4.9451" a="21.8442" fwhm="0.0231882" res="18238.8" algo="Sum"/><pk mz="423.25982799" i="699.214" sn="4.08207" a="29.4422" fwhm="0.0649122" res="6520.5" algo="Sum"/><pk mz="423.32372257" i="742.616" sn="4.33543" a="29.7565" fwhm="0.0454334" res="9317.45" algo="Sum"/><pk mz="423.35687839" i="577.506" sn="3.37151" a="16.2436" fwhm="0.0302482" res="13996.1" algo="Sum"/><pk mz="424.28031473" i="747.625" sn="4.33535" a="24.8229" fwhm="0.0298294" res="14223.5" algo="Sum"/><pk mz="424.34198674" i="1515.64" sn="8.78862" a="44.1745" fwhm="0.0220059" res="19283.1" algo="Sum"/><pk mz="424.74304874" i="2298.64" sn="13.3007" a="50.1703" fwhm="0.0187584" res="22642.8" algo="Sum"/><pk mz="424.78080052" i="539.916" sn="3.12404" a="11.4178" fwhm="0.0325139" res="13064.6" algo="Sum"/><pk mz="424.87372603" i="434.784" sn="2.51527" a="9.40207" fwhm="0.0265091" res="16027.5" algo="Sum"/><pk mz="424.89327034" i="466.895" sn="2.70106" a="18.3205" fwhm="0.0456406" res="9309.55" algo="Sum"/><pk mz="425.21556437" i="588.092" sn="3.39962" a="13.9439" fwhm="0.0337602" res="12595.2" algo="Sum"/><pk mz="425.28441320" i="909.929" sn="5.26008" a="32.1245" fwhm="0.0413505" res="10284.9" algo="Sum"/><pk mz="425.31693870" i="994.755" sn="5.75038" a="25.8523" fwhm="0.0368584" res="11539.2" algo="Sum"/><pk mz="425.34179863" i="805.461" sn="4.65624" a="24.2889" fwhm="0.0372743" res="11411.1" algo="Sum"/><pk mz="425.77131727" i="458.437" sn="2.6448" a="15.3913" fwhm="0.0289925" res="14685.6" algo="Sum"/><pk mz="426.27940911" i="412.054" sn="2.37258" a="18.4553" fwhm="0.0501877" res="8493.69" algo="Sum"/><pk mz="426.31790514" i="432.178" sn="2.48833" a="10.2207" fwhm="0.0366319" res="11637.9" algo="Sum"/><pk mz="426.35689697" i="2728.72" sn="15.7086" a="66.1887" fwhm="0.0214679" res="19860.2" algo="Sum"/><pk mz="426.74005114" i="1220.04" sn="7.00905" a="30.1972" fwhm="0.0215426" res="19809.1" algo="Sum"/><pk mz="426.79086887" i="534.456" sn="3.07049" a="16.5223" fwhm="0.0325868" res="13097" algo="Sum"/><pk mz="426.82933632" i="3718.74" sn="21.3648" a="83.0463" fwhm="0.0205043" res="20816.6" algo="Sum"/><pk mz="427.15761509" i="521.863" sn="2.99709" a="15.7491" fwhm="0.0298768" res="14297.3" algo="Sum"/><pk mz="427.23225942" i="835.583" sn="4.79866" a="18.7697" fwhm="0.0273481" res="15622" algo="Sum"/><pk mz="427.24325898" i="997.13" sn="5.7264" a="22.3704" fwhm="0.0286007" res="14938.2" algo="Sum"/><pk mz="427.27620114" i="474.643" sn="2.72527" a="9.12447" fwhm="0.0236918" res="18034.8" algo="Sum"/><pk mz="427.35714255" i="1298.91" sn="7.45174" a="35.8335" fwhm="0.0240529" res="17767.4" algo="Sum"/><pk mz="428.23084646" i="430.454" sn="2.46265" a="15.749" fwhm="0.0308644" res="13874.6" algo="Sum"/><pk mz="428.37168847" i="1207.6" sn="6.90637" a="35.6774" fwhm="0.0242974" res="17630.4" algo="Sum"/><pk mz="428.69261164" i="491.722" sn="2.81012" a="11.2078" fwhm="0.0214483" res="19987.3" algo="Sum"/><pk mz="428.73797403" i="401.457" sn="2.29447" a="13.2226" fwhm="0.0292513" res="14657" algo="Sum"/><pk mz="428.79014543" i="416.64" sn="2.38163" a="10.1607" fwhm="0.0299826" res="14301.3" algo="Sum"/><pk mz="428.82686257" i="2541.68" sn="14.5265" a="62.1759" fwhm="0.0215689" res="19881.7" algo="Sum"/><pk mz="428.86858094" i="442.257" sn="2.52763" a="12.9128" fwhm="0.0325255" res="13185.6" algo="Sum"/><pk mz="428.94508697" i="741.481" sn="4.23706" a="20.7319" fwhm="0.0314201" res="13652" algo="Sum"/><pk mz="428.99813923" i="577.954" sn="3.30261" a="20.4135" fwhm="0.0296168" res="14485" algo="Sum"/><pk mz="429.15501348" i="614.415" sn="3.5032" a="19.4368" fwhm="0.0317223" res="13528.5" algo="Sum"/><pk mz="429.23911634" i="5812.32" sn="33.0803" a="154.951" fwhm="0.0215568" res="19912" algo="Sum"/><pk mz="429.31787149" i="813.042" sn="4.6278" a="25.7533" fwhm="0.0318173" res="13493.2" algo="Sum"/><pk mz="429.37196214" i="3556.36" sn="20.2478" a="84.8537" fwhm="0.0222515" res="19296.4" algo="Sum"/><pk mz="430.24295122" i="1604.97" sn="9.10845" a="46.0149" fwhm="0.0236314" res="18206.4" algo="Sum"/><pk mz="430.37907283" i="2200.46" sn="12.4872" a="60.8301" fwhm="0.0236154" res="18224.5" algo="Sum"/><pk mz="430.69033264" i="839.524" sn="4.76215" a="23.5725" fwhm="0.0250013" res="17226.7" algo="Sum"/><pk mz="430.82468982" i="744.264" sn="4.22044" a="26.245" fwhm="0.0311424" res="13834" algo="Sum"/><pk mz="430.91310502" i="3118.1" sn="17.677" a="73.9917" fwhm="0.0209219" res="20596.2" algo="Sum"/><pk mz="431.17030192" i="3008.04" sn="17.0076" a="104.484" fwhm="0.0309171" res="13946" algo="Sum"/><pk mz="431.23921597" i="1163.57" sn="6.57868" a="40.5068" fwhm="0.0398819" res="10812.9" algo="Sum"/><pk mz="431.27340248" i="534.508" sn="3.02212" a="14.1164" fwhm="0.0368568" res="11701.3" algo="Sum"/><pk mz="431.31307121" i="530.594" sn="3.00025" a="20.0163" fwhm="0.0441396" res="9771.56" algo="Sum"/><pk mz="431.38385712" i="774.499" sn="4.38046" a="19.4419" fwhm="0.0244011" res="17678.9" algo="Sum"/><pk mz="431.42120892" i="1097.28" sn="6.20474" a="28.0057" fwhm="0.0226955" res="19009.1" algo="Sum"/><pk mz="432.17366993" i="711.897" sn="4.01115" a="28.1817" fwhm="0.0336396" res="12847.2" algo="Sum"/><pk mz="432.68735941" i="788.881" sn="4.44089" a="20.1465" fwhm="0.0222744" res="19425.3" algo="Sum"/><pk mz="432.77446912" i="1999.99" sn="11.2513" a="51.0301" fwhm="0.0215043" res="20125" algo="Sum"/><pk mz="432.97437177" i="3460.59" sn="19.4222" a="85.3639" fwhm="0.0224928" res="19249.4" algo="Sum"/><pk mz="433.16785228" i="715.946" sn="4.01802" a="26.1467" fwhm="0.0361179" res="11993.2" algo="Sum"/><pk mz="433.19393064" i="464.195" sn="2.60473" a="8.13201" fwhm="0.0439638" res="9853.42" algo="Sum"/><pk mz="433.23050759" i="478.406" sn="2.68391" a="10.1256" fwhm="0.0328354" res="13194" algo="Sum"/><pk mz="433.25013149" i="518.168" sn="2.90656" a="11.3671" fwhm="0.0258978" res="16729.2" algo="Sum"/><pk mz="433.30375144" i="484.109" sn="2.71534" a="12.9682" fwhm="0.0211862" res="20452.2" algo="Sum"/><pk mz="433.36627474" i="620.738" sn="3.48208" a="18.5307" fwhm="0.039044" res="11099.4" algo="Sum"/><pk mz="433.97824124" i="429.982" sn="2.40743" a="14.9328" fwhm="0.026328" res="16483.5" algo="Sum"/><pk mz="434.77184427" i="2233.56" sn="12.4794" a="53.9487" fwhm="0.0211815" res="20526.1" algo="Sum"/><pk mz="434.82103816" i="466.214" sn="2.6053" a="14.5128" fwhm="0.0365535" res="11895.5" algo="Sum"/><pk mz="434.89883956" i="571.865" sn="3.19617" a="17.8626" fwhm="0.0318054" res="13673.7" algo="Sum"/><pk mz="434.96269275" i="1821.19" sn="10.1787" a="77.0877" fwhm="0.0382526" res="11370.8" algo="Sum"/><pk mz="435.21469568" i="793.038" sn="4.42669" a="27.5725" fwhm="0.039389" res="11049.2" algo="Sum"/><pk mz="435.25742579" i="542.234" sn="3.02671" a="12.6491" fwhm="0.0329123" res="13224.8" algo="Sum"/><pk mz="435.28706745" i="602.037" sn="3.36052" a="15.6798" fwhm="0.0370275" res="11755.8" algo="Sum"/><pk mz="435.31577164" i="640.261" sn="3.57388" a="22.505" fwhm="0.0468458" res="9292.53" algo="Sum"/><pk mz="435.34499458" i="491.21" sn="2.7419" a="12.5923" fwhm="0.032916" res="13225.9" algo="Sum"/><pk mz="435.37765349" i="458.903" sn="2.56138" a="12.4155" fwhm="0.0315384" res="13804.7" algo="Sum"/><pk mz="436.76927578" i="1059.72" sn="5.89413" a="28.4912" fwhm="0.0231318" res="18881.8" algo="Sum"/><pk mz="436.82080853" i="550.332" sn="3.06093" a="12.7303" fwhm="0.0251508" res="17368.1" algo="Sum"/><pk mz="436.85828516" i="3791.46" sn="21.088" a="87.9822" fwhm="0.0216641" res="20165.1" algo="Sum"/><pk mz="436.95987056" i="648.488" sn="3.6058" a="24.8796" fwhm="0.0363069" res="12035.2" algo="Sum"/><pk mz="437.18732806" i="688.33" sn="3.82366" a="20.5552" fwhm="0.0295" res="14819.9" algo="Sum"/><pk mz="437.23389729" i="1074.17" sn="5.96709" a="37.6102" fwhm="0.0314378" res="13907.9" algo="Sum"/><pk mz="437.28222247" i="598.469" sn="3.32524" a="15.4076" fwhm="0.0367107" res="11911.6" algo="Sum"/><pk mz="437.30090902" i="578.915" sn="3.2166" a="11.3935" fwhm="0.0244694" res="17871.3" algo="Sum"/><pk mz="437.33560957" i="749.759" sn="4.16575" a="31.8421" fwhm="0.0468182" res="9341.15" algo="Sum"/><pk mz="438.72201061" i="809.67" sn="4.47944" a="20.5582" fwhm="0.0230321" res="19048.3" algo="Sum"/><pk mz="438.85560231" i="1716.97" sn="9.4883" a="46.2991" fwhm="0.0229039" res="19160.7" algo="Sum"/><pk mz="438.89982024" i="464.9" sn="2.56899" a="12.1287" fwhm="0.0320478" res="13695.2" algo="Sum"/><pk mz="438.94437401" i="459.066" sn="2.53676" a="9.98317" fwhm="0.027609" res="15898.6" algo="Sum"/><pk mz="438.98322701" i="7100.4" sn="39.2361" a="173.85" fwhm="0.0217733" res="20161.6" algo="Sum"/><pk mz="439.24095973" i="463.647" sn="2.56033" a="17.8852" fwhm="0.0561483" res="7822.87" algo="Sum"/><pk mz="439.29547858" i="536.88" sn="2.96455" a="8.44779" fwhm="0.0165323" res="26572" algo="Sum"/><pk mz="439.30544976" i="553.422" sn="3.05586" a="17.0437" fwhm="0.036386" res="12073.5" algo="Sum"/><pk mz="439.35338719" i="466.381" sn="2.57475" a="13.1353" fwhm="0.0323714" res="13572.3" algo="Sum"/><pk mz="439.98546723" i="1028.08" sn="5.66443" a="29.1782" fwhm="0.0240551" res="18290.7" algo="Sum"/><pk mz="440.71878723" i="1241.42" sn="6.80635" a="31.1723" fwhm="0.0236643" res="18623.8" algo="Sum"/><pk mz="440.76887804" i="443.691" sn="2.4324" a="12.8346" fwhm="0.028176" res="15643.4" algo="Sum"/><pk mz="440.84821597" i="527.271" sn="2.89054" a="13.875" fwhm="0.0300914" res="14650.3" algo="Sum"/><pk mz="440.98031905" i="2565.46" sn="14.0494" a="67.4676" fwhm="0.0229236" res="19236.9" algo="Sum"/><pk mz="441.29680942" i="2431.93" sn="13.2984" a="69.4028" fwhm="0.0256813" res="17183.6" algo="Sum"/><pk mz="442.29999117" i="845.277" sn="4.60184" a="25.9076" fwhm="0.0276425" res="16000.7" algo="Sum"/><pk mz="442.71676906" i="833.422" sn="4.53334" a="21.8821" fwhm="0.0252936" res="17503.1" algo="Sum"/><pk mz="442.76625873" i="660.494" sn="3.59202" a="14.6552" fwhm="0.0242936" res="18225.6" algo="Sum"/><pk mz="442.80316065" i="2189.87" sn="11.9048" a="52.8518" fwhm="0.0208664" res="21220.8" algo="Sum"/><pk mz="443.13305565" i="478.264" sn="2.59574" a="18.87" fwhm="0.0358063" res="12375.9" algo="Sum"/><pk mz="443.22539371" i="691.372" sn="3.75261" a="26.9171" fwhm="0.043599" res="10165.9" algo="Sum"/><pk mz="443.26334241" i="451.436" sn="2.4506" a="13.5617" fwhm="0.0413698" res="10714.7" algo="Sum"/><pk mz="443.33187667" i="753.5" sn="4.09177" a="25.7148" fwhm="0.0370363" res="11970.2" algo="Sum"/><pk mz="444.20460386" i="401.831" sn="2.17227" a="13.9562" fwhm="0.0279164" res="15911.9" algo="Sum"/><pk mz="444.76391861" i="467.492" sn="2.52056" a="11.5839" fwhm="0.0267761" res="16610.5" algo="Sum"/><pk mz="444.80087696" i="1655.44" sn="8.9269" a="40.0758" fwhm="0.0215547" res="20636" algo="Sum"/><pk mz="444.85122579" i="723.912" sn="3.9038" a="20.6395" fwhm="0.026868" res="16556.9" algo="Sum"/><pk mz="444.92612289" i="607.397" sn="3.2752" a="21.5938" fwhm="0.0340492" res="13067.1" algo="Sum"/><pk mz="445.12230024" i="494.125" sn="2.66285" a="13.2587" fwhm="0.0258685" res="17207.1" algo="Sum"/><pk mz="445.19703896" i="555.012" sn="2.99041" a="21.4881" fwhm="0.0482053" res="9235.44" algo="Sum"/><pk mz="445.23044367" i="435.574" sn="2.34706" a="10.2106" fwhm="0.0291265" res="15286.1" algo="Sum"/><pk mz="445.26885913" i="412.213" sn="2.22118" a="6.29479" fwhm="0.0166443" res="26752" algo="Sum"/><pk mz="445.29745810" i="534.728" sn="2.88135" a="17.2827" fwhm="0.0455003" res="9786.7" algo="Sum"/><pk mz="445.33945021" i="616.8" sn="3.32359" a="18.2056" fwhm="0.0416138" res="10701.7" algo="Sum"/><pk mz="445.36598159" i="1313.86" sn="7.07968" a="36.7995" fwhm="0.0250297" res="17793.5" algo="Sum"/><pk mz="445.43698829" i="1267.59" sn="6.82987" a="30.2649" fwhm="0.0217391" res="20490.1" algo="Sum"/><pk mz="446.36945874" i="498.693" sn="2.67257" a="12.4433" fwhm="0.0245592" res="18175.3" algo="Sum"/><pk mz="446.44186396" i="406.193" sn="2.17646" a="10.3185" fwhm="0.022815" res="19567.9" algo="Sum"/><pk mz="446.66891129" i="646.448" sn="3.45922" a="17.821" fwhm="0.0235839" res="18939.5" algo="Sum"/><pk mz="446.79803132" i="568.269" sn="3.04088" a="18.8847" fwhm="0.0326656" res="13677.9" algo="Sum"/><pk mz="446.84913292" i="645.894" sn="3.45618" a="16.1601" fwhm="0.0275242" res="16234.7" algo="Sum"/><pk mz="446.88686684" i="3268.72" sn="17.4904" a="82.5593" fwhm="0.0215146" res="20771.4" algo="Sum"/><pk mz="447.17079844" i="569.504" sn="3.04648" a="27.4306" fwhm="0.043267" res="10335.1" algo="Sum"/><pk mz="447.28736761" i="529.733" sn="2.83365" a="24.2366" fwhm="0.0395849" res="11299.5" algo="Sum"/><pk mz="447.32387266" i="517.564" sn="2.76841" a="13.3698" fwhm="0.037536" res="11917.2" algo="Sum"/><pk mz="447.35105032" i="665.76" sn="3.56121" a="22.4902" fwhm="0.0388992" res="11500.3" algo="Sum"/><pk mz="447.41537066" i="567.605" sn="3.03486" a="14.978" fwhm="0.0267722" res="16711.9" algo="Sum"/><pk mz="448.66595273" i="686.629" sn="3.65674" a="16.9433" fwhm="0.0212305" res="21133.1" algo="Sum"/><pk mz="448.75188816" i="1009.11" sn="5.37426" a="34.5172" fwhm="0.0260496" res="17226.8" algo="Sum"/><pk mz="448.88697861" i="456.597" sn="2.4317" a="16.7085" fwhm="0.0383367" res="11709.1" algo="Sum"/><pk mz="448.94738459" i="1053.44" sn="5.61068" a="32.157" fwhm="0.0250774" res="17902.5" algo="Sum"/><pk mz="449.01126932" i="744.278" sn="3.96405" a="21.5155" fwhm="0.025324" res="17730.6" algo="Sum"/><pk mz="449.28692400" i="760.453" sn="4.04612" a="33.6258" fwhm="0.0532283" res="8440.75" algo="Sum"/><pk mz="449.34047257" i="647.122" sn="3.43952" a="17.8702" fwhm="0.0341771" res="13147.4" algo="Sum"/><pk mz="449.36448606" i="763.894" sn="4.05937" a="23.5267" fwhm="0.045342" res="9910.56" algo="Sum"/><pk mz="449.43272031" i="445.404" sn="2.36748" a="10.9862" fwhm="0.0238829" res="18818.2" algo="Sum"/><pk mz="450.74901396" i="1431.45" sn="7.5997" a="37.7377" fwhm="0.0242815" res="18563.5" algo="Sum"/><pk mz="450.79683684" i="667.978" sn="3.54607" a="18.9609" fwhm="0.0254445" res="17716.9" algo="Sum"/><pk mz="450.87088711" i="556.193" sn="2.95197" a="23.4976" fwhm="0.0353722" res="12746.5" algo="Sum"/><pk mz="450.94172345" i="571.655" sn="3.03384" a="23.3407" fwhm="0.0398243" res="11323.3" algo="Sum"/><pk mz="451.25574651" i="445.589" sn="2.36489" a="6.9874" fwhm="0.0167558" res="26931.3" algo="Sum"/><pk mz="451.28777970" i="592.942" sn="3.14682" a="22.5515" fwhm="0.0511012" res="8831.26" algo="Sum"/><pk mz="451.31563615" i="482.188" sn="2.55888" a="11.4561" fwhm="0.0335141" res="13466.5" algo="Sum"/><pk mz="451.35330996" i="679.835" sn="3.60757" a="19.4021" fwhm="0.0423582" res="10655.6" algo="Sum"/><pk mz="452.36178442" i="435.373" sn="2.30829" a="16.5926" fwhm="0.0355229" res="12734.4" algo="Sum"/><pk mz="452.74825484" i="775.353" sn="4.10917" a="21.9972" fwhm="0.0259438" res="17451.1" algo="Sum"/><pk mz="452.79476285" i="810.112" sn="4.29326" a="19.2626" fwhm="0.0256401" res="17659.6" algo="Sum"/><pk mz="452.83176013" i="2042.64" sn="10.8252" a="49.7085" fwhm="0.0212208" res="21339" algo="Sum"/><pk mz="453.16736928" i="592.221" sn="3.12996" a="21.1173" fwhm="0.0402691" res="11253.5" algo="Sum"/><pk mz="453.20859322" i="754.118" sn="3.98533" a="24.5947" fwhm="0.0299113" res="15151.8" algo="Sum"/><pk mz="453.26678829" i="469.177" sn="2.47968" a="11.5999" fwhm="0.0331397" res="13677.5" algo="Sum"/><pk mz="453.29898633" i="788.836" sn="4.16921" a="31.3493" fwhm="0.0541416" res="8372.48" algo="Sum"/><pk mz="453.33712018" i="827.831" sn="4.3748" a="28.3537" fwhm="0.049031" res="9245.93" algo="Sum"/><pk mz="453.36834510" i="533.998" sn="2.8211" a="17.9863" fwhm="0.0340444" res="13317" algo="Sum"/><pk mz="454.29485847" i="672.759" sn="3.54719" a="23.4045" fwhm="0.0345627" res="13144.1" algo="Sum"/><pk mz="454.70059408" i="474.246" sn="2.50015" a="14.7605" fwhm="0.0274132" res="16586.9" algo="Sum"/><pk mz="454.79081831" i="472.475" sn="2.48977" a="12.8015" fwhm="0.0314083" res="14480" algo="Sum"/><pk mz="454.83007221" i="1215.32" sn="6.40436" a="31.4546" fwhm="0.0235178" res="19339.9" algo="Sum"/><pk mz="454.88015615" i="915.018" sn="4.82268" a="25.968" fwhm="0.0243671" res="18667.8" algo="Sum"/><pk mz="454.95629324" i="7260.31" sn="38.2687" a="184" fwhm="0.0224235" res="20289.2" algo="Sum"/><pk mz="455.18499404" i="405.187" sn="2.13276" a="14.654" fwhm="0.0369894" res="12305.8" algo="Sum"/><pk mz="455.31142084" i="1059.88" sn="5.57704" a="46.187" fwhm="0.0369608" res="12318.8" algo="Sum"/><pk mz="455.34202763" i="509.55" sn="2.68119" a="11.0945" fwhm="0.0206786" res="22020" algo="Sum"/><pk mz="455.95885036" i="955.04" sn="5.0171" a="30.2065" fwhm="0.0258535" res="17636.2" algo="Sum"/><pk mz="456.32797354" i="637.203" sn="3.34543" a="27.8586" fwhm="0.0411875" res="11079.3" algo="Sum"/><pk mz="456.69766006" i="1016.56" sn="5.32336" a="25.4986" fwhm="0.0212578" res="21483.8" algo="Sum"/><pk mz="456.87781570" i="580.771" sn="3.04228" a="21.4668" fwhm="0.0371294" res="12305" algo="Sum"/><pk mz="456.95361760" i="2880.65" sn="15.0904" a="85.8779" fwhm="0.0251379" res="18177.9" algo="Sum"/><pk mz="457.27015986" i="1651.09" sn="8.64567" a="52.7002" fwhm="0.0279546" res="16357.6" algo="Sum"/><pk mz="457.30367391" i="723.008" sn="3.78592" a="11.8517" fwhm="0.0168679" res="27110.9" algo="Sum"/><pk mz="457.33136683" i="800.4" sn="4.19118" a="38.208" fwhm="0.0508515" res="8993.47" algo="Sum"/><pk mz="457.95819006" i="841.887" sn="4.40515" a="24.7023" fwhm="0.0246973" res="18542.9" algo="Sum"/><pk mz="458.27446487" i="598.096" sn="3.12685" a="19.2563" fwhm="0.0329755" res="13897.4" algo="Sum"/><pk mz="458.34617266" i="567.472" sn="2.96627" a="22.2507" fwhm="0.031873" res="14380.4" algo="Sum"/><pk mz="458.69412858" i="762.028" sn="3.97309" a="20.6551" fwhm="0.0247595" res="18526" algo="Sum"/><pk mz="458.73964120" i="499.039" sn="2.60125" a="11.5678" fwhm="0.0264568" res="17339.2" algo="Sum"/><pk mz="458.78168493" i="1295.1" sn="6.75065" a="43.1035" fwhm="0.0262277" res="17492.2" algo="Sum"/><pk mz="458.95494929" i="456.706" sn="2.37785" a="15.2756" fwhm="0.0301865" res="15204" algo="Sum"/><pk mz="459.24755427" i="544.515" sn="2.83163" a="19.9867" fwhm="0.0477911" res="9609.47" algo="Sum"/><pk mz="459.27135850" i="587.743" sn="3.05651" a="18.0721" fwhm="0.0422603" res="10867.7" algo="Sum"/><pk mz="459.32164614" i="1127.65" sn="5.86377" a="40.1122" fwhm="0.0424193" res="10828.1" algo="Sum"/><pk mz="459.45296573" i="973.545" sn="5.06151" a="25.137" fwhm="0.02144" res="21429.7" algo="Sum"/><pk mz="460.32502897" i="399.257" sn="2.06896" a="16.1999" fwhm="0.0462718" res="9948.28" algo="Sum"/><pk mz="460.77955266" i="1358.64" sn="7.02032" a="38.1094" fwhm="0.0254694" res="18091.5" algo="Sum"/><pk mz="460.82620276" i="859.528" sn="4.43968" a="27.1313" fwhm="0.0287699" res="16017.6" algo="Sum"/><pk mz="460.90051306" i="496.614" sn="2.56541" a="17.0024" fwhm="0.0380235" res="12121.5" algo="Sum"/><pk mz="460.96519174" i="3535.34" sn="18.2629" a="92.3315" fwhm="0.022497" res="20490.1" algo="Sum"/><pk mz="461.18495900" i="481.763" sn="2.48831" a="19.7027" fwhm="0.0405508" res="11373" algo="Sum"/><pk mz="461.33372534" i="1931.5" sn="9.97104" a="74.4768" fwhm="0.0355934" res="12961.2" algo="Sum"/><pk mz="461.39958379" i="605.501" sn="3.1258" a="18.6137" fwhm="0.0366443" res="12591.3" algo="Sum"/><pk mz="461.96742585" i="511.503" sn="2.63675" a="17.9016" fwhm="0.024529" res="18833.5" algo="Sum"/><pk mz="462.33650028" i="712.154" sn="3.66846" a="30.8597" fwhm="0.0278857" res="16579.7" algo="Sum"/><pk mz="462.64332908" i="519.713" sn="2.67207" a="11.98" fwhm="0.0203485" res="22736" algo="Sum"/><pk mz="462.77852561" i="708.399" sn="3.64083" a="20.4371" fwhm="0.0285382" res="16216.1" algo="Sum"/><pk mz="462.82326676" i="898.514" sn="4.61792" a="22.1952" fwhm="0.0235705" res="19635.7" algo="Sum"/><pk mz="462.86087029" i="1561.77" sn="8.02686" a="44.5523" fwhm="0.0246454" res="18780.8" algo="Sum"/><pk mz="462.96197673" i="1248.27" sn="6.41577" a="34.4554" fwhm="0.0249139" res="18582.5" algo="Sum"/><pk mz="463.20093322" i="574.161" sn="2.94893" a="18.923" fwhm="0.0304175" res="15228.1" algo="Sum"/><pk mz="463.31531528" i="794.982" sn="4.0829" a="9.80107" fwhm="0.0141817" res="32670" algo="Sum"/><pk mz="463.35181251" i="2319.91" sn="11.9163" a="77.2905" fwhm="0.0308156" res="15036.3" algo="Sum"/><pk mz="464.31357043" i="415.206" sn="2.12539" a="13.4981" fwhm="0.031999" res="14510.3" algo="Sum"/><pk mz="464.35553518" i="761.375" sn="3.89738" a="26.3578" fwhm="0.0318812" res="14565.2" algo="Sum"/><pk mz="464.64086273" i="499.147" sn="2.55201" a="11.9983" fwhm="0.020391" res="22786.5" algo="Sum"/><pk mz="464.72947179" i="921.864" sn="4.71205" a="25.8252" fwhm="0.0247794" res="18754.6" algo="Sum"/><pk mz="464.82239122" i="504.299" sn="2.57672" a="14.8579" fwhm="0.0341332" res="13617.9" algo="Sum"/><pk mz="464.85910552" i="418.335" sn="2.13729" a="13.3863" fwhm="0.0410405" res="11326.8" algo="Sum"/><pk mz="464.91048821" i="1004.09" sn="5.12898" a="30.1996" fwhm="0.0240512" res="19330.1" algo="Sum"/><pk mz="464.97881582" i="1108.79" sn="5.66316" a="32.545" fwhm="0.0258175" res="18010.2" algo="Sum"/><pk mz="465.21666035" i="511.674" sn="2.61305" a="16.1222" fwhm="0.0368657" res="12619.2" algo="Sum"/><pk mz="465.26141072" i="604.768" sn="3.08885" a="20.29" fwhm="0.0439641" res="10582.8" algo="Sum"/><pk mz="465.33308189" i="794.317" sn="4.05739" a="21.0721" fwhm="0.0382842" res="12154.7" algo="Sum"/><pk mz="465.36778936" i="1063.3" sn="5.43157" a="39.4081" fwhm="0.0390708" res="11910.9" algo="Sum"/><pk mz="466.32859655" i="422.226" sn="2.15292" a="22.2791" fwhm="0.0528065" res="8830.9" algo="Sum"/><pk mz="466.72675921" i="1403.57" sn="7.15302" a="35.3342" fwhm="0.0222007" res="21023.1" algo="Sum"/><pk mz="466.77113227" i="455.85" sn="2.32289" a="13.1731" fwhm="0.0324283" res="14394" algo="Sum"/><pk mz="466.90590234" i="485.388" sn="2.47245" a="19.6462" fwhm="0.0376799" res="12391.4" algo="Sum"/><pk mz="467.10115074" i="546.55" sn="2.78324" a="18.0696" fwhm="0.0270527" res="17266.4" algo="Sum"/><pk mz="467.28721598" i="567.394" sn="2.88963" a="14.0558" fwhm="0.0336387" res="13891.4" algo="Sum"/><pk mz="467.31368490" i="723.932" sn="3.68684" a="22.7811" fwhm="0.0492308" res="9492.31" algo="Sum"/><pk mz="467.34490527" i="658.624" sn="3.35424" a="18.1546" fwhm="0.0348953" res="13392.8" algo="Sum"/><pk mz="468.30843030" i="862.616" sn="4.37685" a="27.3196" fwhm="0.0344829" res="13580.9" algo="Sum"/><pk mz="468.72342152" i="890.313" sn="4.50937" a="24.172" fwhm="0.0252496" res="18563.6" algo="Sum"/><pk mz="468.76870103" i="541.317" sn="2.74173" a="13.7917" fwhm="0.0296004" res="15836.5" algo="Sum"/><pk mz="468.81063489" i="1500.06" sn="7.59768" a="49.9485" fwhm="0.0268276" res="17475" algo="Sum"/><pk mz="469.14480364" i="442.033" sn="2.23816" a="12.0538" fwhm="0.0294358" res="15937.9" algo="Sum"/><pk mz="469.32484022" i="1423.77" sn="7.20717" a="52.108" fwhm="0.0456623" res="10278.2" algo="Sum"/><pk mz="469.36369319" i="2568.22" sn="13.0006" a="77.0741" fwhm="0.026003" res="18050.4" algo="Sum"/><pk mz="470.32851115" i="519.461" sn="2.62299" a="18.1436" fwhm="0.0454006" res="10359.5" algo="Sum"/><pk mz="470.36829252" i="824.257" sn="4.16089" a="28.1869" fwhm="0.0305561" res="15393.6" algo="Sum"/><pk mz="470.76622514" i="437.736" sn="2.20685" a="12.0151" fwhm="0.0289151" res="16281" algo="Sum"/><pk mz="470.80905911" i="1353.68" sn="6.82422" a="37.6289" fwhm="0.0246287" res="19116.3" algo="Sum"/><pk mz="470.85524951" i="958.714" sn="4.83339" a="26.1602" fwhm="0.0261695" res="17992.5" algo="Sum"/><pk mz="470.92946202" i="2911.61" sn="14.6709" a="83.9396" fwhm="0.0251818" res="18701.2" algo="Sum"/><pk mz="470.99349378" i="2284.96" sn="11.5139" a="56.5355" fwhm="0.0216078" res="21797.4" algo="Sum"/><pk mz="471.05620968" i="439.249" sn="2.21336" a="13.5201" fwhm="0.0264825" res="17787.5" algo="Sum"/><pk mz="471.28636543" i="833.608" sn="4.19735" a="32.8785" fwhm="0.0359923" res="13094.1" algo="Sum"/><pk mz="471.34191439" i="769.576" sn="3.87109" a="19.7356" fwhm="0.0373945" res="12604.6" algo="Sum"/><pk mz="471.93226387" i="450.957" sn="2.26294" a="15.4587" fwhm="0.0280136" res="16846.6" algo="Sum"/><pk mz="472.29849451" i="495.752" sn="2.48802" a="16.8999" fwhm="0.0505548" res="9342.31" algo="Sum"/><pk mz="472.67149085" i="600.35" sn="3.01241" a="17.5272" fwhm="0.0263446" res="17941.9" algo="Sum"/><pk mz="472.80935339" i="590.962" sn="2.96098" a="19.9578" fwhm="0.0404154" res="11698.8" algo="Sum"/><pk mz="472.85222411" i="703.476" sn="3.52466" a="22.9963" fwhm="0.0284845" res="16600.3" algo="Sum"/><pk mz="472.92738693" i="1579.24" sn="7.91253" a="48.4933" fwhm="0.025157" res="18799.1" algo="Sum"/><pk mz="473.25225819" i="449.86" sn="2.24744" a="13.9586" fwhm="0.0422793" res="11193.5" algo="Sum"/><pk mz="473.30140461" i="877.32" sn="4.38345" a="45.8067" fwhm="0.0639976" res="7395.62" algo="Sum"/><pk mz="473.34333389" i="1083.02" sn="5.41051" a="43.6267" fwhm="0.0381034" res="12422.6" algo="Sum"/><pk mz="473.46774714" i="1027.29" sn="5.13029" a="26.4553" fwhm="0.0235474" res="20107" algo="Sum"/><pk mz="473.93358284" i="532.965" sn="2.65401" a="18.8323" fwhm="0.0262023" res="18087.5" algo="Sum"/><pk mz="474.34997881" i="410.628" sn="2.04464" a="17.1404" fwhm="0.0324389" res="14622.9" algo="Sum"/><pk mz="474.47153762" i="399.406" sn="1.98786" a="10.1454" fwhm="0.022651" res="20947.1" algo="Sum"/><pk mz="474.66931035" i="626.365" sn="3.11501" a="16.2053" fwhm="0.0227536" res="20861.3" algo="Sum"/><pk mz="474.75808184" i="1293.79" sn="6.43371" a="36.1678" fwhm="0.0237143" res="20019.9" algo="Sum"/><pk mz="474.84826885" i="401.46" sn="1.99595" a="21.3613" fwhm="0.0599963" res="7914.62" algo="Sum"/><pk mz="474.93962580" i="976.683" sn="4.85389" a="31.9234" fwhm="0.0335933" res="14137.9" algo="Sum"/><pk mz="475.32305009" i="5248.91" sn="25.9986" a="161.928" fwhm="0.0255381" res="18612.3" algo="Sum"/><pk mz="475.41537593" i="738.187" sn="3.65014" a="24.7726" fwhm="0.0387119" res="12280.9" algo="Sum"/><pk mz="475.44460545" i="522.062" sn="2.57982" a="11.1359" fwhm="0.0212041" res="22422.3" algo="Sum"/><pk mz="476.27431538" i="696.065" sn="3.42922" a="23.2397" fwhm="0.0279202" res="17058.4" algo="Sum"/><pk mz="476.32617115" i="1658.98" sn="8.17313" a="53.0812" fwhm="0.0277423" res="17169.7" algo="Sum"/><pk mz="476.75577043" i="1618.09" sn="7.96828" a="42.8178" fwhm="0.0241121" res="19772.5" algo="Sum"/><pk mz="476.79753075" i="564.387" sn="2.77675" a="16.856" fwhm="0.0341962" res="13943" algo="Sum"/><pk mz="476.93914640" i="3844.46" sn="18.8875" a="113.689" fwhm="0.0249277" res="19132.9" algo="Sum"/><pk mz="477.32994081" i="2698.04" sn="13.2216" a="75.3925" fwhm="0.0317324" res="15042.4" algo="Sum"/><pk mz="477.94215888" i="590.755" sn="2.88941" a="21.8267" fwhm="0.0304983" res="15671.1" algo="Sum"/><pk mz="478.29540234" i="838.502" sn="4.09356" a="18.8939" fwhm="0.0239724" res="19951.9" algo="Sum"/><pk mz="478.32863368" i="2926.95" sn="14.2882" a="95.2708" fwhm="0.0278454" res="17178" algo="Sum"/><pk mz="478.75352471" i="931.554" sn="4.52919" a="26.7723" fwhm="0.0252512" res="18959.6" algo="Sum"/><pk mz="478.79670125" i="588.846" sn="2.86278" a="16.6393" fwhm="0.0341554" res="14018.2" algo="Sum"/><pk mz="478.84078631" i="1684.06" sn="8.18597" a="53.3356" fwhm="0.0260109" res="18409.2" algo="Sum"/><pk mz="478.93584287" i="1774.14" sn="8.62328" a="58.962" fwhm="0.0256557" res="18667.8" algo="Sum"/><pk mz="479.33235473" i="2245.07" sn="10.9093" a="116.009" fwhm="0.0456805" res="10493.2" algo="Sum"/><pk mz="479.40327345" i="400.954" sn="1.94825" a="9.12301" fwhm="0.0276414" res="17343.6" algo="Sum"/><pk mz="480.34341183" i="1540.27" sn="7.45204" a="50.3755" fwhm="0.0344334" res="13949.9" algo="Sum"/><pk mz="480.70393771" i="568.837" sn="2.74631" a="16.2236" fwhm="0.0242848" res="19794.5" algo="Sum"/><pk mz="480.79685719" i="429.464" sn="2.07371" a="13.3138" fwhm="0.0331959" res="14483.6" algo="Sum"/><pk mz="480.83875046" i="1117.69" sn="5.3969" a="31.8267" fwhm="0.0271912" res="17683.6" algo="Sum"/><pk mz="480.88308261" i="1055.38" sn="5.09602" a="28.1269" fwhm="0.0251191" res="19144.2" algo="Sum"/><pk mz="480.95009837" i="600.35" sn="2.89513" a="22.7062" fwhm="0.0344359" res="13966.5" algo="Sum"/><pk mz="481.20338595" i="1170.15" sn="5.63602" a="40.9697" fwhm="0.0291" res="16536.2" algo="Sum"/><pk mz="481.26123951" i="1256.48" sn="6.05144" a="44.8241" fwhm="0.0328544" res="14648.3" algo="Sum"/><pk mz="481.34656724" i="1409.05" sn="6.78487" a="62.2361" fwhm="0.0481449" res="9997.86" algo="Sum"/><pk mz="482.32270358" i="1251.77" sn="6.01012" a="41.3867" fwhm="0.0312431" res="15437.8" algo="Sum"/><pk mz="482.35902667" i="1157.45" sn="5.55376" a="36.3434" fwhm="0.0355328" res="13575" algo="Sum"/><pk mz="482.70107369" i="907.463" sn="4.35233" a="25.2619" fwhm="0.0252562" res="19112.2" algo="Sum"/><pk mz="482.83412897" i="428.946" sn="2.05332" a="16.9763" fwhm="0.0452053" res="10680.9" algo="Sum"/><pk mz="482.87943800" i="522.285" sn="2.49968" a="19.515" fwhm="0.0412944" res="11693.6" algo="Sum"/><pk mz="483.29063366" i="560.725" sn="2.68375" a="11.0607" fwhm="0.0260105" res="18580.6" algo="Sum"/><pk mz="483.33535071" i="919.908" sn="4.40261" a="37.883" fwhm="0.0462034" res="10461" algo="Sum"/><pk mz="483.37874772" i="4958.69" sn="23.7319" a="137.392" fwhm="0.0241952" res="19978.3" algo="Sum"/><pk mz="484.32348752" i="416.218" sn="1.98648" a="14.4688" fwhm="0.0490541" res="9873.25" algo="Sum"/><pk mz="484.38213632" i="1684.2" sn="8.03805" a="53.3615" fwhm="0.0246265" res="19669.1" algo="Sum"/><pk mz="484.69808935" i="721.168" sn="3.43133" a="19.3773" fwhm="0.0229662" res="21104.8" algo="Sum"/><pk mz="484.78675044" i="1632.4" sn="7.76931" a="46.0119" fwhm="0.0249456" res="19433.8" algo="Sum"/><pk mz="485.30115045" i="811.944" sn="3.86213" a="21.3952" fwhm="0.0350386" res="13850.5" algo="Sum"/><pk mz="485.35633775" i="2648.7" sn="12.5986" a="132.129" fwhm="0.0449668" res="10793.7" algo="Sum"/><pk mz="486.29927847" i="409.64" sn="1.94151" a="12.7129" fwhm="0.0413202" res="11769" algo="Sum"/><pk mz="486.36047447" i="942.008" sn="4.46377" a="33.5784" fwhm="0.0362477" res="13417.7" algo="Sum"/><pk mz="486.78375659" i="1652.02" sn="7.8101" a="44.7007" fwhm="0.0245951" res="19791.9" algo="Sum"/><pk mz="486.82784479" i="620.039" sn="2.93138" a="17.8748" fwhm="0.0317446" res="15335.8" algo="Sum"/><pk mz="486.90128656" i="722.289" sn="3.41448" a="25.8281" fwhm="0.0372718" res="13063.5" algo="Sum"/><pk mz="486.96664432" i="1626.95" sn="7.69209" a="52.0916" fwhm="0.027526" res="17691.1" algo="Sum"/><pk mz="487.22801942" i="429.091" sn="2.02824" a="19.9387" fwhm="0.0448721" res="10858.2" algo="Sum"/><pk mz="487.29831994" i="654.329" sn="3.09304" a="14.9736" fwhm="0.0348242" res="13993.1" algo="Sum"/><pk mz="487.34106089" i="1085.94" sn="5.13368" a="64.5016" fwhm="0.0637184" res="7648.36" algo="Sum"/><pk mz="487.48356293" i="835.579" sn="3.9456" a="23.385" fwhm="0.0246547" res="19772.5" algo="Sum"/><pk mz="488.31025830" i="416.113" sn="1.95802" a="15.8871" fwhm="0.0536226" res="9106.43" algo="Sum"/><pk mz="488.64833823" i="402.789" sn="1.89339" a="12.8233" fwhm="0.0285325" res="17126" algo="Sum"/><pk mz="488.78297233" i="741.135" sn="3.4829" a="23.5138" fwhm="0.028802" res="16970.4" algo="Sum"/><pk mz="488.82508360" i="483.281" sn="2.27113" a="12.5664" fwhm="0.0376611" res="12979.6" algo="Sum"/><pk mz="488.87097165" i="1735.52" sn="8.15572" a="48.7901" fwhm="0.026088" res="18739.3" algo="Sum"/><pk mz="489.24530939" i="498.662" sn="2.34245" a="10.734" fwhm="0.0263698" res="18553.2" algo="Sum"/><pk mz="489.31821967" i="829.034" sn="3.89437" a="36.1569" fwhm="0.0563162" res="8688.76" algo="Sum"/><pk mz="489.35282888" i="1079.4" sn="5.07046" a="36.51" fwhm="0.0365782" res="13378.3" algo="Sum"/><pk mz="489.42933051" i="428.716" sn="2.01347" a="24.4211" fwhm="0.0436056" res="11224" algo="Sum"/><pk mz="490.28992500" i="1275.16" sn="5.94312" a="47.3982" fwhm="0.0282281" res="17368.8" algo="Sum"/><pk mz="490.35575119" i="453.978" sn="2.11545" a="17.6746" fwhm="0.0428273" res="11449.6" algo="Sum"/><pk mz="490.64588331" i="462.53" sn="2.15138" a="13.7498" fwhm="0.0259056" res="18939.7" algo="Sum"/><pk mz="490.73197560" i="821.372" sn="3.82004" a="24.2963" fwhm="0.0247534" res="19824.8" algo="Sum"/><pk mz="490.86702273" i="772.895" sn="3.59408" a="23.9633" fwhm="0.0313518" res="15656.7" algo="Sum"/><pk mz="490.92657541" i="1121.96" sn="5.21699" a="50.53" fwhm="0.043985" res="11161.2" algo="Sum"/><pk mz="491.29984090" i="2108.67" sn="9.79463" a="90.2177" fwhm="0.0394232" res="12462.2" algo="Sum"/><pk mz="491.36788992" i="1221.31" sn="5.67319" a="40.861" fwhm="0.0344718" res="14254.2" algo="Sum"/><pk mz="492.30148580" i="721.878" sn="3.32289" a="27.7203" fwhm="0.0431568" res="11407.3" algo="Sum"/><pk mz="492.37302720" i="405.081" sn="1.86416" a="14.2193" fwhm="0.0483681" res="10179.7" algo="Sum"/><pk mz="492.72993257" i="1092.4" sn="5.01599" a="30.9441" fwhm="0.0260355" res="18925.3" algo="Sum"/><pk mz="492.77677220" i="444.372" sn="2.04013" a="12.968" fwhm="0.0311636" res="15812.6" algo="Sum"/><pk mz="492.91348395" i="2031.81" sn="9.31441" a="81.3926" fwhm="0.0335377" res="14697.3" algo="Sum"/><pk mz="493.03708867" i="619.025" sn="2.83708" a="26.2748" fwhm="0.0295383" res="16691.4" algo="Sum"/><pk mz="493.32364133" i="3001.85" sn="13.7483" a="172.628" fwhm="0.0531525" res="9281.28" algo="Sum"/><pk mz="494.32285635" i="2903.49" sn="13.2153" a="103.439" fwhm="0.0295282" res="16740.7" algo="Sum"/><pk mz="494.72777364" i="635.154" sn="2.88981" a="19.0145" fwhm="0.0270637" res="18280.1" algo="Sum"/><pk mz="494.77437744" i="460.853" sn="2.09551" a="12.1301" fwhm="0.0326009" res="15176.7" algo="Sum"/><pk mz="494.81545129" i="1872.82" sn="8.51575" a="64.7539" fwhm="0.0273195" res="18112.2" algo="Sum"/><pk mz="494.91128073" i="1173.44" sn="5.33485" a="47.3081" fwhm="0.0343075" res="14425.7" algo="Sum"/><pk mz="495.32901427" i="1921.15" sn="8.7204" a="100.384" fwhm="0.0518061" res="9561.22" algo="Sum"/><pk mz="496.33811278" i="78979.5" sn="357.127" a="1970.49" fwhm="0.0219454" res="22617" algo="Sum"/><pk mz="496.81265661" i="1542.83" sn="6.96913" a="48.8465" fwhm="0.0278254" res="17854.6" algo="Sum"/><pk mz="496.85543923" i="623.987" sn="2.81862" a="18.8186" fwhm="0.0363372" res="13673.5" algo="Sum"/><pk mz="496.94016156" i="2995.99" sn="13.5333" a="87.4777" fwhm="0.0254201" res="19549.1" algo="Sum"/><pk mz="496.97923797" i="589.152" sn="2.66141" a="19.12" fwhm="0.0315174" res="15768.4" algo="Sum"/><pk mz="497.23447804" i="937.2" sn="4.22758" a="31.3341" fwhm="0.0332671" res="14946.7" algo="Sum"/><pk mz="497.28821294" i="580.362" sn="2.61837" a="15.7625" fwhm="0.038194" res="13020.1" algo="Sum"/><pk mz="497.34131885" i="22119.7" sn="99.7926" a="615.575" fwhm="0.0245915" res="20224.1" algo="Sum"/><pk mz="497.94244248" i="534.595" sn="2.40534" a="19.5247" fwhm="0.032658" res="15247.2" algo="Sum"/><pk mz="498.34396512" i="4157.08" sn="18.6944" a="123.233" fwhm="0.0264707" res="18826.2" algo="Sum"/><pk mz="498.67808746" i="592.824" sn="2.66493" a="18.2078" fwhm="0.0276523" res="18033.9" algo="Sum"/><pk mz="498.80943025" i="680.313" sn="3.05847" a="24.713" fwhm="0.0405936" res="12287.9" algo="Sum"/><pk mz="498.84565266" i="409.77" sn="1.84176" a="12.1112" fwhm="0.03975" res="12549.6" algo="Sum"/><pk mz="498.89916155" i="1489.82" sn="6.68995" a="43.0622" fwhm="0.0313843" res="15896.4" algo="Sum"/><pk mz="498.93756182" i="2103.26" sn="9.44433" a="65.582" fwhm="0.0274518" res="18175" algo="Sum"/><pk mz="499.37046414" i="3909.69" sn="17.5162" a="119.569" fwhm="0.0350145" res="14261.8" algo="Sum"/><pk mz="500.27315443" i="1049.24" sn="4.69744" a="35.4251" fwhm="0.0290914" res="17196.6" algo="Sum"/><pk mz="500.37493946" i="1252.69" sn="5.60627" a="40.3626" fwhm="0.0342792" res="14597" algo="Sum"/><pk mz="500.67522246" i="535.552" sn="2.39602" a="16.9727" fwhm="0.0274086" res="18267.1" algo="Sum"/><pk mz="500.76051637" i="1035.37" sn="4.62886" a="31.6379" fwhm="0.0275592" res="18170.4" algo="Sum"/><pk mz="500.93409922" i="511.003" sn="2.28395" a="20.1664" fwhm="0.0468584" res="10690.4" algo="Sum"/><pk mz="501.28059384" i="592.522" sn="2.64733" a="20.2191" fwhm="0.0470337" res="10657.9" algo="Sum"/><pk mz="501.33190091" i="1461.41" sn="6.52933" a="62.0607" fwhm="0.0508863" res="9852" algo="Sum"/><pk mz="501.38815436" i="2641.89" sn="11.8036" a="87.0878" fwhm="0.0287694" res="17427.8" algo="Sum"/><pk mz="501.46038892" i="423.938" sn="1.89384" a="11.6607" fwhm="0.0329966" res="15197.3" algo="Sum"/><pk mz="501.49821717" i="928.574" sn="4.14766" a="24.8999" fwhm="0.0242534" res="20677.4" algo="Sum"/><pk mz="502.28962029" i="1156.23" sn="5.15312" a="32.7514" fwhm="0.0275482" res="18233.1" algo="Sum"/><pk mz="502.32643161" i="1587.02" sn="7.07309" a="52.9229" fwhm="0.0309448" res="16233" algo="Sum"/><pk mz="502.39211095" i="953.358" sn="4.24895" a="32.87" fwhm="0.0301018" res="16689.8" algo="Sum"/><pk mz="502.75853023" i="1150.17" sn="5.11152" a="32.3573" fwhm="0.0247301" res="20329.8" algo="Sum"/><pk mz="502.80145798" i="467.965" sn="2.07971" a="16.8688" fwhm="0.0463942" res="10837.6" algo="Sum"/><pk mz="502.88035840" i="437.52" sn="1.94429" a="13.0081" fwhm="0.042557" res="11816.6" algo="Sum"/><pk mz="502.93836794" i="752.928" sn="3.34592" a="30.9901" fwhm="0.0336706" res="14937" algo="Sum"/><pk mz="503.30159269" i="755.719" sn="3.35354" a="23.9049" fwhm="0.0379426" res="13264.8" algo="Sum"/><pk mz="503.32854216" i="1242.15" sn="5.51153" a="44.0686" fwhm="0.0441619" res="11397.3" algo="Sum"/><pk mz="503.36581376" i="632.352" sn="2.80628" a="17.7071" fwhm="0.0398183" res="12641.6" algo="Sum"/><pk mz="503.40233683" i="589.971" sn="2.61789" a="21.5108" fwhm="0.0416905" res="12074.8" algo="Sum"/><pk mz="503.47559383" i="526.999" sn="2.33738" a="14.1885" fwhm="0.0333853" res="15080.8" algo="Sum"/><pk mz="504.30465775" i="1679.87" sn="7.42473" a="50.0086" fwhm="0.0299362" res="16846" algo="Sum"/><pk mz="504.33961207" i="1614.51" sn="7.1296" a="44.1053" fwhm="0.0328678" res="15344.5" algo="Sum"/><pk mz="504.62638977" i="408.819" sn="1.80171" a="12.5809" fwhm="0.025941" res="19452.8" algo="Sum"/><pk mz="504.75635920" i="506.719" sn="2.23181" a="16.3814" fwhm="0.0349758" res="14431.6" algo="Sum"/><pk mz="504.80372633" i="452.73" sn="1.99162" a="13.4842" fwhm="0.0387056" res="13042.1" algo="Sum"/><pk mz="504.84414452" i="2006.58" sn="8.81616" a="68.9667" fwhm="0.0255764" res="19738.6" algo="Sum"/><pk mz="504.93710398" i="414.189" sn="1.81785" a="23.0023" fwhm="0.052537" res="9611.07" algo="Sum"/><pk mz="505.11000850" i="469.871" sn="2.06228" a="16.5564" fwhm="0.031143" res="16219" algo="Sum"/><pk mz="505.30583376" i="974.167" sn="4.2709" a="31.0607" fwhm="0.0443274" res="11399.4" algo="Sum"/><pk mz="505.34190367" i="1216.35" sn="5.33269" a="49.7088" fwhm="0.0447378" res="11295.6" algo="Sum"/><pk mz="505.41210128" i="399.302" sn="1.75061" a="14.7111" fwhm="0.028187" res="17930.7" algo="Sum"/><pk mz="506.26693149" i="508.228" sn="2.21988" a="22.5212" fwhm="0.0402946" res="12564.1" algo="Sum"/><pk mz="506.31271492" i="401.314" sn="1.75286" a="10.949" fwhm="0.0399343" res="12678.6" algo="Sum"/><pk mz="506.35632396" i="1343.99" sn="5.87019" a="48.5141" fwhm="0.0272933" res="18552.4" algo="Sum"/><pk mz="506.62334987" i="461.575" sn="2.01324" a="12.9161" fwhm="0.0257938" res="19641.3" algo="Sum"/><pk mz="506.70895911" i="566.957" sn="2.46714" a="19.2309" fwhm="0.0281302" res="18013" algo="Sum"/><pk mz="506.84238946" i="992.117" sn="4.3146" a="31.5333" fwhm="0.0308569" res="16425.6" algo="Sum"/><pk mz="506.89596112" i="692.056" sn="3.00931" a="37.6147" fwhm="0.0654277" res="7747.42" algo="Sum"/><pk mz="507.25127962" i="400.372" sn="1.73865" a="9.69388" fwhm="0.0450227" res="11266.6" algo="Sum"/><pk mz="507.29874193" i="1417.23" sn="6.15446" a="75.0791" fwhm="0.063438" res="7996.77" algo="Sum"/><pk mz="507.33194360" i="1044.74" sn="4.5369" a="13.1791" fwhm="0.024602" res="20621.6" algo="Sum"/><pk mz="508.30811270" i="549.2" sn="2.37787" a="22.7082" fwhm="0.0555757" res="9146.23" algo="Sum"/><pk mz="508.33750690" i="677.23" sn="2.93251" a="20.4641" fwhm="0.0413774" res="12285.4" algo="Sum"/><pk mz="508.37181767" i="1009.28" sn="4.37048" a="34.6864" fwhm="0.032695" res="15548.9" algo="Sum"/><pk mz="508.70726302" i="848.623" sn="3.66105" a="25.3036" fwhm="0.028453" res="17878.9" algo="Sum"/><pk mz="508.83407072" i="430.432" sn="1.85603" a="20.636" fwhm="0.0684743" res="7431.02" algo="Sum"/><pk mz="508.88835022" i="748.487" sn="3.22748" a="32.9461" fwhm="0.0488077" res="10426.4" algo="Sum"/><pk mz="509.00593696" i="532.232" sn="2.29428" a="21.9819" fwhm="0.0318446" res="15984.1" algo="Sum"/><pk mz="509.30800593" i="2306.87" sn="9.93468" a="115.516" fwhm="0.0577884" res="8813.32" algo="Sum"/><pk mz="509.36116997" i="3004.68" sn="12.9418" a="105.853" fwhm="0.0316879" res="16074.3" algo="Sum"/><pk mz="510.31221244" i="815.277" sn="3.49655" a="26.9442" fwhm="0.0391353" res="13039.7" algo="Sum"/><pk mz="510.35548428" i="2509.67" sn="10.7634" a="108.005" fwhm="0.0332889" res="15331.1" algo="Sum"/><pk mz="510.70586083" i="668.279" sn="2.86547" a="18.6776" fwhm="0.0255333" res="20001.6" algo="Sum"/><pk mz="510.75176068" i="478.406" sn="2.05151" a="12.6006" fwhm="0.0342522" res="14911.5" algo="Sum"/><pk mz="510.78957444" i="1200.99" sn="5.1509" a="39.0251" fwhm="0.0305906" res="16697.6" algo="Sum"/><pk mz="510.89111594" i="670.631" sn="2.87656" a="37.3436" fwhm="0.0408918" res="12493.7" algo="Sum"/><pk mz="511.10814982" i="482.962" sn="2.07139" a="20.2118" fwhm="0.0315942" res="16177.3" algo="Sum"/><pk mz="511.25154561" i="701.673" sn="3.00921" a="22.0265" fwhm="0.0395755" res="12918.4" algo="Sum"/><pk mz="511.34885362" i="1267.07" sn="5.43397" a="46.8161" fwhm="0.0471263" res="10850.6" algo="Sum"/><pk mz="512.33439046" i="774.552" sn="3.31699" a="47.0888" fwhm="0.0561624" res="9122.38" algo="Sum"/><pk mz="512.78735454" i="1083.85" sn="4.63566" a="36.3832" fwhm="0.0296069" res="17319.8" algo="Sum"/><pk mz="512.83578125" i="550.253" sn="2.35344" a="17.6492" fwhm="0.047575" res="10779.5" algo="Sum"/><pk mz="512.91326016" i="4012.9" sn="17.1629" a="126.078" fwhm="0.0267479" res="19175.8" algo="Sum"/><pk mz="513.34761026" i="1371.97" sn="5.86589" a="49.357" fwhm="0.0386527" res="13281" algo="Sum"/><pk mz="513.40592487" i="518.404" sn="2.21644" a="17.5578" fwhm="0.0381952" res="13441.7" algo="Sum"/><pk mz="513.91478534" i="648.867" sn="2.77169" a="27.6256" fwhm="0.0308006" res="16685.2" algo="Sum"/><pk mz="514.35185856" i="470.575" sn="2.00269" a="27.6299" fwhm="0.0478468" res="10750" algo="Sum"/><pk mz="514.65486423" i="633.056" sn="2.69094" a="17.9818" fwhm="0.0257387" res="19995.3" algo="Sum"/><pk mz="514.78262544" i="561.43" sn="2.38566" a="23.4863" fwhm="0.0405444" res="12696.8" algo="Sum"/><pk mz="514.83524999" i="526.328" sn="2.23651" a="13.0345" fwhm="0.0386856" res="13308.2" algo="Sum"/><pk mz="514.87328164" i="1647.22" sn="6.99946" a="43.9142" fwhm="0.0325127" res="15836" algo="Sum"/><pk mz="514.91055986" i="2780.96" sn="11.817" a="96.6446" fwhm="0.0305863" res="16834.7" algo="Sum"/><pk mz="515.01818748" i="490.828" sn="2.08462" a="17.0488" fwhm="0.0287326" res="17924.5" algo="Sum"/><pk mz="515.27703931" i="399.029" sn="1.69448" a="13.4602" fwhm="0.0486706" res="10587" algo="Sum"/><pk mz="515.34780770" i="1886.35" sn="8.01103" a="71.1664" fwhm="0.0421737" res="12219.7" algo="Sum"/><pk mz="515.41024790" i="19554.3" sn="82.9519" a="541.648" fwhm="0.0245103" res="21028.3" algo="Sum"/><pk mz="515.47426068" i="527.128" sn="2.23452" a="12.0437" fwhm="0.0351458" res="14666.7" algo="Sum"/><pk mz="515.51344283" i="790.026" sn="3.34915" a="24.6612" fwhm="0.0263477" res="19565.8" algo="Sum"/><pk mz="515.91464392" i="655.512" sn="2.77011" a="21.4097" fwhm="0.0294103" res="17542" algo="Sum"/><pk mz="516.30383786" i="3296.56" sn="13.9171" a="94.9676" fwhm="0.0255663" res="20194.7" algo="Sum"/><pk mz="516.34854827" i="762.129" sn="3.21784" a="27.9042" fwhm="0.0491178" res="10512.5" algo="Sum"/><pk mz="516.41351692" i="6481.32" sn="27.3648" a="192.232" fwhm="0.0256638" res="20122.3" algo="Sum"/><pk mz="516.65184149" i="615.746" sn="2.59727" a="18.1387" fwhm="0.0240979" res="21439.7" algo="Sum"/><pk mz="516.73960600" i="861.897" sn="3.63523" a="29.8938" fwhm="0.0332768" res="15528.5" algo="Sum"/><pk mz="516.86615403" i="537.035" sn="2.25982" a="15.3092" fwhm="0.0408453" res="12654.2" algo="Sum"/><pk mz="516.90885857" i="796.017" sn="3.34939" a="31.967" fwhm="0.0391442" res="13205.2" algo="Sum"/><pk mz="517.30906790" i="1329.41" sn="5.58823" a="49.2313" fwhm="0.0358563" res="14427.3" algo="Sum"/><pk mz="517.36253209" i="2209.3" sn="9.2888" a="93.3726" fwhm="0.0497916" res="10390.6" algo="Sum"/><pk mz="517.41180863" i="2138.35" sn="8.99049" a="79.7249" fwhm="0.0414634" res="12478.7" algo="Sum"/><pk mz="517.46550830" i="473.808" sn="1.99204" a="11.5849" fwhm="0.0358862" res="14419.6" algo="Sum"/><pk mz="518.31948506" i="120057" sn="502.922" a="2881.69" fwhm="0.0211984" res="24450.9" algo="Sum"/><pk mz="518.73618906" i="1138.06" sn="4.75388" a="35.3218" fwhm="0.0280422" res="18498.4" algo="Sum"/><pk mz="518.78168244" i="522.045" sn="2.18084" a="15.8152" fwhm="0.04007" res="12946.9" algo="Sum"/><pk mz="518.82721035" i="397.546" sn="1.66023" a="9.62861" fwhm="0.0359331" res="14438.7" algo="Sum"/><pk mz="518.85921436" i="441.846" sn="1.84515" a="19.69" fwhm="0.062885" res="8250.92" algo="Sum"/><pk mz="518.92148868" i="2554.35" sn="10.6665" a="78.4938" fwhm="0.0256801" res="20207.1" algo="Sum"/><pk mz="519.26292722" i="504.079" sn="2.10259" a="13.1396" fwhm="0.038809" res="13380" algo="Sum"/><pk mz="519.32252851" i="31379.2" sn="130.879" a="857.298" fwhm="0.024122" res="21529" algo="Sum"/><pk mz="519.92602624" i="491.889" sn="2.04304" a="19.8885" fwhm="0.0364615" res="14259.6" algo="Sum"/><pk mz="520.27777682" i="605.112" sn="2.5112" a="20.0924" fwhm="0.0318093" res="16356.2" algo="Sum"/><pk mz="520.33546292" i="25651.6" sn="106.463" a="765.856" fwhm="0.026419" res="19695.5" algo="Sum"/><pk mz="520.73385995" i="613.686" sn="2.54221" a="21.4307" fwhm="0.0338629" res="15377.7" algo="Sum"/><pk mz="520.77829037" i="619.618" sn="2.56672" a="16.2869" fwhm="0.0340465" res="15296.1" algo="Sum"/><pk mz="520.81767778" i="1218.81" sn="5.04884" a="49.1434" fwhm="0.0299591" res="17384.3" algo="Sum"/><pk mz="520.91984379" i="1752.07" sn="7.25676" a="66.5987" fwhm="0.0287159" res="18140.5" algo="Sum"/><pk mz="521.27142580" i="831.105" sn="3.43704" a="39.9701" fwhm="0.049816" res="10463.9" algo="Sum"/><pk mz="521.33984719" i="7509.01" sn="31.0332" a="236.936" fwhm="0.0276315" res="18867.6" algo="Sum"/><pk mz="522.26507560" i="471.774" sn="1.94253" a="26.1949" fwhm="0.0450748" res="11586.6" algo="Sum"/><pk mz="522.35219935" i="17493.1" sn="71.9967" a="504.917" fwhm="0.0246335" res="21204.9" algo="Sum"/><pk mz="522.59661313" i="779.278" sn="3.20736" a="26.581" fwhm="0.0262178" res="19932.9" algo="Sum"/><pk mz="522.68666444" i="594.369" sn="2.44595" a="19.038" fwhm="0.0269615" res="19386.4" algo="Sum"/><pk mz="522.77791300" i="422.428" sn="1.73809" a="14.0937" fwhm="0.0443011" res="11800.6" algo="Sum"/><pk mz="522.81501733" i="700.301" sn="2.88189" a="23.2642" fwhm="0.0354404" res="14751.9" algo="Sum"/><pk mz="522.86601685" i="652.19" sn="2.68447" a="26.4255" fwhm="0.0407891" res="12818.8" algo="Sum"/><pk mz="522.93016742" i="641.569" sn="2.64028" a="27.1969" fwhm="0.0501006" res="10437.6" algo="Sum"/><pk mz="523.29784522" i="1475.13" sn="6.06196" a="42.9903" fwhm="0.0451102" res="11600.4" algo="Sum"/><pk mz="523.35602500" i="5398.25" sn="22.1838" a="206.069" fwhm="0.0308157" res="16983.4" algo="Sum"/><pk mz="524.27227429" i="1200.06" sn="4.92335" a="56.0629" fwhm="0.0410454" res="12773" algo="Sum"/><pk mz="524.36819686" i="26021.8" sn="106.744" a="729.992" fwhm="0.0248397" res="21110.1" algo="Sum"/><pk mz="524.68387769" i="943.944" sn="3.8714" a="28.9517" fwhm="0.0264354" res="19847.8" algo="Sum"/><pk mz="524.86145632" i="551.824" sn="2.2623" a="26.6958" fwhm="0.0596111" res="8804.76" algo="Sum"/><pk mz="525.28942972" i="1985.73" sn="8.14026" a="81.2073" fwhm="0.0437428" res="12008.6" algo="Sum"/><pk mz="525.33721086" i="2257.03" sn="9.25152" a="67.5184" fwhm="0.0409233" res="12837.1" algo="Sum"/><pk mz="525.37124717" i="8629.56" sn="35.3752" a="257.346" fwhm="0.0269802" res="19472.5" algo="Sum"/><pk mz="526.29100483" i="1231.92" sn="5.03738" a="45.9405" fwhm="0.035634" res="14769.3" algo="Sum"/><pk mz="526.33647364" i="891.386" sn="3.64491" a="27.7163" fwhm="0.0452404" res="11634.2" algo="Sum"/><pk mz="526.37437808" i="1805.79" sn="7.38394" a="58.2552" fwhm="0.031893" res="16504.4" algo="Sum"/><pk mz="526.68107514" i="783.39" sn="3.20308" a="24.2498" fwhm="0.0272391" res="19335.5" algo="Sum"/><pk mz="526.77039582" i="1068.62" sn="4.36881" a="42.5918" fwhm="0.0323357" res="16290.7" algo="Sum"/><pk mz="526.85070691" i="399.859" sn="1.63473" a="9.77432" fwhm="0.0316839" res="16628.4" algo="Sum"/><pk mz="527.09023603" i="781.812" sn="3.18731" a="27.1838" fwhm="0.0332509" res="15851.9" algo="Sum"/><pk mz="527.32819147" i="1072.97" sn="4.37046" a="42.2704" fwhm="0.0546504" res="9649.12" algo="Sum"/><pk mz="527.37506212" i="689.263" sn="2.80795" a="23.9896" fwhm="0.0491697" res="10725.6" algo="Sum"/><pk mz="528.30894721" i="450.711" sn="1.82972" a="19.0098" fwhm="0.0471279" res="11210.1" algo="Sum"/><pk mz="528.33867029" i="563.704" sn="2.28844" a="17.1757" fwhm="0.0416448" res="12686.8" algo="Sum"/><pk mz="528.67834832" i="424.704" sn="1.72329" a="13.5412" fwhm="0.0295111" res="17914.5" algo="Sum"/><pk mz="528.76614288" i="1270.04" sn="5.14541" a="41.8737" fwhm="0.0306288" res="17263.7" algo="Sum"/><pk mz="528.81159531" i="683.167" sn="2.7644" a="23.7741" fwhm="0.0453765" res="11653.9" algo="Sum"/><pk mz="528.88613252" i="2164.69" sn="8.75152" a="78.8315" fwhm="0.0299918" res="17634.4" algo="Sum"/><pk mz="528.95072532" i="1251.62" sn="5.06034" a="44.1136" fwhm="0.0286484" res="18463.5" algo="Sum"/><pk mz="529.33350125" i="850.29" sn="3.43599" a="48.115" fwhm="0.0685763" res="7718.9" algo="Sum"/><pk mz="529.38932193" i="481.263" sn="1.94477" a="8.50378" fwhm="0.0318677" res="16612.1" algo="Sum"/><pk mz="529.40223925" i="522.353" sn="2.11081" a="21.003" fwhm="0.0435349" res="12160.4" algo="Sum"/><pk mz="529.49236477" i="509.23" sn="2.05769" a="16.5682" fwhm="0.0329233" res="16082.6" algo="Sum"/><pk mz="529.52837572" i="720.439" sn="2.91125" a="22.0965" fwhm="0.0281869" res="18786.4" algo="Sum"/><pk mz="529.88765424" i="450.667" sn="1.81648" a="18.7019" fwhm="0.0444613" res="11917.9" algo="Sum"/><pk mz="530.32199978" i="765.642" sn="3.08225" a="24.8963" fwhm="0.0310334" res="17088.7" algo="Sum"/><pk mz="530.35515712" i="1145.85" sn="4.61247" a="40.5977" fwhm="0.0346561" res="15303.4" algo="Sum"/><pk mz="530.62874120" i="569.226" sn="2.28645" a="16.7552" fwhm="0.0237777" res="22316.2" algo="Sum"/><pk mz="530.76577968" i="691.725" sn="2.77457" a="27.5086" fwhm="0.038283" res="13864.3" algo="Sum"/><pk mz="530.80791111" i="616.191" sn="2.47166" a="17.4761" fwhm="0.0358109" res="14822.5" algo="Sum"/><pk mz="530.84760226" i="1038.13" sn="4.16472" a="28.1824" fwhm="0.0326625" res="16252.5" algo="Sum"/><pk mz="530.88323861" i="1811.38" sn="7.26647" a="62.7178" fwhm="0.030429" res="17446.6" algo="Sum"/><pk mz="530.94834371" i="570.547" sn="2.28869" a="17.5583" fwhm="0.0413716" res="12833.7" algo="Sum"/><pk mz="530.96846821" i="508.988" sn="2.04175" a="8.1543" fwhm="0.0181757" res="29213" algo="Sum"/><pk mz="530.98935117" i="446.155" sn="1.78966" a="15.5555" fwhm="0.0415039" res="12793.7" algo="Sum"/><pk mz="531.25641700" i="525.111" sn="2.10529" a="28.2919" fwhm="0.0381403" res="13929" algo="Sum"/><pk mz="531.34703916" i="1476.57" sn="5.91972" a="77.126" fwhm="0.0461334" res="11517.6" algo="Sum"/><pk mz="531.40407860" i="4191.17" sn="16.8025" a="144.854" fwhm="0.0286951" res="18519" algo="Sum"/><pk mz="531.50375450" i="566.021" sn="2.26788" a="16.8917" fwhm="0.0380608" res="13964.6" algo="Sum"/><pk mz="531.88867727" i="536.643" sn="2.14388" a="20.9861" fwhm="0.0364546" res="14590.4" algo="Sum"/><pk mz="532.27871770" i="1039.38" sn="4.14655" a="38.1764" fwhm="0.0336962" res="15796.4" algo="Sum"/><pk mz="532.33530479" i="2801.75" sn="11.1789" a="108.084" fwhm="0.0315621" res="16866.3" algo="Sum"/><pk mz="532.40735674" i="1643.08" sn="6.54833" a="48.2493" fwhm="0.0345888" res="15392.5" algo="Sum"/><pk mz="532.43201499" i="1399.32" sn="5.57279" a="44.3805" fwhm="0.0323943" res="16436" algo="Sum"/><pk mz="532.62775271" i="515.16" sn="2.04522" a="16.3368" fwhm="0.0258046" res="20640.8" algo="Sum"/><pk mz="532.71530626" i="901.159" sn="3.57791" a="29.3182" fwhm="0.0292378" res="18220.1" algo="Sum"/><pk mz="532.77001349" i="403.585" sn="1.60231" a="9.99985" fwhm="0.0409642" res="13005.7" algo="Sum"/><pk mz="532.80567651" i="478.609" sn="1.90001" a="17.8598" fwhm="0.0531673" res="10021.3" algo="Sum"/><pk mz="532.84116470" i="484.121" sn="1.92186" a="13.8955" fwhm="0.0409672" res="13006.5" algo="Sum"/><pk mz="532.88892206" i="995.093" sn="3.94904" a="38.5998" fwhm="0.0469482" res="11350.6" algo="Sum"/><pk mz="532.96359935" i="610.858" sn="2.42366" a="23.5279" fwhm="0.0394641" res="13505" algo="Sum"/><pk mz="533.08677889" i="399.497" sn="1.58473" a="17.2679" fwhm="0.0353095" res="15097.5" algo="Sum"/><pk mz="533.28378804" i="606.382" sn="2.40379" a="20.64" fwhm="0.0425559" res="12531.4" algo="Sum"/><pk mz="533.33971141" i="1778.13" sn="7.04534" a="83.1472" fwhm="0.046804" res="11395.2" algo="Sum"/><pk mz="533.38117092" i="924.586" sn="3.66022" a="16.1113" fwhm="0.0227712" res="23423.5" algo="Sum"/><pk mz="533.39386737" i="929.825" sn="3.67986" a="24.234" fwhm="0.0522813" res="10202.4" algo="Sum"/><pk mz="533.43816362" i="790.859" sn="3.1282" a="29.0649" fwhm="0.0386683" res="13795.2" algo="Sum"/><pk mz="534.29257448" i="31859.6" sn="125.595" a="933.425" fwhm="0.0250762" res="21306.7" algo="Sum"/><pk mz="534.38448272" i="537.306" sn="2.11807" a="22.4402" fwhm="0.0392722" res="13607.2" algo="Sum"/><pk mz="534.71192587" i="1313.38" sn="5.17338" a="41.0386" fwhm="0.0276911" res="19309.9" algo="Sum"/><pk mz="534.75772383" i="407.342" sn="1.60447" a="13.7668" fwhm="0.0377179" res="14177.8" algo="Sum"/><pk mz="534.82741443" i="410.033" sn="1.61459" a="13.3715" fwhm="0.0445537" res="12004.1" algo="Sum"/><pk mz="534.89594732" i="3242.54" sn="12.7685" a="115.667" fwhm="0.028368" res="18855.6" algo="Sum"/><pk mz="535.29603655" i="9113.89" sn="35.8886" a="280.716" fwhm="0.0262563" res="20387.3" algo="Sum"/><pk mz="535.37572008" i="2330.68" sn="9.17773" a="100.666" fwhm="0.0335229" res="15970.5" algo="Sum"/><pk mz="535.89653592" i="750.801" sn="2.95491" a="32.0967" fwhm="0.0318461" res="16827.7" algo="Sum"/><pk mz="536.29422830" i="3900.97" sn="15.3493" a="135.841" fwhm="0.0296352" res="18096.5" algo="Sum"/><pk mz="536.37891518" i="989.541" sn="3.89309" a="51.4081" fwhm="0.0442175" res="12130.5" algo="Sum"/><pk mz="536.71078666" i="935.936" sn="3.67793" a="30.3677" fwhm="0.0313394" res="17125.7" algo="Sum"/><pk mz="536.75205968" i="479.728" sn="1.88518" a="13.4036" fwhm="0.0411174" res="13054.1" algo="Sum"/><pk mz="536.79755069" i="1338.59" sn="5.26024" a="56.7735" fwhm="0.0320662" res="16740.3" algo="Sum"/><pk mz="536.89251470" i="2431.77" sn="9.55495" a="91.261" fwhm="0.0297841" res="18026.1" algo="Sum"/><pk mz="537.29680405" i="1502.12" sn="5.90233" a="56.2419" fwhm="0.0454523" res="11821.1" algo="Sum"/><pk mz="537.39249115" i="395507" sn="1553.96" a="8026.54" fwhm="0.0173256" res="31017.3" algo="Sum"/><pk mz="537.89472393" i="584.191" sn="2.29446" a="27.9491" fwhm="0.0512873" res="10487.9" algo="Sum"/><pk mz="538.29778407" i="511.729" sn="2.00787" a="14.8096" fwhm="0.0411763" res="13073" algo="Sum"/><pk mz="538.39534868" i="121269" sn="475.849" a="3045.37" fwhm="0.0219149" res="24567.5" algo="Sum"/><pk mz="538.66105312" i="495.124" sn="1.94164" a="17.3308" fwhm="0.0308226" res="17476.2" algo="Sum"/><pk mz="538.75091869" i="426.056" sn="1.6704" a="12.4284" fwhm="0.0455122" res="11837.5" algo="Sum"/><pk mz="538.79533093" i="1236.52" sn="4.8475" a="42.4317" fwhm="0.0336232" res="16024.5" algo="Sum"/><pk mz="538.83881908" i="791.421" sn="3.10259" a="24.609" fwhm="0.0397511" res="13555.3" algo="Sum"/><pk mz="538.89520057" i="827.977" sn="3.2449" a="45.9783" fwhm="0.0488908" res="11022.4" algo="Sum"/><pk mz="538.97886797" i="1415.74" sn="5.54763" a="49.2396" fwhm="0.0286692" res="18799.9" algo="Sum"/><pk mz="539.10252960" i="1038.3" sn="4.06749" a="39.4119" fwhm="0.0295224" res="18260.8" algo="Sum"/><pk mz="539.28913534" i="857.217" sn="3.35671" a="24.5188" fwhm="0.0366355" res="14720.4" algo="Sum"/><pk mz="539.39433063" i="33703" sn="131.989" a="1077.91" fwhm="0.0288119" res="18721.2" algo="Sum"/><pk mz="539.48033260" i="425.113" sn="1.66518" a="17.0854" fwhm="0.0436397" res="12362.1" algo="Sum"/><pk mz="540.30210287" i="709.449" sn="2.76993" a="32.6318" fwhm="0.0572137" res="9443.58" algo="Sum"/><pk mz="540.39428778" i="7769.17" sn="30.3337" a="282.816" fwhm="0.0303594" res="17799.9" algo="Sum"/><pk mz="540.49371591" i="597.244" sn="2.33185" a="21.9764" fwhm="0.0296895" res="18204.9" algo="Sum"/><pk mz="540.65825549" i="782.249" sn="3.05272" a="25.0492" fwhm="0.0277086" res="19512.3" algo="Sum"/><pk mz="540.79454265" i="639.152" sn="2.49124" a="28.535" fwhm="0.0454749" res="11892.2" algo="Sum"/><pk mz="540.83310735" i="675.653" sn="2.63284" a="27.2709" fwhm="0.0383315" res="14109.4" algo="Sum"/><pk mz="540.89987853" i="414.323" sn="1.61401" a="18.1855" fwhm="0.0400717" res="13498.3" algo="Sum"/><pk mz="541.11661188" i="758.664" sn="2.95369" a="35.1515" fwhm="0.0301626" res="17940" algo="Sum"/><pk mz="541.25984634" i="1216.21" sn="4.73501" a="44.686" fwhm="0.0396914" res="13636.7" algo="Sum"/><pk mz="541.29537311" i="798.145" sn="3.10777" a="17.7189" fwhm="0.0275275" res="19663.8" algo="Sum"/><pk mz="541.33531881" i="1011.94" sn="3.93995" a="40.4839" fwhm="0.0550566" res="9832.35" algo="Sum"/><pk mz="541.39071917" i="2230.05" sn="8.68122" a="95.979" fwhm="0.0385609" res="14039.9" algo="Sum"/><pk mz="542.31839961" i="32763.5" sn="127.062" a="911.369" fwhm="0.0250347" res="21662.7" algo="Sum"/><pk mz="542.65496732" i="744.447" sn="2.88577" a="23.695" fwhm="0.0264617" res="20507.2" algo="Sum"/><pk mz="542.74419024" i="1265.77" sn="4.90481" a="45.2838" fwhm="0.029954" res="18119.3" algo="Sum"/><pk mz="542.80047560" i="396.556" sn="1.53658" a="6.94272" fwhm="0.0183769" res="29537.1" algo="Sum"/><pk mz="542.82289381" i="497.206" sn="1.92622" a="23.6095" fwhm="0.0646207" res="8400.14" algo="Sum"/><pk mz="542.87851637" i="469.099" sn="1.817" a="17.7076" fwhm="0.0497973" res="10901.8" algo="Sum"/><pk mz="542.92269983" i="530.656" sn="2.05543" a="20.6605" fwhm="0.0408854" res="13279.1" algo="Sum"/><pk mz="543.06344915" i="477.631" sn="1.84929" a="18.7634" fwhm="0.0459775" res="11811.5" algo="Sum"/><pk mz="543.11170359" i="406.242" sn="1.57293" a="19.7679" fwhm="0.0485619" res="11183.9" algo="Sum"/><pk mz="543.26695742" i="425.347" sn="1.64543" a="18.9132" fwhm="0.0368" res="14762.7" algo="Sum"/><pk mz="543.32173399" i="10278.8" sn="39.7635" a="321.768" fwhm="0.0264104" res="20572.2" algo="Sum"/><pk mz="543.39760599" i="1023.47" sn="3.95971" a="41.6233" fwhm="0.0416588" res="13044" algo="Sum"/><pk mz="543.44151434" i="562.685" sn="2.17655" a="25.1914" fwhm="0.0540721" res="10050.3" algo="Sum"/><pk mz="543.54376395" i="572.502" sn="2.21019" a="19.2114" fwhm="0.0308779" res="17603" algo="Sum"/><pk mz="544.33399506" i="29390.4" sn="113.22" a="849.822" fwhm="0.025698" res="21181.9" algo="Sum"/><pk mz="544.74191631" i="1577.85" sn="6.06733" a="53.3347" fwhm="0.0274753" res="19826.6" algo="Sum"/><pk mz="544.80320779" i="635.255" sn="2.44277" a="29.6521" fwhm="0.0575478" res="9466.98" algo="Sum"/><pk mz="544.85748170" i="834.628" sn="3.20937" a="36.4902" fwhm="0.0571884" res="9527.41" algo="Sum"/><pk mz="544.92254767" i="1224.47" sn="4.70709" a="50.2158" fwhm="0.0348606" res="15631.5" algo="Sum"/><pk mz="545.33773439" i="8975.08" sn="34.4273" a="296.925" fwhm="0.0275216" res="19814.9" algo="Sum"/><pk mz="545.41887563" i="3326.92" sn="12.7357" a="124.058" fwhm="0.0292819" res="18626.5" algo="Sum"/><pk mz="545.49726012" i="486.509" sn="1.8622" a="17.0265" fwhm="0.0438198" res="12448.6" algo="Sum"/><pk mz="545.81637923" i="406.902" sn="1.55691" a="20.7184" fwhm="0.0418724" res="13035.2" algo="Sum"/><pk mz="546.34934015" i="36281.8" sn="138.625" a="1051.47" fwhm="0.0251391" res="21733.1" algo="Sum"/><pk mz="546.42027112" i="1446.35" sn="5.52619" a="55.9462" fwhm="0.0398145" res="13724.2" algo="Sum"/><pk mz="546.73722719" i="947.484" sn="3.61891" a="31.5724" fwhm="0.0311266" res="17564.9" algo="Sum"/><pk mz="546.78037033" i="468.758" sn="1.79057" a="13.7943" fwhm="0.0414997" res="13175.5" algo="Sum"/><pk mz="546.82697190" i="1577.9" sn="6.02713" a="50.668" fwhm="0.0384386" res="14226" algo="Sum"/><pk mz="546.91764677" i="702.521" sn="2.68349" a="30.5174" fwhm="0.033697" res="16230.5" algo="Sum"/><pk mz="547.22714137" i="431.628" sn="1.64711" a="23.6365" fwhm="0.0379915" res="14403.9" algo="Sum"/><pk mz="547.35307689" i="11010.8" sn="42.0039" a="404.055" fwhm="0.0278021" res="19687.5" algo="Sum"/><pk mz="547.42427908" i="912.296" sn="3.48024" a="31.7578" fwhm="0.0414895" res="13194.3" algo="Sum"/><pk mz="547.47014920" i="509.957" sn="1.9455" a="13.8417" fwhm="0.038333" res="14282" algo="Sum"/><pk mz="548.27141065" i="912.515" sn="3.47742" a="25.852" fwhm="0.0348069" res="15751.8" algo="Sum"/><pk mz="548.30836133" i="1032.82" sn="3.93605" a="32.7375" fwhm="0.0430166" res="12746.4" algo="Sum"/><pk mz="548.35743021" i="2493.21" sn="9.50341" a="107.138" fwhm="0.0360397" res="15215.4" algo="Sum"/><pk mz="548.42736008" i="401.074" sn="1.52839" a="12.305" fwhm="0.0365461" res="15006.4" algo="Sum"/><pk mz="548.60217894" i="444.198" sn="1.692" a="15.2195" fwhm="0.0347323" res="15795.2" algo="Sum"/><pk mz="548.68885603" i="726.944" sn="2.7686" a="23.8643" fwhm="0.0307347" res="17852.4" algo="Sum"/><pk mz="548.74297008" i="407.538" sn="1.55188" a="14.1266" fwhm="0.0474248" res="11570.8" algo="Sum"/><pk mz="548.78610549" i="451.474" sn="1.71894" a="13.8491" fwhm="0.0424271" res="12934.8" algo="Sum"/><pk mz="548.82511618" i="1163.23" sn="4.4286" a="40.8164" fwhm="0.0388126" res="14140.4" algo="Sum"/><pk mz="548.87659623" i="877.573" sn="3.34113" a="49.9167" fwhm="0.0669478" res="8198.58" algo="Sum"/><pk mz="548.93261418" i="444.943" sn="1.69393" a="16.7445" fwhm="0.0394595" res="13911.3" algo="Sum"/><pk mz="549.07065420" i="614.108" sn="2.3383" a="24.7514" fwhm="0.0393378" res="13957.9" algo="Sum"/><pk mz="549.27574128" i="534.678" sn="2.03582" a="20.0947" fwhm="0.0415115" res="13231.9" algo="Sum"/><pk mz="549.31254519" i="820.576" sn="3.12476" a="26.6827" fwhm="0.0399266" res="13758" algo="Sum"/><pk mz="549.37035170" i="1197.23" sn="4.5575" a="59.2948" fwhm="0.0639854" res="8585.86" algo="Sum"/><pk mz="549.45496554" i="404.332" sn="1.53924" a="1.85804" fwhm="0.0088867" res="61828.9" algo="Sum"/><pk mz="549.48397345" i="693.215" sn="2.63887" a="27.0875" fwhm="0.0469732" res="11697.8" algo="Sum"/><pk mz="549.78569331" i="1059.41" sn="4.02882" a="40.5577" fwhm="0.0296745" res="18527.2" algo="Sum"/><pk mz="550.28757370" i="1052.07" sn="3.99738" a="43.0354" fwhm="0.0376014" res="14634.8" algo="Sum"/><pk mz="550.38266501" i="846.822" sn="3.21739" a="36.0358" fwhm="0.0429736" res="12807.5" algo="Sum"/><pk mz="550.62376911" i="705.422" sn="2.67891" a="20.0791" fwhm="0.0330891" res="16640.6" algo="Sum"/><pk mz="550.68602857" i="1056.21" sn="4.01048" a="35.8897" fwhm="0.0280674" res="19620.1" algo="Sum"/><pk mz="550.78611365" i="546.248" sn="2.07399" a="22.9755" fwhm="0.0545087" res="10104.5" algo="Sum"/><pk mz="550.82182739" i="485.955" sn="1.84507" a="11.1347" fwhm="0.0323024" res="17052" algo="Sum"/><pk mz="550.86971343" i="2152.67" sn="8.1693" a="93.1865" fwhm="0.0346933" res="15878.3" algo="Sum"/><pk mz="550.99381793" i="515.206" sn="1.95377" a="18.4739" fwhm="0.0378063" res="14574.1" algo="Sum"/><pk mz="551.29984522" i="592.557" sn="2.24679" a="26.1649" fwhm="0.0504179" res="10934.6" algo="Sum"/><pk mz="551.35013725" i="2570.18" sn="9.7453" a="106.756" fwhm="0.0351011" res="15707.5" algo="Sum"/><pk mz="551.40421655" i="1220.15" sn="4.62565" a="38.5182" fwhm="0.0408124" res="13510.7" algo="Sum"/><pk mz="551.49843630" i="649.229" sn="2.46096" a="23.0154" fwhm="0.0303217" res="18188.2" algo="Sum"/><pk mz="551.87026291" i="550.493" sn="2.08371" a="30.0937" fwhm="0.0494539" res="11159.3" algo="Sum"/><pk mz="552.35405477" i="1002.94" sn="3.79319" a="43.1208" fwhm="0.0392554" res="14070.8" algo="Sum"/><pk mz="552.40276812" i="587.574" sn="2.22219" a="25.2285" fwhm="0.0539213" res="10244.6" algo="Sum"/><pk mz="552.68409416" i="812.483" sn="3.07141" a="25.5674" fwhm="0.0285166" res="19381.1" algo="Sum"/><pk mz="552.73587462" i="424.788" sn="1.60379" a="10.8667" fwhm="0.0228947" res="24142.5" algo="Sum"/><pk mz="552.77281300" i="1685.36" sn="6.35836" a="63.6033" fwhm="0.029111" res="18988.5" algo="Sum"/><pk mz="552.86667214" i="1623.44" sn="6.12181" a="71.4563" fwhm="0.039119" res="14133" algo="Sum"/><pk mz="553.36654596" i="282286" sn="1063.52" a="7106.09" fwhm="0.0212104" res="26089.4" algo="Sum"/><pk mz="553.45347750" i="6691.08" sn="25.2089" a="230.177" fwhm="0.0370613" res="14933.5" algo="Sum"/><pk mz="553.86586282" i="512.707" sn="1.92752" a="17.7444" fwhm="0.0361975" res="15301.2" algo="Sum"/><pk mz="553.87915880" i="505.93" sn="1.90201" a="17.6705" fwhm="0.0234228" res="23647" algo="Sum"/><pk mz="554.36933702" i="90113" sn="338.347" a="2717.61" fwhm="0.0260274" res="21299.5" algo="Sum"/><pk mz="554.45667978" i="3007.03" sn="11.2918" a="114.972" fwhm="0.0349994" res="15841.9" algo="Sum"/><pk mz="554.67948626" i="397.437" sn="1.48841" a="16.2685" fwhm="0.0440693" res="12586.5" algo="Sum"/><pk mz="554.77053616" i="1652.03" sn="6.18478" a="58.3513" fwhm="0.0326894" res="16971" algo="Sum"/><pk mz="554.80423246" i="671.869" sn="2.51538" a="22.868" fwhm="0.0414081" res="13398.4" algo="Sum"/><pk mz="554.89511284" i="1733" sn="6.48959" a="58.5187" fwhm="0.0408859" res="13571.8" algo="Sum"/><pk mz="554.95138256" i="1251.43" sn="4.68626" a="49.6732" fwhm="0.03496" res="15873.9" algo="Sum"/><pk mz="555.06983861" i="808.643" sn="3.02741" a="32.5001" fwhm="0.0339982" res="16326.4" algo="Sum"/><pk mz="555.28551478" i="623.4" sn="2.3337" a="24.4428" fwhm="0.0471439" res="11778.5" algo="Sum"/><pk mz="555.36602261" i="44028.9" sn="164.822" a="1482.52" fwhm="0.0291739" res="19036.4" algo="Sum"/><pk mz="555.45802444" i="893.213" sn="3.34361" a="27.8984" fwhm="0.0379874" res="14622.2" algo="Sum"/><pk mz="555.50844822" i="509.992" sn="1.90903" a="17.0443" fwhm="0.0476683" res="11653.6" algo="Sum"/><pk mz="555.79010894" i="426.551" sn="1.59703" a="22.9696" fwhm="0.0555605" res="10003.3" algo="Sum"/><pk mz="555.89700173" i="476.321" sn="1.78257" a="21.7378" fwhm="0.0527987" res="10528.6" algo="Sum"/><pk mz="556.29933784" i="479.118" sn="1.79052" a="23.5152" fwhm="0.0558027" res="9969.04" algo="Sum"/><pk mz="556.36724507" i="12409.3" sn="46.3743" a="417.625" fwhm="0.0298114" res="18662.9" algo="Sum"/><pk mz="556.63236570" i="524.696" sn="1.95812" a="17.7433" fwhm="0.0306934" res="18135.2" algo="Sum"/><pk mz="556.76771209" i="916.212" sn="3.41919" a="33.4989" fwhm="0.0383689" res="14510.9" algo="Sum"/><pk mz="556.80387047" i="782.966" sn="2.92193" a="27.2195" fwhm="0.0430836" res="12923.8" algo="Sum"/><pk mz="556.85685437" i="1540.89" sn="5.75153" a="48.3435" fwhm="0.0384658" res="14476.7" algo="Sum"/><pk mz="556.89352089" i="1788.36" sn="6.67519" a="57.4016" fwhm="0.0336438" res="16552.6" algo="Sum"/><pk mz="556.94287373" i="419.649" sn="1.56639" a="15.5542" fwhm="0.0474057" res="11748.4" algo="Sum"/><pk mz="557.09114307" i="1116.8" sn="4.16786" a="42.0653" fwhm="0.0301082" res="18503" algo="Sum"/><pk mz="557.30913839" i="791.107" sn="2.95124" a="25.8198" fwhm="0.0501308" res="11117.1" algo="Sum"/><pk mz="557.36768892" i="3447.23" sn="12.8532" a="142.996" fwhm="0.0356691" res="15626.1" algo="Sum"/><pk mz="557.43600214" i="592.651" sn="2.20966" a="19.1398" fwhm="0.0465579" res="11973" algo="Sum"/><pk mz="557.52377682" i="511.069" sn="1.90548" a="18.276" fwhm="0.0481194" res="11586.2" algo="Sum"/><pk mz="557.55890066" i="595.592" sn="2.22062" a="21.3095" fwhm="0.0356462" res="15641.5" algo="Sum"/><pk mz="557.80562875" i="411.987" sn="1.53609" a="20.373" fwhm="0.0552324" res="10099.2" algo="Sum"/><pk mz="557.88882153" i="501.019" sn="1.86784" a="19.5316" fwhm="0.0524608" res="10634.4" algo="Sum"/><pk mz="558.09241819" i="580.305" sn="2.16175" a="24.1911" fwhm="0.0331115" res="16854.9" algo="Sum"/><pk mz="558.29189174" i="9086.66" sn="33.776" a="273.889" fwhm="0.0266651" res="20937.2" algo="Sum"/><pk mz="558.36521128" i="951.712" sn="3.53761" a="50.8872" fwhm="0.0545009" res="10245.1" algo="Sum"/><pk mz="558.62992743" i="501.49" sn="1.86378" a="18.2694" fwhm="0.0329047" res="16977.2" algo="Sum"/><pk mz="558.71719618" i="996.245" sn="3.70215" a="34.9311" fwhm="0.0308051" res="18137.2" algo="Sum"/><pk mz="558.76219885" i="417.965" sn="1.55344" a="8.91955" fwhm="0.027968" res="19978.7" algo="Sum"/><pk mz="558.81472410" i="590.123" sn="2.19349" a="26.0453" fwhm="0.0515545" res="10839.3" algo="Sum"/><pk mz="558.85152162" i="842.543" sn="3.13173" a="27.7469" fwhm="0.0402701" res="13877.6" algo="Sum"/><pk mz="558.89458801" i="959.192" sn="3.56531" a="39.2964" fwhm="0.0417395" res="13390.1" algo="Sum"/><pk mz="559.08971714" i="494.823" sn="1.83886" a="21.1088" fwhm="0.0441125" res="12674.2" algo="Sum"/><pk mz="559.29599572" i="3074.85" sn="11.4275" a="112.251" fwhm="0.031167" res="17945.1" algo="Sum"/><pk mz="559.36837866" i="759.764" sn="2.82361" a="22.1723" fwhm="0.0403899" res="13849.2" algo="Sum"/><pk mz="559.38850978" i="791.398" sn="2.94117" a="35.2131" fwhm="0.0540391" res="10351.6" algo="Sum"/><pk mz="559.46621272" i="401.42" sn="1.49157" a="13.9902" fwhm="0.0466428" res="11994.7" algo="Sum"/><pk mz="559.51668459" i="560.132" sn="2.08097" a="19.515" fwhm="0.0483534" res="11571.4" algo="Sum"/><pk mz="560.30600593" i="6885.06" sn="25.5611" a="238.373" fwhm="0.0295413" res="18966.9" algo="Sum"/><pk mz="560.36372811" i="630.6" sn="2.34174" a="19.3108" fwhm="0.0466803" res="12004.3" algo="Sum"/><pk mz="560.40002656" i="421.791" sn="1.56654" a="10.651" fwhm="0.0373454" res="15005.9" algo="Sum"/><pk mz="560.49664646" i="433.951" sn="1.61126" a="21.2085" fwhm="0.0584302" res="9592.58" algo="Sum"/><pk mz="560.71429572" i="1251.68" sn="4.6424" a="42.3439" fwhm="0.0306395" res="18300.4" algo="Sum"/><pk mz="560.76641390" i="534.684" sn="1.98311" a="21.6543" fwhm="0.0571688" res="9808.96" algo="Sum"/><pk mz="560.81400478" i="521.753" sn="1.93502" a="17.1747" fwhm="0.0466986" res="12009.2" algo="Sum"/><pk mz="560.83137440" i="474.186" sn="1.75842" a="8.20267" fwhm="0.0186799" res="30023.2" algo="Sum"/><pk mz="560.89202159" i="740.244" sn="2.74491" a="44.1141" fwhm="0.0536151" res="10461.5" algo="Sum"/><pk mz="561.08424317" i="730.493" sn="2.7098" a="29.126" fwhm="0.0332377" res="16881" algo="Sum"/><pk mz="561.31061696" i="2353.89" sn="8.7325" a="104.483" fwhm="0.0350008" res="16037.1" algo="Sum"/><pk mz="561.40438750" i="1316.07" sn="4.88201" a="77.9785" fwhm="0.056149" res="9998.48" algo="Sum"/><pk mz="561.44643965" i="490.68" sn="1.82017" a="10.1171" fwhm="0.0280354" res="20026.3" algo="Sum"/><pk mz="561.47668628" i="444.176" sn="1.64755" a="21.3607" fwhm="0.0541535" res="10368.2" algo="Sum"/><pk mz="562.32243865" i="9579.17" sn="35.4482" a="330.013" fwhm="0.0287981" res="19526.4" algo="Sum"/><pk mz="562.40680591" i="662.33" sn="2.45106" a="23.2677" fwhm="0.0410435" res="13702.7" algo="Sum"/><pk mz="562.56768269" i="487.775" sn="1.80425" a="24.201" fwhm="0.0457456" res="12297.7" algo="Sum"/><pk mz="562.71113724" i="788.06" sn="2.91415" a="28.3853" fwhm="0.0358314" res="15704.4" algo="Sum"/><pk mz="562.75989007" i="515.238" sn="1.90515" a="12.5192" fwhm="0.0349921" res="16082.5" algo="Sum"/><pk mz="562.80169383" i="1843.13" sn="6.81507" a="75.8231" fwhm="0.0323184" res="17414.3" algo="Sum"/><pk mz="562.88944664" i="633.484" sn="2.34221" a="25.5833" fwhm="0.0536543" res="10491" algo="Sum"/><pk mz="563.32635797" i="3172.13" sn="11.7175" a="140.665" fwhm="0.0316801" res="17781.7" algo="Sum"/><pk mz="563.40471196" i="580.397" sn="2.14337" a="9.89778" fwhm="0.0187225" res="30092.5" algo="Sum"/><pk mz="563.42425389" i="633.658" sn="2.33967" a="24.6039" fwhm="0.0514881" res="10942.8" algo="Sum"/><pk mz="563.45792819" i="562.748" sn="2.07767" a="16.6127" fwhm="0.0364328" res="15465.7" algo="Sum"/><pk mz="564.31398286" i="1737.32" sn="6.39285" a="96.2362" fwhm="0.0480684" res="11739.8" algo="Sum"/><pk mz="564.40581272" i="401.321" sn="1.47688" a="9.81028" fwhm="0.0341418" res="16531.2" algo="Sum"/><pk mz="564.66644755" i="482.201" sn="1.77345" a="17.8584" fwhm="0.0390573" res="14457.4" algo="Sum"/><pk mz="564.75806354" i="431.919" sn="1.5875" a="11.5034" fwhm="0.042176" res="13390.5" algo="Sum"/><pk mz="564.79845289" i="1455.46" sn="5.34852" a="56.8002" fwhm="0.0322301" res="17523.9" algo="Sum"/><pk mz="564.87057786" i="809.583" sn="2.97537" a="32.4643" fwhm="0.0538437" res="10490.9" algo="Sum"/><pk mz="564.96682363" i="429.071" sn="1.57664" a="17.2357" fwhm="0.0436531" res="12942.2" algo="Sum"/><pk mz="565.03034251" i="435.276" sn="1.59907" a="13.205" fwhm="0.0375281" res="15056.2" algo="Sum"/><pk mz="565.04204356" i="437.772" sn="1.60824" a="10.8723" fwhm="0.0376824" res="14994.8" algo="Sum"/><pk mz="565.26472784" i="459.983" sn="1.68932" a="18.4688" fwhm="0.0472795" res="11955.8" algo="Sum"/><pk mz="565.31781867" i="878.327" sn="3.22557" a="41.4999" fwhm="0.0566007" res="9987.82" algo="Sum"/><pk mz="565.34000710" i="758.95" sn="2.78717" a="14.1332" fwhm="0.0271114" res="20852.5" algo="Sum"/><pk mz="565.38265543" i="1005.15" sn="3.69132" a="12.735" fwhm="0.0140665" res="40193.4" algo="Sum"/><pk mz="565.42188524" i="5820.78" sn="21.3746" a="204.189" fwhm="0.0289027" res="19563" algo="Sum"/><pk mz="565.87091011" i="443.131" sn="1.62333" a="18.7668" fwhm="0.0462093" res="12245.8" algo="Sum"/><pk mz="566.31749024" i="8888.24" sn="32.5438" a="274.331" fwhm="0.0276978" res="20446.3" algo="Sum"/><pk mz="566.42526631" i="2319.77" sn="8.49332" a="89.9771" fwhm="0.0317076" res="17864" algo="Sum"/><pk mz="566.66291271" i="703.049" sn="2.57319" a="26.9876" fwhm="0.034963" res="16207.5" algo="Sum"/><pk mz="566.79541839" i="724.598" sn="2.65052" a="31.0057" fwhm="0.0521145" res="10876" algo="Sum"/><pk mz="566.84473840" i="859.631" sn="3.14412" a="31.2786" fwhm="0.0512767" res="11054.6" algo="Sum"/><pk mz="566.88490100" i="1366.57" sn="4.99821" a="58.0966" fwhm="0.0426391" res="13295" algo="Sum"/><pk mz="566.96371247" i="504.651" sn="1.84551" a="21.434" fwhm="0.0375027" res="15118" algo="Sum"/><pk mz="567.32524768" i="3491.22" sn="12.7502" a="114.632" fwhm="0.0361332" res="15701" algo="Sum"/><pk mz="567.41965340" i="1334.54" sn="4.87499" a="68.6518" fwhm="0.050379" res="11263" algo="Sum"/><pk mz="567.79544040" i="411.667" sn="1.49977" a="24.8988" fwhm="0.0558642" res="10163.9" algo="Sum"/><pk mz="568.33442761" i="5308.19" sn="19.32" a="198.119" fwhm="0.0312027" res="18214.3" algo="Sum"/><pk mz="568.42078185" i="883.631" sn="3.21586" a="35.8499" fwhm="0.045325" res="12541" algo="Sum"/><pk mz="568.66123290" i="622.364" sn="2.26265" a="21.9447" fwhm="0.0344623" res="16501" algo="Sum"/><pk mz="568.71603414" i="427.082" sn="1.55288" a="11.0736" fwhm="0.0333543" res="17050.8" algo="Sum"/><pk mz="568.74660401" i="1155.71" sn="4.20225" a="45.528" fwhm="0.0387837" res="14664.6" algo="Sum"/><pk mz="568.79633121" i="531.831" sn="1.93381" a="13.3208" fwhm="0.0376239" res="15117.9" algo="Sum"/><pk mz="568.84176645" i="795.375" sn="2.89209" a="38.4989" fwhm="0.0617273" res="9215.4" algo="Sum"/><pk mz="569.36051204" i="41554.4" sn="150.762" a="1234.76" fwhm="0.0265923" res="21410.8" algo="Sum"/><pk mz="569.42802049" i="9874.95" sn="35.7863" a="318.533" fwhm="0.0292685" res="19455.3" algo="Sum"/><pk mz="569.80013642" i="518.184" sn="1.87715" a="27.2099" fwhm="0.0526749" res="10817.3" algo="Sum"/><pk mz="570.36319949" i="14607.7" sn="52.8689" a="465.431" fwhm="0.0284988" res="20013.6" algo="Sum"/><pk mz="570.43194757" i="3920.27" sn="14.1884" a="136.727" fwhm="0.0292442" res="19505.8" algo="Sum"/><pk mz="570.70982256" i="426.474" sn="1.54289" a="9.29641" fwhm="0.0267005" res="21374.5" algo="Sum"/><pk mz="570.74329488" i="1302.77" sn="4.71323" a="47.5468" fwhm="0.0338124" res="16879.7" algo="Sum"/><pk mz="570.79689453" i="785.461" sn="2.84129" a="30.4637" fwhm="0.0525937" res="10852.9" algo="Sum"/><pk mz="570.86911724" i="2580.96" sn="9.33484" a="105.24" fwhm="0.0323913" res="17624.2" algo="Sum"/><pk mz="570.92225015" i="771.62" sn="2.79066" a="32.1566" fwhm="0.041871" res="13635.3" algo="Sum"/><pk mz="571.03909652" i="484.11" sn="1.75069" a="19.4372" fwhm="0.0489113" res="11675" algo="Sum"/><pk mz="571.36037656" i="7019.86" sn="25.3579" a="255.255" fwhm="0.031939" res="17889.1" algo="Sum"/><pk mz="571.43031886" i="1849.21" sn="6.67992" a="71.0873" fwhm="0.0389687" res="14663.8" algo="Sum"/><pk mz="571.57256730" i="465.195" sn="1.68092" a="15.6768" fwhm="0.0318621" res="17939" algo="Sum"/><pk mz="571.86806929" i="665.203" sn="2.404" a="29.8814" fwhm="0.0469135" res="12189.8" algo="Sum"/><pk mz="572.36296649" i="2744.74" sn="9.91696" a="101.684" fwhm="0.0295475" res="19370.9" algo="Sum"/><pk mz="572.43002287" i="665.666" sn="2.40482" a="32.6522" fwhm="0.0460424" res="12432.7" algo="Sum"/><pk mz="572.60911244" i="451.748" sn="1.63144" a="16.3426" fwhm="0.0352994" res="16221.5" algo="Sum"/><pk mz="572.74111401" i="801.921" sn="2.89445" a="26.5889" fwhm="0.043211" res="13254.5" algo="Sum"/><pk mz="572.79138345" i="672.879" sn="2.42869" a="21.081" fwhm="0.0471944" res="12136.8" algo="Sum"/><pk mz="572.83052494" i="1902.75" sn="6.86728" a="54.3951" fwhm="0.0336496" res="17023.4" algo="Sum"/><pk mz="572.86594427" i="2849.31" sn="10.2847" a="96.0393" fwhm="0.0336679" res="17015.2" algo="Sum"/><pk mz="572.97485814" i="444.067" sn="1.60327" a="16.878" fwhm="0.0443921" res="12907.1" algo="Sum"/><pk mz="573.36421484" i="1167.46" sn="4.21575" a="71.7348" fwhm="0.0557017" res="10293.5" algo="Sum"/><pk mz="573.42871907" i="784.222" sn="2.83151" a="40.2732" fwhm="0.0738892" res="7760.66" algo="Sum"/><pk mz="573.48654038" i="466.99" sn="1.68628" a="17.6566" fwhm="0.0493507" res="11620.6" algo="Sum"/><pk mz="573.52740912" i="446.244" sn="1.61115" a="19.0635" fwhm="0.0428341" res="13389.5" algo="Sum"/><pk mz="573.86844384" i="747.857" sn="2.69765" a="41.954" fwhm="0.0472759" res="12138.7" algo="Sum"/><pk mz="574.37278999" i="543.843" sn="1.96001" a="26.7143" fwhm="0.0577507" res="9945.72" algo="Sum"/><pk mz="574.60873344" i="496.333" sn="1.78788" a="16.7447" fwhm="0.0303875" res="18909.4" algo="Sum"/><pk mz="574.69453326" i="752.869" sn="2.71144" a="28.9257" fwhm="0.0406245" res="14146.5" algo="Sum"/><pk mz="574.74049442" i="426.449" sn="1.53556" a="8.85857" fwhm="0.0283651" res="20262.3" algo="Sum"/><pk mz="574.78165142" i="531.437" sn="1.91328" a="19.0785" fwhm="0.0450659" res="12754.3" algo="Sum"/><pk mz="574.82749300" i="1086.25" sn="3.91051" a="36.2223" fwhm="0.0395904" res="14519.4" algo="Sum"/><pk mz="574.86391312" i="1364.13" sn="4.9109" a="48.9183" fwhm="0.0432432" res="13293.7" algo="Sum"/><pk mz="575.28188287" i="617.095" sn="2.21984" a="29.8134" fwhm="0.0549171" res="10475.5" algo="Sum"/><pk mz="575.31218581" i="457.162" sn="1.64478" a="10.5901" fwhm="0.0406029" res="14169.2" algo="Sum"/><pk mz="575.40127380" i="853.417" sn="3.07045" a="65.4515" fwhm="0.0426329" res="13496.7" algo="Sum"/><pk mz="575.46112147" i="696.714" sn="2.50654" a="22.0549" fwhm="0.0399423" res="14407.3" algo="Sum"/><pk mz="575.49859222" i="1389.25" sn="4.99804" a="51.5016" fwhm="0.0362548" res="15873.7" algo="Sum"/><pk mz="575.86518841" i="423.182" sn="1.52035" a="26.3866" fwhm="0.0538529" res="10693.3" algo="Sum"/><pk mz="576.27630680" i="3619.79" sn="13.0036" a="118.416" fwhm="0.0288806" res="19953.7" algo="Sum"/><pk mz="576.38188714" i="408.457" sn="1.46695" a="15.3928" fwhm="0.0520763" res="11068" algo="Sum"/><pk mz="576.40577173" i="438.703" sn="1.57556" a="14.7368" fwhm="0.0366209" res="15739.8" algo="Sum"/><pk mz="576.46261680" i="615.238" sn="2.2093" a="21.3189" fwhm="0.0336158" res="17148.6" algo="Sum"/><pk mz="576.50379798" i="647.113" sn="2.32376" a="25.077" fwhm="0.0440339" res="13092.3" algo="Sum"/><pk mz="576.69200182" i="1121.99" sn="4.02937" a="38.5654" fwhm="0.0316134" res="18242" algo="Sum"/><pk mz="576.73812244" i="487.885" sn="1.75074" a="19.0202" fwhm="0.052093" res="11071.3" algo="Sum"/><pk mz="576.77478852" i="418.166" sn="1.49966" a="9.79433" fwhm="0.0284152" res="20298.1" algo="Sum"/><pk mz="576.80734509" i="480.347" sn="1.72211" a="20.5583" fwhm="0.0540775" res="10666.3" algo="Sum"/><pk mz="576.87783764" i="1873.93" sn="6.7179" a="76.5449" fwhm="0.0324141" res="17797.1" algo="Sum"/><pk mz="577.05214710" i="551.584" sn="1.978" a="20.8562" fwhm="0.0346095" res="16673.3" algo="Sum"/><pk mz="577.27971425" i="1246.93" sn="4.47086" a="54.0228" fwhm="0.0363011" res="15902.5" algo="Sum"/><pk mz="577.37190846" i="883.495" sn="3.16789" a="49.1425" fwhm="0.0587096" res="9834.37" algo="Sum"/><pk mz="577.47515583" i="765.509" sn="2.74504" a="22.4202" fwhm="0.0405961" res="14224.9" algo="Sum"/><pk mz="577.51385203" i="1970.24" sn="7.06445" a="71.3752" fwhm="0.0308522" res="18718.7" algo="Sum"/><pk mz="577.88135762" i="507.074" sn="1.816" a="22.4415" fwhm="0.0491322" res="11761.8" algo="Sum"/><pk mz="578.27489181" i="1508.96" sn="5.40168" a="50.9899" fwhm="0.0313178" res="18464.8" algo="Sum"/><pk mz="578.37499451" i="419.92" sn="1.50288" a="18.9247" fwhm="0.0447392" res="12927.7" algo="Sum"/><pk mz="578.41176848" i="436.181" sn="1.56139" a="17.0372" fwhm="0.0534974" res="10812" algo="Sum"/><pk mz="578.51726494" i="782.127" sn="2.80085" a="27.5246" fwhm="0.031671" res="18266.5" algo="Sum"/><pk mz="578.69009797" i="722.478" sn="2.58451" a="28.6325" fwhm="0.04335" res="13349.3" algo="Sum"/><pk mz="578.73737590" i="634.637" sn="2.27037" a="17.3777" fwhm="0.042695" res="13555.2" algo="Sum"/><pk mz="578.77520600" i="1417.2" sn="5.07074" a="60.4166" fwhm="0.0346394" res="16708.6" algo="Sum"/><pk mz="578.87555341" i="1668.24" sn="5.97165" a="75.8313" fwhm="0.0350992" res="16492.6" algo="Sum"/><pk mz="579.28767262" i="1968.94" sn="7.04078" a="82.1902" fwhm="0.0332195" res="17438.2" algo="Sum"/><pk mz="579.36362098" i="644.479" sn="2.30397" a="13.6304" fwhm="0.0262454" res="22074.9" algo="Sum"/><pk mz="579.42757854" i="726.952" sn="2.59898" a="35.9065" fwhm="0.058277" res="9942.65" algo="Sum"/><pk mz="579.52480265" i="412.552" sn="1.47463" a="14.9583" fwhm="0.0436674" res="13271.3" algo="Sum"/><pk mz="579.78366569" i="417.528" sn="1.49244" a="21.8467" fwhm="0.0585705" res="9898.9" algo="Sum"/><pk mz="579.84366442" i="395.67" sn="1.41389" a="11.6858" fwhm="0.0384981" res="15061.6" algo="Sum"/><pk mz="579.87706298" i="411.99" sn="1.47205" a="17.2003" fwhm="0.0607713" res="9541.96" algo="Sum"/><pk mz="580.28949510" i="1018.12" sn="3.6336" a="44.7135" fwhm="0.0411788" res="14091.9" algo="Sum"/><pk mz="580.35717007" i="448.939" sn="1.60239" a="20.8825" fwhm="0.0601696" res="9645.35" algo="Sum"/><pk mz="580.42674869" i="404.918" sn="1.44472" a="20.0052" fwhm="0.0537353" res="10801.6" algo="Sum"/><pk mz="580.55531358" i="407.934" sn="1.4525" a="20.4897" fwhm="0.0395316" res="14685.9" algo="Sum"/><pk mz="580.69830112" i="412.848" sn="1.47088" a="14.8552" fwhm="0.0487345" res="11915.6" algo="Sum"/><pk mz="580.73299678" i="510.045" sn="1.81707" a="14.814" fwhm="0.0348654" res="16656.4" algo="Sum"/><pk mz="580.77332929" i="1222.52" sn="4.35506" a="52.1906" fwhm="0.0408825" res="14205.9" algo="Sum"/><pk mz="580.83737039" i="684.65" sn="2.43898" a="12.5791" fwhm="0.01901" res="30554.2" algo="Sum"/><pk mz="580.87189618" i="897.807" sn="3.19832" a="47.9083" fwhm="0.0604711" res="9605.78" algo="Sum"/><pk mz="580.93975990" i="435.529" sn="1.55151" a="16.8489" fwhm="0.0409322" res="14192.7" algo="Sum"/><pk mz="581.29160111" i="666.791" sn="2.37271" a="30.3974" fwhm="0.0429763" res="13525.9" algo="Sum"/><pk mz="581.39676496" i="4603.45" sn="16.3658" a="174.767" fwhm="0.0356387" res="16313.6" algo="Sum"/><pk mz="581.79456501" i="591.103" sn="2.09997" a="39.2861" fwhm="0.0648614" res="8969.82" algo="Sum"/><pk mz="581.84352667" i="475.081" sn="1.68807" a="12.3714" fwhm="0.0316757" res="18368.8" algo="Sum"/><pk mz="582.29114595" i="2698.76" sn="9.56565" a="100.429" fwhm="0.0308363" res="18883.3" algo="Sum"/><pk mz="582.35553453" i="409.059" sn="1.4478" a="5.40647" fwhm="0.0142762" res="40792.1" algo="Sum"/><pk mz="582.39998391" i="1738.59" sn="6.15311" a="71.6514" fwhm="0.0383641" res="15180.9" algo="Sum"/><pk mz="582.63935038" i="787.329" sn="2.78592" a="25.8994" fwhm="0.0300616" res="19381.5" algo="Sum"/><pk mz="582.69324818" i="408.951" sn="1.4468" a="11.8486" fwhm="0.0446148" res="13060.6" algo="Sum"/><pk mz="582.76896401" i="644.775" sn="2.28097" a="26.0553" fwhm="0.0507786" res="11476.7" algo="Sum"/><pk mz="582.81826306" i="850.235" sn="3.00736" a="29.0197" fwhm="0.0473877" res="12298.9" algo="Sum"/><pk mz="582.85790942" i="1539.72" sn="5.44613" a="72.7698" fwhm="0.0400099" res="14567.8" algo="Sum"/><pk mz="583.25023411" i="4215.14" sn="14.909" a="134.005" fwhm="0.0293146" res="19896.2" algo="Sum"/><pk mz="583.31863688" i="2408.84" sn="8.5201" a="105.965" fwhm="0.041627" res="14013" algo="Sum"/><pk mz="583.39057320" i="1414.54" sn="5.00323" a="75.5418" fwhm="0.0576371" res="10121.8" algo="Sum"/><pk mz="583.46244951" i="578.544" sn="2.04607" a="25.9695" fwhm="0.0518436" res="11254.3" algo="Sum"/><pk mz="583.81205838" i="490.011" sn="1.73215" a="24.4825" fwhm="0.0536889" res="10874" algo="Sum"/><pk mz="583.86051344" i="449.1" sn="1.58726" a="17.9502" fwhm="0.0506352" res="11530.7" algo="Sum"/><pk mz="584.25592414" i="2494.44" sn="8.81255" a="81.1733" fwhm="0.0308464" res="18940.8" algo="Sum"/><pk mz="584.31309905" i="1452.34" sn="5.13093" a="74.981" fwhm="0.0548086" res="10661" algo="Sum"/><pk mz="584.38348769" i="655.69" sn="2.31618" a="21.137" fwhm="0.0476698" res="12259" algo="Sum"/><pk mz="584.63674252" i="808.054" sn="2.8536" a="24.377" fwhm="0.0290686" res="20112.3" algo="Sum"/><pk mz="584.68600650" i="437.21" sn="1.54387" a="11.6997" fwhm="0.0406389" res="14387.4" algo="Sum"/><pk mz="584.72433012" i="1013.68" sn="3.57911" a="40.9491" fwhm="0.036528" res="16007.6" algo="Sum"/><pk mz="584.77867842" i="422.46" sn="1.49148" a="7.38068" fwhm="0.0190744" res="30657.8" algo="Sum"/><pk mz="584.80997436" i="622.003" sn="2.19573" a="26.3115" fwhm="0.0512441" res="11412.2" algo="Sum"/><pk mz="584.85717078" i="586.068" sn="2.06875" a="23.3252" fwhm="0.0491997" res="11887.4" algo="Sum"/><pk mz="585.26946910" i="2210.3" sn="7.79775" a="96.9208" fwhm="0.049149" res="11908.1" algo="Sum"/><pk mz="585.33637666" i="11639.1" sn="41.0754" a="432.974" fwhm="0.0296125" res="19766.5" algo="Sum"/><pk mz="585.44266140" i="550.311" sn="1.9422" a="24.681" fwhm="0.0398555" res="14689.1" algo="Sum"/><pk mz="585.58855884" i="425.51" sn="1.50102" a="15.2448" fwhm="0.0436212" res="13424.4" algo="Sum"/><pk mz="586.30476555" i="5031.7" sn="17.7463" a="163.006" fwhm="0.0402687" res="14559.8" algo="Sum"/><pk mz="586.33738657" i="4478.31" sn="15.7959" a="157.219" fwhm="0.0361697" res="16210.7" algo="Sum"/><pk mz="586.43344966" i="523.357" sn="1.8462" a="30.188" fwhm="0.056455" res="10387.6" algo="Sum"/><pk mz="586.63461785" i="507.844" sn="1.79033" a="17.4787" fwhm="0.0320761" res="18288.8" algo="Sum"/><pk mz="586.72184025" i="1207.28" sn="4.25533" a="48.461" fwhm="0.0391241" res="14996.4" algo="Sum"/><pk mz="586.76972542" i="681.025" sn="2.40042" a="27.336" fwhm="0.0533209" res="11004.5" algo="Sum"/><pk mz="586.84281398" i="1872.98" sn="6.60106" a="81.5443" fwhm="0.03685" res="15925.2" algo="Sum"/><pk mz="586.90584128" i="947.494" sn="3.33931" a="42.1366" fwhm="0.0495849" res="11836.4" algo="Sum"/><pk mz="587.33461956" i="2910.66" sn="10.2524" a="113.384" fwhm="0.0420501" res="13967.5" algo="Sum"/><pk mz="587.45853994" i="644.757" sn="2.27083" a="28.1418" fwhm="0.0540311" res="10872.6" algo="Sum"/><pk mz="587.54699627" i="629.156" sn="2.21589" a="30.1881" fwhm="0.0476076" res="12341.5" algo="Sum"/><pk mz="587.84279795" i="524.82" sn="1.84447" a="16.3441" fwhm="0.0457208" res="12857.2" algo="Sum"/><pk mz="588.33768552" i="1107.72" sn="3.89235" a="59.9736" fwhm="0.0576996" res="10196.6" algo="Sum"/><pk mz="588.40426519" i="2115.22" sn="7.43269" a="77.0278" fwhm="0.0321287" res="18314" algo="Sum"/><pk mz="588.58108835" i="441.882" sn="1.55168" a="19.3541" fwhm="0.0531684" res="11070.1" algo="Sum"/><pk mz="588.71997587" i="893.566" sn="3.13719" a="36.0095" fwhm="0.0451672" res="13034.2" algo="Sum"/><pk mz="588.76543385" i="800.248" sn="2.80875" a="23.7191" fwhm="0.0430633" res="13672.1" algo="Sum"/><pk mz="588.80259939" i="1339.19" sn="4.69842" a="39.2541" fwhm="0.0374474" res="15723.4" algo="Sum"/><pk mz="588.83886710" i="2106.08" sn="7.3863" a="81.2513" fwhm="0.0394127" res="14940.3" algo="Sum"/><pk mz="588.90421375" i="732.071" sn="2.56713" a="28.6001" fwhm="0.0533149" res="11045.8" algo="Sum"/><pk mz="588.94583441" i="503.816" sn="1.76642" a="17.1076" fwhm="0.0370632" res="15890.3" algo="Sum"/><pk mz="589.33521470" i="732.383" sn="2.56869" a="30.9535" fwhm="0.0534372" res="11028.6" algo="Sum"/><pk mz="589.40801142" i="1383.58" sn="4.85272" a="69.9397" fwhm="0.0486132" res="12124.4" algo="Sum"/><pk mz="589.47387587" i="1230.48" sn="4.31575" a="46.1182" fwhm="0.0413454" res="14257.3" algo="Sum"/><pk mz="589.77623335" i="454.994" sn="1.59371" a="16.4921" fwhm="0.0397335" res="14843.3" algo="Sum"/><pk mz="589.80636572" i="429.732" sn="1.50505" a="12.1079" fwhm="0.0335232" res="17594" algo="Sum"/><pk mz="589.83774578" i="571.692" sn="2.0023" a="20.2316" fwhm="0.0469969" res="12550.6" algo="Sum"/><pk mz="590.31632251" i="2970.19" sn="10.3962" a="119.901" fwhm="0.0307637" res="19188.7" algo="Sum"/><pk mz="590.40493593" i="492.208" sn="1.72307" a="16.7356" fwhm="0.0397252" res="14862.2" algo="Sum"/><pk mz="590.42191822" i="523.449" sn="1.83254" a="11.463" fwhm="0.0287495" res="20536.7" algo="Sum"/><pk mz="590.47604833" i="595.873" sn="2.08609" a="28.0914" fwhm="0.0459106" res="12861.4" algo="Sum"/><pk mz="590.58807812" i="919.887" sn="3.22115" a="38.3564" fwhm="0.0327022" res="18059.6" algo="Sum"/><pk mz="590.67277666" i="719.083" sn="2.51727" a="24.8698" fwhm="0.0319367" res="18495.1" algo="Sum"/><pk mz="590.72496532" i="486.428" sn="1.70248" a="16.768" fwhm="0.043953" res="13439.9" algo="Sum"/><pk mz="590.76285443" i="614.917" sn="2.15235" a="18.0421" fwhm="0.0431361" res="13695.3" algo="Sum"/><pk mz="590.79965112" i="932.609" sn="3.26485" a="31.783" fwhm="0.0465605" res="12688.9" algo="Sum"/><pk mz="590.84037494" i="1282.36" sn="4.4901" a="61.8343" fwhm="0.0523326" res="11290.1" algo="Sum"/><pk mz="590.91877543" i="601.099" sn="2.10496" a="14.6746" fwhm="0.0375516" res="15736.2" algo="Sum"/><pk mz="591.25278390" i="481.895" sn="1.68587" a="22.8178" fwhm="0.0481728" res="12273.6" algo="Sum"/><pk mz="591.31865095" i="1706.26" sn="5.96845" a="84.6857" fwhm="0.0440343" res="13428.6" algo="Sum"/><pk mz="591.38232674" i="744.842" sn="2.60555" a="24.7605" fwhm="0.0479548" res="12332.1" algo="Sum"/><pk mz="591.43024630" i="648.809" sn="2.27011" a="30.2412" fwhm="0.0578028" res="10231.9" algo="Sum"/><pk mz="591.48885678" i="982.193" sn="3.43707" a="40.5109" fwhm="0.0404746" res="14613.8" algo="Sum"/><pk mz="591.78732597" i="507.163" sn="1.77569" a="26.0058" fwhm="0.062637" res="9447.88" algo="Sum"/><pk mz="591.84254700" i="500.07" sn="1.75095" a="18.9781" fwhm="0.0471589" res="12550" algo="Sum"/><pk mz="592.25024010" i="1140.26" sn="3.98769" a="47.0092" fwhm="0.0368199" res="16085" algo="Sum"/><pk mz="592.33089523" i="1095.47" sn="3.83035" a="58.6054" fwhm="0.0543362" res="10901.2" algo="Sum"/><pk mz="592.38292626" i="490.496" sn="1.71503" a="21.9109" fwhm="0.0314455" res="18838.4" algo="Sum"/><pk mz="592.46542530" i="416.315" sn="1.45516" a="12.2677" fwhm="0.0422605" res="14019.4" algo="Sum"/><pk mz="592.49060309" i="517.453" sn="1.80863" a="19.4992" fwhm="0.04109" res="14419.3" algo="Sum"/><pk mz="592.66859990" i="1147.49" sn="4.01502" a="42.8613" fwhm="0.0315377" res="18792.4" algo="Sum"/><pk mz="592.71517906" i="469.865" sn="1.6442" a="16.2614" fwhm="0.0480089" res="12346" algo="Sum"/><pk mz="592.79175291" i="676.223" sn="2.36604" a="26.4759" fwhm="0.0563875" res="10512.8" algo="Sum"/><pk mz="592.85140826" i="2761.74" sn="9.66283" a="97.0822" fwhm="0.0314277" res="18864" algo="Sum"/><pk mz="593.25383857" i="591.729" sn="2.06642" a="20.845" fwhm="0.0401424" res="14778.7" algo="Sum"/><pk mz="593.28525177" i="466.375" sn="1.62871" a="6.22298" fwhm="0.0144094" res="41173.3" algo="Sum"/><pk mz="593.33053352" i="1045.8" sn="3.65156" a="53.267" fwhm="0.0519632" res="11418.3" algo="Sum"/><pk mz="593.41598762" i="505.613" sn="1.76292" a="14.0771" fwhm="0.0384295" res="15441.7" algo="Sum"/><pk mz="593.45124145" i="651.553" sn="2.27119" a="27.5644" fwhm="0.0577876" res="10269.5" algo="Sum"/><pk mz="593.79529209" i="415.893" sn="1.44904" a="15.2261" fwhm="0.0391213" res="15178.3" algo="Sum"/><pk mz="593.85152323" i="701.735" sn="2.44463" a="35.7551" fwhm="0.0407974" res="14556.1" algo="Sum"/><pk mz="594.25078498" i="578.317" sn="2.01339" a="25.0503" fwhm="0.0438235" res="13560.1" algo="Sum"/><pk mz="594.34476964" i="673.362" sn="2.34176" a="38.8199" fwhm="0.0587896" res="10109.7" algo="Sum"/><pk mz="594.48092241" i="405.31" sn="1.40902" a="16.1863" fwhm="0.0463902" res="12814.8" algo="Sum"/><pk mz="594.66662261" i="1024.31" sn="3.56092" a="37.8073" fwhm="0.038654" res="15384.4" algo="Sum"/><pk mz="594.70766392" i="545.729" sn="1.897" a="12.2611" fwhm="0.0288536" res="20611.2" algo="Sum"/><pk mz="594.75304197" i="1264.94" sn="4.39731" a="52.3777" fwhm="0.0401771" res="14803.3" algo="Sum"/><pk mz="594.79905797" i="591.916" sn="2.05776" a="12.4463" fwhm="0.0288558" res="20612.8" algo="Sum"/><pk mz="594.84901838" i="2620.52" sn="9.10996" a="108.554" fwhm="0.0324958" res="18305.4" algo="Sum"/><pk mz="595.34771753" i="1385.81" sn="4.80375" a="72.6879" fwhm="0.0505859" res="11769" algo="Sum"/><pk mz="595.42787436" i="854.249" sn="2.96116" a="34.3549" fwhm="0.0512232" res="11624.2" algo="Sum"/><pk mz="595.46210136" i="721.911" sn="2.50242" a="25.4328" fwhm="0.0460524" res="12930.1" algo="Sum"/><pk mz="595.81208481" i="482.081" sn="1.67064" a="9.92124" fwhm="0.0288803" res="20630.4" algo="Sum"/><pk mz="595.85132114" i="645.633" sn="2.23759" a="25.6193" fwhm="0.0552115" res="10792.2" algo="Sum"/><pk mz="596.35115347" i="640.814" sn="2.21915" a="28.1166" fwhm="0.0442044" res="13490.8" algo="Sum"/><pk mz="596.42943232" i="404.391" sn="1.40047" a="19.0259" fwhm="0.063368" res="9412.15" algo="Sum"/><pk mz="596.66547387" i="518.362" sn="1.79348" a="20.6095" fwhm="0.0451891" res="13203.7" algo="Sum"/><pk mz="596.70418728" i="495.323" sn="1.71376" a="12.5787" fwhm="0.0385359" res="15484.4" algo="Sum"/><pk mz="596.75176729" i="1277.64" sn="4.4198" a="51.9788" fwhm="0.0442548" res="13484.5" algo="Sum"/><pk mz="596.79581427" i="796.138" sn="2.75411" a="26.3724" fwhm="0.047003" res="12697" algo="Sum"/><pk mz="596.84656096" i="1283.86" sn="4.4413" a="63.2873" fwhm="0.0487071" res="12253.8" algo="Sum"/><pk mz="596.93617133" i="1013.57" sn="3.50661" a="44.186" fwhm="0.0355893" res="16772.9" algo="Sum"/><pk mz="597.34283650" i="925.339" sn="3.20151" a="38.1108" fwhm="0.0514761" res="11604.3" algo="Sum"/><pk mz="597.38954531" i="1113.46" sn="3.85312" a="45.699" fwhm="0.052092" res="11468" algo="Sum"/><pk mz="597.44163431" i="1028.07" sn="3.55784" a="42.0762" fwhm="0.0489163" res="12213.6" algo="Sum"/><pk mz="597.82015162" i="412.111" sn="1.42537" a="10.7929" fwhm="0.0319899" res="18687.8" algo="Sum"/><pk mz="597.84792851" i="456.927" sn="1.58015" a="15.6715" fwhm="0.0482161" res="12399.3" algo="Sum"/><pk mz="598.34802652" i="459.058" sn="1.58818" a="19.1221" fwhm="0.0528754" res="11316.2" algo="Sum"/><pk mz="598.39408215" i="586.973" sn="2.03072" a="25.6055" fwhm="0.0534638" res="11192.5" algo="Sum"/><pk mz="598.44717727" i="494.927" sn="1.712" a="24.5998" fwhm="0.053351" res="11217.2" algo="Sum"/><pk mz="598.61378597" i="633.528" sn="2.18943" a="24.6716" fwhm="0.0354494" res="16886.4" algo="Sum"/><pk mz="598.74928284" i="842.765" sn="2.91132" a="31.8481" fwhm="0.0427362" res="14010.4" algo="Sum"/><pk mz="598.79023251" i="820.026" sn="2.83277" a="31.8374" fwhm="0.0530793" res="11281" algo="Sum"/><pk mz="598.83292384" i="1016.32" sn="3.51088" a="33.3911" fwhm="0.0469812" res="12746.2" algo="Sum"/><pk mz="598.93435357" i="540.995" sn="1.86884" a="19.7129" fwhm="0.0416028" res="14396.5" algo="Sum"/><pk mz="599.32806139" i="600.341" sn="2.07543" a="22.7917" fwhm="0.0461673" res="12981.7" algo="Sum"/><pk mz="599.37568121" i="728.269" sn="2.51778" a="44.2454" fwhm="0.071752" res="8353.44" algo="Sum"/><pk mz="599.45075163" i="985.031" sn="3.40524" a="55.734" fwhm="0.05895" res="10168.8" algo="Sum"/><pk mz="599.49543754" i="585.177" sn="2.0229" a="18.5553" fwhm="0.0479386" res="12505.5" algo="Sum"/><pk mz="599.76846216" i="542.162" sn="1.87331" a="28.5443" fwhm="0.0429572" res="13962" algo="Sum"/><pk mz="599.83611366" i="399.159" sn="1.37881" a="15.6148" fwhm="0.0531257" res="11290.9" algo="Sum"/><pk mz="600.27426609" i="1330.3" sn="4.59032" a="51.9473" fwhm="0.0333937" res="17975.7" algo="Sum"/><pk mz="600.31225816" i="458.154" sn="1.58075" a="14.2197" fwhm="0.0378778" res="15848.6" algo="Sum"/><pk mz="600.37527441" i="458.919" sn="1.58332" a="22.933" fwhm="0.0594151" res="10104.8" algo="Sum"/><pk mz="600.45725394" i="417.709" sn="1.44083" a="16.1466" fwhm="0.0499809" res="12013.7" algo="Sum"/><pk mz="600.61109890" i="807.304" sn="2.78448" a="26.9" fwhm="0.0284711" res="21095.5" algo="Sum"/><pk mz="600.70002442" i="1143.99" sn="3.94533" a="44.5624" fwhm="0.0341877" res="17570.6" algo="Sum"/><pk mz="600.77374394" i="745.992" sn="2.57249" a="44.9396" fwhm="0.0498405" res="12053.9" algo="Sum"/><pk mz="600.82925211" i="594.571" sn="2.04841" a="23.1471" fwhm="0.0519929" res="11556" algo="Sum"/><pk mz="600.87850056" i="648.968" sn="2.23491" a="28.6709" fwhm="0.0557524" res="10777.6" algo="Sum"/><pk mz="600.94621385" i="513.576" sn="1.76885" a="23.5349" fwhm="0.0412379" res="14572.7" algo="Sum"/><pk mz="601.27532745" i="719.839" sn="2.4803" a="38.9539" fwhm="0.0523286" res="11490.4" algo="Sum"/><pk mz="601.34175707" i="1708.2" sn="5.88515" a="94.7039" fwhm="0.0515628" res="11662.3" algo="Sum"/><pk mz="601.41311056" i="577.376" sn="1.98931" a="22.6" fwhm="0.0531957" res="11305.7" algo="Sum"/><pk mz="601.46578552" i="744.545" sn="2.56517" a="30.3815" fwhm="0.0570527" res="10542.3" algo="Sum"/><pk mz="601.51370428" i="1366.31" sn="4.70732" a="52.1882" fwhm="0.0353674" res="17007.6" algo="Sum"/><pk mz="601.55861730" i="402.638" sn="1.38707" a="15.5357" fwhm="0.0459327" res="13096.5" algo="Sum"/><pk mz="601.77538283" i="445.253" sn="1.53146" a="28.281" fwhm="0.0632336" res="9516.7" algo="Sum"/><pk mz="601.83885828" i="552.506" sn="1.90019" a="21.056" fwhm="0.0405108" res="14856.3" algo="Sum"/><pk mz="602.28128497" i="1923.47" sn="6.6139" a="84.503" fwhm="0.0386408" res="15586.7" algo="Sum"/><pk mz="602.34217524" i="803.773" sn="2.76385" a="45.1091" fwhm="0.0613398" res="9819.76" algo="Sum"/><pk mz="602.51829354" i="636.167" sn="2.18751" a="26.966" fwhm="0.0394703" res="15265.1" algo="Sum"/><pk mz="602.60761306" i="446.039" sn="1.53356" a="18.9999" fwhm="0.0467621" res="12886.7" algo="Sum"/><pk mz="602.69702783" i="1497.16" sn="5.1423" a="53.6028" fwhm="0.0331016" res="18207.5" algo="Sum"/><pk mz="602.73996767" i="543.692" sn="1.86742" a="15.7892" fwhm="0.0338892" res="17785.6" algo="Sum"/><pk mz="602.78744564" i="705.627" sn="2.42379" a="16.8949" fwhm="0.0342434" res="17603" algo="Sum"/><pk mz="602.81883217" i="929.635" sn="3.19312" a="48.1957" fwhm="0.0649164" res="9286.08" algo="Sum"/><pk mz="602.87903801" i="1099.1" sn="3.77543" a="42.4054" fwhm="0.0409124" res="14735.8" algo="Sum"/><pk mz="603.28538631" i="854.068" sn="2.93283" a="44.4827" fwhm="0.0489164" res="12333" algo="Sum"/><pk mz="603.35740119" i="1105.12" sn="3.79493" a="65.4183" fwhm="0.0624605" res="9659.82" algo="Sum"/><pk mz="603.43045001" i="816.491" sn="2.80356" a="35.1287" fwhm="0.053364" res="11307.8" algo="Sum"/><pk mz="603.49514086" i="707.586" sn="2.43028" a="19.0115" fwhm="0.0414698" res="14552.6" algo="Sum"/><pk mz="603.52762774" i="1805.65" sn="6.20231" a="68.1473" fwhm="0.0334639" res="18035.2" algo="Sum"/><pk mz="603.78959657" i="470.368" sn="1.61383" a="12.1418" fwhm="0.038764" res="15576" algo="Sum"/><pk mz="603.82073828" i="471.993" sn="1.61942" a="10.1254" fwhm="0.0290737" res="20768.6" algo="Sum"/><pk mz="603.83241358" i="425.343" sn="1.45935" a="12.9447" fwhm="0.0676965" res="8919.7" algo="Sum"/><pk mz="604.30331131" i="1227.37" sn="4.206" a="66.5096" fwhm="0.0498758" res="12116.2" algo="Sum"/><pk mz="604.37127761" i="747.894" sn="2.56296" a="39.2708" fwhm="0.0494594" res="12219.5" algo="Sum"/><pk mz="604.45307522" i="776.03" sn="2.65935" a="33.4233" fwhm="0.0421953" res="14325.1" algo="Sum"/><pk mz="604.49607952" i="415.08" sn="1.42245" a="7.50943" fwhm="0.0193933" res="31170.4" algo="Sum"/><pk mz="604.53155651" i="800.081" sn="2.74072" a="41.9735" fwhm="0.0530355" res="11398.6" algo="Sum"/><pk mz="604.60241628" i="430.027" sn="1.4722" a="15.0144" fwhm="0.0430802" res="14034.3" algo="Sum"/><pk mz="604.69514580" i="1111.17" sn="3.80315" a="43.423" fwhm="0.0444399" res="13607" algo="Sum"/><pk mz="604.73783283" i="705.431" sn="2.41492" a="18.0045" fwhm="0.0387944" res="15588.3" algo="Sum"/><pk mz="604.78426165" i="1533.3" sn="5.25013" a="53.6232" fwhm="0.039997" res="15120.7" algo="Sum"/><pk mz="604.87557092" i="798.277" sn="2.73336" a="38.9771" fwhm="0.0554891" res="10900.8" algo="Sum"/><pk mz="605.23427155" i="502.586" sn="1.71878" a="20.4289" fwhm="0.0442572" res="13675.4" algo="Sum"/><pk mz="605.30556228" i="650.433" sn="2.22429" a="30.5483" fwhm="0.0512208" res="11817.6" algo="Sum"/><pk mz="605.37689532" i="2285.42" sn="7.81623" a="99.1769" fwhm="0.0393339" res="15390.7" algo="Sum"/><pk mz="605.44827448" i="1363.12" sn="4.66042" a="71.4429" fwhm="0.0427456" res="14164" algo="Sum"/><pk mz="605.50514213" i="490.974" sn="1.67832" a="8.5979" fwhm="0.0194096" res="31196.2" algo="Sum"/><pk mz="605.54084449" i="507.804" sn="1.73573" a="25.7201" fwhm="0.0417948" res="14488.4" algo="Sum"/><pk mz="605.78540042" i="542.446" sn="1.85606" a="24.3025" fwhm="0.0563057" res="10758.9" algo="Sum"/><pk mz="606.29301058" i="1204.45" sn="4.11534" a="57.1571" fwhm="0.0430001" res="14099.8" algo="Sum"/><pk mz="606.37972195" i="1119.16" sn="3.8199" a="54.9249" fwhm="0.0430776" res="14076.5" algo="Sum"/><pk mz="606.44861322" i="615.195" sn="2.09943" a="32.3702" fwhm="0.0512292" res="11837.9" algo="Sum"/><pk mz="606.55433613" i="495.583" sn="1.69131" a="21.4049" fwhm="0.0401664" res="15101.1" algo="Sum"/><pk mz="606.64577794" i="616.339" sn="2.10309" a="20.3336" fwhm="0.0369077" res="16436.8" algo="Sum"/><pk mz="606.69330689" i="577.246" sn="1.97003" a="22.6843" fwhm="0.051026" res="11889.9" algo="Sum"/><pk mz="606.73317574" i="573.695" sn="1.95807" a="14.93" fwhm="0.0388583" res="15614" algo="Sum"/><pk mz="606.78260645" i="1325.84" sn="4.52542" a="57.9458" fwhm="0.048459" res="12521.6" algo="Sum"/><pk mz="606.81891696" i="1077.16" sn="3.6766" a="37.4558" fwhm="0.0405002" res="14983.1" algo="Sum"/><pk mz="606.88530254" i="590.674" sn="2.01581" a="33.8186" fwhm="0.0653825" res="9282.07" algo="Sum"/><pk mz="606.96330890" i="985.825" sn="3.36424" a="42.9671" fwhm="0.0366567" res="16558.1" algo="Sum"/><pk mz="607.02721076" i="403.777" sn="1.37794" a="14.0205" fwhm="0.0488067" res="12437.4" algo="Sum"/><pk mz="607.24869799" i="599.472" sn="2.04429" a="23.3225" fwhm="0.0433954" res="13993.4" algo="Sum"/><pk mz="607.29785351" i="651.72" sn="2.22182" a="41.9962" fwhm="0.0750127" res="8095.94" algo="Sum"/><pk mz="607.38367955" i="912.925" sn="3.11115" a="51.7716" fwhm="0.0565729" res="10736.3" algo="Sum"/><pk mz="607.46001592" i="752.531" sn="2.56442" a="35.6213" fwhm="0.0562232" res="10804.4" algo="Sum"/><pk mz="607.76225085" i="420.199" sn="1.43175" a="18.2729" fwhm="0.0583367" res="10418.2" algo="Sum"/><pk mz="607.79998061" i="459.802" sn="1.56677" a="19.3239" fwhm="0.0579044" res="10496.6" algo="Sum"/><pk mz="607.83948833" i="414.69" sn="1.41266" a="11.5254" fwhm="0.0286987" res="21180" algo="Sum"/><pk mz="608.30186298" i="477.63" sn="1.62244" a="25.8094" fwhm="0.0606473" res="10030.2" algo="Sum"/><pk mz="608.41254292" i="826.053" sn="2.8054" a="45.0778" fwhm="0.0599251" res="10152.9" algo="Sum"/><pk mz="608.46362100" i="642.506" sn="2.182" a="22.5417" fwhm="0.0398047" res="15286.2" algo="Sum"/><pk mz="608.64174128" i="962.399" sn="3.26871" a="36.5736" fwhm="0.0358678" res="16969" algo="Sum"/><pk mz="608.69646099" i="454.842" sn="1.5448" a="17.4558" fwhm="0.0523812" res="11620.5" algo="Sum"/><pk mz="608.78113244" i="706.976" sn="2.4011" a="27.3246" fwhm="0.0535197" res="11374.9" algo="Sum"/><pk mz="608.82460421" i="2171.08" sn="7.37366" a="93.3548" fwhm="0.0340795" res="17864.9" algo="Sum"/><pk mz="608.88461265" i="411.397" sn="1.39734" a="15.5945" fwhm="0.0393539" res="15472" algo="Sum"/><pk mz="608.95100843" i="415.442" sn="1.41113" a="21.7565" fwhm="0.0560749" res="10859.6" algo="Sum"/><pk mz="609.33314057" i="765.104" sn="2.59792" a="36.2957" fwhm="0.0562072" res="10840.8" algo="Sum"/><pk mz="609.37508006" i="501.529" sn="1.70296" a="4.77225" fwhm="0.00973573" res="62591.6" algo="Sum"/><pk mz="609.41612070" i="714.12" sn="2.42516" a="24.2089" fwhm="0.0486804" res="12518.7" algo="Sum"/><pk mz="609.44456425" i="552.541" sn="1.87652" a="7.67317" fwhm="0.0146044" res="41730.1" algo="Sum"/><pk mz="609.46207848" i="585.598" sn="1.9889" a="17.763" fwhm="0.0385542" res="15807.9" algo="Sum"/><pk mz="609.76729833" i="484.267" sn="1.64363" a="23.4155" fwhm="0.0447905" res="13613.8" algo="Sum"/><pk mz="609.82782844" i="658.207" sn="2.234" a="38.7896" fwhm="0.0554169" res="11004.4" algo="Sum"/><pk mz="610.30441646" i="1522.24" sn="5.16802" a="76.3167" fwhm="0.0359575" res="16973" algo="Sum"/><pk mz="610.64194992" i="898.299" sn="3.04822" a="34.0275" fwhm="0.0358356" res="17040.1" algo="Sum"/><pk mz="610.68692978" i="479.373" sn="1.62645" a="10.6242" fwhm="0.0292386" res="20886.3" algo="Sum"/><pk mz="610.72978883" i="1349.05" sn="4.57717" a="70.0779" fwhm="0.0454933" res="13424.6" algo="Sum"/><pk mz="610.82201777" i="2250.25" sn="7.63486" a="96.965" fwhm="0.0344785" res="17716" algo="Sum"/><pk mz="610.90844929" i="494.353" sn="1.67729" a="23.4709" fwhm="0.048882" res="12497.6" algo="Sum"/><pk mz="611.32589950" i="987.12" sn="3.35024" a="45.3294" fwhm="0.0610624" res="10011.5" algo="Sum"/><pk mz="611.40639757" i="731.454" sn="2.48253" a="30.0729" fwhm="0.0584006" res="10469.2" algo="Sum"/><pk mz="611.43131058" i="682.586" sn="2.31667" a="26.8666" fwhm="0.0488316" res="12521.2" algo="Sum"/><pk mz="611.73428791" i="414.42" sn="1.40482" a="15.7785" fwhm="0.0360869" res="16951.7" algo="Sum"/><pk mz="611.76482562" i="484.115" sn="1.64095" a="14.5676" fwhm="0.0422244" res="14488.4" algo="Sum"/><pk mz="611.78629290" i="448.623" sn="1.52065" a="8.21738" fwhm="0.01951" res="31357.6" algo="Sum"/><pk mz="611.82614987" i="604.129" sn="2.04775" a="33.2193" fwhm="0.058903" res="10387" algo="Sum"/><pk mz="612.31920750" i="1262.23" sn="4.28005" a="64.5862" fwhm="0.0375233" res="16318.4" algo="Sum"/><pk mz="612.42953181" i="412.539" sn="1.39839" a="26.2477" fwhm="0.0567349" res="10794.6" algo="Sum"/><pk mz="612.63784037" i="509.394" sn="1.72565" a="20.9168" fwhm="0.0403255" res="15192.3" algo="Sum"/><pk mz="612.68508295" i="406.038" sn="1.37547" a="10.9339" fwhm="0.0390484" res="15690.4" algo="Sum"/><pk mz="612.72662522" i="1736.95" sn="5.88379" a="63.327" fwhm="0.0373671" res="16397.5" algo="Sum"/><pk mz="612.76604755" i="877.081" sn="2.97105" a="25.938" fwhm="0.0439327" res="13947.8" algo="Sum"/><pk mz="612.81952668" i="1321.39" sn="4.47612" a="49.9005" fwhm="0.0482676" res="12696.3" algo="Sum"/><pk mz="612.90705034" i="1102.35" sn="3.73381" a="45.4688" fwhm="0.0388077" res="15793.5" algo="Sum"/><pk mz="613.33393085" i="1561.13" sn="5.28804" a="74.6675" fwhm="0.0458192" res="13386" algo="Sum"/><pk mz="613.38258916" i="625.633" sn="2.11907" a="8.46918" fwhm="0.0146516" res="41864.6" algo="Sum"/><pk mz="613.42092048" i="906.633" sn="3.07053" a="40.8395" fwhm="0.062447" res="9823.06" algo="Sum"/><pk mz="613.47069107" i="1077.48" sn="3.64916" a="53.7221" fwhm="0.0518069" res="11841.5" algo="Sum"/><pk mz="613.73197281" i="417.303" sn="1.41193" a="21.996" fwhm="0.0455207" res="13482.5" algo="Sum"/><pk mz="613.77674015" i="522.868" sn="1.76741" a="22.7321" fwhm="0.0594249" res="10328.6" algo="Sum"/><pk mz="613.82345368" i="446.149" sn="1.50693" a="14.102" fwhm="0.0439703" res="13960" algo="Sum"/><pk mz="613.84522288" i="421.906" sn="1.42476" a="17.8813" fwhm="0.0335117" res="18317.3" algo="Sum"/><pk mz="614.17586695" i="555.118" sn="1.87552" a="24.4595" fwhm="0.0348513" res="17622.8" algo="Sum"/><pk mz="614.33550439" i="1827.26" sn="6.17119" a="66.9665" fwhm="0.0343404" res="17889.6" algo="Sum"/><pk mz="614.44058542" i="553.325" sn="1.8693" a="17.4026" fwhm="0.0439923" res="13967" algo="Sum"/><pk mz="614.47718512" i="634.94" sn="2.14496" a="30.9682" fwhm="0.0393018" res="15634.8" algo="Sum"/><pk mz="614.58811032" i="587.565" sn="1.98419" a="20.4209" fwhm="0.0353865" res="17367.9" algo="Sum"/><pk mz="614.72521253" i="1157.66" sn="3.90665" a="45.7368" fwhm="0.0459682" res="13372.8" algo="Sum"/><pk mz="614.76403343" i="803.518" sn="2.71088" a="21.7494" fwhm="0.0391148" res="15716.9" algo="Sum"/><pk mz="614.81248070" i="1583.22" sn="5.34115" a="60.9814" fwhm="0.0414807" res="14821.7" algo="Sum"/><pk mz="614.90643021" i="628.289" sn="2.12006" a="26.4266" fwhm="0.0592915" res="10370.9" algo="Sum"/><pk mz="615.13704985" i="554.443" sn="1.87177" a="20.8886" fwhm="0.0370117" res="16620.1" algo="Sum"/><pk mz="615.24645909" i="419.332" sn="1.41556" a="19.0469" fwhm="0.0456908" res="13465.4" algo="Sum"/><pk mz="615.34093129" i="1047.22" sn="3.53394" a="53.0873" fwhm="0.0534111" res="11520.8" algo="Sum"/><pk mz="615.49009049" i="3833.87" sn="12.9345" a="134.712" fwhm="0.0322857" res="19063.8" algo="Sum"/><pk mz="615.57613903" i="407.731" sn="1.37529" a="22.2087" fwhm="0.0723571" res="8507.48" algo="Sum"/><pk mz="615.77694315" i="432.209" sn="1.45569" a="16.1421" fwhm="0.0489335" res="12583.9" algo="Sum"/><pk mz="615.81139890" i="473.651" sn="1.59546" a="23.3037" fwhm="0.0685097" res="8988.68" algo="Sum"/><pk mz="615.85539179" i="430.333" sn="1.44953" a="15.3057" fwhm="0.0512823" res="12009.1" algo="Sum"/><pk mz="616.17039173" i="7981.01" sn="26.868" a="272.379" fwhm="0.029425" res="20940.4" algo="Sum"/><pk mz="616.24945753" i="640.098" sn="2.15489" a="27.0997" fwhm="0.0509835" res="12087.2" algo="Sum"/><pk mz="616.34575033" i="510.395" sn="1.71797" a="29.1391" fwhm="0.0668361" res="9221.74" algo="Sum"/><pk mz="616.49378404" i="1745.08" sn="5.874" a="61.6262" fwhm="0.0338096" res="18234.3" algo="Sum"/><pk mz="616.58468310" i="752.764" sn="2.53327" a="32.7584" fwhm="0.0396048" res="15568.4" algo="Sum"/><pk mz="616.64023586" i="430.038" sn="1.4473" a="10.2833" fwhm="0.0333748" res="18476.2" algo="Sum"/><pk mz="616.67451190" i="915.305" sn="3.08073" a="36.9879" fwhm="0.0438696" res="14057" algo="Sum"/><pk mz="616.72417220" i="543.558" sn="1.8296" a="13.3543" fwhm="0.0407118" res="15148.5" algo="Sum"/><pk mz="616.74458177" i="609.756" sn="2.05254" a="16.6911" fwhm="0.0391776" res="15742.3" algo="Sum"/><pk mz="616.76946624" i="613.938" sn="2.06684" a="11.1789" fwhm="0.0195892" res="31485.2" algo="Sum"/><pk mz="616.80892263" i="1183.31" sn="3.9844" a="44.5366" fwhm="0.0501034" res="12310.7" algo="Sum"/><pk mz="616.85133956" i="925.637" sn="3.11687" a="44.0223" fwhm="0.0493769" res="12492.7" algo="Sum"/><pk mz="616.91663179" i="476.115" sn="1.60262" a="22.4941" fwhm="0.0465168" res="13262.2" algo="Sum"/><pk mz="617.17471402" i="3386.52" sn="11.3961" a="115.226" fwhm="0.0295283" res="20901.1" algo="Sum"/><pk mz="617.26075424" i="408.719" sn="1.37518" a="9.04099" fwhm="0.0293955" res="20998.5" algo="Sum"/><pk mz="617.31809721" i="1602.23" sn="5.39187" a="91.2763" fwhm="0.0481388" res="12823.7" algo="Sum"/><pk mz="617.38740922" i="537.079" sn="1.80773" a="9.94404" fwhm="0.019599" res="31501" algo="Sum"/><pk mz="617.47128722" i="1861.83" sn="6.26042" a="52.2179" fwhm="0.0641871" res="9619.86" algo="Sum"/><pk mz="617.50483193" i="4898.17" sn="16.4679" a="194.252" fwhm="0.0321268" res="19220.9" algo="Sum"/><pk mz="617.74966641" i="451.157" sn="1.51715" a="27.2544" fwhm="0.0679716" res="9088.35" algo="Sum"/><pk mz="617.80925876" i="554.877" sn="1.86592" a="28.0561" fwhm="0.063373" res="9748.78" algo="Sum"/><pk mz="618.17739533" i="828.568" sn="2.78458" a="33.1007" fwhm="0.0335556" res="18422.5" algo="Sum"/><pk mz="618.25678711" i="554.931" sn="1.86442" a="25.109" fwhm="0.051568" res="11989.1" algo="Sum"/><pk mz="618.32532772" i="676.752" sn="2.27413" a="39.3637" fwhm="0.0647584" res="9548.19" algo="Sum"/><pk mz="618.47509575" i="890.593" sn="2.99295" a="39.0989" fwhm="0.0379886" res="16280.5" algo="Sum"/><pk mz="618.50848559" i="2003.66" sn="6.73376" a="78.7469" fwhm="0.0340507" res="18164.3" algo="Sum"/><pk mz="618.58455031" i="490.086" sn="1.64731" a="14.3109" fwhm="0.0374676" res="16509.8" algo="Sum"/><pk mz="618.62462470" i="656.677" sn="2.20783" a="24.9105" fwhm="0.0548546" res="11277.5" algo="Sum"/><pk mz="618.67168123" i="1366.95" sn="4.59626" a="49.1585" fwhm="0.0329962" res="18749.8" algo="Sum"/><pk mz="618.72677369" i="598.011" sn="2.011" a="13.1941" fwhm="0.055808" res="11086.7" algo="Sum"/><pk mz="618.76153386" i="645.083" sn="2.1693" a="26.7722" fwhm="0.0539568" res="11467.7" algo="Sum"/><pk mz="618.79884815" i="720.111" sn="2.4216" a="16.3317" fwhm="0.0294322" res="21024.5" algo="Sum"/><pk mz="618.85042821" i="936.749" sn="3.15012" a="47.955" fwhm="0.061506" res="10061.6" algo="Sum"/><pk mz="619.04116023" i="974.291" sn="3.27339" a="40.0378" fwhm="0.0367431" res="16847.8" algo="Sum"/><pk mz="619.30710442" i="886.098" sn="2.97648" a="41.7443" fwhm="0.0565286" res="10955.6" algo="Sum"/><pk mz="619.35041704" i="838.216" sn="2.81387" a="31.1507" fwhm="0.0499311" res="12404.1" algo="Sum"/><pk mz="619.38447607" i="665.783" sn="2.23403" a="12.138" fwhm="0.0234835" res="26375.3" algo="Sum"/><pk mz="619.42662942" i="805.307" sn="2.70163" a="39.8176" fwhm="0.0578786" res="10702.2" algo="Sum"/><pk mz="619.47867327" i="946.607" sn="3.17592" a="37.6432" fwhm="0.0539883" res="11474.3" algo="Sum"/><pk mz="619.51844535" i="1256.64" sn="4.2161" a="63.4545" fwhm="0.0501882" res="12343.9" algo="Sum"/><pk mz="619.75595684" i="499.186" sn="1.67447" a="14.7851" fwhm="0.0441822" res="14027.3" algo="Sum"/><pk mz="619.77447357" i="455.371" sn="1.52744" a="8.48858" fwhm="0.019637" res="31561.6" algo="Sum"/><pk mz="619.80461389" i="518.794" sn="1.74032" a="13.5182" fwhm="0.0368497" res="16819.8" algo="Sum"/><pk mz="619.84504468" i="398.68" sn="1.33736" a="3.74872" fwhm="0.00981902" res="63127" algo="Sum"/><pk mz="620.28004331" i="519.163" sn="1.73959" a="20.9345" fwhm="0.0589349" res="10524.8" algo="Sum"/><pk mz="620.35798112" i="440.307" sn="1.47468" a="13.613" fwhm="0.0442037" res="14034.1" algo="Sum"/><pk mz="620.39333547" i="475.348" sn="1.59186" a="16.7227" fwhm="0.0491167" res="12631" algo="Sum"/><pk mz="620.41459358" i="429.753" sn="1.439" a="6.18125" fwhm="0.0147353" res="42103.9" algo="Sum"/><pk mz="620.43391718" i="463.474" sn="1.55187" a="9.8774" fwhm="0.0255765" res="24257.9" algo="Sum"/><pk mz="620.46604026" i="403.663" sn="1.35162" a="7.70789" fwhm="0.0196478" res="31579.5" algo="Sum"/><pk mz="620.48473238" i="469.639" sn="1.57254" a="12.0302" fwhm="0.0392963" res="15789.9" algo="Sum"/><pk mz="620.53165840" i="701.803" sn="2.34992" a="31.6038" fwhm="0.0453848" res="13672.7" algo="Sum"/><pk mz="620.66829526" i="1043.03" sn="3.49308" a="37.068" fwhm="0.0385267" res="16110.1" algo="Sum"/><pk mz="620.71606679" i="637.948" sn="2.13631" a="14.0857" fwhm="0.0294776" res="21057.2" algo="Sum"/><pk mz="620.75818805" i="1697.92" sn="5.68586" a="84.9763" fwhm="0.0432161" res="14364" algo="Sum"/><pk mz="620.81230841" i="561.964" sn="1.882" a="5.36859" fwhm="0.0138405" res="44854.6" algo="Sum"/><pk mz="620.84707913" i="704.77" sn="2.36041" a="36.5833" fwhm="0.0757309" res="8198.07" algo="Sum"/><pk mz="621.03653390" i="458.804" sn="1.53618" a="28.1432" fwhm="0.0383636" res="16188.2" algo="Sum"/><pk mz="621.28997737" i="400.106" sn="1.33695" a="15.647" fwhm="0.0589818" res="10533.6" algo="Sum"/><pk mz="621.33920404" i="1093.05" sn="3.65218" a="64.2529" fwhm="0.0631574" res="9837.95" algo="Sum"/><pk mz="621.39099375" i="881.833" sn="2.94645" a="35.3289" fwhm="0.0540723" res="11491.9" algo="Sum"/><pk mz="621.43659350" i="776.968" sn="2.59607" a="25.6992" fwhm="0.0454483" res="13673.5" algo="Sum"/><pk mz="621.48094134" i="607.852" sn="2.03104" a="27.1192" fwhm="0.0471385" res="13184.2" algo="Sum"/><pk mz="621.75840022" i="604.349" sn="2.0185" a="25.8085" fwhm="0.0593525" res="10475.7" algo="Sum"/><pk mz="621.82181493" i="408.948" sn="1.3657" a="1.94943" fwhm="0.00829095" res="75000.1" algo="Sum"/><pk mz="621.83261710" i="448.933" sn="1.49919" a="13.7892" fwhm="0.0442565" res="14050.6" algo="Sum"/><pk mz="622.27255620" i="414.645" sn="1.38445" a="22.7834" fwhm="0.0762256" res="8163.56" algo="Sum"/><pk mz="622.34539440" i="527.202" sn="1.76055" a="22.0048" fwhm="0.0458738" res="13566.5" algo="Sum"/><pk mz="622.36192600" i="547.378" sn="1.82791" a="4.94994" fwhm="0.00983893" res="63255" algo="Sum"/><pk mz="622.39948195" i="612.473" sn="2.04532" a="30.255" fwhm="0.0529983" res="11743.8" algo="Sum"/><pk mz="622.43485047" i="468.918" sn="1.56592" a="15.6709" fwhm="0.0416065" res="14960" algo="Sum"/><pk mz="622.53615496" i="474.629" sn="1.58462" a="19.2806" fwhm="0.0380916" res="16343.1" algo="Sum"/><pk mz="622.62028526" i="475.926" sn="1.58831" a="21.0758" fwhm="0.0509832" res="12212.3" algo="Sum"/><pk mz="622.67329341" i="516.647" sn="1.72387" a="24.3597" fwhm="0.0601888" res="10345.3" algo="Sum"/><pk mz="622.75548722" i="1727.41" sn="5.76375" a="59.8845" fwhm="0.0419644" res="14840.1" algo="Sum"/><pk mz="622.83454342" i="672.826" sn="2.24473" a="42.1512" fwhm="0.0517811" res="12028.2" algo="Sum"/><pk mz="622.93750932" i="950.928" sn="3.17297" a="42.6896" fwhm="0.0416275" res="14964.6" algo="Sum"/><pk mz="623.24424596" i="437.864" sn="1.46157" a="27.6348" fwhm="0.0605763" res="10288.6" algo="Sum"/><pk mz="623.35437143" i="572.869" sn="1.91254" a="10.5413" fwhm="0.0196935" res="31652.8" algo="Sum"/><pk mz="623.37437945" i="561.797" sn="1.87552" a="10.6371" fwhm="0.0196938" res="31653.3" algo="Sum"/><pk mz="623.39854762" i="609.988" sn="2.03653" a="27.536" fwhm="0.0487968" res="12775.4" algo="Sum"/><pk mz="623.44745964" i="436.785" sn="1.45823" a="13.4508" fwhm="0.0443139" res="14068.9" algo="Sum"/><pk mz="623.76083089" i="560.716" sn="1.87071" a="17.8952" fwhm="0.0397679" res="15685" algo="Sum"/><pk mz="623.77888372" i="533.284" sn="1.77892" a="13.7702" fwhm="0.0394007" res="15831.7" algo="Sum"/><pk mz="623.83144507" i="511.51" sn="1.70594" a="28.2042" fwhm="0.0752702" res="8287.89" algo="Sum"/><pk mz="624.27363430" i="532.72" sn="1.77673" a="30.0897" fwhm="0.0541138" res="11536.3" algo="Sum"/><pk mz="624.38928186" i="662.801" sn="2.21075" a="35.0113" fwhm="0.0489255" res="12762.1" algo="Sum"/><pk mz="624.61968056" i="840.805" sn="2.80368" a="30.4539" fwhm="0.0340514" res="18343.4" algo="Sum"/><pk mz="624.66823191" i="437.871" sn="1.45992" a="15.2472" fwhm="0.0492856" res="12674.4" algo="Sum"/><pk mz="624.71643936" i="528.957" sn="1.76339" a="17.6219" fwhm="0.0344142" res="18152.9" algo="Sum"/><pk mz="624.75328028" i="985.211" sn="3.28413" a="34.8775" fwhm="0.0486951" res="12829.9" algo="Sum"/><pk mz="624.79646710" i="1232.86" sn="4.10964" a="44.0471" fwhm="0.0530928" res="11768" algo="Sum"/><pk mz="624.84000208" i="1468.55" sn="4.89532" a="62.8229" fwhm="0.0448419" res="13934.3" algo="Sum"/><pk mz="624.91981042" i="578.237" sn="1.92753" a="27.9004" fwhm="0.0578784" res="10797.1" algo="Sum"/><pk mz="625.28045431" i="456.642" sn="1.52387" a="18.4175" fwhm="0.0551193" res="11344.1" algo="Sum"/><pk mz="625.33024597" i="435.149" sn="1.45174" a="20.2125" fwhm="0.0641048" res="9754.81" algo="Sum"/><pk mz="625.38971856" i="810.75" sn="2.70427" a="47.5019" fwhm="0.054932" res="11384.8" algo="Sum"/><pk mz="625.74771001" i="454.868" sn="1.51614" a="11.6757" fwhm="0.0394623" res="15856.9" algo="Sum"/><pk mz="625.77690902" i="533.077" sn="1.77696" a="13.4823" fwhm="0.0394632" res="15857.2" algo="Sum"/><pk mz="625.79742845" i="516.27" sn="1.72109" a="20.2917" fwhm="0.0672273" res="9308.68" algo="Sum"/><pk mz="625.84027175" i="460.56" sn="1.53536" a="15.1111" fwhm="0.0482927" res="12959.3" algo="Sum"/><pk mz="626.27932536" i="682.812" sn="2.27841" a="36.9364" fwhm="0.0555319" res="11277.8" algo="Sum"/><pk mz="626.41057037" i="446.117" sn="1.48816" a="22.812" fwhm="0.057677" res="10860.7" algo="Sum"/><pk mz="626.61602597" i="732.252" sn="2.44263" a="32.3697" fwhm="0.0341559" res="18345.8" algo="Sum"/><pk mz="626.70371230" i="1162.89" sn="3.87803" a="57.6897" fwhm="0.042089" res="14890" algo="Sum"/><pk mz="626.79385360" i="1199.89" sn="3.99877" a="58.2607" fwhm="0.0526318" res="11909" algo="Sum"/><pk mz="626.83503080" i="789.38" sn="2.63016" a="26.8275" fwhm="0.0435557" res="14391.6" algo="Sum"/><pk mz="626.87559342" i="560.673" sn="1.8682" a="20.2192" fwhm="0.0493729" res="12696.7" algo="Sum"/><pk mz="626.91041698" i="493.936" sn="1.64563" a="21.6811" fwhm="0.046779" res="13401.5" algo="Sum"/><pk mz="627.28035938" i="449.403" sn="1.49715" a="15.0378" fwhm="0.0449363" res="13959.3" algo="Sum"/><pk mz="627.30145098" i="438.222" sn="1.45985" a="6.17756" fwhm="0.0148168" res="42337.1" algo="Sum"/><pk mz="627.31981550" i="488.381" sn="1.62702" a="10.7831" fwhm="0.0296341" res="21168.8" algo="Sum"/><pk mz="627.42642465" i="674.068" sn="2.24617" a="39.4517" fwhm="0.0624738" res="10043" algo="Sum"/><pk mz="627.52885167" i="628.205" sn="2.09264" a="28.4099" fwhm="0.0364713" res="17206.1" algo="Sum"/><pk mz="627.75093328" i="473.695" sn="1.57613" a="18.035" fwhm="0.0526062" res="11933" algo="Sum"/><pk mz="627.80220084" i="507.849" sn="1.68986" a="13.3944" fwhm="0.0336931" res="18633" algo="Sum"/><pk mz="628.28890008" i="525.947" sn="1.75045" a="23.8756" fwhm="0.0453516" res="13853.7" algo="Sum"/><pk mz="628.42874480" i="448.704" sn="1.4925" a="11.705" fwhm="0.0380109" res="16532.9" algo="Sum"/><pk mz="628.44766544" i="447.746" sn="1.48934" a="10.1277" fwhm="0.0296609" res="21187.8" algo="Sum"/><pk mz="628.60942503" i="482.723" sn="1.60364" a="24.9848" fwhm="0.0665408" res="9446.97" algo="Sum"/><pk mz="628.70028769" i="1487.6" sn="4.93917" a="56.4917" fwhm="0.0394934" res="15919.1" algo="Sum"/><pk mz="628.74269882" i="781.364" sn="2.59466" a="28.0523" fwhm="0.0493756" res="12733.9" algo="Sum"/><pk mz="628.82216914" i="1181.64" sn="3.92491" a="48.4694" fwhm="0.0547563" res="11484" algo="Sum"/><pk mz="628.88231083" i="797.718" sn="2.65007" a="43.6407" fwhm="0.0591991" res="10623.2" algo="Sum"/><pk mz="629.14610298" i="1465.13" sn="4.86423" a="51.5692" fwhm="0.0309065" res="20356.4" algo="Sum"/><pk mz="629.30934354" i="1236.17" sn="4.1041" a="59.2809" fwhm="0.0408837" res="15392.7" algo="Sum"/><pk mz="629.44745499" i="1336.03" sn="4.43666" a="66.7662" fwhm="0.0539072" res="11676.5" algo="Sum"/><pk mz="629.74605463" i="525.847" sn="1.74536" a="20.1594" fwhm="0.0526321" res="11965.1" algo="Sum"/><pk mz="629.82300150" i="558.865" sn="1.85496" a="26.2613" fwhm="0.0583215" res="10799.1" algo="Sum"/><pk mz="630.15140935" i="451.981" sn="1.49881" a="17.9986" fwhm="0.0325331" res="19369.5" algo="Sum"/><pk mz="630.31618247" i="902.896" sn="2.99298" a="49.2894" fwhm="0.0543218" res="11603.4" algo="Sum"/><pk mz="630.45699302" i="755.749" sn="2.50255" a="37.0986" fwhm="0.0657437" res="9589.61" algo="Sum"/><pk mz="630.56798158" i="497.572" sn="1.64591" a="20.6184" fwhm="0.0498924" res="12638.6" algo="Sum"/><pk mz="630.61153733" i="578.208" sn="1.91277" a="26.3015" fwhm="0.0550674" res="11451.6" algo="Sum"/><pk mz="630.69847717" i="1014.14" sn="3.35547" a="50.8974" fwhm="0.0495956" res="12716.8" algo="Sum"/><pk mz="630.78666566" i="1886.66" sn="6.2425" a="66.0982" fwhm="0.045986" res="13716.9" algo="Sum"/><pk mz="630.81803173" i="1582.7" sn="5.23677" a="53.6574" fwhm="0.037717" res="16725" algo="Sum"/><pk mz="630.87315112" i="602.927" sn="1.99495" a="25.5232" fwhm="0.0430373" res="14658.8" algo="Sum"/><pk mz="630.92819831" i="570.488" sn="1.88762" a="23.689" fwhm="0.0460233" res="13708.9" algo="Sum"/><pk mz="631.10829873" i="849.578" sn="2.80949" a="35.556" fwhm="0.0330293" res="19107.5" algo="Sum"/><pk mz="631.32917052" i="643.142" sn="2.12499" a="32.4736" fwhm="0.0384103" res="16436.5" algo="Sum"/><pk mz="631.35273760" i="625.937" sn="2.06793" a="23.3508" fwhm="0.0360759" res="17500.7" algo="Sum"/><pk mz="631.46329372" i="3157.36" sn="10.432" a="120.054" fwhm="0.0372088" res="16970.8" algo="Sum"/><pk mz="631.71741529" i="446.225" sn="1.47454" a="18.5952" fwhm="0.0545191" res="11587.1" algo="Sum"/><pk mz="631.75493738" i="554.879" sn="1.83335" a="14.2019" fwhm="0.0396514" res="15932.7" algo="Sum"/><pk mz="631.79427301" i="546.366" sn="1.80498" a="7.94482" fwhm="0.0292944" res="21567.1" algo="Sum"/><pk mz="631.81708526" i="704.225" sn="2.32637" a="33.1153" fwhm="0.0579211" res="10908.2" algo="Sum"/><pk mz="632.11059066" i="417.613" sn="1.3785" a="18.076" fwhm="0.0394662" res="16016.5" algo="Sum"/><pk mz="632.33661904" i="457.565" sn="1.50848" a="12.4839" fwhm="0.0382253" res="16542.3" algo="Sum"/><pk mz="632.47390616" i="1644.55" sn="5.42154" a="81.5504" fwhm="0.0445222" res="14205.8" algo="Sum"/><pk mz="632.56355371" i="550.579" sn="1.81508" a="23.4442" fwhm="0.0480194" res="13173.1" algo="Sum"/><pk mz="632.64319808" i="824.029" sn="2.71655" a="52.3494" fwhm="0.0626818" res="10092.9" algo="Sum"/><pk mz="632.69534298" i="653.346" sn="2.15408" a="25.6482" fwhm="0.0545616" res="11596" algo="Sum"/><pk mz="632.78373818" i="1518.36" sn="5.00665" a="58.8654" fwhm="0.051649" res="12251.6" algo="Sum"/><pk mz="632.81206351" i="1187.1" sn="3.91434" a="41.1597" fwhm="0.0413462" res="15305.2" algo="Sum"/><pk mz="632.89104476" i="455.785" sn="1.50284" a="8.40935" fwhm="0.0198437" res="31893.9" algo="Sum"/><pk mz="632.92419085" i="464.975" sn="1.53312" a="12.8093" fwhm="0.0396881" res="15947.5" algo="Sum"/><pk mz="632.94624295" i="489.966" sn="1.61552" a="10.1427" fwhm="0.0297668" res="21263.5" algo="Sum"/><pk mz="633.10431988" i="427.806" sn="1.41049" a="18.4745" fwhm="0.0479842" res="13194" algo="Sum"/><pk mz="633.24840128" i="878.28" sn="2.89648" a="35.6858" fwhm="0.0416347" res="15209.6" algo="Sum"/><pk mz="633.31241505" i="515.071" sn="1.69849" a="16.3851" fwhm="0.0446625" res="14180" algo="Sum"/><pk mz="633.32769486" i="565.599" sn="1.86511" a="14.8837" fwhm="0.039701" res="15952.4" algo="Sum"/><pk mz="633.35652513" i="548.013" sn="1.80691" a="13.3722" fwhm="0.0308243" res="20547.3" algo="Sum"/><pk mz="633.47833679" i="3283.9" sn="10.8254" a="130.076" fwhm="0.0380285" res="16658" algo="Sum"/><pk mz="633.76994770" i="558.785" sn="1.84221" a="13.1613" fwhm="0.0297861" res="21277.3" algo="Sum"/><pk mz="633.79012704" i="524.026" sn="1.72748" a="9.90372" fwhm="0.0198577" res="31916.5" algo="Sum"/><pk mz="633.81491701" i="518.718" sn="1.70994" a="28.4273" fwhm="0.043862" res="14450.2" algo="Sum"/><pk mz="634.23768103" i="876.606" sn="2.88607" a="44.8672" fwhm="0.0526313" res="12050.6" algo="Sum"/><pk mz="634.30556670" i="619.624" sn="2.03973" a="28.3714" fwhm="0.0437434" res="14500.6" algo="Sum"/><pk mz="634.36197650" i="406.122" sn="1.33691" a="14.2603" fwhm="0.0496665" res="12772.4" algo="Sum"/><pk mz="634.40782822" i="460.557" sn="1.51592" a="14.8173" fwhm="0.0394515" res="16080.7" algo="Sum"/><pk mz="634.44446642" i="603.908" sn="1.98771" a="15.6515" fwhm="0.0397355" res="15966.7" algo="Sum"/><pk mz="634.48137511" i="1402.34" sn="4.61609" a="64.1775" fwhm="0.0414108" res="15321.6" algo="Sum"/><pk mz="634.55577225" i="411.138" sn="1.35345" a="19.5271" fwhm="0.0496018" res="12793" algo="Sum"/><pk mz="634.64763857" i="1143.05" sn="3.76348" a="42.0331" fwhm="0.0362413" res="17511.7" algo="Sum"/><pk mz="634.69753450" i="625.84" sn="2.06057" a="27.4821" fwhm="0.0624063" res="10170.4" algo="Sum"/><pk mz="634.77147444" i="914.377" sn="3.01057" a="48.7463" fwhm="0.0553549" res="11467.3" algo="Sum"/><pk mz="634.83307566" i="1482.64" sn="4.88157" a="63.2466" fwhm="0.0564924" res="11237.5" algo="Sum"/><pk mz="634.86547081" i="1142.72" sn="3.76239" a="32.7255" fwhm="0.0367949" res="17254.2" algo="Sum"/><pk mz="635.01150452" i="806.03" sn="2.65396" a="29.8154" fwhm="0.0348649" res="18213.5" algo="Sum"/><pk mz="635.24434722" i="449.921" sn="1.48129" a="14.5109" fwhm="0.0373851" res="16991.9" algo="Sum"/><pk mz="635.27154508" i="537.359" sn="1.76918" a="19.5195" fwhm="0.0484419" res="13114.1" algo="Sum"/><pk mz="635.29504992" i="499.762" sn="1.64531" a="16.1971" fwhm="0.0447332" res="14201.9" algo="Sum"/><pk mz="635.40650637" i="827.195" sn="2.72345" a="27.3078" fwhm="0.0447369" res="14203.2" algo="Sum"/><pk mz="635.45682492" i="916.516" sn="3.01797" a="27.9181" fwhm="0.0377193" res="16847" algo="Sum"/><pk mz="635.48183572" i="1024.22" sn="3.37307" a="53.1343" fwhm="0.0558894" res="11370.3" algo="Sum"/><pk mz="635.71843890" i="431.585" sn="1.42058" a="14.918" fwhm="0.0449971" res="14128" algo="Sum"/><pk mz="635.74216175" i="468.494" sn="1.54207" a="12.7253" fwhm="0.0397763" res="15982.9" algo="Sum"/><pk mz="635.76638230" i="479.191" sn="1.57728" a="8.8437" fwhm="0.0198885" res="31966.5" algo="Sum"/><pk mz="635.78278920" i="478.386" sn="1.57463" a="13.3562" fwhm="0.0397779" res="15983.3" algo="Sum"/><pk mz="635.80912684" i="461.043" sn="1.51746" a="8.49675" fwhm="0.0198893" res="31967.4" algo="Sum"/><pk mz="635.84005633" i="505.776" sn="1.66457" a="19.4066" fwhm="0.054697" res="11624.8" algo="Sum"/><pk mz="635.87222509" i="435.027" sn="1.4319" a="16.6485" fwhm="0.0354932" res="17915.4" algo="Sum"/><pk mz="636.23295383" i="624.834" sn="2.05525" a="32.1705" fwhm="0.0488322" res="13029" algo="Sum"/><pk mz="636.37350990" i="539.135" sn="1.77306" a="27.9479" fwhm="0.0580065" res="10970.7" algo="Sum"/><pk mz="636.41909013" i="537.815" sn="1.7686" a="16.8675" fwhm="0.0447726" res="14214.5" algo="Sum"/><pk mz="636.45417864" i="505.529" sn="1.6621" a="11.4163" fwhm="0.0298491" res="21322.4" algo="Sum"/><pk mz="636.48163285" i="477.749" sn="1.57075" a="6.78724" fwhm="0.0149248" res="42646" algo="Sum"/><pk mz="636.49996923" i="564.624" sn="1.85637" a="24.1992" fwhm="0.054838" res="11606.9" algo="Sum"/><pk mz="636.64365206" i="972.059" sn="3.19496" a="48.9265" fwhm="0.049976" res="12739" algo="Sum"/><pk mz="636.69494346" i="730.345" sn="2.40047" a="19.3104" fwhm="0.039806" res="15994.9" algo="Sum"/><pk mz="636.72960162" i="1395.99" sn="4.58828" a="66.5536" fwhm="0.0434845" res="14642.7" algo="Sum"/><pk mz="636.78869223" i="602.438" sn="1.98007" a="8.42199" fwhm="0.0149284" res="42656.2" algo="Sum"/><pk mz="636.83247347" i="1565.36" sn="5.14496" a="69.5007" fwhm="0.0431388" res="14762.4" algo="Sum"/><pk mz="637.00958379" i="425.695" sn="1.39849" a="23.6403" fwhm="0.0467012" res="13640.1" algo="Sum"/><pk mz="637.36164762" i="627.747" sn="2.06383" a="13.4727" fwhm="0.0570254" res="11176.8" algo="Sum"/><pk mz="637.37612262" i="658.62" sn="2.16528" a="22.8865" fwhm="0.0338932" res="18805.4" algo="Sum"/><pk mz="637.41934150" i="572.392" sn="1.8818" a="21.4965" fwhm="0.0497863" res="12803.1" algo="Sum"/><pk mz="637.47269297" i="693.619" sn="2.28032" a="32.7708" fwhm="0.0458467" res="13904.4" algo="Sum"/><pk mz="637.73839647" i="554.112" sn="1.82039" a="28.9539" fwhm="0.0597586" res="10671.9" algo="Sum"/><pk mz="637.77594791" i="495.107" sn="1.62629" a="13.456" fwhm="0.0348601" res="18295.3" algo="Sum"/><pk mz="637.79903931" i="455.149" sn="1.49488" a="8.91665" fwhm="0.0241918" res="26364.3" algo="Sum"/><pk mz="637.83142607" i="537.739" sn="1.76615" a="18.7573" fwhm="0.0498022" res="12807.3" algo="Sum"/><pk mz="638.35153363" i="439.068" sn="1.44352" a="24.2639" fwhm="0.0622156" res="10260.3" algo="Sum"/><pk mz="638.43652697" i="446.012" sn="1.46577" a="15.2162" fwhm="0.0426948" res="14953.5" algo="Sum"/><pk mz="638.46970439" i="555.288" sn="1.82459" a="20.2584" fwhm="0.0518357" res="12317.2" algo="Sum"/><pk mz="638.50490141" i="404.108" sn="1.32782" a="16.7276" fwhm="0.0453067" res="14093" algo="Sum"/><pk mz="638.59926850" i="483.538" sn="1.58821" a="19.8863" fwhm="0.0475483" res="13430.5" algo="Sum"/><pk mz="638.64351317" i="602.204" sn="1.97776" a="21.2749" fwhm="0.0514423" res="12414.8" algo="Sum"/><pk mz="638.68839596" i="638.883" sn="2.09798" a="19.5853" fwhm="0.0359008" res="17790.3" algo="Sum"/><pk mz="638.73041519" i="1353.87" sn="4.44587" a="62.8439" fwhm="0.061199" res="10436.9" algo="Sum"/><pk mz="638.77803939" i="810.804" sn="2.66247" a="26.715" fwhm="0.0448553" res="14240.8" algo="Sum"/><pk mz="638.83053515" i="1084.07" sn="3.56009" a="62.7417" fwhm="0.0690197" res="9255.78" algo="Sum"/><pk mz="638.91109816" i="658.978" sn="2.16423" a="37.6113" fwhm="0.0592962" res="10774.9" algo="Sum"/><pk mz="639.40551855" i="619.919" sn="2.03633" a="34.2241" fwhm="0.0747948" res="8548.8" algo="Sum"/><pk mz="639.48912276" i="2157.9" sn="7.08834" a="87.7528" fwhm="0.0348985" res="18324.2" algo="Sum"/><pk mz="639.73863491" i="590.003" sn="1.93602" a="26.5934" fwhm="0.0493603" res="12960.6" algo="Sum"/><pk mz="639.75295263" i="559.361" sn="1.83543" a="15.7597" fwhm="0.0349144" res="18323.5" algo="Sum"/><pk mz="639.79813307" i="564.423" sn="1.85172" a="20.5138" fwhm="0.0453782" res="14099.2" algo="Sum"/><pk mz="640.36584795" i="448.591" sn="1.47215" a="16.922" fwhm="0.0519964" res="12315.6" algo="Sum"/><pk mz="640.49423452" i="1110.77" sn="3.64628" a="49.2754" fwhm="0.0376555" res="17009.3" algo="Sum"/><pk mz="640.58887988" i="1057.98" sn="3.47208" a="46.1814" fwhm="0.0396652" res="16149.9" algo="Sum"/><pk mz="640.65269473" i="457.472" sn="1.50136" a="16.0592" fwhm="0.0481672" res="13300.6" algo="Sum"/><pk mz="640.73056177" i="859.22" sn="2.82021" a="37.423" fwhm="0.054711" res="11711.2" algo="Sum"/><pk mz="640.77417775" i="928.632" sn="3.04848" a="25.8268" fwhm="0.0399334" res="16046.1" algo="Sum"/><pk mz="640.81555432" i="1701.63" sn="5.58695" a="90.418" fwhm="0.0502529" res="12751.8" algo="Sum"/><pk mz="640.89501468" i="520.768" sn="1.7103" a="25.8813" fwhm="0.0493993" res="12973.8" algo="Sum"/><pk mz="640.96116066" i="404.966" sn="1.33046" a="18.7608" fwhm="0.0535127" res="11977.7" algo="Sum"/><pk mz="641.36892390" i="668.73" sn="2.19652" a="30.1078" fwhm="0.0491941" res="13037.5" algo="Sum"/><pk mz="641.40295980" i="659.188" sn="2.1651" a="28.6698" fwhm="0.05993" res="10702.5" algo="Sum"/><pk mz="641.50542622" i="6254.29" sn="20.5459" a="223.33" fwhm="0.030631" res="20943" algo="Sum"/><pk mz="641.58494126" i="483.351" sn="1.58691" a="19.6137" fwhm="0.0502681" res="12763.3" algo="Sum"/><pk mz="641.65575188" i="442.304" sn="1.4517" a="22.518" fwhm="0.0738589" res="8687.59" algo="Sum"/><pk mz="641.69928843" i="398.032" sn="1.30643" a="10.8268" fwhm="0.0399623" res="16057.6" algo="Sum"/><pk mz="641.74872863" i="590.632" sn="1.93897" a="27.053" fwhm="0.0565857" res="11341.2" algo="Sum"/><pk mz="641.80786938" i="598.616" sn="1.96562" a="26.7726" fwhm="0.0685403" res="9363.95" algo="Sum"/><pk mz="641.84969961" i="401.451" sn="1.31838" a="15.8478" fwhm="0.0329822" res="19460.5" algo="Sum"/><pk mz="642.39924118" i="469.278" sn="1.54044" a="10.99" fwhm="0.0299883" res="21421.7" algo="Sum"/><pk mz="642.50861331" i="2774.71" sn="9.10787" a="107.366" fwhm="0.0332485" res="19324.4" algo="Sum"/><pk mz="642.59100269" i="795.764" sn="2.61142" a="35.9029" fwhm="0.0441237" res="14563.4" algo="Sum"/><pk mz="642.67919937" i="942.173" sn="3.09292" a="43.2011" fwhm="0.0535431" res="12003" algo="Sum"/><pk mz="642.76466444" i="903.22" sn="2.96591" a="49.8367" fwhm="0.0695375" res="9243.42" algo="Sum"/><pk mz="642.81186313" i="1013.35" sn="3.32809" a="51.2419" fwhm="0.0608129" res="10570.3" algo="Sum"/><pk mz="642.85218123" i="585.841" sn="1.924" a="12.7049" fwhm="0.029999" res="21429.1" algo="Sum"/><pk mz="642.89410443" i="510.179" sn="1.67523" a="26.0323" fwhm="0.0495005" res="12987.6" algo="Sum"/><pk mz="643.41860144" i="810.355" sn="2.66005" a="33.7182" fwhm="0.060024" res="10719.4" algo="Sum"/><pk mz="643.52016123" i="6859.88" sn="22.4999" a="250.509" fwhm="0.0306676" res="20983.7" algo="Sum"/><pk mz="643.67690140" i="491.168" sn="1.61167" a="24.6517" fwhm="0.0595252" res="10813.5" algo="Sum"/><pk mz="643.75146855" i="558.568" sn="1.83284" a="33.6117" fwhm="0.0606979" res="10605.8" algo="Sum"/><pk mz="643.80796815" i="479.037" sn="1.5719" a="11.202" fwhm="0.0300211" res="21445.2" algo="Sum"/><pk mz="644.26217719" i="906.672" sn="2.97234" a="43.0669" fwhm="0.0432684" res="14889.9" algo="Sum"/><pk mz="644.42577117" i="482.787" sn="1.58268" a="15.1337" fwhm="0.0400476" res="16091.5" algo="Sum"/><pk mz="644.52430924" i="2930.44" sn="9.60931" a="109.052" fwhm="0.0332191" res="19402.2" algo="Sum"/><pk mz="644.58891385" i="1032.26" sn="3.38541" a="41.5219" fwhm="0.0419369" res="15370.4" algo="Sum"/><pk mz="644.64035545" i="567.085" sn="1.85964" a="10.6767" fwhm="0.0365462" res="17639" algo="Sum"/><pk mz="644.67646875" i="1308.97" sn="4.2925" a="57.9284" fwhm="0.0396187" res="16272" algo="Sum"/><pk mz="644.72168345" i="787.059" sn="2.58101" a="28.4386" fwhm="0.0346289" res="18618" algo="Sum"/><pk mz="644.80067161" i="1167.35" sn="3.82812" a="71.0348" fwhm="0.0612845" res="10521.4" algo="Sum"/><pk mz="644.86059642" i="829.42" sn="2.71987" a="36.6835" fwhm="0.0593385" res="10867.5" algo="Sum"/><pk mz="645.11594823" i="856.17" sn="2.80545" a="34.1174" fwhm="0.0332996" res="19373.1" algo="Sum"/><pk mz="645.26793376" i="496.443" sn="1.62609" a="10.7096" fwhm="0.0267839" res="24091.6" algo="Sum"/><pk mz="645.28736941" i="526.919" sn="1.72587" a="15.6579" fwhm="0.0382078" res="16888.9" algo="Sum"/><pk mz="645.33027104" i="424.075" sn="1.38884" a="9.63955" fwhm="0.0300562" res="21470.8" algo="Sum"/><pk mz="645.35317630" i="430.486" sn="1.4097" a="16.377" fwhm="0.0490494" res="13157.2" algo="Sum"/><pk mz="645.43984660" i="1131.82" sn="3.70574" a="39.4964" fwhm="0.0500985" res="12883.4" algo="Sum"/><pk mz="645.47428303" i="869.38" sn="2.84648" a="30.5315" fwhm="0.0501001" res="12883.7" algo="Sum"/><pk mz="645.54798152" i="3171.09" sn="10.3826" a="139.82" fwhm="0.0408208" res="15814.2" algo="Sum"/><pk mz="645.67876802" i="446.804" sn="1.46237" a="15.9195" fwhm="0.0458743" res="14075" algo="Sum"/><pk mz="645.71735216" i="480.638" sn="1.5731" a="13.0499" fwhm="0.0400871" res="16107.9" algo="Sum"/><pk mz="645.74683418" i="498.672" sn="1.63217" a="11.8081" fwhm="0.0556682" res="11599.9" algo="Sum"/><pk mz="645.76612616" i="537.414" sn="1.75892" a="19.9144" fwhm="0.042169" res="15313.8" algo="Sum"/><pk mz="645.80139346" i="498.698" sn="1.63221" a="20.3742" fwhm="0.0551241" res="11715.4" algo="Sum"/><pk mz="645.83977300" i="399.7" sn="1.30803" a="7.32125" fwhm="0.0217942" res="29633.5" algo="Sum"/><pk mz="646.25924976" i="537.375" sn="1.75769" a="28.2763" fwhm="0.0580662" res="11129.7" algo="Sum"/><pk mz="646.30185153" i="408.105" sn="1.33469" a="16.7787" fwhm="0.0551453" res="11720" algo="Sum"/><pk mz="646.41584025" i="504.031" sn="1.64816" a="14.1695" fwhm="0.0504134" res="12822.3" algo="Sum"/><pk mz="646.44892794" i="619.371" sn="2.02504" a="21.8367" fwhm="0.0469785" res="13760.5" algo="Sum"/><pk mz="646.49979093" i="1209.44" sn="3.9538" a="48.105" fwhm="0.0457749" res="14123.5" algo="Sum"/><pk mz="646.55089066" i="1600.22" sn="5.23128" a="71.5323" fwhm="0.0477471" res="13541.1" algo="Sum"/><pk mz="646.59687000" i="544.885" sn="1.78139" a="20.5978" fwhm="0.0317621" res="20357.5" algo="Sum"/><pk mz="646.67528431" i="1033.9" sn="3.38086" a="46.84" fwhm="0.0547833" res="11804.2" algo="Sum"/><pk mz="646.72240315" i="938.198" sn="3.06791" a="28.9543" fwhm="0.0436495" res="14816.3" algo="Sum"/><pk mz="646.76168887" i="1451.11" sn="4.74512" a="54.3838" fwhm="0.043463" res="14880.7" algo="Sum"/><pk mz="646.79168599" i="1536.69" sn="5.02499" a="57.2568" fwhm="0.0414446" res="15606.2" algo="Sum"/><pk mz="646.86066790" i="796.211" sn="2.60385" a="34.8522" fwhm="0.0535698" res="12075.1" algo="Sum"/><pk mz="646.90428065" i="630.723" sn="2.06249" a="27.4292" fwhm="0.0453026" res="14279.6" algo="Sum"/><pk mz="647.26288827" i="518.724" sn="1.69422" a="23.5624" fwhm="0.0588992" res="10989.3" algo="Sum"/><pk mz="647.32976486" i="572.338" sn="1.86884" a="29.7697" fwhm="0.0759563" res="8522.39" algo="Sum"/><pk mz="647.45244398" i="3931.27" sn="12.8366" a="188.383" fwhm="0.0372089" res="17400.5" algo="Sum"/><pk mz="647.56525278" i="2164.07" sn="7.06681" a="96.042" fwhm="0.0369187" res="17540.3" algo="Sum"/><pk mz="647.70843254" i="511.802" sn="1.67123" a="19.2236" fwhm="0.039174" res="16534.1" algo="Sum"/><pk mz="647.73864803" i="566.09" sn="1.8485" a="18.3073" fwhm="0.0451687" res="14340.4" algo="Sum"/><pk mz="647.78054090" i="614.635" sn="2.00701" a="44.3202" fwhm="0.0901579" res="7184.95" algo="Sum"/><pk mz="647.84865522" i="423.489" sn="1.38259" a="10.9302" fwhm="0.0349839" res="18518.5" algo="Sum"/><pk mz="648.27201303" i="419.221" sn="1.36833" a="15.1867" fwhm="0.0502084" res="12911.6" algo="Sum"/><pk mz="648.32839041" i="537.515" sn="1.75445" a="23.7714" fwhm="0.0651203" res="9955.86" algo="Sum"/><pk mz="648.38047094" i="528.317" sn="1.72443" a="19.5222" fwhm="0.0510733" res="12695.1" algo="Sum"/><pk mz="648.45663938" i="1961.48" sn="6.40367" a="104.753" fwhm="0.0391198" res="16576.2" algo="Sum"/><pk mz="648.57091402" i="1115.89" sn="3.6432" a="56.3057" fwhm="0.0505602" res="12827.7" algo="Sum"/><pk mz="648.62370285" i="826.559" sn="2.69824" a="35.5622" fwhm="0.0462682" res="14018.8" algo="Sum"/><pk mz="648.67916521" i="668.419" sn="2.182" a="23.8365" fwhm="0.0502237" res="12915.8" algo="Sum"/><pk mz="648.75864195" i="1272.75" sn="4.15479" a="49.9122" fwhm="0.0552496" res="11742.3" algo="Sum"/><pk mz="648.79432112" i="1253.8" sn="4.09294" a="54.0086" fwhm="0.0486989" res="13322.6" algo="Sum"/><pk mz="648.86841423" i="701.886" sn="2.29135" a="30.9853" fwhm="0.0650589" res="9973.55" algo="Sum"/><pk mz="648.89896891" i="633.632" sn="2.06881" a="25.748" fwhm="0.0602797" res="10764.8" algo="Sum"/><pk mz="649.24455128" i="733.907" sn="2.39515" a="34.0696" fwhm="0.0371172" res="17491.7" algo="Sum"/><pk mz="649.28461550" i="450.808" sn="1.47147" a="10.2733" fwhm="0.0301487" res="21536.1" algo="Sum"/><pk mz="649.35087476" i="486.179" sn="1.58715" a="9.1685" fwhm="0.0201" res="32306" algo="Sum"/><pk mz="649.43308928" i="1766.89" sn="5.76922" a="95.7663" fwhm="0.0543441" res="11950.4" algo="Sum"/><pk mz="649.57812445" i="493.035" sn="1.60923" a="26.3487" fwhm="0.0609827" res="10651.8" algo="Sum"/><pk mz="649.73750578" i="599.375" sn="1.9549" a="29.6173" fwhm="0.063474" res="10236.3" algo="Sum"/><pk mz="649.79069408" i="621.532" sn="2.0272" a="21.3537" fwhm="0.0498049" res="13046.7" algo="Sum"/><pk mz="649.85567225" i="396.18" sn="1.29219" a="12.3509" fwhm="0.0449394" res="14460.7" algo="Sum"/><pk mz="649.93193473" i="828.309" sn="2.70163" a="30.8791" fwhm="0.0311518" res="20863.4" algo="Sum"/><pk mz="650.20983728" i="493.541" sn="1.6104" a="21.7855" fwhm="0.0330571" res="19669.3" algo="Sum"/><pk mz="650.22984004" i="448.469" sn="1.46337" a="4.10356" fwhm="0.0136708" res="47563.3" algo="Sum"/><pk mz="650.25053804" i="427.047" sn="1.39357" a="14.485" fwhm="0.0452564" res="14368.1" algo="Sum"/><pk mz="650.28567291" i="451.862" sn="1.47476" a="14.2661" fwhm="0.0352202" res="18463.4" algo="Sum"/><pk mz="650.43949408" i="1721.93" sn="5.61919" a="80.2597" fwhm="0.0411159" res="15819.7" algo="Sum"/><pk mz="650.62937667" i="1141.89" sn="3.725" a="56.0577" fwhm="0.0549618" res="11837.8" algo="Sum"/><pk mz="650.67055350" i="677.327" sn="2.20942" a="17.5041" fwhm="0.035211" res="18479.2" algo="Sum"/><pk mz="650.74088859" i="797.535" sn="2.60118" a="51.7346" fwhm="0.0811647" res="8017.54" algo="Sum"/><pk mz="650.80798764" i="2238.39" sn="7.30056" a="87.2868" fwhm="0.044549" res="14608.8" algo="Sum"/><pk mz="650.93945811" i="679.039" sn="2.21478" a="28.9705" fwhm="0.0543904" res="11967.9" algo="Sum"/><pk mz="650.98106967" i="541.781" sn="1.76743" a="25.9769" fwhm="0.0560353" res="11617.3" algo="Sum"/><pk mz="651.12728361" i="2152.61" sn="7.02613" a="83.6071" fwhm="0.032711" res="19905.4" algo="Sum"/><pk mz="651.24871561" i="459.573" sn="1.5007" a="20.4014" fwhm="0.0536508" res="12138.7" algo="Sum"/><pk mz="651.35592844" i="566.048" sn="1.84797" a="18.9665" fwhm="0.0370347" res="17587.7" algo="Sum"/><pk mz="651.44242567" i="981.242" sn="3.20342" a="57.0176" fwhm="0.0627926" res="10374.5" algo="Sum"/><pk mz="651.64173970" i="461.656" sn="1.50681" a="22.5416" fwhm="0.0519912" res="12533.7" algo="Sum"/><pk mz="651.71495436" i="507.41" sn="1.65578" a="14.4484" fwhm="0.028659" res="22740.3" algo="Sum"/><pk mz="651.73724516" i="606.774" sn="1.97988" a="25.6534" fwhm="0.0387618" res="16813.9" algo="Sum"/><pk mz="651.80917938" i="717.998" sn="2.343" a="26.877" fwhm="0.0553797" res="11769.8" algo="Sum"/><pk mz="652.13193091" i="614.737" sn="2.00763" a="25.6794" fwhm="0.0337876" res="19300.9" algo="Sum"/><pk mz="652.42163113" i="428.911" sn="1.40006" a="14.5977" fwhm="0.0381824" res="17087" algo="Sum"/><pk mz="652.44879302" i="519.569" sn="1.69598" a="22.12" fwhm="0.0567976" res="11487.3" algo="Sum"/><pk mz="652.62355213" i="878.211" sn="2.86675" a="38.264" fwhm="0.0519805" res="12555.2" algo="Sum"/><pk mz="652.66586632" i="689.086" sn="2.24951" a="16.5024" fwhm="0.0302269" res="21592.2" algo="Sum"/><pk mz="652.70963813" i="1119.42" sn="3.65359" a="65.283" fwhm="0.0491663" res="13275.5" algo="Sum"/><pk mz="652.80577342" i="2484.36" sn="8.10792" a="120.197" fwhm="0.0375805" res="17370.9" algo="Sum"/><pk mz="653.32163917" i="447.755" sn="1.46219" a="15.3929" fwhm="0.0458018" res="14264.1" algo="Sum"/><pk mz="653.34183901" i="459.883" sn="1.50166" a="12.4002" fwhm="0.0390092" res="16748.4" algo="Sum"/><pk mz="653.39157061" i="503.879" sn="1.6453" a="11.1871" fwhm="0.0302437" res="21604.2" algo="Sum"/><pk mz="653.44565248" i="669.779" sn="2.18685" a="47.0182" fwhm="0.08976" res="7279.92" algo="Sum"/><pk mz="653.66386214" i="415.393" sn="1.35587" a="11.1891" fwhm="0.0403333" res="16206.6" algo="Sum"/><pk mz="653.73062746" i="521.654" sn="1.70246" a="14.6589" fwhm="0.0403353" res="16207.4" algo="Sum"/><pk mz="653.76711700" i="532.438" sn="1.73782" a="15.1758" fwhm="0.0403362" res="16207.9" algo="Sum"/><pk mz="653.80810272" i="715.904" sn="2.33678" a="43.5188" fwhm="0.0696225" res="9390.76" algo="Sum"/><pk mz="654.29019416" i="948.925" sn="3.09905" a="47.0393" fwhm="0.0479334" res="13650" algo="Sum"/><pk mz="654.46904986" i="578.887" sn="1.88983" a="28.6382" fwhm="0.0533633" res="12264.4" algo="Sum"/><pk mz="654.62869756" i="606.268" sn="1.97975" a="28.8453" fwhm="0.0668267" res="9795.91" algo="Sum"/><pk mz="654.65625553" i="616.18" sn="2.01237" a="14.068" fwhm="0.0275732" res="23742.5" algo="Sum"/><pk mz="654.70876855" i="1384.58" sn="4.52302" a="67.2535" fwhm="0.0540806" res="12106.2" algo="Sum"/><pk mz="654.75350914" i="902.843" sn="2.94953" a="25.5933" fwhm="0.0403669" res="16220.1" algo="Sum"/><pk mz="654.80296937" i="1626.7" sn="5.31387" a="86.1962" fwhm="0.0483892" res="13532" algo="Sum"/><pk mz="654.89200093" i="933.194" sn="3.04909" a="38.8864" fwhm="0.0484857" res="13506.9" algo="Sum"/><pk mz="655.24282078" i="431.515" sn="1.40925" a="18.8333" fwhm="0.0455008" res="14400.7" algo="Sum"/><pk mz="655.28862684" i="526.167" sn="1.71837" a="28.1711" fwhm="0.0511858" res="12802.2" algo="Sum"/><pk mz="655.33816251" i="401.201" sn="1.31025" a="3.90902" fwhm="0.00873784" res="75000.1" algo="Sum"/><pk mz="655.37961586" i="639.318" sn="2.08774" a="38.7873" fwhm="0.0641284" res="10219.8" algo="Sum"/><pk mz="655.46333943" i="1792.25" sn="5.85256" a="89.8378" fwhm="0.0436174" res="15027.6" algo="Sum"/><pk mz="655.64825671" i="413.464" sn="1.35144" a="16.5436" fwhm="0.0363424" res="18040.9" algo="Sum"/><pk mz="655.66721507" i="431.485" sn="1.41024" a="8.14974" fwhm="0.0201974" res="32462.9" algo="Sum"/><pk mz="655.68367060" i="436.483" sn="1.42642" a="8.27461" fwhm="0.0201978" res="32463.2" algo="Sum"/><pk mz="655.74586867" i="591.662" sn="1.93312" a="33.6179" fwhm="0.0757461" res="8657.16" algo="Sum"/><pk mz="655.80529418" i="559.249" sn="1.82757" a="24.3785" fwhm="0.0599987" res="10930.3" algo="Sum"/><pk mz="656.38544482" i="397.581" sn="1.29892" a="13.8582" fwhm="0.0504594" res="13008.2" algo="Sum"/><pk mz="656.46879732" i="1018.98" sn="3.32883" a="57.0472" fwhm="0.0426342" res="15397.7" algo="Sum"/><pk mz="656.57541013" i="561.162" sn="1.8333" a="25.1541" fwhm="0.0468177" res="14024.1" algo="Sum"/><pk mz="656.62199589" i="502.929" sn="1.6425" a="18.0477" fwhm="0.0490662" res="13382.4" algo="Sum"/><pk mz="656.70841844" i="984.72" sn="3.21562" a="42.5784" fwhm="0.0617223" res="10639.7" algo="Sum"/><pk mz="656.75183026" i="1022.33" sn="3.33877" a="32.3945" fwhm="0.0454818" res="14439.9" algo="Sum"/><pk mz="656.79183465" i="1415.61" sn="4.62319" a="71.0963" fwhm="0.0680219" res="9655.59" algo="Sum"/><pk mz="656.89197493" i="718.986" sn="2.3481" a="31.4361" fwhm="0.0511597" res="12840" algo="Sum"/><pk mz="656.92724397" i="492.866" sn="1.60963" a="20.1518" fwhm="0.0367861" res="17858" algo="Sum"/><pk mz="656.99789563" i="416.767" sn="1.36075" a="18.8604" fwhm="0.0661867" res="9926.44" algo="Sum"/><pk mz="657.36255361" i="952.568" sn="3.10907" a="49.4083" fwhm="0.0615032" res="10688.3" algo="Sum"/><pk mz="657.47833092" i="4355.75" sn="14.2195" a="183.236" fwhm="0.0353336" res="18607.7" algo="Sum"/><pk mz="657.64175166" i="413.198" sn="1.3489" a="9.57088" fwhm="0.0303419" res="21674.4" algo="Sum"/><pk mz="657.67915369" i="438.434" sn="1.43149" a="11.4442" fwhm="0.0404566" res="16256.4" algo="Sum"/><pk mz="657.73244540" i="572.832" sn="1.87107" a="18.9328" fwhm="0.0455161" res="14450.6" algo="Sum"/><pk mz="657.77291689" i="575.224" sn="1.87927" a="16.1688" fwhm="0.040417" res="16274.7" algo="Sum"/><pk mz="657.79467800" i="562.782" sn="1.83851" a="17.6419" fwhm="0.0455183" res="14451.2" algo="Sum"/><pk mz="658.23093979" i="436.726" sn="1.42561" a="19.6198" fwhm="0.0626224" res="10511.1" algo="Sum"/><pk mz="658.36495872" i="587.577" sn="1.91932" a="34.1253" fwhm="0.072964" res="9023.15" algo="Sum"/><pk mz="658.41557080" i="475.016" sn="1.55165" a="14.5049" fwhm="0.0392506" res="16774.6" algo="Sum"/><pk mz="658.48135354" i="1979.98" sn="6.46818" a="85.6241" fwhm="0.03594" res="18321.7" algo="Sum"/><pk mz="658.57485078" i="564.296" sn="1.84344" a="20.4568" fwhm="0.0666498" res="9881.13" algo="Sum"/><pk mz="658.60809319" i="875.861" sn="2.86118" a="35.1444" fwhm="0.0486252" res="13544.6" algo="Sum"/><pk mz="658.65540759" i="963.351" sn="3.1469" a="41.5894" fwhm="0.0651582" res="10108.6" algo="Sum"/><pk mz="658.72072270" i="841.99" sn="2.75054" a="33.3262" fwhm="0.0556718" res="11832.2" algo="Sum"/><pk mz="658.74545174" i="798.728" sn="2.60922" a="23.8241" fwhm="0.0404898" res="16269.4" algo="Sum"/><pk mz="658.78561750" i="1004.45" sn="3.28124" a="41.0214" fwhm="0.0605813" res="10874.4" algo="Sum"/><pk mz="658.82645432" i="786.269" sn="2.56851" a="33.7751" fwhm="0.0538875" res="12226" algo="Sum"/><pk mz="658.90432270" i="606.26" sn="1.98034" a="41.2439" fwhm="0.059342" res="11103.5" algo="Sum"/><pk mz="659.23416073" i="412.864" sn="1.34854" a="24.7784" fwhm="0.0675203" res="9763.49" algo="Sum"/><pk mz="659.42552210" i="722.541" sn="2.36041" a="43.1923" fwhm="0.0860845" res="7660.21" algo="Sum"/><pk mz="659.49341922" i="4178.56" sn="13.6506" a="180.104" fwhm="0.0368936" res="17875.5" algo="Sum"/><pk mz="659.55728565" i="493.774" sn="1.61307" a="15.4802" fwhm="0.0455792" res="14470.6" algo="Sum"/><pk mz="659.61400678" i="534.049" sn="1.74478" a="27.8393" fwhm="0.0725198" res="9095.64" algo="Sum"/><pk mz="659.65604939" i="452.988" sn="1.48013" a="15.0937" fwhm="0.03833" res="17209.9" algo="Sum"/><pk mz="659.72946698" i="677.97" sn="2.21517" a="27.2836" fwhm="0.0607804" res="10854.3" algo="Sum"/><pk mz="659.76750035" i="564.454" sn="1.84412" a="19.1123" fwhm="0.0405215" res="16281.9" algo="Sum"/><pk mz="659.80220702" i="577.097" sn="1.88524" a="14.2834" fwhm="0.0329721" res="20010.9" algo="Sum"/><pk mz="659.83428732" i="473.661" sn="1.54727" a="21.676" fwhm="0.0311313" res="21195.2" algo="Sum"/><pk mz="660.23822488" i="667.335" sn="2.18012" a="40.2619" fwhm="0.0571388" res="11555" algo="Sum"/><pk mz="660.42580054" i="507.616" sn="1.65957" a="25.2635" fwhm="0.0595194" res="11096" algo="Sum"/><pk mz="660.49661290" i="1959.33" sn="6.40915" a="84.1011" fwhm="0.0381011" res="17335.4" algo="Sum"/><pk mz="660.56330833" i="860.179" sn="2.81416" a="30.5227" fwhm="0.0440975" res="14979.6" algo="Sum"/><pk mz="660.61639623" i="570.68" sn="1.86708" a="15.2168" fwhm="0.0405468" res="16292.7" algo="Sum"/><pk mz="660.65343181" i="1341.71" sn="4.38964" a="60.5665" fwhm="0.0490411" res="13471.4" algo="Sum"/><pk mz="660.70315599" i="714.301" sn="2.33696" a="20.7731" fwhm="0.0405498" res="16293.6" algo="Sum"/><pk mz="660.77635985" i="926.985" sn="3.0328" a="50.1867" fwhm="0.0748552" res="8827.4" algo="Sum"/><pk mz="660.83526636" i="975.394" sn="3.19109" a="54.3254" fwhm="0.0638361" res="10352.1" algo="Sum"/><pk mz="660.89798440" i="432.651" sn="1.41541" a="13.7161" fwhm="0.0405562" res="16295.9" algo="Sum"/><pk mz="660.92742986" i="396.636" sn="1.2975" a="12.2307" fwhm="0.0369247" res="17899.3" algo="Sum"/><pk mz="661.24372746" i="476.753" sn="1.55973" a="24.7569" fwhm="0.0699051" res="9459.16" algo="Sum"/><pk mz="661.36450843" i="504.088" sn="1.64921" a="21.3158" fwhm="0.0494969" res="13361.7" algo="Sum"/><pk mz="661.43041867" i="1465.2" sn="4.79461" a="86.6696" fwhm="0.0576952" res="11464.2" algo="Sum"/><pk mz="661.52070824" i="2345.14" sn="7.67701" a="132.345" fwhm="0.0556935" res="11877.9" algo="Sum"/><pk mz="661.64595965" i="443.08" sn="1.45025" a="8.20467" fwhm="0.0202893" res="32610.6" algo="Sum"/><pk mz="661.66301475" i="472.349" sn="1.54605" a="12.2334" fwhm="0.0323031" res="20483" algo="Sum"/><pk mz="661.74241464" i="652.084" sn="2.13434" a="22.077" fwhm="0.0461107" res="14351.2" algo="Sum"/><pk mz="661.77754872" i="565.882" sn="1.85219" a="13.3069" fwhm="0.0304371" res="21742.5" algo="Sum"/><pk mz="661.79381342" i="546.083" sn="1.78739" a="12.7648" fwhm="0.0304377" res="21742.6" algo="Sum"/><pk mz="661.82014103" i="495.282" sn="1.62103" a="9.35236" fwhm="0.0237548" res="27860.5" algo="Sum"/><pk mz="661.83738224" i="500.72" sn="1.63873" a="15.9206" fwhm="0.0397667" res="16643" algo="Sum"/><pk mz="661.93314883" i="699.322" sn="2.28854" a="30.1456" fwhm="0.0478602" res="13830.6" algo="Sum"/><pk mz="662.25130528" i="533.338" sn="1.74631" a="28.1837" fwhm="0.0586822" res="11285.4" algo="Sum"/><pk mz="662.43800059" i="1160.63" sn="3.80083" a="56.847" fwhm="0.0464035" res="14275.6" algo="Sum"/><pk mz="662.52523618" i="1223.1" sn="4.00493" a="67.1868" fwhm="0.063046" res="10508.6" algo="Sum"/><pk mz="662.65174263" i="1167.57" sn="3.8251" a="59.8469" fwhm="0.0432627" res="15316.9" algo="Sum"/><pk mz="662.69590506" i="845.523" sn="2.77004" a="24.0856" fwhm="0.0406108" res="16318.2" algo="Sum"/><pk mz="662.74167712" i="1443.56" sn="4.72929" a="57.4832" fwhm="0.0572677" res="11572.7" algo="Sum"/><pk mz="662.83136515" i="984.202" sn="3.22437" a="47.4358" fwhm="0.0536462" res="12355.6" algo="Sum"/><pk mz="662.87241679" i="639.92" sn="2.09645" a="22.8709" fwhm="0.0469336" res="14123.6" algo="Sum"/><pk mz="662.93851619" i="726.757" sn="2.38094" a="33.6237" fwhm="0.0498683" res="13293.8" algo="Sum"/><pk mz="663.26151779" i="475.557" sn="1.55882" a="21.581" fwhm="0.0581924" res="11397.7" algo="Sum"/><pk mz="663.32736863" i="600.054" sn="1.96748" a="26.7695" fwhm="0.0569227" res="11653.1" algo="Sum"/><pk mz="663.44668910" i="10925.4" sn="35.8305" a="422.615" fwhm="0.0334041" res="19861.2" algo="Sum"/><pk mz="663.53910612" i="1544.8" sn="5.06628" a="90.6902" fwhm="0.0655439" res="10123.6" algo="Sum"/><pk mz="663.65938434" i="431.136" sn="1.41416" a="17.2965" fwhm="0.0526355" res="12608.6" algo="Sum"/><pk mz="663.74594480" i="740.399" sn="2.42911" a="30.5099" fwhm="0.0524141" res="12663.5" algo="Sum"/><pk mz="663.78878747" i="560.557" sn="1.83879" a="12.4794" fwhm="0.0304834" res="21775.4" algo="Sum"/><pk mz="663.80484722" i="450.34" sn="1.47717" a="2.22802" fwhm="0.00885072" res="75000.1" algo="Sum"/><pk mz="663.83106606" i="488.405" sn="1.60205" a="26.2573" fwhm="0.0540342" res="12285.4" algo="Sum"/><pk mz="663.94755776" i="882.778" sn="2.89566" a="38.9394" fwhm="0.036665" res="18108.5" algo="Sum"/><pk mz="664.25720343" i="480.911" sn="1.58111" a="27.2736" fwhm="0.0520407" res="12764.2" algo="Sum"/><pk mz="664.34133770" i="398.156" sn="1.30897" a="5.72687" fwhm="0.015248" res="43569.2" algo="Sum"/><pk mz="664.36029421" i="403.633" sn="1.32686" a="7.66436" fwhm="0.0203309" res="32677.4" algo="Sum"/><pk mz="664.45068887" i="5345.68" sn="17.5729" a="211.278" fwhm="0.0333583" res="19918.6" algo="Sum"/><pk mz="664.54481002" i="871.756" sn="2.86566" a="53.746" fwhm="0.0761014" res="8732.36" algo="Sum"/><pk mz="664.60250874" i="572.54" sn="1.88184" a="18.5586" fwhm="0.045753" res="14525.9" algo="Sum"/><pk mz="664.65482005" i="738.014" sn="2.42534" a="32.7086" fwhm="0.061006" res="10894.9" algo="Sum"/><pk mz="664.69042706" i="742.51" sn="2.44019" a="21.0616" fwhm="0.0406719" res="16342.7" algo="Sum"/><pk mz="664.73966660" i="1395.32" sn="4.58559" a="66.4675" fwhm="0.0602028" res="11041.7" algo="Sum"/><pk mz="664.84360320" i="784.879" sn="2.57961" a="27.7558" fwhm="0.0508461" res="13075.6" algo="Sum"/><pk mz="664.92271806" i="951.687" sn="3.12784" a="39.5768" fwhm="0.0530201" res="12541" algo="Sum"/><pk mz="665.25005713" i="563.631" sn="1.85472" a="24.8525" fwhm="0.0554894" res="11988.8" algo="Sum"/><pk mz="665.31721015" i="437.834" sn="1.44106" a="11.3347" fwhm="0.0356049" res="18686.1" algo="Sum"/><pk mz="665.45290870" i="1773.08" sn="5.83551" a="72.1105" fwhm="0.0454035" res="14656.4" algo="Sum"/><pk mz="665.50327479" i="809.546" sn="2.66435" a="31.8644" fwhm="0.0452165" res="14718.1" algo="Sum"/><pk mz="665.54842946" i="459.906" sn="1.51363" a="19.8961" fwhm="0.0690971" res="9632.07" algo="Sum"/><pk mz="665.74668533" i="613.286" sn="2.01708" a="20.8186" fwhm="0.0457922" res="14538.4" algo="Sum"/><pk mz="665.76833276" i="592.444" sn="1.94836" a="18.9074" fwhm="0.0457934" res="14538.5" algo="Sum"/><pk mz="665.79789117" i="503.437" sn="1.65551" a="11.3126" fwhm="0.0305297" res="21808.2" algo="Sum"/><pk mz="665.83558708" i="445.901" sn="1.46657" a="14.1682" fwhm="0.0457955" res="14539.3" algo="Sum"/><pk mz="666.44718206" i="600.263" sn="1.97654" a="29.1331" fwhm="0.0580552" res="11479.5" algo="Sum"/><pk mz="666.50772330" i="630.905" sn="2.07692" a="29.1146" fwhm="0.0550293" res="12111.9" algo="Sum"/><pk mz="666.60253959" i="1251.85" sn="4.12188" a="54.0322" fwhm="0.0404578" res="16476.5" algo="Sum"/><pk mz="666.74244491" i="1035.69" sn="3.40965" a="41.5721" fwhm="0.0560097" res="11904" algo="Sum"/><pk mz="666.78165702" i="1872.34" sn="6.16517" a="79.9442" fwhm="0.059173" res="11268.3" algo="Sum"/><pk mz="666.94451840" i="543.293" sn="1.79126" a="39.8786" fwhm="0.10185" res="6548.27" algo="Sum"/><pk mz="667.01676502" i="401.509" sn="1.32397" a="12.7905" fwhm="0.0399558" res="16693.9" algo="Sum"/><pk mz="667.09892520" i="1179.68" sn="3.88992" a="52.8227" fwhm="0.0381603" res="17481.5" algo="Sum"/><pk mz="667.38451124" i="425.015" sn="1.40113" a="14.5949" fwhm="0.0439315" res="15191.5" algo="Sum"/><pk mz="667.42484713" i="474.054" sn="1.56264" a="15.0364" fwhm="0.0458496" res="14556.8" algo="Sum"/><pk mz="667.45148940" i="506.083" sn="1.6682" a="24.1062" fwhm="0.0495625" res="13466.9" algo="Sum"/><pk mz="667.52164755" i="598.182" sn="1.97182" a="31.5239" fwhm="0.050582" res="13196.8" algo="Sum"/><pk mz="667.61053459" i="484.786" sn="1.59805" a="23.2783" fwhm="0.0539152" res="12382.6" algo="Sum"/><pk mz="667.66253949" i="471.908" sn="1.55572" a="19.5329" fwhm="0.0560486" res="11912.2" algo="Sum"/><pk mz="667.72314870" i="555.377" sn="1.83144" a="14.0311" fwhm="0.0305736" res="21839.9" algo="Sum"/><pk mz="667.78061485" i="720.789" sn="2.37737" a="24.5823" fwhm="0.0505421" res="13212.4" algo="Sum"/><pk mz="668.25984642" i="542.112" sn="1.78759" a="22.0218" fwhm="0.0472287" res="14149.4" algo="Sum"/><pk mz="668.60169062" i="1189.76" sn="3.9255" a="70.1188" fwhm="0.0615968" res="10854.5" algo="Sum"/><pk mz="668.68835882" i="1164.07" sn="3.84212" a="62.1391" fwhm="0.0679773" res="9836.94" algo="Sum"/><pk mz="668.77959226" i="2275.22" sn="7.51305" a="130.058" fwhm="0.0428309" res="15614.4" algo="Sum"/><pk mz="668.86461055" i="672.089" sn="2.21951" a="30.3862" fwhm="0.0704086" res="9499.76" algo="Sum"/><pk mz="668.93539186" i="496.123" sn="1.63856" a="34.4105" fwhm="0.0660739" res="10124" algo="Sum"/><pk mz="669.25998107" i="415.5" sn="1.37211" a="9.70634" fwhm="0.0306087" res="21865" algo="Sum"/><pk mz="669.29043078" i="433.502" sn="1.43149" a="22.0099" fwhm="0.0531976" res="12581.2" algo="Sum"/><pk mz="669.43318483" i="1500.42" sn="4.95588" a="82.6449" fwhm="0.0414125" res="16165" algo="Sum"/><pk mz="669.55052208" i="1241.39" sn="4.10002" a="55.0784" fwhm="0.0397473" res="16845.2" algo="Sum"/><pk mz="669.61619339" i="486.205" sn="1.60621" a="28.6633" fwhm="0.0632616" res="10584.9" algo="Sum"/><pk mz="669.69368523" i="603.222" sn="1.99274" a="19.5741" fwhm="0.0459278" res="14581.4" algo="Sum"/><pk mz="669.72470990" i="585.007" sn="1.93283" a="11.2965" fwhm="0.0204128" res="32809.1" algo="Sum"/><pk mz="669.78294851" i="699.096" sn="2.30982" a="50.8306" fwhm="0.0669488" res="10004.4" algo="Sum"/><pk mz="669.86726381" i="408.415" sn="1.34941" a="14.6217" fwhm="0.0489577" res="13682.6" algo="Sum"/><pk mz="670.26797494" i="639.298" sn="2.11023" a="34.0808" fwhm="0.0602651" res="11122" algo="Sum"/><pk mz="670.43812873" i="873.959" sn="2.88488" a="64.2641" fwhm="0.0511913" res="13096.7" algo="Sum"/><pk mz="670.55308144" i="817.209" sn="2.69875" a="31.1402" fwhm="0.043178" res="15530" algo="Sum"/><pk mz="670.60262455" i="1545.1" sn="5.10362" a="75.0286" fwhm="0.0451648" res="14847.9" algo="Sum"/><pk mz="670.68310956" i="1595.09" sn="5.26956" a="67.2567" fwhm="0.0445435" res="15056.8" algo="Sum"/><pk mz="670.72158128" i="976.722" sn="3.22672" a="31.2186" fwhm="0.0459633" res="14592.5" algo="Sum"/><pk mz="670.77787707" i="1576.88" sn="5.20942" a="88.9281" fwhm="0.0579233" res="11580.4" algo="Sum"/><pk mz="670.86388802" i="1091.03" sn="3.60403" a="53.1391" fwhm="0.0524435" res="12792.1" algo="Sum"/><pk mz="671.22217887" i="502.746" sn="1.6612" a="22.0174" fwhm="0.0520871" res="12886.5" algo="Sum"/><pk mz="671.26379283" i="464.148" sn="1.53396" a="13.9272" fwhm="0.0434555" res="15447.2" algo="Sum"/><pk mz="671.30369144" i="404.41" sn="1.3366" a="14.7078" fwhm="0.0510922" res="13139.1" algo="Sum"/><pk mz="671.36692900" i="449.666" sn="1.48595" a="18.517" fwhm="0.0562039" res="11945.2" algo="Sum"/><pk mz="671.44443988" i="1352.4" sn="4.46902" a="58.6346" fwhm="0.0524955" res="12790.5" algo="Sum"/><pk mz="671.56727552" i="34826.4" sn="115.097" a="1232.08" fwhm="0.0303609" res="22119.5" algo="Sum"/><pk mz="671.67936713" i="755.84" sn="2.49796" a="21.9189" fwhm="0.0408851" res="16428.4" algo="Sum"/><pk mz="671.70137704" i="784.073" sn="2.59126" a="18.2513" fwhm="0.0306646" res="21904.8" algo="Sum"/><pk mz="671.72552345" i="741.554" sn="2.45084" a="27.0823" fwhm="0.0329317" res="20397.6" algo="Sum"/><pk mz="671.77675948" i="670.826" sn="2.21709" a="21.5737" fwhm="0.0459992" res="14604.1" algo="Sum"/><pk mz="671.86911372" i="464.175" sn="1.53386" a="28.5115" fwhm="0.0612086" res="10976.7" algo="Sum"/><pk mz="672.28847552" i="457.889" sn="1.51227" a="32.7399" fwhm="0.0673766" res="9978.07" algo="Sum"/><pk mz="672.44561784" i="778.628" sn="2.57271" a="32.599" fwhm="0.0595918" res="11284.2" algo="Sum"/><pk mz="672.57034462" i="17653.8" sn="58.331" a="599.504" fwhm="0.0316881" res="21224.7" algo="Sum"/><pk mz="672.67961464" i="1339.27" sn="4.42635" a="67.2515" fwhm="0.0647637" res="10386.7" algo="Sum"/><pk mz="672.72546053" i="1102.82" sn="3.64492" a="24.4157" fwhm="0.0306879" res="21921.5" algo="Sum"/><pk mz="672.77100695" i="1553.47" sn="5.13438" a="71.9006" fwhm="0.0603666" res="11144.8" algo="Sum"/><pk mz="672.85953530" i="878.899" sn="2.90519" a="32.1596" fwhm="0.0562666" res="11958.4" algo="Sum"/><pk mz="672.91893871" i="437.091" sn="1.44477" a="17.8292" fwhm="0.037198" res="18090.2" algo="Sum"/><pk mz="673.10862038" i="1877.75" sn="6.20598" a="79.9049" fwhm="0.0350854" res="19184.9" algo="Sum"/><pk mz="673.33489377" i="979.928" sn="3.23779" a="49.9519" fwhm="0.0475248" res="14168.1" algo="Sum"/><pk mz="673.42775825" i="841.406" sn="2.7808" a="66.0577" fwhm="0.0717922" res="9380.24" algo="Sum"/><pk mz="673.48831471" i="595.584" sn="1.96911" a="11.3715" fwhm="0.0204702" res="32901" algo="Sum"/><pk mz="673.52042517" i="735.384" sn="2.43143" a="19.2778" fwhm="0.0409411" res="16450.9" algo="Sum"/><pk mz="673.57917655" i="10395.6" sn="34.3782" a="440.113" fwhm="0.0344182" res="19570.4" algo="Sum"/><pk mz="673.68194822" i="644.731" sn="2.13219" a="14.7578" fwhm="0.0307096" res="21937.2" algo="Sum"/><pk mz="673.69827305" i="608.026" sn="2.0108" a="9.06961" fwhm="0.015355" res="43874.9" algo="Sum"/><pk mz="673.72112562" i="659.307" sn="2.18032" a="12.3441" fwhm="0.0204736" res="32906.8" algo="Sum"/><pk mz="673.73769426" i="669.352" sn="2.21347" a="15.0752" fwhm="0.030711" res="21938" algo="Sum"/><pk mz="673.76946779" i="622.624" sn="2.05895" a="24.0197" fwhm="0.0511861" res="13163.1" algo="Sum"/><pk mz="673.79742593" i="578.901" sn="1.91436" a="20.1608" fwhm="0.0835902" res="8060.72" algo="Sum"/><pk mz="673.84003592" i="420.955" sn="1.39191" a="18.4809" fwhm="0.0240384" res="28031.9" algo="Sum"/><pk mz="673.93123559" i="433.345" sn="1.43242" a="20.3959" fwhm="0.0507621" res="13276.3" algo="Sum"/><pk mz="674.11431272" i="545.888" sn="1.80486" a="30.2698" fwhm="0.0469626" res="14354.3" algo="Sum"/><pk mz="674.33669367" i="511.772" sn="1.69138" a="24.2403" fwhm="0.0521321" res="12935.2" algo="Sum"/><pk mz="674.43671305" i="750.863" sn="2.48231" a="39.3434" fwhm="0.0635473" res="10613.1" algo="Sum"/><pk mz="674.54058085" i="581.284" sn="1.92306" a="23.5117" fwhm="0.057467" res="11737.9" algo="Sum"/><pk mz="674.58489566" i="4273.98" sn="14.1403" a="170.402" fwhm="0.0361164" res="18678.1" algo="Sum"/><pk mz="674.68269904" i="852.753" sn="2.82131" a="20.1773" fwhm="0.0307323" res="21953.5" algo="Sum"/><pk mz="674.69544115" i="838.594" sn="2.77447" a="16.5171" fwhm="0.0204885" res="32930.4" algo="Sum"/><pk mz="674.72021627" i="840.004" sn="2.77913" a="16.3372" fwhm="0.0204888" res="32931.1" algo="Sum"/><pk mz="674.76690369" i="1335.27" sn="4.4177" a="62.9928" fwhm="0.0671602" res="10047.1" algo="Sum"/><pk mz="674.87243122" i="618.421" sn="2.04591" a="22.7005" fwhm="0.0508316" res="13276.6" algo="Sum"/><pk mz="674.94817018" i="1004.96" sn="3.32551" a="50.42" fwhm="0.0477167" res="14144.9" algo="Sum"/><pk mz="675.34356433" i="430.176" sn="1.42298" a="20.4112" fwhm="0.0438987" res="15384.1" algo="Sum"/><pk mz="675.39620321" i="591.467" sn="1.95625" a="18.206" fwhm="0.023971" res="28175.6" algo="Sum"/><pk mz="675.44388954" i="1061.63" sn="3.5112" a="59.4899" fwhm="0.0603677" res="11188.8" algo="Sum"/><pk mz="675.53746393" i="4958.85" sn="16.3994" a="194.375" fwhm="0.0332561" res="20313.2" algo="Sum"/><pk mz="675.58849170" i="1369.06" sn="4.52761" a="52.6532" fwhm="0.0427712" res="15795.4" algo="Sum"/><pk mz="675.64328155" i="541.479" sn="1.79103" a="13.0481" fwhm="0.0307544" res="21969" algo="Sum"/><pk mz="675.67272674" i="527.638" sn="1.74522" a="9.99732" fwhm="0.0205032" res="32954.5" algo="Sum"/><pk mz="675.70150647" i="603.293" sn="1.99536" a="19.4696" fwhm="0.0461332" res="14646.7" algo="Sum"/><pk mz="675.72770173" i="628.824" sn="2.0798" a="11.4282" fwhm="0.0205041" res="32955.8" algo="Sum"/><pk mz="675.75996239" i="671.107" sn="2.21965" a="21.5225" fwhm="0.0461352" res="14647.4" algo="Sum"/><pk mz="675.77130924" i="633.005" sn="2.09365" a="14.4154" fwhm="0.0307575" res="21970.9" algo="Sum"/><pk mz="675.94823643" i="687.789" sn="2.27429" a="42.581" fwhm="0.0517904" res="13051.6" algo="Sum"/><pk mz="676.21471210" i="434.284" sn="1.43522" a="13.4605" fwhm="0.0444005" res="15229.9" algo="Sum"/><pk mz="676.41385476" i="523.864" sn="1.73103" a="16.7467" fwhm="0.0461574" res="14654.5" algo="Sum"/><pk mz="676.45096719" i="824.452" sn="2.72392" a="34.1092" fwhm="0.0518968" res="13034.6" algo="Sum"/><pk mz="676.54039568" i="2263.8" sn="7.47827" a="92.5248" fwhm="0.0366281" res="18470.5" algo="Sum"/><pk mz="676.62861601" i="1115.76" sn="3.68574" a="66.7772" fwhm="0.053228" res="12711.9" algo="Sum"/><pk mz="676.67185748" i="729.585" sn="2.41008" a="17.4227" fwhm="0.0307777" res="21985.8" algo="Sum"/><pk mz="676.68962623" i="709.34" sn="2.3432" a="10.4942" fwhm="0.0153891" res="43972.1" algo="Sum"/><pk mz="676.75649499" i="947.835" sn="3.13104" a="61.4414" fwhm="0.0660673" res="10243.4" algo="Sum"/><pk mz="676.80763229" i="1119.86" sn="3.69931" a="57.0847" fwhm="0.0478335" res="14149.2" algo="Sum"/><pk mz="676.88249216" i="445.778" sn="1.47256" a="12.2062" fwhm="0.0359131" res="18847.8" algo="Sum"/><pk mz="676.95508381" i="564.762" sn="1.86561" a="17.9166" fwhm="0.0422222" res="16033.2" algo="Sum"/><pk mz="676.99403814" i="652.016" sn="2.15384" a="33.6061" fwhm="0.0513589" res="13181.6" algo="Sum"/><pk mz="677.41670581" i="665.949" sn="2.20111" a="18.3062" fwhm="0.0713899" res="9488.97" algo="Sum"/><pk mz="677.45836483" i="1077.94" sn="3.56283" a="71.6664" fwhm="0.0746374" res="9076.66" algo="Sum"/><pk mz="677.54481580" i="871.911" sn="2.88169" a="48.3258" fwhm="0.0591129" res="11461.9" algo="Sum"/><pk mz="677.64017561" i="467.87" sn="1.54656" a="14.3441" fwhm="0.0461995" res="14667.7" algo="Sum"/><pk mz="677.72366060" i="625.081" sn="2.06762" a="20.8876" fwhm="0.0462023" res="14668.6" algo="Sum"/><pk mz="677.76585859" i="595.994" sn="1.97214" a="33.8535" fwhm="0.0770068" res="8801.37" algo="Sum"/><pk mz="677.81350201" i="559.541" sn="1.85172" a="30.3548" fwhm="0.0482523" res="14047.3" algo="Sum"/><pk mz="678.23463751" i="405.984" sn="1.34299" a="19.6374" fwhm="0.0688422" res="9852.03" algo="Sum"/><pk mz="678.28949024" i="463.994" sn="1.53475" a="27.6234" fwhm="0.062383" res="10873" algo="Sum"/><pk mz="678.42794986" i="496.318" sn="1.64161" a="22.4979" fwhm="0.0431381" res="15726.9" algo="Sum"/><pk mz="678.46471537" i="640.625" sn="2.11892" a="28.8591" fwhm="0.0616366" res="11007.5" algo="Sum"/><pk mz="678.55303769" i="490.33" sn="1.62181" a="27.9094" fwhm="0.0579444" res="11710.4" algo="Sum"/><pk mz="678.62664898" i="1031.92" sn="3.41328" a="47.2752" fwhm="0.0472829" res="14352.5" algo="Sum"/><pk mz="678.71413072" i="1456.84" sn="4.81851" a="100.209" fwhm="0.0572725" res="11850.6" algo="Sum"/><pk mz="678.80585561" i="1046.94" sn="3.46326" a="58.3141" fwhm="0.0519574" res="13064.7" algo="Sum"/><pk mz="678.89214800" i="479.573" sn="1.5868" a="25.4701" fwhm="0.0561335" res="12094.2" algo="Sum"/><pk mz="678.99664009" i="475.065" sn="1.57125" a="29.1047" fwhm="0.0551345" res="12315.3" algo="Sum"/><pk mz="679.26142896" i="462.087" sn="1.52888" a="10.5908" fwhm="0.0308366" res="22027.8" algo="Sum"/><pk mz="679.29978195" i="501.906" sn="1.66111" a="28.8317" fwhm="0.0579104" res="11730.2" algo="Sum"/><pk mz="679.42144629" i="894.886" sn="2.96469" a="44.0776" fwhm="0.0489103" res="13891.2" algo="Sum"/><pk mz="679.46075585" i="888.024" sn="2.94196" a="59.0835" fwhm="0.0739317" res="9190.38" algo="Sum"/><pk mz="679.55087271" i="427.507" sn="1.41633" a="13.2735" fwhm="0.0445696" res="15247" algo="Sum"/><pk mz="679.64655970" i="402.32" sn="1.33306" a="13.865" fwhm="0.0462678" res="14689.4" algo="Sum"/><pk mz="679.71615277" i="737.132" sn="2.44231" a="30.9843" fwhm="0.0508388" res="13370" algo="Sum"/><pk mz="679.77113921" i="558.919" sn="1.85168" a="16.9623" fwhm="0.0359896" res="18888" algo="Sum"/><pk mz="679.79895952" i="575.413" sn="1.90677" a="18.174" fwhm="0.0353848" res="19211.6" algo="Sum"/><pk mz="680.26015861" i="413.062" sn="1.3713" a="11.6291" fwhm="0.0411455" res="16533" algo="Sum"/><pk mz="680.30589512" i="469.82" sn="1.55983" a="26.9374" fwhm="0.0793477" res="8573.73" algo="Sum"/><pk mz="680.41702900" i="487.27" sn="1.61788" a="18.4583" fwhm="0.0514375" res="13228" algo="Sum"/><pk mz="680.48100998" i="1124.8" sn="3.73455" a="60.1129" fwhm="0.054853" res="12405.5" algo="Sum"/><pk mz="680.57118776" i="503.216" sn="1.67123" a="17.5003" fwhm="0.0382523" res="17791.7" algo="Sum"/><pk mz="680.58966426" i="480.282" sn="1.59521" a="4.65382" fwhm="0.0148847" res="45724.2" algo="Sum"/><pk mz="680.62521279" i="693.369" sn="2.30322" a="32.449" fwhm="0.0553909" res="12287.7" algo="Sum"/><pk mz="680.71244314" i="1631.33" sn="5.41874" a="84.2182" fwhm="0.0683837" res="9954.31" algo="Sum"/><pk mz="680.79911016" i="845.013" sn="2.80652" a="30.9223" fwhm="0.0514525" res="13231.6" algo="Sum"/><pk mz="680.89426537" i="963.452" sn="3.19976" a="49.8572" fwhm="0.0488687" res="13933.1" algo="Sum"/><pk mz="680.95878578" i="433.453" sn="1.4405" a="12.2465" fwhm="0.0463126" res="14703.5" algo="Sum"/><pk mz="681.23613599" i="526.812" sn="1.75138" a="17.8386" fwhm="0.0469688" res="14504" algo="Sum"/><pk mz="681.26726914" i="506.081" sn="1.68246" a="14.8356" fwhm="0.0303178" res="22470.9" algo="Sum"/><pk mz="681.29603731" i="400.395" sn="1.33111" a="17.8276" fwhm="0.038938" res="17496.9" algo="Sum"/><pk mz="681.40543997" i="485.092" sn="1.61233" a="18.2145" fwhm="0.0434792" res="15672" algo="Sum"/><pk mz="681.42662089" i="461.426" sn="1.53355" a="9.25726" fwhm="0.0205904" res="33094.4" algo="Sum"/><pk mz="681.48234535" i="1005.17" sn="3.34112" a="63.4482" fwhm="0.0560288" res="12163.1" algo="Sum"/><pk mz="681.73746713" i="636.875" sn="2.1171" a="21.7003" fwhm="0.0463388" res="14712" algo="Sum"/><pk mz="681.78810637" i="584.278" sn="1.94185" a="26.4847" fwhm="0.05976" res="11408.8" algo="Sum"/><pk mz="681.82939681" i="448.148" sn="1.48938" a="12.1002" fwhm="0.033244" res="20509.9" algo="Sum"/><pk mz="681.89640911" i="426.69" sn="1.41823" a="20.5984" fwhm="0.0669365" res="10187.2" algo="Sum"/><pk mz="682.23390624" i="457.304" sn="1.52218" a="21.5163" fwhm="0.0414912" res="16442.8" algo="Sum"/><pk mz="682.31894507" i="452.294" sn="1.50544" a="22.6031" fwhm="0.0554756" res="12299.5" algo="Sum"/><pk mz="682.48439084" i="618.248" sn="2.05797" a="37.2841" fwhm="0.0639644" res="10669.7" algo="Sum"/><pk mz="682.57564856" i="644.816" sn="2.1467" a="29.4602" fwhm="0.0525007" res="13001.3" algo="Sum"/><pk mz="682.63311007" i="570.673" sn="1.8997" a="24.0551" fwhm="0.0618254" res="11041.3" algo="Sum"/><pk mz="682.71387310" i="1165.46" sn="3.87935" a="66.5405" fwhm="0.0584566" res="11679" algo="Sum"/><pk mz="682.75427606" i="1234.91" sn="4.11135" a="47.0903" fwhm="0.051526" res="13250.7" algo="Sum"/><pk mz="682.79463748" i="1442.7" sn="4.80408" a="77.5295" fwhm="0.0590181" res="11569.2" algo="Sum"/><pk mz="682.88854042" i="787.42" sn="2.62221" a="33.8378" fwhm="0.0504128" res="13545.9" algo="Sum"/><pk mz="683.23757056" i="415.082" sn="1.38124" a="24.4552" fwhm="0.0663749" res="10293.6" algo="Sum"/><pk mz="683.42678154" i="606.288" sn="2.01814" a="31.3615" fwhm="0.0571621" res="11955.9" algo="Sum"/><pk mz="683.49953438" i="715.845" sn="2.38282" a="40.5339" fwhm="0.0700161" res="9762.03" algo="Sum"/><pk mz="683.63534494" i="452.155" sn="1.50473" a="19.8791" fwhm="0.0514356" res="13291.1" algo="Sum"/><pk mz="683.72823105" i="623.873" sn="2.07749" a="36.1157" fwhm="0.0538708" res="12692" algo="Sum"/><pk mz="683.76493316" i="658.131" sn="2.19139" a="24.7912" fwhm="0.0515643" res="13260.4" algo="Sum"/><pk mz="683.87681603" i="429.954" sn="1.4311" a="13.5571" fwhm="0.0425844" res="16059.3" algo="Sum"/><pk mz="684.15926428" i="593.587" sn="1.97544" a="33.2752" fwhm="0.0553164" res="12368.1" algo="Sum"/><pk mz="684.24100470" i="470.403" sn="1.56716" a="24.6786" fwhm="0.0608583" res="11243.2" algo="Sum"/><pk mz="684.49417558" i="513.877" sn="1.71281" a="31.8672" fwhm="0.0567733" res="12056.6" algo="Sum"/><pk mz="684.57104879" i="827.724" sn="2.75883" a="31.1197" fwhm="0.0443056" res="15451.1" algo="Sum"/><pk mz="684.62418621" i="680.611" sn="2.26839" a="17.7587" fwhm="0.0405343" res="16890" algo="Sum"/><pk mz="684.66188106" i="1032.74" sn="3.44197" a="52.6929" fwhm="0.0688311" res="9946.98" algo="Sum"/><pk mz="684.70648022" i="880.141" sn="2.93339" a="21.1958" fwhm="0.0309597" res="22116.1" algo="Sum"/><pk mz="684.75218273" i="1422.28" sn="4.74027" a="79.0619" fwhm="0.0659349" res="10385.3" algo="Sum"/><pk mz="684.79245308" i="1000.72" sn="3.33526" a="35.6948" fwhm="0.0516036" res="13270.3" algo="Sum"/><pk mz="684.83616521" i="780.541" sn="2.60144" a="26.2697" fwhm="0.0338506" res="20231.1" algo="Sum"/><pk mz="685.16378902" i="506.121" sn="1.68614" a="30.7016" fwhm="0.049748" res="13772.7" algo="Sum"/><pk mz="685.22989209" i="425.363" sn="1.41705" a="13.6628" fwhm="0.0464573" res="14749.7" algo="Sum"/><pk mz="685.25380652" i="411.862" sn="1.37229" a="11.858" fwhm="0.0361344" res="18964" algo="Sum"/><pk mz="685.42664945" i="34268.6" sn="114.231" a="1380.27" fwhm="0.0357304" res="19183.3" algo="Sum"/><pk mz="685.54541405" i="5216.41" sn="17.3883" a="243.223" fwhm="0.0380696" res="18007.7" algo="Sum"/><pk mz="685.62875530" i="643.644" sn="2.14552" a="20.3177" fwhm="0.0452871" res="15139.6" algo="Sum"/><pk mz="685.65497696" i="616.992" sn="2.05668" a="21.3304" fwhm="0.046472" res="14754.2" algo="Sum"/><pk mz="685.71539988" i="681.149" sn="2.27056" a="19.2233" fwhm="0.0413101" res="16599.2" algo="Sum"/><pk mz="685.74612784" i="738.842" sn="2.46287" a="38.8644" fwhm="0.0557826" res="12293.2" algo="Sum"/><pk mz="685.83572370" i="462.559" sn="1.54175" a="11.0519" fwhm="0.0309856" res="22134" algo="Sum"/><pk mz="685.88052544" i="511.897" sn="1.70646" a="27.8795" fwhm="0.0282849" res="24249" algo="Sum"/><pk mz="686.24280195" i="434.604" sn="1.44762" a="17.365" fwhm="0.0531486" res="12911.8" algo="Sum"/><pk mz="686.43022093" i="15779.4" sn="52.6211" a="674.775" fwhm="0.0371644" res="18470.1" algo="Sum"/><pk mz="686.55096501" i="2704.6" sn="9.01927" a="157.162" fwhm="0.0494022" res="13897.2" algo="Sum"/><pk mz="686.65665739" i="1480.52" sn="4.93785" a="113.097" fwhm="0.0559716" res="12268" algo="Sum"/><pk mz="686.75486760" i="1172.4" sn="3.91022" a="53.4098" fwhm="0.062012" res="11074.5" algo="Sum"/><pk mz="686.83562743" i="991.777" sn="3.3078" a="57.3284" fwhm="0.057529" res="11938.9" algo="Sum"/><pk mz="686.93919444" i="412.653" sn="1.37575" a="9.85417" fwhm="0.0310104" res="22151.9" algo="Sum"/><pk mz="687.21671071" i="534.516" sn="1.78185" a="20.5441" fwhm="0.0463991" res="14811" algo="Sum"/><pk mz="687.35346927" i="414.491" sn="1.38121" a="16.6282" fwhm="0.0568688" res="12086.6" algo="Sum"/><pk mz="687.43428218" i="4496.4" sn="14.9858" a="237.366" fwhm="0.04494" res="15296.7" algo="Sum"/><pk mz="687.54321328" i="28381.3" sn="94.6121" a="1200.29" fwhm="0.0369516" res="18606.6" algo="Sum"/><pk mz="687.65202353" i="787.194" sn="2.62448" a="35.2089" fwhm="0.0568817" res="12089.2" algo="Sum"/><pk mz="687.68763779" i="730.869" sn="2.43669" a="21.7795" fwhm="0.0413696" res="16623" algo="Sum"/><pk mz="687.71218893" i="741.428" sn="2.47189" a="17.2396" fwhm="0.0310279" res="22164.3" algo="Sum"/><pk mz="687.74676822" i="671.7" sn="2.23942" a="16.7974" fwhm="0.0310285" res="22165" algo="Sum"/><pk mz="687.76916383" i="709.753" sn="2.36629" a="16.3518" fwhm="0.0310291" res="22165.3" algo="Sum"/><pk mz="687.83993781" i="475.801" sn="1.58631" a="15.0693" fwhm="0.0465462" res="14777.6" algo="Sum"/><pk mz="687.94782669" i="415.861" sn="1.38619" a="17.0639" fwhm="0.0531523" res="12943" algo="Sum"/><pk mz="688.27087508" i="402.432" sn="1.34199" a="12.7423" fwhm="0.0374637" res="18371.7" algo="Sum"/><pk mz="688.44047666" i="1184.07" sn="3.94902" a="57.8932" fwhm="0.0528046" res="13037.5" algo="Sum"/><pk mz="688.54647142" i="13943.4" sn="46.5372" a="642.912" fwhm="0.0386678" res="17806.7" algo="Sum"/><pk mz="688.65426844" i="1362.59" sn="4.54774" a="66.0328" fwhm="0.0743483" res="9262.54" algo="Sum"/><pk mz="688.69918566" i="1029.09" sn="3.43465" a="23.7926" fwhm="0.0310501" res="22180.3" algo="Sum"/><pk mz="688.74398355" i="1802.63" sn="6.01641" a="62.8856" fwhm="0.0419526" res="16417.2" algo="Sum"/><pk mz="688.83343724" i="812.835" sn="2.71292" a="36.9667" fwhm="0.0508571" res="13544.5" algo="Sum"/><pk mz="688.88741761" i="557.771" sn="1.86157" a="17.6837" fwhm="0.0465815" res="14788.9" algo="Sum"/><pk mz="688.95405030" i="447.71" sn="1.49409" a="17.192" fwhm="0.0530896" res="12977.2" algo="Sum"/><pk mz="689.08046616" i="1435.52" sn="4.78986" a="60.4359" fwhm="0.0370125" res="18617.5" algo="Sum"/><pk mz="689.15336846" i="518.649" sn="1.73062" a="23.7057" fwhm="0.0389317" res="17701.6" algo="Sum"/><pk mz="689.37876314" i="470.168" sn="1.57024" a="10.6781" fwhm="0.0310653" res="22191.3" algo="Sum"/><pk mz="689.42050492" i="532.103" sn="1.77731" a="22.9538" fwhm="0.0569544" res="12104.8" algo="Sum"/><pk mz="689.45980659" i="665.749" sn="2.22341" a="27.6671" fwhm="0.0569563" res="12105.1" algo="Sum"/><pk mz="689.55174860" i="12016.4" sn="40.1274" a="563.143" fwhm="0.0384378" res="17939.4" algo="Sum"/><pk mz="689.65420256" i="650.75" sn="2.1732" a="18.9591" fwhm="0.0414286" res="16646.8" algo="Sum"/><pk mz="689.68082119" i="656.361" sn="2.19224" a="15.8818" fwhm="0.0310721" res="22196.1" algo="Sum"/><pk mz="689.72246843" i="694.759" sn="2.32046" a="26.9054" fwhm="0.0512309" res="13463" algo="Sum"/><pk mz="689.74947618" i="740.436" sn="2.47302" a="14.2232" fwhm="0.0207157" res="33296" algo="Sum"/><pk mz="689.76641105" i="722.543" sn="2.41338" a="32.224" fwhm="0.0621487" res="11098.6" algo="Sum"/><pk mz="690.08683034" i="431.402" sn="1.44095" a="23.9205" fwhm="0.0565167" res="12210.3" algo="Sum"/><pk mz="690.41626845" i="471.971" sn="1.57724" a="23.2816" fwhm="0.0499343" res="13826.5" algo="Sum"/><pk mz="690.46569474" i="459.888" sn="1.53644" a="12.2124" fwhm="0.041453" res="16656.6" algo="Sum"/><pk mz="690.55558758" i="4905.19" sn="16.3859" a="236.91" fwhm="0.0413711" res="16691.7" algo="Sum"/><pk mz="690.65206426" i="884.538" sn="2.95481" a="41.0677" fwhm="0.0576825" res="11973.3" algo="Sum"/><pk mz="690.74243124" i="1559.68" sn="5.21013" a="88.7096" fwhm="0.0655596" res="10536.1" algo="Sum"/><pk mz="690.83666215" i="659.062" sn="2.20161" a="26.9218" fwhm="0.0454529" res="15199" algo="Sum"/><pk mz="690.92318538" i="908.476" sn="3.03476" a="37.5817" fwhm="0.0516301" res="13382.2" algo="Sum"/><pk mz="691.40886332" i="709.514" sn="2.37079" a="35.3827" fwhm="0.0673419" res="10267.1" algo="Sum"/><pk mz="691.55805077" i="1708.3" sn="5.70851" a="77.483" fwhm="0.0423069" res="16346.2" algo="Sum"/><pk mz="691.61865835" i="514.039" sn="1.71761" a="18.004" fwhm="0.0466736" res="14818.2" algo="Sum"/><pk mz="691.68550833" i="598.523" sn="1.99945" a="18.1831" fwhm="0.0466755" res="14819" algo="Sum"/><pk mz="691.73316190" i="657.569" sn="2.19705" a="35.142" fwhm="0.0865688" res="7990.56" algo="Sum"/><pk mz="691.75936790" i="671.702" sn="2.24424" a="32.6441" fwhm="0.0647134" res="10689.6" algo="Sum"/><pk mz="691.84980367" i="416.911" sn="1.39326" a="13.7748" fwhm="0.0414949" res="16673.1" algo="Sum"/><pk mz="691.88429660" i="411.565" sn="1.37533" a="9.11059" fwhm="0.0311218" res="22231.5" algo="Sum"/><pk mz="691.92142771" i="414.293" sn="1.38446" a="16.8737" fwhm="0.0615105" res="11248.8" algo="Sum"/><pk mz="692.19558054" i="427.461" sn="1.42908" a="25.4934" fwhm="0.0609212" res="11362.2" algo="Sum"/><pk mz="692.41544193" i="506.882" sn="1.69604" a="13.6922" fwhm="0.0415115" res="16680.1" algo="Sum"/><pk mz="692.56174156" i="785.248" sn="2.62734" a="34.703" fwhm="0.0544327" res="12723.3" algo="Sum"/><pk mz="692.60486557" i="1056.67" sn="3.53549" a="50.6153" fwhm="0.0602062" res="11503.9" algo="Sum"/><pk mz="692.66192112" i="654.415" sn="2.18964" a="19.3983" fwhm="0.0415188" res="16683.1" algo="Sum"/><pk mz="692.73618834" i="1034.2" sn="3.46065" a="38.7576" fwhm="0.0519014" res="13347.2" algo="Sum"/><pk mz="692.78827764" i="1210.72" sn="4.05123" a="52.9104" fwhm="0.055282" res="12531.9" algo="Sum"/><pk mz="692.82578049" i="1221.66" sn="4.08783" a="66.6097" fwhm="0.0438607" res="15796" algo="Sum"/><pk mz="692.92027096" i="452.787" sn="1.51591" a="16.4842" fwhm="0.0519084" res="13348.9" algo="Sum"/><pk mz="692.96936215" i="566.776" sn="1.89809" a="31.784" fwhm="0.0542855" res="12765.3" algo="Sum"/><pk mz="693.22427792" i="408.533" sn="1.36852" a="20.5924" fwhm="0.0355904" res="19477.8" algo="Sum"/><pk mz="693.39274880" i="442.346" sn="1.48137" a="9.8264" fwhm="0.0292717" res="23688.2" algo="Sum"/><pk mz="693.44489727" i="629.404" sn="2.1078" a="35.0512" fwhm="0.0632866" res="10957.2" algo="Sum"/><pk mz="693.55142004" i="1928.78" sn="6.46136" a="87.3861" fwhm="0.03861" res="17963" algo="Sum"/><pk mz="693.60064392" i="487.13" sn="1.63206" a="6.70965" fwhm="0.0155802" res="44518.1" algo="Sum"/><pk mz="693.62506215" i="439.485" sn="1.47252" a="10.7636" fwhm="0.0311609" res="22259.5" algo="Sum"/><pk mz="693.65985455" i="462.567" sn="1.55015" a="13.5122" fwhm="0.0415487" res="16695.1" algo="Sum"/><pk mz="693.70238584" i="585.849" sn="1.96311" a="11.9416" fwhm="0.020775" res="33391.2" algo="Sum"/><pk mz="693.72627020" i="619.313" sn="2.07496" a="12.2466" fwhm="0.0207753" res="33391.8" algo="Sum"/><pk mz="693.75184659" i="659.026" sn="2.20782" a="24.8862" fwhm="0.0519395" res="13356.9" algo="Sum"/><pk mz="693.78708096" i="614.706" sn="2.0592" a="23.1901" fwhm="0.0424337" res="16349.9" algo="Sum"/><pk mz="694.19138144" i="424.269" sn="1.42324" a="26.4539" fwhm="0.0691927" res="10032.7" algo="Sum"/><pk mz="694.45950633" i="444.385" sn="1.49256" a="14.5349" fwhm="0.0467693" res="14848.6" algo="Sum"/><pk mz="694.55447231" i="1132.04" sn="3.80373" a="51.5676" fwhm="0.0459871" res="15103.2" algo="Sum"/><pk mz="694.60661407" i="949.886" sn="3.19192" a="42.1481" fwhm="0.060842" res="11416.6" algo="Sum"/><pk mz="694.63285805" i="748.507" sn="2.51522" a="11.259" fwhm="0.0155918" res="44551.2" algo="Sum"/><pk mz="694.69010274" i="1233.04" sn="4.14338" a="86.2535" fwhm="0.0640982" res="10837.9" algo="Sum"/><pk mz="694.78818226" i="1327.13" sn="4.46025" a="72.3199" fwhm="0.0596254" res="11652.6" algo="Sum"/><pk mz="694.86442429" i="594.845" sn="1.99988" a="25.7877" fwhm="0.0532959" res="13037.9" algo="Sum"/><pk mz="694.96749183" i="510.596" sn="1.71902" a="30.4371" fwhm="0.0725255" res="9582.38" algo="Sum"/><pk mz="695.09206607" i="1564.45" sn="5.27462" a="68.1445" fwhm="0.0344109" res="20199.8" algo="Sum"/><pk mz="695.27428617" i="410.999" sn="1.38521" a="14.9091" fwhm="0.0491085" res="14157.9" algo="Sum"/><pk mz="695.38783324" i="690.091" sn="2.32593" a="34.053" fwhm="0.0497614" res="13974.5" algo="Sum"/><pk mz="695.51222468" i="755.198" sn="2.54687" a="28.6866" fwhm="0.0572054" res="12158.1" algo="Sum"/><pk mz="695.56708122" i="7067.89" sn="23.8352" a="275.562" fwhm="0.0341828" res="20348.5" algo="Sum"/><pk mz="695.63046248" i="639.31" sn="2.15593" a="14.5958" fwhm="0.0312061" res="22291.5" algo="Sum"/><pk mz="695.69464093" i="691.023" sn="2.33036" a="22.7564" fwhm="0.0468108" res="14861.9" algo="Sum"/><pk mz="695.75360027" i="649.13" sn="2.18964" a="15.5935" fwhm="0.0312085" res="22293.7" algo="Sum"/><pk mz="695.77074251" i="681.356" sn="2.29855" a="16.0782" fwhm="0.0312091" res="22293.8" algo="Sum"/><pk mz="696.09613198" i="478.35" sn="1.61404" a="25.1852" fwhm="0.0490475" res="14192.3" algo="Sum"/><pk mz="696.39152216" i="466.535" sn="1.57478" a="21.5323" fwhm="0.0563499" res="12358.4" algo="Sum"/><pk mz="696.42266584" i="416.534" sn="1.40618" a="9.46761" fwhm="0.0312237" res="22304.3" algo="Sum"/><pk mz="696.47483831" i="517.949" sn="1.74874" a="27.2437" fwhm="0.0677108" res="10286" algo="Sum"/><pk mz="696.57108232" i="3839.79" sn="12.9631" a="169.161" fwhm="0.0371834" res="18733.4" algo="Sum"/><pk mz="696.64279789" i="864.284" sn="2.91804" a="24.3778" fwhm="0.0416379" res="16731" algo="Sum"/><pk mz="696.68626462" i="1538" sn="5.19368" a="72.876" fwhm="0.0699913" res="9953.9" algo="Sum"/><pk mz="696.73291369" i="931.759" sn="3.14718" a="26.9343" fwhm="0.0416409" res="16731.9" algo="Sum"/><pk mz="696.78580064" i="1051.18" sn="3.55073" a="70.2185" fwhm="0.0667402" res="10440.3" algo="Sum"/><pk mz="696.86684232" i="753.309" sn="2.5447" a="39.2461" fwhm="0.0566565" res="12299.9" algo="Sum"/><pk mz="697.38023461" i="412.511" sn="1.39677" a="11.3076" fwhm="0.04166" res="16739.8" algo="Sum"/><pk mz="697.44158723" i="464.71" sn="1.5736" a="23.5936" fwhm="0.055145" res="12647.4" algo="Sum"/><pk mz="697.51989676" i="4062.43" sn="13.755" a="172.911" fwhm="0.0365643" res="19076.5" algo="Sum"/><pk mz="697.57542185" i="1625.92" sn="5.50498" a="68.0621" fwhm="0.049212" res="14174.9" algo="Sum"/><pk mz="697.65020171" i="598.507" sn="2.02708" a="11.7439" fwhm="0.0208341" res="33486" algo="Sum"/><pk mz="697.70483184" i="717.089" sn="2.4286" a="21.2581" fwhm="0.0416697" res="16743.7" algo="Sum"/><pk mz="697.72859326" i="743.165" sn="2.51691" a="21.2624" fwhm="0.0364619" res="19135.9" algo="Sum"/><pk mz="697.75436784" i="648.373" sn="2.19587" a="22.5965" fwhm="0.0708969" res="9841.82" algo="Sum"/><pk mz="697.86371489" i="415.137" sn="1.406" a="12.0117" fwhm="0.0416745" res="16745.6" algo="Sum"/><pk mz="698.36117876" i="400.594" sn="1.35678" a="20.1809" fwhm="0.0729557" res="9572.4" algo="Sum"/><pk mz="698.46663080" i="410.532" sn="1.3899" a="10.0251" fwhm="0.0312694" res="22337.1" algo="Sum"/><pk mz="698.52371111" i="2004.09" sn="6.78528" a="92.3909" fwhm="0.0415034" res="16830.5" algo="Sum"/><pk mz="698.58202950" i="870.634" sn="2.94772" a="37.2808" fwhm="0.0625444" res="11169.4" algo="Sum"/><pk mz="698.64306627" i="636.524" sn="2.15509" a="16.1645" fwhm="0.0495104" res="14111" algo="Sum"/><pk mz="698.68519469" i="1138.48" sn="3.85456" a="51.4505" fwhm="0.0559647" res="12484.4" algo="Sum"/><pk mz="698.71529495" i="999.058" sn="3.38253" a="36.1396" fwhm="0.0469126" res="14894" algo="Sum"/><pk mz="698.77139191" i="1641.94" sn="5.55903" a="84.7097" fwhm="0.0624276" res="11193.3" algo="Sum"/><pk mz="698.86048918" i="723.916" sn="2.45088" a="36.7084" fwhm="0.0652851" res="10704.7" algo="Sum"/><pk mz="698.89574752" i="456.407" sn="1.54498" a="8.83203" fwhm="0.0260661" res="26812.5" algo="Sum"/><pk mz="698.97876462" i="407.002" sn="1.37771" a="22.4408" fwhm="0.0531801" res="13143.6" algo="Sum"/><pk mz="699.36444387" i="403.875" sn="1.36973" a="10.9739" fwhm="0.036221" res="19308.3" algo="Sum"/><pk mz="699.40203013" i="508.638" sn="1.72523" a="31.4508" fwhm="0.0881581" res="7933.49" algo="Sum"/><pk mz="699.47763443" i="456.678" sn="1.54891" a="8.7166" fwhm="0.0208612" res="33530.1" algo="Sum"/><pk mz="699.52757206" i="1086.99" sn="3.68672" a="62.3428" fwhm="0.0577264" res="12118" algo="Sum"/><pk mz="699.58800869" i="441.381" sn="1.49702" a="8.71864" fwhm="0.0208629" res="33532.6" algo="Sum"/><pk mz="699.60629162" i="483.118" sn="1.63867" a="11.3135" fwhm="0.0289755" res="24144.8" algo="Sum"/><pk mz="699.70349227" i="728.242" sn="2.47" a="36.6018" fwhm="0.0678107" res="10318.5" algo="Sum"/><pk mz="699.73539748" i="699.951" sn="2.37404" a="17.4204" fwhm="0.0601358" res="11635.9" algo="Sum"/><pk mz="699.85751481" i="514.966" sn="1.74692" a="18.086" fwhm="0.0465092" res="15047.7" algo="Sum"/><pk mz="700.45860788" i="496.256" sn="1.68462" a="19.8157" fwhm="0.0463802" res="15102.5" algo="Sum"/><pk mz="700.47904631" i="416.23" sn="1.41293" a="4.16068" fwhm="0.0104381" res="67107.6" algo="Sum"/><pk mz="700.53449167" i="899.45" sn="3.05389" a="59.0222" fwhm="0.0734981" res="9531.33" algo="Sum"/><pk mz="700.59819686" i="606.897" sn="2.06101" a="14.6494" fwhm="0.0313168" res="22371.3" algo="Sum"/><pk mz="700.64343567" i="925.754" sn="3.14384" a="47.4343" fwhm="0.0539551" res="12985.7" algo="Sum"/><pk mz="700.67534855" i="803.534" sn="2.72879" a="16.5847" fwhm="0.0208792" res="33558.6" algo="Sum"/><pk mz="700.72786986" i="1077.66" sn="3.65972" a="52.278" fwhm="0.0573399" res="12220.6" algo="Sum"/><pk mz="700.76830532" i="1306.24" sn="4.43597" a="59.8832" fwhm="0.0640529" res="10940.5" algo="Sum"/><pk mz="700.88985766" i="417.555" sn="1.41804" a="7.82153" fwhm="0.0208825" res="33563.5" algo="Sum"/><pk mz="701.21002189" i="406.761" sn="1.3818" a="14.0093" fwhm="0.0522174" res="13428.7" algo="Sum"/><pk mz="701.23727556" i="407.124" sn="1.38289" a="23.6667" fwhm="0.0783291" res="8952.45" algo="Sum"/><pk mz="701.40301125" i="21205.2" sn="72.0344" a="806.919" fwhm="0.0331494" res="21158.9" algo="Sum"/><pk mz="701.54755195" i="14820.8" sn="50.3577" a="736.237" fwhm="0.0399494" res="17560.9" algo="Sum"/><pk mz="701.70199835" i="717.524" sn="2.43798" a="17.8104" fwhm="0.0313416" res="22388.8" algo="Sum"/><pk mz="701.72878379" i="725.166" sn="2.46395" a="24.8883" fwhm="0.0470136" res="14926.1" algo="Sum"/><pk mz="701.76433376" i="619.104" sn="2.10355" a="19.2915" fwhm="0.0417908" res="16792.3" algo="Sum"/><pk mz="701.83600713" i="466.919" sn="1.58612" a="8.39256" fwhm="0.0208965" res="33586.3" algo="Sum"/><pk mz="701.85529125" i="418.604" sn="1.42197" a="13.1669" fwhm="0.0382024" res="18372" algo="Sum"/><pk mz="702.21949721" i="535.704" sn="1.81879" a="36.2998" fwhm="0.0956449" res="7341.94" algo="Sum"/><pk mz="702.28693163" i="400.113" sn="1.35837" a="22.8228" fwhm="0.0639383" res="10983.8" algo="Sum"/><pk mz="702.40627756" i="10080.4" sn="34.2353" a="393.371" fwhm="0.033917" res="20709.6" algo="Sum"/><pk mz="702.55067312" i="7160.27" sn="24.3183" a="342.348" fwhm="0.0422729" res="16619.4" algo="Sum"/><pk mz="702.63351842" i="1277.39" sn="4.33839" a="60.414" fwhm="0.0691513" res="10160.8" algo="Sum"/><pk mz="702.67677337" i="879.965" sn="2.98861" a="30.2983" fwhm="0.0470454" res="14936.1" algo="Sum"/><pk mz="702.75270946" i="1059.74" sn="3.59918" a="52.7375" fwhm="0.0596535" res="11780.6" algo="Sum"/><pk mz="702.81497138" i="879.724" sn="2.9877" a="33.4051" fwhm="0.0522776" res="13443.9" algo="Sum"/><pk mz="702.85431667" i="927.828" sn="3.15107" a="41.4453" fwhm="0.0545272" res="12890" algo="Sum"/><pk mz="702.90776945" i="414.267" sn="1.40696" a="4.34217" fwhm="0.00937209" res="75000.1" algo="Sum"/><pk mz="702.92995264" i="463.241" sn="1.57342" a="20.933" fwhm="0.0627385" res="11204.1" algo="Sum"/><pk mz="703.21191526" i="500.971" sn="1.70083" a="22.9961" fwhm="0.0627504" res="11206.5" algo="Sum"/><pk mz="703.24775799" i="486.327" sn="1.65116" a="23.4515" fwhm="0.0627528" res="11206.6" algo="Sum"/><pk mz="703.40660889" i="4022.83" sn="13.6608" a="214.981" fwhm="0.0400293" res="17572.3" algo="Sum"/><pk mz="703.56807614" i="68427.5" sn="232.368" a="2581.98" fwhm="0.0309322" res="22745.5" algo="Sum"/><pk mz="703.69277048" i="896.561" sn="3.04457" a="32.4188" fwhm="0.0424977" res="16558.4" algo="Sum"/><pk mz="703.72699150" i="733.002" sn="2.48915" a="25.5183" fwhm="0.0470809" res="14947.2" algo="Sum"/><pk mz="703.80682255" i="536.458" sn="1.82167" a="20.8374" fwhm="0.042298" res="16639.3" algo="Sum"/><pk mz="703.85478375" i="458.974" sn="1.55855" a="11.0463" fwhm="0.0313899" res="22423" algo="Sum"/><pk mz="704.21403417" i="552.07" sn="1.87535" a="21.2355" fwhm="0.0530664" res="13270.4" algo="Sum"/><pk mz="704.24284478" i="474.182" sn="1.61098" a="10.9468" fwhm="0.0313985" res="22429.2" algo="Sum"/><pk mz="704.40766004" i="1439.49" sn="4.89194" a="82.4286" fwhm="0.049068" res="14355.7" algo="Sum"/><pk mz="704.46453698" i="589.699" sn="2.00403" a="8.92913" fwhm="0.0157017" res="44865.5" algo="Sum"/><pk mz="704.57116532" i="29543.6" sn="100.405" a="1169.87" fwhm="0.0336007" res="20968.9" algo="Sum"/><pk mz="704.71764495" i="1524.36" sn="5.18058" a="79.7687" fwhm="0.0485149" res="14525.8" algo="Sum"/><pk mz="704.80827682" i="879.886" sn="2.99031" a="39.248" fwhm="0.0546386" res="12899.5" algo="Sum"/><pk mz="704.85288507" i="744.637" sn="2.5306" a="34.9388" fwhm="0.0512423" res="13755.3" algo="Sum"/><pk mz="704.91093859" i="410.239" sn="1.39421" a="11.845" fwhm="0.0366491" res="19234" algo="Sum"/><pk mz="705.05456123" i="586.036" sn="1.99177" a="29.7213" fwhm="0.0498902" res="14132.1" algo="Sum"/><pk mz="705.12749569" i="527.633" sn="1.79403" a="29.5796" fwhm="0.0442521" res="15934.3" algo="Sum"/><pk mz="705.21963258" i="437.15" sn="1.48662" a="10.792" fwhm="0.0314202" res="22444.8" algo="Sum"/><pk mz="705.41344497" i="638.436" sn="2.17113" a="26.4536" fwhm="0.0502799" res="14029.7" algo="Sum"/><pk mz="705.44209230" i="532.078" sn="1.80943" a="8.08071" fwhm="0.0157125" res="44896.8" algo="Sum"/><pk mz="705.48951388" i="1065.05" sn="3.62206" a="48.9651" fwhm="0.0640637" res="11012.3" algo="Sum"/><pk mz="705.57674380" i="9609.43" sn="32.68" a="452.116" fwhm="0.0370671" res="19035.1" algo="Sum"/><pk mz="705.66615497" i="673.711" sn="2.29123" a="26.9647" fwhm="0.0523836" res="13471.1" algo="Sum"/><pk mz="705.70942951" i="707.29" sn="2.40594" a="13.8262" fwhm="0.0209539" res="33679.1" algo="Sum"/><pk mz="705.71834218" i="687.419" sn="2.33837" a="18.0219" fwhm="0.00940957" res="75000.1" algo="Sum"/><pk mz="705.74172736" i="692.998" sn="2.35735" a="25.8012" fwhm="0.0787163" res="8965.64" algo="Sum"/><pk mz="705.78692309" i="535.361" sn="1.82213" a="16.3096" fwhm="0.0540669" res="13053.9" algo="Sum"/><pk mz="705.85168494" i="463.246" sn="1.57842" a="19.5221" fwhm="0.0628689" res="11227.4" algo="Sum"/><pk mz="706.13169658" i="477.031" sn="1.62659" a="23.7617" fwhm="0.0626712" res="11267.2" algo="Sum"/><pk mz="706.22099043" i="450.827" sn="1.53736" a="15.9602" fwhm="0.0459401" res="15372.7" algo="Sum"/><pk mz="706.53324480" i="1789.53" sn="6.10082" a="68.2099" fwhm="0.0461304" res="15316" algo="Sum"/><pk mz="706.58212456" i="2931.32" sn="9.99384" a="164.556" fwhm="0.044416" res="15908.3" algo="Sum"/><pk mz="706.71517960" i="1453.34" sn="4.95762" a="55.7184" fwhm="0.0564459" res="12520.2" algo="Sum"/><pk mz="706.80694654" i="720.701" sn="2.45841" a="21.633" fwhm="0.0419408" res="16852.5" algo="Sum"/><pk mz="706.84277316" i="729.767" sn="2.4895" a="34.6381" fwhm="0.0415901" res="16995.5" algo="Sum"/><pk mz="706.89314578" i="662.386" sn="2.25969" a="26.0098" fwhm="0.0492958" res="14339.8" algo="Sum"/><pk mz="707.12555039" i="408.444" sn="1.39447" a="19.6153" fwhm="0.05657" res="12500" algo="Sum"/><pk mz="707.34649048" i="500.168" sn="1.7073" a="28.5213" fwhm="0.0582088" res="12151.9" algo="Sum"/><pk mz="707.39348267" i="423.44" sn="1.44635" a="14.3528" fwhm="0.0472029" res="14986.2" algo="Sum"/><pk mz="707.42098026" i="403.186" sn="1.3776" a="7.47195" fwhm="0.0209795" res="33719.6" algo="Sum"/><pk mz="707.49040165" i="656.988" sn="2.24486" a="27.3167" fwhm="0.0576958" res="12262.4" algo="Sum"/><pk mz="707.53306036" i="1152.59" sn="3.93816" a="52.3861" fwhm="0.0514177" res="13760.5" algo="Sum"/><pk mz="707.58961578" i="896.792" sn="3.06492" a="45.6793" fwhm="0.0549651" res="12873.4" algo="Sum"/><pk mz="707.67442469" i="586.56" sn="2.00465" a="25.0586" fwhm="0.103713" res="6823.38" algo="Sum"/><pk mz="707.71079371" i="733.784" sn="2.50764" a="29.6659" fwhm="0.057705" res="12264.3" algo="Sum"/><pk mz="707.74894320" i="702.034" sn="2.399" a="38.13" fwhm="0.0500325" res="14145.8" algo="Sum"/><pk mz="707.80224057" i="506.184" sn="1.7295" a="14.8228" fwhm="0.0367241" res="19273.5" algo="Sum"/><pk mz="707.83099388" i="456.257" sn="1.55883" a="13.6597" fwhm="0.0552984" res="12800.2" algo="Sum"/><pk mz="707.86067178" i="416.413" sn="1.4229" a="11.9972" fwhm="0.0367257" res="19274.2" algo="Sum"/><pk mz="707.89803036" i="412.345" sn="1.40989" a="10.8193" fwhm="0.0379669" res="18645.1" algo="Sum"/><pk mz="708.16949598" i="443.36" sn="1.51952" a="25.34" fwhm="0.0607418" res="11658.7" algo="Sum"/><pk mz="708.26409326" i="403.727" sn="1.38355" a="8.98771" fwhm="0.031488" res="22493.1" algo="Sum"/><pk mz="708.49491599" i="536.576" sn="1.83904" a="27.2057" fwhm="0.055444" res="12778.6" algo="Sum"/><pk mz="708.53467049" i="602.907" sn="2.06669" a="22.9134" fwhm="0.0524898" res="13498.5" algo="Sum"/><pk mz="708.58344758" i="815.095" sn="2.79433" a="43.3072" fwhm="0.0736593" res="9619.75" algo="Sum"/><pk mz="708.63992112" i="654.647" sn="2.24428" a="23.2199" fwhm="0.0472442" res="14999.5" algo="Sum"/><pk mz="708.71247599" i="1029.74" sn="3.53058" a="66.0199" fwhm="0.0561648" res="12618.5" algo="Sum"/><pk mz="708.76669653" i="1544.19" sn="5.29515" a="65.7978" fwhm="0.0619409" res="11442.6" algo="Sum"/><pk mz="708.79496988" i="1391.11" sn="4.77095" a="59.075" fwhm="0.0521694" res="13586.4" algo="Sum"/><pk mz="708.93727481" i="563.114" sn="1.93173" a="37.3987" fwhm="0.0619606" res="11441.7" algo="Sum"/><pk mz="709.43602979" i="458.287" sn="1.57402" a="18.6675" fwhm="0.0506957" res="13994" algo="Sum"/><pk mz="709.53949225" i="3315.41" sn="11.3908" a="179.963" fwhm="0.0486004" res="14599.4" algo="Sum"/><pk mz="709.62352180" i="597.649" sn="2.05361" a="22.8898" fwhm="0.0525302" res="13508.9" algo="Sum"/><pk mz="709.66148983" i="587.932" sn="2.01999" a="17.5039" fwhm="0.0420252" res="16886.6" algo="Sum"/><pk mz="709.69734657" i="644.627" sn="2.21469" a="18.8947" fwhm="0.0420262" res="16887" algo="Sum"/><pk mz="709.72757239" i="698.206" sn="2.39916" a="20.2938" fwhm="0.0420271" res="16887.4" algo="Sum"/><pk mz="709.73986235" i="659.529" sn="2.2664" a="6.89825" fwhm="0.0176213" res="40277.3" algo="Sum"/><pk mz="709.75153977" i="653.438" sn="2.24558" a="26.1265" fwhm="0.0621126" res="11426.9" algo="Sum"/><pk mz="710.54539850" i="1756.95" sn="6.04841" a="100.34" fwhm="0.0577867" res="12296" algo="Sum"/><pk mz="710.66711752" i="1072.17" sn="3.69273" a="44.2019" fwhm="0.0578254" res="12289.9" algo="Sum"/><pk mz="710.70976699" i="848.962" sn="2.92425" a="12.9137" fwhm="0.0157712" res="45063.9" algo="Sum"/><pk mz="710.76473361" i="1774.53" sn="6.11239" a="134.626" fwhm="0.0679468" res="10460.6" algo="Sum"/><pk mz="710.85406791" i="554.151" sn="1.90877" a="24.193" fwhm="0.0441563" res="16098.6" algo="Sum"/><pk mz="711.06359061" i="1373.75" sn="4.73101" a="65.5022" fwhm="0.0397867" res="17871.9" algo="Sum"/><pk mz="711.24328297" i="446.487" sn="1.54007" a="20.9422" fwhm="0.0451455" res="15754.5" algo="Sum"/><pk mz="711.37318427" i="409.076" sn="1.41171" a="17.695" fwhm="0.0532612" res="13356.3" algo="Sum"/><pk mz="711.41080091" i="396.459" sn="1.36817" a="9.52409" fwhm="0.031558" res="22543" algo="Sum"/><pk mz="711.45186439" i="420.772" sn="1.45207" a="12.2733" fwhm="0.0420781" res="16907.9" algo="Sum"/><pk mz="711.54358491" i="11118.6" sn="38.379" a="589.657" fwhm="0.0462635" res="15380.2" algo="Sum"/><pk mz="711.65647365" i="614.764" sn="2.12234" a="9.46636" fwhm="0.0304979" res="23334.6" algo="Sum"/><pk mz="711.67077156" i="660.765" sn="2.28109" a="16.1259" fwhm="0.0315636" res="22547.2" algo="Sum"/><pk mz="711.71343319" i="685.045" sn="2.36506" a="20.2257" fwhm="0.0420856" res="16911.1" algo="Sum"/><pk mz="711.72169336" i="672.993" sn="2.32345" a="13.7636" fwhm="0.0210433" res="33821.8" algo="Sum"/><pk mz="711.76450667" i="744.737" sn="2.57118" a="31.128" fwhm="0.0578704" res="12299.3" algo="Sum"/><pk mz="712.06725038" i="469.307" sn="1.61953" a="25.069" fwhm="0.0452242" res="15745.3" algo="Sum"/><pk mz="712.24981332" i="665.431" sn="2.30145" a="30.4079" fwhm="0.0471639" res="15101.6" algo="Sum"/><pk mz="712.54744006" i="5743.16" sn="19.891" a="333.902" fwhm="0.0486852" res="14635.8" algo="Sum"/><pk mz="712.66592912" i="1343.17" sn="4.65196" a="69.7242" fwhm="0.0653347" res="10907.9" algo="Sum"/><pk mz="712.76151696" i="1391.3" sn="4.81885" a="86.0785" fwhm="0.0701788" res="10156.4" algo="Sum"/><pk mz="712.84906848" i="731.186" sn="2.53267" a="39.8461" fwhm="0.0700973" res="10169.4" algo="Sum"/><pk mz="713.20671117" i="419.781" sn="1.45447" a="9.76042" fwhm="0.0315976" res="22571.6" algo="Sum"/><pk mz="713.22255661" i="415.283" sn="1.43889" a="7.85979" fwhm="0.0210653" res="33857.6" algo="Sum"/><pk mz="713.25258978" i="414.452" sn="1.43586" a="15.78" fwhm="0.0526645" res="13543.3" algo="Sum"/><pk mz="713.42279550" i="427.048" sn="1.48126" a="13.2359" fwhm="0.035608" res="20035.5" algo="Sum"/><pk mz="713.44110617" i="416.455" sn="1.44465" a="8.11806" fwhm="0.0210685" res="33862.9" algo="Sum"/><pk mz="713.49528406" i="1311.05" sn="4.54767" a="49.1992" fwhm="0.0434706" res="16413.3" algo="Sum"/><pk mz="713.55243050" i="2510.46" sn="8.70831" a="162.275" fwhm="0.0581488" res="12271.1" algo="Sum"/><pk mz="713.67897275" i="698.542" sn="2.42393" a="34.9692" fwhm="0.0541629" res="13176.5" algo="Sum"/><pk mz="713.71000198" i="687.519" sn="2.38568" a="24.4537" fwhm="0.047413" res="15053" algo="Sum"/><pk mz="713.73919492" i="681.929" sn="2.36628" a="10.2663" fwhm="0.0158046" res="45160.1" algo="Sum"/><pk mz="713.75147225" i="690.31" sn="2.39537" a="19.8119" fwhm="0.0648455" res="11007" algo="Sum"/><pk mz="713.85062024" i="516.993" sn="1.79375" a="21.1738" fwhm="0.0457735" res="15595.3" algo="Sum"/><pk mz="714.24176922" i="474.168" sn="1.64562" a="22.715" fwhm="0.0670375" res="10654.4" algo="Sum"/><pk mz="714.54414199" i="1143.97" sn="3.98169" a="85.9359" fwhm="0.0866859" res="8242.91" algo="Sum"/><pk mz="714.66717564" i="1183" sn="4.11754" a="67.6995" fwhm="0.0682233" res="10475.4" algo="Sum"/><pk mz="714.70774591" i="1115.22" sn="3.88166" a="37.0854" fwhm="0.0474461" res="15063.6" algo="Sum"/><pk mz="714.75084644" i="1429.66" sn="4.9761" a="91.7944" fwhm="0.0700198" res="10207.8" algo="Sum"/><pk mz="714.84572107" i="775.273" sn="2.69823" a="59.8822" fwhm="0.0617852" res="11569.9" algo="Sum"/><pk mz="715.24936260" i="430.083" sn="1.49725" a="13.3593" fwhm="0.0474641" res="15069.3" algo="Sum"/><pk mz="715.38614599" i="404.43" sn="1.40799" a="17.3626" fwhm="0.047897" res="14935.9" algo="Sum"/><pk mz="715.53606713" i="938.661" sn="3.26924" a="37.3094" fwhm="0.0527483" res="13565.1" algo="Sum"/><pk mz="715.62151408" i="588.632" sn="2.0499" a="11.4635" fwhm="0.0211007" res="33914.7" algo="Sum"/><pk mz="715.63806387" i="569.836" sn="1.9845" a="8.75834" fwhm="0.0158257" res="45220" algo="Sum"/><pk mz="715.69189202" i="841.582" sn="2.93069" a="43.7055" fwhm="0.058349" res="12265.7" algo="Sum"/><pk mz="715.75937533" i="683.707" sn="2.38092" a="29.1802" fwhm="0.0551735" res="12972.9" algo="Sum"/><pk mz="715.78928980" i="552.993" sn="1.92572" a="13.5116" fwhm="0.031655" res="22612.2" algo="Sum"/><pk mz="715.81437318" i="506.685" sn="1.76435" a="10.0765" fwhm="0.0211036" res="33919" algo="Sum"/><pk mz="715.83667470" i="461.38" sn="1.60652" a="17.0033" fwhm="0.0386925" res="18500.7" algo="Sum"/><pk mz="716.18386858" i="426.657" sn="1.48517" a="26.429" fwhm="0.0708728" res="10105.2" algo="Sum"/><pk mz="716.44074650" i="419.315" sn="1.46083" a="21.475" fwhm="0.0704183" res="10174.1" algo="Sum"/><pk mz="716.52812173" i="1046.37" sn="3.64639" a="49.0525" fwhm="0.0528942" res="13546.5" algo="Sum"/><pk mz="716.61627428" i="893.331" sn="3.11309" a="40.462" fwhm="0.0574728" res="12468.8" algo="Sum"/><pk mz="716.66507590" i="829.223" sn="2.88968" a="20.9216" fwhm="0.0316738" res="22626.4" algo="Sum"/><pk mz="716.70270975" i="985.166" sn="3.43311" a="42.5284" fwhm="0.04549" res="15755.2" algo="Sum"/><pk mz="716.74535556" i="1245.53" sn="4.34042" a="58.6387" fwhm="0.0612938" res="11693.6" algo="Sum"/><pk mz="716.84689361" i="587.967" sn="2.0489" a="19.9693" fwhm="0.0475173" res="15086" algo="Sum"/><pk mz="716.94580532" i="452.448" sn="1.57669" a="17.3848" fwhm="0.0451439" res="15881.3" algo="Sum"/><pk mz="717.07368006" i="1251.01" sn="4.35853" a="54.0259" fwhm="0.0382928" res="18726.1" algo="Sum"/><pk mz="717.18540068" i="400.549" sn="1.39607" a="22.0754" fwhm="0.0444166" res="16146.8" algo="Sum"/><pk mz="717.36337833" i="735.459" sn="2.56482" a="39.6416" fwhm="0.0497355" res="14423.6" algo="Sum"/><pk mz="717.40511192" i="411.439" sn="1.43501" a="6.32983" fwhm="0.0268079" res="26761" algo="Sum"/><pk mz="717.45772449" i="629.23" sn="2.19475" a="27.6413" fwhm="0.0573634" res="12507.2" algo="Sum"/><pk mz="717.51725704" i="3691.64" sn="12.875" a="172.557" fwhm="0.0441436" res="16254.2" algo="Sum"/><pk mz="717.58231987" i="2780.8" sn="9.69836" a="135.982" fwhm="0.0462434" res="15517.5" algo="Sum"/><pk mz="717.68908905" i="706.182" sn="2.46292" a="37.2946" fwhm="0.0564063" res="12723.6" algo="Sum"/><pk mz="717.72492145" i="712.113" sn="2.48361" a="33.9589" fwhm="0.0445244" res="16119.8" algo="Sum"/><pk mz="717.76876348" i="674.637" sn="2.35282" a="12.5567" fwhm="0.0211324" res="33965.3" algo="Sum"/><pk mz="717.79007260" i="604.465" sn="2.10805" a="13.8218" fwhm="0.0279175" res="25711.1" algo="Sum"/><pk mz="718.07813163" i="426.111" sn="1.4865" a="20.2888" fwhm="0.0453554" res="15832.2" algo="Sum"/><pk mz="718.19590383" i="482.554" sn="1.68376" a="37.635" fwhm="0.0678325" res="10587.8" algo="Sum"/><pk mz="718.36494098" i="426.674" sn="1.48911" a="21.241" fwhm="0.0618892" res="11607.3" algo="Sum"/><pk mz="718.45735829" i="408.995" sn="1.42749" a="16.5102" fwhm="0.052856" res="13592.7" algo="Sum"/><pk mz="718.52335684" i="2320.74" sn="8.09853" a="94.1324" fwhm="0.0467291" res="15376.3" algo="Sum"/><pk mz="718.57360503" i="3055.25" sn="10.6617" a="192.294" fwhm="0.0667077" res="10772" algo="Sum"/><pk mz="718.67471154" i="820.129" sn="2.86195" a="32.8657" fwhm="0.052864" res="13594.8" algo="Sum"/><pk mz="718.73251596" i="953.957" sn="3.32896" a="46.2625" fwhm="0.0687264" res="10457.9" algo="Sum"/><pk mz="718.79254113" i="1033.12" sn="3.60532" a="41.9675" fwhm="0.058155" res="12359.9" algo="Sum"/><pk mz="718.82463398" i="1074.98" sn="3.75197" a="58.0059" fwhm="0.0526358" res="13656.6" algo="Sum"/><pk mz="718.89950716" i="421.5" sn="1.47113" a="15.4789" fwhm="0.0340297" res="21125.6" algo="Sum"/><pk mz="719.18755242" i="460.502" sn="1.60858" a="16.8839" fwhm="0.0419371" res="17149.2" algo="Sum"/><pk mz="719.21277605" i="459.698" sn="1.60565" a="14.7531" fwhm="0.0330945" res="21732.1" algo="Sum"/><pk mz="719.53638184" i="2679.32" sn="9.36131" a="115.751" fwhm="0.0492876" res="14598.7" algo="Sum"/><pk mz="719.56008089" i="2671.2" sn="9.33295" a="137.641" fwhm="0.050307" res="14303.4" algo="Sum"/><pk mz="719.67540727" i="598.77" sn="2.09166" a="18.224" fwhm="0.0386442" res="18623.1" algo="Sum"/><pk mz="719.70713857" i="700.234" sn="2.44601" a="34.0253" fwhm="0.058548" res="12292.6" algo="Sum"/><pk mz="719.74469835" i="662.599" sn="2.31464" a="26.4217" fwhm="0.0529037" res="13604.8" algo="Sum"/><pk mz="719.77735207" i="597.345" sn="2.08679" a="12.0614" fwhm="0.0211619" res="34012.8" algo="Sum"/><pk mz="719.83116701" i="493.867" sn="1.72625" a="16.634" fwhm="0.0460008" res="15648.2" algo="Sum"/><pk mz="719.85684992" i="403.25" sn="1.40971" a="11.9319" fwhm="0.0370356" res="19436.9" algo="Sum"/><pk mz="720.19546300" i="459.387" sn="1.60737" a="33.0796" fwhm="0.0990396" res="7271.79" algo="Sum"/><pk mz="720.23973944" i="402.41" sn="1.40801" a="13.0615" fwhm="0.0476298" res="15121.6" algo="Sum"/><pk mz="720.58032299" i="2650.26" sn="9.26948" a="145.265" fwhm="0.0604565" res="11919" algo="Sum"/><pk mz="720.69977701" i="1264.77" sn="4.42568" a="58.2781" fwhm="0.0635262" res="11344.9" algo="Sum"/><pk mz="720.78782011" i="929.651" sn="3.25296" a="42.2047" fwhm="0.0621039" res="11606.2" algo="Sum"/><pk mz="720.82739719" i="768.744" sn="2.68993" a="29.5623" fwhm="0.0558768" res="12900.3" algo="Sum"/><pk mz="721.18559594" i="457.433" sn="1.60599" a="28.4115" fwhm="0.0938547" res="7684.06" algo="Sum"/><pk mz="721.23632799" i="406.043" sn="1.42598" a="11.7672" fwhm="0.0405241" res="17797.7" algo="Sum"/><pk mz="721.48681786" i="696.019" sn="2.44427" a="39.8489" fwhm="0.0766713" res="9410.13" algo="Sum"/><pk mz="721.58196900" i="1364.65" sn="4.79409" a="76.9865" fwhm="0.0570371" res="12651.1" algo="Sum"/><pk mz="721.65282499" i="643.648" sn="2.26148" a="18.0061" fwhm="0.0423788" res="17028.6" algo="Sum"/><pk mz="721.70169250" i="680.537" sn="2.39104" a="20.4497" fwhm="0.0370829" res="19461.9" algo="Sum"/><pk mz="721.78449671" i="510.277" sn="1.79215" a="15.311" fwhm="0.0706117" res="10221.9" algo="Sum"/><pk mz="721.82540257" i="472.936" sn="1.66121" a="7.09905" fwhm="0.0158939" res="45415.1" algo="Sum"/><pk mz="721.84243349" i="513.61" sn="1.80419" a="17.4552" fwhm="0.0461367" res="15645.7" algo="Sum"/><pk mz="722.20247429" i="446.085" sn="1.56867" a="13.9872" fwhm="0.0476946" res="15142.2" algo="Sum"/><pk mz="722.27692438" i="614.456" sn="2.16075" a="43.7989" fwhm="0.0574601" res="12570.1" algo="Sum"/><pk mz="722.50529431" i="1081.08" sn="3.80426" a="68.3968" fwhm="0.0569809" res="12679.8" algo="Sum"/><pk mz="722.55423339" i="867.908" sn="3.05487" a="25.1605" fwhm="0.0424052" res="17039.3" algo="Sum"/><pk mz="722.59224581" i="869.705" sn="3.06118" a="22.0152" fwhm="0.0504315" res="14328.2" algo="Sum"/><pk mz="722.60260615" i="866.588" sn="3.05021" a="30.1843" fwhm="0.0666701" res="10838.5" algo="Sum"/><pk mz="722.69568185" i="1435.76" sn="5.05352" a="61.6248" fwhm="0.0619552" res="11664.8" algo="Sum"/><pk mz="722.78880574" i="808.105" sn="2.84549" a="46.5066" fwhm="0.0795234" res="9089.01" algo="Sum"/><pk mz="722.83483801" i="699.701" sn="2.4643" a="16.5094" fwhm="0.0318103" res="22723.3" algo="Sum"/><pk mz="722.87451806" i="694.676" sn="2.44659" a="34.3873" fwhm="0.0592839" res="12193.4" algo="Sum"/><pk mz="723.18876137" i="426.461" sn="1.50664" a="15.9046" fwhm="0.0530297" res="13637.4" algo="Sum"/><pk mz="723.28123266" i="396.832" sn="1.40183" a="17.5605" fwhm="0.0478023" res="15130.7" algo="Sum"/><pk mz="723.31955672" i="408.054" sn="1.44169" a="22.0412" fwhm="0.070474" res="10263.6" algo="Sum"/><pk mz="723.53493321" i="7921.53" sn="28.0056" a="329.314" fwhm="0.0365609" res="19789.8" algo="Sum"/><pk mz="723.61853728" i="559.907" sn="1.9795" a="17.7566" fwhm="0.0371317" res="19487.9" algo="Sum"/><pk mz="723.64927074" i="568.107" sn="2.00867" a="14.6469" fwhm="0.0539737" res="13407.4" algo="Sum"/><pk mz="723.69094699" i="697.387" sn="2.46624" a="30.7568" fwhm="0.0583526" res="12402" algo="Sum"/><pk mz="723.72500758" i="708.664" sn="2.50655" a="35.5544" fwhm="0.0636596" res="11368.7" algo="Sum"/><pk mz="723.76203653" i="662.353" sn="2.3432" a="15.8061" fwhm="0.0318307" res="22737.8" algo="Sum"/><pk mz="723.86038547" i="405.523" sn="1.43473" a="28.06" fwhm="0.0722055" res="10025" algo="Sum"/><pk mz="724.22784944" i="399.343" sn="1.41328" a="12.7969" fwhm="0.0436672" res="16585.2" algo="Sum"/><pk mz="724.53339116" i="4608.83" sn="16.3242" a="279.373" fwhm="0.0469381" res="15435.9" algo="Sum"/><pk mz="724.61813170" i="713.508" sn="2.52767" a="28.6069" fwhm="0.0530824" res="13650.8" algo="Sum"/><pk mz="724.69958731" i="1144.81" sn="4.0565" a="43.0136" fwhm="0.0530849" res="13651.7" algo="Sum"/><pk mz="724.73722501" i="1563.98" sn="5.54205" a="61.0342" fwhm="0.0525482" res="13791.9" algo="Sum"/><pk mz="724.76514023" i="1265.77" sn="4.48542" a="74.3591" fwhm="0.047601" res="15225.8" algo="Sum"/><pk mz="724.87486004" i="642.298" sn="2.27631" a="20.2795" fwhm="0.0477823" res="15170.4" algo="Sum"/><pk mz="724.89275427" i="585.619" sn="2.07544" a="12.1967" fwhm="0.0276806" res="26187.7" algo="Sum"/><pk mz="725.26600434" i="416.262" sn="1.47957" a="8.81763" fwhm="0.0289201" res="25078.3" algo="Sum"/><pk mz="725.40361406" i="404.418" sn="1.43805" a="10.9731" fwhm="0.0407798" res="17788.3" algo="Sum"/><pk mz="725.43675473" i="406.314" sn="1.44459" a="11.6453" fwhm="0.0377018" res="19241.4" algo="Sum"/><pk mz="725.55049971" i="52720.4" sn="187.44" a="1994.81" fwhm="0.0324151" res="22383.1" algo="Sum"/><pk mz="725.67087314" i="805.791" sn="2.86488" a="36.9859" fwhm="0.0584333" res="12418.8" algo="Sum"/><pk mz="725.74113707" i="866.381" sn="3.0803" a="44.9169" fwhm="0.0694012" res="10457.2" algo="Sum"/><pk mz="725.82335779" i="491.935" sn="1.74929" a="16.154" fwhm="0.0478139" res="15180.2" algo="Sum"/><pk mz="726.21607883" i="403.435" sn="1.43517" a="17.6018" fwhm="0.0584546" res="12423.6" algo="Sum"/><pk mz="726.45767953" i="588.076" sn="2.09756" a="31.3246" fwhm="0.0503297" res="14434" algo="Sum"/><pk mz="726.55359683" i="24168.8" sn="86.2154" a="959.485" fwhm="0.0338613" res="21456.7" algo="Sum"/><pk mz="726.64492838" i="1174.21" sn="4.18867" a="59.1145" fwhm="0.0621273" res="11696.1" algo="Sum"/><pk mz="726.74110112" i="1724.31" sn="6.15235" a="111.63" fwhm="0.0729117" res="9967.42" algo="Sum"/><pk mz="726.81958318" i="737.099" sn="2.62997" a="34.7859" fwhm="0.0630002" res="11536.8" algo="Sum"/><pk mz="726.89246488" i="569.47" sn="2.03167" a="33.9517" fwhm="0.078503" res="9259.43" algo="Sum"/><pk mz="727.03564893" i="721.384" sn="2.57378" a="40.1553" fwhm="0.0409114" res="17771" algo="Sum"/><pk mz="727.24035941" i="403.895" sn="1.44191" a="11.4088" fwhm="0.0372249" res="19536.4" algo="Sum"/><pk mz="727.48691522" i="1172.73" sn="4.20444" a="41.9531" fwhm="0.0420777" res="17289.1" algo="Sum"/><pk mz="727.55689518" i="10034.3" sn="35.9823" a="540.436" fwhm="0.045655" res="15936" algo="Sum"/><pk mz="727.65270084" i="727.742" sn="2.61013" a="17.5839" fwhm="0.0319158" res="22799.1" algo="Sum"/><pk mz="727.69059567" i="715.47" sn="2.56612" a="32.9186" fwhm="0.0638332" res="11399.9" algo="Sum"/><pk mz="727.74888716" i="784.81" sn="2.81482" a="58.1899" fwhm="0.0799301" res="9104.81" algo="Sum"/><pk mz="728.22455610" i="542.759" sn="1.94907" a="25.3413" fwhm="0.0638568" res="11404" algo="Sum"/><pk mz="728.55639004" i="4553.96" sn="16.39" a="233.871" fwhm="0.0562131" res="12960.6" algo="Sum"/><pk mz="728.64333875" i="1281.19" sn="4.61124" a="84.6081" fwhm="0.05772" res="12623.7" algo="Sum"/><pk mz="728.73719536" i="1449.85" sn="5.21829" a="103.175" fwhm="0.0693642" res="10506" algo="Sum"/><pk mz="728.82309960" i="850.707" sn="3.06185" a="47.5247" fwhm="0.0759188" res="9600.04" algo="Sum"/><pk mz="728.88157295" i="438.886" sn="1.57952" a="12.0329" fwhm="0.037267" res="19558.4" algo="Sum"/><pk mz="729.23240560" i="445.824" sn="1.605" a="36.3031" fwhm="0.0616426" res="11830" algo="Sum"/><pk mz="729.58339681" i="7599.9" sn="27.4383" a="351.921" fwhm="0.0385285" res="18936.2" algo="Sum"/><pk mz="729.68558768" i="741.195" sn="2.67598" a="18.6032" fwhm="0.0319606" res="22830.8" algo="Sum"/><pk mz="729.72868785" i="765.966" sn="2.76541" a="30.2962" fwhm="0.035529" res="20539" algo="Sum"/><pk mz="729.76989095" i="678.212" sn="2.44843" a="16.1504" fwhm="0.0292879" res="24917.1" algo="Sum"/><pk mz="729.81989335" i="497.323" sn="1.79536" a="22.8322" fwhm="0.0386825" res="18866.9" algo="Sum"/><pk mz="730.22818413" i="474.111" sn="1.71321" a="13.24" fwhm="0.0426298" res="17129.5" algo="Sum"/><pk mz="730.53355241" i="2200.5" sn="7.95113" a="104.262" fwhm="0.0446804" res="16350.2" algo="Sum"/><pk mz="730.58715408" i="3896.73" sn="14.0802" a="176.578" fwhm="0.0453174" res="16121.5" algo="Sum"/><pk mz="730.63235894" i="1353.53" sn="4.89075" a="57.2838" fwhm="0.0586328" res="12461.2" algo="Sum"/><pk mz="730.68605144" i="996.507" sn="3.60071" a="25.6795" fwhm="0.0319824" res="22846.5" algo="Sum"/><pk mz="730.72955151" i="1512.02" sn="5.46339" a="77.0797" fwhm="0.0591928" res="12344.9" algo="Sum"/><pk mz="730.82041117" i="807.163" sn="2.91671" a="37.5382" fwhm="0.0626611" res="11663.1" algo="Sum"/><pk mz="731.53795021" i="1483.53" sn="5.36237" a="54.9616" fwhm="0.0485051" res="15081.7" algo="Sum"/><pk mz="731.60001092" i="14222.3" sn="51.4081" a="565.66" fwhm="0.0351788" res="20796.6" algo="Sum"/><pk mz="731.70382534" i="757.909" sn="2.73955" a="19.5246" fwhm="0.0320048" res="22862.3" algo="Sum"/><pk mz="731.81061239" i="521.445" sn="1.88442" a="18.2475" fwhm="0.0421428" res="17365" algo="Sum"/><pk mz="732.18529510" i="400.331" sn="1.44752" a="11.1764" fwhm="0.0373512" res="19602.7" algo="Sum"/><pk mz="732.54763033" i="8435.49" sn="30.5028" a="356.549" fwhm="0.0382432" res="19155" algo="Sum"/><pk mz="732.60299428" i="6896.41" sn="24.9375" a="304.402" fwhm="0.0438285" res="16715.2" algo="Sum"/><pk mz="732.67679187" i="1029.71" sn="3.72345" a="31.0549" fwhm="0.0427014" res="17158.2" algo="Sum"/><pk mz="732.72346775" i="1383.64" sn="5.00327" a="60.6993" fwhm="0.0554049" res="13224.9" algo="Sum"/><pk mz="732.80532149" i="666.321" sn="2.40956" a="13.3916" fwhm="0.0213526" res="34319.3" algo="Sum"/><pk mz="732.90795238" i="615.12" sn="2.22425" a="26.5539" fwhm="0.0564393" res="12985.8" algo="Sum"/><pk mz="733.04583930" i="1300.36" sn="4.70533" a="61.2369" fwhm="0.0387151" res="18934.4" algo="Sum"/><pk mz="733.20199292" i="409.938" sn="1.48423" a="9.36118" fwhm="0.0315236" res="23258.8" algo="Sum"/><pk mz="733.22863683" i="425.107" sn="1.53903" a="10.1142" fwhm="0.0320379" res="22886.3" algo="Sum"/><pk mz="733.24779042" i="415.076" sn="1.50257" a="18.2797" fwhm="0.0400634" res="18302.2" algo="Sum"/><pk mz="733.55123825" i="4358.59" sn="15.7752" a="192.729" fwhm="0.0402404" res="18229.2" algo="Sum"/><pk mz="733.60990583" i="3133.89" sn="11.3426" a="162.075" fwhm="0.0521883" res="14057" algo="Sum"/><pk mz="733.69157479" i="785.452" sn="2.84313" a="19.0813" fwhm="0.0298728" res="24560.5" algo="Sum"/><pk mz="733.73070840" i="701.842" sn="2.54087" a="27.357" fwhm="0.0534156" res="13736.3" algo="Sum"/><pk mz="733.77464637" i="619.106" sn="2.24271" a="19.3706" fwhm="0.0456184" res="16085" algo="Sum"/><pk mz="733.81062696" i="478.8" sn="1.7347" a="9.58659" fwhm="0.043378" res="16916.7" algo="Sum"/><pk mz="734.05013411" i="409.553" sn="1.48448" a="23.683" fwhm="0.0533479" res="13759.7" algo="Sum"/><pk mz="734.56344122" i="9832.68" sn="35.6417" a="403.572" fwhm="0.0383049" res="19176.8" algo="Sum"/><pk mz="734.72122050" i="1048.35" sn="3.80043" a="45.8855" fwhm="0.0569818" res="12894" algo="Sum"/><pk mz="734.76774954" i="1092.85" sn="3.96224" a="52.2849" fwhm="0.0684348" res="10736.7" algo="Sum"/><pk mz="734.91382633" i="418.604" sn="1.5191" a="17.1211" fwhm="0.053458" res="13747.5" algo="Sum"/><pk mz="734.94856800" i="442.098" sn="1.60449" a="17.0274" fwhm="0.0479041" res="15342.1" algo="Sum"/><pk mz="735.17819678" i="412.181" sn="1.49706" a="14.1583" fwhm="0.0481207" res="15277.8" algo="Sum"/><pk mz="735.19836441" i="397.682" sn="1.44462" a="10.1102" fwhm="0.0320812" res="22916.8" algo="Sum"/><pk mz="735.56813203" i="6221.87" sn="22.6034" a="336.436" fwhm="0.0481871" res="15264.8" algo="Sum"/><pk mz="735.66719635" i="707.698" sn="2.57155" a="21.0919" fwhm="0.0427885" res="17193.1" algo="Sum"/><pk mz="735.70574494" i="682.779" sn="2.48114" a="17.1141" fwhm="0.0320919" res="22924.9" algo="Sum"/><pk mz="735.73817713" i="706.124" sn="2.56617" a="31.1767" fwhm="0.0444374" res="16556.7" algo="Sum"/><pk mz="735.80191248" i="527.052" sn="1.91552" a="19.123" fwhm="0.0847125" res="8685.87" algo="Sum"/><pk mz="736.25181821" i="442.374" sn="1.61227" a="17.5262" fwhm="0.0454265" res="16207.5" algo="Sum"/><pk mz="736.57721826" i="2944.47" sn="10.733" a="149.564" fwhm="0.0529622" res="13907.6" algo="Sum"/><pk mz="736.67569473" i="1247.56" sn="4.54802" a="87.7038" fwhm="0.0666527" res="11052.4" algo="Sum"/><pk mz="736.75970801" i="1008.96" sn="3.6798" a="38.3097" fwhm="0.0413816" res="17804" algo="Sum"/><pk mz="736.85048604" i="534.282" sn="1.94946" a="13.0833" fwhm="0.0321174" res="22942.4" algo="Sum"/><pk mz="736.92717842" i="401.031" sn="1.4633" a="15.0095" fwhm="0.0269174" res="27377.3" algo="Sum"/><pk mz="737.16062764" i="402.777" sn="1.47105" a="25.6559" fwhm="0.0550574" res="13388.9" algo="Sum"/><pk mz="737.19195613" i="439.602" sn="1.6058" a="18.1679" fwhm="0.0585178" res="12597.7" algo="Sum"/><pk mz="737.45348668" i="425.682" sn="1.55591" a="10.0234" fwhm="0.0321302" res="22952" algo="Sum"/><pk mz="737.55793735" i="1166.93" sn="4.26658" a="75.0127" fwhm="0.0784441" res="9402.34" algo="Sum"/><pk mz="737.67208403" i="705.642" sn="2.58062" a="36.6805" fwhm="0.0683053" res="10799.6" algo="Sum"/><pk mz="737.71001728" i="721.824" sn="2.64039" a="17.216" fwhm="0.0321358" res="22956" algo="Sum"/><pk mz="737.74634048" i="669.78" sn="2.45034" a="23.3061" fwhm="0.0428491" res="17217.3" algo="Sum"/><pk mz="738.17139031" i="414.339" sn="1.51977" a="14.941" fwhm="0.0499942" res="14765.1" algo="Sum"/><pk mz="738.24694620" i="484.479" sn="1.77807" a="17.4393" fwhm="0.039181" res="18841.9" algo="Sum"/><pk mz="738.25782761" i="468.031" sn="1.7178" a="18.1799" fwhm="0.0373529" res="19764.4" algo="Sum"/><pk mz="738.53742096" i="1444.35" sn="5.30352" a="71.3752" fwhm="0.0739013" res="9993.57" algo="Sum"/><pk mz="738.62490137" i="793.022" sn="2.91306" a="19.9525" fwhm="0.0321555" res="22970.4" algo="Sum"/><pk mz="738.67326216" i="1420.95" sn="5.22062" a="80.8824" fwhm="0.0836646" res="8828.99" algo="Sum"/><pk mz="738.74406037" i="855.293" sn="3.14265" a="13.618" fwhm="0.0160791" res="45944.3" algo="Sum"/><pk mz="738.75920111" i="958.031" sn="3.52015" a="29.549" fwhm="0.0405523" res="18217.4" algo="Sum"/><pk mz="738.84868045" i="716.16" sn="2.63143" a="45.6023" fwhm="0.0701653" res="10530.1" algo="Sum"/><pk mz="739.05457135" i="1233.79" sn="4.53214" a="66.0719" fwhm="0.0422783" res="17480.7" algo="Sum"/><pk mz="739.25340279" i="405.2" sn="1.49001" a="13.6746" fwhm="0.048254" res="15320" algo="Sum"/><pk mz="739.51298865" i="2266.75" sn="8.34332" a="92.979" fwhm="0.0496238" res="14902.4" algo="Sum"/><pk mz="739.56241293" i="2826.28" sn="10.4043" a="148.198" fwhm="0.0512953" res="14417.7" algo="Sum"/><pk mz="739.67088677" i="713.457" sn="2.62619" a="21.3283" fwhm="0.0429047" res="17239.9" algo="Sum"/><pk mz="739.71057103" i="701.978" sn="2.58421" a="21.379" fwhm="0.0429056" res="17240.4" algo="Sum"/><pk mz="739.72525972" i="671.043" sn="2.47033" a="17.7324" fwhm="0.00986298" res="75000.2" algo="Sum"/><pk mz="739.79680555" i="523.959" sn="1.92848" a="17.4794" fwhm="0.0482719" res="15325.6" algo="Sum"/><pk mz="739.82548930" i="486.523" sn="1.7906" a="11.4329" fwhm="0.032182" res="22988.8" algo="Sum"/><pk mz="740.05673897" i="511.998" sn="1.88502" a="29.7422" fwhm="0.0478889" res="15453.6" algo="Sum"/><pk mz="740.20671455" i="399.72" sn="1.47298" a="11.1889" fwhm="0.0429202" res="17246.1" algo="Sum"/><pk mz="740.27600535" i="396.242" sn="1.46235" a="19.9834" fwhm="0.0524303" res="14119.2" algo="Sum"/><pk mz="740.44460035" i="402.573" sn="1.48869" a="13.981" fwhm="0.048652" res="15219.2" algo="Sum"/><pk mz="740.55326074" i="3557.77" sn="13.1563" a="196.485" fwhm="0.0596428" res="12416.5" algo="Sum"/><pk mz="740.67017815" i="1140.1" sn="4.21677" a="45.3286" fwhm="0.053667" res="13801.2" algo="Sum"/><pk mz="740.71146108" i="1142.44" sn="4.22555" a="40.7519" fwhm="0.0483016" res="15335.1" algo="Sum"/><pk mz="740.75357095" i="1264.19" sn="4.67588" a="77.547" fwhm="0.0764424" res="9690.35" algo="Sum"/><pk mz="740.82891227" i="579.258" sn="2.14291" a="9.06746" fwhm="0.0161018" res="46009.2" algo="Sum"/><pk mz="740.85399329" i="652.761" sn="2.41487" a="24.9641" fwhm="0.0526902" res="14060.6" algo="Sum"/><pk mz="741.18277874" i="489.035" sn="1.81087" a="21.1443" fwhm="0.0587486" res="12616.2" algo="Sum"/><pk mz="741.52579664" i="12110.6" sn="44.9412" a="581.876" fwhm="0.0385701" res="19225.4" algo="Sum"/><pk mz="741.63546351" i="607.227" sn="2.25406" a="6.32707" fwhm="0.0107404" res="69051" algo="Sum"/><pk mz="741.71069759" i="765.816" sn="2.84274" a="34.3596" fwhm="0.0644452" res="11509.2" algo="Sum"/><pk mz="741.73411880" i="733.757" sn="2.72374" a="24.6745" fwhm="0.0483354" res="15345.6" algo="Sum"/><pk mz="741.83104449" i="457.143" sn="1.69703" a="16.5237" fwhm="0.0334285" res="22191.6" algo="Sum"/><pk mz="742.05806044" i="434.169" sn="1.61209" a="23.1875" fwhm="0.052871" res="14035.2" algo="Sum"/><pk mz="742.19328172" i="420.117" sn="1.56061" a="21.8575" fwhm="0.0671851" res="11047" algo="Sum"/><pk mz="742.23658907" i="410.85" sn="1.52587" a="11.4039" fwhm="0.042979" res="17269.7" algo="Sum"/><pk mz="742.53329857" i="6333.83" sn="23.631" a="195.09" fwhm="0.0336522" res="22064.9" algo="Sum"/><pk mz="742.56673706" i="8998.45" sn="33.5742" a="445.234" fwhm="0.0498554" res="14894.4" algo="Sum"/><pk mz="742.65642738" i="963.289" sn="3.59414" a="15.0227" fwhm="0.0231586" res="32068.3" algo="Sum"/><pk mz="742.71176955" i="1315.28" sn="4.90744" a="61.0867" fwhm="0.0695505" res="10678.7" algo="Sum"/><pk mz="742.74623136" i="1123.49" sn="4.19188" a="43.117" fwhm="0.0800196" res="9282.05" algo="Sum"/><pk mz="742.85222722" i="560.921" sn="2.093" a="16.4484" fwhm="0.0376224" res="19745" algo="Sum"/><pk mz="742.93354262" i="485.147" sn="1.81058" a="24.0384" fwhm="0.0489353" res="15182" algo="Sum"/><pk mz="743.06039791" i="444.878" sn="1.66145" a="21.7332" fwhm="0.0554623" res="13397.6" algo="Sum"/><pk mz="743.20664758" i="459.417" sn="1.71581" a="13.1524" fwhm="0.0376313" res="19749.7" algo="Sum"/><pk mz="743.38881010" i="413.573" sn="1.5455" a="21.3508" fwhm="0.0623207" res="11928.4" algo="Sum"/><pk mz="743.45065823" i="854.755" sn="3.19329" a="43.5944" fwhm="0.0665664" res="11168.6" algo="Sum"/><pk mz="743.56860555" i="4776.69" sn="17.8568" a="229.103" fwhm="0.0476088" res="15618.3" algo="Sum"/><pk mz="743.64990103" i="695.967" sn="2.60175" a="14.8314" fwhm="0.02151" res="34572.2" algo="Sum"/><pk mz="743.68926953" i="709.085" sn="2.65079" a="22.425" fwhm="0.0430208" res="17286.7" algo="Sum"/><pk mz="743.73042537" i="794.407" sn="2.96975" a="30.3989" fwhm="0.053778" res="13829.6" algo="Sum"/><pk mz="743.83558951" i="443.404" sn="1.6579" a="16.7943" fwhm="0.0537819" res="13830.6" algo="Sum"/><pk mz="744.20273731" i="434.746" sn="1.62648" a="17.3723" fwhm="0.0537947" res="13834.1" algo="Sum"/><pk mz="744.22897086" i="409.862" sn="1.53362" a="14.4372" fwhm="0.0284323" res="26175.5" algo="Sum"/><pk mz="744.48745542" i="1049.41" sn="3.92926" a="38.0218" fwhm="0.0529631" res="14056.7" algo="Sum"/><pk mz="744.58243192" i="7564.82" sn="28.3245" a="349.841" fwhm="0.0515111" res="14454.8" algo="Sum"/><pk mz="744.71751600" i="1215.13" sn="4.54974" a="36.0142" fwhm="0.0376696" res="19769.7" algo="Sum"/><pk mz="744.79113985" i="863.122" sn="3.232" a="29.7508" fwhm="0.0478214" res="15574.4" algo="Sum"/><pk mz="745.18256893" i="404.297" sn="1.51455" a="21.6213" fwhm="0.0661762" res="11260.6" algo="Sum"/><pk mz="745.21144735" i="432.451" sn="1.62011" a="9.94198" fwhm="0.0322988" res="23072.4" algo="Sum"/><pk mz="745.46854100" i="1117.56" sn="4.18905" a="63.9069" fwhm="0.0742221" res="10043.8" algo="Sum"/><pk mz="745.58850446" i="3818.52" sn="14.3132" a="236.727" fwhm="0.0637901" res="11688.2" algo="Sum"/><pk mz="745.69996999" i="725.005" sn="2.71789" a="18.668" fwhm="0.0323094" res="23080" algo="Sum"/><pk mz="745.72598139" i="763.713" sn="2.86338" a="22.4707" fwhm="0.037695" res="19783.1" algo="Sum"/><pk mz="745.80442835" i="577.937" sn="2.16646" a="18.9308" fwhm="0.0484677" res="15387.7" algo="Sum"/><pk mz="746.24500071" i="404.102" sn="1.51615" a="10.4276" fwhm="0.0323213" res="23088.4" algo="Sum"/><pk mz="746.27363906" i="396.372" sn="1.48755" a="19.1069" fwhm="0.0642141" res="11621.7" algo="Sum"/><pk mz="746.50494950" i="2127.85" sn="7.9894" a="96.9408" fwhm="0.0535664" res="13936.1" algo="Sum"/><pk mz="746.59925654" i="5256.12" sn="19.7351" a="252.721" fwhm="0.0502142" res="14868.3" algo="Sum"/><pk mz="746.70944934" i="1433.82" sn="5.38358" a="70.3479" fwhm="0.0697236" res="10709.6" algo="Sum"/><pk mz="746.88863467" i="459.216" sn="1.72543" a="18.4011" fwhm="0.0325922" res="22916.1" algo="Sum"/><pk mz="747.20254690" i="438.017" sn="1.64696" a="17.5041" fwhm="0.059293" res="12601.9" algo="Sum"/><pk mz="747.50905266" i="1433.87" sn="5.39191" a="69.7869" fwhm="0.0561001" res="13324.6" algo="Sum"/><pk mz="747.60093457" i="2280.64" sn="8.57609" a="117.391" fwhm="0.0597002" res="12522.6" algo="Sum"/><pk mz="747.71246813" i="752.436" sn="2.82942" a="34.4339" fwhm="0.0593133" res="12606.1" algo="Sum"/><pk mz="748.24677623" i="417.97" sn="1.57508" a="11.5824" fwhm="0.0374657" res="19971.5" algo="Sum"/><pk mz="748.52230203" i="2413.16" sn="9.09671" a="106.84" fwhm="0.0481434" res="15547.8" algo="Sum"/><pk mz="748.57793791" i="1676.88" sn="6.32226" a="65.1907" fwhm="0.0539526" res="13874.7" algo="Sum"/><pk mz="748.60399002" i="1625.6" sn="6.12905" a="58.6326" fwhm="0.0526312" res="14223.6" algo="Sum"/><pk mz="748.70360564" i="1473.56" sn="5.55756" a="68.7369" fwhm="0.0562634" res="13307.1" algo="Sum"/><pk mz="748.73260599" i="1190.71" sn="4.49148" a="39.7942" fwhm="0.0735557" res="10179.1" algo="Sum"/><pk mz="748.84086670" i="574.128" sn="2.16816" a="8.75173" fwhm="0.0161887" res="46257.1" algo="Sum"/><pk mz="748.87722964" i="639.195" sn="2.41612" a="43.0861" fwhm="0.0645914" res="11594.1" algo="Sum"/><pk mz="749.01815205" i="746.028" sn="2.8203" a="44.1722" fwhm="0.0468355" res="15992.5" algo="Sum"/><pk mz="749.21378167" i="435.085" sn="1.64485" a="17.8734" fwhm="0.061448" res="12192.6" algo="Sum"/><pk mz="749.5289
[truncated: 117,247 more chars]
