# Supplementary material for: Diagnosing Impaired Glucose Tolerance Using Direct Infusion Mass Spectrometry of Blood Plasma
Source: PLoS One. 2014 Sep 9;9(9):e105343. doi: 10.1371/journal.pone.0105343 (PMC4159123; doi:10.1371/journal.pone.0105343)
Supplement: Supporting Information S1 — Mass spectra of blood plasma metabolites obtained by direct infusion mass spectrometry (DIMS) of blood plasma samples from control subjects (n = 30) and patients with impaired glucose tolerance (n = 20). (ZIP) [file pone.0105343.s002.zip › Mass spectra/Sample 48.xml]

<root><fileinfo appname="Bruker Compass DataAnalysis" appversion="4.1.335.0" date="2014-06-18T11:40:15" type="DataAnalysisResults" typeversion="1.1" subtype="MS Spectrum"/><generalinfo organisation="" user="111" hostname="TRIFONOVA-PC" os="Windows 7"/><analysis name="C:\Users\Trifonova\Desktop\Mass spectra\Diabetes\Plasma Sample 90 ST PM 07022013.d\analysis.baf"><info><DateTime>2013-02-07T14:24:21+04:00</DateTime><method>Tune_pos_Standard.m</method><sample><![CDATA[Plasma Sample 90 ST PM 07022013]]></sample><comment><![CDATA[Sample 90. Diabetes. Human blood plasma after protein precipitation 50 fold in MeoH with 0.1% FA
]]></comment><operator>BDAL@DE</operator><instrument>maXis impact</instrument><instrument_serial_number>282001.00069</instrument_serial_number></info><DataAnalysis version="DataAnalysis 4.1.335.0" DataAnalysisResults=""><DataAnalysis_processing_parameters><find_compounds_chromatogram detect_version="3" detect_areamode="1" detect_areathresholdabs="0" detect_areathresholdrel="0" detect_intensitymode="1" detect_intensitythresholdabs="3000" detect_intensitythresholdrel="3" detect_sensitivity="0.333333" detect_skimratio="0" detect_smoothingwidth="3" detect_averageno="5" detect_averagemode="0" add_uv_or_ms_spectra="0" spectrum_load_mode="0" background_subtraction_mode="2" MS_peaksensmode2="1" MS_pc12="0.4" MS_pc22="4" MS_peaksens12="99" MS_peaksens22="99" MS_areamode2="2" MS_areathresholdabs2="1000" MS_areathresholdrel2="10" MS_intensitymode2="0" MS_intensitythresholdabs2="1000" MS_intensitythresholdrel2="10" MS_basesmoothmode2="1" MS_basesmoothpts2="8" MS_basesmoothmin2="12" MS_basesmoothforce2="0.1" MS_startendslope2="10" MS_valleyfilterused2="1" MS_valleyfilter2="10" MS_noisecorr2="0" UV_peaksensmode2="1" UV_pc12="0.4" UV_pc22="4" UV_peaksens12="99.9" UV_peaksens22="100" UV_areamode2="0" UV_areathresholdabs2="5" UV_areathresholdrel2="1" UV_intensitymode2="1" UV_intensitythresholdabs2="1" UV_intensitythresholdrel2="0.01" UV_basesmoothmode2="1" UV_basesmoothpts2="8" UV_basesmoothmin2="12" UV_basesmoothforce2="1" UV_startendslope2="10" UV_valleyfilterused2="1" UV_valleyfilter2="10" UV_noisecorr2="0" detect_delcmpdsinrng="1"/><auto_ms_n use_retention_time_window="0" retention_time_window="1" rt_unit="min" minimum_intensity_positive="1000" minimum_intensity_negative="1000" create_max_number_compounds="100000" spectrum_load_mode="0" background_type="0" create_auto_ms_n_traces="0" create_detailed_traces="0" merge_positive_negative_compounds="0" detect_delcmpdsinrng="1" detect_keep_cmpds_detectedneutralloss="0" add_uv_spectra="0" create_individual_MSMS_cmpds="0" advanced_precursor_determination="0"/><dissect_params dissect_addsmoothing="0" dissect_allow_wider_peaks="0" dissect_resolving_power="1" dissect_deletepeaksinrange="1" dissect_fullrange="1" dissect_cutoff="0.1" dissect_sensitivity="0.333333" dissect_maxoverlap="5" dissect_smoothwidth="1" spectrum_load_mode="0" add_uv_spectra="0"/><find_all_compounds min_time_points="20" min_correlation="0.7" background_type="0" load_spec_type="2" additional_smoothing="1" proteomics="1" chrom_sn_threshold="3" chrom_smoothingwidth="10" detect_delcmpdsinrng="1" add_MSMS_spectra="1"/><ms_peak_finder ms_peak_finder_type="3" ms_manually_use_peak_finder="1"><ms_peak_finder_apex minimum_intensity="100" peak_width="0.05" relative_threshold_base_peak="0.1" signal_to_noise="10"/><ms_peak_finder_centroid peak_width="1" signal_to_noise="1" relative_threshold_base_peak="2" minimum_intensity="100" centroid_percentage="80"/><ms_peak_finder_snap minimum_intensity="0" relative_threshold_base_peak="0" signal_to_noise="2" maximum_charge="12" quality_factor_threshold="0.9" number_of_patterns="500000" building_block_1="C 4.9384 N 1.3577 O 1.4773 S 0.0417 H 7.7583" building_block_2="" use_snap_2="1" add_detailed_results="0"/><ms_peak_finder_sumpeak minimum_intensity="100" peak_width="5" use_datapoints="1" sum_width="2" relative_threshold_base_peak="0.1" signal_to_noise="1" baseline_type="1" baseline_flatness="1" same_sumwidth_as_acquisition="1" use_resolution="0" res="10000" instrument_sum_width="2" use_sum_of_intensities="0"/><ms_peak_finder_ftms signal_to_noise="4" relative_threshold_base_peak="0.01" minimum_intensity="100" centroid_percentage="80" use_centroid="0"/></ms_peak_finder><deconvolution clear_prev_results="1" create_neutral_spectrum="0" incl_shifted_spectra="0" ret_residuals="0" incl_comp_details="0" show_comp_details="0" substance_class="1" extend_evelope="0" extend_before="1" extend_after="1" auto_apply="0"><deconvolution_detailed perf_deconv="1" rel_isotop_deconv="0" resolve_isotop="1" exclude_itraq_ions="1" abund_cutoff="2" envelope_cutoff="75" high_mass="4000" low_mass="250" mw_agreement="0" maximum_charge="10" max_charge_isotop="5" min_charge="1" min_peaks="3" precursor_deconv="0" max_components="10" adduct_ion_name="+H" adduct_ion_mass="1.00728" apply_min_max_mass_boundaries="0"/><deconvolution_detailed perf_deconv="1" rel_isotop_deconv="0" resolve_isotop="1" exclude_itraq_ions="1" abund_cutoff="2" envelope_cutoff="75" high_mass="3000" low_mass="100" mw_agreement="5" maximum_charge="3" max_charge_isotop="0" min_charge="1" min_peaks="3" precursor_deconv="0" max_components="10" adduct_ion_name="+H" adduct_ion_mass="1.00728" apply_min_max_mass_boundaries="0"/><deconvolution_detailed perf_deconv="1" rel_isotop_deconv="0" resolve_isotop="1" exclude_itraq_ions="1" abund_cutoff="0.5" envelope_cutoff="75" high_mass="2000" low_mass="50" mw_agreement="5" maximum_charge="3" max_charge_isotop="4" min_charge="1" min_peaks="3" precursor_deconv="0" max_components="10" adduct_ion_name="+H" adduct_ion_mass="1.00728" apply_min_max_mass_boundaries="0"/><deconvolution_detailed perf_deconv="1" rel_isotop_deconv="1" resolve_isotop="0" exclude_itraq_ions="0" abund_cutoff="10" envelope_cutoff="75" high_mass="100000" low_mass="5000" mw_agreement="5" maximum_charge="100" max_charge_isotop="0" min_charge="1" min_peaks="3" precursor_deconv="0" max_components="10" adduct_ion_name="+H" adduct_ion_mass="1.00728" apply_min_max_mass_boundaries="1"/><max_entropy_deconvolution adduct_ion_name="-H" adduct_ion_mass="-1.00783" low_mass="5000" high_mass="100000" spacint_out="0" resolving_power="10000" peak_width="0.3" width="1" maxentx="0"/></deconvolution><mascot_export globalchargelimit_apply="1" globalchargelimit="1+, 2+ and 3+" prefer_fullscan_deconvolution_results="1" deconvolution_export_type="2" msmssignals="50" threshold="100" mssignals_deconv="2" mssignals_non_deconv="20" normalize_msms="0" single_charged="0"/><process_parameters baseline_flatness="0.8" baseline_addchild="1" baseline_disableoriginal="0" baseline_usesamecolor="1" smoothing_algorithm="1" smoothing_width="0.2" smoothing_cycles="1" smoothing_addchild="1" smoothing_disableoriginal="0" smoothing_usesamecolor="1"/><process_parameters baseline_flatness="0.8" baseline_addchild="1" baseline_disableoriginal="0" baseline_usesamecolor="1" smoothing_algorithm="1" smoothing_width="0.2" smoothing_cycles="1" smoothing_addchild="1" smoothing_disableoriginal="0" smoothing_usesamecolor="1"/><display_params mass_precision="4" time_precision="1" structure_size="30" chrom_peak_label="Index"/><calibration_params calibration_range="0.05" calibration_listname="Samples Recalibration Diabetes" calibration_listgroupname="ESI" calibration_fit_mode="2" calibration_intensitythreshold="1000"/><calibration_params calibration_range="0.05" calibration_listname="Lockmass 1222" calibration_listgroupname="ESI" calibration_intensitythreshold="1000" calibration_lockmassmode="0"/><library_search_params del_prev_res="1"><library_search_basic_params accept_score="50" allowmasses_above="0" allowmasses_below="0" desired_score="900" increasedepth="0" maxnr_spectra="10" match_all="0" sort_by="1" include_precursor_spectra="1" skip_low_frgamnet_spectra="1" min_effective_score="500" minmatch_score="250" min_score="400"/><library_search_basic_params add_int_range="5" extended="1" locnorm="0" root="0" hwfstp="50" hwscdp="7" intrangefac="1.9" locnormeqfac="1" locnormfac="2" locnormwin="25" masdisint="20" minsrcint="100" minspepresrc="15" threshfstp="40" maskadducts="0" maskprecursor="0"/><library_search_libraries_params add_unid="0" srcparallel="0" libraries="" librariey_unidentified=""/><library_search_match_params chrgdeconv="0" collenerg="0" fragampl="1" instrtp="2" ionmeth="1" isolwidth="0" msmsstg="2" ms_vs_msms="4" pkwidth="0" polarity="4" psd="0" precion="0" prodion="0" rgtgaspress="0" rgtion="0" refl="0" trgtgas="0" trgtgaspress="0" trapdrv="1"/><library_search_basic_params add_confirm_mode="0"/><library_search_basic_params accepted_deviation="1" apply_rt_match="0" match_columnname="1" max_deviation="5"/></library_search_params><masslist_layout layout_columntypes="1 2 6 5 3 11 4 " layout_columnwidth="30 60 45 54 45 36 48 "/><cmpdlist_layout layout_columntypes="14 20 1 23 12 26 31 6 52 " layout_columnwidth="23 55 49 60 50 37 272 61 0 "/><cmpdlist_layout layout_columntypes="24 1 2 3 5 18 18 40 7 9 8 " layout_columnwidth="-1 -1 -1 -1 -1 -1 -1 -1 -1 -1 -1 "/><cmpdlist_layout layout_columntypes="6 0 5 3 4 2 12 14 10 11 " layout_columnwidth="-1 -1 -1 -1 -1 -1 -1 -1 -1 -1 "/><cmpdlist_layout layout_columntypes="15 14 6 5 43 11 1 2 17 7 8 9 10 4 3 39 40 41 42 16 18 19 25 20 21 22 23 24 31 26 27 28 29 30 37 32 33 34 35 36 " layout_columnwidth="-1 -1 -1 -1 -1 -1 -1 -1 -1 -1 -1 -1 -1 -1 -1 -1 -1 -1 -1 -1 -1 -1 -1 -1 -1 -1 -1 -1 -1 -1 -1 -1 -1 -1 -1 -1 -1 -1 -1 -1 "/><exclusion_masses/><xml_export_parameters export_detailed_information="0" export_peptide_database_query_information="1"/><smf1D_params max_nr_formulae="500" z="1" rdb_min="0" rdb_max="80" tolerance_ppm="5" tolerance_abs="2" tolerance_ppm_MSn="5" tolerance_abs_MSn="2" use_rel_tolerance="1" use_rel_tolerance_MSn="0" lower_bound_formula="" upper_bound_formula="" electron_configuration="2" electron_configuration_MSn="0" sigma_limit="0.02" sigma_limit_MSn="0.05" HC_Ratio_min="0" HC_Ratio_max="3" filtering="1" patternsearch="0" validate_formulae="1" filter_by_elementratio="1" estimate_carbon_count="1" relative_threshold_base_peak="10" delete_previous_results="1" filter_criteriy="0" adducts_positive_mode="'M+H' " adducts_negative_mode="'M-H' " collect_adducts="0"/><smf3D_params tolerance_neutralloss="2" intensitythresholdabs2="100" intensity_threshold_abs_msms="100" auto_filter="0" nr_explained_peaks="5" highlight_unexplained_peaks="0"/><uv_parameters rt_offset="0"/><target_screening delta_rt="1.5" threshold_sigma="0.05" detection_tolerance="5" identification_tolerance="5" use_tolerance_ppm="0" compound_database="C:\BDALSystemData\BuildingBlocks\TargetScreeningDataBase.csv" use_sampleinfo_xml="0" rt_range_start="0" rt_range_end="0" additional_smoothing="0" create_chromatogram_time_slices="1" rt_window_halfwidth="45" enable_BPC="1" evaluate_qualifier_ions="1" qualifier_ion_intensity_threshold="0" group_id="':' " lc_method_id=":" ms_method_id=":" matrix_id=":" useDB="0" sortanalytes="4"/><automatic_calibration automatic_calibration="0/0" automatic_calibration_use_spectrum_type="0/0" automatic_calibration_retain_data="0/0" automatic_calibration_perform_lockmass="0/0"/><target_screening_scoring threshold1_qualityfactor="0.05" threshold1_massaccuracy="10" threshold1_retentiontime="20" threshold2_retentiontime="40" use_tolerance_ppm="0"/></DataAnalysis_processing_parameters><ms_spectrum info="+MS, 0.2-0.7min #12-41" msmsinfo="All MS" polarity="+" scanmode="fullscan" seq_nr_start="12" seq_nr_end="41" spec_index="0" spec_nrs="12/13/14/15/16/17/18/19/20/21/22/23/24/25/26/27/28/29/30/31/32/33/34/35/36/37/38/39/40/41" rt="0.447533" rt_unit="min"><ms_peaks><pk mz="80.94777842" i="2120.3" sn="501.968" a="12.6542" fwhm="0.00541709" res="14943" algo="Sum"/><pk mz="82.94484099" i="1856.52" sn="437.537" a="10.5703" fwhm="0.00518665" res="15992" algo="Sum"/><pk mz="84.04423468" i="2051.26" sn="481.663" a="12.4831" fwhm="0.00541829" res="15511.2" algo="Sum"/><pk mz="84.08064652" i="2751.28" sn="645.97" a="16.2466" fwhm="0.00529129" res="15890.4" algo="Sum"/><pk mz="84.95945964" i="4241.68" sn="991.976" a="25.523" fwhm="0.00532133" res="15965.8" algo="Sum"/><pk mz="85.02824584" i="1419.66" sn="331.848" a="8.672" fwhm="0.00522946" res="16259.5" algo="Sum"/><pk mz="86.09627599" i="7414.86" sn="1727.5" a="43.5407" fwhm="0.00527755" res="16313.7" algo="Sum"/><pk mz="90.05488421" i="1302.95" sn="297.445" a="7.17627" fwhm="0.0049444" res="18213.5" algo="Sum"/><pk mz="90.97646098" i="22713.4" sn="5167.11" a="135.225" fwhm="0.00534332" res="17026.2" algo="Sum"/><pk mz="91.05424419" i="891.595" sn="202.804" a="5.96958" fwhm="0.00592657" res="15363.7" algo="Sum"/><pk mz="93.05724218" i="4847.65" sn="1091.86" a="30.0691" fwhm="0.00568964" res="16355.5" algo="Sum"/><pk mz="94.06491059" i="9740.69" sn="2181.73" a="65.7413" fwhm="0.00592572" res="15874" algo="Sum"/><pk mz="95.06823723" i="778.441" sn="173.389" a="4.99291" fwhm="0.0058639" res="16212.5" algo="Sum"/><pk mz="95.08535793" i="730.813" sn="162.778" a="4.6581" fwhm="0.00571587" res="16635.3" algo="Sum"/><pk mz="96.92162702" i="44899.7" sn="9880.76" a="268.533" fwhm="0.00555437" res="17449.6" algo="Sum"/><pk mz="97.10102436" i="1446.05" sn="318.112" a="8.25686" fwhm="0.00501384" res="19366.6" algo="Sum"/><pk mz="98.91890332" i="17984" sn="3894.87" a="122.921" fwhm="0.00597671" res="16550.7" algo="Sum"/><pk mz="98.99544505" i="2161.3" sn="467.754" a="16.0207" fwhm="0.00563152" res="17578.8" algo="Sum"/><pk mz="100.91679630" i="1207.77" sn="257.401" a="7.81414" fwhm="0.00610895" res="16519.5" algo="Sum"/><pk mz="101.00840971" i="739.69" sn="157.521" a="4.82" fwhm="0.00595309" res="16967.4" algo="Sum"/><pk mz="101.07081295" i="840.408" sn="178.886" a="5.53286" fwhm="0.00551747" res="18318.3" algo="Sum"/><pk mz="102.05502532" i="3375.88" sn="714.812" a="21.5475" fwhm="0.00587729" res="17364.3" algo="Sum"/><pk mz="102.09140642" i="1096.54" sn="232.105" a="7.42575" fwhm="0.00610602" res="16719.8" algo="Sum"/><pk mz="103.03889592" i="2315.47" sn="485.672" a="15.9113" fwhm="0.006293" res="16373.6" algo="Sum"/><pk mz="103.05421379" i="2110.89" sn="442.678" a="14.7412" fwhm="0.00646266" res="15946.1" algo="Sum"/><pk mz="104.05290183" i="1404.32" sn="291.547" a="10.5726" fwhm="0.00669111" res="15550.9" algo="Sum"/><pk mz="104.10691795" i="7227.68" sn="1499.24" a="48.9136" fwhm="0.00625687" res="16638.8" algo="Sum"/><pk mz="104.99215787" i="7439.3" sn="1531.74" a="51.9774" fwhm="0.00618401" res="16978" algo="Sum"/><pk mz="106.06518443" i="1114.84" sn="228.139" a="8.22521" fwhm="0.00645559" res="16430" algo="Sum"/><pk mz="106.08624156" i="1911.54" sn="391.161" a="13.2779" fwhm="0.00629456" res="16853.6" algo="Sum"/><pk mz="106.95046309" i="12091.6" sn="2455.74" a="84.4183" fwhm="0.00625222" res="17106" algo="Sum"/><pk mz="107.04897992" i="2230.45" sn="453.026" a="14.8637" fwhm="0.00601614" res="17793.6" algo="Sum"/><pk mz="108.08080790" i="6459.26" sn="1300.99" a="43.1699" fwhm="0.00603904" res="17897" algo="Sum"/><pk mz="108.94859874" i="990.501" sn="197.052" a="7.37563" fwhm="0.00632351" res="17229.1" algo="Sum"/><pk mz="109.10093434" i="813.847" sn="161.427" a="5.72045" fwhm="0.00626369" res="17418" algo="Sum"/><pk mz="110.00862565" i="5528.21" sn="1078.01" a="37.4822" fwhm="0.00607246" res="18116" algo="Sum"/><pk mz="110.07123892" i="4625.93" sn="901.322" a="34.3725" fwhm="0.00654411" res="16819.9" algo="Sum"/><pk mz="111.00970853" i="890.534" sn="171.553" a="7.41304" fwhm="0.00724499" res="15322.3" algo="Sum"/><pk mz="111.11660315" i="1716.04" sn="329.974" a="11.949" fwhm="0.00642736" res="17288.1" algo="Sum"/><pk mz="112.00620557" i="869.351" sn="165.688" a="6.20968" fwhm="0.00612141" res="18297.5" algo="Sum"/><pk mz="112.89558502" i="96681" sn="18192" a="634.117" fwhm="0.00600455" res="18801.7" algo="Sum"/><pk mz="114.06611377" i="19013.5" sn="3536.52" a="135.008" fwhm="0.00633589" res="18003.2" algo="Sum"/><pk mz="114.09136934" i="5937.93" sn="1104.26" a="44.4035" fwhm="0.00647363" res="17624" algo="Sum"/><pk mz="114.89307548" i="44241.4" sn="8125.77" a="311.936" fwhm="0.00646437" res="17773.3" algo="Sum"/><pk mz="115.03676229" i="1737.25" sn="318.18" a="12.4214" fwhm="0.00652217" res="17637.8" algo="Sum"/><pk mz="115.06954135" i="990.34" sn="181.269" a="9.25524" fwhm="0.00785047" res="14657.7" algo="Sum"/><pk mz="116.05286369" i="1757.33" sn="319.077" a="13.4908" fwhm="0.00740924" res="15663.3" algo="Sum"/><pk mz="116.07063706" i="19961.5" sn="3624.38" a="142.538" fwhm="0.00651925" res="17804.3" algo="Sum"/><pk mz="116.89117665" i="5050" sn="911.266" a="36.5514" fwhm="0.00659246" res="17731" algo="Sum"/><pk mz="116.99233680" i="1258.33" sn="226.748" a="10.6734" fwhm="0.00723394" res="16172.7" algo="Sum"/><pk mz="117.07397873" i="1221.1" sn="220.028" a="10.2411" fwhm="0.00740863" res="15802.4" algo="Sum"/><pk mz="118.06531584" i="1061.12" sn="189.089" a="9.06717" fwhm="0.00666031" res="17726.7" algo="Sum"/><pk mz="118.08641463" i="20347.3" sn="3625.77" a="157.224" fwhm="0.00691005" res="17089.1" algo="Sum"/><pk mz="119.01774106" i="1291.32" sn="228.188" a="10.7843" fwhm="0.00739343" res="16097.8" algo="Sum"/><pk mz="119.04954064" i="894.702" sn="158.084" a="6.60433" fwhm="0.00629736" res="18904.7" algo="Sum"/><pk mz="119.08932814" i="1362.22" sn="240.642" a="12.0663" fwhm="0.00811057" res="14683.2" algo="Sum"/><pk mz="120.00351305" i="2015.28" sn="351.281" a="15.5843" fwhm="0.00698029" res="17191.8" algo="Sum"/><pk mz="120.06605525" i="908.268" sn="158.25" a="6.90232" fwhm="0.0075058" res="15996.4" algo="Sum"/><pk mz="120.08112354" i="27777.3" sn="4839.71" a="210.261" fwhm="0.00686628" res="17488.5" algo="Sum"/><pk mz="120.96661553" i="1762.04" sn="303.322" a="12.8361" fwhm="0.0065479" res="18474.1" algo="Sum"/><pk mz="120.99545647" i="896.147" sn="154.157" a="9.67396" fwhm="0.0078682" res="15377.8" algo="Sum"/><pk mz="121.02890336" i="826.979" sn="142.151" a="6.57119" fwhm="0.00693307" res="17456.8" algo="Sum"/><pk mz="121.08447321" i="2568.76" sn="440.797" a="20.5275" fwhm="0.00693379" res="17463" algo="Sum"/><pk mz="122.92492994" i="11806.6" sn="1971.08" a="92.1075" fwhm="0.00702637" res="17494.8" algo="Sum"/><pk mz="123.04461222" i="1365.11" sn="227.583" a="12.6805" fwhm="0.00756132" res="16272.9" algo="Sum"/><pk mz="124.08757984" i="703.73" sn="115.751" a="5.30022" fwhm="0.0067841" res="18290.9" algo="Sum"/><pk mz="124.92312512" i="1874.6" sn="303.435" a="15.5142" fwhm="0.00688364" res="18147.8" algo="Sum"/><pk mz="125.02177743" i="1339.64" sn="216.522" a="11.4088" fwhm="0.00762432" res="16397.8" algo="Sum"/><pk mz="125.13299868" i="841.856" sn="135.593" a="6.49367" fwhm="0.0070034" res="17867.5" algo="Sum"/><pk mz="125.98681792" i="1063.39" sn="168.157" a="7.83757" fwhm="0.00664085" res="18971.5" algo="Sum"/><pk mz="127.03748083" i="1294.51" sn="200.458" a="9.58215" fwhm="0.0067909" res="18707" algo="Sum"/><pk mz="128.02012148" i="5035.27" sn="774.893" a="42.3961" fwhm="0.00714684" res="17912.8" algo="Sum"/><pk mz="128.06923433" i="2137.44" sn="328.566" a="17.6947" fwhm="0.00756407" res="16931.3" algo="Sum"/><pk mz="129.02053764" i="882.961" sn="133.563" a="9.80865" fwhm="0.0102247" res="12618.6" algo="Sum"/><pk mz="129.05577576" i="798.346" sn="120.763" a="5.32181" fwhm="0.00619848" res="20820.5" algo="Sum"/><pk mz="129.06682495" i="3333.87" sn="504.304" a="29.1546" fwhm="0.00763193" res="16911.4" algo="Sum"/><pk mz="129.10299824" i="835.083" sn="126.32" a="7.65375" fwhm="0.00713032" res="18106.2" algo="Sum"/><pk mz="130.01767630" i="848.684" sn="126.831" a="7.38871" fwhm="0.00745716" res="17435.3" algo="Sum"/><pk mz="130.05062899" i="18456.5" sn="2758.23" a="150.349" fwhm="0.00746796" res="17414.5" algo="Sum"/><pk mz="130.08699915" i="13642.5" sn="2038.17" a="118.418" fwhm="0.00746019" res="17437.5" algo="Sum"/><pk mz="130.15977076" i="5873.18" sn="876.394" a="47.7334" fwhm="0.00737674" res="17644.6" algo="Sum"/><pk mz="131.05232091" i="1836.07" sn="268.399" a="21.2758" fwhm="0.00973848" res="13457.2" algo="Sum"/><pk mz="131.08985644" i="1052.1" sn="153.595" a="10.9886" fwhm="0.00819505" res="15996.2" algo="Sum"/><pk mz="132.06708557" i="1390.98" sn="197.547" a="9.57001" fwhm="0.00736024" res="17943.3" algo="Sum"/><pk mz="132.07811635" i="4139.84" sn="587.801" a="38.4413" fwhm="0.00844744" res="15635.3" algo="Sum"/><pk mz="132.10273513" i="9666.85" sn="1371.67" a="82.2871" fwhm="0.00772502" res="17100.6" algo="Sum"/><pk mz="132.98862004" i="710.497" sn="98.6484" a="5.79234" fwhm="0.00755146" res="17611" algo="Sum"/><pk mz="133.03305504" i="1720.74" sn="238.655" a="15.1191" fwhm="0.00787264" res="16898.2" algo="Sum"/><pk mz="133.10230823" i="1024.35" sn="141.982" a="15.2917" fwhm="0.0143157" res="9297.67" algo="Sum"/><pk mz="134.01987102" i="1837.52" sn="250.385" a="14.6926" fwhm="0.00722974" res="18537.3" algo="Sum"/><pk mz="135.00385350" i="27668.4" sn="3705.16" a="237.76" fwhm="0.007493" res="18017.3" algo="Sum"/><pk mz="135.11781292" i="892.483" sn="119.506" a="7.53266" fwhm="0.00779544" res="17332.9" algo="Sum"/><pk mz="135.97827798" i="804.067" sn="106.417" a="7.29993" fwhm="0.00828442" res="16413.7" algo="Sum"/><pk mz="136.00738745" i="1020.95" sn="135.117" a="8.41175" fwhm="0.00819401" res="16598.4" algo="Sum"/><pk mz="136.02258496" i="2220.74" sn="293.905" a="18.9006" fwhm="0.00739103" res="18403.7" algo="Sum"/><pk mz="136.04909405" i="6481.03" sn="857.658" a="56.7033" fwhm="0.00793746" res="17140.1" algo="Sum"/><pk mz="136.07570921" i="8375.6" sn="1108.34" a="74.0041" fwhm="0.00806045" res="16881.9" algo="Sum"/><pk mz="137.06054737" i="3014.41" sn="392.466" a="29.6776" fwhm="0.00844255" res="16234.5" algo="Sum"/><pk mz="137.07625331" i="741.035" sn="96.4474" a="9.36622" fwhm="0.015047" res="9109.85" algo="Sum"/><pk mz="138.05434404" i="1349.45" sn="172.84" a="15.6008" fwhm="0.00912884" res="15122.9" algo="Sum"/><pk mz="138.90746401" i="2825.54" sn="357.38" a="23.76" fwhm="0.00761326" res="18245.5" algo="Sum"/><pk mz="139.04208198" i="1106.53" sn="139.531" a="11.9923" fwhm="0.0122736" res="11328.5" algo="Sum"/><pk mz="139.91588611" i="1155.48" sn="143.947" a="9.28037" fwhm="0.00744256" res="18799.4" algo="Sum"/><pk mz="140.06921752" i="8316.46" sn="1032.1" a="74.1551" fwhm="0.00806502" res="17367.5" algo="Sum"/><pk mz="140.90464634" i="1825.09" sn="223.43" a="15.5322" fwhm="0.00785822" res="17930.9" algo="Sum"/><pk mz="143.01734727" i="1405.76" sn="167.013" a="15.9015" fwhm="0.00966666" res="14794.9" algo="Sum"/><pk mz="143.03228901" i="827.213" sn="98.2575" a="8.27713" fwhm="0.0104879" res="13637.8" algo="Sum"/><pk mz="143.08258327" i="1263.2" sn="149.921" a="12.2582" fwhm="0.00873786" res="16375" algo="Sum"/><pk mz="144.08225205" i="1092.89" sn="126.836" a="10.6433" fwhm="0.00903115" res="15953.9" algo="Sum"/><pk mz="144.10305993" i="3871" sn="449.042" a="35.6981" fwhm="0.00825025" res="17466.5" algo="Sum"/><pk mz="145.05050515" i="3002.22" sn="341.225" a="28.2314" fwhm="0.00828331" res="17511.2" algo="Sum"/><pk mz="146.03101770" i="1144.89" sn="127.68" a="11.5248" fwhm="0.00871512" res="16756" algo="Sum"/><pk mz="146.06108503" i="3469.21" sn="386.882" a="33.0689" fwhm="0.00840869" res="17370.3" algo="Sum"/><pk mz="146.11878098" i="1529.12" sn="170.514" a="14.8047" fwhm="0.00856014" res="17069.7" algo="Sum"/><pk mz="147.04599994" i="801.822" sn="87.7731" a="8.68445" fwhm="0.0096545" res="15230.8" algo="Sum"/><pk mz="147.07756908" i="5625.78" sn="615.837" a="50.6814" fwhm="0.00795574" res="18487" algo="Sum"/><pk mz="147.11434629" i="5191.89" sn="568.352" a="49.8264" fwhm="0.00853892" res="17228.7" algo="Sum"/><pk mz="148.06187098" i="1234.42" sn="133.436" a="12.3437" fwhm="0.00880137" res="16822.6" algo="Sum"/><pk mz="148.93646915" i="2097.75" sn="222.53" a="19.4515" fwhm="0.00843536" res="17656.2" algo="Sum"/><pk mz="149.02253092" i="16290" sn="1727.38" a="184.562" fwhm="0.0104782" res="14222.1" algo="Sum"/><pk mz="149.06106249" i="1696.67" sn="179.644" a="17.1522" fwhm="0.00868436" res="17164.3" algo="Sum"/><pk mz="149.99413475" i="1243.02" sn="129.325" a="10.0814" fwhm="0.00749428" res="20014.5" algo="Sum"/><pk mz="150.01537990" i="2179.55" sn="226.716" a="20.861" fwhm="0.00992096" res="15121.1" algo="Sum"/><pk mz="150.02530672" i="1268.82" sn="131.969" a="12.2715" fwhm="0.00910817" res="16471.5" algo="Sum"/><pk mz="150.05990944" i="1190.83" sn="123.824" a="12.7614" fwhm="0.009709" res="15455.7" algo="Sum"/><pk mz="150.93373464" i="719.558" sn="74.2287" a="7.23529" fwhm="0.00865935" res="17430.1" algo="Sum"/><pk mz="150.97790570" i="12780.5" sn="1318.15" a="115.578" fwhm="0.00823842" res="18326.1" algo="Sum"/><pk mz="151.04898411" i="2337.03" sn="241.01" a="22.9099" fwhm="0.00819807" res="18425" algo="Sum"/><pk mz="152.02363998" i="7953.27" sn="815.929" a="94.5467" fwhm="0.00971293" res="15651.7" algo="Sum"/><pk mz="152.97638474" i="950.535" sn="96.8689" a="9.77611" fwhm="0.00890798" res="17173" algo="Sum"/><pk mz="154.02408837" i="776.626" sn="78.7174" a="10.5231" fwhm="0.0128995" res="11940.3" algo="Sum"/><pk mz="154.08540258" i="1034.76" sn="104.858" a="10.851" fwhm="0.00889573" res="17321.3" algo="Sum"/><pk mz="154.88169089" i="1546.17" sn="155.564" a="14.6583" fwhm="0.00872282" res="17755.9" algo="Sum"/><pk mz="154.97440160" i="977.839" sn="98.34" a="12.1812" fwhm="0.0120613" res="12848.9" algo="Sum"/><pk mz="156.04338557" i="3935.28" sn="387.319" a="37.7499" fwhm="0.00851571" res="18324.2" algo="Sum"/><pk mz="156.07803814" i="4577.47" sn="449.896" a="45.3853" fwhm="0.00866504" res="18012.4" algo="Sum"/><pk mz="156.87878951" i="1076.33" sn="104.057" a="10.8676" fwhm="0.00926468" res="16933" algo="Sum"/><pk mz="157.08413979" i="4429.48" sn="426.47" a="49.1662" fwhm="0.00925209" res="16978.2" algo="Sum"/><pk mz="158.09344003" i="993.62" sn="93.7462" a="13.7957" fwhm="0.0112448" res="14059.3" algo="Sum"/><pk mz="158.96521521" i="21167" sn="1964.95" a="198.601" fwhm="0.00858802" res="18510.1" algo="Sum"/><pk mz="159.00867530" i="1330.06" sn="123.396" a="16.5202" fwhm="0.0125159" res="12704.6" algo="Sum"/><pk mz="159.04288794" i="11159" sn="1034.88" a="113.153" fwhm="0.00876416" res="18147" algo="Sum"/><pk mz="159.07768751" i="2144.65" sn="198.883" a="22.5971" fwhm="0.00934078" res="17030.5" algo="Sum"/><pk mz="159.09253980" i="930.426" sn="86.2826" a="9.04492" fwhm="0.00978398" res="16260.5" algo="Sum"/><pk mz="160.03850832" i="1047.57" sn="95.9364" a="11.284" fwhm="0.0130118" res="12299.5" algo="Sum"/><pk mz="160.04492923" i="1131.02" sn="103.579" a="7.67113" fwhm="0.00748441" res="21383.8" algo="Sum"/><pk mz="160.06170416" i="7102.34" sn="650.431" a="69.7422" fwhm="0.00879352" res="18202.2" algo="Sum"/><pk mz="160.13454074" i="977.579" sn="89.5205" a="10.8852" fwhm="0.00952918" res="16804.7" algo="Sum"/><pk mz="161.02151953" i="890.036" sn="80.444" a="12.5296" fwhm="0.0133891" res="12026.3" algo="Sum"/><pk mz="161.09765016" i="698.127" sn="63.0863" a="8.24633" fwhm="0.00969901" res="16609.7" algo="Sum"/><pk mz="161.13076998" i="2287.34" sn="206.691" a="26.28" fwhm="0.0102082" res="15784.4" algo="Sum"/><pk mz="162.05123947" i="3334.74" sn="295.68" a="33.5231" fwhm="0.00894381" res="18118.8" algo="Sum"/><pk mz="162.11371183" i="70189.4" sn="6207.26" a="648.627" fwhm="0.00835772" res="19396.9" algo="Sum"/><pk mz="163.03559915" i="1012" sn="87.905" a="11.8782" fwhm="0.0100474" res="16226.6" algo="Sum"/><pk mz="163.11756238" i="5835.43" sn="506.239" a="73.1382" fwhm="0.0111337" res="14650.8" algo="Sum"/><pk mz="164.03062973" i="2837.52" sn="243.407" a="29.3589" fwhm="0.00905946" res="18106" algo="Sum"/><pk mz="164.91057077" i="956.308" sn="81.6593" a="10.3239" fwhm="0.00947709" res="17401" algo="Sum"/><pk mz="164.93133704" i="1173.35" sn="100.195" a="12.7679" fwhm="0.00916049" res="18004.6" algo="Sum"/><pk mz="164.99363825" i="3558.2" sn="303.827" a="35.3995" fwhm="0.00958545" res="17212.9" algo="Sum"/><pk mz="165.01460822" i="8751.38" sn="747.261" a="88.0646" fwhm="0.00922515" res="17887.5" algo="Sum"/><pk mz="165.05599510" i="4352.89" sn="371.692" a="45.2689" fwhm="0.00903772" res="18263" algo="Sum"/><pk mz="165.98932724" i="1459.93" sn="124.149" a="17.1528" fwhm="0.00999122" res="16613.5" algo="Sum"/><pk mz="166.02745769" i="9279.9" sn="789.163" a="88.033" fwhm="0.00847008" res="19601.6" algo="Sum"/><pk mz="166.08732384" i="13412.5" sn="1140.6" a="137.924" fwhm="0.00926573" res="17924.9" algo="Sum"/><pk mz="166.52915860" i="1143.21" sn="96.9914" a="11.0429" fwhm="0.00900352" res="18496" algo="Sum"/><pk mz="166.95196317" i="3654.81" sn="308.992" a="38.8211" fwhm="0.00953987" res="17500.4" algo="Sum"/><pk mz="167.03308075" i="884.16" sn="74.7503" a="13.7057" fwhm="0.0120282" res="13886.8" algo="Sum"/><pk mz="167.09041670" i="1459.03" sn="123.352" a="16.2984" fwhm="0.00937371" res="17825.4" algo="Sum"/><pk mz="169.03709797" i="1032.13" sn="85.661" a="11.7699" fwhm="0.010993" res="15376.7" algo="Sum"/><pk mz="169.05958707" i="3583.24" sn="297.215" a="39.1799" fwhm="0.00958697" res="17634.3" algo="Sum"/><pk mz="169.09539523" i="1820.09" sn="150.911" a="19.7268" fwhm="0.00976578" res="17315.1" algo="Sum"/><pk mz="169.98725069" i="1079.27" sn="87.7419" a="11.4783" fwhm="0.00929362" res="18290.7" algo="Sum"/><pk mz="170.06033564" i="987.426" sn="80.1084" a="11.6723" fwhm="0.0108158" res="15723.4" algo="Sum"/><pk mz="170.09410199" i="3203.56" sn="259.746" a="37.3218" fwhm="0.010056" res="16914.7" algo="Sum"/><pk mz="170.85564571" i="1401.36" sn="112.338" a="14.3348" fwhm="0.00931783" res="18336.4" algo="Sum"/><pk mz="171.10009337" i="1703.88" sn="135.95" a="18.7535" fwhm="0.00977077" res="17511.4" algo="Sum"/><pk mz="172.85283615" i="1142.13" sn="89.1365" a="11.7843" fwhm="0.00924503" res="18696.8" algo="Sum"/><pk mz="172.98079481" i="1912.94" sn="149.088" a="20.2352" fwhm="0.00916762" res="18868.7" algo="Sum"/><pk mz="173.07962250" i="3379.61" sn="263.387" a="39.1412" fwhm="0.00986522" res="17544.4" algo="Sum"/><pk mz="173.09136910" i="1154.55" sn="89.9788" a="11.0755" fwhm="0.00816397" res="21201.9" algo="Sum"/><pk mz="174.93911910" i="6271.35" sn="480.007" a="66.0757" fwhm="0.00968508" res="18062.7" algo="Sum"/><pk mz="175.03298046" i="25915.5" sn="1983.56" a="269.919" fwhm="0.00938678" res="18646.8" algo="Sum"/><pk mz="175.11993755" i="12778.7" sn="975.697" a="137.647" fwhm="0.00944454" res="18541.9" algo="Sum"/><pk mz="175.14786046" i="740.19" sn="56.4265" a="9.76278" fwhm="0.0124416" res="14077.6" algo="Sum"/><pk mz="175.53424537" i="2521.41" sn="189.573" a="25.6692" fwhm="0.00945332" res="18568.5" algo="Sum"/><pk mz="176.03442690" i="1051.62" sn="78.2575" a="15.8446" fwhm="0.0138231" res="12734.8" algo="Sum"/><pk mz="176.06701618" i="5050.53" sn="375.338" a="55.1028" fwhm="0.00989108" res="17800.6" algo="Sum"/><pk mz="176.12347606" i="1054.98" sn="78.272" a="14.6833" fwhm="0.0122837" res="14337.9" algo="Sum"/><pk mz="177.02643038" i="2021.5" sn="146.817" a="23.9569" fwhm="0.0100565" res="17603.2" algo="Sum"/><pk mz="177.06245808" i="1575.12" sn="114.256" a="27.2051" fwhm="0.0150923" res="11731.9" algo="Sum"/><pk mz="178.02536079" i="1532.69" sn="109.572" a="18.2103" fwhm="0.0105749" res="16834.7" algo="Sum"/><pk mz="178.06006012" i="1394.25" sn="99.6752" a="15.7027" fwhm="0.0100131" res="17782.7" algo="Sum"/><pk mz="180.00419872" i="1967.85" sn="136.752" a="21.5297" fwhm="0.00994478" res="18100.4" algo="Sum"/><pk mz="180.96754691" i="906.208" sn="61.6858" a="8.66147" fwhm="0.00833027" res="21724.1" algo="Sum"/><pk mz="180.98827147" i="1791.02" sn="121.915" a="20.25" fwhm="0.00991722" res="18249.9" algo="Sum"/><pk mz="181.08588064" i="1727.45" sn="117.591" a="20.0107" fwhm="0.0104036" res="17406.2" algo="Sum"/><pk mz="182.08229842" i="2368.54" sn="158.338" a="28.9664" fwhm="0.0104175" res="17478.5" algo="Sum"/><pk mz="184.07430215" i="2014.79" sn="127.127" a="23.4525" fwhm="0.0105283" res="17483.7" algo="Sum"/><pk mz="184.09543499" i="2677.04" sn="168.865" a="30.7219" fwhm="0.0102451" res="17969.2" algo="Sum"/><pk mz="185.03356975" i="2038.4" sn="125.953" a="25.7216" fwhm="0.0102252" res="18095.8" algo="Sum"/><pk mz="185.11579819" i="33316.7" sn="2057.46" a="360.436" fwhm="0.00970355" res="19077.1" algo="Sum"/><pk mz="186.11901649" i="2940.77" sn="179.878" a="38.0735" fwhm="0.0115884" res="16060.8" algo="Sum"/><pk mz="187.05876096" i="5193.11" sn="312.543" a="63.3009" fwhm="0.0103283" res="18111.3" algo="Sum"/><pk mz="188.07144287" i="20835.7" sn="1236.14" a="232.699" fwhm="0.0101377" res="18551.6" algo="Sum"/><pk mz="189.02196794" i="1509.07" sn="87.9745" a="24.8754" fwhm="0.0147972" res="12774.2" algo="Sum"/><pk mz="189.07476604" i="4165.45" sn="242.743" a="48.8872" fwhm="0.0110214" res="17155.2" algo="Sum"/><pk mz="189.13447737" i="844.751" sn="49.0841" a="14.3263" fwhm="0.0171415" res="11033.7" algo="Sum"/><pk mz="190.91294383" i="2066.74" sn="114.009" a="22.809" fwhm="0.0098669" res="19348.8" algo="Sum"/><pk mz="191.01016161" i="1869.58" sn="102.74" a="28.7747" fwhm="0.0158235" res="12071.3" algo="Sum"/><pk mz="191.04118701" i="15592.4" sn="855.946" a="179.788" fwhm="0.0102732" res="18596" algo="Sum"/><pk mz="191.07658279" i="4897.32" sn="268.449" a="72.6731" fwhm="0.0130993" res="14586.7" algo="Sum"/><pk mz="192.02548190" i="975.023" sn="52.4315" a="9.35162" fwhm="0.00935643" res="20523.4" algo="Sum"/><pk mz="192.04151366" i="2833.66" sn="152.379" a="36.7384" fwhm="0.0113323" res="16946.3" algo="Sum"/><pk mz="192.96275125" i="911.664" sn="48.1892" a="11.3463" fwhm="0.0110646" res="17439.7" algo="Sum"/><pk mz="193.00123383" i="962.045" sn="50.8511" a="14.0697" fwhm="0.0129082" res="14951.8" algo="Sum"/><pk mz="195.09929706" i="744.921" sn="38.4153" a="10.6329" fwhm="0.0132046" res="14775.1" algo="Sum"/><pk mz="196.86570013" i="4074.5" sn="203.062" a="47.7804" fwhm="0.0102198" res="19263.3" algo="Sum"/><pk mz="197.07942103" i="1061.62" sn="52.4467" a="12.6837" fwhm="0.0108378" res="18184.4" algo="Sum"/><pk mz="197.10208256" i="1258.48" sn="62.1106" a="18.4286" fwhm="0.0147643" res="13349.9" algo="Sum"/><pk mz="197.11328103" i="957.803" sn="47.243" a="10.0995" fwhm="0.00849753" res="23196.5" algo="Sum"/><pk mz="198.08695073" i="973.219" sn="46.8591" a="15.7623" fwhm="0.0144976" res="13663.5" algo="Sum"/><pk mz="198.86272255" i="3926.91" sn="186.913" a="43.658" fwhm="0.0101178" res="19654.8" algo="Sum"/><pk mz="200.04154480" i="2245.32" sn="104.58" a="25.1815" fwhm="0.010035" res="19934.5" algo="Sum"/><pk mz="200.06902577" i="1167.87" sn="54.3957" a="15.4925" fwhm="0.0115039" res="17391.4" algo="Sum"/><pk mz="200.85994227" i="1151.11" sn="52.7589" a="14.5021" fwhm="0.0114692" res="17513.1" algo="Sum"/><pk mz="201.08901636" i="1886.43" sn="86.2861" a="24.5472" fwhm="0.0115812" res="17363.4" algo="Sum"/><pk mz="201.18568132" i="2557.13" sn="116.945" a="32.1003" fwhm="0.0112065" res="17952.5" algo="Sum"/><pk mz="202.03390785" i="1344.64" sn="60.7913" a="17.6653" fwhm="0.0114343" res="17669.1" algo="Sum"/><pk mz="202.99120228" i="1000.13" sn="44.511" a="12.9817" fwhm="0.0108971" res="18628.1" algo="Sum"/><pk mz="203.03277296" i="4759.09" sn="211.805" a="48.073" fwhm="0.00990019" res="20508" algo="Sum"/><pk mz="203.05363075" i="313247" sn="13941.2" a="3021.43" fwhm="0.00861816" res="23561.1" algo="Sum"/><pk mz="203.10214278" i="991.381" sn="44.1217" a="17.0941" fwhm="0.0182798" res="11110.7" algo="Sum"/><pk mz="203.14974200" i="806.277" sn="35.8486" a="14.9246" fwhm="0.0150934" res="13459.5" algo="Sum"/><pk mz="204.05682968" i="19317.7" sn="844.385" a="242.007" fwhm="0.0113058" res="18048.8" algo="Sum"/><pk mz="204.12369375" i="25233" sn="1102.45" a="308.766" fwhm="0.0109174" res="18697.1" algo="Sum"/><pk mz="205.05792858" i="4091.92" sn="175.757" a="61.8111" fwhm="0.0127067" res="16137.8" algo="Sum"/><pk mz="205.09681032" i="4473" sn="191.939" a="61.4538" fwhm="0.0158882" res="12908.8" algo="Sum"/><pk mz="205.12649455" i="2807.81" sn="120.425" a="38.2287" fwhm="0.0118421" res="17321.7" algo="Sum"/><pk mz="206.89443662" i="10369.5" sn="430.494" a="125.505" fwhm="0.0110555" res="18714.1" algo="Sum"/><pk mz="206.98123384" i="1162.76" sn="48.1884" a="15.967" fwhm="0.0123487" res="16761.4" algo="Sum"/><pk mz="207.01497142" i="8146.97" sn="337.636" a="99.4081" fwhm="0.0105056" res="19705.1" algo="Sum"/><pk mz="207.05157762" i="1622.73" sn="67.2509" a="26.8148" fwhm="0.0130096" res="15915.3" algo="Sum"/><pk mz="207.11038386" i="1057.37" sn="43.8207" a="19.0216" fwhm="0.0163409" res="12674.3" algo="Sum"/><pk mz="208.01633280" i="805.209" sn="33.122" a="12.8815" fwhm="0.0134928" res="15416.8" algo="Sum"/><pk mz="208.89151706" i="6890.92" sn="278.957" a="80.9643" fwhm="0.0108438" res="19263.7" algo="Sum"/><pk mz="209.01319980" i="725.536" sn="29.3657" a="10.7933" fwhm="0.0126772" res="16487.4" algo="Sum"/><pk mz="209.11537436" i="1245.37" sn="50.4049" a="17.5764" fwhm="0.0115417" res="18118.2" algo="Sum"/><pk mz="210.05068669" i="2630.83" sn="105.268" a="33.2783" fwhm="0.0109481" res="19186.1" algo="Sum"/><pk mz="210.88878275" i="1040.06" sn="41.1225" a="14.6651" fwhm="0.0117398" res="17963.6" algo="Sum"/><pk mz="211.09479860" i="772.286" sn="30.4742" a="11.7482" fwhm="0.0108275" res="19496.1" algo="Sum"/><pk mz="211.13086153" i="1330.14" sn="52.4276" a="19.9508" fwhm="0.0125172" res="16867.3" algo="Sum"/><pk mz="212.83961038" i="2682.1" sn="101.785" a="34.4527" fwhm="0.0115447" res="18436.2" algo="Sum"/><pk mz="213.00012587" i="3889.34" sn="146.527" a="51.0863" fwhm="0.0114674" res="18574.5" algo="Sum"/><pk mz="213.07550633" i="847.348" sn="31.8676" a="13.7219" fwhm="0.0129677" res="16431.3" algo="Sum"/><pk mz="213.11022162" i="1035.41" sn="38.8841" a="15.3999" fwhm="0.011884" res="17932.5" algo="Sum"/><pk mz="213.14687483" i="1442.61" sn="54.1107" a="20.0951" fwhm="0.0119598" res="17822" algo="Sum"/><pk mz="214.00618680" i="1120.9" sn="41.2919" a="15.6096" fwhm="0.0123239" res="17365.1" algo="Sum"/><pk mz="214.83668891" i="2897.8" sn="105.049" a="35.7327" fwhm="0.0113101" res="18995.2" algo="Sum"/><pk mz="215.01671928" i="3443.7" sn="124.61" a="44.4452" fwhm="0.0115101" res="18680.7" algo="Sum"/><pk mz="216.01597675" i="1243.59" sn="44.6006" a="18.2557" fwhm="0.0125632" res="17194.3" algo="Sum"/><pk mz="216.83357532" i="1075.05" sn="38.0246" a="13.3922" fwhm="0.0113895" res="19038.1" algo="Sum"/><pk mz="216.92311329" i="35347.7" sn="1249.56" a="420.037" fwhm="0.0110087" res="19704.6" algo="Sum"/><pk mz="217.08163508" i="1317.15" sn="46.5544" a="17.7793" fwhm="0.0150984" res="14377.8" algo="Sum"/><pk mz="217.10547185" i="2326.35" sn="82.224" a="30.9258" fwhm="0.0128203" res="16934.5" algo="Sum"/><pk mz="217.15799942" i="691.242" sn="24.415" a="9.26344" fwhm="0.0121228" res="17913.2" algo="Sum"/><pk mz="217.92684013" i="804.051" sn="28.1018" a="10.603" fwhm="0.0119401" res="18251.7" algo="Sum"/><pk mz="218.02837914" i="1218.81" sn="42.5796" a="18.9202" fwhm="0.0130088" res="16760.1" algo="Sum"/><pk mz="218.13980342" i="684.879" sn="23.9177" a="9.97143" fwhm="0.0130367" res="16732.7" algo="Sum"/><pk mz="218.92028260" i="11459.8" sn="394.961" a="144.33" fwhm="0.0115012" res="19034.5" algo="Sum"/><pk mz="219.02733813" i="405943" sn="13944.8" a="3959.25" fwhm="0.00876922" res="24976.8" algo="Sum"/><pk mz="219.08293991" i="2737.79" sn="93.8589" a="51.4153" fwhm="0.0148035" res="14799.4" algo="Sum"/><pk mz="219.13677169" i="738.634" sn="25.2686" a="11.4241" fwhm="0.0131165" res="16707" algo="Sum"/><pk mz="220.03039460" i="24579.1" sn="825.912" a="315.126" fwhm="0.0116381" res="18906.1" algo="Sum"/><pk mz="220.06692360" i="1266.66" sn="42.5087" a="19.1627" fwhm="0.0137946" res="15953.1" algo="Sum"/><pk mz="220.93441802" i="828.544" sn="27.3346" a="12.4663" fwhm="0.0119313" res="18517.2" algo="Sum"/><pk mz="221.02587286" i="28311" sn="932.309" a="394.39" fwhm="0.0126328" res="17496.1" algo="Sum"/><pk mz="221.06364294" i="3954.82" sn="130.172" a="60.652" fwhm="0.012678" res="17436.7" algo="Sum"/><pk mz="221.11654383" i="1035.54" sn="34.047" a="15.2915" fwhm="0.0127145" res="17391" algo="Sum"/><pk mz="222.02904555" i="2150.43" sn="69.9406" a="31.6139" fwhm="0.0120888" res="18366.5" algo="Sum"/><pk mz="222.86810683" i="11215.9" sn="360.81" a="144.844" fwhm="0.0117223" res="19012.4" algo="Sum"/><pk mz="222.97286531" i="734.719" sn="23.6285" a="9.39748" fwhm="0.0132995" res="16765.5" algo="Sum"/><pk mz="222.98859610" i="983.68" sn="31.635" a="13.6796" fwhm="0.0129669" res="17196.7" algo="Sum"/><pk mz="223.09515831" i="1142.65" sn="36.7476" a="19.0984" fwhm="0.0137649" res="16207.6" algo="Sum"/><pk mz="223.16738837" i="1059.69" sn="34.0778" a="13.4096" fwhm="0.0112395" res="19855.6" algo="Sum"/><pk mz="224.86526052" i="8194.44" sn="258.063" a="105.087" fwhm="0.0116795" res="19253" algo="Sum"/><pk mz="225.03482208" i="16520.4" sn="520.126" a="221.086" fwhm="0.011938" res="18850.3" algo="Sum"/><pk mz="225.10997095" i="1003.31" sn="31.5821" a="14.9082" fwhm="0.0126999" res="17725.3" algo="Sum"/><pk mz="226.04309483" i="2339.33" sn="72.501" a="40.6427" fwhm="0.0175757" res="12861.1" algo="Sum"/><pk mz="226.86273156" i="1707.07" sn="52.0847" a="22.6552" fwhm="0.0116966" res="19395.6" algo="Sum"/><pk mz="226.95172392" i="34370.1" sn="1045.77" a="424.495" fwhm="0.0112195" res="20228.3" algo="Sum"/><pk mz="227.07911912" i="2449.39" sn="74.1629" a="39.2443" fwhm="0.0136098" res="16684.9" algo="Sum"/><pk mz="227.12555096" i="2957.97" sn="89.4103" a="46.2478" fwhm="0.0127532" res="17809.3" algo="Sum"/><pk mz="227.95464675" i="1280.18" sn="37.9732" a="17.6284" fwhm="0.0116478" res="19570.6" algo="Sum"/><pk mz="228.26850656" i="710.828" sn="21.0013" a="9.58114" fwhm="0.0124318" res="18361.6" algo="Sum"/><pk mz="228.81341225" i="983.162" sn="28.8046" a="12.9258" fwhm="0.0121201" res="18878.9" algo="Sum"/><pk mz="228.97373477" i="1064.09" sn="31.0273" a="15.3725" fwhm="0.0128886" res="17765.6" algo="Sum"/><pk mz="229.15480146" i="2765.82" sn="80.3847" a="45.3487" fwhm="0.013368" res="17142.1" algo="Sum"/><pk mz="229.21668282" i="1565.38" sn="45.4956" a="22.626" fwhm="0.0129831" res="17654.9" algo="Sum"/><pk mz="230.81033307" i="995.777" sn="28.3142" a="14.116" fwhm="0.0127986" res="18034" algo="Sum"/><pk mz="232.89673633" i="39448.3" sn="1097.26" a="503.089" fwhm="0.0116917" res="19919.9" algo="Sum"/><pk mz="233.00066536" i="3171.66" sn="88.22" a="47.3513" fwhm="0.0130946" res="17793.6" algo="Sum"/><pk mz="233.07859332" i="908.224" sn="25.2617" a="15.631" fwhm="0.0146372" res="15923.7" algo="Sum"/><pk mz="233.11371345" i="964.498" sn="26.827" a="14.645" fwhm="0.0130861" res="17813.8" algo="Sum"/><pk mz="233.15039745" i="1366.47" sn="38.0075" a="19.9896" fwhm="0.0130807" res="17824" algo="Sum"/><pk mz="233.90058160" i="976.778" sn="26.8923" a="13.7526" fwhm="0.0124856" res="18733.6" algo="Sum"/><pk mz="234.89404440" i="15519.2" sn="420.19" a="212.392" fwhm="0.0124373" res="18886.2" algo="Sum"/><pk mz="234.98184569" i="2342.77" sn="63.3647" a="36.4802" fwhm="0.0132479" res="17737.3" algo="Sum"/><pk mz="235.05707584" i="822.202" sn="22.1965" a="13.2972" fwhm="0.0137985" res="17035" algo="Sum"/><pk mz="235.09252080" i="1815.8" sn="48.9745" a="37.235" fwhm="0.0158026" res="14876.8" algo="Sum"/><pk mz="235.16930402" i="684.125" sn="18.4287" a="9.69479" fwhm="0.0126835" res="18541.4" algo="Sum"/><pk mz="235.20361459" i="1034.5" sn="27.8491" a="14.3683" fwhm="0.0120861" res="19460.6" algo="Sum"/><pk mz="236.89198800" i="967.566" sn="25.4466" a="17.4341" fwhm="0.0150137" res="15778.4" algo="Sum"/><pk mz="236.99873217" i="1636.15" sn="42.9609" a="24.041" fwhm="0.0123486" res="19192.4" algo="Sum"/><pk mz="237.14708168" i="1245.16" sn="32.681" a="18.6907" fwhm="0.0128012" res="18525.4" algo="Sum"/><pk mz="238.84188858" i="6367.38" sn="165.639" a="86.9222" fwhm="0.0122987" res="19420.2" algo="Sum"/><pk mz="239.06398542" i="2446.24" sn="63.5833" a="32.6049" fwhm="0.0125664" res="19024.1" algo="Sum"/><pk mz="239.08923457" i="3687.07" sn="95.8352" a="55.2504" fwhm="0.0129743" res="18427.8" algo="Sum"/><pk mz="239.14018395" i="1546.31" sn="40.1919" a="22.3714" fwhm="0.0160949" res="14858.1" algo="Sum"/><pk mz="239.16194345" i="1728.5" sn="44.9276" a="25.0527" fwhm="0.013578" res="17614" algo="Sum"/><pk mz="240.83887662" i="5231.78" sn="134.752" a="70.1643" fwhm="0.0118962" res="20245.1" algo="Sum"/><pk mz="240.96713040" i="3239.66" sn="83.3858" a="44.0816" fwhm="0.0124964" res="19282.8" algo="Sum"/><pk mz="241.00853264" i="3614.59" sn="93.0363" a="53.1258" fwhm="0.0132923" res="18131.5" algo="Sum"/><pk mz="241.02778830" i="1489.97" sn="38.3505" a="21.5479" fwhm="0.0134932" res="17862.9" algo="Sum"/><pk mz="241.10471928" i="711.287" sn="18.3079" a="13.2683" fwhm="0.0177695" res="13568.4" algo="Sum"/><pk mz="241.15573612" i="1942.44" sn="49.9967" a="38.0778" fwhm="0.0146963" res="16409.3" algo="Sum"/><pk mz="242.01850518" i="939.169" sn="23.9383" a="17.7518" fwhm="0.016897" res="14323.1" algo="Sum"/><pk mz="242.83646709" i="1285.79" sn="32.3439" a="17.7428" fwhm="0.0127886" res="18988.6" algo="Sum"/><pk mz="242.92542322" i="21133.2" sn="530.94" a="290.622" fwhm="0.0124108" res="19573.7" algo="Sum"/><pk mz="243.00948871" i="992.431" sn="24.8713" a="20.215" fwhm="0.0170018" res="14293.2" algo="Sum"/><pk mz="243.05247233" i="943.526" sn="23.6122" a="20.9599" fwhm="0.0210697" res="11535.6" algo="Sum"/><pk mz="243.09915804" i="3923.33" sn="98.0581" a="64.0558" fwhm="0.0125683" res="19342.2" algo="Sum"/><pk mz="243.92877011" i="803.183" sn="19.7776" a="13.8953" fwhm="0.013326" res="18304.7" algo="Sum"/><pk mz="244.10145573" i="678.131" sn="16.6465" a="13.4471" fwhm="0.0174585" res="13981.8" algo="Sum"/><pk mz="244.92440397" i="1737.3" sn="42.1048" a="25.6964" fwhm="0.0135783" res="18037.9" algo="Sum"/><pk mz="245.04584966" i="1009.38" sn="24.3837" a="16.4523" fwhm="0.0146092" res="16773.4" algo="Sum"/><pk mz="245.07851705" i="2674.37" sn="64.5539" a="44.8524" fwhm="0.013522" res="18124.4" algo="Sum"/><pk mz="247.09197544" i="1604.2" sn="37.7786" a="25.254" fwhm="0.0135785" res="18197.3" algo="Sum"/><pk mz="247.13039826" i="1208.84" sn="28.4681" a="23.4851" fwhm="0.0155422" res="15900.6" algo="Sum"/><pk mz="248.87044521" i="19573.6" sn="451.746" a="267.815" fwhm="0.0125583" res="19817.1" algo="Sum"/><pk mz="249.06052832" i="2661.82" sn="61.4127" a="39.8951" fwhm="0.015614" res="15951.1" algo="Sum"/><pk mz="249.10730679" i="1324.97" sn="30.5675" a="23.8697" fwhm="0.0210174" res="11852.5" algo="Sum"/><pk mz="249.15591157" i="3770.42" sn="86.9845" a="73.3649" fwhm="0.0172451" res="14447.9" algo="Sum"/><pk mz="249.18383967" i="1352.44" sn="31.1984" a="20.272" fwhm="0.0143588" res="17354.1" algo="Sum"/><pk mz="249.21923059" i="1545.73" sn="35.6194" a="22.4554" fwhm="0.0132009" res="18879" algo="Sum"/><pk mz="250.17859106" i="677.246" sn="15.395" a="13.2167" fwhm="0.0211277" res="11841.3" algo="Sum"/><pk mz="250.86790782" i="9169.51" sn="206.962" a="131.145" fwhm="0.0128501" res="19522.6" algo="Sum"/><pk mz="250.92045286" i="1081.56" sn="24.3926" a="17.0785" fwhm="0.0138858" res="18070.4" algo="Sum"/><pk mz="250.95519510" i="1068.69" sn="24.0796" a="17.8781" fwhm="0.0133808" res="18754.8" algo="Sum"/><pk mz="251.12546070" i="1471.82" sn="33.0202" a="24.9356" fwhm="0.0137499" res="18263.8" algo="Sum"/><pk mz="251.16224668" i="871.903" sn="19.5454" a="13.4154" fwhm="0.0132378" res="18973.1" algo="Sum"/><pk mz="251.19805861" i="7163.98" sn="160.464" a="107.671" fwhm="0.0136099" res="18457" algo="Sum"/><pk mz="252.20138999" i="1165.52" sn="25.7919" a="17.8017" fwhm="0.0129079" res="19538.6" algo="Sum"/><pk mz="252.86629490" i="978.773" sn="21.4812" a="15.8128" fwhm="0.0151459" res="16695.3" algo="Sum"/><pk mz="252.91718484" i="721.675" sn="15.8182" a="10.8876" fwhm="0.013211" res="19144.5" algo="Sum"/><pk mz="252.97106425" i="706.013" sn="15.47" a="13.1599" fwhm="0.0146948" res="17215.1" algo="Sum"/><pk mz="253.14120550" i="1714.54" sn="37.5521" a="27.1038" fwhm="0.0159049" res="15915.9" algo="Sum"/><pk mz="254.81976127" i="4482.31" sn="96.1222" a="81.8176" fwhm="0.0171458" res="14861.9" algo="Sum"/><pk mz="255.12019275" i="805.87" sn="17.2603" a="16.6373" fwhm="0.0248954" res="10247.7" algo="Sum"/><pk mz="255.15624883" i="2480.1" sn="53.1194" a="51.8724" fwhm="0.0154046" res="16563.7" algo="Sum"/><pk mz="255.26821266" i="870.729" sn="18.6454" a="12.502" fwhm="0.0133051" res="19185.7" algo="Sum"/><pk mz="256.15608972" i="942.58" sn="19.9446" a="18.7939" fwhm="0.0159331" res="16077" algo="Sum"/><pk mz="256.29986801" i="5002.01" sn="105.522" a="77.0626" fwhm="0.0138218" res="18543.1" algo="Sum"/><pk mz="256.81807869" i="4983.22" sn="104.175" a="86.9438" fwhm="0.0158353" res="16218.1" algo="Sum"/><pk mz="256.94095841" i="1185.47" sn="24.7671" a="20.8459" fwhm="0.0145749" res="17628.9" algo="Sum"/><pk mz="257.07538379" i="1062.21" sn="22.1885" a="19.4662" fwhm="0.014385" res="17871.1" algo="Sum"/><pk mz="257.15125623" i="1614.85" sn="33.7339" a="32.2574" fwhm="0.0152051" res="16912.2" algo="Sum"/><pk mz="257.18745437" i="800.968" sn="16.732" a="13.7797" fwhm="0.0147871" res="17392.6" algo="Sum"/><pk mz="257.24768571" i="1001.27" sn="20.9135" a="15.9517" fwhm="0.0142276" res="18080.9" algo="Sum"/><pk mz="257.30302472" i="943.019" sn="19.6516" a="14.2989" fwhm="0.0142574" res="18047" algo="Sum"/><pk mz="258.81601536" i="2075.69" sn="42.2" a="37.568" fwhm="0.0156459" res="16542.1" algo="Sum"/><pk mz="258.89920265" i="5800.17" sn="117.921" a="87.4894" fwhm="0.0136332" res="18990.3" algo="Sum"/><pk mz="258.98089182" i="982.225" sn="19.9353" a="17.2222" fwhm="0.015436" res="16777.7" algo="Sum"/><pk mz="259.13022041" i="2866.2" sn="57.8869" a="48.2375" fwhm="0.0145176" res="17849.4" algo="Sum"/><pk mz="259.16691882" i="976.169" sn="19.6915" a="17.6856" fwhm="0.0154281" res="16798.4" algo="Sum"/><pk mz="260.89781478" i="928.216" sn="18.2915" a="14.9457" fwhm="0.0136854" res="19063.9" algo="Sum"/><pk mz="260.94877648" i="2620.91" sn="51.5642" a="41.4046" fwhm="0.014078" res="18535.9" algo="Sum"/><pk mz="261.01218462" i="1815.18" sn="35.6758" a="36.3358" fwhm="0.0179874" res="14510.8" algo="Sum"/><pk mz="261.04423628" i="1756.8" sn="34.5014" a="31.9212" fwhm="0.0163591" res="15957.1" algo="Sum"/><pk mz="261.10952986" i="15519.1" sn="304.471" a="243.464" fwhm="0.0136436" res="19137.9" algo="Sum"/><pk mz="262.11318211" i="2242.75" sn="43.5899" a="41.1148" fwhm="0.0141908" res="18470.7" algo="Sum"/><pk mz="262.94592548" i="833.584" sn="16.0276" a="13.7638" fwhm="0.0146028" res="18006.6" algo="Sum"/><pk mz="263.00911695" i="878.018" sn="16.8819" a="17.1367" fwhm="0.0160735" res="16362.9" algo="Sum"/><pk mz="263.08729220" i="7117.55" sn="136.849" a="122.732" fwhm="0.0147047" res="17891.4" algo="Sum"/><pk mz="263.12401018" i="831.655" sn="15.9909" a="19.0105" fwhm="0.0223713" res="11761.7" algo="Sum"/><pk mz="263.19791394" i="40220.5" sn="773.279" a="574.203" fwhm="0.0130469" res="20173.3" algo="Sum"/><pk mz="263.23451819" i="4098.27" sn="78.7933" a="72.0195" fwhm="0.0152989" res="17206.1" algo="Sum"/><pk mz="264.09105838" i="857.628" sn="16.3618" a="17.4053" fwhm="0.0153998" res="17149" algo="Sum"/><pk mz="264.20140794" i="6562.77" sn="125.174" a="98.4678" fwhm="0.0138289" res="19105" algo="Sum"/><pk mz="264.23805987" i="800.883" sn="15.2738" a="13.9922" fwhm="0.0160669" res="16446.1" algo="Sum"/><pk mz="264.84748111" i="6240.28" sn="118.149" a="120.697" fwhm="0.0178153" res="14866.3" algo="Sum"/><pk mz="264.93501213" i="737.046" sn="13.9526" a="14.9876" fwhm="0.0169235" res="15654.9" algo="Sum"/><pk mz="265.03212773" i="1466.99" sn="27.7708" a="36.6708" fwhm="0.023137" res="11454.9" algo="Sum"/><pk mz="265.13665858" i="1235.98" sn="23.3976" a="32.8816" fwhm="0.022849" res="11603.9" algo="Sum"/><pk mz="265.17725958" i="730.533" sn="13.8257" a="12.6565" fwhm="0.0155118" res="17095.2" algo="Sum"/><pk mz="265.21259183" i="2494.73" sn="47.214" a="45.714" fwhm="0.0167246" res="15857.7" algo="Sum"/><pk mz="265.25183544" i="748.635" sn="14.1683" a="12.9783" fwhm="0.0156391" res="16960.8" algo="Sum"/><pk mz="266.17199176" i="1551.68" sn="29.1594" a="26.1836" fwhm="0.0141374" res="18827.5" algo="Sum"/><pk mz="266.84627099" i="4698.42" sn="87.2892" a="87.0421" fwhm="0.0172912" res="15432.5" algo="Sum"/><pk mz="266.89374417" i="1029.93" sn="19.1344" a="16.6028" fwhm="0.0141415" res="18873" algo="Sum"/><pk mz="267.05840399" i="684.773" sn="12.7075" a="12.6395" fwhm="0.0152619" res="17498.3" algo="Sum"/><pk mz="267.15667765" i="1462.08" sn="27.0942" a="25.0576" fwhm="0.0182061" res="14674" algo="Sum"/><pk mz="268.84529043" i="1281.79" sn="23.1582" a="22.9481" fwhm="0.0172954" res="15544.3" algo="Sum"/><pk mz="268.89076946" i="719" sn="12.9755" a="11.9451" fwhm="0.0145418" res="18490.9" algo="Sum"/><pk mz="269.13457676" i="774.624" sn="13.9096" a="19.4752" fwhm="0.027725" res="9707.29" algo="Sum"/><pk mz="270.79739099" i="3025.56" sn="53.2949" a="45.8845" fwhm="0.0138681" res="19526.7" algo="Sum"/><pk mz="270.97741390" i="6644.2" sn="116.91" a="106.365" fwhm="0.0136967" res="19784.2" algo="Sum"/><pk mz="271.03909353" i="1203.99" sn="21.1851" a="25.4106" fwhm="0.0161485" res="16784.1" algo="Sum"/><pk mz="271.14450624" i="872.829" sn="15.3581" a="19.9381" fwhm="0.0293346" res="9243.16" algo="Sum"/><pk mz="271.16594124" i="1998.97" sn="35.1736" a="32.216" fwhm="0.0158509" res="17107.3" algo="Sum"/><pk mz="271.18675950" i="1081.58" sn="19.0314" a="21.1004" fwhm="0.0178617" res="15182.6" algo="Sum"/><pk mz="272.79439739" i="3952.82" sn="68.4529" a="62.2169" fwhm="0.0142152" res="19190.3" algo="Sum"/><pk mz="273.14612407" i="855.114" sn="14.7903" a="18.184" fwhm="0.0176206" res="15501.5" algo="Sum"/><pk mz="273.18122646" i="1319.07" sn="22.8143" a="27.4339" fwhm="0.018042" res="15141.4" algo="Sum"/><pk mz="274.14143921" i="1001.78" sn="17.1971" a="18.882" fwhm="0.0158007" res="17349.9" algo="Sum"/><pk mz="274.79148685" i="2096.15" sn="35.5845" a="33.5691" fwhm="0.0141558" res="19411.9" algo="Sum"/><pk mz="274.88005438" i="2706.1" sn="45.9391" a="48.7771" fwhm="0.0167432" res="16417.4" algo="Sum"/><pk mz="274.96215673" i="1304.82" sn="22.1508" a="30.2454" fwhm="0.0210642" res="13053.6" algo="Sum"/><pk mz="275.16075554" i="787.111" sn="13.343" a="15.0745" fwhm="0.0173451" res="15863.9" algo="Sum"/><pk mz="276.87771651" i="1588.39" sn="26.3598" a="26.7036" fwhm="0.0152424" res="18165" algo="Sum"/><pk mz="276.92284901" i="2923.34" sn="48.431" a="51.2696" fwhm="0.0155212" res="17841.6" algo="Sum"/><pk mz="276.98500247" i="1025.07" sn="16.9582" a="18.6087" fwhm="0.0159706" res="17343.5" algo="Sum"/><pk mz="277.08310666" i="1244.18" sn="20.542" a="22.9667" fwhm="0.0179924" res="15400" algo="Sum"/><pk mz="277.10364035" i="1066.71" sn="17.604" a="19.0064" fwhm="0.0173874" res="15937" algo="Sum"/><pk mz="277.17749038" i="747.452" sn="12.311" a="13.5773" fwhm="0.0165793" res="16718.2" algo="Sum"/><pk mz="277.21358985" i="2123.23" sn="34.945" a="33.088" fwhm="0.0139829" res="19825.2" algo="Sum"/><pk mz="277.24997720" i="3686.56" sn="60.6713" a="58.7868" fwhm="0.0146597" res="18912.4" algo="Sum"/><pk mz="278.24878935" i="1326.87" sn="21.6404" a="27.4087" fwhm="0.0186043" res="14956.2" algo="Sum"/><pk mz="278.89194139" i="1146.88" sn="18.4961" a="19.5095" fwhm="0.0159455" res="17490.3" algo="Sum"/><pk mz="278.91981729" i="1266.57" sn="20.4139" a="20.4457" fwhm="0.0140865" res="19800.6" algo="Sum"/><pk mz="279.05829069" i="1191.52" sn="19.1553" a="21.1454" fwhm="0.0165852" res="16825.7" algo="Sum"/><pk mz="279.08383145" i="1895.39" sn="30.471" a="35.4453" fwhm="0.0176847" res="15781.1" algo="Sum"/><pk mz="279.15763428" i="3077.57" sn="49.4711" a="57.4052" fwhm="0.0159997" res="17447.7" algo="Sum"/><pk mz="279.22923461" i="3476.35" sn="55.8894" a="59.1139" fwhm="0.0146276" res="19089.2" algo="Sum"/><pk mz="280.09076486" i="720.336" sn="11.4507" a="15.2061" fwhm="0.0167071" res="16764.8" algo="Sum"/><pk mz="280.82607158" i="3051.11" sn="48.0153" a="49.3256" fwhm="0.0144971" res="19371.2" algo="Sum"/><pk mz="280.91080553" i="696.471" sn="10.957" a="12.665" fwhm="0.0236221" res="11891.9" algo="Sum"/><pk mz="281.17218113" i="1015.55" sn="15.9781" a="22.5064" fwhm="0.0264031" res="10649.2" algo="Sum"/><pk mz="281.20824287" i="2774.77" sn="43.657" a="48.0871" fwhm="0.0150623" res="18669.6" algo="Sum"/><pk mz="281.24503562" i="1191.71" sn="18.7509" a="21.334" fwhm="0.0149361" res="18829.9" algo="Sum"/><pk mz="282.20527206" i="1705.67" sn="26.6475" a="43.5525" fwhm="0.0238495" res="11832.8" algo="Sum"/><pk mz="282.27912318" i="1855.02" sn="28.9581" a="29.8667" fwhm="0.0145416" res="19411.9" algo="Sum"/><pk mz="282.82308322" i="3130.22" sn="48.4424" a="50.9039" fwhm="0.0149361" res="18935.5" algo="Sum"/><pk mz="283.03015916" i="967.317" sn="14.965" a="17.9752" fwhm="0.0162364" res="17431.8" algo="Sum"/><pk mz="283.15191050" i="1165.53" sn="18.0267" a="20.6322" fwhm="0.0187588" res="15094.3" algo="Sum"/><pk mz="283.26328574" i="984.839" sn="15.1931" a="16.8741" fwhm="0.0147484" res="19206.4" algo="Sum"/><pk mz="283.29876477" i="700.805" sn="10.798" a="15.6342" fwhm="0.0228839" res="12379.8" algo="Sum"/><pk mz="284.29487230" i="750.711" sn="11.4475" a="14.1678" fwhm="0.0170512" res="16673" algo="Sum"/><pk mz="284.33080600" i="1328.92" sn="20.2549" a="23.3854" fwhm="0.0156837" res="18129.1" algo="Sum"/><pk mz="284.82098560" i="1140.12" sn="17.3125" a="23.0753" fwhm="0.0165063" res="17255.3" algo="Sum"/><pk mz="284.90968147" i="2226.12" sn="33.7793" a="36.3658" fwhm="0.0150864" res="18885.2" algo="Sum"/><pk mz="284.99310417" i="1981.07" sn="29.9758" a="35.0441" fwhm="0.0152079" res="18739.8" algo="Sum"/><pk mz="285.07011623" i="1218.51" sn="18.3882" a="22.6854" fwhm="0.0164971" res="17280" algo="Sum"/><pk mz="285.13063741" i="1205.66" sn="18.1665" a="21.7705" fwhm="0.018013" res="15829.1" algo="Sum"/><pk mz="285.16348124" i="1959.93" sn="29.5136" a="40.521" fwhm="0.0238676" res="11947.7" algo="Sum"/><pk mz="285.27876197" i="805.984" sn="12.1313" a="13.9394" fwhm="0.015078" res="18920.2" algo="Sum"/><pk mz="286.14268380" i="802.598" sn="11.9292" a="17.8079" fwhm="0.0200371" res="14280.7" algo="Sum"/><pk mz="286.77116676" i="1805.03" sn="26.6831" a="28.1954" fwhm="0.0141257" res="20301.4" algo="Sum"/><pk mz="286.90718819" i="714.387" sn="10.5198" a="12.4781" fwhm="0.0164539" res="17437" algo="Sum"/><pk mz="286.95109372" i="4155.8" sn="61.1604" a="70.7323" fwhm="0.014749" res="19455.6" algo="Sum"/><pk mz="287.01144985" i="846.109" sn="12.4498" a="19.6916" fwhm="0.0203747" res="14086.7" algo="Sum"/><pk mz="287.05572522" i="2409" sn="35.4462" a="53.4489" fwhm="0.0187577" res="15303.4" algo="Sum"/><pk mz="287.16019288" i="679.511" sn="9.99757" a="15.6346" fwhm="0.0283383" res="10133.3" algo="Sum"/><pk mz="287.19835749" i="824.881" sn="12.1356" a="15.7895" fwhm="0.0180036" res="15952.3" algo="Sum"/><pk mz="287.23682282" i="753.966" sn="11.0919" a="13.948" fwhm="0.0163735" res="17542.8" algo="Sum"/><pk mz="288.21627123" i="1758.33" sn="25.6233" a="31.093" fwhm="0.0153117" res="18823.3" algo="Sum"/><pk mz="288.28911354" i="735.458" sn="10.7142" a="12.712" fwhm="0.0144373" res="19968.3" algo="Sum"/><pk mz="288.76832793" i="2646.29" sn="38.1613" a="42.2908" fwhm="0.014147" res="20412" algo="Sum"/><pk mz="288.92170357" i="1985.06" sn="28.6045" a="35.7396" fwhm="0.0164186" res="17597.2" algo="Sum"/><pk mz="289.17752888" i="1115.08" sn="16.0607" a="19.6308" fwhm="0.0155795" res="18561.5" algo="Sum"/><pk mz="289.21592013" i="758.662" sn="10.9268" a="14.629" fwhm="0.0185188" res="15617.4" algo="Sum"/><pk mz="289.25030212" i="967.377" sn="13.9325" a="16.6346" fwhm="0.0146111" res="19796.6" algo="Sum"/><pk mz="290.76565522" i="1601.03" sn="22.7617" a="25.355" fwhm="0.0147201" res="19753" algo="Sum"/><pk mz="290.85489828" i="2301.44" sn="32.7154" a="39.6921" fwhm="0.0153114" res="18996" algo="Sum"/><pk mz="290.93924296" i="1307.18" sn="18.5795" a="29.0093" fwhm="0.0248777" res="11694.8" algo="Sum"/><pk mz="291.12068467" i="847.393" sn="12.0411" a="17.9978" fwhm="0.018405" res="15817.4" algo="Sum"/><pk mz="291.15650919" i="700.02" sn="9.94766" a="15.5179" fwhm="0.0195869" res="14864.9" algo="Sum"/><pk mz="291.19477894" i="2089.25" sn="29.6918" a="38.5509" fwhm="0.016552" res="17592.7" algo="Sum"/><pk mz="291.22924079" i="2910.4" sn="41.3617" a="48.8765" fwhm="0.0157349" res="18508.5" algo="Sum"/><pk mz="291.26547739" i="5376.05" sn="76.3945" a="91.6498" fwhm="0.0158599" res="18364.9" algo="Sum"/><pk mz="292.26892285" i="1180.4" sn="16.5511" a="20.0761" fwhm="0.0149743" res="19518" algo="Sum"/><pk mz="292.85223692" i="1602.71" sn="22.3664" a="27.4642" fwhm="0.0152981" res="19143" algo="Sum"/><pk mz="292.89673924" i="1199" sn="16.7325" a="23.0024" fwhm="0.016819" res="17414.7" algo="Sum"/><pk mz="292.93784163" i="968.478" sn="13.5154" a="26.6303" fwhm="0.0198814" res="14734.3" algo="Sum"/><pk mz="293.02065332" i="691.965" sn="9.64068" a="14.168" fwhm="0.0169524" res="17284.9" algo="Sum"/><pk mz="293.09750184" i="15833.5" sn="220.088" a="256.449" fwhm="0.0148404" res="19750" algo="Sum"/><pk mz="293.17219255" i="1071.59" sn="14.8587" a="23.7915" fwhm="0.0170346" res="17210.4" algo="Sum"/><pk mz="293.20903005" i="1250.25" sn="17.3226" a="22.6525" fwhm="0.0175549" res="16702.4" algo="Sum"/><pk mz="293.24470896" i="3364.88" sn="46.6186" a="59.5363" fwhm="0.0152908" res="19177.9" algo="Sum"/><pk mz="294.10082679" i="1976.14" sn="27.1196" a="35.6629" fwhm="0.0148914" res="19749.7" algo="Sum"/><pk mz="294.24813586" i="756.173" sn="10.3725" a="12.3853" fwhm="0.0151854" res="19377" algo="Sum"/><pk mz="294.86572462" i="788.078" sn="10.7373" a="14.8645" fwhm="0.0214159" res="13768.6" algo="Sum"/><pk mz="294.93848870" i="2631.4" sn="35.777" a="44.4065" fwhm="0.0146687" res="20106.7" algo="Sum"/><pk mz="295.10077163" i="752.801" sn="10.1941" a="19.3006" fwhm="0.0207288" res="14236.3" algo="Sum"/><pk mz="295.15176586" i="739.203" sn="10.0059" a="15.3152" fwhm="0.0268803" res="10980.2" algo="Sum"/><pk mz="295.18775348" i="2469.24" sn="33.432" a="47.2951" fwhm="0.0179084" res="16483.2" algo="Sum"/><pk mz="295.22419417" i="5125.37" sn="69.3978" a="90.8361" fwhm="0.015696" res="18808.9" algo="Sum"/><pk mz="295.26009393" i="974.564" sn="13.1984" a="17.3254" fwhm="0.0176139" res="16762.9" algo="Sum"/><pk mz="296.22567983" i="1163.53" sn="15.6232" a="22.9861" fwhm="0.0172843" res="17138.4" algo="Sum"/><pk mz="296.80051617" i="1242.7" sn="16.5403" a="23.374" fwhm="0.0159329" res="18628.2" algo="Sum"/><pk mz="297.16823534" i="864.991" sn="11.4843" a="17.0659" fwhm="0.0200461" res="14824.3" algo="Sum"/><pk mz="298.34662955" i="2146.34" sn="28.2826" a="36.9321" fwhm="0.0153467" res="19440.5" algo="Sum"/><pk mz="298.79731514" i="1395.21" sn="18.2796" a="24.5146" fwhm="0.0154984" res="19279.3" algo="Sum"/><pk mz="299.11043306" i="906.494" sn="11.8612" a="23.6415" fwhm="0.0277033" res="10796.9" algo="Sum"/><pk mz="299.16221830" i="4074.75" sn="53.3168" a="93.7565" fwhm="0.0191457" res="15625.6" algo="Sum"/><pk mz="299.19681040" i="3828.03" sn="50.0881" a="77.1763" fwhm="0.0183101" res="16340.5" algo="Sum"/><pk mz="300.16530482" i="859.551" sn="11.1907" a="19.8044" fwhm="0.0186731" res="16074.8" algo="Sum"/><pk mz="300.20001218" i="889.432" sn="11.5717" a="19.4725" fwhm="0.0174566" res="17196.9" algo="Sum"/><pk mz="300.88366439" i="2073.57" sn="26.7128" a="36.025" fwhm="0.0150992" res="19927.1" algo="Sum"/><pk mz="300.96890445" i="1193.93" sn="15.3807" a="22.9196" fwhm="0.0228799" res="13154.3" algo="Sum"/><pk mz="300.98313819" i="1027.2" sn="13.2329" a="21.5638" fwhm="0.0218612" res="13767.9" algo="Sum"/><pk mz="301.14099506" i="184822" sn="2376.61" a="2825.7" fwhm="0.0133622" res="22536.7" algo="Sum"/><pk mz="301.21174752" i="7213.61" sn="92.5443" a="137.272" fwhm="0.0167425" res="17990.8" algo="Sum"/><pk mz="302.14415394" i="31111.6" sn="393.568" a="544.421" fwhm="0.0155573" res="19421.4" algo="Sum"/><pk mz="302.21501864" i="1622.87" sn="20.5093" a="33.2037" fwhm="0.0190689" res="15848.6" algo="Sum"/><pk mz="302.24451472" i="1625.73" sn="20.5455" a="31.4321" fwhm="0.0171683" res="17604.8" algo="Sum"/><pk mz="302.88114529" i="724.543" sn="9.10845" a="14.2751" fwhm="0.0184124" res="16449.9" algo="Sum"/><pk mz="302.92592535" i="812.129" sn="10.1947" a="17.4727" fwhm="0.0192155" res="15764.7" algo="Sum"/><pk mz="302.96921317" i="975.262" sn="12.2267" a="19.3578" fwhm="0.0242459" res="12495.7" algo="Sum"/><pk mz="303.14679741" i="4294" sn="53.6354" a="85.4482" fwhm="0.0173965" res="17425.8" algo="Sum"/><pk mz="303.19268251" i="2740.43" sn="34.2288" a="51.8092" fwhm="0.0176549" res="17173.3" algo="Sum"/><pk mz="303.22907806" i="26162.8" sn="326.787" a="455.196" fwhm="0.0157817" res="19213.9" algo="Sum"/><pk mz="304.23234276" i="5609.59" sn="69.4561" a="99.0309" fwhm="0.0158415" res="19204.8" algo="Sum"/><pk mz="304.26044021" i="7334.15" sn="90.8121" a="137.008" fwhm="0.0162464" res="18727.8" algo="Sum"/><pk mz="304.74223599" i="832.546" sn="10.2637" a="14.7265" fwhm="0.0155063" res="19652.8" algo="Sum"/><pk mz="304.89548421" i="1013.85" sn="12.4545" a="19.1502" fwhm="0.0166192" res="18346" algo="Sum"/><pk mz="305.06555741" i="1746" sn="21.4311" a="32.7911" fwhm="0.0170407" res="17902.2" algo="Sum"/><pk mz="305.15717135" i="1179.47" sn="14.4766" a="22.8398" fwhm="0.023251" res="13124.5" algo="Sum"/><pk mz="305.20972710" i="701.569" sn="8.61092" a="12.1243" fwhm="0.0247348" res="12339.3" algo="Sum"/><pk mz="305.24470894" i="19673.7" sn="241.434" a="356.223" fwhm="0.0159656" res="19118.9" algo="Sum"/><pk mz="305.28006520" i="4023.79" sn="49.3794" a="84.5976" fwhm="0.0240925" res="12671.2" algo="Sum"/><pk mz="306.24827131" i="3791.62" sn="46.0579" a="67.9254" fwhm="0.0164698" res="18594.5" algo="Sum"/><pk mz="306.27783203" i="2033.38" sn="24.7001" a="46.3298" fwhm="0.0213792" res="14326" algo="Sum"/><pk mz="306.82908727" i="903.704" sn="10.904" a="17.8217" fwhm="0.0170297" res="18017.3" algo="Sum"/><pk mz="307.20221729" i="1163.31" sn="14.0229" a="31.9099" fwhm="0.034489" res="8907.24" algo="Sum"/><pk mz="307.22377894" i="942.221" sn="11.3579" a="14.8625" fwhm="0.016871" res="18210.2" algo="Sum"/><pk mz="307.26010806" i="5640.02" sn="67.9869" a="105.391" fwhm="0.0165423" res="18574.2" algo="Sum"/><pk mz="308.12538139" i="795.165" sn="9.5402" a="17.2392" fwhm="0.0192769" res="15984.2" algo="Sum"/><pk mz="308.26334070" i="1192.44" sn="14.2968" a="22.3068" fwhm="0.0158598" res="19436.8" algo="Sum"/><pk mz="308.82567829" i="799.036" sn="9.51348" a="13.9873" fwhm="0.0154293" res="20015.5" algo="Sum"/><pk mz="308.87812731" i="864.562" sn="10.2937" a="18.6402" fwhm="0.0185788" res="16625.3" algo="Sum"/><pk mz="308.95361815" i="1091.54" sn="12.9957" a="20.3357" fwhm="0.0157042" res="19673.3" algo="Sum"/><pk mz="309.20352064" i="12658.5" sn="150.626" a="254.69" fwhm="0.0176042" res="17564.2" algo="Sum"/><pk mz="309.23825162" i="1495.21" sn="17.7917" a="25.3571" fwhm="0.0171245" res="18058.2" algo="Sum"/><pk mz="309.27603530" i="1923.53" sn="22.8884" a="38.2301" fwhm="0.0178278" res="17347.9" algo="Sum"/><pk mz="310.20646472" i="2536.76" sn="29.9221" a="56.3311" fwhm="0.0168849" res="18371.8" algo="Sum"/><pk mz="310.31034748" i="677.158" sn="7.97757" a="12.8725" fwhm="0.0168545" res="18411.2" algo="Sum"/><pk mz="310.87428754" i="901.57" sn="10.5827" a="15.9929" fwhm="0.0156377" res="19879.8" algo="Sum"/><pk mz="310.91234547" i="2143.17" sn="25.156" a="40.8167" fwhm="0.0166899" res="18628.8" algo="Sum"/><pk mz="311.19966324" i="1094.7" sn="12.8248" a="23.6078" fwhm="0.0246184" res="12641" algo="Sum"/><pk mz="311.21971485" i="1558.88" sn="18.2627" a="44.6974" fwhm="0.0315153" res="9875.2" algo="Sum"/><pk mz="311.25291801" i="683.143" sn="8.00401" a="12.6256" fwhm="0.0215697" res="14430.1" algo="Sum"/><pk mz="312.78043398" i="726.561" sn="8.43186" a="16.6592" fwhm="0.0197416" res="15843.7" algo="Sum"/><pk mz="313.17495736" i="980.654" sn="11.2856" a="19.7416" fwhm="0.0252589" res="12398.6" algo="Sum"/><pk mz="313.21272020" i="1317.64" sn="15.1657" a="30.0491" fwhm="0.0199126" res="15729.4" algo="Sum"/><pk mz="314.23226833" i="3475.82" sn="39.7477" a="68.3194" fwhm="0.0162429" res="19345.9" algo="Sum"/><pk mz="314.77749809" i="1113.8" sn="12.6287" a="22.1402" fwhm="0.0176037" res="17881.3" algo="Sum"/><pk mz="315.07949872" i="30249.1" sn="342.21" a="546.322" fwhm="0.0159246" res="19785.8" algo="Sum"/><pk mz="315.13479857" i="1845.11" sn="20.8788" a="37.211" fwhm="0.0204001" res="15447.7" algo="Sum"/><pk mz="315.15787062" i="1105.26" sn="12.5088" a="17.3178" fwhm="0.0210054" res="15003.7" algo="Sum"/><pk mz="315.19271099" i="43507.8" sn="492.482" a="764.356" fwhm="0.015674" res="20109.3" algo="Sum"/><pk mz="315.22931301" i="2098.94" sn="23.7603" a="44.8663" fwhm="0.0233801" res="13482.8" algo="Sum"/><pk mz="316.08256938" i="3589.01" sn="40.2495" a="69.724" fwhm="0.0177077" res="17850" algo="Sum"/><pk mz="316.11107901" i="1684.25" sn="18.8883" a="30.3453" fwhm="0.0184778" res="17107.6" algo="Sum"/><pk mz="316.13735489" i="754.735" sn="8.46412" a="15.3065" fwhm="0.0206338" res="15321.3" algo="Sum"/><pk mz="316.19622272" i="8651.52" sn="97.0242" a="159.619" fwhm="0.0165078" res="19154.3" algo="Sum"/><pk mz="316.24765795" i="3773.48" sn="42.3184" a="79.2255" fwhm="0.0178151" res="17751.6" algo="Sum"/><pk mz="316.77570048" i="712.33" sn="7.93933" a="15.2965" fwhm="0.0178837" res="17713.1" algo="Sum"/><pk mz="316.85798120" i="742.504" sn="8.27483" a="15.5894" fwhm="0.0173375" res="18275.8" algo="Sum"/><pk mz="316.98553521" i="1020.32" sn="11.3698" a="20.1866" fwhm="0.0182346" res="17383.8" algo="Sum"/><pk mz="317.08512675" i="827.611" sn="9.22196" a="16.4092" fwhm="0.0193409" res="16394.5" algo="Sum"/><pk mz="317.11449098" i="28192.4" sn="314.144" a="512.789" fwhm="0.0163411" res="19405.9" algo="Sum"/><pk mz="317.17405540" i="1757.25" sn="19.5809" a="38.8537" fwhm="0.0262861" res="12066.2" algo="Sum"/><pk mz="317.20047254" i="1693.27" sn="18.8674" a="49.1931" fwhm="0.0342901" res="9250.48" algo="Sum"/><pk mz="317.24545104" i="4604.91" sn="51.3022" a="86.2552" fwhm="0.0174131" res="18218.7" algo="Sum"/><pk mz="317.28046091" i="1310.41" sn="14.5937" a="25.1979" fwhm="0.017208" res="18437.9" algo="Sum"/><pk mz="318.11811755" i="5007.72" sn="55.4095" a="96.6327" fwhm="0.0172214" res="18472.3" algo="Sum"/><pk mz="318.24800391" i="1104.13" sn="12.203" a="22.3439" fwhm="0.0181247" res="17558.8" algo="Sum"/><pk mz="318.97400458" i="707.844" sn="7.77" a="24.3448" fwhm="0.0349387" res="9129.53" algo="Sum"/><pk mz="319.11439806" i="2702.28" sn="29.6352" a="57.5177" fwhm="0.0199905" res="15963.3" algo="Sum"/><pk mz="319.15184407" i="1709.99" sn="18.7461" a="45.3995" fwhm="0.0236863" res="13474.1" algo="Sum"/><pk mz="319.20078316" i="894.741" sn="9.80263" a="20.6838" fwhm="0.03401" res="9385.5" algo="Sum"/><pk mz="319.22453950" i="1798.17" sn="19.6876" a="35.1167" fwhm="0.0188729" res="16914.4" algo="Sum"/><pk mz="319.26028564" i="5116.5" sn="55.959" a="95.0586" fwhm="0.0170248" res="18752.7" algo="Sum"/><pk mz="319.29661593" i="6006.7" sn="65.6354" a="112.967" fwhm="0.0168181" res="18985.3" algo="Sum"/><pk mz="320.23234278" i="1035.85" sn="11.2357" a="20.693" fwhm="0.0187823" res="17049.6" algo="Sum"/><pk mz="320.26313275" i="1270.05" sn="13.7767" a="23.8257" fwhm="0.0180922" res="17701.8" algo="Sum"/><pk mz="320.29971420" i="1337.59" sn="14.5079" a="26.1317" fwhm="0.0174677" res="18336.7" algo="Sum"/><pk mz="321.13086364" i="962.73" sn="10.37" a="25.0146" fwhm="0.0255509" res="12568.3" algo="Sum"/><pk mz="321.16722233" i="978.275" sn="10.5387" a="18.2644" fwhm="0.0211901" res="15156.5" algo="Sum"/><pk mz="321.17835163" i="1117.89" sn="12.0436" a="14.8096" fwhm="0.0164062" res="19576.6" algo="Sum"/><pk mz="321.21590840" i="1592.18" sn="17.1546" a="32.7184" fwhm="0.0240906" res="13333.7" algo="Sum"/><pk mz="321.23769315" i="2490.08" sn="26.8288" a="58.9742" fwhm="0.0231531" res="13874.5" algo="Sum"/><pk mz="321.27572901" i="1879.28" sn="20.247" a="38.8739" fwhm="0.018349" res="17509.2" algo="Sum"/><pk mz="322.81016066" i="1270.98" sn="13.519" a="25.4187" fwhm="0.0167854" res="19231.7" algo="Sum"/><pk mz="323.19623661" i="2616.38" sn="27.7514" a="60.0884" fwhm="0.0206141" res="15678.4" algo="Sum"/><pk mz="323.22236344" i="937.857" sn="9.94768" a="21.6215" fwhm="0.0319087" res="10129.6" algo="Sum"/><pk mz="323.25514374" i="1790.09" sn="18.9838" a="38.4467" fwhm="0.0188568" res="17142.6" algo="Sum"/><pk mz="323.29159959" i="1230.98" sn="13.053" a="23.0442" fwhm="0.0169373" res="19087.6" algo="Sum"/><pk mz="324.80739719" i="1540.34" sn="16.0801" a="28.3286" fwhm="0.0169639" res="19147" algo="Sum"/><pk mz="324.85215757" i="864.822" sn="9.02731" a="15.5315" fwhm="0.0165624" res="19613.9" algo="Sum"/><pk mz="325.17713320" i="2456.5" sn="25.6173" a="50.3257" fwhm="0.0216127" res="15045.7" algo="Sum"/><pk mz="325.21206628" i="12645.4" sn="131.871" a="280.452" fwhm="0.0175028" res="18580.5" algo="Sum"/><pk mz="326.21560575" i="2797.36" sn="29.0459" a="53.7987" fwhm="0.0178108" res="18315.6" algo="Sum"/><pk mz="326.80553104" i="706.809" sn="7.30405" a="17.2886" fwhm="0.0222631" res="14679.3" algo="Sum"/><pk mz="326.84923793" i="792.474" sn="8.18986" a="15.3795" fwhm="0.0181702" res="17988.2" algo="Sum"/><pk mz="326.88652891" i="877.745" sn="9.07034" a="17.1232" fwhm="0.0168824" res="19362.5" algo="Sum"/><pk mz="327.01479458" i="1671.29" sn="17.2645" a="32.3376" fwhm="0.0166174" res="19679" algo="Sum"/><pk mz="327.19576240" i="11392.2" sn="117.644" a="224.417" fwhm="0.0175657" res="18627" algo="Sum"/><pk mz="327.22819471" i="20348.4" sn="210.133" a="391.05" fwhm="0.0170251" res="19220.3" algo="Sum"/><pk mz="328.19906788" i="2170.38" sn="22.2738" a="47.8304" fwhm="0.0186037" res="17641.6" algo="Sum"/><pk mz="328.23189418" i="4164.25" sn="42.7044" a="94.6212" fwhm="0.0195527" res="16787" algo="Sum"/><pk mz="328.75556527" i="708.302" sn="7.22397" a="13.3946" fwhm="0.016335" res="20125.8" algo="Sum"/><pk mz="328.99903727" i="744.199" sn="7.58996" a="15.0463" fwhm="0.0236361" res="13919.3" algo="Sum"/><pk mz="329.17695047" i="1627.1" sn="16.5307" a="37.2936" fwhm="0.0237384" res="13866.9" algo="Sum"/><pk mz="329.21079243" i="7111.91" sn="72.185" a="154.991" fwhm="0.0192237" res="17125.3" algo="Sum"/><pk mz="329.24338352" i="6066.36" sn="61.5238" a="125.079" fwhm="0.0193629" res="17003.8" algo="Sum"/><pk mz="330.21488468" i="1493.77" sn="15.0371" a="34.9518" fwhm="0.0217911" res="15153.7" algo="Sum"/><pk mz="330.24737429" i="1487.1" sn="14.9699" a="34.3387" fwhm="0.0194085" res="17015.6" algo="Sum"/><pk mz="330.75306848" i="1047.92" sn="10.5166" a="21.6688" fwhm="0.0181534" res="18219.9" algo="Sum"/><pk mz="331.04583212" i="37295.4" sn="371.441" a="748.677" fwhm="0.017926" res="18467.3" algo="Sum"/><pk mz="331.18727207" i="37981.5" sn="378.152" a="729.908" fwhm="0.017905" res="18497" algo="Sum"/><pk mz="331.21794868" i="2558.19" sn="25.4748" a="41.524" fwhm="0.0154187" res="21481.5" algo="Sum"/><pk mz="331.25966893" i="3606.22" sn="35.9171" a="69.8455" fwhm="0.0177715" res="18639.9" algo="Sum"/><pk mz="331.29663910" i="1027.27" sn="10.2314" a="21.3073" fwhm="0.0188564" res="17569.5" algo="Sum"/><pk mz="332.04861602" i="4457.14" sn="44.0474" a="95.4527" fwhm="0.0190919" res="17392.1" algo="Sum"/><pk mz="332.08499176" i="976.068" sn="9.64593" a="20.4433" fwhm="0.021414" res="15507.8" algo="Sum"/><pk mz="332.19071556" i="7772.24" sn="76.7955" a="157.591" fwhm="0.018272" res="18180.3" algo="Sum"/><pk mz="332.26208230" i="872.341" sn="8.619" a="19.0761" fwhm="0.0299673" res="11087.5" algo="Sum"/><pk mz="332.29246065" i="2024.91" sn="20.0085" a="45.1625" fwhm="0.0193936" res="17134.1" algo="Sum"/><pk mz="332.75004672" i="763.37" sn="7.51079" a="16.459" fwhm="0.0184912" res="17995.1" algo="Sum"/><pk mz="332.83928433" i="1971.65" sn="19.3427" a="38.8378" fwhm="0.0178152" res="18682.9" algo="Sum"/><pk mz="332.95775256" i="931.43" sn="9.1287" a="24.8843" fwhm="0.0221675" res="15020.1" algo="Sum"/><pk mz="333.05081448" i="1529.82" sn="14.9929" a="37.1498" fwhm="0.020175" res="16508.1" algo="Sum"/><pk mz="333.16674589" i="2058.78" sn="20.1731" a="47.5937" fwhm="0.0296215" res="11247.5" algo="Sum"/><pk mz="333.19688139" i="1569.31" sn="15.3747" a="44.7627" fwhm="0.0336315" res="9907.27" algo="Sum"/><pk mz="333.24057507" i="1202.33" sn="11.7788" a="25.5698" fwhm="0.0216738" res="15375.3" algo="Sum"/><pk mz="333.27593069" i="3474.72" sn="34.0458" a="71.5519" fwhm="0.0186522" res="17868" algo="Sum"/><pk mz="333.31236483" i="4038.31" sn="39.5671" a="80.8719" fwhm="0.0181604" res="18353.8" algo="Sum"/><pk mz="334.27754707" i="1160.55" sn="11.2782" a="24.6118" fwhm="0.0200398" res="16680.7" algo="Sum"/><pk mz="334.31399255" i="1225.13" sn="11.9057" a="27.7434" fwhm="0.0211181" res="15830.7" algo="Sum"/><pk mz="334.83675544" i="1903.15" sn="18.4116" a="36.9427" fwhm="0.0174886" res="19146" algo="Sum"/><pk mz="335.03751201" i="860.242" sn="8.32613" a="18.3735" fwhm="0.0183305" res="18277.6" algo="Sum"/><pk mz="335.12617365" i="748.323" sn="7.24135" a="17.9856" fwhm="0.022782" res="14710.1" algo="Sum"/><pk mz="335.22038313" i="1199.88" sn="11.6097" a="29.6977" fwhm="0.0269272" res="12449.2" algo="Sum"/><pk mz="335.25483266" i="1505.82" sn="14.5697" a="32.5839" fwhm="0.0203463" res="16477.4" algo="Sum"/><pk mz="335.29130161" i="2044.89" sn="19.784" a="41.8294" fwhm="0.0185382" res="18086.5" algo="Sum"/><pk mz="337.06138746" i="21610.2" sn="206.619" a="411.504" fwhm="0.0169097" res="19933" algo="Sum"/><pk mz="337.11252943" i="710.716" sn="6.79543" a="20.5665" fwhm="0.0378735" res="8901.02" algo="Sum"/><pk mz="337.17645874" i="1204.92" sn="11.5207" a="32.7505" fwhm="0.0297753" res="11324" algo="Sum"/><pk mz="337.21057372" i="1300.8" sn="12.4319" a="32.3135" fwhm="0.0322627" res="10452" algo="Sum"/><pk mz="337.23458756" i="1229.2" sn="11.7387" a="26.6382" fwhm="0.0261782" res="12882.3" algo="Sum"/><pk mz="337.27120149" i="2234.43" sn="21.3164" a="45.1015" fwhm="0.0182734" res="18456.9" algo="Sum"/><pk mz="337.30729461" i="4263.52" sn="40.6399" a="82.4741" fwhm="0.0178592" res="18887" algo="Sum"/><pk mz="338.06432452" i="2531.07" sn="24.0275" a="54.6477" fwhm="0.0189512" res="17838.7" algo="Sum"/><pk mz="338.31100494" i="885.491" sn="8.35889" a="15.8681" fwhm="0.0200448" res="16877.8" algo="Sum"/><pk mz="338.34147251" i="7574.93" sn="71.5087" a="148.774" fwhm="0.0173595" res="19490.2" algo="Sum"/><pk mz="338.78470572" i="1384.89" sn="13.0556" a="27.6307" fwhm="0.0168006" res="20165" algo="Sum"/><pk mz="339.03133554" i="1149.55" sn="10.8117" a="33.4272" fwhm="0.0256038" res="13241.4" algo="Sum"/><pk mz="339.19214825" i="2154.26" sn="20.1972" a="48.2834" fwhm="0.0252379" res="13439.8" algo="Sum"/><pk mz="339.22807677" i="1450.16" sn="13.5953" a="37.4171" fwhm="0.0319814" res="10607.1" algo="Sum"/><pk mz="339.34518838" i="1812.88" sn="16.9931" a="49.8119" fwhm="0.0243935" res="13911.3" algo="Sum"/><pk mz="340.25538828" i="886.258" sn="8.2456" a="23.452" fwhm="0.0249232" res="13652.2" algo="Sum"/><pk mz="340.78202585" i="1858.43" sn="17.2547" a="36.2101" fwhm="0.016976" res="20074.4" algo="Sum"/><pk mz="341.18797014" i="3841.01" sn="35.4573" a="80.8844" fwhm="0.0216362" res="15769.3" algo="Sum"/><pk mz="341.20792271" i="6197.24" sn="57.2036" a="121.542" fwhm="0.0212551" res="16053" algo="Sum"/><pk mz="341.24506517" i="1921.38" sn="17.7341" a="52.905" fwhm="0.0243273" res="14027.2" algo="Sum"/><pk mz="342.19214841" i="831.074" sn="7.59892" a="12.5318" fwhm="0.021143" res="16184.7" algo="Sum"/><pk mz="342.21125644" i="1451.61" sn="13.2735" a="32.2138" fwhm="0.0261796" res="13071.7" algo="Sum"/><pk mz="342.24476001" i="1805.44" sn="16.509" a="32.3" fwhm="0.0186931" res="18308.6" algo="Sum"/><pk mz="342.26122551" i="1580.07" sn="14.4482" a="33.0288" fwhm="0.0228245" res="14995.3" algo="Sum"/><pk mz="342.77955925" i="973.12" sn="8.84277" a="22.3421" fwhm="0.0194878" res="17589.5" algo="Sum"/><pk mz="342.86804053" i="3075.62" sn="27.9456" a="62.6339" fwhm="0.0179228" res="19130.3" algo="Sum"/><pk mz="342.98812122" i="877.703" sn="7.97245" a="19.1393" fwhm="0.0204276" res="16790.4" algo="Sum"/><pk mz="343.19162308" i="61208.4" sn="555.784" a="1210.44" fwhm="0.0178306" res="19247.3" algo="Sum"/><pk mz="343.25687628" i="1119.5" sn="10.1653" a="25.5246" fwhm="0.0254625" res="13480.9" algo="Sum"/><pk mz="344.19472964" i="11532.4" sn="103.879" a="239.255" fwhm="0.0194984" res="17652.5" algo="Sum"/><pk mz="344.27868182" i="1388.89" sn="12.5097" a="34.6071" fwhm="0.0196448" res="17525.2" algo="Sum"/><pk mz="344.86550052" i="2108.14" sn="18.8789" a="42.1078" fwhm="0.0170828" res="20187.9" algo="Sum"/><pk mz="345.20009432" i="6464.06" sn="57.8492" a="227.065" fwhm="0.0358849" res="9619.64" algo="Sum"/><pk mz="345.23926085" i="5056.54" sn="45.2528" a="108.919" fwhm="0.019879" res="17367" algo="Sum"/><pk mz="345.27729906" i="694.629" sn="6.21591" a="12.9646" fwhm="0.0247805" res="13933.4" algo="Sum"/><pk mz="345.31284501" i="1152.17" sn="10.3087" a="22.6319" fwhm="0.0179473" res="19240.4" algo="Sum"/><pk mz="346.20642172" i="1259.53" sn="11.2223" a="30.438" fwhm="0.0303031" res="11424.8" algo="Sum"/><pk mz="346.24320232" i="1190.15" sn="10.5976" a="26.115" fwhm="0.0200429" res="17275.1" algo="Sum"/><pk mz="347.16184006" i="10794.8" sn="95.5875" a="226.543" fwhm="0.0199932" res="17364" algo="Sum"/><pk mz="347.21967727" i="2296.45" sn="20.3018" a="56.2829" fwhm="0.028515" res="12176.7" algo="Sum"/><pk mz="347.25432779" i="1704.25" sn="15.0508" a="35.6867" fwhm="0.0219753" res="15802" algo="Sum"/><pk mz="347.29163045" i="1038.06" sn="9.15695" a="21.1377" fwhm="0.0200283" res="17340" algo="Sum"/><pk mz="347.32828888" i="5316.07" sn="46.8411" a="108.831" fwhm="0.0183078" res="18971.6" algo="Sum"/><pk mz="348.16517820" i="2289.39" sn="20.0523" a="48" fwhm="0.0199534" res="17449" algo="Sum"/><pk mz="348.33153813" i="1329.76" sn="11.6412" a="27.2488" fwhm="0.018375" res="18956.8" algo="Sum"/><pk mz="348.81374915" i="2434.17" sn="21.2643" a="46.2926" fwhm="0.0170205" res="20493.8" algo="Sum"/><pk mz="348.91859969" i="691.095" sn="6.03405" a="22.9172" fwhm="0.030832" res="11316.8" algo="Sum"/><pk mz="349.05526548" i="5907.26" sn="51.3781" a="115.023" fwhm="0.0170539" res="20467.8" algo="Sum"/><pk mz="349.16247500" i="1283.95" sn="11.136" a="35.953" fwhm="0.0273396" res="12771.3" algo="Sum"/><pk mz="349.17917758" i="1277.11" sn="11.0762" a="24.8909" fwhm="0.0255615" res="13660.4" algo="Sum"/><pk mz="349.21168038" i="1633.96" sn="14.1714" a="40.1773" fwhm="0.033413" res="10451.4" algo="Sum"/><pk mz="349.27100389" i="1806.29" sn="15.6674" a="44.4624" fwhm="0.0211997" res="16475.3" algo="Sum"/><pk mz="349.30693822" i="725.331" sn="6.29219" a="15.4666" fwhm="0.0222783" res="15679.2" algo="Sum"/><pk mz="350.05844270" i="696.358" sn="6.0017" a="17.7167" fwhm="0.0201283" res="17391.4" algo="Sum"/><pk mz="350.81085229" i="2519.96" sn="21.6208" a="49.0021" fwhm="0.0177881" res="19721.6" algo="Sum"/><pk mz="350.98178609" i="679.232" sn="5.79959" a="18.481" fwhm="0.0229439" res="15297.4" algo="Sum"/><pk mz="351.15702146" i="777.138" sn="6.6352" a="21.4683" fwhm="0.0271965" res="12911.9" algo="Sum"/><pk mz="351.19444809" i="772.75" sn="6.59913" a="16.4189" fwhm="0.0307741" res="11412" algo="Sum"/><pk mz="351.22891898" i="3516.3" sn="30.0287" a="78.0834" fwhm="0.0216714" res="16207" algo="Sum"/><pk mz="351.28635500" i="1233.91" sn="10.5349" a="28.9906" fwhm="0.0226217" res="15528.8" algo="Sum"/><pk mz="351.32316535" i="1129.29" sn="9.64129" a="22.8586" fwhm="0.0186266" res="18861.3" algo="Sum"/><pk mz="352.23216435" i="836.666" sn="7.09659" a="28.156" fwhm="0.0233431" res="15089.3" algo="Sum"/><pk mz="352.80841183" i="879.213" sn="7.40413" a="21.1738" fwhm="0.0200146" res="17627.6" algo="Sum"/><pk mz="352.89730904" i="5117.93" sn="43.0873" a="108.756" fwhm="0.0181895" res="19401.2" algo="Sum"/><pk mz="353.02924061" i="24669" sn="207.784" a="568.514" fwhm="0.0210179" res="16796.6" algo="Sum"/><pk mz="353.17078608" i="714.496" sn="6.01906" a="16.2869" fwhm="0.0333542" res="10588.5" algo="Sum"/><pk mz="353.20771209" i="738.427" sn="6.2198" a="14.4462" fwhm="0.0268591" res="13150.4" algo="Sum"/><pk mz="353.24351960" i="1856.34" sn="15.6358" a="43.2048" fwhm="0.026507" res="13326.4" algo="Sum"/><pk mz="353.26611626" i="1802.81" sn="15.1849" a="48.0389" fwhm="0.0318332" res="11097.4" algo="Sum"/><pk mz="354.03271621" i="2854.8" sn="23.9009" a="72.2356" fwhm="0.022701" res="15595.5" algo="Sum"/><pk mz="354.75894796" i="722.388" sn="6.02966" a="15.2247" fwhm="0.0176426" res="20108.1" algo="Sum"/><pk mz="354.89445647" i="2121.46" sn="17.7086" a="45.9873" fwhm="0.0177686" res="19973.1" algo="Sum"/><pk mz="355.03398177" i="1368.31" sn="11.4186" a="34.9508" fwhm="0.0237963" res="14919.7" algo="Sum"/><pk mz="355.12580411" i="755.181" sn="6.30042" a="22.9551" fwhm="0.0250905" res="14153.8" algo="Sum"/><pk mz="355.18701741" i="1384.57" sn="11.5505" a="35.9462" fwhm="0.0364718" res="9738.66" algo="Sum"/><pk mz="355.22346906" i="974.925" sn="8.1338" a="22.4551" fwhm="0.0333979" res="10636.1" algo="Sum"/><pk mz="355.25855128" i="878.306" sn="7.3276" a="23.5293" fwhm="0.0248885" res="14274" algo="Sum"/><pk mz="356.75593092" i="986.092" sn="8.15755" a="21.2572" fwhm="0.0185306" res="19252.3" algo="Sum"/><pk mz="357.20590640" i="9081.71" sn="74.9272" a="199.475" fwhm="0.0199394" res="17914.5" algo="Sum"/><pk mz="357.23831473" i="2112.26" sn="17.4153" a="44.8153" fwhm="0.0238407" res="14984.4" algo="Sum"/><pk mz="358.20891442" i="1896.88" sn="15.5385" a="43.4832" fwhm="0.0213941" res="16743.4" algo="Sum"/><pk mz="358.29811029" i="1121.87" sn="9.18776" a="33.2796" fwhm="0.0273854" res="13083.6" algo="Sum"/><pk mz="358.84243422" i="3411.19" sn="27.8582" a="69.1679" fwhm="0.0186355" res="19255.9" algo="Sum"/><pk mz="358.97955289" i="9752.74" sn="79.4559" a="205.032" fwhm="0.0184401" res="19467.4" algo="Sum"/><pk mz="359.04344140" i="14778.4" sn="120.2" a="309.85" fwhm="0.0185654" res="19339.4" algo="Sum"/><pk mz="359.16525201" i="14203" sn="115.523" a="310.421" fwhm="0.0186994" res="19207.3" algo="Sum"/><pk mz="359.21805694" i="4250.41" sn="34.5719" a="123.923" fwhm="0.0279893" res="12834.1" algo="Sum"/><pk mz="359.32718903" i="921.857" sn="7.49744" a="21.6481" fwhm="0.0213774" res="16808.7" algo="Sum"/><pk mz="359.98220647" i="1497.06" sn="12.1065" a="35.5559" fwhm="0.0200636" res="17942.1" algo="Sum"/><pk mz="360.04644839" i="1892.89" sn="15.2948" a="43.4489" fwhm="0.0196056" res="18364.4" algo="Sum"/><pk mz="360.16891879" i="2845.32" sn="22.9918" a="68.4317" fwhm="0.0190424" res="18914.1" algo="Sum"/><pk mz="360.22209748" i="1035.52" sn="8.36915" a="25.956" fwhm="0.0266226" res="13530.7" algo="Sum"/><pk mz="360.32352792" i="26437.1" sn="213.704" a="542.055" fwhm="0.0184272" res="19553.9" algo="Sum"/><pk mz="360.83945208" i="2448.55" sn="19.6729" a="50.2903" fwhm="0.0191943" res="18799.3" algo="Sum"/><pk mz="360.97737310" i="6037.32" sn="48.4645" a="128.026" fwhm="0.0194056" res="18601.7" algo="Sum"/><pk mz="361.01000244" i="2594.59" sn="20.828" a="61.5078" fwhm="0.0257134" res="14039.8" algo="Sum"/><pk mz="361.17153528" i="2527.19" sn="20.2841" a="109.865" fwhm="0.0526898" res="6854.68" algo="Sum"/><pk mz="361.21115377" i="2105.6" sn="16.9003" a="41.046" fwhm="0.0299836" res="12047" algo="Sum"/><pk mz="361.23731146" i="2563.84" sn="20.5782" a="61.7494" fwhm="0.0286242" res="12620" algo="Sum"/><pk mz="361.26963491" i="817.879" sn="6.56523" a="17.617" fwhm="0.025938" res="13928.2" algo="Sum"/><pk mz="361.32958863" i="7017.42" sn="56.3487" a="231.039" fwhm="0.03143" res="11496.3" algo="Sum"/><pk mz="361.98116839" i="1031.38" sn="8.20426" a="26.949" fwhm="0.0214195" res="16899.6" algo="Sum"/><pk mz="362.18902202" i="802.529" sn="6.37703" a="23.0074" fwhm="0.0353045" res="10259" algo="Sum"/><pk mz="362.24088505" i="6473.94" sn="51.4433" a="149.33" fwhm="0.0190488" res="19016.5" algo="Sum"/><pk mz="362.34274153" i="1504" sn="11.9537" a="50.6724" fwhm="0.031092" res="11653.9" algo="Sum"/><pk mz="362.92627420" i="4435.22" sn="34.9895" a="89.6423" fwhm="0.0185431" res="19572" algo="Sum"/><pk mz="362.97413175" i="1076.53" sn="8.49411" a="27.2538" fwhm="0.0225474" res="16098.2" algo="Sum"/><pk mz="363.15735769" i="2034.48" sn="16.0407" a="50.552" fwhm="0.029598" res="12269.7" algo="Sum"/><pk mz="363.21358771" i="822.611" sn="6.48579" a="11.8087" fwhm="0.0150333" res="24160.7" algo="Sum"/><pk mz="363.24526590" i="2038.86" sn="16.0752" a="66.7774" fwhm="0.0271541" res="13377.2" algo="Sum"/><pk mz="363.32342943" i="1188.78" sn="9.37284" a="28.9757" fwhm="0.022275" res="16310.8" algo="Sum"/><pk mz="363.35831027" i="981.326" sn="7.73666" a="21.1496" fwhm="0.0194587" res="18673.3" algo="Sum"/><pk mz="364.78733353" i="1326.04" sn="10.3091" a="28.2648" fwhm="0.0187736" res="19430.9" algo="Sum"/><pk mz="365.10583958" i="1430.29" sn="11.1143" a="33.2449" fwhm="0.0204963" res="17813.2" algo="Sum"/><pk mz="365.13829188" i="1053.11" sn="8.1834" a="23.336" fwhm="0.0271435" res="13452.1" algo="Sum"/><pk mz="365.15432838" i="990.274" sn="7.69508" a="20.8705" fwhm="0.0263981" res="13832.6" algo="Sum"/><pk mz="365.20735680" i="1456.98" sn="11.3241" a="44.8579" fwhm="0.0271821" res="13435.6" algo="Sum"/><pk mz="365.24473428" i="1336" sn="10.3831" a="31.6096" fwhm="0.0293184" res="12457.9" algo="Sum"/><pk mz="365.26505574" i="1368.58" sn="10.6318" a="30.5878" fwhm="0.0278377" res="13121.2" algo="Sum"/><pk mz="365.30259010" i="1002.42" sn="7.78367" a="24.0989" fwhm="0.0248937" res="14674.5" algo="Sum"/><pk mz="365.33876764" i="2083.11" sn="16.1752" a="44.3846" fwhm="0.0191398" res="19087.9" algo="Sum"/><pk mz="366.78475999" i="1482.43" sn="11.4031" a="30.2782" fwhm="0.0178214" res="20581.2" algo="Sum"/><pk mz="367.12100199" i="3537.32" sn="27.2063" a="77.5683" fwhm="0.0202856" res="18097.6" algo="Sum"/><pk mz="367.22269345" i="824.247" sn="6.32743" a="24.3929" fwhm="0.0415689" res="8834.06" algo="Sum"/><pk mz="367.25192784" i="731.689" sn="5.6127" a="22.8615" fwhm="0.0415709" res="8834.36" algo="Sum"/><pk mz="368.27924915" i="1563.84" sn="11.929" a="41.2611" fwhm="0.0213067" res="17284.7" algo="Sum"/><pk mz="368.87124238" i="4604.83" sn="35.0416" a="96.074" fwhm="0.0186226" res="19807.7" algo="Sum"/><pk mz="369.00170900" i="5059.15" sn="38.4148" a="118.101" fwhm="0.0210587" res="17522.5" algo="Sum"/><pk mz="369.22477288" i="3119.17" sn="23.6247" a="85.7491" fwhm="0.0252214" res="14639.3" algo="Sum"/><pk mz="369.27998559" i="731.231" sn="5.53896" a="18.2781" fwhm="0.0281894" res="13099.9" algo="Sum"/><pk mz="369.35126362" i="20393.5" sn="154.495" a="432.24" fwhm="0.0188924" res="19550.2" algo="Sum"/><pk mz="370.00375296" i="709.142" sn="5.33914" a="20.9861" fwhm="0.0223401" res="16562.3" algo="Sum"/><pk mz="370.22741343" i="733.039" sn="5.51652" a="16.2312" fwhm="0.0265511" res="13944" algo="Sum"/><pk mz="370.29481267" i="1908.86" sn="14.3652" a="43.1382" fwhm="0.0196256" res="18868" algo="Sum"/><pk mz="370.35458113" i="6093.04" sn="45.8535" a="129.923" fwhm="0.0193082" res="19181.2" algo="Sum"/><pk mz="370.86892263" i="2055.23" sn="15.3769" a="43.5112" fwhm="0.0182612" res="20309.1" algo="Sum"/><pk mz="371.00142511" i="676.558" sn="5.0536" a="15.9819" fwhm="0.0248277" res="14943.1" algo="Sum"/><pk mz="371.03741914" i="3303.67" sn="24.6827" a="75.756" fwhm="0.0197862" res="18752.3" algo="Sum"/><pk mz="371.16520898" i="699.114" sn="5.22341" a="17.39" fwhm="0.0301647" res="12304.6" algo="Sum"/><pk mz="371.18012608" i="718.788" sn="5.37039" a="17.6227" fwhm="0.0253007" res="14670.7" algo="Sum"/><pk mz="371.22177024" i="1306.69" sn="9.76216" a="40.243" fwhm="0.0338662" res="10961.4" algo="Sum"/><pk mz="371.25792801" i="692.721" sn="5.17342" a="17.5063" fwhm="0.0301536" res="12312.2" algo="Sum"/><pk mz="371.31601341" i="861.976" sn="6.43545" a="20.4969" fwhm="0.0282456" res="13146" algo="Sum"/><pk mz="371.35898398" i="1010.33" sn="7.54411" a="24.5984" fwhm="0.0218045" res="17031.3" algo="Sum"/><pk mz="372.73557201" i="857.718" sn="6.32783" a="20.6374" fwhm="0.0205849" res="18107.2" algo="Sum"/><pk mz="373.18090363" i="3239.25" sn="23.8175" a="108.083" fwhm="0.0256225" res="14564.6" algo="Sum"/><pk mz="373.23405431" i="1606.18" sn="11.8094" a="42.5524" fwhm="0.0293283" res="12726.1" algo="Sum"/><pk mz="373.34388513" i="960.456" sn="7.06076" a="21.0429" fwhm="0.0201713" res="18508.7" algo="Sum"/><pk mz="374.18358692" i="767.641" sn="5.61135" a="18.3079" fwhm="0.027448" res="13632.5" algo="Sum"/><pk mz="374.30281087" i="1030.79" sn="7.5343" a="24.834" fwhm="0.0215087" res="17402.4" algo="Sum"/><pk mz="374.81664792" i="1677.4" sn="12.218" a="35.4863" fwhm="0.0184225" res="20345.6" algo="Sum"/><pk mz="375.01275143" i="14900.6" sn="108.369" a="368.721" fwhm="0.0222757" res="16835.1" algo="Sum"/><pk mz="375.19220387" i="1725.42" sn="12.5436" a="44.1227" fwhm="0.0275298" res="13628.6" algo="Sum"/><pk mz="375.21215998" i="1163.35" sn="8.45553" a="23.3259" fwhm="0.0247646" res="15151.2" algo="Sum"/><pk mz="375.25224929" i="742.301" sn="5.39524" a="18.8631" fwhm="0.0323263" res="11608.3" algo="Sum"/><pk mz="375.28697871" i="2095.73" sn="15.2323" a="52.9695" fwhm="0.0223684" res="16777.6" algo="Sum"/><pk mz="375.35945122" i="4502.74" sn="32.7271" a="98.0078" fwhm="0.0196735" res="19079.4" algo="Sum"/><pk mz="376.01616053" i="1817.38" sn="13.1887" a="47.7856" fwhm="0.0238621" res="15757.9" algo="Sum"/><pk mz="376.29716493" i="4662.68" sn="33.7079" a="107.807" fwhm="0.0214758" res="17521.9" algo="Sum"/><pk mz="376.36295657" i="1244.49" sn="8.97992" a="28.7599" fwhm="0.0202491" res="18586.7" algo="Sum"/><pk mz="376.81496611" i="1205.06" sn="8.67684" a="28.5699" fwhm="0.0203597" res="18507.8" algo="Sum"/><pk mz="376.98495513" i="1218.94" sn="8.7776" a="31.9071" fwhm="0.0312597" res="12059.8" algo="Sum"/><pk mz="377.01481591" i="1094.46" sn="7.88127" a="26.8829" fwhm="0.0276529" res="13633.8" algo="Sum"/><pk mz="377.17571198" i="808.258" sn="5.80665" a="19.5499" fwhm="0.0282046" res="13372.8" algo="Sum"/><pk mz="377.20580501" i="801.65" sn="5.75685" a="20.0437" fwhm="0.03447" res="10943" algo="Sum"/><pk mz="377.23413347" i="1600.06" sn="11.4829" a="45.6564" fwhm="0.0294891" res="12792.3" algo="Sum"/><pk mz="377.26648313" i="964.787" sn="6.92255" a="22.2422" fwhm="0.0344731" res="10943.8" algo="Sum"/><pk mz="377.30151642" i="1893.56" sn="13.5856" a="54.6699" fwhm="0.0247008" res="15274.9" algo="Sum"/><pk mz="377.33638123" i="682.231" sn="4.89475" a="13.7623" fwhm="0.0184124" res="20493.6" algo="Sum"/><pk mz="378.21510440" i="1611.35" sn="11.4843" a="36.5918" fwhm="0.0211206" res="17907.4" algo="Sum"/><pk mz="378.29933741" i="679.346" sn="4.84193" a="22.3803" fwhm="0.0272084" res="13903.8" algo="Sum"/><pk mz="378.90006385" i="3506.07" sn="24.8997" a="82.7937" fwhm="0.0185287" res="20449.4" algo="Sum"/><pk mz="379.22017509" i="768.188" sn="5.43304" a="26.3738" fwhm="0.0428182" res="8856.52" algo="Sum"/><pk mz="379.28194792" i="1198.17" sn="8.47417" a="36.0054" fwhm="0.0341278" res="11113.6" algo="Sum"/><pk mz="379.31695682" i="1259.27" sn="8.90666" a="28.2611" fwhm="0.0247634" res="15317.6" algo="Sum"/><pk mz="379.35503267" i="958.822" sn="6.78203" a="21.5319" fwhm="0.0204075" res="18589" algo="Sum"/><pk mz="380.76777271" i="1295.52" sn="9.08583" a="29.5053" fwhm="0.0197167" res="19311.9" algo="Sum"/><pk mz="381.02527978" i="8373.47" sn="58.5723" a="181.692" fwhm="0.0194082" res="19632.2" algo="Sum"/><pk mz="381.07855325" i="706.361" sn="4.94084" a="18.2545" fwhm="0.0221555" res="17200.2" algo="Sum"/><pk mz="381.20536793" i="2020.44" sn="14.1343" a="55.5376" fwhm="0.0271089" res="14062" algo="Sum"/><pk mz="381.24006448" i="881.683" sn="6.16753" a="17.6673" fwhm="0.0239864" res="15894" algo="Sum"/><pk mz="381.29745030" i="1284.95" sn="8.98781" a="36.8621" fwhm="0.0277088" res="13760.9" algo="Sum"/><pk mz="382.02855995" i="992.58" sn="6.89178" a="25.5815" fwhm="0.0194865" res="19604.8" algo="Sum"/><pk mz="382.76549673" i="1694.98" sn="11.7059" a="42.6208" fwhm="0.0221475" res="17282.5" algo="Sum"/><pk mz="383.11608573" i="67087.8" sn="462.979" a="1398.72" fwhm="0.0185266" res="20679.3" algo="Sum"/><pk mz="383.22272105" i="69767.6" sn="481.473" a="1425.41" fwhm="0.0183354" res="20900.7" algo="Sum"/><pk mz="384.11954747" i="9950.23" sn="68.334" a="215.267" fwhm="0.0192928" res="19910" algo="Sum"/><pk mz="384.22576307" i="15424.3" sn="105.913" a="335.796" fwhm="0.0197511" res="19453.4" algo="Sum"/><pk mz="384.76321116" i="1168.72" sn="7.99343" a="29.044" fwhm="0.021038" res="18289" algo="Sum"/><pk mz="384.84524955" i="1755.32" sn="12.0052" a="41.471" fwhm="0.0203553" res="18906.4" algo="Sum"/><pk mz="385.12068723" i="2552.53" sn="17.4424" a="65.7796" fwhm="0.0208484" res="18472.5" algo="Sum"/><pk mz="385.22301135" i="5027.57" sn="34.354" a="153.069" fwhm="0.0288104" res="13371" algo="Sum"/><pk mz="386.22391217" i="911.25" sn="6.21257" a="28.6493" fwhm="0.034135" res="11314.6" algo="Sum"/><pk mz="386.84274693" i="907.701" sn="6.17103" a="21.2009" fwhm="0.0208639" res="18541.2" algo="Sum"/><pk mz="387.19989875" i="890.259" sn="6.03538" a="40.9592" fwhm="0.0525667" res="7365.88" algo="Sum"/><pk mz="387.35918736" i="859.444" sn="5.81086" a="19.5983" fwhm="0.0193943" res="19972.8" algo="Sum"/><pk mz="388.35682865" i="727.021" sn="4.87891" a="18.8954" fwhm="0.0225964" res="17186.7" algo="Sum"/><pk mz="388.71132319" i="1055.2" sn="7.0691" a="24.0979" fwhm="0.0205062" res="18955.8" algo="Sum"/><pk mz="389.20648467" i="855.061" sn="5.68559" a="26.3528" fwhm="0.0427952" res="9094.64" algo="Sum"/><pk mz="389.22435719" i="791.114" sn="5.26091" a="8.58899" fwhm="0.0116718" res="33347.5" algo="Sum"/><pk mz="389.37511697" i="3769.71" sn="25.0701" a="84.0901" fwhm="0.0200628" res="19407.8" algo="Sum"/><pk mz="389.97294238" i="1403.89" sn="9.29353" a="33.5645" fwhm="0.020167" res="19337.1" algo="Sum"/><pk mz="390.27637863" i="709.173" sn="4.69296" a="17.9592" fwhm="0.0267409" res="14594.7" algo="Sum"/><pk mz="390.37858147" i="1068.77" sn="7.07259" a="25.3994" fwhm="0.0212453" res="18374.8" algo="Sum"/><pk mz="390.70887439" i="900.759" sn="5.9541" a="22.3662" fwhm="0.0207007" res="18874.2" algo="Sum"/><pk mz="390.79705174" i="2313.94" sn="15.2558" a="52.1546" fwhm="0.0197068" res="19830.5" algo="Sum"/><pk mz="390.98503442" i="4216.46" sn="27.6771" a="111.78" fwhm="0.0235618" res="16594" algo="Sum"/><pk mz="391.20714945" i="731.128" sn="4.79678" a="21.1417" fwhm="0.0351174" res="11140" algo="Sum"/><pk mz="391.28096818" i="2209.12" sn="14.4839" a="57.639" fwhm="0.0292095" res="13395.7" algo="Sum"/><pk mz="391.35411634" i="1336.69" sn="8.7619" a="31.9998" fwhm="0.0227038" res="17237.4" algo="Sum"/><pk mz="391.39028915" i="1008.42" sn="6.61025" a="24.2272" fwhm="0.0225042" res="17391.9" algo="Sum"/><pk mz="392.28741460" i="1148.83" sn="7.47866" a="40.6457" fwhm="0.0363004" res="10806.7" algo="Sum"/><pk mz="392.79499372" i="2728.96" sn="17.6752" a="65.2091" fwhm="0.0208306" res="18856.6" algo="Sum"/><pk mz="393.20503579" i="1522.37" sn="9.84016" a="60.9914" fwhm="0.032867" res="11963.5" algo="Sum"/><pk mz="393.29737360" i="41061.5" sn="265.388" a="934.214" fwhm="0.0194165" res="20255.8" algo="Sum"/><pk mz="393.36957878" i="1514.78" sn="9.78973" a="38.1735" fwhm="0.0248677" res="15818.5" algo="Sum"/><pk mz="394.30062843" i="9996.68" sn="64.2362" a="227.103" fwhm="0.0209212" res="18846.9" algo="Sum"/><pk mz="394.34580493" i="3674.68" sn="23.6126" a="95.3084" fwhm="0.022075" res="17863.9" algo="Sum"/><pk mz="394.79217307" i="1371.76" sn="8.80072" a="36.3137" fwhm="0.022472" res="17568.2" algo="Sum"/><pk mz="394.87452828" i="1228.98" sn="7.88225" a="28.348" fwhm="0.022884" res="17255.5" algo="Sum"/><pk mz="395.21542143" i="1393.52" sn="8.92595" a="40.5805" fwhm="0.0266928" res="14806.1" algo="Sum"/><pk mz="395.25512222" i="678.884" sn="4.34737" a="15.0788" fwhm="0.0268385" res="14727.2" algo="Sum"/><pk mz="395.30240200" i="1927.13" sn="12.3413" a="63.5034" fwhm="0.0281314" res="14052" algo="Sum"/><pk mz="395.34953630" i="1239.04" sn="7.93478" a="34.788" fwhm="0.0226202" res="17477.7" algo="Sum"/><pk mz="396.74315161" i="1370.2" sn="8.69962" a="32.9833" fwhm="0.0215565" res="18404.8" algo="Sum"/><pk mz="396.99575033" i="8442.48" sn="53.6117" a="213.973" fwhm="0.0222111" res="17873.8" algo="Sum"/><pk mz="397.18094638" i="1036.59" sn="6.56938" a="28.0678" fwhm="0.0286402" res="13868" algo="Sum"/><pk mz="397.23651308" i="2389.05" sn="15.1305" a="63.9417" fwhm="0.0248383" res="15992.9" algo="Sum"/><pk mz="397.99907576" i="1000.3" sn="6.32219" a="31.1042" fwhm="0.0259263" res="15351.2" algo="Sum"/><pk mz="398.74143435" i="2414.53" sn="15.1916" a="52.7221" fwhm="0.0265486" res="15019.3" algo="Sum"/><pk mz="398.76078985" i="1887.89" sn="11.8781" a="45.8032" fwhm="0.0190044" res="20982.6" algo="Sum"/><pk mz="399.08973717" i="14431.8" sn="90.5376" a="331.868" fwhm="0.0200846" res="19870.4" algo="Sum"/><pk mz="399.19783877" i="26416.8" sn="165.713" a="598.315" fwhm="0.0272425" res="14653.5" algo="Sum"/><pk mz="399.26140734" i="1641.45" sn="10.2968" a="43.133" fwhm="0.0268021" res="14896.7" algo="Sum"/><pk mz="399.77313955" i="904.826" sn="5.66754" a="26.5833" fwhm="0.0242414" res="16491.3" algo="Sum"/><pk mz="400.09296757" i="2197.24" sn="13.7208" a="53.068" fwhm="0.0207874" res="19246.9" algo="Sum"/><pk mz="400.20121807" i="5927.39" sn="37.0086" a="129.379" fwhm="0.0259797" res="15404.4" algo="Sum"/><pk mz="400.34136387" i="1780.26" sn="11.1165" a="44.5617" fwhm="0.022133" res="18088" algo="Sum"/><pk mz="400.73762919" i="1662" sn="10.3618" a="41.9379" fwhm="0.0214228" res="18706.1" algo="Sum"/><pk mz="400.82646503" i="3036.26" sn="18.885" a="76.1237" fwhm="0.0210933" res="19002.6" algo="Sum"/><pk mz="401.09033669" i="1589.7" sn="9.87308" a="42.8776" fwhm="0.0224067" res="17900.5" algo="Sum"/><pk mz="401.19717121" i="3945.86" sn="24.513" a="118.858" fwhm="0.0348188" res="11522.4" algo="Sum"/><pk mz="401.34324761" i="744.951" sn="4.62825" a="16.3726" fwhm="0.0234507" res="17114.4" algo="Sum"/><pk mz="401.37511216" i="841.074" sn="5.22578" a="21.5976" fwhm="0.0216793" res="18514.2" algo="Sum"/><pk mz="401.77131794" i="1446.22" sn="8.94732" a="33.5123" fwhm="0.0207389" res="19372.8" algo="Sum"/><pk mz="402.19753061" i="906.201" sn="5.58147" a="25.4858" fwhm="0.0265074" res="15173" algo="Sum"/><pk mz="402.27221283" i="842.382" sn="5.18716" a="22.2437" fwhm="0.0237411" res="16944.1" algo="Sum"/><pk mz="402.35768558" i="1230.97" sn="7.57862" a="35.8212" fwhm="0.0252253" res="15950.5" algo="Sum"/><pk mz="402.77648433" i="826.774" sn="5.06435" a="20.4916" fwhm="0.0236115" res="17058.5" algo="Sum"/><pk mz="402.82375470" i="2976.85" sn="18.234" a="67.7084" fwhm="0.0198051" res="20339.4" algo="Sum"/><pk mz="403.00744551" i="3084.56" sn="18.8881" a="77.9845" fwhm="0.0208413" res="19336.9" algo="Sum"/><pk mz="403.35743985" i="678.598" sn="4.15387" a="13.5224" fwhm="0.0230459" res="17502.4" algo="Sum"/><pk mz="403.39080814" i="3619.83" sn="22.1579" a="87.7773" fwhm="0.0211546" res="19068.7" algo="Sum"/><pk mz="404.39385441" i="1113.26" sn="6.75889" a="26.1228" fwhm="0.0212638" res="19017.9" algo="Sum"/><pk mz="404.68548357" i="858.121" sn="5.19654" a="18.0903" fwhm="0.0191467" res="21136" algo="Sum"/><pk mz="404.82187357" i="1100.38" sn="6.66309" a="32.5061" fwhm="0.0261629" res="15473.1" algo="Sum"/><pk mz="405.09823826" i="763.087" sn="4.61717" a="24.1084" fwhm="0.022211" res="18238.6" algo="Sum"/><pk mz="405.22367412" i="705.315" sn="4.26656" a="32.2359" fwhm="0.0483258" res="8385.24" algo="Sum"/><pk mz="405.27247063" i="744.254" sn="4.50159" a="32.5556" fwhm="0.0575073" res="7047.32" algo="Sum"/><pk mz="405.33589733" i="742.508" sn="4.49083" a="22.8405" fwhm="0.0280285" res="14461.5" algo="Sum"/><pk mz="405.94728232" i="851.371" sn="5.13428" a="22.9085" fwhm="0.0219849" res="18464.8" algo="Sum"/><pk mz="406.25341104" i="702.266" sn="4.2292" a="29.8964" fwhm="0.0342229" res="11870.8" algo="Sum"/><pk mz="406.68348155" i="705.927" sn="4.23591" a="16.7324" fwhm="0.0211304" res="19246.4" algo="Sum"/><pk mz="406.77231540" i="2761.01" sn="16.5685" a="68.2849" fwhm="0.0216638" res="18776.6" algo="Sum"/><pk mz="406.95507344" i="950.006" sn="5.70321" a="27.3454" fwhm="0.0237035" res="17168.6" algo="Sum"/><pk mz="407.25670519" i="1023.99" sn="6.12991" a="44.8223" fwhm="0.048311" res="8429.89" algo="Sum"/><pk mz="407.28631376" i="802.517" sn="4.80119" a="30.2539" fwhm="0.0468681" res="8690.05" algo="Sum"/><pk mz="407.34870131" i="850.508" sn="5.0826" a="21.4725" fwhm="0.0250821" res="16240.6" algo="Sum"/><pk mz="407.38590048" i="826.275" sn="4.93857" a="19.3349" fwhm="0.0224286" res="18163.7" algo="Sum"/><pk mz="408.76914424" i="4134.8" sn="24.5527" a="103.021" fwhm="0.0225997" res="18087.4" algo="Sum"/><pk mz="409.18205744" i="879.936" sn="5.20316" a="35.1498" fwhm="0.0347804" res="11764.7" algo="Sum"/><pk mz="409.27133070" i="14587" sn="86.299" a="378.405" fwhm="0.0216046" res="18943.7" algo="Sum"/><pk mz="409.34363371" i="4555.33" sn="26.9569" a="125.126" fwhm="0.0229824" res="17811.2" algo="Sum"/><pk mz="409.76847167" i="793.627" sn="4.68179" a="22.5085" fwhm="0.0227751" res="17991.9" algo="Sum"/><pk mz="410.27434717" i="4130.64" sn="24.3309" a="101.062" fwhm="0.0207912" res="19733.1" algo="Sum"/><pk mz="410.34726867" i="1398.47" sn="8.23747" a="40.8467" fwhm="0.02234" res="18368.3" algo="Sum"/><pk mz="410.76559545" i="2719.7" sn="15.9943" a="68.9874" fwhm="0.0225393" res="18224.4" algo="Sum"/><pk mz="410.85576409" i="3314.75" sn="19.4711" a="84.7101" fwhm="0.0220837" res="18604.5" algo="Sum"/><pk mz="411.18828549" i="687.92" sn="4.02936" a="27.0987" fwhm="0.0301161" res="13653.4" algo="Sum"/><pk mz="411.26203023" i="2617.15" sn="15.3291" a="105.015" fwhm="0.0374772" res="10973.6" algo="Sum"/><pk mz="412.26880108" i="807.461" sn="4.71221" a="31.6078" fwhm="0.038416" res="10731.7" algo="Sum"/><pk mz="412.71803974" i="990.388" sn="5.76492" a="22.9187" fwhm="0.0201374" res="20495.1" algo="Sum"/><pk mz="412.77561286" i="1247.51" sn="7.25067" a="40.5685" fwhm="0.0302827" res="13630.7" algo="Sum"/><pk mz="412.85346395" i="2247.78" sn="13.0575" a="55.5479" fwhm="0.0215971" res="19116.2" algo="Sum"/><pk mz="412.96749858" i="2825.19" sn="16.4098" a="88.5151" fwhm="0.026811" res="15402.9" algo="Sum"/><pk mz="413.13735259" i="770.825" sn="4.4716" a="19.9164" fwhm="0.0267653" res="15435.5" algo="Sum"/><pk mz="413.17836880" i="1857.06" sn="10.7703" a="51.9504" fwhm="0.0319383" res="12936.8" algo="Sum"/><pk mz="413.23008050" i="1448.2" sn="8.3993" a="30.9001" fwhm="0.0320699" res="12885.3" algo="Sum"/><pk mz="413.26633274" i="8505.11" sn="49.3281" a="225.307" fwhm="0.0228736" res="18067.4" algo="Sum"/><pk mz="413.77218973" i="991.736" sn="5.74369" a="28.8384" fwhm="0.0246133" res="16810.9" algo="Sum"/><pk mz="414.27025062" i="2756.61" sn="15.9419" a="73.0691" fwhm="0.022276" res="18597.2" algo="Sum"/><pk mz="414.71467750" i="1715.17" sn="9.89399" a="39.9628" fwhm="0.0201744" res="20556.5" algo="Sum"/><pk mz="414.77689179" i="837.704" sn="4.83249" a="26.6218" fwhm="0.0243075" res="17063.7" algo="Sum"/><pk mz="415.19274171" i="17856.7" sn="102.933" a="487.806" fwhm="0.0227226" res="18272.3" algo="Sum"/><pk mz="415.27808574" i="1202.3" sn="6.93133" a="39.3106" fwhm="0.0346287" res="11992.3" algo="Sum"/><pk mz="415.78565632" i="959.622" sn="5.5082" a="22.6062" fwhm="0.020375" res="20406.7" algo="Sum"/><pk mz="416.19580762" i="4122.74" sn="23.6466" a="111.193" fwhm="0.0232476" res="17902.8" algo="Sum"/><pk mz="416.28717348" i="690.003" sn="3.9577" a="18.6662" fwhm="0.0260067" res="16006.9" algo="Sum"/><pk mz="416.71145750" i="1174.09" sn="6.70978" a="29.564" fwhm="0.0233446" res="17850.5" algo="Sum"/><pk mz="416.75824008" i="683.527" sn="3.90504" a="15.1175" fwhm="0.0235346" res="17708.3" algo="Sum"/><pk mz="416.80078166" i="3420.16" sn="19.5402" a="96.5245" fwhm="0.0226506" res="18401.3" algo="Sum"/><pk mz="417.00213265" i="1600.93" sn="9.14769" a="40.0811" fwhm="0.0230205" res="18114.4" algo="Sum"/><pk mz="417.19140086" i="2628.51" sn="15.0112" a="83.6443" fwhm="0.0257397" res="16208.1" algo="Sum"/><pk mz="417.40656994" i="3109.54" sn="17.7328" a="80.119" fwhm="0.022289" res="18727" algo="Sum"/><pk mz="417.76633004" i="728.097" sn="4.14515" a="17.8124" fwhm="0.0205037" res="20375.2" algo="Sum"/><pk mz="418.40971021" i="1043.42" sn="5.92113" a="24.6927" fwhm="0.0212204" res="19717.3" algo="Sum"/><pk mz="418.79836633" i="3602.97" sn="20.4144" a="89.5616" fwhm="0.0216122" res="19377.9" algo="Sum"/><pk mz="418.98135880" i="1887.07" sn="10.6946" a="70.9567" fwhm="0.0331047" res="12656.3" algo="Sum"/><pk mz="419.38498744" i="1053.67" sn="5.9648" a="29.0439" fwhm="0.0296178" res="14159.9" algo="Sum"/><pk mz="419.42173215" i="1066.66" sn="6.03782" a="29.2691" fwhm="0.0241052" res="17399.6" algo="Sum"/><pk mz="420.79523230" i="1502.74" sn="8.46368" a="44.9485" fwhm="0.0265262" res="15863.4" algo="Sum"/><pk mz="420.88460545" i="3523.86" sn="19.8328" a="87.4962" fwhm="0.0209893" res="20052.3" algo="Sum"/><pk mz="421.36384744" i="822.03" sn="4.62324" a="20.3172" fwhm="0.0265447" res="15873.7" algo="Sum"/><pk mz="421.40087573" i="961.397" sn="5.40739" a="25.139" fwhm="0.0238751" res="17650.2" algo="Sum"/><pk mz="422.74778785" i="1636.73" sn="9.13113" a="49.9039" fwhm="0.0335537" res="12599.1" algo="Sum"/><pk mz="422.88229131" i="1320.7" sn="7.36361" a="37.4681" fwhm="0.0238666" res="17718.6" algo="Sum"/><pk mz="423.27607396" i="756.92" sn="4.21662" a="21.1682" fwhm="0.0405721" res="10432.7" algo="Sum"/><pk mz="423.32280542" i="1127.52" sn="6.28163" a="41.0946" fwhm="0.0349674" res="12106.2" algo="Sum"/><pk mz="424.34146548" i="2047.29" sn="11.3234" a="59.7725" fwhm="0.0231832" res="18303.8" algo="Sum"/><pk mz="424.74369081" i="2435.8" sn="13.434" a="61.4282" fwhm="0.0213085" res="19933.1" algo="Sum"/><pk mz="425.28284321" i="698.019" sn="3.84614" a="17.7313" fwhm="0.0366009" res="11619.5" algo="Sum"/><pk mz="425.31884483" i="1671.21" sn="9.20837" a="48.0325" fwhm="0.0340601" res="12487.3" algo="Sum"/><pk mz="425.76960221" i="1143.43" sn="6.29235" a="34.0154" fwhm="0.0242767" res="17538.2" algo="Sum"/><pk mz="426.27224802" i="702.635" sn="3.8566" a="23.216" fwhm="0.0298429" res="14283.9" algo="Sum"/><pk mz="426.32169035" i="706.979" sn="3.87995" a="16.0693" fwhm="0.0274537" res="15528.7" algo="Sum"/><pk mz="426.35687092" i="2416.34" sn="13.2602" a="66.6246" fwhm="0.0243865" res="17483.3" algo="Sum"/><pk mz="426.74136509" i="1388.51" sn="7.60456" a="38.2927" fwhm="0.0237346" res="17979.7" algo="Sum"/><pk mz="426.82966259" i="3321.85" sn="18.1914" a="81.6375" fwhm="0.0229133" res="18628.1" algo="Sum"/><pk mz="427.15756869" i="681.834" sn="3.73262" a="23.2852" fwhm="0.0337241" res="12666.2" algo="Sum"/><pk mz="427.22999055" i="1031.3" sn="5.6451" a="30.8893" fwhm="0.0319729" res="13362.3" algo="Sum"/><pk mz="427.35560501" i="2283.12" sn="12.4654" a="66.8186" fwhm="0.0247243" res="17284.8" algo="Sum"/><pk mz="428.36995112" i="1349.9" sn="7.3305" a="44.504" fwhm="0.0295827" res="14480.4" algo="Sum"/><pk mz="428.82738039" i="2529.72" sn="13.727" a="63.9258" fwhm="0.0223117" res="19219.9" algo="Sum"/><pk mz="429.15551200" i="776.613" sn="4.2046" a="26.9939" fwhm="0.0419565" res="10228.6" algo="Sum"/><pk mz="429.23907137" i="4532.37" sn="24.4953" a="119.958" fwhm="0.0235724" res="18209.4" algo="Sum"/><pk mz="429.37256158" i="2501.98" sn="13.5258" a="66.546" fwhm="0.0236441" res="18159.8" algo="Sum"/><pk mz="429.40444122" i="801.136" sn="4.33165" a="16.5218" fwhm="0.0185422" res="23158.2" algo="Sum"/><pk mz="429.76543019" i="682.434" sn="3.68138" a="17.2925" fwhm="0.0242082" res="17752.9" algo="Sum"/><pk mz="430.24357196" i="1217.93" sn="6.55976" a="44.5684" fwhm="0.032631" res="13185.1" algo="Sum"/><pk mz="430.38038256" i="969.635" sn="5.22214" a="36.752" fwhm="0.0303229" res="14193.3" algo="Sum"/><pk mz="430.69112663" i="914.023" sn="4.92297" a="25.8209" fwhm="0.0254204" res="16942.7" algo="Sum"/><pk mz="430.77280460" i="710.995" sn="3.82872" a="22.3875" fwhm="0.0250661" res="17185.5" algo="Sum"/><pk mz="430.82609931" i="764.203" sn="4.11497" a="29.8274" fwhm="0.0346272" res="12441.9" algo="Sum"/><pk mz="430.91355775" i="2653.56" sn="14.284" a="66.1765" fwhm="0.0226056" res="19062.3" algo="Sum"/><pk mz="431.17019182" i="3608.05" sn="19.3843" a="122.068" fwhm="0.0306295" res="14076.9" algo="Sum"/><pk mz="431.23920460" i="1375.59" sn="7.39247" a="42.3348" fwhm="0.0322807" res="13359" algo="Sum"/><pk mz="431.27225435" i="878.176" sn="4.71903" a="27.5355" fwhm="0.0339878" res="12689" algo="Sum"/><pk mz="431.42184557" i="2841.37" sn="15.2627" a="73.4035" fwhm="0.0217395" res="19845.1" algo="Sum"/><pk mz="432.17409558" i="840.383" sn="4.5011" a="31.3291" fwhm="0.0330531" res="13075.2" algo="Sum"/><pk mz="432.42533501" i="880.522" sn="4.71886" a="22.1733" fwhm="0.0230444" res="18764.8" algo="Sum"/><pk mz="432.68880013" i="771.119" sn="4.1293" a="22.511" fwhm="0.0268195" res="16133.4" algo="Sum"/><pk mz="432.77469285" i="2022.93" sn="10.8276" a="58.1109" fwhm="0.0239617" res="18061.1" algo="Sum"/><pk mz="432.97220872" i="1639.15" sn="8.75656" a="53.1429" fwhm="0.0254834" res="16990.4" algo="Sum"/><pk mz="433.16699504" i="819.257" sn="4.37468" a="28.8943" fwhm="0.0345305" res="12544.5" algo="Sum"/><pk mz="433.37227384" i="788.909" sn="4.20969" a="32.8368" fwhm="0.0481886" res="8993.25" algo="Sum"/><pk mz="433.77353485" i="963.556" sn="5.13923" a="31.2408" fwhm="0.0291629" res="14874.2" algo="Sum"/><pk mz="434.77241482" i="2365.68" sn="12.5896" a="65.3242" fwhm="0.0235276" res="18479.2" algo="Sum"/><pk mz="434.96122043" i="1068.62" sn="5.68849" a="41.8837" fwhm="0.0372967" res="11662.2" algo="Sum"/><pk mz="436.76923320" i="1089.84" sn="5.77591" a="38.8145" fwhm="0.0317872" res="13740.4" algo="Sum"/><pk mz="436.85854037" i="2952.06" sn="15.6452" a="74.7076" fwhm="0.022407" res="19496.5" algo="Sum"/><pk mz="437.18719248" i="933.937" sn="4.94381" a="28.7415" fwhm="0.0271488" res="16103.4" algo="Sum"/><pk mz="437.23503196" i="836.93" sn="4.4298" a="36.4953" fwhm="0.057347" res="7624.37" algo="Sum"/><pk mz="438.72300637" i="907.268" sn="4.78067" a="24.5255" fwhm="0.0253042" res="17338" algo="Sum"/><pk mz="438.85546140" i="1353.76" sn="7.12507" a="38.2826" fwhm="0.0256347" res="17119.6" algo="Sum"/><pk mz="438.98379662" i="3506.68" sn="18.4555" a="90.1462" fwhm="0.0218333" res="20106.2" algo="Sum"/><pk mz="439.29277225" i="750.661" sn="3.94782" a="22.4143" fwhm="0.0413324" res="10628.3" algo="Sum"/><pk mz="440.72076287" i="1348.88" sn="7.03997" a="38.3138" fwhm="0.0247881" res="17779.5" algo="Sum"/><pk mz="440.98183491" i="1211.29" sn="6.31703" a="34.8558" fwhm="0.0247371" res="17826.7" algo="Sum"/><pk mz="441.29780941" i="1970.67" sn="10.26" a="62.9344" fwhm="0.0311095" res="14185.3" algo="Sum"/><pk mz="441.76588965" i="681.24" sn="3.54228" a="18.8326" fwhm="0.0250346" res="17646.2" algo="Sum"/><pk mz="442.71843493" i="995.534" sn="5.14746" a="28.73" fwhm="0.0255616" res="17319.6" algo="Sum"/><pk mz="442.76963769" i="787.273" sn="4.06988" a="19.1406" fwhm="0.027013" res="16391" algo="Sum"/><pk mz="442.80291463" i="1755.57" sn="9.0739" a="44.7615" fwhm="0.0223549" res="19807.9" algo="Sum"/><pk mz="443.13479108" i="746.601" sn="3.85128" a="26.1834" fwhm="0.0324358" res="13661.9" algo="Sum"/><pk mz="443.22401180" i="717.582" sn="3.70123" a="25.7288" fwhm="0.0326996" res="13554.4" algo="Sum"/><pk mz="444.80054249" i="1415.61" sn="7.25987" a="37.9102" fwhm="0.02391" res="18603.1" algo="Sum"/><pk mz="445.19873640" i="678.164" sn="3.4748" a="37.8376" fwhm="0.0610501" res="7292.35" algo="Sum"/><pk mz="445.36689339" i="1004.04" sn="5.14468" a="31.5594" fwhm="0.0289089" res="15405.9" algo="Sum"/><pk mz="445.43752211" i="2560.24" sn="13.1184" a="70.6652" fwhm="0.0237193" res="18779.5" algo="Sum"/><pk mz="446.44041651" i="839.08" sn="4.27816" a="21.488" fwhm="0.0239979" res="18603.3" algo="Sum"/><pk mz="446.66940132" i="768.602" sn="3.91567" a="19.7415" fwhm="0.023872" res="18711" algo="Sum"/><pk mz="446.88739464" i="2068.91" sn="10.5399" a="60.4802" fwhm="0.0235654" res="18963.7" algo="Sum"/><pk mz="447.17029882" i="700.707" sn="3.56761" a="32.8067" fwhm="0.0459191" res="9738.23" algo="Sum"/><pk mz="447.41500959" i="836.034" sn="4.256" a="22.3253" fwhm="0.026511" res="16876.6" algo="Sum"/><pk mz="447.45212869" i="1009.19" sn="5.1341" a="26.7342" fwhm="0.0260942" res="17147.6" algo="Sum"/><pk mz="448.75392504" i="1213.75" sn="6.15997" a="38.0525" fwhm="0.0271954" res="16501.1" algo="Sum"/><pk mz="449.36863660" i="786.309" sn="3.98423" a="40.198" fwhm="0.0606177" res="7413.16" algo="Sum"/><pk mz="449.39237621" i="695.93" sn="3.52673" a="15.104" fwhm="0.0265886" res="16901.7" algo="Sum"/><pk mz="449.43156438" i="722.809" sn="3.66352" a="17.9815" fwhm="0.0244617" res="18372.8" algo="Sum"/><pk mz="450.75234034" i="1750.91" sn="8.86238" a="56.8741" fwhm="0.0289739" res="15557.2" algo="Sum"/><pk mz="452.75038683" i="1083.82" sn="5.47307" a="32.7606" fwhm="0.0279051" res="16224.7" algo="Sum"/><pk mz="452.83186299" i="1279.96" sn="6.46354" a="35.9316" fwhm="0.0264942" res="17091.7" algo="Sum"/><pk mz="453.16608694" i="919.35" sn="4.63573" a="32.942" fwhm="0.0396158" res="11439" algo="Sum"/><pk mz="453.20841601" i="802.114" sn="4.04383" a="26.1658" fwhm="0.0357589" res="12674" algo="Sum"/><pk mz="453.30400741" i="885.51" sn="4.46469" a="31.5502" fwhm="0.0418411" res="10833.9" algo="Sum"/><pk mz="453.33715249" i="983.142" sn="4.95622" a="30.3414" fwhm="0.0341434" res="13277.4" algo="Sum"/><pk mz="454.70070608" i="694.249" sn="3.49338" a="18.3104" fwhm="0.0234675" res="19375.8" algo="Sum"/><pk mz="454.83005274" i="719.119" sn="3.61986" a="26.5644" fwhm="0.0374969" res="12129.8" algo="Sum"/><pk mz="454.95425090" i="3878.4" sn="19.5198" a="110.861" fwhm="0.0257305" res="17681.5" algo="Sum"/><pk mz="455.30744582" i="711.903" sn="3.57724" a="24.9092" fwhm="0.0434356" res="10482.4" algo="Sum"/><pk mz="456.69806231" i="1242.32" sn="6.21986" a="32.428" fwhm="0.0234594" res="19467.6" algo="Sum"/><pk mz="456.95239897" i="1536.61" sn="7.69511" a="51.707" fwhm="0.027866" res="16398.2" algo="Sum"/><pk mz="457.27161122" i="1322.6" sn="6.61936" a="48.1417" fwhm="0.0331887" res="13777.9" algo="Sum"/><pk mz="457.32911878" i="767.59" sn="3.84163" a="29.4877" fwhm="0.0470538" res="9719.28" algo="Sum"/><pk mz="457.95920875" i="791.268" sn="3.95808" a="23.8431" fwhm="0.0254819" res="17971.9" algo="Sum"/><pk mz="458.69591695" i="998.834" sn="4.98272" a="26.3657" fwhm="0.02375" res="19313.5" algo="Sum"/><pk mz="458.78150627" i="1658.68" sn="8.2744" a="60.3773" fwhm="0.0280557" res="16352.5" algo="Sum"/><pk mz="459.31730179" i="876.696" sn="4.36477" a="33.5346" fwhm="0.0448284" res="10246.1" algo="Sum"/><pk mz="459.45256039" i="2222.53" sn="11.0636" a="60.3815" fwhm="0.0240557" res="19099.5" algo="Sum"/><pk mz="460.45704738" i="767.632" sn="3.80633" a="20.7169" fwhm="0.023666" res="19456.5" algo="Sum"/><pk mz="460.78107285" i="1623.41" sn="8.03246" a="48.7787" fwhm="0.0264131" res="17445.2" algo="Sum"/><pk mz="460.96546318" i="2066.6" sn="10.2259" a="55.6075" fwhm="0.0234555" res="19652.8" algo="Sum"/><pk mz="461.18449554" i="1058.01" sn="5.23427" a="41.1647" fwhm="0.0281371" res="16390.6" algo="Sum"/><pk mz="461.32773123" i="1272.6" sn="6.29508" a="63.3939" fwhm="0.046642" res="9890.81" algo="Sum"/><pk mz="461.40369313" i="676.027" sn="3.34404" a="20.1158" fwhm="0.0391473" res="11786.3" algo="Sum"/><pk mz="462.77886298" i="804.693" sn="3.96282" a="30.0111" fwhm="0.0318591" res="14525.8" algo="Sum"/><pk mz="462.86139478" i="904.19" sn="4.4525" a="28.8292" fwhm="0.0280369" res="16509" algo="Sum"/><pk mz="462.96446980" i="687.515" sn="3.38612" a="21.2762" fwhm="0.0360947" res="12826.4" algo="Sum"/><pk mz="463.20136295" i="941.667" sn="4.63499" a="33.7049" fwhm="0.0321208" res="14420.6" algo="Sum"/><pk mz="463.35168545" i="1030.52" sn="5.07362" a="41.7693" fwhm="0.0378966" res="12226.7" algo="Sum"/><pk mz="464.73163412" i="977.55" sn="4.78917" a="29.9254" fwhm="0.029195" res="15918.2" algo="Sum"/><pk mz="464.91022995" i="739.262" sn="3.61944" a="21.9041" fwhm="0.0250945" res="18526.4" algo="Sum"/><pk mz="464.97752560" i="1778.27" sn="8.7047" a="51.9733" fwhm="0.0247974" res="18751.1" algo="Sum"/><pk mz="465.36495581" i="723.522" sn="3.54234" a="17.9619" fwhm="0.038287" res="12154.6" algo="Sum"/><pk mz="466.72719279" i="1642.06" sn="8.0168" a="47.6801" fwhm="0.0266557" res="17509.5" algo="Sum"/><pk mz="467.31574517" i="815.853" sn="3.97975" a="34.2426" fwhm="0.0443367" res="10540.2" algo="Sum"/><pk mz="468.72434134" i="1141.64" sn="5.54629" a="34.8145" fwhm="0.0277022" res="16920.1" algo="Sum"/><pk mz="468.81315409" i="1578.15" sn="7.66685" a="52.9686" fwhm="0.0277734" res="16879.9" algo="Sum"/><pk mz="469.32384637" i="1553.04" sn="7.54316" a="40.2032" fwhm="0.0384496" res="12206.2" algo="Sum"/><pk mz="469.36392221" i="3057.89" sn="14.8512" a="96.6893" fwhm="0.0285861" res="16419.3" algo="Sum"/><pk mz="470.36716445" i="1044.55" sn="5.06168" a="34.1086" fwhm="0.0280951" res="16741.9" algo="Sum"/><pk mz="470.81051466" i="1397.14" sn="6.76208" a="45.3045" fwhm="0.0282835" res="16646.1" algo="Sum"/><pk mz="470.92614461" i="1824.33" sn="8.82644" a="65.1249" fwhm="0.0289594" res="16261.6" algo="Sum"/><pk mz="470.99425555" i="1180.37" sn="5.71168" a="35.6305" fwhm="0.0258606" res="18212.8" algo="Sum"/><pk mz="471.34099373" i="944.598" sn="4.5666" a="39.2856" fwhm="0.0368259" res="12799.2" algo="Sum"/><pk mz="472.67307296" i="786.947" sn="3.79032" a="21.9993" fwhm="0.0264312" res="17883.2" algo="Sum"/><pk mz="472.80872334" i="752.617" sn="3.61996" a="23.9461" fwhm="0.0303897" res="15558.2" algo="Sum"/><pk mz="472.92291176" i="900.337" sn="4.33026" a="31.7064" fwhm="0.0315552" res="14987.2" algo="Sum"/><pk mz="473.34718402" i="919.874" sn="4.41521" a="51.3425" fwhm="0.059394" res="7969.61" algo="Sum"/><pk mz="473.46865255" i="1938.2" sn="9.30078" a="54.6059" fwhm="0.0244066" res="19399.2" algo="Sum"/><pk mz="474.66913983" i="716.828" sn="3.42309" a="18.8649" fwhm="0.0230165" res="20623" algo="Sum"/><pk mz="474.75822908" i="1532.17" sn="7.31582" a="50.3675" fwhm="0.0262364" res="18095.4" algo="Sum"/><pk mz="475.32374417" i="3192.27" sn="15.1726" a="113.212" fwhm="0.0292151" res="16269.8" algo="Sum"/><pk mz="475.41830093" i="821.668" sn="3.89706" a="24.5511" fwhm="0.0372581" res="12760.1" algo="Sum"/><pk mz="475.44291693" i="783.547" sn="3.71588" a="19.0181" fwhm="0.0338407" res="14049.4" algo="Sum"/><pk mz="475.48309716" i="915.123" sn="4.33635" a="26.2873" fwhm="0.0275898" res="17234" algo="Sum"/><pk mz="476.27486463" i="752.182" sn="3.55629" a="27.6517" fwhm="0.0311826" res="15273.7" algo="Sum"/><pk mz="476.32702270" i="1040.52" sn="4.91953" a="34.3196" fwhm="0.0314171" res="15161.4" algo="Sum"/><pk mz="476.75593311" i="1841.69" sn="8.70102" a="55.9083" fwhm="0.0266591" res="17883.4" algo="Sum"/><pk mz="476.93906268" i="1968.84" sn="9.28572" a="65.9244" fwhm="0.0259477" res="18380.8" algo="Sum"/><pk mz="477.30395000" i="1082.24" sn="5.08727" a="29.9524" fwhm="0.0369697" res="12910.7" algo="Sum"/><pk mz="477.32781061" i="1236.05" sn="5.8099" a="41.1404" fwhm="0.0422285" res="11303.5" algo="Sum"/><pk mz="478.32795280" i="2624.05" sn="12.3005" a="74.8165" fwhm="0.0267708" res="17867.5" algo="Sum"/><pk mz="478.75405143" i="1138.86" sn="5.32211" a="36.4084" fwhm="0.027506" res="17405.4" algo="Sum"/><pk mz="478.84127518" i="1614.09" sn="7.54157" a="46.241" fwhm="0.0256007" res="18704.3" algo="Sum"/><pk mz="478.93483276" i="926.524" sn="4.32897" a="39.6217" fwhm="0.0325113" res="14731.3" algo="Sum"/><pk mz="479.33187586" i="1329.2" sn="6.20525" a="70.3019" fwhm="0.0514889" res="9309.42" algo="Sum"/><pk mz="480.34377953" i="1105.78" sn="5.14305" a="43.1857" fwhm="0.0318704" res="15071.8" algo="Sum"/><pk mz="480.83844774" i="1143.31" sn="5.31208" a="36.656" fwhm="0.0283941" res="16934.4" algo="Sum"/><pk mz="480.94974940" i="933.072" sn="4.33176" a="31.6175" fwhm="0.0262502" res="18321.7" algo="Sum"/><pk mz="481.20287857" i="1159.67" sn="5.38081" a="39.616" fwhm="0.0294734" res="16326.7" algo="Sum"/><pk mz="481.26089328" i="1061.8" sn="4.92664" a="42.3653" fwhm="0.0392797" res="12252.1" algo="Sum"/><pk mz="481.34674474" i="889.59" sn="4.12849" a="44.3266" fwhm="0.0568189" res="8471.6" algo="Sum"/><pk mz="482.32383101" i="803.571" sn="3.72033" a="27.9279" fwhm="0.0389027" res="12398.2" algo="Sum"/><pk mz="482.35828368" i="995.19" sn="4.60556" a="33.48" fwhm="0.0349787" res="13790.1" algo="Sum"/><pk mz="482.70073824" i="1097.85" sn="5.07618" a="29.816" fwhm="0.0238791" res="20214.3" algo="Sum"/><pk mz="483.34074787" i="927.765" sn="4.27794" a="37.5573" fwhm="0.0897838" res="5383.39" algo="Sum"/><pk mz="483.37871232" i="3606.07" sn="16.6277" a="119.451" fwhm="0.0274937" res="17581.4" algo="Sum"/><pk mz="484.38196994" i="1283.9" sn="5.90472" a="39.9667" fwhm="0.0263328" res="18394.6" algo="Sum"/><pk mz="484.69795922" i="854.557" sn="3.91487" a="23.9922" fwhm="0.0238343" res="20336.1" algo="Sum"/><pk mz="484.78788373" i="1708.92" sn="7.83049" a="48.8286" fwhm="0.0265319" res="18271.9" algo="Sum"/><pk mz="485.30521849" i="817.557" sn="3.74444" a="18.7277" fwhm="0.0579614" res="8372.91" algo="Sum"/><pk mz="485.35744022" i="4379.46" sn="20.0563" a="186.81" fwhm="0.0344305" res="14096.7" algo="Sum"/><pk mz="486.36080424" i="1421.54" sn="6.47367" a="64.5321" fwhm="0.0375625" res="12948" algo="Sum"/><pk mz="486.78463424" i="1742.66" sn="7.91754" a="53.3363" fwhm="0.0265461" res="18337.4" algo="Sum"/><pk mz="486.96570345" i="898.448" sn="4.08339" a="33.2525" fwhm="0.0325789" res="14947.3" algo="Sum"/><pk mz="487.33989079" i="1235.64" sn="5.61259" a="47.5574" fwhm="0.0541582" res="8998.45" algo="Sum"/><pk mz="487.48346333" i="1721.86" sn="7.81463" a="49.3109" fwhm="0.0257539" res="18928.5" algo="Sum"/><pk mz="488.78371340" i="840.141" sn="3.7911" a="28.6213" fwhm="0.0319723" res="15287.7" algo="Sum"/><pk mz="488.87118617" i="1591.37" sn="7.18096" a="58.1398" fwhm="0.0279896" res="17466.2" algo="Sum"/><pk mz="489.31586581" i="809.708" sn="3.65166" a="25.5493" fwhm="0.043622" res="11217.2" algo="Sum"/><pk mz="489.35282701" i="1114.73" sn="5.02727" a="45.7887" fwhm="0.0389649" res="12558.8" algo="Sum"/><pk mz="490.28952191" i="1117.1" sn="4.99702" a="33.0541" fwhm="0.030733" res="15953.2" algo="Sum"/><pk mz="490.73352168" i="872.054" sn="3.89286" a="28.6477" fwhm="0.0291653" res="16825.9" algo="Sum"/><pk mz="490.86653117" i="773.525" sn="3.45296" a="29.7785" fwhm="0.0331796" res="14794.2" algo="Sum"/><pk mz="491.30035087" i="1441.32" sn="6.42659" a="68.7553" fwhm="0.0414142" res="11863.1" algo="Sum"/><pk mz="491.36916480" i="1287.36" sn="5.73982" a="49.9694" fwhm="0.0336628" res="14596.8" algo="Sum"/><pk mz="492.73014344" i="1191.08" sn="5.2565" a="36.1503" fwhm="0.0258819" res="19037.6" algo="Sum"/><pk mz="492.91394859" i="1068.71" sn="4.71" a="44.5343" fwhm="0.0352437" res="13985.9" algo="Sum"/><pk mz="493.32136420" i="1227.98" sn="5.4065" a="60.6288" fwhm="0.0543703" res="9073.36" algo="Sum"/><pk mz="494.32244905" i="1553.22" sn="6.79224" a="61.562" fwhm="0.0310084" res="15941.6" algo="Sum"/><pk mz="494.72705594" i="675.998" sn="2.9527" a="23.027" fwhm="0.0309638" res="15977.6" algo="Sum"/><pk mz="494.81611628" i="1647.68" sn="7.1955" a="60.9881" fwhm="0.0299563" res="16517.9" algo="Sum"/><pk mz="494.91118447" i="782.967" sn="3.41876" a="35.6918" fwhm="0.0386908" res="12791.4" algo="Sum"/><pk mz="495.32706483" i="1014.86" sn="4.42737" a="53.5541" fwhm="0.0611082" res="8105.74" algo="Sum"/><pk mz="496.33808028" i="62489.2" sn="271.604" a="1670.77" fwhm="0.0235388" res="21086" algo="Sum"/><pk mz="496.81346714" i="1353.38" sn="5.87709" a="41.7654" fwhm="0.0296938" res="16731.2" algo="Sum"/><pk mz="496.93963045" i="1597.2" sn="6.93493" a="56.3586" fwhm="0.0288211" res="17242.2" algo="Sum"/><pk mz="497.23454496" i="998.9" sn="4.33251" a="38.1739" fwhm="0.0328655" res="15129.4" algo="Sum"/><pk mz="497.34128950" i="17605.3" sn="76.3502" a="515.928" fwhm="0.0257477" res="19316" algo="Sum"/><pk mz="498.34425206" i="3426.75" sn="14.7966" a="112.481" fwhm="0.0279851" res="17807.5" algo="Sum"/><pk mz="498.67934222" i="784.93" sn="3.38632" a="25.3265" fwhm="0.0284974" res="17499.1" algo="Sum"/><pk mz="498.89894437" i="1218.3" sn="5.25472" a="32.3779" fwhm="0.0277105" res="18004" algo="Sum"/><pk mz="498.93634346" i="1127.46" sn="4.86309" a="39.8555" fwhm="0.0313273" res="15926.6" algo="Sum"/><pk mz="499.37103938" i="4090.81" sn="17.5863" a="120.003" fwhm="0.0316274" res="15789.2" algo="Sum"/><pk mz="500.27413194" i="1070.11" sn="4.59542" a="36.7626" fwhm="0.0305763" res="16361.5" algo="Sum"/><pk mz="500.37502129" i="1270.6" sn="5.45633" a="54.2903" fwhm="0.04239" res="11804.1" algo="Sum"/><pk mz="500.76042942" i="1027.65" sn="4.40867" a="34.96" fwhm="0.0304457" res="16447.6" algo="Sum"/><pk mz="501.33388572" i="2177.87" sn="9.32981" a="77.2832" fwhm="0.0353357" res="14187.7" algo="Sum"/><pk mz="501.38850388" i="3609.85" sn="15.4638" a="123.377" fwhm="0.0288945" res="17352.4" algo="Sum"/><pk mz="501.49821898" i="1485.61" sn="6.36053" a="45.6262" fwhm="0.0278691" res="17994.8" algo="Sum"/><pk mz="502.28951858" i="907.563" sn="3.87551" a="24.2827" fwhm="0.0330243" res="15209.7" algo="Sum"/><pk mz="502.32729259" i="2050.3" sn="8.75525" a="73.2929" fwhm="0.0319946" res="15700.4" algo="Sum"/><pk mz="502.39179241" i="1247.22" sn="5.32591" a="43.8624" fwhm="0.0294365" res="17067" algo="Sum"/><pk mz="502.75778724" i="1064.68" sn="4.53245" a="35.0156" fwhm="0.0286838" res="17527.6" algo="Sum"/><pk mz="503.32801421" i="1399.46" sn="5.95189" a="60.0748" fwhm="0.0475624" res="10582.5" algo="Sum"/><pk mz="503.40122956" i="725.953" sn="3.08701" a="30.4174" fwhm="0.0476458" res="10565.5" algo="Sum"/><pk mz="503.47462265" i="796.421" sn="3.3857" a="23.4378" fwhm="0.040434" res="12451.8" algo="Sum"/><pk mz="503.51289750" i="842.077" sn="3.57968" a="24.3359" fwhm="0.0291095" res="17297.2" algo="Sum"/><pk mz="504.30473849" i="1696.87" sn="7.19195" a="52.4011" fwhm="0.0351831" res="14333.7" algo="Sum"/><pk mz="504.33816502" i="1806.58" sn="7.65128" a="65.4773" fwhm="0.0359257" res="14038.4" algo="Sum"/><pk mz="504.84395536" i="1499.34" sn="6.31779" a="46.8345" fwhm="0.0295042" res="17110.9" algo="Sum"/><pk mz="505.27976065" i="722.945" sn="3.04165" a="30.023" fwhm="0.0405456" res="12462" algo="Sum"/><pk mz="505.34253835" i="1241.02" sn="5.22064" a="49.4597" fwhm="0.0425538" res="11875.4" algo="Sum"/><pk mz="506.35641815" i="1111.81" sn="4.65783" a="48.5466" fwhm="0.0353599" res="14320.1" algo="Sum"/><pk mz="506.71139984" i="719.595" sn="3.00301" a="30.2203" fwhm="0.0278567" res="18190" algo="Sum"/><pk mz="506.84027998" i="847.711" sn="3.53609" a="31.1659" fwhm="0.0305538" res="16588.4" algo="Sum"/><pk mz="507.29215516" i="800.922" sn="3.3366" a="38.343" fwhm="0.0606975" res="8357.71" algo="Sum"/><pk mz="507.35907707" i="1074.62" sn="4.4768" a="64.0671" fwhm="0.0551192" res="9204.76" algo="Sum"/><pk mz="508.37313498" i="1011.88" sn="4.20131" a="35.9062" fwhm="0.0373553" res="13609.1" algo="Sum"/><pk mz="508.70840295" i="1142.61" sn="4.72574" a="37.2428" fwhm="0.0279993" res="18168.6" algo="Sum"/><pk mz="509.31575643" i="1070.51" sn="4.4197" a="56.1695" fwhm="0.0470402" res="10827.2" algo="Sum"/><pk mz="509.36148375" i="3995.55" sn="16.4967" a="145.255" fwhm="0.0294704" res="17283.8" algo="Sum"/><pk mz="510.36018669" i="2060.83" sn="8.479" a="95.1612" fwhm="0.0353627" res="14432.2" algo="Sum"/><pk mz="510.70753117" i="868.937" sn="3.57286" a="27.6009" fwhm="0.0297085" res="17190.6" algo="Sum"/><pk mz="510.78981157" i="956.897" sn="3.93566" a="33.8569" fwhm="0.0308686" res="16547.2" algo="Sum"/><pk mz="511.24965387" i="854.673" sn="3.51389" a="31.7122" fwhm="0.0409491" res="12485" algo="Sum"/><pk mz="511.35841127" i="1055.55" sn="4.33979" a="50.9651" fwhm="0.062202" res="8220.93" algo="Sum"/><pk mz="512.78765377" i="811.159" sn="3.32601" a="35.45" fwhm="0.0360114" res="14239.6" algo="Sum"/><pk mz="512.91110760" i="2334.04" sn="9.56939" a="87.5474" fwhm="0.0306675" res="16724.9" algo="Sum"/><pk mz="513.34766994" i="1133.08" sn="4.64486" a="62.7825" fwhm="0.0537276" res="9554.63" algo="Sum"/><pk mz="514.65435398" i="838.406" sn="3.41902" a="25.5895" fwhm="0.0268939" res="19136.5" algo="Sum"/><pk mz="514.87362112" i="1061.24" sn="4.3265" a="29.3086" fwhm="0.0311259" res="16541.6" algo="Sum"/><pk mz="514.90851560" i="1663.99" sn="6.78329" a="57.5916" fwhm="0.033922" res="15179.2" algo="Sum"/><pk mz="515.35142490" i="1744.33" sn="7.09881" a="73.7328" fwhm="0.0473117" res="10892.7" algo="Sum"/><pk mz="515.41034690" i="19987.4" sn="81.2417" a="578.781" fwhm="0.026168" res="19696.2" algo="Sum"/><pk mz="515.51297095" i="1364.14" sn="5.54228" a="43.394" fwhm="0.0288216" res="17886.3" algo="Sum"/><pk mz="516.30350513" i="2533.89" sn="10.2438" a="80.5733" fwhm="0.0277226" res="18623.9" algo="Sum"/><pk mz="516.34946153" i="799.336" sn="3.23144" a="19.6565" fwhm="0.0358488" res="14403.5" algo="Sum"/><pk mz="516.41349776" i="6933.92" sn="28.0293" a="203.652" fwhm="0.0258691" res="19962.6" algo="Sum"/><pk mz="516.65233217" i="866.562" sn="3.50103" a="27.1621" fwhm="0.0247048" res="20913" algo="Sum"/><pk mz="516.74011585" i="1122.82" sn="4.53522" a="36.2522" fwhm="0.0318051" res="16247.1" algo="Sum"/><pk mz="517.31046712" i="1167.88" sn="4.6978" a="45.2194" fwhm="0.0383066" res="13504.5" algo="Sum"/><pk mz="517.36281802" i="2572.25" sn="10.3486" a="105.958" fwhm="0.0488424" res="10592.5" algo="Sum"/><pk mz="517.41138297" i="2345.51" sn="9.43558" a="86.645" fwhm="0.0417864" res="12382.3" algo="Sum"/><pk mz="518.31944673" i="130414" sn="522.135" a="3415.49" fwhm="0.0228818" res="22652" algo="Sum"/><pk mz="518.73782964" i="1379.21" sn="5.50992" a="50.9774" fwhm="0.0316677" res="16380.7" algo="Sum"/><pk mz="518.92182416" i="1660.27" sn="6.6327" a="58.6833" fwhm="0.0282052" res="18398.1" algo="Sum"/><pk mz="519.32230633" i="35424.8" sn="141.301" a="1028.49" fwhm="0.0256669" res="20233.2" algo="Sum"/><pk mz="520.33527662" i="31320.8" sn="124.175" a="974.69" fwhm="0.0271907" res="19136.5" algo="Sum"/><pk mz="520.73627805" i="919.481" sn="3.63972" a="33.2319" fwhm="0.0327925" res="15879.8" algo="Sum"/><pk mz="520.81723468" i="819.618" sn="3.24426" a="28.5931" fwhm="0.0440068" res="11834.9" algo="Sum"/><pk mz="520.91928616" i="1170.57" sn="4.6321" a="48.4641" fwhm="0.0361599" res="14406" algo="Sum"/><pk mz="521.33965315" i="9263.2" sn="36.5669" a="297.378" fwhm="0.0281149" res="18543.2" algo="Sum"/><pk mz="522.35168318" i="13879.1" sn="54.5054" a="440.809" fwhm="0.027062" res="19302" algo="Sum"/><pk mz="522.59611765" i="893.233" sn="3.50802" a="31.3404" fwhm="0.0288671" res="18103.5" algo="Sum"/><pk mz="522.68680948" i="772.96" sn="3.03524" a="26.0158" fwhm="0.0304329" res="17175.1" algo="Sum"/><pk mz="522.93333819" i="932.213" sn="3.65988" a="41.772" fwhm="0.0381466" res="13708.5" algo="Sum"/><pk mz="523.29673970" i="831.943" sn="3.25987" a="25.5882" fwhm="0.0400131" res="13078.1" algo="Sum"/><pk mz="523.35706690" i="4637.92" sn="18.1731" a="193.886" fwhm="0.0361037" res="14495.9" algo="Sum"/><pk mz="524.27340218" i="1103.54" sn="4.31831" a="49.0014" fwhm="0.0336701" res="15570.9" algo="Sum"/><pk mz="524.36812849" i="20542" sn="80.3617" a="620.824" fwhm="0.0272395" res="19250.3" algo="Sum"/><pk mz="524.68366615" i="1322.29" sn="5.17163" a="43.3825" fwhm="0.0292023" res="17967.2" algo="Sum"/><pk mz="525.28480904" i="1526.15" sn="5.96596" a="52.5303" fwhm="0.0403791" res="13008.8" algo="Sum"/><pk mz="525.33674514" i="2878.3" sn="11.2498" a="67.3898" fwhm="0.0266614" res="19704" algo="Sum"/><pk mz="525.37078783" i="6946.38" sn="27.1518" a="258.241" fwhm="0.0327002" res="16066.3" algo="Sum"/><pk mz="526.29014341" i="759.701" sn="2.96181" a="32.5082" fwhm="0.0365582" res="14396" algo="Sum"/><pk mz="526.33701407" i="979.199" sn="3.81755" a="29.4254" fwhm="0.0377734" res="13934.1" algo="Sum"/><pk mz="526.37384137" i="1549.97" sn="6.04278" a="61.6189" fwhm="0.0406436" res="12951" algo="Sum"/><pk mz="526.68062663" i="1144.57" sn="4.45897" a="35.792" fwhm="0.0258889" res="20343.9" algo="Sum"/><pk mz="526.76906060" i="1264.38" sn="4.92549" a="54.65" fwhm="0.0332761" res="15830.3" algo="Sum"/><pk mz="527.30442079" i="717.192" sn="2.7849" a="17.2991" fwhm="0.0320345" res="16460.5" algo="Sum"/><pk mz="527.33084466" i="928.907" sn="3.60698" a="39.2464" fwhm="0.0547259" res="9635.85" algo="Sum"/><pk mz="527.38382647" i="703.277" sn="2.73145" a="42.9319" fwhm="0.0464861" res="11345" algo="Sum"/><pk mz="528.33833348" i="681.082" sn="2.63603" a="25.3889" fwhm="0.0381402" res="13852.5" algo="Sum"/><pk mz="528.76561433" i="1500.54" sn="5.79617" a="53.9358" fwhm="0.0315375" res="16766.2" algo="Sum"/><pk mz="528.88330076" i="1538.3" sn="5.9306" a="56.7109" fwhm="0.0352375" res="15009.1" algo="Sum"/><pk mz="528.94950835" i="795.193" sn="3.06654" a="30.5819" fwhm="0.0337959" res="15651.3" algo="Sum"/><pk mz="529.33854365" i="789.295" sn="3.04212" a="47.5583" fwhm="0.0705955" res="7498.19" algo="Sum"/><pk mz="529.52898838" i="1150.05" sn="4.43254" a="38.4152" fwhm="0.0286981" res="18451.7" algo="Sum"/><pk mz="530.35408295" i="1357.33" sn="5.21339" a="51.9638" fwhm="0.0341099" res="15548.4" algo="Sum"/><pk mz="530.76461679" i="895.007" sn="3.42368" a="34.6736" fwhm="0.0417861" res="12701.9" algo="Sum"/><pk mz="530.88069602" i="1189.02" sn="4.54916" a="50.1646" fwhm="0.0403566" res="13154.7" algo="Sum"/><pk mz="531.34737378" i="1916.5" sn="7.3271" a="80.365" fwhm="0.0470041" res="11304.3" algo="Sum"/><pk mz="531.40384522" i="5004.02" sn="19.134" a="168.044" fwhm="0.0288397" res="18426.2" algo="Sum"/><pk mz="531.50435202" i="789.905" sn="3.01845" a="26.2962" fwhm="0.0473974" res="11213.8" algo="Sum"/><pk mz="531.54195347" i="771.195" sn="2.94479" a="27.767" fwhm="0.0366953" res="14485.3" algo="Sum"/><pk mz="532.27797605" i="793.174" sn="3.02103" a="31.5368" fwhm="0.0371002" res="14347.1" algo="Sum"/><pk mz="532.33541377" i="2416.64" sn="9.20271" a="105.096" fwhm="0.0366508" res="14524.5" algo="Sum"/><pk mz="532.41046433" i="1926.17" sn="7.32425" a="43.7408" fwhm="0.0286522" res="18581.8" algo="Sum"/><pk mz="532.43295378" i="2323.47" sn="8.82927" a="84.6305" fwhm="0.0398964" res="13345.4" algo="Sum"/><pk mz="532.71492505" i="1236.38" sn="4.68622" a="45.0406" fwhm="0.0277898" res="19169.4" algo="Sum"/><pk mz="532.96197962" i="1143.18" sn="4.33155" a="41.2523" fwhm="0.0307343" res="17341" algo="Sum"/><pk mz="533.34049956" i="1606.77" sn="6.07909" a="82.4662" fwhm="0.0506575" res="10528.4" algo="Sum"/><pk mz="533.39173251" i="1129.77" sn="4.26984" a="41.0804" fwhm="0.0486815" res="10956.8" algo="Sum"/><pk mz="533.43796418" i="1120.22" sn="4.23138" a="47.7596" fwhm="0.0436936" res="12208.6" algo="Sum"/><pk mz="534.29228036" i="36397" sn="136.871" a="1104.13" fwhm="0.0259355" res="20600.8" algo="Sum"/><pk mz="534.39201993" i="709.833" sn="2.66932" a="23.4286" fwhm="0.0398389" res="13413.8" algo="Sum"/><pk mz="534.71155431" i="1711.13" sn="6.43023" a="60.2523" fwhm="0.0287384" res="18606.2" algo="Sum"/><pk mz="534.89392284" i="1793.03" sn="6.73896" a="67.1001" fwhm="0.0321746" res="16624.7" algo="Sum"/><pk mz="535.29535487" i="9935.15" sn="37.337" a="329.782" fwhm="0.0285897" res="18723.4" algo="Sum"/><pk mz="535.37544036" i="3918.75" sn="14.727" a="152.616" fwhm="0.0312011" res="17158.9" algo="Sum"/><pk mz="536.29364060" i="4348.08" sn="16.3256" a="161.258" fwhm="0.0309424" res="17332" algo="Sum"/><pk mz="536.37903900" i="1493.13" sn="5.60616" a="70.9728" fwhm="0.0367163" res="14608.7" algo="Sum"/><pk mz="536.70943952" i="1362.67" sn="5.10672" a="48.316" fwhm="0.0303682" res="17673.4" algo="Sum"/><pk mz="536.79790287" i="1523.01" sn="5.7072" a="62.213" fwhm="0.0335797" res="15985.8" algo="Sum"/><pk mz="536.89197754" i="1481.77" sn="5.55127" a="62.8422" fwhm="0.0348324" res="15413.6" algo="Sum"/><pk mz="537.29703472" i="1639.24" sn="6.14131" a="58.8245" fwhm="0.0478405" res="11231" algo="Sum"/><pk mz="537.39230811" i="622355" sn="2331.19" a="12297.3" fwhm="0.0169565" res="31692.3" algo="Sum"/><pk mz="538.39504743" i="181939" sn="679.838" a="4737.05" fwhm="0.0222108" res="24240.3" algo="Sum"/><pk mz="538.79505033" i="1393.52" sn="5.20457" a="57.6002" fwhm="0.0380365" res="14165.2" algo="Sum"/><pk mz="538.90176839" i="827.549" sn="3.08853" a="48.9785" fwhm="0.0604414" res="8916.11" algo="Sum"/><pk mz="538.97938296" i="877.602" sn="3.27485" a="37.9904" fwhm="0.0342924" res="15717.2" algo="Sum"/><pk mz="539.28731978" i="719.696" sn="2.68403" a="29.603" fwhm="0.0488312" res="11043.9" algo="Sum"/><pk mz="539.39385139" i="53272.5" sn="198.723" a="1806.72" fwhm="0.0290389" res="18574.9" algo="Sum"/><pk mz="540.30265289" i="1594.47" sn="5.92542" a="61.322" fwhm="0.0336844" res="16040.1" algo="Sum"/><pk mz="540.39398058" i="12365" sn="45.9512" a="436.97" fwhm="0.031535" res="17136.3" algo="Sum"/><pk mz="540.65675924" i="1051.51" sn="3.90747" a="34.1663" fwhm="0.0299083" res="18077.2" algo="Sum"/><pk mz="540.79075849" i="724.532" sn="2.68858" a="31.4732" fwhm="0.0512891" res="10544" algo="Sum"/><pk mz="541.25815315" i="1438.23" sn="5.33203" a="50.0332" fwhm="0.0334127" res="16199.2" algo="Sum"/><pk mz="541.33106476" i="1269.83" sn="4.70771" a="35.9522" fwhm="0.041294" res="13109.2" algo="Sum"/><pk mz="541.39194688" i="3076.2" sn="11.4031" a="141.597" fwhm="0.0392469" res="13794.5" algo="Sum"/><pk mz="542.31807249" i="56908.1" sn="210.115" a="1599.63" fwhm="0.0255102" res="21258.9" algo="Sum"/><pk mz="542.65360137" i="921.498" sn="3.40006" a="33.1882" fwhm="0.0311372" res="17427.8" algo="Sum"/><pk mz="542.74321057" i="1540.5" sn="5.68377" a="54.8555" fwhm="0.0325531" res="16672.6" algo="Sum"/><pk mz="543.32102379" i="16788.2" sn="61.8456" a="535.027" fwhm="0.0273247" res="19883.9" algo="Sum"/><pk mz="543.39604185" i="1293.89" sn="4.76591" a="45.4673" fwhm="0.0444502" res="12224.8" algo="Sum"/><pk mz="543.43823547" i="767.685" sn="2.82634" a="24.505" fwhm="0.0366287" res="14836.4" algo="Sum"/><pk mz="543.54265288" i="944.454" sn="3.46961" a="30.9924" fwhm="0.0293952" res="18490.8" algo="Sum"/><pk mz="544.33304299" i="30939.8" sn="113.493" a="946.346" fwhm="0.0277633" res="19606.2" algo="Sum"/><pk mz="544.74041643" i="2100.06" sn="7.69209" a="70.8157" fwhm="0.0258909" res="21039.9" algo="Sum"/><pk mz="544.80488833" i="1017.05" sn="3.72526" a="43.2904" fwhm="0.0559058" res="9745.06" algo="Sum"/><pk mz="544.85115288" i="755.237" sn="2.7663" a="26.8951" fwhm="0.0443495" res="12285.4" algo="Sum"/><pk mz="544.92178053" i="810.236" sn="2.96697" a="34.8906" fwhm="0.0385581" res="14132.5" algo="Sum"/><pk mz="545.33667183" i="8969.09" sn="32.756" a="326.041" fwhm="0.0304045" res="17936" algo="Sum"/><pk mz="545.41315477" i="991.517" sn="3.61505" a="46.5437" fwhm="0.0503741" res="10827.3" algo="Sum"/><pk mz="546.34872457" i="40903.6" sn="148.903" a="1234.89" fwhm="0.0270136" res="20224.9" algo="Sum"/><pk mz="546.73732668" i="1192.73" sn="4.34189" a="41.7106" fwhm="0.0309579" res="17660.7" algo="Sum"/><pk mz="546.82653571" i="1634.24" sn="5.94889" a="76.0807" fwhm="0.0378164" res="14460" algo="Sum"/><pk mz="547.35231201" i="12340.5" sn="44.8419" a="433.679" fwhm="0.0302306" res="18105.9" algo="Sum"/><pk mz="548.27132298" i="831.544" sn="3.01865" a="30.0308" fwhm="0.0395673" res="13856.7" algo="Sum"/><pk mz="548.30931447" i="955.432" sn="3.46895" a="26.6662" fwhm="0.0402301" res="13629.3" algo="Sum"/><pk mz="548.35634261" i="2660.14" sn="9.66043" a="119.773" fwhm="0.0403704" res="13583.1" algo="Sum"/><pk mz="548.68878023" i="847.542" sn="3.07468" a="31.0638" fwhm="0.0329427" res="16655.8" algo="Sum"/><pk mz="548.82461869" i="1207.78" sn="4.37929" a="51.931" fwhm="0.0395826" res="13865.3" algo="Sum"/><pk mz="548.93426702" i="692.244" sn="2.50994" a="30.5932" fwhm="0.0372473" res="14737.6" algo="Sum"/><pk mz="549.32084372" i="720.691" sn="2.61298" a="26.2198" fwhm="0.0466866" res="11766.1" algo="Sum"/><pk mz="549.36829573" i="1240.87" sn="4.49881" a="67.2748" fwhm="0.0689322" res="7969.69" algo="Sum"/><pk mz="550.28691136" i="680.594" sn="2.46262" a="27.9085" fwhm="0.0517683" res="10629.8" algo="Sum"/><pk mz="550.37902347" i="712.313" sn="2.57693" a="36.0873" fwhm="0.0645207" res="8530.28" algo="Sum"/><pk mz="550.62373702" i="1168.04" sn="4.22348" a="46.4608" fwhm="0.0332255" res="16572.3" algo="Sum"/><pk mz="550.68589842" i="1247.89" sn="4.51161" a="43.2403" fwhm="0.0310869" res="17714.4" algo="Sum"/><pk mz="550.86861914" i="1133.95" sn="4.09661" a="52.7344" fwhm="0.0422194" res="13047.8" algo="Sum"/><pk mz="551.34998395" i="3491.78" sn="12.5977" a="133.622" fwhm="0.0336666" res="16376.8" algo="Sum"/><pk mz="551.40327320" i="1674.45" sn="6.0393" a="64.7321" fwhm="0.0463353" res="11900.3" algo="Sum"/><pk mz="552.35351513" i="1329.47" sn="4.78254" a="54.8366" fwhm="0.0359138" res="15380" algo="Sum"/><pk mz="552.40445021" i="871.142" sn="3.13379" a="32.6475" fwhm="0.0457277" res="12080.3" algo="Sum"/><pk mz="552.68400062" i="877.067" sn="3.15386" a="34.0628" fwhm="0.0364277" res="15172.1" algo="Sum"/><pk mz="552.77206400" i="1651.26" sn="5.9267" a="68.7993" fwhm="0.0327676" res="16869.5" algo="Sum"/><pk mz="552.86654393" i="1104.14" sn="3.96196" a="57.7599" fwhm="0.0426851" res="12952.2" algo="Sum"/><pk mz="553.36650560" i="421196" sn="1510.86" a="10661.1" fwhm="0.0212481" res="26043.2" algo="Sum"/><pk mz="553.45115252" i="9755.02" sn="34.9862" a="424.687" fwhm="0.0450524" res="12284.6" algo="Sum"/><pk mz="554.36906972" i="131976" sn="472.222" a="4161.88" fwhm="0.0271953" res="20384.8" algo="Sum"/><pk mz="554.45512493" i="4695.53" sn="16.8051" a="211.346" fwhm="0.0424337" res="13066.4" algo="Sum"/><pk mz="554.76852529" i="1673.04" sn="5.9731" a="60.3725" fwhm="0.0369489" res="15014.5" algo="Sum"/><pk mz="554.89363662" i="1042.45" sn="3.72252" a="41.7552" fwhm="0.0512042" res="10836.9" algo="Sum"/><pk mz="554.94752729" i="828.892" sn="2.95993" a="33.1178" fwhm="0.0521332" res="10644.8" algo="Sum"/><pk mz="555.06774717" i="1100.52" sn="3.92879" a="48.1643" fwhm="0.031221" res="17778.7" algo="Sum"/><pk mz="555.36551304" i="64673.6" sn="230.826" a="2259.42" fwhm="0.0304904" res="18214.5" algo="Sum"/><pk mz="555.79458226" i="831.248" sn="2.96746" a="32.6828" fwhm="0.0435421" res="12764.5" algo="Sum"/><pk mz="556.29463252" i="839.716" sn="2.99216" a="24.1569" fwhm="0.0338065" res="16455.3" algo="Sum"/><pk mz="556.36667395" i="17857" sn="63.6228" a="641.12" fwhm="0.031467" res="17681" algo="Sum"/><pk mz="556.63473343" i="697.476" sn="2.4803" a="25.7317" fwhm="0.0337806" res="16477.9" algo="Sum"/><pk mz="556.76544098" i="927.696" sn="3.29891" a="33.9687" fwhm="0.03953" res="14084.6" algo="Sum"/><pk mz="556.79802213" i="975.916" sn="3.4704" a="34.4825" fwhm="0.0471562" res="11807.5" algo="Sum"/><pk mz="556.85572884" i="1380.13" sn="4.90895" a="49.8402" fwhm="0.0465688" res="11957.7" algo="Sum"/><pk mz="556.89169221" i="1075.3" sn="3.82514" a="36.7407" fwhm="0.0365203" res="15248.8" algo="Sum"/><pk mz="557.30486766" i="908.118" sn="3.22774" a="32.0982" fwhm="0.0400586" res="13912.2" algo="Sum"/><pk mz="557.36629556" i="4924.22" sn="17.4911" a="205.487" fwhm="0.0358448" res="15549.5" algo="Sum"/><pk mz="557.43215951" i="696.14" sn="2.47146" a="35.1715" fwhm="0.0591182" res="9429.11" algo="Sum"/><pk mz="557.55842930" i="963.67" sn="3.42126" a="38.1215" fwhm="0.0359921" res="15491.1" algo="Sum"/><pk mz="558.29107382" i="15706.6" sn="55.5654" a="500.688" fwhm="0.0276642" res="20181" algo="Sum"/><pk mz="558.36380784" i="1513.01" sn="5.35259" a="69.4667" fwhm="0.0499149" res="11186.3" algo="Sum"/><pk mz="558.71602061" i="1034.54" sn="3.65686" a="45.3942" fwhm="0.0368959" res="15143" algo="Sum"/><pk mz="558.81343070" i="766.227" sn="2.70904" a="34.824" fwhm="0.0435035" res="12845.3" algo="Sum"/><pk mz="558.85116881" i="770.769" sn="2.7251" a="26.5351" fwhm="0.0370616" res="15079" algo="Sum"/><pk mz="559.29473970" i="4863.6" sn="17.1939" a="178.964" fwhm="0.0300967" res="18583.2" algo="Sum"/><pk mz="559.37604969" i="1016.08" sn="3.59208" a="31.4137" fwhm="0.0429757" res="13016.1" algo="Sum"/><pk mz="559.38775579" i="974.229" sn="3.44412" a="45.1144" fwhm="0.0473722" res="11808.4" algo="Sum"/><pk mz="559.57214745" i="690.61" sn="2.44067" a="28.4303" fwhm="0.0386236" res="14487.8" algo="Sum"/><pk mz="560.30487105" i="8256.56" sn="29.1521" a="285.716" fwhm="0.0308996" res="18133.1" algo="Sum"/><pk mz="560.71482984" i="1276.99" sn="4.50657" a="53.9901" fwhm="0.0339146" res="16533.2" algo="Sum"/><pk mz="561.30845343" i="2620.06" sn="9.25084" a="111.847" fwhm="0.0345516" res="16245.5" algo="Sum"/><pk mz="561.40596437" i="1586.29" sn="5.60082" a="80.8509" fwhm="0.0490927" res="11435.6" algo="Sum"/><pk mz="562.32168287" i="10976.6" sn="38.6461" a="394.993" fwhm="0.0300135" res="18735.6" algo="Sum"/><pk mz="562.40572840" i="778.383" sn="2.7407" a="37.6445" fwhm="0.048452" res="11607.5" algo="Sum"/><pk mz="562.71130048" i="828.512" sn="2.91528" a="32.8571" fwhm="0.0354624" res="15867.8" algo="Sum"/><pk mz="562.80085295" i="1801.23" sn="6.33711" a="77.0248" fwhm="0.0316268" res="17795.1" algo="Sum"/><pk mz="563.32557115" i="3526.07" sn="12.3945" a="152.069" fwhm="0.0321335" res="17530.8" algo="Sum"/><pk mz="563.42310946" i="1029.61" sn="3.61967" a="33.7024" fwhm="0.046809" res="12036.6" algo="Sum"/><pk mz="564.31978141" i="1817.07" sn="6.36484" a="88.6334" fwhm="0.0466615" res="12093.9" algo="Sum"/><pk mz="564.79628005" i="1314.75" sn="4.59959" a="53.9565" fwhm="0.0394351" res="14322.2" algo="Sum"/><pk mz="565.32889976" i="748.232" sn="2.61656" a="19.8398" fwhm="0.0375107" res="15071.1" algo="Sum"/><pk mz="565.36878430" i="793.057" sn="2.77331" a="20.8625" fwhm="0.0375116" res="15071.8" algo="Sum"/><pk mz="565.42089685" i="9757.25" sn="34.1127" a="339.588" fwhm="0.0297973" res="18975.6" algo="Sum"/><pk mz="566.31673935" i="9084.49" sn="31.7058" a="315.443" fwhm="0.028948" res="19563.3" algo="Sum"/><pk mz="566.42361061" i="3768.69" sn="13.1534" a="132.304" fwhm="0.0308251" res="18375.4" algo="Sum"/><pk mz="566.66274427" i="1033.8" sn="3.60658" a="38.2141" fwhm="0.0315433" res="17964.6" algo="Sum"/><pk mz="566.78796372" i="1008.75" sn="3.51919" a="45.6857" fwhm="0.0392173" res="14452.5" algo="Sum"/><pk mz="566.88212004" i="1098.65" sn="3.83323" a="46.7211" fwhm="0.0367894" res="15408.9" algo="Sum"/><pk mz="567.34295597" i="5344.92" sn="18.6236" a="233.074" fwhm="0.0443536" res="12791.4" algo="Sum"/><pk mz="567.41596099" i="1909.42" sn="6.65333" a="91.7826" fwhm="0.0561575" res="10104" algo="Sum"/><pk mz="568.33609515" i="4744.09" sn="16.49" a="211.948" fwhm="0.0383754" res="14809.9" algo="Sum"/><pk mz="568.40665314" i="904.216" sn="3.14262" a="45.1861" fwhm="0.0487601" res="11657.2" algo="Sum"/><pk mz="568.66173543" i="929.456" sn="3.22788" a="35.5141" fwhm="0.0339745" res="16737.9" algo="Sum"/><pk mz="568.74557381" i="1177.79" sn="4.09075" a="45.1881" fwhm="0.0384032" res="14809.9" algo="Sum"/><pk mz="568.80119170" i="686.409" sn="2.38408" a="26.8348" fwhm="0.0528395" res="10764.7" algo="Sum"/><pk mz="569.35968645" i="71080.7" sn="246.381" a="2166.61" fwhm="0.0271061" res="21004.9" algo="Sum"/><pk mz="569.42682561" i="11048.6" sn="38.2583" a="411.05" fwhm="0.0343205" res="16591.5" algo="Sum"/><pk mz="569.80610998" i="682.028" sn="2.36034" a="35.0023" fwhm="0.0512026" res="11128.5" algo="Sum"/><pk mz="570.36265151" i="24493.1" sn="84.7173" a="796.973" fwhm="0.0294221" res="19385.5" algo="Sum"/><pk mz="570.43017715" i="4379.75" sn="15.1488" a="165.071" fwhm="0.0354054" res="16111.4" algo="Sum"/><pk mz="570.74249686" i="1211.26" sn="4.18984" a="50.021" fwhm="0.0382614" res="14916.9" algo="Sum"/><pk mz="570.80169949" i="677.649" sn="2.34369" a="23.0813" fwhm="0.0471143" res="12115.3" algo="Sum"/><pk mz="570.86592815" i="1732.55" sn="5.99147" a="76.7095" fwhm="0.0393353" res="14512.8" algo="Sum"/><pk mz="571.35940164" i="11831.8" sn="40.8645" a="428.857" fwhm="0.0323731" res="17649.2" algo="Sum"/><pk mz="571.42810357" i="2068.85" sn="7.1455" a="77.1182" fwhm="0.0437289" res="13067.5" algo="Sum"/><pk mz="572.36160233" i="3934.24" sn="13.5776" a="152.497" fwhm="0.0328178" res="17440.6" algo="Sum"/><pk mz="572.43036676" i="705.317" sn="2.4344" a="30.7735" fwhm="0.050678" res="11295.4" algo="Sum"/><pk mz="572.73839913" i="761.993" sn="2.62821" a="33.4601" fwhm="0.0513898" res="11145" algo="Sum"/><pk mz="572.82985557" i="1437.63" sn="4.95866" a="43.5999" fwhm="0.0355938" res="16093.5" algo="Sum"/><pk mz="572.86190338" i="1891.5" sn="6.52507" a="67.9355" fwhm="0.0374334" res="15303.5" algo="Sum"/><pk mz="573.36256713" i="1437.01" sn="4.9587" a="75.0404" fwhm="0.0491165" res="11673.5" algo="Sum"/><pk mz="573.42943672" i="900.317" sn="3.10673" a="48.4074" fwhm="0.0653086" res="8780.31" algo="Sum"/><pk mz="574.37461615" i="679.083" sn="2.34158" a="38.1849" fwhm="0.0684691" res="8388.81" algo="Sum"/><pk mz="574.69571253" i="936.094" sn="3.2258" a="39.8343" fwhm="0.0429503" res="13380.5" algo="Sum"/><pk mz="574.82485121" i="798.281" sn="2.75018" a="28.3914" fwhm="0.0477283" res="12043.7" algo="Sum"/><pk mz="574.86210096" i="869.946" sn="2.99708" a="39.7195" fwhm="0.0472559" res="12164.9" algo="Sum"/><pk mz="575.38533667" i="1003.45" sn="3.45502" a="47.6445" fwhm="0.0566462" res="10157.5" algo="Sum"/><pk mz="575.45361542" i="865.235" sn="2.97914" a="36.2402" fwhm="0.0438554" res="13121.6" algo="Sum"/><pk mz="576.27521798" i="2810.14" sn="9.65457" a="103.942" fwhm="0.0310305" res="18571.2" algo="Sum"/><pk mz="576.46152142" i="791.881" sn="2.71936" a="35.3708" fwhm="0.0481071" res="11982.9" algo="Sum"/><pk mz="576.69194229" i="1368.67" sn="4.69847" a="56.5518" fwhm="0.0373034" res="15459.5" algo="Sum"/><pk mz="576.87669182" i="1367.05" sn="4.68357" a="64.7323" fwhm="0.0348457" res="16555.2" algo="Sum"/><pk mz="577.27939861" i="899.549" sn="3.08084" a="42.0777" fwhm="0.0397847" res="14510.1" algo="Sum"/><pk mz="577.38042241" i="844.784" sn="2.89343" a="48.3221" fwhm="0.0588015" res="9819.15" algo="Sum"/><pk mz="577.46948750" i="678.975" sn="2.32532" a="33.6288" fwhm="0.0589885" res="9789.53" algo="Sum"/><pk mz="578.27382716" i="1257.59" sn="4.29962" a="57.4298" fwhm="0.03201" res="18065.4" algo="Sum"/><pk mz="578.69133493" i="1124.3" sn="3.84344" a="45.4426" fwhm="0.0374066" res="15470.3" algo="Sum"/><pk mz="578.77726733" i="1208.69" sn="4.13303" a="61.9406" fwhm="0.0445177" res="13001.1" algo="Sum"/><pk mz="578.87389643" i="1359.38" sn="4.64928" a="62.9592" fwhm="0.0366846" res="15779.8" algo="Sum"/><pk mz="579.28607857" i="1706.65" sn="5.83066" a="77.9854" fwhm="0.0354323" res="16349.1" algo="Sum"/><pk mz="579.39281868" i="771.609" sn="2.63589" a="13.0863" fwhm="0.018987" res="30515.2" algo="Sum"/><pk mz="579.42896201" i="1098.18" sn="3.75148" a="50.9475" fwhm="0.0588206" res="9850.78" algo="Sum"/><pk mz="580.28971597" i="925.591" sn="3.15704" a="45.3633" fwhm="0.0424381" res="13673.8" algo="Sum"/><pk mz="580.77306979" i="1001.55" sn="3.41092" a="36.4995" fwhm="0.0431839" res="13448.8" algo="Sum"/><pk mz="580.88539903" i="899.959" sn="3.06493" a="33.1597" fwhm="0.0412224" res="14091.5" algo="Sum"/><pk mz="581.39582833" i="7370.4" sn="25.0625" a="295.727" fwhm="0.0369696" res="15726.3" algo="Sum"/><pk mz="582.28994086" i="2813.05" sn="9.54137" a="110.684" fwhm="0.0323136" res="18020" algo="Sum"/><pk mz="582.39945355" i="2800.57" sn="9.48662" a="110.178" fwhm="0.0370951" res="15700.2" algo="Sum"/><pk mz="582.63863987" i="1146.21" sn="3.88205" a="43.8266" fwhm="0.0315079" res="18491.8" algo="Sum"/><pk mz="582.85853729" i="1016.15" sn="3.4411" a="34.8983" fwhm="0.0496205" res="11746.3" algo="Sum"/><pk mz="583.21238039" i="1193.22" sn="4.0401" a="32.0801" fwhm="0.0294501" res="19803.4" algo="Sum"/><pk mz="583.24893754" i="3266.95" sn="11.0615" a="114.452" fwhm="0.0320699" res="18186.8" algo="Sum"/><pk mz="583.31839203" i="3430.8" sn="11.6163" a="150.224" fwhm="0.0387378" res="15058.1" algo="Sum"/><pk mz="583.39114330" i="1990.85" sn="6.74077" a="107.398" fwhm="0.0544972" res="10705" algo="Sum"/><pk mz="583.46108333" i="865.344" sn="2.92992" a="36.812" fwhm="0.044686" res="13056.9" algo="Sum"/><pk mz="584.25282624" i="1612.98" sn="5.45656" a="56.1664" fwhm="0.0349526" res="16715.6" algo="Sum"/><pk mz="584.31770574" i="1612.95" sn="5.45647" a="83.0565" fwhm="0.0532217" res="10978.9" algo="Sum"/><pk mz="584.39313318" i="818.055" sn="2.7676" a="48.721" fwhm="0.0603361" res="9685.63" algo="Sum"/><pk mz="584.63719343" i="1171.53" sn="3.96155" a="41.4312" fwhm="0.0308979" res="18921.6" algo="Sum"/><pk mz="584.72426848" i="1303.49" sn="4.40776" a="70.3979" fwhm="0.0374664" res="15606.6" algo="Sum"/><pk mz="585.27144236" i="2874.63" sn="9.71229" a="121.545" fwhm="0.0476525" res="12282.1" algo="Sum"/><pk mz="585.33493460" i="17268.9" sn="58.3617" a="674.265" fwhm="0.0320004" res="18291.5" algo="Sum"/><pk mz="585.44533026" i="831.96" sn="2.81191" a="22.5916" fwhm="0.0426785" res="13717.6" algo="Sum"/><pk mz="586.30414557" i="4543.4" sn="15.3443" a="129.207" fwhm="0.0328502" res="17847.8" algo="Sum"/><pk mz="586.33702538" i="6407.61" sn="21.6403" a="266.12" fwhm="0.0451527" res="12985.7" algo="Sum"/><pk mz="586.63237508" i="712.351" sn="2.40448" a="30.5419" fwhm="0.0370763" res="15822.3" algo="Sum"/><pk mz="586.72136996" i="1572.22" sn="5.30591" a="63.9142" fwhm="0.0367701" res="15956.5" algo="Sum"/><pk mz="586.83933034" i="1489.98" sn="5.02806" a="64.5271" fwhm="0.0400414" res="14655.8" algo="Sum"/><pk mz="586.90314336" i="766.136" sn="2.58539" a="34.6512" fwhm="0.0424094" res="13839" algo="Sum"/><pk mz="587.33432620" i="4151.95" sn="13.9998" a="199.404" fwhm="0.0430755" res="13635" algo="Sum"/><pk mz="587.39807312" i="763.495" sn="2.57439" a="23.8171" fwhm="0.0430153" res="13655.6" algo="Sum"/><pk mz="588.33644207" i="1470.88" sn="4.94843" a="72.2844" fwhm="0.0450792" res="13051.2" algo="Sum"/><pk mz="588.40347065" i="846.984" sn="2.8495" a="41.828" fwhm="0.0517953" res="11360.2" algo="Sum"/><pk mz="588.71979665" i="1132.87" sn="3.80847" a="50.8767" fwhm="0.0414419" res="14205.9" algo="Sum"/><pk mz="588.76480339" i="843.417" sn="2.83461" a="31.4802" fwhm="0.0476172" res="12364.5" algo="Sum"/><pk mz="588.83349815" i="1472.79" sn="4.94703" a="63.5709" fwhm="0.0479285" res="12285.7" algo="Sum"/><pk mz="589.33662093" i="697.186" sn="2.3423" a="42.1287" fwhm="0.0516146" res="11418" algo="Sum"/><pk mz="589.41071976" i="997.029" sn="3.3498" a="43.6697" fwhm="0.0493606" res="11940.9" algo="Sum"/><pk mz="589.47113760" i="729.779" sn="2.45188" a="30.7199" fwhm="0.0429345" res="13729.6" algo="Sum"/><pk mz="590.31530399" i="3530.67" sn="11.8375" a="147.407" fwhm="0.0325111" res="18157.3" algo="Sum"/><pk mz="590.58535198" i="809.692" sn="2.71703" a="33.9757" fwhm="0.0381546" res="15478.8" algo="Sum"/><pk mz="590.67006400" i="1003.85" sn="3.36767" a="40.9874" fwhm="0.0341891" res="17276.6" algo="Sum"/><pk mz="590.79794128" i="739.503" sn="2.48125" a="29.3925" fwhm="0.0527257" res="11205.1" algo="Sum"/><pk mz="590.83701364" i="974.351" sn="3.26984" a="45.6333" fwhm="0.0423205" res="13961" algo="Sum"/><pk mz="590.91825201" i="807.426" sn="2.71042" a="38.5118" fwhm="0.0488193" res="12104.2" algo="Sum"/><pk mz="591.31899824" i="1500.26" sn="5.03066" a="68.086" fwhm="0.0388635" res="15215.3" algo="Sum"/><pk mz="591.43528201" i="707.641" sn="2.37358" a="37.021" fwhm="0.0719386" res="8221.39" algo="Sum"/><pk mz="592.24972036" i="835.494" sn="2.79957" a="36.1199" fwhm="0.0352598" res="16796.7" algo="Sum"/><pk mz="592.32906385" i="1015.45" sn="3.40233" a="62.4069" fwhm="0.0497654" res="11902.4" algo="Sum"/><pk mz="592.66704923" i="1647.64" sn="5.52204" a="64.6092" fwhm="0.0331236" res="17892.6" algo="Sum"/><pk mz="592.78929123" i="691.827" sn="2.31869" a="21.5667" fwhm="0.0364617" res="16257.9" algo="Sum"/><pk mz="592.84859690" i="1790.38" sn="5.99972" a="75.5098" fwhm="0.0350312" res="16923.4" algo="Sum"/><pk mz="593.33487910" i="782.358" sn="2.61652" a="57.2048" fwhm="0.0589453" res="10065.9" algo="Sum"/><pk mz="593.44560808" i="696.479" sn="2.32518" a="29.6872" fwhm="0.0566442" res="10476.7" algo="Sum"/><pk mz="594.36962401" i="810.077" sn="2.69647" a="30.9647" fwhm="0.0420041" res="14150.3" algo="Sum"/><pk mz="594.66473820" i="1471.2" sn="4.89665" a="50.0325" fwhm="0.0340185" res="17480.6" algo="Sum"/><pk mz="594.75371892" i="1594.58" sn="5.30572" a="73.8257" fwhm="0.0360822" res="16483.3" algo="Sum"/><pk mz="594.84658026" i="1713.53" sn="5.70352" a="80.0412" fwhm="0.0386732" res="15381.4" algo="Sum"/><pk mz="595.34729632" i="1401.16" sn="4.64742" a="82.5734" fwhm="0.048133" res="12368.8" algo="Sum"/><pk mz="595.42553847" i="1778.44" sn="5.8988" a="68.492" fwhm="0.0440651" res="13512.4" algo="Sum"/><pk mz="595.46003904" i="1383.5" sn="4.58884" a="56.4415" fwhm="0.0440725" res="13510.9" algo="Sum"/><pk mz="596.42888838" i="749.608" sn="2.48439" a="30.3692" fwhm="0.0407525" res="14635.4" algo="Sum"/><pk mz="596.66265346" i="755.227" sn="2.50065" a="37.7131" fwhm="0.0377451" res="15807.7" algo="Sum"/><pk mz="596.74958682" i="1671.52" sn="5.53462" a="65.31" fwhm="0.0369349" res="16156.8" algo="Sum"/><pk mz="596.84952042" i="999.038" sn="3.30663" a="60.5439" fwhm="0.0568777" res="10493.6" algo="Sum"/><pk mz="597.34302908" i="829.709" sn="2.74608" a="34.2435" fwhm="0.0410029" res="14568.3" algo="Sum"/><pk mz="597.38879183" i="1683.7" sn="5.57271" a="65.6595" fwhm="0.0474526" res="12589.2" algo="Sum"/><pk mz="597.43923366" i="1842.76" sn="6.09892" a="84.3373" fwhm="0.0491033" res="12167" algo="Sum"/><pk mz="598.39273897" i="700.863" sn="2.3183" a="32.337" fwhm="0.0555491" res="10772.3" algo="Sum"/><pk mz="598.44343090" i="781.03" sn="2.58332" a="38.8523" fwhm="0.0527398" res="11347.1" algo="Sum"/><pk mz="598.61262003" i="934.107" sn="3.08739" a="35.3435" fwhm="0.0337186" res="17753.2" algo="Sum"/><pk mz="598.74863688" i="1012.15" sn="3.34388" a="52.2716" fwhm="0.0497306" res="12039.9" algo="Sum"/><pk mz="598.78328367" i="693.267" sn="2.29037" a="20.8685" fwhm="0.0434304" res="13787.2" algo="Sum"/><pk mz="598.83141894" i="698.906" sn="2.309" a="24.0243" fwhm="0.0459335" res="13036.9" algo="Sum"/><pk mz="599.31484634" i="677.227" sn="2.2385" a="27.9101" fwhm="0.049643" res="12072.5" algo="Sum"/><pk mz="599.36905337" i="969.337" sn="3.20313" a="58.1613" fwhm="0.0624004" res="9605.2" algo="Sum"/><pk mz="599.45288164" i="1521.27" sn="5.02696" a="92.1939" fwhm="0.0530545" res="11298.8" algo="Sum"/><pk mz="600.27221262" i="1341.8" sn="4.42628" a="57.6092" fwhm="0.0347495" res="17274.3" algo="Sum"/><pk mz="600.60828928" i="1122.94" sn="3.70281" a="40.938" fwhm="0.0340739" res="17626.7" algo="Sum"/><pk mz="600.69949425" i="1463.93" sn="4.8266" a="68.9995" fwhm="0.0373335" res="16090.1" algo="Sum"/><pk mz="600.77519925" i="764.095" sn="2.51812" a="37.8355" fwhm="0.050877" res="11808.4" algo="Sum"/><pk mz="600.94793746" i="819.165" sn="2.69548" a="33.4846" fwhm="0.0340235" res="17662.7" algo="Sum"/><pk mz="601.26850743" i="771.251" sn="2.53758" a="39.5157" fwhm="0.0559997" res="10737" algo="Sum"/><pk mz="601.33894196" i="2704.65" sn="8.89943" a="140.563" fwhm="0.0454317" res="13236.1" algo="Sum"/><pk mz="601.46742956" i="908.07" sn="2.98793" a="46.8548" fwhm="0.0551331" res="10909.4" algo="Sum"/><pk mz="602.27778032" i="1593.66" sn="5.23294" a="71.9583" fwhm="0.0410447" res="14673.7" algo="Sum"/><pk mz="602.34130633" i="1129.64" sn="3.70931" a="59.5804" fwhm="0.0535239" res="11253.7" algo="Sum"/><pk mz="602.69630489" i="1936.65" sn="6.34995" a="83.9091" fwhm="0.0356648" res="16898.9" algo="Sum"/><pk mz="602.78952050" i="828.688" sn="2.71728" a="31.8233" fwhm="0.053258" res="11318.3" algo="Sum"/><pk mz="602.87577525" i="785.637" sn="2.57556" a="36.7994" fwhm="0.0448463" res="13443.1" algo="Sum"/><pk mz="603.28521160" i="713.426" sn="2.33819" a="39.5174" fwhm="0.0510217" res="11824.1" algo="Sum"/><pk mz="603.34219295" i="855.155" sn="2.80261" a="52.8372" fwhm="0.0786557" res="7670.68" algo="Sum"/><pk mz="603.42502922" i="741.157" sn="2.42923" a="34.6374" fwhm="0.0532809" res="11325.4" algo="Sum"/><pk mz="604.30285708" i="972.38" sn="3.1858" a="59.1521" fwhm="0.0581695" res="10388.7" algo="Sum"/><pk mz="604.45492172" i="800.058" sn="2.62139" a="41.4233" fwhm="0.0484474" res="12476.5" algo="Sum"/><pk mz="604.69353365" i="1435.93" sn="4.70227" a="75.9484" fwhm="0.0385117" res="15701.5" algo="Sum"/><pk mz="604.78334944" i="1673.9" sn="5.48318" a="93.1258" fwhm="0.0489346" res="12359" algo="Sum"/><pk mz="605.37579847" i="1252.89" sn="4.09869" a="63.3818" fwhm="0.0479254" res="12631.6" algo="Sum"/><pk mz="605.44475259" i="1003.5" sn="3.28274" a="57.4247" fwhm="0.0611275" res="9904.61" algo="Sum"/><pk mz="606.29215839" i="1326.94" sn="4.3381" a="66.5015" fwhm="0.0412935" res="14682.5" algo="Sum"/><pk mz="606.38230918" i="703.07" sn="2.29582" a="41.8162" fwhm="0.0531652" res="11405.6" algo="Sum"/><pk mz="606.64549944" i="754.795" sn="2.46324" a="29.7273" fwhm="0.0408967" res="14833.6" algo="Sum"/><pk mz="606.69306694" i="720.275" sn="2.35078" a="30.1709" fwhm="0.0567937" res="10682.4" algo="Sum"/><pk mz="606.77986956" i="1411.65" sn="4.60755" a="60.4516" fwhm="0.0493049" res="12306.7" algo="Sum"/><pk mz="608.41157232" i="773.43" sn="2.51082" a="30.4098" fwhm="0.0514314" res="11829.6" algo="Sum"/><pk mz="608.64111806" i="1348.38" sn="4.37591" a="56.3253" fwhm="0.0343749" res="17706" algo="Sum"/><pk mz="608.77582589" i="859.977" sn="2.79014" a="36.5929" fwhm="0.0556727" res="10934.9" algo="Sum"/><pk mz="608.82320505" i="1221.7" sn="3.96371" a="61.7985" fwhm="0.050056" res="12162.9" algo="Sum"/><pk mz="609.42416158" i="814.199" sn="2.64147" a="21.7214" fwhm="0.0340778" res="17883.3" algo="Sum"/><pk mz="610.30215441" i="2109.34" sn="6.83867" a="103.275" fwhm="0.0335739" res="18177.8" algo="Sum"/><pk mz="610.63827273" i="1131.47" sn="3.6654" a="46.7465" fwhm="0.035945" res="16988.1" algo="Sum"/><pk mz="610.72638452" i="1605.33" sn="5.20006" a="68.6273" fwhm="0.0402364" res="15178.4" algo="Sum"/><pk mz="610.81995295" i="1321.21" sn="4.27964" a="67.5796" fwhm="0.0438152" res="13940.8" algo="Sum"/><pk mz="611.31248389" i="1089.68" sn="3.5298" a="41.2209" fwhm="0.0451124" res="13550.9" algo="Sum"/><pk mz="611.40562637" i="1096.52" sn="3.55152" a="50.6375" fwhm="0.0578543" res="10568" algo="Sum"/><pk mz="611.43205451" i="1031.73" sn="3.34145" a="22.5544" fwhm="0.0292578" res="20898.1" algo="Sum"/><pk mz="612.31868520" i="1169.74" sn="3.7802" a="66.2427" fwhm="0.0437949" res="13981.5" algo="Sum"/><pk mz="612.72455083" i="1892.22" sn="6.1086" a="81.69" fwhm="0.0386505" res="15852.9" algo="Sum"/><pk mz="612.76442970" i="792.199" sn="2.55743" a="23.6634" fwhm="0.0439344" res="13947.3" algo="Sum"/><pk mz="612.81763658" i="894.581" sn="2.88762" a="41.0217" fwhm="0.0683449" res="8966.54" algo="Sum"/><pk mz="613.33067366" i="1519.92" sn="4.90469" a="84.3748" fwhm="0.0522206" res="11745" algo="Sum"/><pk mz="613.42350489" i="1089.99" sn="3.51725" a="69.3462" fwhm="0.0706065" res="8687.92" algo="Sum"/><pk mz="614.17576239" i="961.885" sn="3.09251" a="38.6086" fwhm="0.031547" res="19468.6" algo="Sum"/><pk mz="614.33373843" i="1651.38" sn="5.30777" a="82.6581" fwhm="0.0380918" res="16127.7" algo="Sum"/><pk mz="614.72199954" i="1341.07" sn="4.30428" a="61.472" fwhm="0.0475177" res="12936.7" algo="Sum"/><pk mz="614.80990554" i="1596.23" sn="5.12334" a="65.3389" fwhm="0.0432256" res="14223.3" algo="Sum"/><pk mz="615.34012974" i="994.127" sn="3.19026" a="52.9888" fwhm="0.0670565" res="9176.44" algo="Sum"/><pk mz="615.44994088" i="1983.13" sn="6.36325" a="103.785" fwhm="0.0575709" res="10690.3" algo="Sum"/><pk mz="615.48579278" i="1641.99" sn="5.26957" a="64.2908" fwhm="0.0409889" res="15015.9" algo="Sum"/><pk mz="615.63487871" i="684.112" sn="2.19231" a="32.2363" fwhm="0.0472362" res="13033.1" algo="Sum"/><pk mz="616.16913756" i="12342.2" sn="39.5292" a="431.339" fwhm="0.0305282" res="20183.6" algo="Sum"/><pk mz="616.24328654" i="723.775" sn="2.31808" a="30.9169" fwhm="0.0469167" res="13134.8" algo="Sum"/><pk mz="616.45537211" i="930.657" sn="2.97916" a="38.7359" fwhm="0.0624658" res="9868.68" algo="Sum"/><pk mz="616.48818744" i="741.389" sn="2.37355" a="24.07" fwhm="0.0335334" res="18384.3" algo="Sum"/><pk mz="616.58510786" i="876.189" sn="2.80537" a="39.612" fwhm="0.0433167" res="14234.4" algo="Sum"/><pk mz="616.67266237" i="1113.62" sn="3.56667" a="41.8496" fwhm="0.0469014" res="13148.3" algo="Sum"/><pk mz="616.71440578" i="697.811" sn="2.23527" a="16.1102" fwhm="0.0293837" res="20988.3" algo="Sum"/><pk mz="616.73103850" i="706.692" sn="2.26389" a="18.909" fwhm="0.0342817" res="17990.1" algo="Sum"/><pk mz="616.80665348" i="1134.48" sn="3.63517" a="44.3293" fwhm="0.0466144" res="13232.1" algo="Sum"/><pk mz="617.17176544" i="5381.9" sn="17.2411" a="193.748" fwhm="0.0310175" res="19897.5" algo="Sum"/><pk mz="617.31524904" i="2190.41" sn="7.01708" a="107.248" fwhm="0.0468951" res="13163.8" algo="Sum"/><pk mz="617.46640613" i="3352.6" sn="10.7315" a="153.831" fwhm="0.0430879" res="14330.4" algo="Sum"/><pk mz="618.17464453" i="1241.37" sn="3.96981" a="50.1387" fwhm="0.0330038" res="18730.4" algo="Sum"/><pk mz="618.32162575" i="950.282" sn="3.03802" a="49.9648" fwhm="0.0536313" res="11529.1" algo="Sum"/><pk mz="618.47116597" i="1654.8" sn="5.28745" a="70.3809" fwhm="0.038229" res="16178.1" algo="Sum"/><pk mz="618.66870964" i="1562.72" sn="4.99516" a="69.1481" fwhm="0.0359174" res="17224.8" algo="Sum"/><pk mz="618.75617324" i="736.683" sn="2.35496" a="28.5968" fwhm="0.0539591" res="11467.1" algo="Sum"/><pk mz="618.80754133" i="684.988" sn="2.18971" a="30.5464" fwhm="0.0637721" res="9703.41" algo="Sum"/><pk mz="619.30961769" i="872.881" sn="2.78583" a="42.8664" fwhm="0.0504787" res="12268.7" algo="Sum"/><pk mz="619.42210461" i="756.302" sn="2.41088" a="27.0159" fwhm="0.0490801" res="12620.6" algo="Sum"/><pk mz="619.47936377" i="1910.52" sn="6.09085" a="93.0264" fwhm="0.0436795" res="14182.4" algo="Sum"/><pk mz="620.48561202" i="719.234" sn="2.28775" a="41.1329" fwhm="0.0614615" res="10095.5" algo="Sum"/><pk mz="620.66680251" i="1243.32" sn="3.95531" a="52.8846" fwhm="0.0398212" res="15586.3" algo="Sum"/><pk mz="620.72043339" i="739.196" sn="2.3514" a="12.1099" fwhm="0.0196525" res="31584.8" algo="Sum"/><pk mz="620.75483998" i="1761.82" sn="5.6044" a="87.4171" fwhm="0.0409568" res="15156.3" algo="Sum"/><pk mz="621.33634779" i="956.61" sn="3.03893" a="47.9264" fwhm="0.0476607" res="13036.7" algo="Sum"/><pk mz="621.38780435" i="719.364" sn="2.28526" a="30.2345" fwhm="0.0540738" res="11491.5" algo="Sum"/><pk mz="621.43777210" i="929.685" sn="2.9534" a="39.0362" fwhm="0.0545124" res="11399.9" algo="Sum"/><pk mz="622.39972525" i="823.083" sn="2.61289" a="36.6508" fwhm="0.0508012" res="12251.7" algo="Sum"/><pk mz="622.43261182" i="725.756" sn="2.30419" a="26.6553" fwhm="0.0442827" res="14055.9" algo="Sum"/><pk mz="622.67009884" i="702.541" sn="2.22865" a="33.1797" fwhm="0.0515802" res="12071.9" algo="Sum"/><pk mz="622.75390516" i="1757.63" sn="5.5757" a="89.2611" fwhm="0.0426365" res="14606.1" algo="Sum"/><pk mz="622.93303361" i="687.32" sn="2.1802" a="32.6158" fwhm="0.0463322" res="13444.9" algo="Sum"/><pk mz="624.61814754" i="1116.41" sn="3.53667" a="45.875" fwhm="0.0372633" res="16762.3" algo="Sum"/><pk mz="624.75055337" i="991.255" sn="3.13935" a="52.9394" fwhm="0.0499351" res="12511.2" algo="Sum"/><pk mz="624.79076694" i="766.024" sn="2.42603" a="20.974" fwhm="0.0345049" res="18107.3" algo="Sum"/><pk mz="624.83784130" i="1347.15" sn="4.26649" a="62.3709" fwhm="0.0447223" res="13971.5" algo="Sum"/><pk mz="625.38789557" i="791.047" sn="2.50458" a="35.6782" fwhm="0.0677526" res="9230.46" algo="Sum"/><pk mz="626.61562694" i="1114.7" sn="3.52984" a="43.7454" fwhm="0.0360674" res="17373.5" algo="Sum"/><pk mz="626.70186786" i="1265.16" sn="4.00538" a="50.4811" fwhm="0.0531727" res="11786.2" algo="Sum"/><pk mz="626.78902502" i="816.482" sn="2.58332" a="36.6121" fwhm="0.0525366" res="11930.5" algo="Sum"/><pk mz="626.83360820" i="719.503" sn="2.27629" a="29.9406" fwhm="0.0544827" res="11505.2" algo="Sum"/><pk mz="628.61582054" i="694.945" sn="2.19275" a="34.8343" fwhm="0.0490023" res="12828.3" algo="Sum"/><pk mz="628.69873410" i="1401.95" sn="4.42276" a="74.2262" fwhm="0.0493813" res="12731.5" algo="Sum"/><pk mz="628.74443838" i="821.398" sn="2.59188" a="25.4318" fwhm="0.0445034" res="14128" algo="Sum"/><pk mz="628.81747734" i="953.426" sn="3.009" a="70.5714" fwhm="0.0617475" res="10183.7" algo="Sum"/><pk mz="629.30639469" i="1407.26" sn="4.43744" a="59.1574" fwhm="0.0388069" res="16216.4" algo="Sum"/><pk mz="629.38873840" i="678.042" sn="2.13795" a="24.3898" fwhm="0.0483768" res="13010.1" algo="Sum"/><pk mz="629.46110892" i="965.012" sn="3.04342" a="59.9746" fwhm="0.0626192" res="10052.2" algo="Sum"/><pk mz="630.31267381" i="795.562" sn="2.50499" a="41.6515" fwhm="0.0546572" res="11532.1" algo="Sum"/><pk mz="630.69542029" i="1117.51" sn="3.51321" a="50.0825" fwhm="0.0548007" res="11508.9" algo="Sum"/><pk mz="630.74389902" i="739.111" sn="2.32365" a="14.1224" fwhm="0.0198105" res="31838.8" algo="Sum"/><pk mz="630.78420540" i="1665.05" sn="5.23466" a="70.4145" fwhm="0.0455909" res="13835.8" algo="Sum"/><pk mz="631.45896288" i="1564.25" sn="4.91073" a="70.6405" fwhm="0.0476297" res="13257.7" algo="Sum"/><pk mz="632.47948347" i="1398.65" sn="4.38189" a="64.0621" fwhm="0.0446988" res="14149.8" algo="Sum"/><pk mz="632.56233259" i="677.204" sn="2.12164" a="27.4954" fwhm="0.047086" res="13434.2" algo="Sum"/><pk mz="632.65097514" i="900.466" sn="2.82118" a="52.9501" fwhm="0.068446" res="9243.06" algo="Sum"/><pk mz="632.69518622" i="724.722" sn="2.27041" a="23.3991" fwhm="0.0446427" res="14172.4" algo="Sum"/><pk mz="632.73658829" i="758.698" sn="2.37648" a="16.7393" fwhm="0.0297629" res="21259.2" algo="Sum"/><pk mz="632.78163397" i="1233.22" sn="3.86279" a="54.3872" fwhm="0.05998" res="10549.9" algo="Sum"/><pk mz="633.24839510" i="883.167" sn="2.76665" a="35.5778" fwhm="0.0470626" res="13455.5" algo="Sum"/><pk mz="633.30298745" i="693.418" sn="2.17211" a="33.0645" fwhm="0.0540168" res="11724.2" algo="Sum"/><pk mz="633.44275619" i="1472.38" sn="4.61036" a="66.5738" fwhm="0.0547923" res="11560.8" algo="Sum"/><pk mz="633.47775583" i="1486.68" sn="4.65513" a="71.9141" fwhm="0.0452435" res="14001.5" algo="Sum"/><pk mz="634.23759585" i="765.853" sn="2.39356" a="40.8637" fwhm="0.0537143" res="11807.6" algo="Sum"/><pk mz="634.36062170" i="722.444" sn="2.25743" a="40.3803" fwhm="0.0541218" res="11721" algo="Sum"/><pk mz="634.43997104" i="752.957" sn="2.35266" a="29.483" fwhm="0.0430373" res="14741.6" algo="Sum"/><pk mz="634.47525933" i="720.289" sn="2.25054" a="37.1791" fwhm="0.0518719" res="12231.6" algo="Sum"/><pk mz="634.64741314" i="1451.36" sn="4.53324" a="58.9667" fwhm="0.0382163" res="16606.7" algo="Sum"/><pk mz="634.73642796" i="716.188" sn="2.23696" a="26.7244" fwhm="0.0496829" res="12775.8" algo="Sum"/><pk mz="634.77052845" i="778.369" sn="2.43118" a="35.8161" fwhm="0.0645901" res="9827.67" algo="Sum"/><pk mz="634.83180653" i="1096.7" sn="3.42547" a="47.4275" fwhm="0.0562118" res="11293.6" algo="Sum"/><pk mz="635.37207438" i="774.571" sn="2.41935" a="31.2324" fwhm="0.0378837" res="16771.6" algo="Sum"/><pk mz="635.39260361" i="791.964" sn="2.4737" a="14.4485" fwhm="0.0198835" res="31955.8" algo="Sum"/><pk mz="635.41053878" i="784.123" sn="2.44932" a="18.0532" fwhm="0.0298258" res="21304" algo="Sum"/><pk mz="635.45526809" i="1221.73" sn="3.817" a="69.5862" fwhm="0.0706108" res="8999.4" algo="Sum"/><pk mz="636.45446706" i="688.369" sn="2.14791" a="33.8976" fwhm="0.0533679" res="11925.8" algo="Sum"/><pk mz="636.64369825" i="1245.66" sn="3.88519" a="57.6646" fwhm="0.0459332" res="13860.2" algo="Sum"/><pk mz="636.68876466" i="788.147" sn="2.45821" a="14.8103" fwhm="0.0199038" res="31988.3" algo="Sum"/><pk mz="636.72986931" i="1232.94" sn="3.84552" a="56.5013" fwhm="0.0526603" res="12091.3" algo="Sum"/><pk mz="636.82925955" i="1294.75" sn="4.03787" a="72.105" fwhm="0.0495667" res="12847.9" algo="Sum"/><pk mz="637.42652623" i="811.109" sn="2.53105" a="36.9952" fwhm="0.0590031" res="10803.3" algo="Sum"/><pk mz="637.46990314" i="952.963" sn="2.9737" a="41.8528" fwhm="0.0485997" res="13116.7" algo="Sum"/><pk mz="638.59909103" i="849.045" sn="2.64476" a="33.7732" fwhm="0.0472241" res="13522.7" algo="Sum"/><pk mz="638.64378921" i="758.159" sn="2.36159" a="27.8285" fwhm="0.0498359" res="12814.9" algo="Sum"/><pk mz="638.68175340" i="754.532" sn="2.35029" a="20.1769" fwhm="0.0398698" res="16019.2" algo="Sum"/><pk mz="638.72841107" i="1280.59" sn="3.9889" a="64.9594" fwhm="0.0615904" res="10370.6" algo="Sum"/><pk mz="638.83517366" i="984.084" sn="3.06447" a="63.3686" fwhm="0.0650946" res="9813.96" algo="Sum"/><pk mz="639.43974169" i="731.289" sn="2.27757" a="23.2772" fwhm="0.04488" res="14247.8" algo="Sum"/><pk mz="639.48614218" i="1817.65" sn="5.66099" a="77.967" fwhm="0.0367986" res="17378" algo="Sum"/><pk mz="640.49487356" i="917.513" sn="2.85466" a="44.5793" fwhm="0.0449872" res="14237.3" algo="Sum"/><pk mz="640.58777049" i="1271.94" sn="3.95701" a="57.5326" fwhm="0.0446888" res="14334.4" algo="Sum"/><pk mz="640.72590978" i="900.49" sn="2.80068" a="39.0284" fwhm="0.0542193" res="11817.3" algo="Sum"/><pk mz="640.76369914" i="764.276" sn="2.37737" a="24.8696" fwhm="0.0449268" res="14262.4" algo="Sum"/><pk mz="640.81287845" i="1391.68" sn="4.33005" a="76.5758" fwhm="0.0572869" res="11186" algo="Sum"/><pk mz="641.50339412" i="2611.63" sn="8.12706" a="108.74" fwhm="0.0365264" res="17562.7" algo="Sum"/><pk mz="642.50531660" i="1263.59" sn="3.92914" a="53.8914" fwhm="0.0373743" res="17191.1" algo="Sum"/><pk mz="642.58917019" i="1026.25" sn="3.19134" a="48.0586" fwhm="0.0437572" res="14685.3" algo="Sum"/><pk mz="642.68000197" i="1199.85" sn="3.73254" a="61.3974" fwhm="0.0660887" res="9724.51" algo="Sum"/><pk mz="642.76266918" i="808.51" sn="2.5159" a="24.7479" fwhm="0.0449968" res="14284.6" algo="Sum"/><pk mz="642.80770068" i="852.167" sn="2.65146" a="43.5539" fwhm="0.0592147" res="10855.6" algo="Sum"/><pk mz="643.51904198" i="1764.7" sn="5.48296" a="70.7125" fwhm="0.0356717" res="18040" algo="Sum"/><pk mz="643.67120343" i="773.022" sn="2.40283" a="31.672" fwhm="0.0507937" res="12672.3" algo="Sum"/><pk mz="644.25987361" i="730.528" sn="2.26916" a="39.7545" fwhm="0.0488149" res="13198" algo="Sum"/><pk mz="644.52408142" i="817.981" sn="2.54136" a="34.6752" fwhm="0.040099" res="16073.3" algo="Sum"/><pk mz="644.58879378" i="1079.92" sn="3.35587" a="44.3571" fwhm="0.0443215" res="14543.5" algo="Sum"/><pk mz="644.67665416" i="1865.2" sn="5.79601" a="82.9363" fwhm="0.0428518" res="15044.3" algo="Sum"/><pk mz="644.79509769" i="984.416" sn="3.05905" a="68.7409" fwhm="0.08469" res="7613.59" algo="Sum"/><pk mz="645.45223505" i="754.571" sn="2.34052" a="37.6109" fwhm="0.0642354" res="10048.2" algo="Sum"/><pk mz="646.49841091" i="1639.53" sn="5.07691" a="86.1943" fwhm="0.0368287" res="17554.2" algo="Sum"/><pk mz="646.67420410" i="1437.32" sn="4.45196" a="66.6285" fwhm="0.046905" res="13786.9" algo="Sum"/><pk mz="646.72041397" i="946.607" sn="2.93203" a="26.5278" fwhm="0.0401199" res="16119.7" algo="Sum"/><pk mz="646.78213668" i="1255.04" sn="3.88738" a="95.5648" fwhm="0.084844" res="7623.19" algo="Sum"/><pk mz="647.45097685" i="1582.19" sn="4.89427" a="69.4646" fwhm="0.0539864" res="11992.9" algo="Sum"/><pk mz="647.50103098" i="1040.09" sn="3.21757" a="45.0521" fwhm="0.0475736" res="13610.5" algo="Sum"/><pk mz="648.37614792" i="1102.04" sn="3.40799" a="50.7534" fwhm="0.0492666" res="13160.6" algo="Sum"/><pk mz="648.45833885" i="836.074" sn="2.58607" a="53.1599" fwhm="0.0588701" res="11015.1" algo="Sum"/><pk mz="648.62517423" i="921.234" sn="2.84844" a="39.4208" fwhm="0.0492541" res="13169" algo="Sum"/><pk mz="648.67912074" i="851.47" sn="2.63273" a="43.7437" fwhm="0.0703163" res="9225.16" algo="Sum"/><pk mz="648.71743906" i="834.574" sn="2.58049" a="12.2584" fwhm="0.0244415" res="26541.6" algo="Sum"/><pk mz="648.75244033" i="1171.72" sn="3.62293" a="48.0891" fwhm="0.0503417" res="12887" algo="Sum"/><pk mz="648.77964507" i="995.342" sn="3.07758" a="23.8611" fwhm="0.030138" res="21527" algo="Sum"/><pk mz="648.87221912" i="751.171" sn="2.32295" a="42.1374" fwhm="0.0621134" res="10446.6" algo="Sum"/><pk mz="649.42929194" i="2618.22" sn="8.09698" a="100.44" fwhm="0.0377289" res="17213" algo="Sum"/><pk mz="649.93083151" i="1345.62" sn="4.1571" a="53.0992" fwhm="0.0342595" res="18970.8" algo="Sum"/><pk mz="650.43394666" i="2145.22" sn="6.63105" a="83.5399" fwhm="0.0375847" res="17305.8" algo="Sum"/><pk mz="650.62421166" i="1420.49" sn="4.38929" a="66.3679" fwhm="0.0397306" res="16375.9" algo="Sum"/><pk mz="650.70087958" i="747.673" sn="2.3103" a="28.9458" fwhm="0.0606546" res="10728" algo="Sum"/><pk mz="650.74382652" i="840.491" sn="2.59711" a="38.2636" fwhm="0.0603668" res="10779.8" algo="Sum"/><pk mz="650.80426043" i="1457.02" sn="4.50206" a="76.9633" fwhm="0.0537408" res="12110.1" algo="Sum"/><pk mz="650.93622399" i="898.659" sn="2.77678" a="35.9149" fwhm="0.0420226" res="15490.1" algo="Sum"/><pk mz="651.44134662" i="1181.71" sn="3.6524" a="59.989" fwhm="0.0653289" res="9971.71" algo="Sum"/><pk mz="652.62047313" i="1299.11" sn="4.01395" a="61.2814" fwhm="0.0530962" res="12291.3" algo="Sum"/><pk mz="652.67014913" i="763.057" sn="2.35768" a="14.5434" fwhm="0.020152" res="32387.4" algo="Sum"/><pk mz="652.70701098" i="1335.28" sn="4.12533" a="83.9986" fwhm="0.0689979" res="9459.8" algo="Sum"/><pk mz="652.80305630" i="1694.8" sn="5.236" a="84.9263" fwhm="0.0450533" res="14489.6" algo="Sum"/><pk mz="653.44944328" i="884.367" sn="2.73215" a="51.4961" fwhm="0.0653189" res="10004" algo="Sum"/><pk mz="654.28790887" i="904.844" sn="2.7963" a="50.3541" fwhm="0.0433385" res="15097.1" algo="Sum"/><pk mz="654.61911487" i="923.517" sn="2.85357" a="41.6803" fwhm="0.048511" res="13494.2" algo="Sum"/><pk mz="654.70660667" i="1717.04" sn="5.30608" a="76.9992" fwhm="0.0498722" res="13127.7" algo="Sum"/><pk mz="654.80411729" i="1305.47" sn="4.03356" a="75.9596" fwhm="0.0620511" res="10552.7" algo="Sum"/><pk mz="654.88712551" i="746.541" sn="2.3068" a="34.1905" fwhm="0.046579" res="14059.7" algo="Sum"/><pk mz="655.46676138" i="1503.3" sn="4.64008" a="100.731" fwhm="0.0551566" res="11883.7" algo="Sum"/><pk mz="656.46879328" i="1017.87" sn="3.14039" a="38.9922" fwhm="0.0407653" res="16103.6" algo="Sum"/><pk mz="656.70409429" i="1273.42" sn="3.92731" a="61.72" fwhm="0.0711672" res="9227.63" algo="Sum"/><pk mz="656.74849481" i="914.746" sn="2.82145" a="17.4213" fwhm="0.020215" res="32488.2" algo="Sum"/><pk mz="656.78855293" i="1101.36" sn="3.39703" a="43.6084" fwhm="0.0552555" res="11886.4" algo="Sum"/><pk mz="657.36061606" i="971.743" sn="2.99532" a="46.809" fwhm="0.0458412" res="14339.9" algo="Sum"/><pk mz="657.47921101" i="2027.18" sn="6.24923" a="114.894" fwhm="0.0461631" res="14242.5" algo="Sum"/><pk mz="658.36270438" i="688.799" sn="2.1229" a="32.5597" fwhm="0.0512552" res="12844.8" algo="Sum"/><pk mz="658.48276041" i="934.576" sn="2.88059" a="51.5516" fwhm="0.0544121" res="12101.8" algo="Sum"/><pk mz="658.56806394" i="731.39" sn="2.25432" a="27.4035" fwhm="0.0426927" res="15425.8" algo="Sum"/><pk mz="658.60250590" i="769.424" sn="2.37154" a="17.1522" fwhm="0.0294682" res="22349.6" algo="Sum"/><pk mz="658.61865610" i="798.903" sn="2.4624" a="11.2427" fwhm="0.0151827" res="43379.5" algo="Sum"/><pk mz="658.65611843" i="1266.42" sn="3.90349" a="63.1731" fwhm="0.063367" res="10394.3" algo="Sum"/><pk mz="658.71060773" i="977.739" sn="3.01408" a="30.7529" fwhm="0.0455513" res="14460.8" algo="Sum"/><pk mz="658.78434190" i="802.788" sn="2.47476" a="45.1263" fwhm="0.0678099" res="9715.16" algo="Sum"/><pk mz="658.90015524" i="713.903" sn="2.20025" a="43.7321" fwhm="0.0627641" res="10498" algo="Sum"/><pk mz="659.43412461" i="677.148" sn="2.08655" a="38.1226" fwhm="0.0587466" res="11225.1" algo="Sum"/><pk mz="659.49094276" i="1290.36" sn="3.97592" a="71.8858" fwhm="0.0471116" res="13998.5" algo="Sum"/><pk mz="659.71793043" i="702.142" sn="2.16418" a="35.922" fwhm="0.0592155" res="11141" algo="Sum"/><pk mz="660.41668845" i="738.907" sn="2.27779" a="47.1511" fwhm="0.0665893" res="9917.76" algo="Sum"/><pk mz="660.56430744" i="782.789" sn="2.41437" a="35.7518" fwhm="0.0400627" res="16488.2" algo="Sum"/><pk mz="660.65229902" i="1993.57" sn="6.14765" a="97.0005" fwhm="0.0397014" res="16640.5" algo="Sum"/><pk mz="660.69472416" i="897.807" sn="2.7686" a="23.9945" fwhm="0.037283" res="17721.1" algo="Sum"/><pk mz="660.74551236" i="894.117" sn="2.75722" a="38.0387" fwhm="0.0557596" res="11849.9" algo="Sum"/><pk mz="660.83096959" i="826.426" sn="2.54825" a="44.6207" fwhm="0.0571417" res="11564.8" algo="Sum"/><pk mz="661.42928826" i="1882.25" sn="5.80283" a="77.6116" fwhm="0.0448399" res="14750.9" algo="Sum"/><pk mz="661.92941947" i="1062.15" sn="3.27509" a="44.9239" fwhm="0.0353807" res="18708.8" algo="Sum"/><pk mz="662.43443105" i="1587.65" sn="4.89624" a="87.8889" fwhm="0.0431123" res="15365.3" algo="Sum"/><pk mz="662.65029510" i="1739.3" sn="5.36662" a="100.594" fwhm="0.0438145" res="15124" algo="Sum"/><pk mz="662.73981974" i="1611.46" sn="4.97218" a="73.872" fwhm="0.0596412" res="11112.1" algo="Sum"/><pk mz="662.83030043" i="830.394" sn="2.56198" a="40.7891" fwhm="0.0635882" res="10423.8" algo="Sum"/><pk mz="662.93458891" i="1049.24" sn="3.23719" a="50.8257" fwhm="0.0368304" res="17999.7" algo="Sum"/><pk mz="663.44497616" i="11372.6" sn="35.1161" a="447.982" fwhm="0.0334205" res="19851.4" algo="Sum"/><pk mz="663.73732412" i="679.792" sn="2.09808" a="36.1099" fwhm="0.0613535" res="10818.2" algo="Sum"/><pk mz="663.94516694" i="1355.68" sn="4.18318" a="64.2061" fwhm="0.0351316" res="18898.8" algo="Sum"/><pk mz="664.44879874" i="5485.07" sn="16.945" a="235.426" fwhm="0.0353429" res="18800.1" algo="Sum"/><pk mz="664.60525291" i="751.996" sn="2.32272" a="24.2781" fwhm="0.0457547" res="14525.4" algo="Sum"/><pk mz="664.64770801" i="1131.93" sn="3.49621" a="44.5509" fwhm="0.0519499" res="12794" algo="Sum"/><pk mz="664.73562903" i="1653.46" sn="5.10709" a="79.154" fwhm="0.0576847" res="11523.6" algo="Sum"/><pk mz="664.83775662" i="739.989" sn="2.28581" a="44.9434" fwhm="0.0648941" res="10245" algo="Sum"/><pk mz="664.92306282" i="701.663" sn="2.16705" a="21.8524" fwhm="0.0413515" res="16079.8" algo="Sum"/><pk mz="664.94155140" i="748.303" sn="2.31127" a="30.0061" fwhm="0.0439627" res="15125.1" algo="Sum"/><pk mz="665.45168702" i="1771.04" sn="5.47555" a="80.9037" fwhm="0.046841" res="14206.6" algo="Sum"/><pk mz="666.59950837" i="1575.58" sn="4.86929" a="64.2138" fwhm="0.0482119" res="13826.4" algo="Sum"/><pk mz="666.73825870" i="1102.86" sn="3.40903" a="56.9485" fwhm="0.0615732" res="10828.4" algo="Sum"/><pk mz="666.77694872" i="1242.75" sn="3.84139" a="48.65" fwhm="0.0560139" res="11903.8" algo="Sum"/><pk mz="668.59770248" i="1489.93" sn="4.60604" a="76.4027" fwhm="0.0525843" res="12714.8" algo="Sum"/><pk mz="668.68350558" i="1537.69" sn="4.75542" a="77.5131" fwhm="0.0613181" res="10905.2" algo="Sum"/><pk mz="668.77651753" i="1472.67" sn="4.55605" a="85.1978" fwhm="0.0663609" res="10077.9" algo="Sum"/><pk mz="669.43343895" i="1382.97" sn="4.28004" a="63.0118" fwhm="0.0569063" res="11763.8" algo="Sum"/><pk mz="669.68356480" i="847.267" sn="2.62237" a="43.111" fwhm="0.0635858" res="10532" algo="Sum"/><pk mz="670.43280752" i="844.105" sn="2.61042" a="38.6065" fwhm="0.0579519" res="11568.8" algo="Sum"/><pk mz="670.59956011" i="1444.59" sn="4.46838" a="77.8724" fwhm="0.0528069" res="12699.1" algo="Sum"/><pk mz="670.68187138" i="2054.04" sn="6.35419" a="92.9315" fwhm="0.0457567" res="14657.6" algo="Sum"/><pk mz="670.77611239" i="1256.4" sn="3.8867" a="74.7466" fwhm="0.0597012" res="11235.6" algo="Sum"/><pk mz="670.86044764" i="842.199" sn="2.60491" a="46.0885" fwhm="0.0581334" res="11540" algo="Sum"/><pk mz="671.44261788" i="1546.42" sn="4.7863" a="82.4496" fwhm="0.054852" res="12241" algo="Sum"/><pk mz="671.56522767" i="1301.41" sn="4.02838" a="58.6271" fwhm="0.0452959" res="14826.2" algo="Sum"/><pk mz="671.61145714" i="719.358" sn="2.22669" a="20.3232" fwhm="0.0408849" res="16426.9" algo="Sum"/><pk mz="671.69041135" i="876.532" sn="2.71301" a="81.6568" fwhm="0.0840293" res="7993.53" algo="Sum"/><pk mz="672.43628390" i="956.971" sn="2.96143" a="45.7584" fwhm="0.0645905" res="10410.8" algo="Sum"/><pk mz="672.56670976" i="924.128" sn="2.86004" a="49.488" fwhm="0.0648418" res="10372.4" algo="Sum"/><pk mz="672.61915236" i="1519.79" sn="4.70423" a="69.0758" fwhm="0.0632652" res="10631.7" algo="Sum"/><pk mz="672.68295161" i="1696.89" sn="5.25353" a="78.9449" fwhm="0.0644978" res="10429.5" algo="Sum"/><pk mz="672.76763980" i="1570.67" sn="4.86276" a="87.8903" fwhm="0.0624939" res="10765.3" algo="Sum"/><pk mz="672.85560349" i="683.329" sn="2.11601" a="43.8611" fwhm="0.0793572" res="8478.82" algo="Sum"/><pk mz="673.33264802" i="1121.3" sn="3.47151" a="55.1009" fwhm="0.0425761" res="15814.8" algo="Sum"/><pk mz="673.42624082" i="1091.65" sn="3.38109" a="61.3632" fwhm="0.057366" res="11739.1" algo="Sum"/><pk mz="673.47692648" i="772.699" sn="2.39348" a="32.2106" fwhm="0.0562947" res="11963.4" algo="Sum"/><pk mz="673.51022703" i="676.146" sn="2.09471" a="25.2979" fwhm="0.0543177" res="12399.5" algo="Sum"/><pk mz="673.62343967" i="821.81" sn="2.54656" a="43.2401" fwhm="0.0666826" res="10101.9" algo="Sum"/><pk mz="673.67802407" i="715.857" sn="2.21825" a="40.225" fwhm="0.0653204" res="10313.4" algo="Sum"/><pk mz="674.43509692" i="1043.39" sn="3.23134" a="44.6981" fwhm="0.0522656" res="12904" algo="Sum"/><pk mz="674.54059037" i="710.852" sn="2.20238" a="34.0863" fwhm="0.0505127" res="13353.9" algo="Sum"/><pk mz="674.62982083" i="1206.04" sn="3.73586" a="55.8069" fwhm="0.0558001" res="12090.1" algo="Sum"/><pk mz="674.67819941" i="1105.02" sn="3.42293" a="40.1457" fwhm="0.0512224" res="13171.5" algo="Sum"/><pk mz="674.76323951" i="1340.33" sn="4.15183" a="68.4304" fwhm="0.0734181" res="9190.69" algo="Sum"/><pk mz="674.94541488" i="806.477" sn="2.49749" a="45.8605" fwhm="0.0501033" res="13471.1" algo="Sum"/><pk mz="675.44166037" i="1441.43" sn="4.4626" a="59.0774" fwhm="0.040887" res="16519.7" algo="Sum"/><pk mz="675.53493754" i="5957.8" sn="18.4449" a="257.571" fwhm="0.0352033" res="19189.5" algo="Sum"/><pk mz="675.94887982" i="837.799" sn="2.59368" a="43.7614" fwhm="0.0474234" res="14253.5" algo="Sum"/><pk mz="676.40800986" i="1065.04" sn="3.29409" a="48.5158" fwhm="0.0540029" res="12525.4" algo="Sum"/><pk mz="676.44941933" i="1097.62" sn="3.39484" a="46.4601" fwhm="0.0472724" res="14309.6" algo="Sum"/><pk mz="676.53896793" i="2795.55" sn="8.64594" a="125.894" fwhm="0.0368154" res="18376.5" algo="Sum"/><pk mz="676.62759356" i="1580.03" sn="4.88617" a="75.0302" fwhm="0.0550788" res="12284.7" algo="Sum"/><pk mz="676.67003347" i="892.179" sn="2.75902" a="30.2498" fwhm="0.0410388" res="16488.6" algo="Sum"/><pk mz="676.70845334" i="850.625" sn="2.63052" a="24.8801" fwhm="0.0359098" res="18844.7" algo="Sum"/><pk mz="676.72849525" i="800.624" sn="2.47589" a="4.0933" fwhm="0.00902305" res="74999.9" algo="Sum"/><pk mz="676.75699424" i="955.597" sn="2.95514" a="43.5101" fwhm="0.0526075" res="12864.3" algo="Sum"/><pk mz="676.79844747" i="850.599" sn="2.63044" a="39.9855" fwhm="0.0556534" res="12161" algo="Sum"/><pk mz="677.40989448" i="807.058" sn="2.49624" a="30.658" fwhm="0.0464129" res="14595.3" algo="Sum"/><pk mz="677.45556279" i="1156.12" sn="3.57585" a="47.9591" fwhm="0.0583146" res="11617.3" algo="Sum"/><pk mz="677.54401242" i="998.507" sn="3.0883" a="57.564" fwhm="0.0533044" res="12710.8" algo="Sum"/><pk mz="678.46737219" i="743.629" sn="2.30141" a="48.722" fwhm="0.0845495" res="8024.5" algo="Sum"/><pk mz="678.62452849" i="1386.16" sn="4.2894" a="69.5862" fwhm="0.0564599" res="12019.6" algo="Sum"/><pk mz="678.71229138" i="1669.83" sn="5.16833" a="120.108" fwhm="0.0461816" res="14696.6" algo="Sum"/><pk mz="678.79721539" i="842.529" sn="2.60834" a="42.8213" fwhm="0.0635017" res="10689.4" algo="Sum"/><pk mz="679.42770339" i="827.15" sn="2.56225" a="60.2783" fwhm="0.068396" res="9933.73" algo="Sum"/><pk mz="679.71251854" i="766.755" sn="2.37457" a="20.2692" fwhm="0.0411305" res="16525.7" algo="Sum"/><pk mz="680.47862590" i="1424.88" sn="4.41804" a="86.9872" fwhm="0.0511088" res="13314.3" algo="Sum"/><pk mz="680.62085048" i="966.832" sn="2.99875" a="49.0331" fwhm="0.0602815" res="11290.7" algo="Sum"/><pk mz="680.71007336" i="1926.51" sn="5.97558" a="107.305" fwhm="0.0492598" res="13818.8" algo="Sum"/><pk mz="680.77881404" i="683.984" sn="2.12128" a="6.77701" fwhm="0.0177349" res="38386.4" algo="Sum"/><pk mz="680.79881103" i="757.084" sn="2.34796" a="30.3072" fwhm="0.0534089" res="12746.9" algo="Sum"/><pk mz="681.48182297" i="974.538" sn="3.02196" a="55.9005" fwhm="0.0564023" res="12082.5" algo="Sum"/><pk mz="681.68693616" i="706.699" sn="2.19073" a="24.588" fwhm="0.0464931" res="14662.1" algo="Sum"/><pk mz="681.70849916" i="781.659" sn="2.42291" a="20.9372" fwhm="0.0380108" res="17934.6" algo="Sum"/><pk mz="682.57814541" i="822.674" sn="2.55482" a="40.5113" fwhm="0.0558646" res="12218.4" algo="Sum"/><pk mz="682.63040129" i="726.076" sn="2.25463" a="34.9267" fwhm="0.0618281" res="11040.8" algo="Sum"/><pk mz="682.70652232" i="1367" sn="4.24472" a="79.7676" fwhm="0.056772" res="12025.4" algo="Sum"/><pk mz="682.74834297" i="994.236" sn="3.08788" a="23.2924" fwhm="0.0288797" res="23641.1" algo="Sum"/><pk mz="682.79743442" i="1342.22" sn="4.16967" a="77.7842" fwhm="0.050383" res="13552.1" algo="Sum"/><pk mz="683.52454578" i="719.005" sn="2.23239" a="31.3457" fwhm="0.0469471" res="14559.5" algo="Sum"/><pk mz="683.69319760" i="731.86" sn="2.27181" a="33.2209" fwhm="0.0561903" res="12167.5" algo="Sum"/><pk mz="684.15387731" i="1005.44" sn="3.11912" a="54.4816" fwhm="0.0427849" res="15990.6" algo="Sum"/><pk mz="684.57064006" i="952.661" sn="2.95919" a="44.9934" fwhm="0.0684" res="10008.3" algo="Sum"/><pk mz="684.66103410" i="1289.31" sn="4.0046" a="93.7612" fwhm="0.0651227" res="10513.4" algo="Sum"/><pk mz="684.74540540" i="1051.83" sn="3.26692" a="44.5029" fwhm="0.0567636" res="12063.1" algo="Sum"/><pk mz="684.79298250" i="999.735" sn="3.10502" a="54.1384" fwhm="0.0660616" res="10366" algo="Sum"/><pk mz="685.42689797" i="45513.4" sn="141.308" a="1731.43" fwhm="0.0329899" res="20776.9" algo="Sum"/><pk mz="685.54469129" i="4444.45" sn="13.7989" a="205.262" fwhm="0.0378731" res="18101.1" algo="Sum"/><pk mz="685.63341442" i="819.944" sn="2.5458" a="22.0242" fwhm="0.0413091" res="16597.6" algo="Sum"/><pk mz="685.67057495" i="821.049" sn="2.5497" a="39.4848" fwhm="0.0619655" res="11065.4" algo="Sum"/><pk mz="685.72659694" i="685.957" sn="2.13031" a="22.6107" fwhm="0.076685" res="8942.13" algo="Sum"/><pk mz="686.43031001" i="21382.3" sn="66.4683" a="859.318" fwhm="0.0341448" res="20103.5" algo="Sum"/><pk mz="686.55018912" i="2563.07" sn="7.96894" a="142.52" fwhm="0.0519124" res="13225.2" algo="Sum"/><pk mz="686.65524227" i="1784.08" sn="5.54823" a="107.791" fwhm="0.0646332" res="10623.9" algo="Sum"/><pk mz="686.74485243" i="1022.55" sn="3.17999" a="29.4321" fwhm="0.0413427" res="16611" algo="Sum"/><pk mz="686.76852428" i="996.034" sn="3.09752" a="47.7399" fwhm="0.0591305" res="11614.5" algo="Sum"/><pk mz="687.21617333" i="713.459" sn="2.21913" a="42.5967" fwhm="0.0592892" res="11590.9" algo="Sum"/><pk mz="687.43446826" i="5924.2" sn="18.4267" a="267.745" fwhm="0.0376075" res="18279.2" algo="Sum"/><pk mz="687.55661014" i="3621.6" sn="11.2702" a="191.325" fwhm="0.0441767" res="15563.8" algo="Sum"/><pk mz="687.66361661" i="910.026" sn="2.83207" a="53.98" fwhm="0.0820336" res="8382.71" algo="Sum"/><pk mz="687.69352750" i="761.854" sn="2.37094" a="25.12" fwhm="0.0272218" res="25262.6" algo="Sum"/><pk mz="687.73288433" i="686.706" sn="2.13708" a="15.5362" fwhm="0.0280125" res="24550.9" algo="Sum"/><pk mz="688.43869040" i="1619.2" sn="5.04154" a="76.4787" fwhm="0.051025" res="13492.2" algo="Sum"/><pk mz="688.56478492" i="1957.41" sn="6.09732" a="138.034" fwhm="0.0604641" res="11388" algo="Sum"/><pk mz="688.65318265" i="1546.75" sn="4.81812" a="81.8156" fwhm="0.053835" res="12791.9" algo="Sum"/><pk mz="688.70162813" i="981.836" sn="3.05842" a="19.9595" fwhm="0.0207008" res="33269.3" algo="Sum"/><pk mz="688.74372754" i="1539.89" sn="4.79678" a="65.7102" fwhm="0.0608335" res="11321.8" algo="Sum"/><pk mz="688.82797677" i="683.682" sn="2.12967" a="29.0087" fwhm="0.0563831" res="12216.9" algo="Sum"/><pk mz="689.45956057" i="780.314" sn="2.43182" a="34.7179" fwhm="0.046192" res="14925.9" algo="Sum"/><pk mz="689.55244355" i="4569.66" sn="14.2408" a="235.694" fwhm="0.0387802" res="17781" algo="Sum"/><pk mz="689.65430299" i="716.974" sn="2.23433" a="10.9006" fwhm="0.0155363" res="44389.8" algo="Sum"/><pk mz="689.67735743" i="718.917" sn="2.24038" a="34.838" fwhm="0.0673259" res="10243.9" algo="Sum"/><pk mz="690.38764694" i="795.616" sn="2.4785" a="39.1447" fwhm="0.0494189" res="13970.1" algo="Sum"/><pk mz="690.42125424" i="742.46" sn="2.31291" a="30.0502" fwhm="0.0569986" res="12112.9" algo="Sum"/><pk mz="690.55389891" i="2185.18" sn="6.80694" a="130.008" fwhm="0.047433" res="14558.5" algo="Sum"/><pk mz="690.60429378" i="1011.43" sn="3.15067" a="35.7915" fwhm="0.0466414" res="14806.7" algo="Sum"/><pk mz="690.65031936" i="1093.23" sn="3.40548" a="53.3808" fwhm="0.0543188" res="12714.8" algo="Sum"/><pk mz="690.69181761" i="939.417" sn="2.92633" a="13.5312" fwhm="0.0155481" res="44423" algo="Sum"/><pk mz="690.74076561" i="1540.48" sn="4.79865" a="80.6281" fwhm="0.0753204" res="9170.7" algo="Sum"/><pk mz="691.41820839" i="778.282" sn="2.42526" a="31.8179" fwhm="0.053184" res="13000.5" algo="Sum"/><pk mz="691.55799191" i="795.386" sn="2.47844" a="48.4631" fwhm="0.0625442" res="11057.1" algo="Sum"/><pk mz="691.70827954" i="718.458" sn="2.23814" a="16.5923" fwhm="0.0311188" res="22228" algo="Sum"/><pk mz="691.73400079" i="720.622" sn="2.24518" a="26.4047" fwhm="0.051866" res="13336.9" algo="Sum"/><pk mz="692.60612830" i="1366.33" sn="4.26099" a="76.9508" fwhm="0.0626173" res="11060.9" algo="Sum"/><pk mz="692.65746932" i="857.092" sn="2.67358" a="21.271" fwhm="0.0311404" res="22243.1" algo="Sum"/><pk mz="692.69876861" i="894.16" sn="2.7898" a="35.2784" fwhm="0.0519018" res="13346.3" algo="Sum"/><pk mz="692.73246119" i="1104.32" sn="3.44586" a="44.6872" fwhm="0.0622843" res="11122.1" algo="Sum"/><pk mz="692.78186773" i="963.005" sn="3.00492" a="37.6019" fwhm="0.0519051" res="13347.1" algo="Sum"/><pk mz="692.82207697" i="1060.55" sn="3.30928" a="59.0167" fwhm="0.0541793" res="12787.6" algo="Sum"/><pk mz="693.72240072" i="684.427" sn="2.13786" a="25.7073" fwhm="0.0519407" res="13356" algo="Sum"/><pk mz="694.60248202" i="1422.32" sn="4.44863" a="65.0702" fwhm="0.0516653" res="13444.3" algo="Sum"/><pk mz="694.68717491" i="1378.32" sn="4.31099" a="84.5123" fwhm="0.0747795" res="9289.81" algo="Sum"/><pk mz="694.73675422" i="836.414" sn="2.6157" a="12.1934" fwhm="0.0155936" res="44552.8" algo="Sum"/><pk mz="694.78566625" i="1203.71" sn="3.76466" a="63.5768" fwhm="0.0566483" res="12264.9" algo="Sum"/><pk mz="695.50010037" i="797.379" sn="2.50176" a="47.8895" fwhm="0.0649041" res="10715.8" algo="Sum"/><pk mz="695.68994900" i="770.109" sn="2.41609" a="41.3594" fwhm="0.0545235" res="12759.5" algo="Sum"/><pk mz="696.59958012" i="986.231" sn="3.09752" a="52.438" fwhm="0.047777" res="14580.2" algo="Sum"/><pk mz="696.62020096" i="968.305" sn="3.04121" a="14.2858" fwhm="0.0156146" res="44613.4" algo="Sum"/><pk mz="696.63841787" i="1008.29" sn="3.16684" a="19.2725" fwhm="0.0208198" res="33460.5" algo="Sum"/><pk mz="696.68611850" i="1586.07" sn="4.98245" a="84.0362" fwhm="0.0637408" res="10930" algo="Sum"/><pk mz="696.78350024" i="1012.57" sn="3.18178" a="60.259" fwhm="0.0768888" res="9062.22" algo="Sum"/><pk mz="697.51717626" i="7393.41" sn="23.2783" a="324.534" fwhm="0.0363758" res="19175.3" algo="Sum"/><pk mz="697.68897109" i="813.776" sn="2.56135" a="55.4655" fwhm="0.082389" res="8468.23" algo="Sum"/><pk mz="698.35927896" i="689.423" sn="2.16946" a="42.463" fwhm="0.0654552" res="10669.3" algo="Sum"/><pk mz="698.52058419" i="3226.24" sn="10.1519" a="170.566" fwhm="0.0426243" res="16387.8" algo="Sum"/><pk mz="698.62454160" i="894.588" sn="2.81497" a="33.3095" fwhm="0.0521235" res="13403.3" algo="Sum"/><pk mz="698.68017375" i="1391.53" sn="4.37868" a="71.4912" fwhm="0.0562553" res="12419.8" algo="Sum"/><pk mz="698.77057897" i="1392.85" sn="4.38263" a="89.0519" fwhm="0.0735498" res="9500.65" algo="Sum"/><pk mz="698.85608478" i="807.592" sn="2.54079" a="48.8912" fwhm="0.0591254" res="11819.9" algo="Sum"/><pk mz="699.52409453" i="2177.87" sn="6.8643" a="119.331" fwhm="0.0431162" res="16224.2" algo="Sum"/><pk mz="699.66903822" i="759.69" sn="2.39429" a="27.7719" fwhm="0.052162" res="13413.4" algo="Sum"/><pk mz="699.69917695" i="847.166" sn="2.66999" a="20.047" fwhm="0.0484342" res="14446.4" algo="Sum"/><pk mz="699.72014368" i="927.044" sn="2.92174" a="43.5627" fwhm="0.0614011" res="11395.9" algo="Sum"/><pk mz="700.53084367" i="1413.35" sn="4.45775" a="93.1274" fwhm="0.0661136" res="10595.9" algo="Sum"/><pk mz="700.63922035" i="1212.09" sn="3.82229" a="81.7156" fwhm="0.0883361" res="7931.52" algo="Sum"/><pk mz="700.68089735" i="972.401" sn="3.06643" a="19.743" fwhm="0.0208801" res="33557.3" algo="Sum"/><pk mz="700.72085509" i="1023.49" sn="3.22754" a="40.4508" fwhm="0.0522014" res="13423.4" algo="Sum"/><pk mz="700.76595827" i="1093.21" sn="3.4474" a="80.5547" fwhm="0.0833249" res="8410.04" algo="Sum"/><pk mz="701.40118253" i="28577.3" sn="90.0592" a="1127.69" fwhm="0.0342449" res="20481.9" algo="Sum"/><pk mz="701.54550492" i="18574.4" sn="58.5388" a="865.711" fwhm="0.03933" res="17837.4" algo="Sum"/><pk mz="701.64858497" i="929.696" sn="2.93002" a="31.5043" fwhm="0.0470127" res="14924.7" algo="Sum"/><pk mz="701.69406293" i="907.079" sn="2.85874" a="41.1378" fwhm="0.0509288" res="13777.9" algo="Sum"/><pk mz="702.40480196" i="13606.1" sn="42.8474" a="568.6" fwhm="0.0356532" res="19701" algo="Sum"/><pk mz="702.54806518" i="9023.29" sn="28.4158" a="438.028" fwhm="0.0405996" res="17304.3" algo="Sum"/><pk mz="702.63359146" i="1823.41" sn="5.74222" a="93.1618" fwhm="0.0632344" res="11111.6" algo="Sum"/><pk mz="702.67404709" i="1081.21" sn="3.4049" a="30.5131" fwhm="0.0365925" res="19202.7" algo="Sum"/><pk mz="702.71474570" i="970.993" sn="3.05781" a="19.6848" fwhm="0.0209104" res="33606.1" algo="Sum"/><pk mz="702.75317922" i="1013.32" sn="3.1911" a="63.9294" fwhm="0.065248" res="10770.5" algo="Sum"/><pk mz="702.81372649" i="736.91" sn="2.32054" a="21.0412" fwhm="0.0418237" res="16804.2" algo="Sum"/><pk mz="702.84993944" i="690.827" sn="2.17542" a="37.0845" fwhm="0.0531832" res="13215.6" algo="Sum"/><pk mz="703.40583242" i="5313.58" sn="16.7309" a="249.108" fwhm="0.0412345" res="17058.7" algo="Sum"/><pk mz="703.56611745" i="76137" sn="239.734" a="2853.8" fwhm="0.0321853" res="21859.8" algo="Sum"/><pk mz="704.40600544" i="2395.43" sn="7.54569" a="152.685" fwhm="0.0611835" res="11513" algo="Sum"/><pk mz="704.56934424" i="33191.8" sn="104.544" a="1304.05" fwhm="0.034451" res="20451.3" algo="Sum"/><pk mz="704.71582714" i="1460.25" sn="4.59935" a="75.4045" fwhm="0.0732905" res="9615.37" algo="Sum"/><pk mz="704.80872303" i="764.186" sn="2.40705" a="31.7299" fwhm="0.0575894" res="12238.5" algo="Sum"/><pk mz="705.41035655" i="912.4" sn="2.87352" a="40.6196" fwhm="0.0576616" res="12233.6" algo="Sum"/><pk mz="705.45939140" i="843.188" sn="2.65554" a="28.5385" fwhm="0.0327168" res="21562.6" algo="Sum"/><pk mz="705.48769725" i="821.645" sn="2.58769" a="28.6021" fwhm="0.0471411" res="14965.4" algo="Sum"/><pk mz="705.57436270" i="10490.6" sn="33.0391" a="488.233" fwhm="0.038521" res="18316.6" algo="Sum"/><pk mz="705.67430301" i="809.21" sn="2.54857" a="32.3331" fwhm="0.0523858" res="13470.7" algo="Sum"/><pk mz="705.70651807" i="861.109" sn="2.7125" a="23.6468" fwhm="0.035021" res="20150.9" algo="Sum"/><pk mz="705.72981776" i="813.125" sn="2.56168" a="21.408" fwhm="0.0304551" res="23172.8" algo="Sum"/><pk mz="706.53308387" i="1502.62" sn="4.74472" a="58.4571" fwhm="0.0479125" res="14746.3" algo="Sum"/><pk mz="706.58053742" i="3149.37" sn="9.94477" a="152.342" fwhm="0.04735" res="14922.5" algo="Sum"/><pk mz="706.67089347" i="1043.82" sn="3.29766" a="25.2787" fwhm="0.0314536" res="22467.1" algo="Sum"/><pk mz="706.71219676" i="1362.41" sn="4.30455" a="59.8524" fwhm="0.0551739" res="12808.8" algo="Sum"/><pk mz="706.79630412" i="722.452" sn="2.28266" a="17.188" fwhm="0.0314567" res="22468.9" algo="Sum"/><pk mz="706.83292975" i="798.135" sn="2.52183" a="31.6658" fwhm="0.0548976" res="12875.5" algo="Sum"/><pk mz="707.53494986" i="800.057" sn="2.53313" a="37.8345" fwhm="0.0594692" res="11897.5" algo="Sum"/><pk mz="707.58457569" i="901.026" sn="2.85354" a="49.3248" fwhm="0.0726096" res="9745.05" algo="Sum"/><pk mz="707.65115146" i="693.962" sn="2.19798" a="23.2042" fwhm="0.0472131" res="14988.5" algo="Sum"/><pk mz="707.69512204" i="785.898" sn="2.48903" a="32.7487" fwhm="0.0439688" res="16095.4" algo="Sum"/><pk mz="708.58292886" i="1216.94" sn="3.8673" a="65.1023" fwhm="0.0627259" res="11296.5" algo="Sum"/><pk mz="708.63548506" i="910.2" sn="2.89252" a="35.3797" fwhm="0.0524956" res="13498.9" algo="Sum"/><pk mz="708.70324312" i="1013.26" sn="3.21989" a="40.745" fwhm="0.0524983" res="13499.5" algo="Sum"/><pk mz="708.76126286" i="1234.04" sn="3.92225" a="55.9596" fwhm="0.0533919" res="13274.7" algo="Sum"/><pk mz="708.79282560" i="1188.19" sn="3.77715" a="41.9948" fwhm="0.0369841" res="19164.8" algo="Sum"/><pk mz="709.54394979" i="751.689" sn="2.3945" a="44.8834" fwhm="0.0740258" res="9585.09" algo="Sum"/><pk mz="709.68685158" i="751.404" sn="2.39313" a="24.6436" fwhm="0.0472808" res="15010" algo="Sum"/><pk mz="709.70265058" i="717.062" sn="2.28395" a="24.4954" fwhm="0.047282" res="15010" algo="Sum"/><pk mz="710.57645156" i="1183.23" sn="3.77836" a="79.9311" fwhm="0.0721624" res="9846.91" algo="Sum"/><pk mz="710.62214837" i="892.261" sn="2.84973" a="16.944" fwhm="0.0210276" res="33794.7" algo="Sum"/><pk mz="710.66690632" i="1369.33" sn="4.37448" a="57.563" fwhm="0.0431926" res="16453.5" algo="Sum"/><pk mz="710.76250097" i="1426.39" sn="4.5572" a="82.6468" fwhm="0.0667421" res="10649.4" algo="Sum"/><pk mz="711.53411221" i="5434.27" sn="17.3846" a="280.438" fwhm="0.0408966" res="17398.3" algo="Sum"/><pk mz="711.67040273" i="781.793" sn="2.50177" a="48.4177" fwhm="0.0722785" res="9846.23" algo="Sum"/><pk mz="711.71785638" i="796.973" sn="2.55035" a="37.1222" fwhm="0.063088" res="11281.3" algo="Sum"/><pk mz="712.53723921" i="2554.55" sn="8.20134" a="190.696" fwhm="0.0511489" res="13930.7" algo="Sum"/><pk mz="712.66212949" i="1725.17" sn="5.53864" a="100.551" fwhm="0.0621836" res="11460.6" algo="Sum"/><pk mz="712.72228761" i="1003.75" sn="3.22236" a="24.3017" fwhm="0.0315881" res="22563" algo="Sum"/><pk mz="712.76011319" i="1230.04" sn="3.94883" a="75.3142" fwhm="0.0604219" res="11796.4" algo="Sum"/><pk mz="713.49279589" i="2167.58" sn="6.96701" a="110.886" fwhm="0.0473206" res="15077.8" algo="Sum"/><pk mz="713.67752188" i="834.886" sn="2.68465" a="24.2931" fwhm="0.0368775" res="19352.6" algo="Sum"/><pk mz="713.70616423" i="771.468" sn="2.48072" a="30.1685" fwhm="0.0526834" res="13547.1" algo="Sum"/><pk mz="714.49715674" i="1190.91" sn="3.84005" a="55.9388" fwhm="0.0473935" res="15075.8" algo="Sum"/><pk mz="714.58699715" i="785.456" sn="2.53264" a="18.7393" fwhm="0.0316291" res="22592.7" algo="Sum"/><pk mz="714.60520615" i="781.663" sn="2.52042" a="23.3386" fwhm="0.042173" res="16944.6" algo="Sum"/><pk mz="714.66348623" i="1560.73" sn="5.03245" a="80.512" fwhm="0.0672073" res="10633.7" algo="Sum"/><pk mz="714.74645961" i="1286.58" sn="4.14847" a="82.9023" fwhm="0.0700154" res="10208.4" algo="Sum"/><pk mz="715.51665637" i="1914.38" sn="6.18343" a="128.001" fwhm="0.0604593" res="11834.7" algo="Sum"/><pk mz="715.63908183" i="738.254" sn="2.38431" a="14.4833" fwhm="0.0211018" res="33913.7" algo="Sum"/><pk mz="715.67328150" i="796.756" sn="2.57322" a="20.0054" fwhm="0.0588699" res="12156.9" algo="Sum"/><pk mz="715.69890689" i="912.695" sn="2.94765" a="50.0049" fwhm="0.0555149" res="12892" algo="Sum"/><pk mz="716.44323583" i="731.52" sn="2.36501" a="33.0333" fwhm="0.0666649" res="10746.9" algo="Sum"/><pk mz="716.52122611" i="1648.91" sn="5.33273" a="118.571" fwhm="0.0644189" res="11122.8" algo="Sum"/><pk mz="716.61861702" i="1065.45" sn="3.44577" a="56.8747" fwhm="0.0739063" res="9696.32" algo="Sum"/><pk mz="716.66638849" i="1050.5" sn="3.39742" a="16.4342" fwhm="0.0158377" res="45250.7" algo="Sum"/><pk mz="716.69186211" i="1125.12" sn="3.63873" a="49.4412" fwhm="0.0633522" res="11312.8" algo="Sum"/><pk mz="716.73595840" i="1111.95" sn="3.59615" a="30.9948" fwhm="0.0422359" res="16969.8" algo="Sum"/><pk mz="717.36327827" i="897.385" sn="2.90472" a="53.6807" fwhm="0.0503049" res="14260.3" algo="Sum"/><pk mz="717.44575769" i="714.181" sn="2.31167" a="34.4286" fwhm="0.0649347" res="11048.7" algo="Sum"/><pk mz="717.51899483" i="5324.26" sn="17.2331" a="284.562" fwhm="0.048208" res="14883.8" algo="Sum"/><pk mz="717.57998400" i="2213.7" sn="7.1651" a="104.925" fwhm="0.0476776" res="15050.7" algo="Sum"/><pk mz="717.65410856" i="803.827" sn="2.60175" a="20.0561" fwhm="0.0316972" res="22640.9" algo="Sum"/><pk mz="717.68071466" i="786.828" sn="2.54662" a="23.9475" fwhm="0.0422637" res="16981" algo="Sum"/><pk mz="718.42087079" i="738.665" sn="2.39141" a="34.9197" fwhm="0.0572133" res="12556.9" algo="Sum"/><pk mz="718.44581020" i="706.15" sn="2.28614" a="26.8192" fwhm="0.0528582" res="13591.9" algo="Sum"/><pk mz="718.52439639" i="3109.12" sn="10.0645" a="131.084" fwhm="0.0469572" res="15301.7" algo="Sum"/><pk mz="718.56769388" i="3456.47" sn="11.1889" a="154.397" fwhm="0.0634348" res="11327.7" algo="Sum"/><pk mz="718.67319919" i="1026.81" sn="3.32388" a="36.6103" fwhm="0.0475795" res="15104.7" algo="Sum"/><pk mz="718.70938432" i="1002.16" sn="3.24408" a="63.1022" fwhm="0.089876" res="7996.67" algo="Sum"/><pk mz="718.77399890" i="767.441" sn="2.48449" a="11.9804" fwhm="0.0282595" res="25434.8" algo="Sum"/><pk mz="718.78932814" i="810.46" sn="2.62395" a="34.9037" fwhm="0.0417179" res="17229.8" algo="Sum"/><pk mz="718.82961680" i="762.445" sn="2.46877" a="37.9969" fwhm="0.0370698" res="19391.2" algo="Sum"/><pk mz="719.53577132" i="4851.27" sn="15.7215" a="383.38" fwhm="0.0671693" res="10712.3" algo="Sum"/><pk mz="719.65488386" i="816.131" sn="2.64503" a="16.0105" fwhm="0.0211609" res="34008.7" algo="Sum"/><pk mz="719.69011537" i="832.377" sn="2.69789" a="38.814" fwhm="0.0551995" res="13038" algo="Sum"/><pk mz="720.54138587" i="2950.13" sn="9.56779" a="137.297" fwhm="0.0397665" res="18119.3" algo="Sum"/><pk mz="720.57847590" i="3284.31" sn="10.6537" a="247.673" fwhm="0.0743678" res="9689.38" algo="Sum"/><pk mz="720.69725845" i="1531.29" sn="4.96986" a="102.19" fwhm="0.0639412" res="11271.3" algo="Sum"/><pk mz="720.78403250" i="870.174" sn="2.82418" a="59.0248" fwhm="0.0782332" res="9213.28" algo="Sum"/><pk mz="721.47887597" i="964.917" sn="3.13976" a="52.5034" fwhm="0.0650099" res="11098" algo="Sum"/><pk mz="721.54929214" i="1400.66" sn="4.55857" a="55.2528" fwhm="0.0515366" res="14000.7" algo="Sum"/><pk mz="721.58246154" i="1760.52" sn="5.73005" a="96.0864" fwhm="0.0630309" res="11448.1" algo="Sum"/><pk mz="721.64647857" i="870.339" sn="2.83316" a="36.7191" fwhm="0.0588324" res="12266.1" algo="Sum"/><pk mz="721.69032383" i="791.609" sn="2.57687" a="36.5472" fwhm="0.0610929" res="11813" algo="Sum"/><pk mz="722.50316757" i="1330.05" sn="4.33683" a="75.6236" fwhm="0.0662648" res="10903.3" algo="Sum"/><pk mz="722.55184835" i="1188.01" sn="3.87438" a="46.3214" fwhm="0.0530085" res="13630.9" algo="Sum"/><pk mz="722.59930012" i="1317.9" sn="4.29784" a="66.5687" fwhm="0.0712111" res="10147.3" algo="Sum"/><pk mz="722.63247955" i="1062.84" sn="3.46606" a="20.8631" fwhm="0.0212047" res="34078.8" algo="Sum"/><pk mz="722.69438056" i="1676.96" sn="5.46853" a="124.03" fwhm="0.0875245" res="8257.05" algo="Sum"/><pk mz="722.79444525" i="755.794" sn="2.46573" a="45.1194" fwhm="0.0627642" res="11516" algo="Sum"/><pk mz="723.53386647" i="13478.3" sn="44.1103" a="598.267" fwhm="0.0369497" res="19581.6" algo="Sum"/><pk mz="723.63407815" i="761.687" sn="2.49277" a="7.74383" fwhm="0.0176149" res="41080.7" algo="Sum"/><pk mz="723.65879222" i="768.882" sn="2.51653" a="15.6469" fwhm="0.0212196" res="34103.3" algo="Sum"/><pk mz="723.68774669" i="860.563" sn="2.81702" a="28.5894" fwhm="0.0477451" res="15157.3" algo="Sum"/><pk mz="723.70797517" i="794.269" sn="2.60029" a="15.8567" fwhm="0.0212205" res="34104.3" algo="Sum"/><pk mz="724.53498457" i="7089.33" sn="23.2371" a="350.879" fwhm="0.0429914" res="16853" algo="Sum"/><pk mz="724.60748375" i="956.138" sn="3.13451" a="15.1027" fwhm="0.0159251" res="45500.9" algo="Sum"/><pk mz="724.61974593" i="961.617" sn="3.15269" a="34.4736" fwhm="0.0424678" res="17062.8" algo="Sum"/><pk mz="724.68998999" i="1271.44" sn="4.16955" a="70.1803" fwhm="0.0602888" res="12020.3" algo="Sum"/><pk mz="724.72316900" i="1226.1" sn="4.02098" a="68.8025" fwhm="0.0515715" res="14052.8" algo="Sum"/><pk mz="725.54953147" i="86757.6" sn="285.486" a="3262.65" fwhm="0.0316819" res="22901.1" algo="Sum"/><pk mz="725.68863018" i="1186.04" sn="3.90279" a="37.9877" fwhm="0.0404521" res="17939.5" algo="Sum"/><pk mz="726.55268585" i="38616.5" sn="127.341" a="1539.65" fwhm="0.0344469" res="21091.9" algo="Sum"/><pk mz="726.63729336" i="1702.19" sn="5.61304" a="95.3976" fwhm="0.0639732" res="11358.5" algo="Sum"/><pk mz="726.73638486" i="1489.67" sn="4.91338" a="103.122" fwhm="0.0820687" res="8855.21" algo="Sum"/><pk mz="727.55777807" i="14222.6" sn="47.1195" a="662.631" fwhm="0.0386521" res="18823.2" algo="Sum"/><pk mz="727.64596588" i="875.073" sn="2.89941" a="17.929" fwhm="0.0212782" res="34196.8" algo="Sum"/><pk mz="727.67990380" i="871.602" sn="2.88791" a="30.8115" fwhm="0.0478768" res="15199" algo="Sum"/><pk mz="727.71554260" i="804.336" sn="2.66503" a="25.5126" fwhm="0.0425582" res="17099.3" algo="Sum"/><pk mz="727.74218644" i="851.599" sn="2.82163" a="27.7134" fwhm="0.0478791" res="15199.6" algo="Sum"/><pk mz="728.51991409" i="2381.89" sn="7.91308" a="76.6675" fwhm="0.0597512" res="12192.6" algo="Sum"/><pk mz="728.55992097" i="5066.13" sn="16.8331" a="271.928" fwhm="0.0492427" res="14795.3" algo="Sum"/><pk mz="728.64092355" i="1814.18" sn="6.02798" a="116.433" fwhm="0.0941674" res="7737.72" algo="Sum"/><pk mz="728.73274383" i="1248.18" sn="4.14734" a="64.8893" fwhm="0.0710316" res="10259.3" algo="Sum"/><pk mz="728.81146261" i="704.809" sn="2.34169" a="22.6329" fwhm="0.0472201" res="15434.3" algo="Sum"/><pk mz="729.51708396" i="1291.86" sn="4.30756" a="52.7015" fwhm="0.0538619" res="13544.2" algo="Sum"/><pk mz="729.58138694" i="6530.19" sn="21.7742" a="299.941" fwhm="0.0400074" res="18236.2" algo="Sum"/><pk mz="729.73188085" i="743.507" sn="2.47909" a="29.5136" fwhm="0.0532712" res="13698.4" algo="Sum"/><pk mz="730.42266720" i="751.783" sn="2.50898" a="46.458" fwhm="0.057843" res="12627.7" algo="Sum"/><pk mz="730.53221856" i="2069.45" sn="6.90467" a="97.3029" fwhm="0.0509729" res="14331.8" algo="Sum"/><pk mz="730.58396666" i="3421.29" sn="11.4151" a="164.017" fwhm="0.0540563" res="13515.3" algo="Sum"/><pk mz="730.63641598" i="1825.8" sn="6.09176" a="102.479" fwhm="0.0678075" res="10775.1" algo="Sum"/><pk mz="730.72591828" i="1551.59" sn="5.17677" a="98.4338" fwhm="0.0673628" res="10847.6" algo="Sum"/><pk mz="730.79432649" i="707.093" sn="2.35962" a="10.2803" fwhm="0.015993" res="45694.6" algo="Sum"/><pk mz="730.81160334" i="714.658" sn="2.38487" a="25.3762" fwhm="0.0501131" res="14583.2" algo="Sum"/><pk mz="731.53254077" i="1548.2" sn="5.16912" a="60.6184" fwhm="0.053337" res="13715.3" algo="Sum"/><pk mz="731.59862182" i="10577.8" sn="35.3173" a="515.813" fwhm="0.0385697" res="18968.2" algo="Sum"/><pk mz="731.71877510" i="781.743" sn="2.60971" a="23.0254" fwhm="0.0426752" res="17146.2" algo="Sum"/><pk mz="731.74629149" i="697.924" sn="2.32996" a="19.1747" fwhm="0.0325056" res="22511.4" algo="Sum"/><pk mz="732.43721226" i="815.682" sn="2.72537" a="50.4929" fwhm="0.0704444" res="10397.4" algo="Sum"/><pk mz="732.54719012" i="5424.19" sn="18.1255" a="218.332" fwhm="0.046919" res="15613" algo="Sum"/><pk mz="732.60217734" i="5498.13" sn="18.3726" a="266.778" fwhm="0.0537946" res="13618.5" algo="Sum"/><pk mz="732.72077592" i="1461.53" sn="4.88387" a="82.7317" fwhm="0.0784587" res="9338.94" algo="Sum"/><pk mz="733.54780108" i="3399.38" sn="11.3707" a="203.229" fwhm="0.0617296" res="11883.2" algo="Sum"/><pk mz="733.60690756" i="2326.4" sn="7.78165" a="100.22" fwhm="0.0517941" res="14163.9" algo="Sum"/><pk mz="733.71632274" i="743.402" sn="2.48692" a="37.0255" fwhm="0.0694415" res="10566" algo="Sum"/><pk mz="734.56228459" i="10725.1" sn="35.95" a="559.473" fwhm="0.0412613" res="17802.7" algo="Sum"/><pk mz="734.71480459" i="1053.15" sn="3.5298" a="69.0425" fwhm="0.09087" res="8085.34" algo="Sum"/><pk mz="734.76188332" i="913.771" sn="3.06246" a="30.0478" fwhm="0.0481094" res="15272.7" algo="Sum"/><pk mz="735.56949250" i="5933.13" sn="19.9211" a="296.513" fwhm="0.0492711" res="14929" algo="Sum"/><pk mz="735.67790850" i="805.416" sn="2.70475" a="30.6727" fwhm="0.0474968" res="15489" algo="Sum"/><pk mz="735.71543101" i="689.888" sn="2.31659" a="10.3165" fwhm="0.0160468" res="45848.1" algo="Sum"/><pk mz="736.57853841" i="2864.65" sn="9.65487" a="164.414" fwhm="0.0619467" res="11890.5" algo="Sum"/><pk mz="736.67319789" i="1469.74" sn="4.95335" a="82.6587" fwhm="0.0790093" res="9323.88" algo="Sum"/><pk mz="736.75357210" i="865.661" sn="2.91867" a="48.4613" fwhm="0.0723243" res="10186.8" algo="Sum"/><pk mz="737.55022077" i="1180.78" sn="3.98808" a="93.582" fwhm="0.0896502" res="8226.98" algo="Sum"/><pk mz="737.61503125" i="1026.25" sn="3.46642" a="32.1164" fwhm="0.0482027" res="15302.4" algo="Sum"/><pk mz="737.67153079" i="769.438" sn="2.59976" a="34.9938" fwhm="0.0589161" res="12520.7" algo="Sum"/><pk mz="737.72849436" i="838.686" sn="2.83423" a="41.5928" fwhm="0.0578106" res="12761.1" algo="Sum"/><pk mz="738.53688110" i="1680.27" sn="5.69698" a="71.4861" fwhm="0.0589509" res="12528" algo="Sum"/><pk mz="738.57397647" i="1284.27" sn="4.3552" a="37.5624" fwhm="0.0375153" res="19687.3" algo="Sum"/><pk mz="738.67052927" i="1768.23" sn="5.99856" a="124.56" fwhm="0.0641684" res="11511.4" algo="Sum"/><pk mz="738.74041735" i="835.638" sn="2.83491" a="22.0604" fwhm="0.0321596" res="22971.1" algo="Sum"/><pk mz="739.51131579" i="3584.71" sn="12.1739" a="192.59" fwhm="0.0594751" res="12434" algo="Sum"/><pk mz="739.56227290" i="2689.52" sn="9.13402" a="139.053" fwhm="0.0504593" res="14656.6" algo="Sum"/><pk mz="739.66666940" i="816.722" sn="2.77368" a="24.6768" fwhm="0.0429062" res="17239.2" algo="Sum"/><pk mz="739.69056249" i="741.872" sn="2.51949" a="32.531" fwhm="0.0535371" res="13816.4" algo="Sum"/><pk mz="740.54984293" i="5349.74" sn="18.2458" a="272.355" fwhm="0.0531804" res="13925.2" algo="Sum"/><pk mz="740.62024399" i="943.664" sn="3.21845" a="14.3918" fwhm="0.0161002" res="46000.6" algo="Sum"/><pk mz="740.66870751" i="1450.58" sn="4.94731" a="83.2165" fwhm="0.0832788" res="8893.84" algo="Sum"/><pk mz="740.75718760" i="1250.03" sn="4.26329" a="78.4066" fwhm="0.0734474" res="10085.5" algo="Sum"/><pk mz="741.52584466" i="18733.4" sn="64.0078" a="870.233" fwhm="0.040575" res="18275.4" algo="Sum"/><pk mz="741.64425878" i="872.985" sn="2.98296" a="30.7702" fwhm="0.0318482" res="23286.9" algo="Sum"/><pk mz="741.68247453" i="846.114" sn="2.89114" a="29.6338" fwhm="0.0429648" res="17262.6" algo="Sum"/><pk mz="742.05617847" i="683.475" sn="2.33648" a="37.9309" fwhm="0.049589" res="14964.1" algo="Sum"/><pk mz="742.56345828" i="12879.8" sn="44.2125" a="595.833" fwhm="0.0465866" res="15939.4" algo="Sum"/><pk mz="742.65943568" i="1237.7" sn="4.24866" a="36.5572" fwhm="0.037619" res="19741.6" algo="Sum"/><pk mz="742.70688701" i="1152.52" sn="3.95624" a="46.638" fwhm="0.0537427" res="13819.7" algo="Sum"/><pk mz="742.74197433" i="1116.23" sn="3.83167" a="55.3795" fwhm="0.0673216" res="11032.8" algo="Sum"/><pk mz="743.56441450" i="7215.55" sn="24.8008" a="354.241" fwhm="0.0498785" res="14907.5" algo="Sum"/><pk mz="743.65149470" i="905.845" sn="3.11351" a="18.0089" fwhm="0.0215109" res="34571" algo="Sum"/><pk mz="743.72867028" i="799.934" sn="2.74948" a="46.135" fwhm="0.0847703" res="8773.46" algo="Sum"/><pk mz="744.57971583" i="8635.33" sn="29.7378" a="482.649" fwhm="0.0550786" res="13518.5" algo="Sum"/><pk mz="744.71621857" i="1163.5" sn="4.00671" a="56.9859" fwhm="0.0645783" res="11532" algo="Sum"/><pk mz="745.47108490" i="1090.36" sn="3.75709" a="71.4971" fwhm="0.0689442" res="10812.7" algo="Sum"/><pk mz="745.58603554" i="4136.56" sn="14.2535" a="207.476" fwhm="0.0589455" res="12648.7" algo="Sum"/><pk mz="745.68705679" i="789.992" sn="2.72267" a="8.35099" fwhm="0.00994247" res="75000.2" algo="Sum"/><pk mz="745.70089392" i="832.371" sn="2.86889" a="24.5307" fwhm="0.0576792" res="12928.4" algo="Sum"/><pk mz="745.73902172" i="765.565" sn="2.63887" a="24.1311" fwhm="0.0446451" res="16703.7" algo="Sum"/><pk mz="746.50407048" i="2529.54" sn="8.72953" a="115.017" fwhm="0.0548559" res="13608.5" algo="Sum"/><pk mz="746.59989870" i="6404.2" sn="22.1011" a="339.784" fwhm="0.0527868" res="14143.7" algo="Sum"/><pk mz="746.70300930" i="1464.23" sn="5.05325" a="82.3554" fwhm="0.0856173" res="8721.4" algo="Sum"/><pk mz="746.78783406" i="795.745" sn="2.74669" a="24.481" fwhm="0.0430237" res="17357.6" algo="Sum"/><pk mz="747.50593018" i="1762.26" sn="6.08677" a="96.2054" fwhm="0.0715974" res="10440.4" algo="Sum"/><pk mz="747.60253030" i="3019.7" sn="10.4312" a="177.792" fwhm="0.0573123" res="13044.4" algo="Sum"/><pk mz="747.69247320" i="784.779" sn="2.71031" a="20.0414" fwhm="0.0323538" res="23109.9" algo="Sum"/><pk mz="747.73724177" i="702.817" sn="2.42735" a="28.7245" fwhm="0.0469676" res="15920.3" algo="Sum"/><pk mz="748.52226640" i="2745.49" sn="9.50187" a="160.211" fwhm="0.052948" res="14136.9" algo="Sum"/><pk mz="748.60488580" i="1990" sn="6.88778" a="105.116" fwhm="0.0652519" res="11472.5" algo="Sum"/><pk mz="748.70135881" i="1427.82" sn="4.94319" a="86.3371" fwhm="0.071724" res="10438.6" algo="Sum"/><pk mz="749.52874266" i="2278.54" sn="7.91554" a="142.219" fwhm="0.0779138" res="9619.97" algo="Sum"/><pk mz="749.67457356" i="788.121" sn="2.73853" a="23.584" fwhm="0.0431953" res="17355.5" algo="Sum"/><pk mz="750.53919230" i="3504.92" sn="12.2067" a="232.995" fwhm="0.0583737" res="12857.5" algo="Sum"/><pk mz="750.61586708" i="1016.33" sn="3.54042" a="26.7537" fwhm="0.0563549" res="13319.4" algo="Sum"/><pk mz="750.69701615" i="1211.5" sn="4.22189" a="56.1091" fwhm="0.0520349" res="14426.8" algo="Sum"/><pk mz="750.72209357" i="1058.6" sn="3.68955" a="41.835" fwhm="0.0540325" res="13893.9" algo="Sum"/><pk mz="750.77684160" i="989.458" sn="3.44905" a="49.0802" fwhm="0.0592277" res="12676.1" algo="Sum"/><pk mz="751.56485468" i="8077.58" sn="28.2352" a="402.228" fwhm="0.0440417" res="17064.8" algo="Sum"/><pk mz="752.04124880" i="1001.45" sn="3.50452" a="46.2636" fwhm="0.0430178" res="17482.1" algo="Sum"/><pk mz="752.56079115" i="6248.17" sn="21.8938" a="324.219" fwhm="0.0549607" res="13692.7" algo="Sum"/><pk mz="752.64727516" i="1319.77" sn="4.62603" a="92.5868" fwhm="0.0876897" res="8583.08" algo="Sum"/><pk mz="752.74620695" i="1176.05" sn="4.12143" a="63.3238" fwhm="0.0610621" res="12327.5" algo="Sum"/><pk mz="753.04790475" i="5307.77" sn="18.593" a="218.215" fwhm="0.0341449" res="22054.5" algo="Sum"/><pk mz="753.41911071" i="747.054" sn="2.62472" a="45.1101" fwhm="0.0537211" res="14024.6" algo="Sum"/><pk mz="753.57900781" i="12579.1" sn="44.2103" a="829.345" fwhm="0.0559218" res="13475.6" algo="Sum"/><pk mz="753.68542749" i="849.785" sn="2.98657" a="46.475" fwhm="0.0630485" res="11954.1" algo="Sum"/><pk mz="753.73707516" i="744.809" sn="2.61766" a="25.0974" fwhm="0.0487264" res="15468.8" algo="Sum"/><pk mz="754.05418027" i="3833.68" sn="13.4751" a="160.875" fwhm="0.0352897" res="21367.5" algo="Sum"/><pk mz="754.53352990" i="8759.19" sn="30.8196" a="443.804" fwhm="0.0550649" res="13702.6" algo="Sum"/><pk mz="754.57910736" i="7081.3" sn="24.9153" a="313.228" fwhm="0.0480968" res="15688.8" algo="Sum"/><pk mz="754.64095475" i="1659.71" sn="5.83944" a="100.714" fwhm="0.0564636" res="13365.1" algo="Sum"/><pk mz="754.74836389" i="1058.13" sn="3.7232" a="84.2304" fwhm="0.10893" res="6928.74" algo="Sum"/><pk mz="755.05794960" i="1392.68" sn="4.9059" a="69.026" fwhm="0.0484934" res="15570.3" algo="Sum"/><pk mz="755.53455408" i="4485.51" sn="15.8341" a="215.589" fwhm="0.0578927" res="13050.6" algo="Sum"/><pk mz="755.58795201" i="2891.95" sn="10.211" a="128.984" fwhm="0.051915" res="14554.3" algo="Sum"/><pk mz="755.69121036" i="779.373" sn="2.75212" a="35.1158" fwhm="0.0596317" res="12672.6" algo="Sum"/><pk mz="755.72877985" i="742.691" sn="2.62259" a="37.4665" fwhm="0.0662197" res="11412.4" algo="Sum"/><pk mz="756.07075821" i="695.903" sn="2.4575" a="37.8405" fwhm="0.0739195" res="10228.3" algo="Sum"/><pk mz="756.54671866" i="27934.9" sn="98.785" a="1257.25" fwhm="0.0379714" res="19924.1" algo="Sum"/><pk mz="756.69804525" i="1215.34" sn="4.29799" a="23.4882" fwhm="0.0216986" res="34873.1" algo="Sum"/><pk mz="756.73219803" i="1354.45" sn="4.78996" a="52.2925" fwhm="0.0542477" res="13949.6" algo="Sum"/><pk mz="757.55010076" i="13711.6" sn="48.6979" a="656.034" fwhm="0.0408964" res="18523.7" algo="Sum"/><pk mz="757.61343783" i="3457.06" sn="12.2781" a="142.792" fwhm="0.0477812" res="15855.9" algo="Sum"/><pk mz="757.74620224" i="735.362" sn="2.61171" a="18.467" fwhm="0.0325707" res="23264.7" algo="Sum"/><pk mz="758.56520831" i="424685" sn="1510.17" a="12274.7" fwhm="0.0239358" res="31691.7" algo="Sum"/><pk mz="758.72437365" i="2063.62" sn="7.33904" a="58.3317" fwhm="0.0434556" res="17459.8" algo="Sum"/><pk mz="759.45962400" i="773.468" sn="2.75669" a="33.184" fwhm="0.0606085" res="12530.6" algo="Sum"/><pk mz="759.56821595" i="185810" sn="662.239" a="6156.32" fwhm="0.0289116" res="26272.1" algo="Sum"/><pk mz="760.05678679" i="739.816" sn="2.63788" a="55.3603" fwhm="0.0751181" res="10118.2" algo="Sum"/><pk mz="760.57775998" i="138321" sn="493.429" a="5038.47" fwhm="0.0321061" res="23689.5" algo="Sum"/><pk mz="760.81326967" i="840.418" sn="2.99851" a="28.8405" fwhm="0.0489548" res="15541.1" algo="Sum"/><pk mz="761.04467383" i="1174.41" sn="4.19198" a="85.5111" fwhm="0.0583323" res="13046.7" algo="Sum"/><pk mz="761.58230417" i="52316.4" sn="186.934" a="2109.11" fwhm="0.0359252" res="21199.1" algo="Sum"/><pk mz="762.04843927" i="966.036" sn="3.46017" a="57.926" fwhm="0.0543771" res="14014.2" algo="Sum"/><pk mz="762.50225803" i="1759.66" sn="6.30514" a="85.152" fwhm="0.0477114" res="15981.6" algo="Sum"/><pk mz="762.58684427" i="15525.4" sn="55.6313" a="789.836" fwhm="0.039672" res="19222.3" algo="Sum"/><pk mz="762.67354813" i="1417.7" sn="5.07982" a="76.2253" fwhm="0.067879" res="11235.8" algo="Sum"/><pk mz="762.77070408" i="770.172" sn="2.76068" a="19.5489" fwhm="0.0326785" res="23341.7" algo="Sum"/><pk mz="763.59160300" i="3971.2" sn="14.2642" a="230.586" fwhm="0.0506963" res="15062.1" algo="Sum"/><pk mz="763.68432215" i="923.686" sn="3.31876" a="29.0759" fwhm="0.0435971" res="17516.9" algo="Sum"/><pk mz="764.55177922" i="13113.5" sn="47.3194" a="693.407" fwhm="0.0404236" res="18913.5" algo="Sum"/><pk mz="764.67456473" i="1445.83" sn="5.21956" a="68" fwhm="0.0654379" res="11685.5" algo="Sum"/><pk mz="764.77391028" i="794.457" sn="2.86936" a="47.3425" fwhm="0.0818034" res="9348.93" algo="Sum"/><pk mz="765.04991832" i="1730.54" sn="6.25356" a="90.068" fwhm="0.0398209" res="19212.3" algo="Sum"/><pk mz="765.55399455" i="8114.4" sn="29.332" a="440.581" fwhm="0.0409381" res="18700.3" algo="Sum"/><pk mz="765.67878586" i="817.85" sn="2.95798" a="21.3717" fwhm="0.0327405" res="23386.3" algo="Sum"/><pk mz="765.69976526" i="826.179" sn="2.98822" a="20.3463" fwhm="0.0327411" res="23386.5" algo="Sum"/><pk mz="766.05697011" i="2405.4" sn="8.70477" a="102.332" fwhm="0.0357971" res="21400" algo="Sum"/><pk mz="766.56661930" i="20506.3" sn="74.3376" a="1142.48" fwhm="0.0434505" res="17642.3" algo="Sum"/><pk mz="766.66459538" i="1259.33" sn="4.56696" a="63.9603" fwhm="0.070984" res="10800.5" algo="Sum"/><pk mz="766.71894849" i="1226.8" sn="4.449" a="47.963" fwhm="0.0522434" res="14675.9" algo="Sum"/><pk mz="766.75691484" i="1065.99" sn="3.86577" a="54.7821" fwhm="0.0630865" res="12154.1" algo="Sum"/><pk mz="767.06461821" i="3633.86" sn="13.1809" a="170.672" fwhm="0.039018" res="19659.2" algo="Sum"/><pk mz="767.56883239" i="12480.2" sn="45.3502" a="709.369" fwhm="0.0495862" res="15479.5" algo="Sum"/><pk mz="767.70873790" i="720.355" sn="2.61729" a="22.6176" fwhm="0.0352981" res="21749.3" algo="Sum"/><pk mz="768.07014330" i="2129.05" sn="7.74023" a="129.364" fwhm="0.0475463" res="16154.1" algo="Sum"/><pk mz="768.58280668" i="20342" sn="74.1643" a="979.161" fwhm="0.0455034" res="16890.7" algo="Sum"/><pk mz="768.71759697" i="1360.89" sn="4.96223" a="79.2925" fwhm="0.049353" res="15575.9" algo="Sum"/><pk mz="769.05094903" i="1364.75" sn="4.97756" a="86.2622" fwhm="0.0550056" res="13981.3" algo="Sum"/><pk mz="769.58275676" i="10214.3" sn="37.3136" a="710.711" fwhm="0.0665343" res="11566.7" algo="Sum"/><pk mz="769.73245295" i="750.463" sn="2.74173" a="25.6535" fwhm="0.0492407" res="15632" algo="Sum"/><pk mz="770.05780134" i="2446.88" sn="8.93961" a="109.078" fwhm="0.0380386" res="20244.1" algo="Sum"/><pk mz="770.50793533" i="4408.45" sn="16.1652" a="225.172" fwhm="0.0527091" res="14618.1" algo="Sum"/><pk mz="770.59611217" i="7993.34" sn="29.3147" a="413.536" fwhm="0.0498953" res="15444.3" algo="Sum"/><pk mz="770.72162034" i="1220.44" sn="4.47581" a="68.6394" fwhm="0.0821268" res="9384.53" algo="Sum"/><pk mz="771.06618199" i="1891.24" sn="6.94017" a="98.1763" fwhm="0.0405289" res="19025.1" algo="Sum"/><pk mz="771.51291456" i="2574.73" sn="9.45556" a="135.895" fwhm="0.0495649" res="15565.7" algo="Sum"/><pk mz="771.60199686" i="3729.5" sn="13.6964" a="178.593" fwhm="0.051839" res="14884.6" algo="Sum"/><pk mz="771.72545344" i="706.2" sn="2.59342" a="21.1428" fwhm="0.038348" res="20124.3" algo="Sum"/><pk mz="772.06912528" i="902.666" sn="3.31687" a="52.8366" fwhm="0.0490439" res="15742.4" algo="Sum"/><pk mz="772.52717538" i="8166.22" sn="30.0452" a="416.514" fwhm="0.0577498" res="13377.1" algo="Sum"/><pk mz="772.57995546" i="8077.11" sn="29.7173" a="371.976" fwhm="0.0657755" res="11745.7" algo="Sum"/><pk mz="772.71304071" i="1290.88" sn="4.74934" a="82.0984" fwhm="0.0666222" res="11598.4" algo="Sum"/><pk mz="773.05123092" i="948.634" sn="3.49249" a="55.263" fwhm="0.0537474" res="14383" algo="Sum"/><pk mz="773.53364403" i="4857.54" sn="17.9053" a="256.966" fwhm="0.0641557" res="12057.1" algo="Sum"/><pk mz="773.57922430" i="4485.51" sn="16.534" a="226.034" fwhm="0.0637843" res="12128.1" algo="Sum"/><pk mz="773.64383288" i="3262.09" sn="12.0246" a="181.306" fwhm="0.0591251" res="13084.9" algo="Sum"/><pk mz="773.71354970" i="850.195" sn="3.13496" a="26.9455" fwhm="0.0429264" res="18024.2" algo="Sum"/><pk mz="774.05568985" i="1187.92" sn="4.38222" a="68.6122" fwhm="0.0538388" res="14377.3" algo="Sum"/><pk mz="774.55764349" i="11867.8" sn="43.7968" a="804.797" fwhm="0.0561369" res="13797.7" algo="Sum"/><pk mz="774.64447950" i="2573.32" sn="9.49751" a="113.537" fwhm="0.0495729" res="15626.4" algo="Sum"/><pk mz="774.70401330" i="1183.62" sn="4.36893" a="50.0024" fwhm="0.0555068" res="13956.9" algo="Sum"/><pk mz="775.06125731" i="1360.79" sn="5.02703" a="78.5044" fwhm="0.0507185" res="15281.6" algo="Sum"/><pk mz="775.56063464" i="6643.95" sn="24.5425" a="456.306" fwhm="0.061393" res="12632.7" algo="Sum"/><pk mz="775.69666818" i="827.392" sn="3.05621" a="37.1943" fwhm="0.0802807" res="9662.3" algo="Sum"/><pk mz="776.06854295" i="854.973" sn="3.16264" a="73.4368" fwhm="0.0767883" res="10106.6" algo="Sum"/><pk mz="776.56283259" i="4340.41" sn="16.0617" a="275.642" fwhm="0.0716656" res="10835.9" algo="Sum"/><pk mz="776.69388798" i="964.009" sn="3.56839" a="43.756" fwhm="0.065951" res="11776.8" algo="Sum"/><pk mz="776.75616427" i="794.672" sn="2.94242" a="38.0696" fwhm="0.0604569" res="12848.1" algo="Sum"/><pk mz="777.05122569" i="1205.52" sn="4.47207" a="73.4394" fwhm="0.059312" res="13101.1" algo="Sum"/><pk mz="777.55523469" i="2747.52" sn="10.1948" a="270.593" fwhm="0.0810433" res="9594.32" algo="Sum"/><pk mz="777.67674443" i="828.666" sn="3.07582" a="21.7547" fwhm="0.0329961" res="23568.7" algo="Sum"/><pk mz="777.72434364" i="706.865" sn="2.62415" a="17.0905" fwhm="0.0328292" res="23690" algo="Sum"/><pk mz="778.05206392" i="1309.64" sn="4.8704" a="91.3597" fwhm="0.0482446" res="16127.2" algo="Sum"/><pk mz="778.53307249" i="17934.1" sn="66.7579" a="980.877" fwhm="0.0419772" res="18546.6" algo="Sum"/><pk mz="778.65962503" i="1385.78" sn="5.16124" a="62.5969" fwhm="0.0605307" res="12863.9" algo="Sum"/><pk mz="778.74147378" i="855.803" sn="3.18854" a="45.998" fwhm="0.0703404" res="11071" algo="Sum"/><pk mz="779.06372124" i="1589.86" sn="5.94086" a="99.4997" fwhm="0.0483908" res="16099.4" algo="Sum"/><pk mz="779.53662748" i="9627.87" sn="35.9993" a="492.808" fwhm="0.0471673" res="16527.1" algo="Sum"/><pk mz="779.59615373" i="3955.91" sn="14.7949" a="168.173" fwhm="0.0466554" res="16709.7" algo="Sum"/><pk mz="780.06782231" i="1690.14" sn="6.33054" a="142.236" fwhm="0.0736841" res="10586.7" algo="Sum"/><pk mz="780.54930122" i="675989" sn="2533.25" a="17149.6" fwhm="0.0218342" res="35748.9" algo="Sum"/><pk mz="781.05031078" i="13420.3" sn="50.2998" a="628.005" fwhm="0.0356629" res="21900.9" algo="Sum"/><pk mz="781.17595035" i="708.764" sn="2.65702" a="38.6852" fwhm="0.0651392" res="11992.4" algo="Sum"/><pk mz="781.55256952" i="293116" sn="1099.4" a="8923.64" fwhm="0.0266678" res="29306.9" algo="Sum"/><pk mz="781.81500103" i="707.138" sn="2.6533" a="17.2562" fwhm="0.064238" res="12170.6" algo="Sum"/><pk mz="782.05684684" i="10870.2" sn="40.7957" a="485.72" fwhm="0.0356973" res="21908" algo="Sum"/><pk mz="782.16388396" i="681.21" sn="2.55759" a="27.1135" fwhm="0.055152" res="14182" algo="Sum"/><pk mz="782.56243151" i="334722" sn="1259.28" a="10656.2" fwhm="0.0267039" res="29305.2" algo="Sum"/><pk mz="782.81793085" i="768.971" sn="2.89346" a="29.7586" fwhm="0.0496572" res="15764.4" algo="Sum"/><pk mz="783.06179252" i="4242.13" sn="15.9723" a="218.582" fwhm="0.040757" res="19212.9" algo="Sum"/><pk mz="783.56578108" i="132718" sn="501.397" a="5060.09" fwhm="0.0316659" res="24744.8" algo="Sum"/><pk mz="784.07147491" i="2887.51" sn="10.9158" a="179.449" fwhm="0.0427217" res="18353" algo="Sum"/><pk mz="784.57655754" i="98412" sn="372.962" a="4163.83" fwhm="0.0350321" res="22395.9" algo="Sum"/><pk mz="784.69117053" i="1650.21" sn="6.25399" a="69.1109" fwhm="0.0607657" res="12913.4" algo="Sum"/><pk mz="784.84081466" i="677.837" sn="2.56877" a="27.5901" fwhm="0.0552459" res="14206.3" algo="Sum"/><pk mz="785.07261140" i="1635.15" sn="6.19815" a="70.5015" fwhm="0.0548158" res="14322" algo="Sum"/><pk mz="785.58157634" i="39715" sn="151.294" a="1658.28" fwhm="0.0381227" res="20606.6" algo="Sum"/><pk mz="785.64659788" i="10361.4" sn="39.4719" a="488.155" fwhm="0.05118" res="15350.7" algo="Sum"/><pk mz="786.05951621" i="1399.59" sn="5.3368" a="84.195" fwhm="0.0596564" res="13176.4" algo="Sum"/><pk mz="786.59555295" i="157615" sn="601.717" a="5469.96" fwhm="0.0305682" res="25732.5" algo="Sum"/><pk mz="787.06504223" i="1376.07" sn="5.25781" a="78.7495" fwhm="0.0585433" res="13444.2" algo="Sum"/><pk mz="787.59881329" i="72503.4" sn="277.277" a="2840.08" fwhm="0.0347517" res="22663.6" algo="Sum"/><pk mz="787.66213195" i="13872.8" sn="53.0541" a="597.542" fwhm="0.0490381" res="16062.3" algo="Sum"/><pk mz="788.06274314" i="1454.49" sn="5.5678" a="115.014" fwhm="0.0660531" res="11930.7" algo="Sum"/><pk mz="788.54954222" i="15282.7" sn="58.5589" a="708.54" fwhm="0.0493511" res="15978.3" algo="Sum"/><pk mz="788.60492906" i="30391.7" sn="116.455" a="1371.56" fwhm="0.0415119" res="18997.1" algo="Sum"/><pk mz="788.66571640" i="7588.62" sn="29.0843" a="364.954" fwhm="0.0478881" res="16468.9" algo="Sum"/><pk mz="788.76932047" i="876.498" sn="3.3594" a="21.8793" fwhm="0.0332306" res="23736.2" algo="Sum"/><pk mz="789.03902793" i="2650.97" sn="10.1645" a="176.719" fwhm="0.048099" res="16404.5" algo="Sum"/><pk mz="789.54993898" i="9294.23" sn="35.6691" a="455.047" fwhm="0.0522173" res="15120.5" algo="Sum"/><pk mz="789.61006432" i="9782.58" sn="37.5522" a="480.423" fwhm="0.0534008" res="14786.5" algo="Sum"/><pk mz="789.66835702" i="2803.41" sn="10.7625" a="140.036" fwhm="0.0470766" res="16774.1" algo="Sum"/><pk mz="790.04571152" i="2150.48" sn="8.26522" a="117.926" fwhm="0.0472332" res="16726.5" algo="Sum"/><pk mz="790.56436695" i="20854.3" sn="80.2044" a="1043.52" fwhm="0.0442524" res="17864.9" algo="Sum"/><pk mz="790.67505847" i="1674.93" sn="6.44146" a="117.128" fwhm="0.0781416" res="10118.5" algo="Sum"/><pk mz="790.77395734" i="676.069" sn="2.60103" a="20.8139" fwhm="0.0388184" res="20371.1" algo="Sum"/><pk mz="791.05213963" i="1305.5" sn="5.02917" a="83.7976" fwhm="0.0602551" res="13128.4" algo="Sum"/><pk mz="791.56689155" i="10776.3" sn="41.5458" a="733.922" fwhm="0.0501073" res="15797.4" algo="Sum"/><pk mz="791.67813648" i="896.589" sn="3.45802" a="26.7407" fwhm="0.0443893" res="17834.9" algo="Sum"/><pk mz="792.05018800" i="1399.87" sn="5.41854" a="95.7977" fwhm="0.060583" res="13073.8" algo="Sum"/><pk mz="792.57743811" i="14498.7" sn="56.135" a="636.335" fwhm="0.0453649" res="17471.2" algo="Sum"/><pk mz="792.66987591" i="1182.06" sn="4.57843" a="30.4027" fwhm="0.0333128" res="23794.8" algo="Sum"/><pk mz="792.75794453" i="742.403" sn="2.87667" a="35.9242" fwhm="0.0664266" res="11934.3" algo="Sum"/><pk mz="793.04886329" i="7954.38" sn="30.8726" a="329.231" fwhm="0.0361547" res="21934.8" algo="Sum"/><pk mz="793.55215286" i="15810.6" sn="61.3816" a="703.849" fwhm="0.0504127" res="15741.1" algo="Sum"/><pk mz="794.05630069" i="9117.51" sn="35.5069" a="398.399" fwhm="0.0366303" res="21677.6" algo="Sum"/><pk mz="794.56143138" i="28408.9" sn="110.685" a="1281.6" fwhm="0.0579675" res="13707" algo="Sum"/><pk mz="795.06409789" i="13590.4" sn="52.9705" a="601.109" fwhm="0.0378523" res="21004.4" algo="Sum"/><pk mz="795.56789454" i="17835.8" sn="69.5697" a="800.141" fwhm="0.0561415" res="14170.8" algo="Sum"/><pk mz="795.69178229" i="1350.94" sn="5.27025" a="73.3454" fwhm="0.0511435" res="15558" algo="Sum"/><pk mz="796.07104844" i="7370.04" sn="28.7564" a="385.546" fwhm="0.0401572" res="19823.9" algo="Sum"/><pk mz="796.41462406" i="697.64" sn="2.72431" a="32.6733" fwhm="0.0612062" res="13012" algo="Sum"/><pk mz="796.52194160" i="172289" sn="673.083" a="6537.72" fwhm="0.0321839" res="24749.1" algo="Sum"/><pk mz="797.07636807" i="2505.79" sn="9.79488" a="150.246" fwhm="0.0576155" res="13834.4" algo="Sum"/><pk mz="797.52498235" i="79352.8" sn="310.704" a="3294.78" fwhm="0.0360393" res="22129.3" algo="Sum"/><pk mz="798.07861596" i="1282.25" sn="5.02613" a="59.8939" fwhm="0.0668526" res="11937.9" algo="Sum"/><pk mz="798.53266269" i="68919.3" sn="271.469" a="3216.55" fwhm="0.0409454" res="19502.4" algo="Sum"/><pk mz="798.80152967" i="705.015" sn="2.7777" a="33.8298" fwhm="0.0382352" res="20891.8" algo="Sum"/><pk mz="799.06738671" i="1435.44" sn="5.65941" a="83.9802" fwhm="0.0601466" res="13285.3" algo="Sum"/><pk mz="799.53751175" i="27243.2" sn="107.744" a="1481.94" fwhm="0.0457725" res="17467.6" algo="Sum"/><pk mz="799.66385407" i="4827.56" sn="19.0926" a="259.3" fwhm="0.0518951" res="15409.2" algo="Sum"/><pk mz="800.07199116" i="1445.44" sn="5.72305" a="103.782" fwhm="0.0629557" res="12708.5" algo="Sum"/><pk mz="800.54104453" i="12813.2" sn="50.9767" a="646.743" fwhm="0.0541114" res="14794.3" algo="Sum"/><pk mz="800.66562126" i="3398.92" sn="13.5225" a="190.915" fwhm="0.0632809" res="12652.6" algo="Sum"/><pk mz="801.04270426" i="1908.11" sn="7.59834" a="105.08" fwhm="0.0599719" res="13357" algo="Sum"/><pk mz="801.54549465" i="6086.85" sn="24.2599" a="306.962" fwhm="0.0492634" res="16270.6" algo="Sum"/><pk mz="801.67868500" i="5763.33" sn="22.9704" a="299.059" fwhm="0.0454272" res="17647.5" algo="Sum"/><pk mz="802.04782688" i="2167.07" sn="8.65495" a="114.629" fwhm="0.0558216" res="14368.1" algo="Sum"/><pk mz="802.09907268" i="1386.97" sn="5.54057" a="64.9304" fwhm="0.0461022" res="17398.3" algo="Sum"/><pk mz="802.53495171" i="13290.8" sn="53.162" a="723.734" fwhm="0.058458" res="13728.4" algo="Sum"/><pk mz="802.68159885" i="3612.19" sn="14.4513" a="191.521" fwhm="0.0495172" res="16210.2" algo="Sum"/><pk mz="803.05286383" i="2924.71" sn="11.7168" a="143.801" fwhm="0.0442499" res="18148.1" algo="Sum"/><pk mz="803.54039730" i="7380.18" sn="29.6001" a="403.875" fwhm="0.0643698" res="12483.2" algo="Sum"/><pk mz="803.68378748" i="1492.71" sn="5.98852" a="91.5702" fwhm="0.0735008" res="10934.4" algo="Sum"/><pk mz="804.05770187" i="2146.37" sn="8.61288" a="99.0588" fwhm="0.042944" res="18723.4" algo="Sum"/><pk mz="804.54676954" i="169902" sn="682.256" a="6091.17" fwhm="0.0305227" res="26359" algo="Sum"/><pk mz="804.74785035" i="892.859" sn="3.58721" a="34.9352" fwhm="0.0910178" res="8841.65" algo="Sum"/><pk mz="805.04963466" i="5358.52" sn="21.5316" a="272.779" fwhm="0.037491" res="21473.2" algo="Sum"/><pk mz="805.55015256" i="85104.1" sn="342.335" a="3289.67" fwhm="0.0337601" res="23861" algo="Sum"/><pk mz="806.05630945" i="5271.05" sn="21.2519" a="249.332" fwhm="0.0387237" res="20815.6" algo="Sum"/><pk mz="806.44305097" i="808.561" sn="3.26521" a="37.7936" fwhm="0.0650013" res="12406.6" algo="Sum"/><pk mz="806.56192119" i="181685" sn="733.875" a="6650.03" fwhm="0.03027" res="26645.6" algo="Sum"/><pk mz="807.06455680" i="8254.64" sn="33.4782" a="406.161" fwhm="0.0409321" res="19717.2" algo="Sum"/><pk mz="807.56589451" i="84982" sn="344.994" a="3440.5" fwhm="0.0344046" res="23472.6" algo="Sum"/><pk mz="807.62757857" i="11058.5" sn="44.9011" a="459.194" fwhm="0.0446592" res="18084.2" algo="Sum"/><pk mz="808.07441355" i="6214.73" sn="25.2946" a="271.587" fwhm="0.0462297" res="17479.5" algo="Sum"/><pk mz="808.45219931" i="878.148" sn="3.57495" a="34.3246" fwhm="0.100682" res="8029.72" algo="Sum"/><pk mz="808.57789744" i="256124" sn="1043.15" a="8862.35" fwhm="0.0280217" res="28855.4" algo="Sum"/><pk mz="809.08461285" i="4636.6" sn="18.9408" a="227.318" fwhm="0.0491493" res="16461.8" algo="Sum"/><pk mz="809.58130734" i="114872" sn="469.833" a="4491.65" fwhm="0.0329536" res="24567.3" algo="Sum"/><pk mz="809.64345765" i="14893.9" sn="60.929" a="565.135" fwhm="0.0409967" res="19749" algo="Sum"/><pk mz="809.77490885" i="726.39" sn="2.97176" a="28.6852" fwhm="0.0824949" res="9816.06" algo="Sum"/><pk mz="810.09467895" i="2079.57" sn="8.50713" a="74.2425" fwhm="0.0855063" res="9474.09" algo="Sum"/><pk mz="810.10284891" i="2080.6" sn="8.51136" a="80.2225" fwhm="0.0378381" res="21409.7" algo="Sum"/><pk mz="810.59191904" i="86730.6" sn="355.276" a="3451.86" fwhm="0.0360438" res="22489.1" algo="Sum"/><pk mz="811.06694889" i="1136.12" sn="4.65496" a="54.9503" fwhm="0.0658181" res="12322.8" algo="Sum"/><pk mz="811.59699662" i="35613.7" sn="146.332" a="1538.22" fwhm="0.0397272" res="20429.3" algo="Sum"/><pk mz="811.66252353" i="13547.2" sn="55.6632" a="623.23" fwhm="0.0497981" res="16299.1" algo="Sum"/><pk mz="812.06920904" i="1200.04" sn="4.93304" a="87.3953" fwhm="0.0703295" res="11546.6" algo="Sum"/><pk mz="812.53299302" i="11045.8" sn="45.4917" a="651.618" fwhm="0.0690769" res="11762.7" algo="Sum"/><pk mz="812.60576405" i="19066.6" sn="78.5225" a="918.237" fwhm="0.0456471" res="17801.9" algo="Sum"/><pk mz="812.66559278" i="7500.41" sn="30.895" a="327.293" fwhm="0.0485896" res="16725.1" algo="Sum"/><pk mz="813.04326098" i="1390.49" sn="5.73025" a="63.1712" fwhm="0.0482719" res="16843" algo="Sum"/><pk mz="813.07732195" i="1183.97" sn="4.8793" a="45.8502" fwhm="0.0518401" res="15684.3" algo="Sum"/><pk mz="813.53986666" i="6040.77" sn="24.9938" a="375.705" fwhm="0.0719831" res="11301.8" algo="Sum"/><pk mz="813.61121224" i="7617.17" sn="31.5189" a="349.76" fwhm="0.0538955" res="15096.1" algo="Sum"/><pk mz="813.67908019" i="23877.4" sn="98.8015" a="1011.18" fwhm="0.0377574" res="21550.2" algo="Sum"/><pk mz="814.04927412" i="1392.96" sn="5.76757" a="74.2784" fwhm="0.0601615" res="13531.1" algo="Sum"/><pk mz="814.56043478" i="10467.3" sn="43.4989" a="623.381" fwhm="0.0569105" res="14313" algo="Sum"/><pk mz="814.61538440" i="4640.44" sn="19.2844" a="162.333" fwhm="0.0506561" res="16081.3" algo="Sum"/><pk mz="814.68288584" i="12655.9" sn="52.5941" a="565.687" fwhm="0.0396825" res="20530" algo="Sum"/><pk mz="815.05477660" i="2098.65" sn="8.73049" a="109.434" fwhm="0.0551343" res="14783.1" algo="Sum"/><pk mz="815.56049814" i="6703.04" sn="27.9918" a="442.95" fwhm="0.0592294" res="13769.5" algo="Sum"/><pk mz="815.69208272" i="10357.7" sn="43.2536" a="494.23" fwhm="0.0418307" res="19499.9" algo="Sum"/><pk mz="816.05984511" i="1635.35" sn="6.84547" a="101.291" fwhm="0.0612987" res="13312.8" algo="Sum"/><pk mz="816.58055893" i="17400.3" sn="72.8445" a="983.327" fwhm="0.0466539" res="17502.9" algo="Sum"/><pk mz="816.69686186" i="5120.99" sn="21.4416" a="259.736" fwhm="0.0466268" res="17515.6" algo="Sum"/><pk mz="817.05709310" i="1936.9" sn="8.11554" a="108.825" fwhm="0.0636028" res="12846.3" algo="Sum"/><pk mz="817.58323612" i="9435.11" sn="39.5855" a="598.169" fwhm="0.0538298" res="15188.3" algo="Sum"/><pk mz="817.70097362" i="1775.62" sn="7.45234" a="105.051" fwhm="0.0635394" res="12869.2" algo="Sum"/><pk mz="818.05741958" i="2132.49" sn="8.95719" a="146.705" fwhm="0.0487377" res="16784.9" algo="Sum"/><pk mz="818.59115582" i="11889" sn="49.9635" a="611.121" fwhm="0.0509249" res="16074.5" algo="Sum"/><pk mz="818.69128207" i="1146.82" sn="4.82051" a="56.3004" fwhm="0.0487203" res="16803.9" algo="Sum"/><pk mz="819.06491572" i="4092.64" sn="17.2088" a="196.399" fwhm="0.0424069" res="19314.4" algo="Sum"/><pk mz="819.57502018" i="7231.57" sn="30.4409" a="561.898" fwhm="0.0800203" res="10242.1" algo="Sum"/><pk mz="820.07303360" i="3060.95" sn="12.9195" a="143.152" fwhm="0.0530651" res="15454.1" algo="Sum"/><pk mz="820.52346557" i="53461.7" sn="225.965" a="2490.73" fwhm="0.0412869" res="19873.7" algo="Sum"/><pk mz="820.73613632" i="709.813" sn="3.00174" a="18.3742" fwhm="0.0338975" res="24212.3" algo="Sum"/><pk mz="821.08281465" i="2776.16" sn="11.7594" a="137.153" fwhm="0.0475941" res="17251.8" algo="Sum"/><pk mz="821.52728506" i="26069.2" sn="110.492" a="1432.48" fwhm="0.0449571" res="18273.6" algo="Sum"/><pk mz="821.64018136" i="5471.19" sn="23.1988" a="352.856" fwhm="0.0737247" res="11144.7" algo="Sum"/><pk mz="822.11517060" i="2096.81" sn="8.93792" a="89.3531" fwhm="0.049651" res="16557.9" algo="Sum"/><pk mz="822.53730962" i="40661.3" sn="173.6" a="2185.36" fwhm="0.0463669" res="17739.8" algo="Sum"/><pk mz="822.63202262" i="5649.31" sn="24.127" a="302.527" fwhm="0.059135" res="13911.1" algo="Sum"/><pk mz="823.12317512" i="1379.7" sn="5.90803" a="84.7239" fwhm="0.0570404" res="14430.5" algo="Sum"/><pk mz="823.54179281" i="18518.6" sn="79.3605" a="955.313" fwhm="0.0499651" res="16482.3" algo="Sum"/><pk mz="823.65713470" i="5986.26" sn="25.6654" a="351.406" fwhm="0.0645757" res="12754.9" algo="Sum"/><pk mz="824.06832981" i="775.599" sn="3.33706" a="54.7564" fwhm="0.0839442" res="9816.85" algo="Sum"/><pk mz="824.13269664" i="690.655" sn="2.97158" a="31.6609" fwhm="0.0473803" res="17394" algo="Sum"/><pk mz="824.55250782" i="67983.7" sn="292.812" a="3111.18" fwhm="0.0380887" res="21648.2" algo="Sum"/><pk mz="824.65588038" i="4128.82" sn="17.7895" a="226.658" fwhm="0.0613109" res="13450.4" algo="Sum"/><pk mz="825.06982688" i="789.72" sn="3.40667" a="21.1689" fwhm="0.0339865" res="24276.4" algo="Sum"/><pk mz="825.55571027" i="32872.1" sn="141.955" a="1484.03" fwhm="0.0408021" res="20233.2" algo="Sum"/><pk mz="826.05492749" i="796.818" sn="3.4433" a="51.9018" fwhm="0.0680009" res="12147.7" algo="Sum"/><pk mz="826.09207502" i="728.847" sn="3.15004" a="27.4483" fwhm="0.0566797" res="14574.7" algo="Sum"/><pk mz="826.55898630" i="18739.4" sn="81.3636" a="1081.34" fwhm="0.0511155" res="16170.4" algo="Sum"/><pk mz="827.05763576" i="1224.32" sn="5.31857" a="69.8966" fwhm="0.0582157" res="14206.8" algo="Sum"/><pk mz="827.56206736" i="7529.99" sn="32.8115" a="568.201" fwhm="0.0607696" res="13618" algo="Sum"/><pk mz="827.69183257" i="1502.06" sn="6.54649" a="75.5703" fwhm="0.0593251" res="13951.8" algo="Sum"/><pk mz="828.06220598" i="1008.62" sn="4.39859" a="59.6138" fwhm="0.056692" res="14606.3" algo="Sum"/><pk mz="828.54670078" i="76407.8" sn="334.911" a="3330.07" fwhm="0.0353606" res="23431.3" algo="Sum"/><pk mz="828.67362444" i="1464.55" sn="6.41968" a="92.8258" fwhm="0.0908304" res="9123.31" algo="Sum"/><pk mz="829.06108386" i="1085.12" sn="4.76049" a="71.1518" fwhm="0.0725486" res="11427.7" algo="Sum"/><pk mz="829.54983858" i="38636.8" sn="170.13" a="1786.28" fwhm="0.0385842" res="21499.7" algo="Sum"/><pk mz="829.69315937" i="1488.16" sn="6.55285" a="114.624" fwhm="0.0807072" res="10280.3" algo="Sum"/><pk mz="830.06495075" i="1100.26" sn="4.84837" a="70.4103" fwhm="0.0578201" res="14356" algo="Sum"/><pk mz="830.55951423" i="39062.3" sn="172.674" a="1845.71" fwhm="0.0402828" res="20618.2" algo="Sum"/><pk mz="830.66786348" i="1361.95" sn="6.02047" a="76.3893" fwhm="0.087009" res="9546.91" algo="Sum"/><pk mz="831.06576924" i="1311.55" sn="5.80563" a="83.7254" fwhm="0.0591727" res="14044.8" algo="Sum"/><pk mz="831.56423629" i="18325.8" sn="81.2572" a="842.759" fwhm="0.0412891" res="20140.1" algo="Sum"/><pk mz="832.07435391" i="1199.93" sn="5.3248" a="60.3242" fwhm="0.0562505" res="14792.3" algo="Sum"/><pk mz="832.44999045" i="709.063" sn="3.14941" a="32.9285" fwhm="0.0524378" res="15875" algo="Sum"/><pk mz="832.57720786" i="71107.9" sn="315.836" a="3044.55" fwhm="0.0360539" res="23092.6" algo="Sum"/><pk mz="833.08341939" i="1242.54" sn="5.52766" a="92.8671" fwhm="0.0708356" res="11760.8" algo="Sum"/><pk mz="833.58051979" i="34899.8" sn="155.361" a="1537.97" fwhm="0.039448" res="21131.1" algo="Sum"/><pk mz="833.64534246" i="12132.1" sn="54.0142" a="557.402" fwhm="0.0512941" res="16252.3" algo="Sum"/><pk mz="834.09658111" i="877.035" sn="3.90647" a="37.4955" fwhm="0.0591808" res="14094" algo="Sum"/><pk mz="834.11241063" i="903.532" sn="4.02467" a="48.3245" fwhm="0.0456011" res="18291.5" algo="Sum"/><pk mz="834.59112331" i="33839.2" sn="150.88" a="1516.73" fwhm="0.0415128" res="20104.4" algo="Sum"/><pk mz="835.12289439" i="763.616" sn="3.41055" a="41.2326" fwhm="0.0677081" res="12334.2" algo="Sum"/><pk mz="835.59597654" i="15555.6" sn="69.5965" a="700.398" fwhm="0.0458079" res="18241.3" algo="Sum"/><pk mz="835.66106622" i="22272.9" sn="99.6752" a="1008.81" fwhm="0.0404908" res="20638.3" algo="Sum"/><pk mz="836.52879563" i="7553.06" sn="33.8459" a="425.176" fwhm="0.0585472" res="14288.1" algo="Sum"/><pk mz="836.60608143" i="9516.78" sn="42.6594" a="458.418" fwhm="0.056795" res="14730.3" algo="Sum"/><pk mz="836.66441115" i="11691.7" sn="52.4205" a="537.078" fwhm="0.0453691" res="18441.3" algo="Sum"/><pk mz="837.53339007" i="3814.39" sn="17.1887" a="260.946" fwhm="0.0793552" res="10554.2" algo="Sum"/><pk mz="837.61348709" i="4910.53" sn="22.1347" a="237.009" fwhm="0.0626119" res="13377.9" algo="Sum"/><pk mz="837.67417376" i="9544.18" sn="43.0313" a="455.263" fwhm="0.0441656" res="18966.7" algo="Sum"/><pk mz="838.51043188" i="9276.99" sn="41.9604" a="481.552" fwhm="0.0582176" res="14403" algo="Sum"/><pk mz="838.62104639" i="3747.04" sn="16.9551" a="177.289" fwhm="0.068529" res="12237.5" algo="Sum"/><pk mz="838.67922079" i="4534.01" sn="20.5194" a="221.014" fwhm="0.0548441" res="15292.1" algo="Sum"/><pk mz="839.51287642" i="4517.25" sn="20.5322" a="218.305" fwhm="0.0557918" res="15047.2" algo="Sum"/><pk mz="839.54955588" i="3604.71" sn="16.387" a="163.353" fwhm="0.0579176" res="14495.6" algo="Sum"/><pk mz="839.62984443" i="2844.98" sn="12.9362" a="162.068" fwhm="0.0730089" res="11500.4" algo="Sum"/><pk mz="839.68395279" i="1846.53" sn="8.3968" a="75.7642" fwhm="0.0453962" res="18496.8" algo="Sum"/><pk mz="840.51661943" i="5687.25" sn="25.9496" a="313.143" fwhm="0.0632098" res="13297.2" algo="Sum"/><pk mz="840.56881903" i="6051.75" sn="27.6168" a="350.753" fwhm="0.0735876" res="11422.7" algo="Sum"/><pk mz="841.52268034" i="2683.82" sn="12.315" a="142.876" fwhm="0.0567017" res="14841.2" algo="Sum"/><pk mz="841.57703054" i="3486.77" sn="16.0004" a="205.108" fwhm="0.0828508" res="10157.7" algo="Sum"/><pk mz="841.70029684" i="737.833" sn="3.38623" a="38.705" fwhm="0.063395" res="13277.1" algo="Sum"/><pk mz="842.52553781" i="3156.84" sn="14.5375" a="124.669" fwhm="0.0479184" res="17582.5" algo="Sum"/><pk mz="842.59217295" i="4494.5" sn="20.6983" a="329.039" fwhm="0.0769758" res="10946.2" algo="Sum"/><pk mz="843.53746400" i="1722.13" sn="7.97074" a="81.4513" fwhm="0.0587622" res="14355.1" algo="Sum"/><pk mz="843.59650025" i="2746.14" sn="12.7107" a="176.427" fwhm="0.0872949" res="9663.75" algo="Sum"/><pk mz="844.52490524" i="26267.2" sn="122.002" a="1470.73" fwhm="0.0477498" res="17686.5" algo="Sum"/><pk mz="844.60500748" i="3558.4" sn="16.5275" a="204.864" fwhm="0.0467758" res="18056.4" algo="Sum"/><pk mz="845.52828565" i="13803" sn="64.4405" a="786.334" fwhm="0.0487279" res="17352" algo="Sum"/><pk mz="845.60510488" i="2201.67" sn="10.2787" a="97.6698" fwhm="0.0574073" res="14729.9" algo="Sum"/><pk mz="846.53726092" i="15151.7" sn="70.9802" a="899.139" fwhm="0.052258" res="16199.2" algo="Sum"/><pk mz="846.62470781" i="2473.96" sn="11.5896" a="129.115" fwhm="0.0605688" res="13977.9" algo="Sum"/><pk mz="847.54216009" i="7084.26" sn="33.2845" a="446.362" fwhm="0.0562474" res="15068.1" algo="Sum"/><pk mz="847.62599320" i="1764.39" sn="8.29088" a="107.598" fwhm="0.0759879" res="11154.8" algo="Sum"/><pk mz="848.54748729" i="29750.6" sn="140.166" a="1721.91" fwhm="0.0505491" res="16786.6" algo="Sum"/><pk mz="848.64242749" i="2437.27" sn="11.4854" a="109.717" fwhm="0.0515048" res="16477" algo="Sum"/><pk mz="849.55114857" i="14652.6" sn="69.1735" a="824.518" fwhm="0.0533628" res="15920.3" algo="Sum"/><pk mz="850.55703747" i="12269.1" sn="58.1313" a="846.541" fwhm="0.0581631" res="14623.7" algo="Sum"/><pk mz="851.56310271" i="5550.93" sn="26.3796" a="328.111" fwhm="0.0715749" res="11897.5" algo="Sum"/><pk mz="851.63515775" i="5474.1" sn="26.021" a="322.904" fwhm="0.0579928" res="14685.2" algo="Sum"/><pk mz="852.54444457" i="3932.79" sn="18.7795" a="206.835" fwhm="0.0690953" res="12338.7" algo="Sum"/><pk mz="852.63822586" i="3139.08" sn="14.9948" a="205.96" fwhm="0.0796627" res="10703.1" algo="Sum"/><pk mz="853.53905086" i="2190.1" sn="10.4968" a="207.312" fwhm="0.111853" res="7630.88" algo="Sum"/><pk mz="853.64847097" i="2823.15" sn="13.5365" a="192.654" fwhm="0.0663166" res="12872.3" algo="Sum"/><pk mz="854.49107261" i="2276.74" sn="10.9694" a="109.51" fwhm="0.0481816" res="17734.8" algo="Sum"/><pk mz="854.55819077" i="5234.44" sn="25.2264" a="368.731" fwhm="0.0641302" res="13325.4" algo="Sum"/><pk mz="854.64700173" i="1723.49" sn="8.30807" a="128.382" fwhm="0.0862441" res="9909.63" algo="Sum"/><pk mz="855.49667190" i="1137.78" sn="5.50295" a="43.4091" fwhm="0.0400037" res="21385.5" algo="Sum"/><pk mz="855.56259148" i="3027.75" sn="14.6473" a="237.706" fwhm="0.0680707" res="12568.7" algo="Sum"/><pk mz="855.65120448" i="1094.85" sn="5.2972" a="50.4809" fwhm="0.0612068" res="13979.7" algo="Sum"/><pk mz="856.49451395" i="1664.07" sn="8.09043" a="87.9879" fwhm="0.0530568" res="16143" algo="Sum"/><pk mz="856.57691631" i="17468.2" sn="84.9395" a="890.109" fwhm="0.043499" res="19691.9" algo="Sum"/><pk mz="857.58229525" i="10832.9" sn="52.8281" a="559.143" fwhm="0.0442672" res="19372.9" algo="Sum"/><pk mz="858.58886984" i="8301.37" sn="40.6979" a="447.528" fwhm="0.049538" res="17331.9" algo="Sum"/><pk mz="859.59262867" i="3912.04" sn="19.2472" a="241.13" fwhm="0.0542389" res="15848.3" algo="Sum"/><pk mz="860.53042269" i="5110.55" sn="25.2767" a="311.96" fwhm="0.0630868" res="13640.4" algo="Sum"/><pk mz="860.60149874" i="3532.82" sn="17.4733" a="193.082" fwhm="0.0655373" res="13131.5" algo="Sum"/><pk mz="861.53072184" i="3068.22" sn="15.2147" a="201.488" fwhm="0.0648031" res="13294.6" algo="Sum"/><pk mz="861.60656748" i="1862.19" sn="9.23427" a="108.529" fwhm="0.0692686" res="12438.6" algo="Sum"/><pk mz="862.52966788" i="4175" sn="20.7456" a="349.205" fwhm="0.0808621" res="10666.7" algo="Sum"/><pk mz="862.61404206" i="1770.43" sn="8.79818" a="88.383" fwhm="0.0600674" res="14360.8" algo="Sum"/><pk mz="863.53693497" i="2019.92" sn="10.0693" a="105.2" fwhm="0.0760909" res="11348.8" algo="Sum"/><pk mz="863.60841243" i="1287.84" sn="6.42135" a="58.9835" fwhm="0.0637477" res="13547.3" algo="Sum"/><pk mz="864.52101829" i="4799.81" sn="23.991" a="296.841" fwhm="0.0715095" res="12089.6" algo="Sum"/><pk mz="865.51819057" i="2732.14" sn="13.6863" a="158.417" fwhm="0.0712828" res="12142" algo="Sum"/><pk mz="865.63647956" i="1056.94" sn="5.29656" a="32.5236" fwhm="0.0464163" res="18649.4" algo="Sum"/><pk mz="866.53271525" i="4941.61" sn="24.818" a="344.178" fwhm="0.0685268" res="12645.2" algo="Sum"/><pk mz="867.53872529" i="2698.38" sn="13.5986" a="174.812" fwhm="0.0697005" res="12446.7" algo="Sum"/><pk mz="868.53476393" i="3493.97" sn="17.6679" a="259.539" fwhm="0.0672139" res="12922" algo="Sum"/><pk mz="868.59790333" i="1442.07" sn="7.29387" a="83.7938" fwhm="0.0675204" res="12864.2" algo="Sum"/><pk mz="869.53665895" i="1790.74" sn="9.09944" a="135.792" fwhm="0.0734261" res="11842.3" algo="Sum"/><pk mz="869.60864104" i="1091.94" sn="5.55006" a="59.5157" fwhm="0.0701436" res="12397.5" algo="Sum"/><pk mz="870.54482383" i="2940.55" sn="15.0271" a="216.174" fwhm="0.083431" res="10434.3" algo="Sum"/><pk mz="870.62826498" i="1662.55" sn="8.49753" a="80.1348" fwhm="0.0686289" res="12686" algo="Sum"/><pk mz="871.55014314" i="1710.9" sn="8.78296" a="121.389" fwhm="0.0824821" res="10566.5" algo="Sum"/><pk mz="871.62118180" i="1550.56" sn="7.96133" a="122.644" fwhm="0.0695406" res="12534" algo="Sum"/><pk mz="872.54975037" i="8268.88" sn="42.6148" a="594.519" fwhm="0.0596258" res="14633.8" algo="Sum"/><pk mz="872.63987551" i="1949.36" sn="10.0481" a="100.568" fwhm="0.0557357" res="15656.7" algo="Sum"/><pk mz="873.55437759" i="4639.25" sn="23.9927" a="335.196" fwhm="0.0626905" res="13934.4" algo="Sum"/><pk mz="873.64548320" i="1286.84" sn="6.6551" a="63.8678" fwhm="0.0544859" res="16034.3" algo="Sum"/><pk mz="874.55659584" i="5010.88" sn="25.9884" a="351.399" fwhm="0.0629749" res="13887.4" algo="Sum"/><pk mz="874.65459848" i="1435.17" sn="7.44334" a="82.0882" fwhm="0.0823276" res="10624.1" algo="Sum"/><pk mz="874.72507684" i="1210.18" sn="6.27648" a="62.9238" fwhm="0.0566938" res="15428.9" algo="Sum"/><pk mz="875.55924258" i="2605.26" sn="13.5625" a="223.607" fwhm="0.0752357" res="11637.6" algo="Sum"/><pk mz="875.72802334" i="887.323" sn="4.61926" a="48.4667" fwhm="0.0602416" res="14536.9" algo="Sum"/><pk mz="876.56386627" i="5860.72" sn="30.6241" a="364.438" fwhm="0.0621495" res="14104.1" algo="Sum"/><pk mz="876.67745946" i="1320.52" sn="6.9003" a="70.3902" fwhm="0.0703066" res="12469.4" algo="Sum"/><pk mz="877.56804293" i="3152.54" sn="16.5193" a="173.274" fwhm="0.0663624" res="13223.9" algo="Sum"/><pk mz="878.56158680" i="2298.86" sn="12.0819" a="159.05" fwhm="0.0974431" res="9016.15" algo="Sum"/><pk mz="878.69228897" i="1165.44" sn="6.12721" a="76.9479" fwhm="0.0661001" res="13293.4" algo="Sum"/><pk mz="879.55457169" i="1386.89" sn="7.31071" a="49.9933" fwhm="0.048909" res="17983.5" algo="Sum"/><pk mz="879.57081096" i="1424.47" sn="7.50908" a="91.4793" fwhm="0.0710527" res="12379.1" algo="Sum"/><pk mz="879.68646201" i="798.222" sn="4.2091" a="51.1141" fwhm="0.0823031" res="10688.4" algo="Sum"/><pk mz="880.55639571" i="1985.09" sn="10.4906" a="146.152" fwhm="0.0833803" res="10560.7" algo="Sum"/><pk mz="881.50285960" i="823.354" sn="4.36104" a="45.2041" fwhm="0.0520202" res="16945.4" algo="Sum"/><pk mz="881.56391268" i="1249.2" sn="6.61774" a="91.1165" fwhm="0.101562" res="8680.1" algo="Sum"/><pk mz="882.51098875" i="1599.67" sn="8.50927" a="110.386" fwhm="0.0667196" res="13227.2" algo="Sum"/><pk mz="882.57812032" i="1549.1" sn="8.24226" a="110.178" fwhm="0.0959795" res="9195.48" algo="Sum"/><pk mz="883.53155810" i="993.157" sn="5.30333" a="67.5328" fwhm="0.0831881" res="10620.9" algo="Sum"/><pk mz="883.58804136" i="1097.72" sn="5.86292" a="64.9798" fwhm="0.0865048" res="10214.3" algo="Sum"/><pk mz="884.52322346" i="1499.54" sn="8.04821" a="93.1287" fwhm="0.0785549" res="11259.9" algo="Sum"/><pk mz="884.60060080" i="1674.24" sn="8.98833" a="127.912" fwhm="0.0899053" res="9839.25" algo="Sum"/><pk mz="885.54235449" i="1075.27" sn="5.79034" a="67.2885" fwhm="0.0673388" res="13150.6" algo="Sum"/><pk mz="885.60571822" i="1166.12" sn="6.28064" a="86.0182" fwhm="0.102797" res="8615.07" algo="Sum"/><pk mz="886.51285728" i="1805.79" sn="9.76439" a="70.4176" fwhm="0.0455653" res="19455.9" algo="Sum"/><pk mz="886.52510813" i="1790.84" sn="9.6838" a="76.7604" fwhm="0.108229" res="8191.17" algo="Sum"/><pk mz="886.57898272" i="1181.58" sn="6.38991" a="13.4585" fwhm="0.011821" res="75000.2" algo="Sum"/><pk mz="886.60799485" i="1302.79" sn="7.04599" a="41.3885" fwhm="0.0469749" res="18874.1" algo="Sum"/><pk mz="887.52127427" i="1072.34" sn="5.81963" a="58.8104" fwhm="0.0660823" res="13430.5" algo="Sum"/><pk mz="887.55326565" i="1066.26" sn="5.78689" a="50.1832" fwhm="0.0693232" res="12803.1" algo="Sum"/><pk mz="887.60659492" i="869.253" sn="4.71831" a="34.5894" fwhm="0.0528768" res="16786.3" algo="Sum"/><pk mz="888.53429773" i="2076.55" sn="11.3195" a="126.249" fwhm="0.0511517" res="17370.6" algo="Sum"/><pk mz="888.62075489" i="1180.27" sn="6.43429" a="66.7552" fwhm="0.0548136" res="16211.7" algo="Sum"/><pk mz="889.56436180" i="1382.76" sn="7.56503" a="82.6916" fwhm="0.0798429" res="11141.4" algo="Sum"/><pk mz="889.61971778" i="953.649" sn="5.21737" a="50.2351" fwhm="0.0554185" res="16052.8" algo="Sum"/><pk mz="890.53409814" i="2126.9" sn="11.6719" a="128.956" fwhm="0.0762521" res="11678.8" algo="Sum"/><pk mz="890.62948574" i="965.161" sn="5.29659" a="54.7657" fwhm="0.0734733" res="12121.8" algo="Sum"/><pk mz="891.54082174" i="1241.47" sn="6.82886" a="79.6669" fwhm="0.0833233" res="10699.8" algo="Sum"/><pk mz="891.58283522" i="1020.08" sn="5.61105" a="34.5257" fwhm="0.0471066" res="18926.9" algo="Sum"/><pk mz="891.64114931" i="888.865" sn="4.88932" a="31.9741" fwhm="0.0471085" res="18927.4" algo="Sum"/><pk mz="891.69577444" i="787.621" sn="4.3326" a="44.4282" fwhm="0.0637444" res="13988.6" algo="Sum"/><pk mz="892.53813407" i="2528.38" sn="13.9607" a="227.953" fwhm="0.0795927" res="11213.8" algo="Sum"/><pk mz="892.64787688" i="831.801" sn="4.59343" a="23.2198" fwhm="0.0353511" res="25250.9" algo="Sum"/><pk mz="892.67932912" i="858.845" sn="4.74327" a="27.7541" fwhm="0.0471356" res="18938.6" algo="Sum"/><pk mz="893.54376841" i="1378.27" sn="7.62806" a="102.308" fwhm="0.090413" res="9882.91" algo="Sum"/><pk mz="893.60637917" i="1083.84" sn="5.99949" a="69.5034" fwhm="0.0880026" res="10154.3" algo="Sum"/><pk mz="893.71136233" i="870.929" sn="4.82214" a="66.2253" fwhm="0.0673466" res="13270.3" algo="Sum"/><pk mz="894.54469027" i="1539.78" sn="8.55079" a="135.95" fwhm="0.0938076" res="9535.95" algo="Sum"/><pk mz="894.61892783" i="1046.21" sn="5.81088" a="48.7902" fwhm="0.0449039" res="19922.9" algo="Sum"/><pk mz="894.70168489" i="764.956" sn="4.24967" a="36.9956" fwhm="0.0648844" res="13789.2" algo="Sum"/><pk mz="895.55251113" i="914.561" sn="5.09565" a="29.0179" fwhm="0.0348593" res="25690.5" algo="Sum"/><pk mz="895.62655847" i="1058.67" sn="5.89975" a="85.3174" fwhm="0.0779604" res="11488.2" algo="Sum"/><pk mz="896.47126792" i="1016.03" sn="5.68765" a="58.2587" fwhm="0.0552659" res="16221.1" algo="Sum"/><pk mz="896.54013508" i="2339.67" sn="13.0996" a="180.747" fwhm="0.0738604" res="12138.3" algo="Sum"/><pk mz="896.63728591" i="979.15" sn="5.48382" a="53.9222" fwhm="0.0826702" res="10846" algo="Sum"/><pk mz="897.54016549" i="1479.75" sn="8.31908" a="92.1757" fwhm="0.0705702" res="12718.4" algo="Sum"/><pk mz="897.62499381" i="2185.58" sn="12.2905" a="137.767" fwhm="0.0635707" res="14120.1" algo="Sum"/><pk mz="898.47612438" i="931.089" sn="5.26204" a="60.0199" fwhm="0.0761606" res="11797.1" algo="Sum"/><pk mz="898.55332628" i="1630.56" sn="9.21756" a="103.013" fwhm="0.0833286" res="10783.3" algo="Sum"/><pk mz="898.62898195" i="1600.98" sn="9.05251" a="64.4002" fwhm="0.0591149" res="15201.4" algo="Sum"/><pk mz="898.64373054" i="1578.64" sn="8.92667" a="73.8271" fwhm="0.05197" res="17291.6" algo="Sum"/><pk mz="899.55713319" i="914.035" sn="5.1923" a="73.6734" fwhm="0.0880073" res="10221.4" algo="Sum"/><pk mz="899.63038154" i="1145.9" sn="6.51103" a="50.8705" fwhm="0.0629916" res="14281.8" algo="Sum"/><pk mz="899.65031032" i="1156.05" sn="6.56918" a="58.5273" fwhm="0.0560501" res="16050.8" algo="Sum"/><pk mz="900.56485232" i="2129.91" sn="12.1639" a="137.102" fwhm="0.0673987" res="13361.7" algo="Sum"/><pk mz="900.67348188" i="1350.82" sn="7.71635" a="76.3687" fwhm="0.0664315" res="13557.9" algo="Sum"/><pk mz="901.56930282" i="1270.21" sn="7.28048" a="71.1876" fwhm="0.0847431" res="10638.9" algo="Sum"/><pk mz="901.63645604" i="960.537" sn="5.50633" a="40.6225" fwhm="0.0592142" res="15226.7" algo="Sum"/><pk mz="901.66929583" i="833.329" sn="4.77759" a="36.142" fwhm="0.0589052" res="15307.1" algo="Sum"/><pk mz="902.57987547" i="1229.07" sn="7.07016" a="87.4788" fwhm="0.0949166" res="9509.19" algo="Sum"/><pk mz="902.66968754" i="679.677" sn="3.91086" a="27.2081" fwhm="0.0533233" res="16928.2" algo="Sum"/><pk mz="903.58290407" i="844.343" sn="4.87501" a="36.1683" fwhm="0.059278" res="15243.1" algo="Sum"/><pk mz="903.64803901" i="1210.42" sn="6.98869" a="84.432" fwhm="0.0675786" res="13371.8" algo="Sum"/><pk mz="904.55771597" i="1082.21" sn="6.271" a="46.0713" fwhm="0.0593101" res="15251.3" algo="Sum"/><pk mz="904.61337453" i="862" sn="4.99543" a="14.4114" fwhm="0.0177936" res="50839.3" algo="Sum"/><pk mz="904.65048287" i="971.203" sn="5.62834" a="49.4856" fwhm="0.0711371" res="12717" algo="Sum"/><pk mz="905.56474940" i="772.114" sn="4.48743" a="41.0943" fwhm="0.0561456" res="16128.9" algo="Sum"/><pk mz="905.59708989" i="775.089" sn="4.50472" a="29.09" fwhm="0.0534098" res="16955.6" algo="Sum"/><pk mz="905.66890443" i="924.684" sn="5.37415" a="76.8861" fwhm="0.0823332" res="11000.1" algo="Sum"/><pk mz="906.50352439" i="1452.51" sn="8.46864" a="97.6173" fwhm="0.0767903" res="11804.9" algo="Sum"/><pk mz="906.55561708" i="985.648" sn="5.74667" a="27.7811" fwhm="0.0356255" res="25446.8" algo="Sum"/><pk mz="906.57949790" i="958.961" sn="5.59108" a="50.7169" fwhm="0.0587637" res="15427.6" algo="Sum"/><pk mz="906.67683009" i="789.24" sn="4.60154" a="45.1008" fwhm="0.0652715" res="13890.8" algo="Sum"/><pk mz="907.50898575" i="980.578" sn="5.72859" a="77.2923" fwhm="0.0683336" res="13280.6" algo="Sum"/><pk mz="907.69605843" i="2193.75" sn="12.8184" a="133.822" fwhm="0.0535508" res="16950.2" algo="Sum"/><pk mz="908.51449336" i="1290.85" sn="7.56369" a="119.183" fwhm="0.0841637" res="10794.6" algo="Sum"/><pk mz="908.57931769" i="877.112" sn="5.13939" a="28.6637" fwhm="0.0475535" res="19106.5" algo="Sum"/><pk mz="908.69944146" i="1485.77" sn="8.70833" a="95.0656" fwhm="0.0626844" res="14496.4" algo="Sum"/><pk mz="909.53740217" i="1153.07" sn="6.77766" a="95.6796" fwhm="0.079439" res="11449.5" algo="Sum"/><pk mz="909.70546344" i="1663.78" sn="9.78418" a="102.333" fwhm="0.0587466" res="15485.2" algo="Sum"/><pk mz="910.53737837" i="1103.89" sn="6.51153" a="99.1184" fwhm="0.103357" res="8809.64" algo="Sum"/><pk mz="910.59784970" i="808.331" sn="4.76885" a="46.2863" fwhm="0.076142" res="11959.2" algo="Sum"/><pk mz="910.70814308" i="928.566" sn="5.4795" a="62.1199" fwhm="0.0836703" res="10884.5" algo="Sum"/><pk mz="911.54646647" i="691.942" sn="4.09345" a="18.9795" fwhm="0.035723" res="25517.1" algo="Sum"/><pk mz="911.57614459" i="693.668" sn="4.1039" a="28.1843" fwhm="0.0535857" res="17011.6" algo="Sum"/><pk mz="911.60720376" i="718.522" sn="4.25133" a="43.8729" fwhm="0.059589" res="15298.2" algo="Sum"/><pk mz="911.71612038" i="766.576" sn="4.53713" a="56.9638" fwhm="0.0715523" res="12742" algo="Sum"/><pk mz="912.54690877" i="1066.39" sn="6.33296" a="101.166" fwhm="0.123777" res="7372.52" algo="Sum"/><pk mz="912.60155565" i="815.753" sn="4.84528" a="23.4239" fwhm="0.035744" res="25531.6" algo="Sum"/><pk mz="912.62279084" i="785.765" sn="4.66748" a="21.5054" fwhm="0.0635128" res="14369.1" algo="Sum"/><pk mz="913.61929703" i="1682.18" sn="10.0137" a="123.156" fwhm="0.0625975" res="14595.1" algo="Sum"/><pk mz="914.53874062" i="1026.51" sn="6.13996" a="79.1983" fwhm="0.0915501" res="9989.49" algo="Sum"/><pk mz="914.62670434" i="1405.68" sn="8.4102" a="106.846" fwhm="0.069602" res="13140.8" algo="Sum"/><pk mz="915.61955254" i="848.995" sn="5.09709" a="55.8907" fwhm="0.0812673" res="11266.8" algo="Sum"/><pk mz="916.52586686" i="1874.5" sn="11.2874" a="147.967" fwhm="0.0647957" res="14144.9" algo="Sum"/><pk mz="916.64665095" i="782.345" sn="4.71256" a="56.8801" fwhm="0.100257" res="9142.94" algo="Sum"/><pk mz="917.53354077" i="1104.4" sn="6.67482" a="69.3935" fwhm="0.0568424" res="16141.7" algo="Sum"/><pk mz="917.58457572" i="688.396" sn="4.161" a="25.9413" fwhm="0.0477889" res="19200.8" algo="Sum"/><pk mz="918.53925920" i="1145.45" sn="6.95455" a="55.8617" fwhm="0.0615976" res="14911.9" algo="Sum"/><pk mz="919.54365547" i="739.547" sn="4.50587" a="44.1347" fwhm="0.0749157" res="12274.4" algo="Sum"/><pk mz="920.55815649" i="863.346" sn="5.27543" a="45.9627" fwhm="0.0427638" res="21526.6" algo="Sum"/><pk mz="920.58342555" i="867.396" sn="5.30024" a="43.1946" fwhm="0.0721836" res="12753.4" algo="Sum"/><pk mz="921.66637957" i="757.931" sn="4.64535" a="56.7541" fwhm="0.0669192" res="13772.8" algo="Sum"/><pk mz="922.47880319" i="746.629" sn="4.59125" a="61.2882" fwhm="0.0772594" res="11940" algo="Sum"/><pk mz="922.57484294" i="829.035" sn="5.09806" a="53.5852" fwhm="0.0768364" res="12007" algo="Sum"/><pk mz="922.66419181" i="701.436" sn="4.31354" a="43.086" fwhm="0.0937221" res="9844.69" algo="Sum"/><pk mz="923.67596341" i="1236.91" sn="7.63718" a="84.669" fwhm="0.0640859" res="14413.1" algo="Sum"/><pk mz="924.49660203" i="877.168" sn="5.43659" a="60.3991" fwhm="0.0799424" res="11564.5" algo="Sum"/><pk mz="924.56658749" i="988.624" sn="6.12739" a="55.2927" fwhm="0.0730873" res="12650.2" algo="Sum"/><pk mz="924.67468640" i="925.791" sn="5.73967" a="67.5177" fwhm="0.0812609" res="11379.1" algo="Sum"/><pk mz="925.56343656" i="756.13" sn="4.70065" a="42.2972" fwhm="0.0805583" res="11489.4" algo="Sum"/><pk mz="925.68680241" i="1336.2" sn="8.30906" a="75.1005" fwhm="0.066616" res="13895.9" algo="Sum"/><pk mz="926.52742398" i="754.625" sn="4.70186" a="20.9036" fwhm="0.0360156" res="25725.7" algo="Sum"/><pk mz="926.55029628" i="742.032" sn="4.62366" a="20.5888" fwhm="0.0360162" res="25725.9" algo="Sum"/><pk mz="926.63225180" i="686.628" sn="4.27922" a="27.1275" fwhm="0.0540263" res="17151.5" algo="Sum"/><pk mz="926.68531472" i="860.811" sn="5.36552" a="59.3363" fwhm="0.086255" res="10743.6" algo="Sum"/><pk mz="927.67386425" i="960.61" sn="6.01077" a="57.5174" fwhm="0.0664803" res="13954.1" algo="Sum"/><pk mz="928.52436667" i="704.393" sn="4.4158" a="36.7024" fwhm="0.0773867" res="11998.5" algo="Sum"/><pk mz="928.60144420" i="691.98" sn="4.33888" a="29.8071" fwhm="0.0600933" res="15452.7" algo="Sum"/><pk mz="928.67568069" i="701.862" sn="4.4018" a="23.3104" fwhm="0.0480765" res="19316.6" algo="Sum"/><pk mz="929.60600207" i="1071.44" sn="6.73958" a="83.0506" fwhm="0.0858378" res="10829.8" algo="Sum"/><pk mz="930.51187586" i="695.163" sn="4.38452" a="46.2277" fwhm="0.0871603" res="10675.9" algo="Sum"/><pk mz="930.60967062" i="918.454" sn="5.79444" a="70.0291" fwhm="0.0721727" res="12894.2" algo="Sum"/><pk mz="931.52613701" i="900.086" sn="5.69737" a="58.0284" fwhm="0.0644204" res="14460.1" algo="Sum"/><pk mz="932.51261386" i="972.835" sn="6.17831" a="76.5599" fwhm="0.0876136" res="10643.5" algo="Sum"/><pk mz="932.59463603" i="679.85" sn="4.31797" a="43.5926" fwhm="0.0675128" res="13813.6" algo="Sum"/><pk mz="933.70263934" i="974.326" sn="6.21192" a="61.0133" fwhm="0.0716198" res="13036.9" algo="Sum"/><pk mz="934.52600422" i="821.625" sn="5.25098" a="80.6663" fwhm="0.0839913" res="11126.5" algo="Sum"/><pk mz="934.70553167" i="693.359" sn="4.43318" a="51.421" fwhm="0.0635997" res="14696.7" algo="Sum"/><pk mz="935.71917803" i="828.413" sn="5.318" a="59.3029" fwhm="0.0789333" res="11854.6" algo="Sum"/><pk mz="939.67160109" i="770.281" sn="5.00379" a="66.5831" fwhm="0.100249" res="9373.37" algo="Sum"/><pk mz="940.53415447" i="743.86" sn="4.84626" a="51.183" fwhm="0.089717" res="10483.3" algo="Sum"/><pk mz="940.66347698" i="707.302" sn="4.60926" a="29.2323" fwhm="0.0512485" res="18354.9" algo="Sum"/><pk mz="941.67662417" i="678.909" sn="4.43844" a="35.956" fwhm="0.0511043" res="18426.5" algo="Sum"/><pk mz="942.54084443" i="697.425" sn="4.57553" a="42.2235" fwhm="0.0707285" res="13326.2" algo="Sum"/><pk mz="944.55521869" i="807.309" sn="5.33535" a="56.2632" fwhm="0.087147" res="10838.6" algo="Sum"/><pk mz="947.68451600" i="731.686" sn="4.8836" a="60.2246" fwhm="0.0783771" res="12091.3" algo="Sum"/><pk mz="949.69253124" i="869.804" sn="5.84633" a="65.2407" fwhm="0.0675481" res="14059.5" algo="Sum"/><pk mz="951.70284214" i="719.904" sn="4.86926" a="46.9139" fwhm="0.0607788" res="15658.5" algo="Sum"/><pk mz="963.58364930" i="1018.71" sn="7.25713" a="63.1466" fwhm="0.0623515" res="15454.1" algo="Sum"/><pk mz="964.58386860" i="755.095" sn="5.40437" a="53.4828" fwhm="0.0778483" res="12390.6" algo="Sum"/><pk mz="965.68423036" i="754.492" sn="5.43286" a="39.428" fwhm="0.0573362" res="16842.5" algo="Sum"/><pk mz="1051.79385366" i="5748.98" sn="70.7422" a="311.638" fwhm="0.0482425" res="21802.2" algo="Sum"/><pk mz="1052.79788820" i="3890.12" sn="48.1409" a="214.559" fwhm="0.047397" res="22212.3" algo="Sum"/><pk mz="1053.79829155" i="1909.41" sn="23.7451" a="109.798" fwhm="0.049357" res="21350.5" algo="Sum"/><pk mz="1054.79783922" i="745.414" sn="9.33366" a="44.607" fwhm="0.0556286" res="18961.4" algo="Sum"/><pk mz="1067.77523581" i="2615.41" sn="35.5209" a="159.811" fwhm="0.0564008" res="18931.9" algo="Sum"/><pk mz="1068.78035816" i="1766.26" sn="24.0736" a="120" fwhm="0.0601002" res="17783.3" algo="Sum"/><pk mz="1069.77807817" i="1002.51" sn="13.7474" a="66.1629" fwhm="0.0621252" res="17219.7" algo="Sum"/><pk mz="1083.76506604" i="853.63" sn="12.6919" a="59.8405" fwhm="0.0523809" res="20690.1" algo="Sum"/></ms_peaks><deconvolution_results/><annotation_list/><GMF_results/></ms_spectrum></DataAnalysis></analysis><checksums><DataAnalysis_checksum>080d8dadf2faf4b86e88299e77adf918</DataAnalysis_checksum></checksums></root>
