# Supplementary material for: Diagnosing Impaired Glucose Tolerance Using Direct Infusion Mass Spectrometry of Blood Plasma
Source: PLoS One. 2014 Sep 9;9(9):e105343. doi: 10.1371/journal.pone.0105343 (PMC4159123; doi:10.1371/journal.pone.0105343)
Supplement: Supporting Information S1 — Mass spectra of blood plasma metabolites obtained by direct infusion mass spectrometry (DIMS) of blood plasma samples from control subjects (n = 30) and patients with impaired glucose tolerance (n = 20). (ZIP) [file pone.0105343.s002.zip › Mass spectra/Sample 49.xml]

<root><fileinfo appname="Bruker Compass DataAnalysis" appversion="4.1.335.0" date="2014-06-18T11:40:46" type="DataAnalysisResults" typeversion="1.1" subtype="MS Spectrum"/><generalinfo organisation="" user="111" hostname="TRIFONOVA-PC" os="Windows 7"/><analysis name="C:\Users\Trifonova\Desktop\Mass spectra\Diabetes\Plasma Sample 93 ST PM 20022013.d\analysis.baf"><info><DateTime>2013-02-20T15:42:33+04:00</DateTime><method>Tune_pos_Standard.m</method><sample><![CDATA[Plasma Sample 93 ST PM 20022013]]></sample><comment><![CDATA[Sample 93*. Diabetes. Human blood plasma after protein precipitation 50 fold in MeOH with 0.1% FA
]]></comment><operator>BDAL@DE</operator><instrument>maXis impact</instrument><instrument_serial_number>282001.00069</instrument_serial_number></info><DataAnalysis version="DataAnalysis 4.1.335.0" DataAnalysisResults=""><DataAnalysis_processing_parameters><find_compounds_chromatogram detect_version="3" detect_areamode="1" detect_areathresholdabs="0" detect_areathresholdrel="0" detect_intensitymode="1" detect_intensitythresholdabs="3000" detect_intensitythresholdrel="3" detect_sensitivity="0.333333" detect_skimratio="0" detect_smoothingwidth="3" detect_averageno="5" detect_averagemode="0" add_uv_or_ms_spectra="0" spectrum_load_mode="0" background_subtraction_mode="2" MS_peaksensmode2="1" MS_pc12="0.4" MS_pc22="4" MS_peaksens12="99" MS_peaksens22="99" MS_areamode2="2" MS_areathresholdabs2="1000" MS_areathresholdrel2="10" MS_intensitymode2="0" MS_intensitythresholdabs2="1000" MS_intensitythresholdrel2="10" MS_basesmoothmode2="1" MS_basesmoothpts2="8" MS_basesmoothmin2="12" MS_basesmoothforce2="0.1" MS_startendslope2="10" MS_valleyfilterused2="1" MS_valleyfilter2="10" MS_noisecorr2="0" UV_peaksensmode2="1" UV_pc12="0.4" UV_pc22="4" UV_peaksens12="99.9" UV_peaksens22="100" UV_areamode2="0" UV_areathresholdabs2="5" UV_areathresholdrel2="1" UV_intensitymode2="1" UV_intensitythresholdabs2="1" UV_intensitythresholdrel2="0.01" UV_basesmoothmode2="1" UV_basesmoothpts2="8" UV_basesmoothmin2="12" UV_basesmoothforce2="1" UV_startendslope2="10" UV_valleyfilterused2="1" UV_valleyfilter2="10" UV_noisecorr2="0" detect_delcmpdsinrng="1"/><auto_ms_n use_retention_time_window="0" retention_time_window="1" rt_unit="min" minimum_intensity_positive="1000" minimum_intensity_negative="1000" create_max_number_compounds="100000" spectrum_load_mode="0" background_type="0" create_auto_ms_n_traces="0" create_detailed_traces="0" merge_positive_negative_compounds="0" detect_delcmpdsinrng="1" detect_keep_cmpds_detectedneutralloss="0" add_uv_spectra="0" create_individual_MSMS_cmpds="0" advanced_precursor_determination="0"/><dissect_params dissect_addsmoothing="0" dissect_allow_wider_peaks="0" dissect_resolving_power="1" dissect_deletepeaksinrange="1" dissect_fullrange="1" dissect_cutoff="0.1" dissect_sensitivity="0.333333" dissect_maxoverlap="5" dissect_smoothwidth="1" spectrum_load_mode="0" add_uv_spectra="0"/><find_all_compounds min_time_points="20" min_correlation="0.7" background_type="0" load_spec_type="2" additional_smoothing="1" proteomics="1" chrom_sn_threshold="3" chrom_smoothingwidth="10" detect_delcmpdsinrng="1" add_MSMS_spectra="1"/><ms_peak_finder ms_peak_finder_type="3" ms_manually_use_peak_finder="1"><ms_peak_finder_apex minimum_intensity="100" peak_width="0.05" relative_threshold_base_peak="0.1" signal_to_noise="10"/><ms_peak_finder_centroid peak_width="1" signal_to_noise="1" relative_threshold_base_peak="2" minimum_intensity="100" centroid_percentage="80"/><ms_peak_finder_snap minimum_intensity="0" relative_threshold_base_peak="0" signal_to_noise="2" maximum_charge="12" quality_factor_threshold="0.9" number_of_patterns="500000" building_block_1="C 4.9384 N 1.3577 O 1.4773 S 0.0417 H 7.7583" building_block_2="" use_snap_2="1" add_detailed_results="0"/><ms_peak_finder_sumpeak minimum_intensity="100" peak_width="5" use_datapoints="1" sum_width="2" relative_threshold_base_peak="0.1" signal_to_noise="1" baseline_type="1" baseline_flatness="1" same_sumwidth_as_acquisition="1" use_resolution="0" res="10000" instrument_sum_width="2" use_sum_of_intensities="0"/><ms_peak_finder_ftms signal_to_noise="4" relative_threshold_base_peak="0.01" minimum_intensity="100" centroid_percentage="80" use_centroid="0"/></ms_peak_finder><deconvolution clear_prev_results="1" create_neutral_spectrum="0" incl_shifted_spectra="0" ret_residuals="0" incl_comp_details="0" show_comp_details="0" substance_class="1" extend_evelope="0" extend_before="1" extend_after="1" auto_apply="0"><deconvolution_detailed perf_deconv="1" rel_isotop_deconv="0" resolve_isotop="1" exclude_itraq_ions="1" abund_cutoff="2" envelope_cutoff="75" high_mass="4000" low_mass="250" mw_agreement="0" maximum_charge="10" max_charge_isotop="5" min_charge="1" min_peaks="3" precursor_deconv="0" max_components="10" adduct_ion_name="+H" adduct_ion_mass="1.00728" apply_min_max_mass_boundaries="0"/><deconvolution_detailed perf_deconv="1" rel_isotop_deconv="0" resolve_isotop="1" exclude_itraq_ions="1" abund_cutoff="2" envelope_cutoff="75" high_mass="3000" low_mass="100" mw_agreement="5" maximum_charge="3" max_charge_isotop="0" min_charge="1" min_peaks="3" precursor_deconv="0" max_components="10" adduct_ion_name="+H" adduct_ion_mass="1.00728" apply_min_max_mass_boundaries="0"/><deconvolution_detailed perf_deconv="1" rel_isotop_deconv="0" resolve_isotop="1" exclude_itraq_ions="1" abund_cutoff="0.5" envelope_cutoff="75" high_mass="2000" low_mass="50" mw_agreement="5" maximum_charge="3" max_charge_isotop="4" min_charge="1" min_peaks="3" precursor_deconv="0" max_components="10" adduct_ion_name="+H" adduct_ion_mass="1.00728" apply_min_max_mass_boundaries="0"/><deconvolution_detailed perf_deconv="1" rel_isotop_deconv="1" resolve_isotop="0" exclude_itraq_ions="0" abund_cutoff="10" envelope_cutoff="75" high_mass="100000" low_mass="5000" mw_agreement="5" maximum_charge="100" max_charge_isotop="0" min_charge="1" min_peaks="3" precursor_deconv="0" max_components="10" adduct_ion_name="+H" adduct_ion_mass="1.00728" apply_min_max_mass_boundaries="1"/><max_entropy_deconvolution adduct_ion_name="-H" adduct_ion_mass="-1.00783" low_mass="5000" high_mass="100000" spacint_out="0" resolving_power="10000" peak_width="0.3" width="1" maxentx="0"/></deconvolution><mascot_export globalchargelimit_apply="1" globalchargelimit="1+, 2+ and 3+" prefer_fullscan_deconvolution_results="1" deconvolution_export_type="2" msmssignals="50" threshold="100" mssignals_deconv="2" mssignals_non_deconv="20" normalize_msms="0" single_charged="0"/><process_parameters baseline_flatness="0.8" baseline_addchild="1" baseline_disableoriginal="0" baseline_usesamecolor="1" smoothing_algorithm="1" smoothing_width="0.2" smoothing_cycles="1" smoothing_addchild="1" smoothing_disableoriginal="0" smoothing_usesamecolor="1"/><process_parameters baseline_flatness="0.8" baseline_addchild="1" baseline_disableoriginal="0" baseline_usesamecolor="1" smoothing_algorithm="1" smoothing_width="0.2" smoothing_cycles="1" smoothing_addchild="1" smoothing_disableoriginal="0" smoothing_usesamecolor="1"/><display_params mass_precision="4" time_precision="1" structure_size="30" chrom_peak_label="Index"/><calibration_params calibration_range="0.05" calibration_listname="Samples Recalibration Diabetes" calibration_listgroupname="ESI" calibration_fit_mode="2" calibration_intensitythreshold="1000"/><calibration_params calibration_range="0.05" calibration_listname="Lockmass 1222" calibration_listgroupname="ESI" calibration_intensitythreshold="1000" calibration_lockmassmode="0"/><library_search_params del_prev_res="1"><library_search_basic_params accept_score="50" allowmasses_above="0" allowmasses_below="0" desired_score="900" increasedepth="0" maxnr_spectra="10" match_all="0" sort_by="1" include_precursor_spectra="1" skip_low_frgamnet_spectra="1" min_effective_score="500" minmatch_score="250" min_score="400"/><library_search_basic_params add_int_range="5" extended="1" locnorm="0" root="0" hwfstp="50" hwscdp="7" intrangefac="1.9" locnormeqfac="1" locnormfac="2" locnormwin="25" masdisint="20" minsrcint="100" minspepresrc="15" threshfstp="40" maskadducts="0" maskprecursor="0"/><library_search_libraries_params add_unid="0" srcparallel="0" libraries="" librariey_unidentified=""/><library_search_match_params chrgdeconv="0" collenerg="0" fragampl="1" instrtp="2" ionmeth="1" isolwidth="0" msmsstg="2" ms_vs_msms="4" pkwidth="0" polarity="4" psd="0" precion="0" prodion="0" rgtgaspress="0" rgtion="0" refl="0" trgtgas="0" trgtgaspress="0" trapdrv="1"/><library_search_basic_params add_confirm_mode="0"/><library_search_basic_params accepted_deviation="1" apply_rt_match="0" match_columnname="1" max_deviation="5"/></library_search_params><masslist_layout layout_columntypes="1 2 6 5 3 11 4 " layout_columnwidth="30 60 45 48 45 30 48 "/><cmpdlist_layout layout_columntypes="14 20 1 23 12 26 31 6 52 " layout_columnwidth="23 55 49 60 50 37 272 61 0 "/><cmpdlist_layout layout_columntypes="24 1 2 3 5 18 18 40 7 9 8 " layout_columnwidth="-1 -1 -1 -1 -1 -1 -1 -1 -1 -1 -1 "/><cmpdlist_layout layout_columntypes="6 0 5 3 4 2 12 14 10 11 " layout_columnwidth="-1 -1 -1 -1 -1 -1 -1 -1 -1 -1 "/><cmpdlist_layout layout_columntypes="15 14 6 5 43 11 1 2 17 7 8 9 10 4 3 39 40 41 42 16 18 19 25 20 21 22 23 24 31 26 27 28 29 30 37 32 33 34 35 36 " layout_columnwidth="-1 -1 -1 -1 -1 -1 -1 -1 -1 -1 -1 -1 -1 -1 -1 -1 -1 -1 -1 -1 -1 -1 -1 -1 -1 -1 -1 -1 -1 -1 -1 -1 -1 -1 -1 -1 -1 -1 -1 -1 "/><exclusion_masses/><xml_export_parameters export_detailed_information="0" export_peptide_database_query_information="1"/><smf1D_params max_nr_formulae="500" z="1" rdb_min="0" rdb_max="80" tolerance_ppm="5" tolerance_abs="2" tolerance_ppm_MSn="5" tolerance_abs_MSn="2" use_rel_tolerance="1" use_rel_tolerance_MSn="0" lower_bound_formula="" upper_bound_formula="" electron_configuration="2" electron_configuration_MSn="0" sigma_limit="0.02" sigma_limit_MSn="0.05" HC_Ratio_min="0" HC_Ratio_max="3" filtering="1" patternsearch="0" validate_formulae="1" filter_by_elementratio="1" estimate_carbon_count="1" relative_threshold_base_peak="10" delete_previous_results="1" filter_criteriy="0" adducts_positive_mode="'M+H' " adducts_negative_mode="'M-H' " collect_adducts="0"/><smf3D_params tolerance_neutralloss="2" intensitythresholdabs2="100" intensity_threshold_abs_msms="100" auto_filter="0" nr_explained_peaks="5" highlight_unexplained_peaks="0"/><uv_parameters rt_offset="0"/><target_screening delta_rt="1.5" threshold_sigma="0.05" detection_tolerance="5" identification_tolerance="5" use_tolerance_ppm="0" compound_database="C:\BDALSystemData\BuildingBlocks\TargetScreeningDataBase.csv" use_sampleinfo_xml="0" rt_range_start="0" rt_range_end="0" additional_smoothing="0" create_chromatogram_time_slices="1" rt_window_halfwidth="45" enable_BPC="1" evaluate_qualifier_ions="1" qualifier_ion_intensity_threshold="0" group_id="':' " lc_method_id=":" ms_method_id=":" matrix_id=":" useDB="0" sortanalytes="4"/><automatic_calibration automatic_calibration="0/0" automatic_calibration_use_spectrum_type="0/0" automatic_calibration_retain_data="0/0" automatic_calibration_perform_lockmass="0/0"/><target_screening_scoring threshold1_qualityfactor="0.05" threshold1_massaccuracy="10" threshold1_retentiontime="20" threshold2_retentiontime="40" use_tolerance_ppm="0"/></DataAnalysis_processing_parameters><ms_spectrum info="+MS, 0.2-0.7min #11-40" msmsinfo="All MS" polarity="+" scanmode="fullscan" seq_nr_start="11" seq_nr_end="40" spec_index="0" spec_nrs="11/12/13/14/15/16/17/18/19/20/21/22/23/24/25/26/27/28/29/30/31/32/33/34/35/36/37/38/39/40" rt="0.444542" rt_unit="min"><ms_peaks><pk mz="80.94797951" i="2052.56" sn="504.954" a="11.8154" fwhm="0.00499023" res="16221.3" algo="Sum"/><pk mz="82.94484600" i="1887.65" sn="462.004" a="10.1299" fwhm="0.00484691" res="17112.9" algo="Sum"/><pk mz="83.06047357" i="500.381" sn="122.445" a="2.79209" fwhm="0.00459327" res="18083.1" algo="Sum"/><pk mz="84.04446330" i="2183.87" sn="531.805" a="13.0875" fwhm="0.00535064" res="15707.4" algo="Sum"/><pk mz="84.08077632" i="2211.8" sn="538.469" a="13.3184" fwhm="0.00532391" res="15793" algo="Sum"/><pk mz="84.95961980" i="6475.79" sn="1569.46" a="37.1526" fwhm="0.00521199" res="16300.8" algo="Sum"/><pk mz="85.02827720" i="616.145" sn="149.287" a="3.73359" fwhm="0.00549031" res="15487" algo="Sum"/><pk mz="86.09636854" i="7764.78" sn="1874.16" a="47.4978" fwhm="0.00533353" res="16142.5" algo="Sum"/><pk mz="87.09954398" i="663.08" sn="159.107" a="3.94009" fwhm="0.00497522" res="17506.7" algo="Sum"/><pk mz="88.07568595" i="448.238" sn="107.055" a="2.63117" fwhm="0.00532746" res="16532.4" algo="Sum"/><pk mz="90.05493464" i="1340.65" sn="316.851" a="8.25684" fwhm="0.00521989" res="17252.3" algo="Sum"/><pk mz="90.97652579" i="20270.6" sn="4774.6" a="113.628" fwhm="0.00520428" res="17481.1" algo="Sum"/><pk mz="91.05448033" i="991.131" sn="233.422" a="5.78557" fwhm="0.0050681" res="17966.2" algo="Sum"/><pk mz="93.05718253" i="3891.3" sn="907.209" a="22.8728" fwhm="0.00548728" res="16958.7" algo="Sum"/><pk mz="93.06957643" i="466.425" sn="108.72" a="2.89663" fwhm="0.00585201" res="15903.9" algo="Sum"/><pk mz="94.06501376" i="8726.76" sn="2025.47" a="51.1957" fwhm="0.00534658" res="17593.5" algo="Sum"/><pk mz="95.06841702" i="613.853" sn="141.901" a="4.06956" fwhm="0.00531335" res="17892.4" algo="Sum"/><pk mz="95.08573778" i="670.077" sn="154.886" a="4.01465" fwhm="0.00543699" res="17488.7" algo="Sum"/><pk mz="96.07860595" i="1641.77" sn="377.52" a="10.3614" fwhm="0.00519619" res="18490.2" algo="Sum"/><pk mz="96.92168182" i="34680.1" sn="7932.35" a="213.992" fwhm="0.00542635" res="17861.3" algo="Sum"/><pk mz="97.10126036" i="936.241" sn="214.063" a="5.33189" fwhm="0.00519846" res="18678.8" algo="Sum"/><pk mz="98.91897016" i="16168.4" sn="3654.43" a="95.9751" fwhm="0.00552894" res="17891.1" algo="Sum"/><pk mz="98.99550881" i="1745.17" sn="394.033" a="10.2169" fwhm="0.0049997" res="19800.3" algo="Sum"/><pk mz="99.97993694" i="914.531" sn="205.007" a="5.80617" fwhm="0.00571168" res="17504.5" algo="Sum"/><pk mz="100.07576972" i="476.064" sn="106.687" a="2.45773" fwhm="0.00387383" res="25833.8" algo="Sum"/><pk mz="100.91690035" i="1000.13" sn="222.432" a="6.51321" fwhm="0.00594809" res="16966.3" algo="Sum"/><pk mz="101.05981590" i="709.252" sn="157.581" a="4.21216" fwhm="0.0059705" res="16926.5" algo="Sum"/><pk mz="101.07092030" i="852.732" sn="189.46" a="6.07376" fwhm="0.00610294" res="16561" algo="Sum"/><pk mz="102.05496131" i="2970.11" sn="655.644" a="19.7455" fwhm="0.00575327" res="17738.6" algo="Sum"/><pk mz="102.09140062" i="923.106" sn="203.667" a="5.62906" fwhm="0.00533616" res="19132" algo="Sum"/><pk mz="103.03902057" i="1886.68" sn="412.464" a="11.4891" fwhm="0.00552765" res="18640.7" algo="Sum"/><pk mz="103.05436249" i="1926.95" sn="421.161" a="13.0523" fwhm="0.00626046" res="16461.2" algo="Sum"/><pk mz="104.05298620" i="1380.79" sn="298.851" a="10.0015" fwhm="0.00634683" res="16394.5" algo="Sum"/><pk mz="104.10694993" i="13472.9" sn="2914.06" a="87.5691" fwhm="0.00580634" res="17929.9" algo="Sum"/><pk mz="104.99225391" i="6487.13" sn="1390.13" a="44.365" fwhm="0.00582062" res="18038" algo="Sum"/><pk mz="105.11033844" i="789.514" sn="169.135" a="5.59603" fwhm="0.0064326" res="16340.3" algo="Sum"/><pk mz="106.06516956" i="1037.62" sn="220.746" a="6.56701" fwhm="0.00576289" res="18404.9" algo="Sum"/><pk mz="106.08625829" i="1981.73" sn="421.582" a="13.1419" fwhm="0.00570073" res="18609.3" algo="Sum"/><pk mz="106.95058303" i="11193" sn="2366.6" a="70.9384" fwhm="0.00586663" res="18230.3" algo="Sum"/><pk mz="107.04920200" i="1949.2" sn="412.092" a="13.5662" fwhm="0.00618248" res="17314.9" algo="Sum"/><pk mz="108.08076086" i="5335.26" sn="1119" a="34.4625" fwhm="0.00598" res="18073.7" algo="Sum"/><pk mz="108.94879423" i="806.122" sn="167.634" a="5.78166" fwhm="0.00599225" res="18181.6" algo="Sum"/><pk mz="109.08412509" i="444.9" sn="92.2088" a="3.94918" fwhm="0.0064602" res="16885.6" algo="Sum"/><pk mz="109.10119724" i="684.643" sn="141.825" a="4.78399" fwhm="0.0061992" res="17599.2" algo="Sum"/><pk mz="110.00873253" i="27260.1" sn="5563.88" a="171.567" fwhm="0.00584286" res="18827.9" algo="Sum"/><pk mz="110.07130539" i="3740.36" sn="762.895" a="25.8122" fwhm="0.00581457" res="18930.3" algo="Sum"/><pk mz="111.00994142" i="4195.56" sn="846.44" a="31.0627" fwhm="0.00668961" res="16594.4" algo="Sum"/><pk mz="111.11684534" i="1400" sn="281.904" a="9.10044" fwhm="0.00589877" res="18837.3" algo="Sum"/><pk mz="112.00620135" i="3902.25" sn="778.27" a="28.5734" fwhm="0.0063639" res="17600.2" algo="Sum"/><pk mz="112.05224974" i="814.837" sn="162.512" a="5.68432" fwhm="0.00629963" res="17787.1" algo="Sum"/><pk mz="112.89559746" i="74979.8" sn="14773" a="460.291" fwhm="0.00572923" res="19705.2" algo="Sum"/><pk mz="113.00839905" i="684.127" sn="134.757" a="5.07298" fwhm="0.00628751" res="17973.5" algo="Sum"/><pk mz="113.07081195" i="552.663" sn="108.852" a="4.10675" fwhm="0.00639075" res="17692.9" algo="Sum"/><pk mz="114.06612091" i="13115.1" sn="2551.75" a="86.6785" fwhm="0.00613441" res="18594.5" algo="Sum"/><pk mz="114.09132408" i="5473.62" sn="1064.93" a="37.156" fwhm="0.00616575" res="18504" algo="Sum"/><pk mz="114.89303576" i="34289.3" sn="6622.46" a="224.465" fwhm="0.00608719" res="18874.6" algo="Sum"/><pk mz="115.03706710" i="801.4" sn="154.512" a="5.84402" fwhm="0.00666167" res="17268.5" algo="Sum"/><pk mz="115.06980293" i="645.547" sn="124.447" a="5.97029" fwhm="0.00664344" res="17320.8" algo="Sum"/><pk mz="115.08743994" i="493.156" sn="95.0568" a="4.2158" fwhm="0.00804574" res="14304.2" algo="Sum"/><pk mz="116.05292431" i="792.135" sn="151.458" a="5.36631" fwhm="0.00620423" res="18705.5" algo="Sum"/><pk mz="116.07054026" i="31499.4" sn="6022.77" a="212.707" fwhm="0.00613281" res="18926.2" algo="Sum"/><pk mz="116.89093613" i="3770.49" sn="716.646" a="25.6218" fwhm="0.0062836" res="18602.5" algo="Sum"/><pk mz="116.99232282" i="1233.77" sn="234.152" a="8.86032" fwhm="0.00637247" res="18359" algo="Sum"/><pk mz="117.07389035" i="1960.83" sn="372.092" a="15.0977" fwhm="0.00680265" res="17210" algo="Sum"/><pk mz="117.99073718" i="524.304" sn="98.4643" a="3.86873" fwhm="0.00644897" res="18296.1" algo="Sum"/><pk mz="118.06481335" i="879.674" sn="165.188" a="7.67432" fwhm="0.00709242" res="16646.6" algo="Sum"/><pk mz="118.08629967" i="21094.2" sn="3960.66" a="148.99" fwhm="0.00634834" res="18601.1" algo="Sum"/><pk mz="119.01707882" i="737.42" sn="137.293" a="5.83746" fwhm="0.00698269" res="17044.6" algo="Sum"/><pk mz="119.04940899" i="787.76" sn="146.653" a="5.44568" fwhm="0.00608549" res="19562.8" algo="Sum"/><pk mz="119.08915667" i="1331.47" sn="247.821" a="12.458" fwhm="0.00859002" res="13863.7" algo="Sum"/><pk mz="120.00335136" i="2707.54" sn="498.711" a="19.9183" fwhm="0.00617572" res="19431.5" algo="Sum"/><pk mz="120.06581225" i="1034.43" sn="190.455" a="7.02307" fwhm="0.00692613" res="17335.2" algo="Sum"/><pk mz="120.08090947" i="27527" sn="5068.14" a="192.297" fwhm="0.00633367" res="18959.1" algo="Sum"/><pk mz="120.96643919" i="1520.12" sn="276.946" a="10.6692" fwhm="0.00631783" res="19146.8" algo="Sum"/><pk mz="120.99536317" i="848.274" sn="154.44" a="7.74946" fwhm="0.0068744" res="17600.9" algo="Sum"/><pk mz="121.02867546" i="1060.98" sn="192.919" a="7.57873" fwhm="0.00644782" res="18770.5" algo="Sum"/><pk mz="121.08422803" i="2469.25" sn="448.296" a="18.5294" fwhm="0.00659086" res="18371.5" algo="Sum"/><pk mz="121.10110825" i="469.729" sn="85.2465" a="3.54155" fwhm="0.00672423" res="18009.7" algo="Sum"/><pk mz="122.05975730" i="548.542" sn="98.7126" a="4.52987" fwhm="0.00688099" res="17738.7" algo="Sum"/><pk mz="122.92464924" i="10363" sn="1840.67" a="76.7008" fwhm="0.00648101" res="18966.9" algo="Sum"/><pk mz="123.04409979" i="1173.34" sn="208.261" a="9.95488" fwhm="0.0073304" res="16785.4" algo="Sum"/><pk mz="123.11710509" i="545.862" sn="96.8866" a="3.98809" fwhm="0.00645187" res="19082.4" algo="Sum"/><pk mz="124.92289886" i="1612.13" sn="278.739" a="11.6529" fwhm="0.00647571" res="19291" algo="Sum"/><pk mz="125.02117014" i="3914.37" sn="675.618" a="28.8347" fwhm="0.00653285" res="19137.3" algo="Sum"/><pk mz="125.13271221" i="719.47" sn="123.691" a="5.12497" fwhm="0.00643915" res="19433.1" algo="Sum"/><pk mz="125.98655050" i="3479.73" sn="588.249" a="25.1496" fwhm="0.00652665" res="19303.4" algo="Sum"/><pk mz="127.14872220" i="505.202" sn="83.8419" a="3.50966" fwhm="0.00638381" res="19917.4" algo="Sum"/><pk mz="128.01959806" i="19978.4" sn="3294.89" a="149.208" fwhm="0.00678053" res="18880.5" algo="Sum"/><pk mz="128.06858643" i="3575.65" sn="589.421" a="27.0122" fwhm="0.00684017" res="18723" algo="Sum"/><pk mz="128.98663400" i="710.673" sn="115.39" a="6.55841" fwhm="0.00924332" res="13954.6" algo="Sum"/><pk mz="129.02047313" i="3438.46" sn="558.294" a="28.8054" fwhm="0.00742014" res="17387.9" algo="Sum"/><pk mz="129.05416235" i="798.398" sn="129.634" a="5.05763" fwhm="0.00638756" res="20204" algo="Sum"/><pk mz="129.06633776" i="3691.16" sn="599.324" a="31.1998" fwhm="0.00751737" res="17169.1" algo="Sum"/><pk mz="129.10269472" i="720.718" sn="117.021" a="5.74547" fwhm="0.0069676" res="18529" algo="Sum"/><pk mz="130.01720016" i="3187.62" sn="511.245" a="25.2722" fwhm="0.00700145" res="18570.1" algo="Sum"/><pk mz="130.03391014" i="611.288" sn="98.0411" a="4.0386" fwhm="0.00778172" res="16710.2" algo="Sum"/><pk mz="130.05014516" i="20448.5" sn="3279.13" a="154.081" fwhm="0.00686797" res="18935.7" algo="Sum"/><pk mz="130.08651031" i="13143.6" sn="2107.19" a="103.306" fwhm="0.00682552" res="19058.8" algo="Sum"/><pk mz="130.15940361" i="6265.24" sn="1003.19" a="47.089" fwhm="0.00700769" res="18573.8" algo="Sum"/><pk mz="131.01897877" i="635.01" sn="99.7369" a="7.5756" fwhm="0.00887797" res="14757.8" algo="Sum"/><pk mz="131.05191358" i="1748.93" sn="274.495" a="20.9413" fwhm="0.0102832" res="12744.2" algo="Sum"/><pk mz="131.08926763" i="955.005" sn="149.71" a="9.50949" fwhm="0.00883269" res="14841.4" algo="Sum"/><pk mz="131.16278849" i="574.354" sn="89.869" a="4.81578" fwhm="0.00756057" res="17348.3" algo="Sum"/><pk mz="132.06628256" i="2034.38" sn="310.142" a="14.1134" fwhm="0.00718627" res="18377.6" algo="Sum"/><pk mz="132.07732721" i="4804.5" sn="732.407" a="43.8144" fwhm="0.00808557" res="16334.9" algo="Sum"/><pk mz="132.10225415" i="10150.2" sn="1545.9" a="81.5691" fwhm="0.00722783" res="18276.9" algo="Sum"/><pk mz="132.98749501" i="1309.15" sn="195.35" a="11.2434" fwhm="0.00704534" res="18876" algo="Sum"/><pk mz="133.03231845" i="1686.79" sn="251.477" a="13.286" fwhm="0.00705578" res="18854.4" algo="Sum"/><pk mz="133.06318119" i="491.13" sn="73.1838" a="6.84959" fwhm="0.0124339" res="10701.7" algo="Sum"/><pk mz="133.10075200" i="1090.63" sn="162.448" a="15.4956" fwhm="0.013557" res="9817.88" algo="Sum"/><pk mz="134.01918480" i="3115.07" sn="455.843" a="24.6434" fwhm="0.00694348" res="19301.4" algo="Sum"/><pk mz="135.00324789" i="55786.4" sn="8030.88" a="447.317" fwhm="0.00704936" res="19151.1" algo="Sum"/><pk mz="135.11723374" i="880.589" sn="126.757" a="7.108" fwhm="0.00743687" res="18168.6" algo="Sum"/><pk mz="135.97753290" i="1167.5" sn="165.934" a="8.57" fwhm="0.00668442" res="20342.5" algo="Sum"/><pk mz="136.00650910" i="2055.49" sn="292.141" a="17.6455" fwhm="0.00771002" res="17640.2" algo="Sum"/><pk mz="136.02194473" i="2110.85" sn="300.01" a="18.0787" fwhm="0.00777831" res="17487.3" algo="Sum"/><pk mz="136.04847329" i="18537.5" sn="2634.58" a="139.711" fwhm="0.0069617" res="19542.4" algo="Sum"/><pk mz="136.07501846" i="7659.17" sn="1088.53" a="67.3732" fwhm="0.0079462" res="17124.5" algo="Sum"/><pk mz="137.05966788" i="2262.45" sn="316.383" a="24.1667" fwhm="0.00896544" res="15287.6" algo="Sum"/><pk mz="137.07748666" i="643.63" sn="89.9661" a="6.75122" fwhm="0.0106694" res="12847.7" algo="Sum"/><pk mz="138.05330859" i="2129.7" sn="293.391" a="19.5258" fwhm="0.00747338" res="18472.7" algo="Sum"/><pk mz="138.90688894" i="2475.68" sn="336.712" a="19.9579" fwhm="0.00746919" res="18597.3" algo="Sum"/><pk mz="139.04020405" i="1402.61" sn="190.344" a="11.6966" fwhm="0.00746567" res="18623.9" algo="Sum"/><pk mz="139.91536481" i="804.041" sn="107.8" a="6.52954" fwhm="0.00756137" res="18504" algo="Sum"/><pk mz="140.06858920" i="26774.9" sn="3574.55" a="212.243" fwhm="0.00728707" res="19221.5" algo="Sum"/><pk mz="140.90404419" i="1754.59" sn="230.782" a="13.4687" fwhm="0.00701761" res="20078.7" algo="Sum"/><pk mz="140.99588508" i="814.092" sn="107.042" a="9.29689" fwhm="0.00771202" res="18282.6" algo="Sum"/><pk mz="141.07167834" i="1732.75" sn="227.833" a="15.0052" fwhm="0.00748841" res="18838.7" algo="Sum"/><pk mz="142.04806404" i="653.335" sn="84.8004" a="6.07447" fwhm="0.00793586" res="17899.5" algo="Sum"/><pk mz="142.94853153" i="714.256" sn="91.0776" a="7.01243" fwhm="0.00777725" res="18380.4" algo="Sum"/><pk mz="143.01792616" i="994.597" sn="126.632" a="12.572" fwhm="0.0133016" res="10751.9" algo="Sum"/><pk mz="143.03058685" i="645.057" sn="82.1141" a="5.49417" fwhm="0.00854446" res="16739.6" algo="Sum"/><pk mz="143.08193390" i="937.235" sn="119.265" a="8.24387" fwhm="0.00754999" res="18951.3" algo="Sum"/><pk mz="143.99752537" i="1273.44" sn="159.024" a="11.5164" fwhm="0.00744586" res="19339.3" algo="Sum"/><pk mz="144.04256992" i="471.164" sn="58.814" a="4.73329" fwhm="0.00827349" res="17410.1" algo="Sum"/><pk mz="144.08137032" i="1081.23" sn="134.9" a="9.15831" fwhm="0.00764482" res="18846.9" algo="Sum"/><pk mz="144.10250928" i="2585.45" sn="322.555" a="22.4252" fwhm="0.00753621" res="19121.3" algo="Sum"/><pk mz="144.17543288" i="542.778" sn="67.5605" a="4.44693" fwhm="0.00739927" res="19485.1" algo="Sum"/><pk mz="145.04935242" i="1343.26" sn="164.036" a="12.2327" fwhm="0.00810641" res="17893.2" algo="Sum"/><pk mz="145.10182529" i="492.56" sn="60.0378" a="6.16698" fwhm="0.0113426" res="12792.6" algo="Sum"/><pk mz="146.03009888" i="3345.77" sn="400.329" a="30.2164" fwhm="0.00809697" res="18035.1" algo="Sum"/><pk mz="146.06062163" i="2986.32" sn="357.234" a="26.9179" fwhm="0.00797799" res="18307.9" algo="Sum"/><pk mz="146.11791719" i="515.888" sn="61.6977" a="4.20756" fwhm="0.00697711" res="20942.5" algo="Sum"/><pk mz="147.03041682" i="650.857" sn="76.362" a="8.17377" fwhm="0.0121409" res="12110.3" algo="Sum"/><pk mz="147.04431182" i="631.384" sn="74.0773" a="5.9257" fwhm="0.00931385" res="15787.7" algo="Sum"/><pk mz="147.07700127" i="6121.25" sn="718.177" a="57.1463" fwhm="0.007755" res="18965.4" algo="Sum"/><pk mz="147.11371542" i="5852.49" sn="686.646" a="54.7383" fwhm="0.00839026" res="17533.9" algo="Sum"/><pk mz="148.02807990" i="739.88" sn="85.5451" a="8.53804" fwhm="0.0109443" res="13525.5" algo="Sum"/><pk mz="148.04432218" i="583.832" sn="67.4995" a="5.25755" fwhm="0.00903184" res="16391.4" algo="Sum"/><pk mz="148.06107427" i="1143.19" sn="132.169" a="10.0114" fwhm="0.0078937" res="18756.9" algo="Sum"/><pk mz="148.07889761" i="551.189" sn="63.7021" a="5.28246" fwhm="0.00888125" res="16673.2" algo="Sum"/><pk mz="148.11712624" i="488.318" sn="56.3631" a="4.75811" fwhm="0.00884764" res="16740.9" algo="Sum"/><pk mz="148.93569149" i="1838.36" sn="208.598" a="15.7701" fwhm="0.0079623" res="18705.1" algo="Sum"/><pk mz="148.96186806" i="468.862" sn="53.2017" a="4.98718" fwhm="0.00956506" res="15573.5" algo="Sum"/><pk mz="149.02363016" i="10965.3" sn="1242.94" a="102.472" fwhm="0.00842109" res="17696.5" algo="Sum"/><pk mz="149.06032042" i="1522.12" sn="172.379" a="15.02" fwhm="0.00859967" res="17333.3" algo="Sum"/><pk mz="149.13305555" i="657.147" sn="74.2183" a="5.68021" fwhm="0.00768413" res="19407.9" algo="Sum"/><pk mz="149.99327317" i="1493.24" sn="166.118" a="13.3989" fwhm="0.00834623" res="17971.4" algo="Sum"/><pk mz="150.01430618" i="2431.96" sn="270.46" a="21.5804" fwhm="0.00780085" res="19230.5" algo="Sum"/><pk mz="150.02645440" i="969.339" sn="107.785" a="8.40973" fwhm="0.00824722" res="18191.2" algo="Sum"/><pk mz="150.05920174" i="1197.23" sn="133.091" a="12.3264" fwhm="0.00907368" res="16537.9" algo="Sum"/><pk mz="150.93289353" i="626.925" sn="69.1495" a="5.55116" fwhm="0.00829824" res="18188.6" algo="Sum"/><pk mz="150.97728326" i="27057.9" sn="2983.52" a="229.038" fwhm="0.00765724" res="19716.9" algo="Sum"/><pk mz="151.04806694" i="2249.62" sn="248.055" a="22.0257" fwhm="0.00846554" res="17842.7" algo="Sum"/><pk mz="151.98150907" i="1113.07" sn="122.139" a="12.3788" fwhm="0.00978704" res="15528.9" algo="Sum"/><pk mz="152.02274927" i="18868.3" sn="2070.47" a="182.093" fwhm="0.00814524" res="18664" algo="Sum"/><pk mz="152.04798567" i="523.176" sn="57.411" a="4.95102" fwhm="0.00919416" res="16537.5" algo="Sum"/><pk mz="152.97567547" i="2118.46" sn="230.495" a="19.4231" fwhm="0.00776564" res="19699.1" algo="Sum"/><pk mz="153.02557215" i="1007.47" sn="109.61" a="14.5928" fwhm="0.0116432" res="13142.9" algo="Sum"/><pk mz="153.09000954" i="564.91" sn="61.4602" a="5.54344" fwhm="0.00777989" res="19677.7" algo="Sum"/><pk mz="154.02302594" i="1672.81" sn="181.054" a="22.5979" fwhm="0.0124346" res="12386.6" algo="Sum"/><pk mz="154.05902403" i="723.224" sn="78.2724" a="6.72388" fwhm="0.00839049" res="18361.1" algo="Sum"/><pk mz="154.08502872" i="1163.64" sn="125.938" a="11.1964" fwhm="0.00835064" res="18451.9" algo="Sum"/><pk mz="154.88108931" i="1298.87" sn="138.869" a="11.6042" fwhm="0.0083654" res="18514.5" algo="Sum"/><pk mz="154.97199652" i="508.886" sn="54.3755" a="6.67357" fwhm="0.0123215" res="12577.4" algo="Sum"/><pk mz="155.07988982" i="738.535" sn="78.907" a="8.42833" fwhm="0.0128748" res="12045.2" algo="Sum"/><pk mz="156.04264423" i="10844.3" sn="1132.56" a="102.765" fwhm="0.00849781" res="18362.7" algo="Sum"/><pk mz="156.07736595" i="3748.61" sn="390.838" a="35.217" fwhm="0.00801806" res="19465.7" algo="Sum"/><pk mz="156.87827373" i="932.269" sn="95.6388" a="8.46736" fwhm="0.00822071" res="19083.3" algo="Sum"/><pk mz="157.04679063" i="822.468" sn="84.0944" a="9.98198" fwhm="0.00978551" res="16048.9" algo="Sum"/><pk mz="157.08351735" i="3772.17" sn="385.256" a="42.5407" fwhm="0.00962372" res="16322.5" algo="Sum"/><pk mz="158.04018226" i="1083.62" sn="108.354" a="12.0138" fwhm="0.00987472" res="16004.5" algo="Sum"/><pk mz="158.09266809" i="863.919" sn="86.3855" a="12.8176" fwhm="0.0124483" res="12699.9" algo="Sum"/><pk mz="158.96458287" i="19918.4" sn="1961.07" a="171.182" fwhm="0.00793538" res="20032.4" algo="Sum"/><pk mz="159.01020053" i="1532.5" sn="150.782" a="22.881" fwhm="0.0154361" res="10301.2" algo="Sum"/><pk mz="159.04231656" i="4096.08" sn="402.886" a="44.6965" fwhm="0.00935757" res="16996.1" algo="Sum"/><pk mz="159.07720493" i="2469.18" sn="242.872" a="27.8874" fwhm="0.00892814" res="17817.5" algo="Sum"/><pk mz="159.09199838" i="843.339" sn="82.952" a="7.68985" fwhm="0.00841572" res="18904.1" algo="Sum"/><pk mz="159.96822022" i="448.115" sn="43.561" a="4.66166" fwhm="0.00947445" res="16884.2" algo="Sum"/><pk mz="160.03534401" i="2003.01" sn="194.708" a="21.2173" fwhm="0.00873988" res="18310.9" algo="Sum"/><pk mz="160.06090878" i="21738.9" sn="2113.19" a="201.428" fwhm="0.00819143" res="19540" algo="Sum"/><pk mz="160.13375999" i="10293.2" sn="1000.55" a="99.1204" fwhm="0.00872434" res="18354.8" algo="Sum"/><pk mz="161.02001826" i="863.922" sn="82.6802" a="12.8021" fwhm="0.0117513" res="13702.3" algo="Sum"/><pk mz="161.06422997" i="1554.04" sn="148.69" a="16.0111" fwhm="0.00870972" res="18492.5" algo="Sum"/><pk mz="161.09678510" i="784.771" sn="75.0865" a="8.6581" fwhm="0.00876785" res="18373.6" algo="Sum"/><pk mz="161.13269749" i="1918.32" sn="183.544" a="26.5041" fwhm="0.0131727" res="12232.3" algo="Sum"/><pk mz="162.05088156" i="3133.44" sn="293.773" a="34.281" fwhm="0.00934123" res="17347.9" algo="Sum"/><pk mz="162.11303274" i="57274.9" sn="5356.7" a="514.25" fwhm="0.0080935" res="20030" algo="Sum"/><pk mz="163.03531812" i="523.89" sn="48.0744" a="6.23109" fwhm="0.0102195" res="15953.4" algo="Sum"/><pk mz="163.07575300" i="541.005" sn="49.6114" a="5.56131" fwhm="0.00855738" res="19056.7" algo="Sum"/><pk mz="163.11686307" i="4702.81" sn="431.097" a="56.5954" fwhm="0.0106636" res="15296.6" algo="Sum"/><pk mz="164.02999952" i="3519" sn="318.849" a="35.7046" fwhm="0.00906297" res="18098.9" algo="Sum"/><pk mz="164.12640236" i="632.874" sn="57.3239" a="6.22789" fwhm="0.0105602" res="15542" algo="Sum"/><pk mz="164.90950410" i="759.324" sn="68.4713" a="7.12369" fwhm="0.00863182" res="19104.8" algo="Sum"/><pk mz="164.93072966" i="2718.27" sn="245.121" a="27.2153" fwhm="0.00911593" res="18092.6" algo="Sum"/><pk mz="164.99397096" i="515.134" sn="46.452" a="5.05346" fwhm="0.012574" res="13121.9" algo="Sum"/><pk mz="165.01384130" i="7723.84" sn="696.488" a="77.3987" fwhm="0.00893451" res="18469.3" algo="Sum"/><pk mz="165.05514021" i="3917.24" sn="353.233" a="38.8811" fwhm="0.00870413" res="18962.9" algo="Sum"/><pk mz="165.98838309" i="1541.52" sn="138.416" a="16.016" fwhm="0.00936949" res="17715.8" algo="Sum"/><pk mz="166.02665829" i="17640.7" sn="1584.03" a="153.112" fwhm="0.00783749" res="21183.7" algo="Sum"/><pk mz="166.08649534" i="12911.6" sn="1159.38" a="124.075" fwhm="0.00857978" res="19357.9" algo="Sum"/><pk mz="166.52845423" i="2246.15" sn="201.213" a="18.3333" fwhm="0.00737931" res="22566.9" algo="Sum"/><pk mz="166.95131109" i="8021.49" sn="715.699" a="76.6459" fwhm="0.00846065" res="19732.7" algo="Sum"/><pk mz="167.03091446" i="873.926" sn="77.974" a="14.7745" fwhm="0.0131797" res="12673.3" algo="Sum"/><pk mz="167.08976770" i="1260.88" sn="112.499" a="14.718" fwhm="0.0095887" res="17425.7" algo="Sum"/><pk mz="168.02354909" i="488.568" sn="43.3737" a="4.26988" fwhm="0.00719964" res="23337.8" algo="Sum"/><pk mz="168.94942471" i="1191.79" sn="104.485" a="11.7942" fwhm="0.00866962" res="19487.5" algo="Sum"/><pk mz="169.03628900" i="1419.64" sn="124.151" a="15.0164" fwhm="0.009316" res="18144.7" algo="Sum"/><pk mz="169.05885414" i="4917.87" sn="429.829" a="49.9158" fwhm="0.00888959" res="19017.6" algo="Sum"/><pk mz="169.09525887" i="2762.54" sn="241.358" a="31.3849" fwhm="0.00875476" res="19314.7" algo="Sum"/><pk mz="169.19572394" i="461.999" sn="40.2775" a="3.90468" fwhm="0.00759137" res="22287.9" algo="Sum"/><pk mz="169.98635795" i="1118.86" sn="95.7172" a="11.1638" fwhm="0.00891735" res="19062.4" algo="Sum"/><pk mz="170.03392319" i="1587.75" sn="135.534" a="23.0387" fwhm="0.0108871" res="15617.9" algo="Sum"/><pk mz="170.06006805" i="1101.42" sn="94.013" a="12.1871" fwhm="0.0102241" res="16633.3" algo="Sum"/><pk mz="170.09423864" i="1545.6" sn="131.825" a="20.5787" fwhm="0.0109979" res="15466" algo="Sum"/><pk mz="170.85508021" i="1157.7" sn="97.4185" a="10.5847" fwhm="0.00838703" res="20371.4" algo="Sum"/><pk mz="171.05388779" i="583.609" sn="48.9595" a="6.89335" fwhm="0.0140315" res="12190.7" algo="Sum"/><pk mz="171.09971249" i="1910.27" sn="160.163" a="18.5697" fwhm="0.00865218" res="19775.3" algo="Sum"/><pk mz="172.04129888" i="492.305" sn="40.7104" a="7.99683" fwhm="0.0122913" res="13997.1" algo="Sum"/><pk mz="172.09560768" i="742.593" sn="61.4075" a="9.88616" fwhm="0.00920922" res="18687.3" algo="Sum"/><pk mz="172.85225487" i="830.365" sn="67.8857" a="8.28235" fwhm="0.00918567" res="18817.6" algo="Sum"/><pk mz="172.98024149" i="1824.11" sn="148.914" a="18.0274" fwhm="0.00870747" res="19865.7" algo="Sum"/><pk mz="173.03015975" i="687.696" sn="56.1357" a="7.72014" fwhm="0.010798" res="16024.2" algo="Sum"/><pk mz="173.04176248" i="501.261" sn="40.9173" a="4.97791" fwhm="0.0103282" res="16754.2" algo="Sum"/><pk mz="173.05966935" i="458.109" sn="37.3948" a="5.55843" fwhm="0.0133002" res="13011.8" algo="Sum"/><pk mz="173.07922878" i="4018.7" sn="328.041" a="43.6512" fwhm="0.00941061" res="18391.9" algo="Sum"/><pk mz="174.93865048" i="6159.81" sn="492.656" a="58.5693" fwhm="0.00883278" res="19805.6" algo="Sum"/><pk mz="174.99268594" i="829.292" sn="66.3237" a="13.9489" fwhm="0.0146388" res="11954" algo="Sum"/><pk mz="175.03219685" i="38178.9" sn="3053.41" a="340.105" fwhm="0.00817238" res="21417.5" algo="Sum"/><pk mz="175.05701426" i="494.623" sn="39.5343" a="6.96208" fwhm="0.0128835" res="13587.6" algo="Sum"/><pk mz="175.11941351" i="13847.4" sn="1104.43" a="143.794" fwhm="0.00939711" res="18635.5" algo="Sum"/><pk mz="175.14748614" i="648.634" sn="51.6789" a="8.14109" fwhm="0.011435" res="15316.8" algo="Sum"/><pk mz="175.53354497" i="4281.42" sn="337.017" a="38.1736" fwhm="0.00831335" res="21114.7" algo="Sum"/><pk mz="176.00904461" i="729.929" sn="56.9817" a="7.24478" fwhm="0.00826352" res="21299.5" algo="Sum"/><pk mz="176.03387434" i="1319.31" sn="102.909" a="17.9179" fwhm="0.0126187" res="13950.3" algo="Sum"/><pk mz="176.06651911" i="5673.25" sn="442.118" a="57.2962" fwhm="0.0091453" res="19252.1" algo="Sum"/><pk mz="176.10404271" i="561.651" sn="43.7085" a="6.0095" fwhm="0.0101558" res="17340.2" algo="Sum"/><pk mz="176.12301521" i="1149.33" sn="89.3764" a="15.4695" fwhm="0.0120287" res="14641.9" algo="Sum"/><pk mz="176.93711548" i="488.484" sn="37.2452" a="5.43663" fwhm="0.00986909" res="17928.4" algo="Sum"/><pk mz="177.02593936" i="2817.57" sn="214.352" a="32.2383" fwhm="0.010312" res="17166.9" algo="Sum"/><pk mz="177.06176732" i="1795.81" sn="136.479" a="24.9448" fwhm="0.011757" res="15060.1" algo="Sum"/><pk mz="178.02499569" i="1423.25" sn="106.309" a="15.0779" fwhm="0.00957478" res="18593.1" algo="Sum"/><pk mz="178.05922819" i="1132.07" sn="84.5593" a="13.7668" fwhm="0.0105338" res="16903.6" algo="Sum"/><pk mz="179.00602720" i="579.175" sn="42.5044" a="6.9238" fwhm="0.0103431" res="17306.8" algo="Sum"/><pk mz="179.09075275" i="585.864" sn="42.9953" a="6.96175" fwhm="0.00957476" res="18704.5" algo="Sum"/><pk mz="180.00386298" i="2586.87" sn="187.893" a="25.7361" fwhm="0.00901369" res="19970" algo="Sum"/><pk mz="180.10106289" i="613.514" sn="44.5615" a="7.48021" fwhm="0.00987106" res="18245.4" algo="Sum"/><pk mz="180.88380345" i="503.898" sn="35.8892" a="4.98988" fwhm="0.00893225" res="20250.6" algo="Sum"/><pk mz="180.90432348" i="1606.99" sn="114.455" a="15.3095" fwhm="0.00848172" res="21328.7" algo="Sum"/><pk mz="180.98807506" i="1504.84" sn="107.154" a="15.9896" fwhm="0.00948027" res="19091" algo="Sum"/><pk mz="181.08502570" i="1891.43" sn="134.677" a="25.0896" fwhm="0.0100435" res="18030" algo="Sum"/><pk mz="182.05875998" i="810.08" sn="56.7103" a="9.01324" fwhm="0.00983052" res="18519.8" algo="Sum"/><pk mz="182.08178689" i="2047.71" sn="143.163" a="23.3842" fwhm="0.0100553" res="18108.1" algo="Sum"/><pk mz="184.07392318" i="2026.23" sn="133.57" a="19.3251" fwhm="0.00911112" res="20203.2" algo="Sum"/><pk mz="184.09494182" i="9304.33" sn="613.17" a="96.5358" fwhm="0.00922754" res="19950.6" algo="Sum"/><pk mz="185.03274317" i="3941.75" sn="254.262" a="43.47" fwhm="0.00938184" res="19722.4" algo="Sum"/><pk mz="185.06961153" i="1190.66" sn="76.8036" a="18.1264" fwhm="0.0133876" res="13823.9" algo="Sum"/><pk mz="185.11525159" i="39496.6" sn="2547.13" a="388.414" fwhm="0.00898264" res="20608.1" algo="Sum"/><pk mz="185.96036664" i="553.216" sn="35.3187" a="6.01078" fwhm="0.00951486" res="19544.2" algo="Sum"/><pk mz="186.11849239" i="3698.52" sn="236.104" a="42.446" fwhm="0.00984217" res="18910.3" algo="Sum"/><pk mz="187.05804506" i="3340.97" sn="209.985" a="39.7468" fwhm="0.00947732" res="19737.4" algo="Sum"/><pk mz="187.09312998" i="475.504" sn="29.8862" a="4.58402" fwhm="0.00962457" res="19439.1" algo="Sum"/><pk mz="187.11861045" i="446.353" sn="28.054" a="8.80835" fwhm="0.020592" res="9086.95" algo="Sum"/><pk mz="188.07097371" i="18705.8" sn="1160.4" a="193.673" fwhm="0.00947318" res="19853" algo="Sum"/><pk mz="188.12849084" i="454.519" sn="28.1438" a="5.66732" fwhm="0.00956041" res="19677.9" algo="Sum"/><pk mz="189.02122466" i="1850.08" sn="112.821" a="28.257" fwhm="0.0134148" res="14090.5" algo="Sum"/><pk mz="189.07416698" i="3816.28" sn="232.499" a="46.1129" fwhm="0.0111199" res="17003.3" algo="Sum"/><pk mz="189.08628106" i="2064.52" sn="125.691" a="21.0171" fwhm="0.00922258" res="20502.5" algo="Sum"/><pk mz="189.13449244" i="1110.09" sn="67.4328" a="15.4464" fwhm="0.011407" res="16580.5" algo="Sum"/><pk mz="189.16089867" i="1345.99" sn="81.6669" a="16.6219" fwhm="0.0110626" res="17099.1" algo="Sum"/><pk mz="190.91237477" i="1890.16" sn="109.139" a="20.262" fwhm="0.00990887" res="19266.8" algo="Sum"/><pk mz="191.00932644" i="1203.15" sn="69.1915" a="16.1261" fwhm="0.0124919" res="15290.7" algo="Sum"/><pk mz="191.04057187" i="20819.7" sn="1195.91" a="218.548" fwhm="0.00944288" res="20231.2" algo="Sum"/><pk mz="191.07700531" i="7295.46" sn="418.527" a="86.496" fwhm="0.0103618" res="18440.6" algo="Sum"/><pk mz="192.02543852" i="1081.67" sn="60.864" a="10.3014" fwhm="0.00910006" res="21101.6" algo="Sum"/><pk mz="192.04139650" i="2681.8" sn="150.901" a="36.5737" fwhm="0.0120109" res="15989" algo="Sum"/><pk mz="192.07883720" i="660.097" sn="37.1427" a="8.82634" fwhm="0.0164525" res="11674.8" algo="Sum"/><pk mz="192.96218830" i="2305.98" sn="127.476" a="25.5553" fwhm="0.00974262" res="19806" algo="Sum"/><pk mz="193.00058502" i="1453.86" sn="80.3697" a="18.6914" fwhm="0.0110183" res="17516.3" algo="Sum"/><pk mz="193.03642901" i="645.105" sn="35.6616" a="9.44345" fwhm="0.0169224" res="11407.1" algo="Sum"/><pk mz="194.02324039" i="751.91" sn="41.1904" a="7.56548" fwhm="0.0107806" res="17997.4" algo="Sum"/><pk mz="194.03185358" i="593.986" sn="32.5392" a="7.57496" fwhm="0.011443" res="16956.4" algo="Sum"/><pk mz="194.95947354" i="796.701" sn="42.8791" a="9.31173" fwhm="0.0104557" res="18646.2" algo="Sum"/><pk mz="195.09979887" i="855.953" sn="46.0631" a="14.6083" fwhm="0.0108095" res="18048.9" algo="Sum"/><pk mz="195.97810123" i="465.996" sn="24.7219" a="5.06466" fwhm="0.00888348" res="22061" algo="Sum"/><pk mz="196.86551499" i="3459.51" sn="180.112" a="43.2687" fwhm="0.010419" res="18894.8" algo="Sum"/><pk mz="197.07915300" i="1247.88" sn="64.403" a="13.7929" fwhm="0.0104823" res="18801.1" algo="Sum"/><pk mz="197.10155533" i="1932.72" sn="99.6507" a="23.7248" fwhm="0.0110903" res="17772.4" algo="Sum"/><pk mz="198.03208660" i="1013.24" sn="51.0483" a="12.3747" fwhm="0.0106225" res="18642.6" algo="Sum"/><pk mz="198.08574788" i="1307.8" sn="65.8241" a="18.1156" fwhm="0.011691" res="16943.5" algo="Sum"/><pk mz="198.86238083" i="3400.24" sn="168.836" a="38.3618" fwhm="0.0100656" res="19756.6" algo="Sum"/><pk mz="199.09355817" i="576.989" sn="28.454" a="8.22572" fwhm="0.0113481" res="17544.2" algo="Sum"/><pk mz="199.13092680" i="850.869" sn="41.9586" a="10.5135" fwhm="0.0106115" res="18765.5" algo="Sum"/><pk mz="200.04089423" i="2411.62" sn="117.489" a="29.7607" fwhm="0.00993685" res="20131.2" algo="Sum"/><pk mz="200.06876389" i="3305.6" sn="161.042" a="37.3446" fwhm="0.00988923" res="20231" algo="Sum"/><pk mz="200.85947657" i="1122.5" sn="53.8142" a="12.8785" fwhm="0.00972714" res="20649.4" algo="Sum"/><pk mz="201.07390397" i="514.179" sn="24.6097" a="5.02428" fwhm="0.0092526" res="21731.6" algo="Sum"/><pk mz="201.08823634" i="1751.61" sn="83.8358" a="19.5561" fwhm="0.00985164" res="20411.6" algo="Sum"/><pk mz="201.18551354" i="1210.87" sn="57.947" a="14.3234" fwhm="0.0105034" res="19154.4" algo="Sum"/><pk mz="202.03372971" i="752.195" sn="35.6185" a="9.77513" fwhm="0.0103675" res="19487.3" algo="Sum"/><pk mz="202.06890595" i="445.854" sn="21.1124" a="5.48315" fwhm="0.0116189" res="17391.5" algo="Sum"/><pk mz="202.99064918" i="2012.53" sn="93.7904" a="25.1509" fwhm="0.0104146" res="19491" algo="Sum"/><pk mz="203.03324170" i="3283.2" sn="153.007" a="30.6471" fwhm="0.00909526" res="22323" algo="Sum"/><pk mz="203.05330702" i="292300" sn="13622.1" a="2637.08" fwhm="0.00817809" res="24828.9" algo="Sum"/><pk mz="203.10245073" i="598.761" sn="27.9042" a="9.79642" fwhm="0.0170914" res="11883.3" algo="Sum"/><pk mz="203.14993842" i="977.819" sn="45.4936" a="15.6471" fwhm="0.0124871" res="16268.8" algo="Sum"/><pk mz="204.05648985" i="17687.3" sn="805.603" a="212.674" fwhm="0.0107035" res="19064.5" algo="Sum"/><pk mz="204.12344037" i="6598.87" sn="299.871" a="75.3097" fwhm="0.0104611" res="19512.7" algo="Sum"/><pk mz="205.00202593" i="641.628" sn="28.5272" a="8.29488" fwhm="0.0108274" res="18933.6" algo="Sum"/><pk mz="205.05809261" i="3855.25" sn="170.994" a="67.2924" fwhm="0.0152255" res="13468" algo="Sum"/><pk mz="205.09618022" i="3283.57" sn="145.446" a="40.7485" fwhm="0.0128757" res="15928.9" algo="Sum"/><pk mz="205.12552135" i="854.478" sn="37.8185" a="12.9214" fwhm="0.0141748" res="14471.1" algo="Sum"/><pk mz="206.09936487" i="443.057" sn="19.2383" a="5.90061" fwhm="0.0121287" res="16992.7" algo="Sum"/><pk mz="206.89416292" i="8363.28" sn="356.723" a="96.4695" fwhm="0.0106593" res="19409.8" algo="Sum"/><pk mz="206.98217762" i="479.773" sn="20.4442" a="6.58814" fwhm="0.0121384" res="17051.9" algo="Sum"/><pk mz="207.01467193" i="9749.07" sn="415.43" a="114.908" fwhm="0.0104157" res="19875.3" algo="Sum"/><pk mz="207.05104313" i="2486.17" sn="105.941" a="34.5236" fwhm="0.0115455" res="17933.4" algo="Sum"/><pk mz="207.10999811" i="1201.58" sn="51.202" a="19.38" fwhm="0.0119315" res="17358.2" algo="Sum"/><pk mz="208.01667686" i="859.658" sn="36.3515" a="12.064" fwhm="0.0119479" res="17410.2" algo="Sum"/><pk mz="208.89113397" i="5455.56" sn="227.074" a="62.919" fwhm="0.0104367" res="20015" algo="Sum"/><pk mz="208.93581162" i="1377.62" sn="57.3337" a="17.4824" fwhm="0.0110653" res="18882.2" algo="Sum"/><pk mz="209.01329854" i="839.33" sn="34.9265" a="11.5639" fwhm="0.011513" res="18154.6" algo="Sum"/><pk mz="209.11555657" i="976.691" sn="40.6408" a="14.0272" fwhm="0.0113594" res="18409" algo="Sum"/><pk mz="210.05065174" i="2418.32" sn="99.5597" a="29.0043" fwhm="0.0107554" res="19529.8" algo="Sum"/><pk mz="210.88838816" i="947.597" sn="38.5445" a="10.4474" fwhm="0.0101694" res="20737.5" algo="Sum"/><pk mz="210.93326949" i="584.156" sn="23.7611" a="7.63184" fwhm="0.0116334" res="18131.7" algo="Sum"/><pk mz="211.09404417" i="586.503" sn="23.8019" a="9.06253" fwhm="0.0122175" res="17278" algo="Sum"/><pk mz="211.13091493" i="691.641" sn="28.0368" a="11.8235" fwhm="0.0122465" res="17240.1" algo="Sum"/><pk mz="212.83926721" i="2347.32" sn="91.676" a="28.1347" fwhm="0.0109484" res="19440.2" algo="Sum"/><pk mz="212.99987893" i="2863.84" sn="111.092" a="36.0033" fwhm="0.0111679" res="19072.6" algo="Sum"/><pk mz="213.07498031" i="1139.51" sn="44.1321" a="16.567" fwhm="0.0118362" res="18001.9" algo="Sum"/><pk mz="213.11011054" i="1100.51" sn="42.5705" a="15.8337" fwhm="0.0119598" res="17818.8" algo="Sum"/><pk mz="213.14645657" i="2280.76" sn="88.1032" a="28.512" fwhm="0.0105111" res="20278.2" algo="Sum"/><pk mz="214.00663639" i="1214.72" sn="46.1266" a="15.8875" fwhm="0.0112799" res="18972.3" algo="Sum"/><pk mz="214.05830665" i="708.229" sn="26.8902" a="9.83246" fwhm="0.0126399" res="16935.1" algo="Sum"/><pk mz="214.83659108" i="2482.17" sn="92.7453" a="29.6637" fwhm="0.0112482" res="19099.6" algo="Sum"/><pk mz="215.01645129" i="2567.11" sn="95.7141" a="32.3332" fwhm="0.0111512" res="19281.9" algo="Sum"/><pk mz="215.12585390" i="619.739" sn="23.098" a="8.16915" fwhm="0.011704" res="18380.5" algo="Sum"/><pk mz="216.01553152" i="1098.75" sn="40.6087" a="14.4143" fwhm="0.0119982" res="18004" algo="Sum"/><pk mz="216.83349134" i="841.275" sn="30.6452" a="10.7642" fwhm="0.0116106" res="18675.4" algo="Sum"/><pk mz="216.92294584" i="30702.3" sn="1117.8" a="346.726" fwhm="0.0104044" res="20849.1" algo="Sum"/><pk mz="217.08191048" i="1649.78" sn="60.0526" a="19.7197" fwhm="0.0119812" res="18118.5" algo="Sum"/><pk mz="217.10544789" i="3358.69" sn="122.257" a="46.3937" fwhm="0.0110772" res="19599.2" algo="Sum"/><pk mz="217.15801211" i="593.529" sn="21.5726" a="8.22505" fwhm="0.0118942" res="18257.5" algo="Sum"/><pk mz="217.92605504" i="764.878" sn="27.4903" a="8.57814" fwhm="0.00955247" res="22813.6" algo="Sum"/><pk mz="218.02826077" i="694.868" sn="24.9647" a="9.46032" fwhm="0.0101595" res="21460.6" algo="Sum"/><pk mz="218.13916566" i="890.324" sn="31.9724" a="11.7561" fwhm="0.0105074" res="20760.5" algo="Sum"/><pk mz="218.92015517" i="9730.63" sn="344.289" a="117.066" fwhm="0.010988" res="19923.6" algo="Sum"/><pk mz="218.96441450" i="901.688" sn="31.8477" a="14.6188" fwhm="0.0131512" res="16649.7" algo="Sum"/><pk mz="219.02721705" i="407069" sn="14339.4" a="3703.57" fwhm="0.00824341" res="26570" algo="Sum"/><pk mz="219.08336827" i="3348.88" sn="117.696" a="55.2589" fwhm="0.0125815" res="17413.1" algo="Sum"/><pk mz="219.13701990" i="539.102" sn="18.9067" a="8.33566" fwhm="0.0134535" res="16288.4" algo="Sum"/><pk mz="219.17438997" i="516.457" sn="18.0858" a="6.58196" fwhm="0.0110305" res="19869.9" algo="Sum"/><pk mz="220.03030065" i="24575.2" sn="845.381" a="294.769" fwhm="0.011002" res="19999" algo="Sum"/><pk mz="220.06722332" i="1807.87" sn="62.1021" a="24.9844" fwhm="0.012047" res="18267.5" algo="Sum"/><pk mz="220.08526338" i="449.567" sn="15.4374" a="5.81135" fwhm="0.0114747" res="19180.1" algo="Sum"/><pk mz="220.93463462" i="1365.75" sn="46.1407" a="17.4625" fwhm="0.0110269" res="20035.9" algo="Sum"/><pk mz="221.02570589" i="27568.6" sn="929.532" a="377.885" fwhm="0.0120979" res="18269.7" algo="Sum"/><pk mz="221.06367918" i="2697.09" sn="90.874" a="42.192" fwhm="0.0119065" res="18566.6" algo="Sum"/><pk mz="221.11656184" i="878.835" sn="29.5791" a="12.7584" fwhm="0.0117087" res="18884.8" algo="Sum"/><pk mz="222.02927345" i="1991.98" sn="66.3296" a="29.7771" fwhm="0.0128299" res="17305.7" algo="Sum"/><pk mz="222.86800253" i="8374.56" sn="275.9" a="101.587" fwhm="0.0112901" res="19740.1" algo="Sum"/><pk mz="222.97235666" i="835.496" sn="27.5143" a="10.6647" fwhm="0.0129488" res="17219.5" algo="Sum"/><pk mz="222.98821708" i="1039.46" sn="34.2311" a="15.2722" fwhm="0.0133212" res="16739.4" algo="Sum"/><pk mz="223.02831293" i="546.375" sn="17.993" a="11.8817" fwhm="0.0206076" res="10822.6" algo="Sum"/><pk mz="223.09548263" i="1109.56" sn="36.5396" a="18.9372" fwhm="0.0135709" res="16439.3" algo="Sum"/><pk mz="223.13108164" i="577.411" sn="19.0151" a="9.37697" fwhm="0.0128051" res="17425.2" algo="Sum"/><pk mz="224.86517938" i="6314.13" sn="203.937" a="75.7144" fwhm="0.0109287" res="20575.7" algo="Sum"/><pk mz="225.03467839" i="14537.2" sn="469.335" a="185.754" fwhm="0.0112571" res="19990.4" algo="Sum"/><pk mz="225.08520593" i="447.638" sn="14.4526" a="7.30652" fwhm="0.0138643" res="16234.9" algo="Sum"/><pk mz="225.10995029" i="1136.52" sn="36.6888" a="15.3384" fwhm="0.0119504" res="18836.9" algo="Sum"/><pk mz="225.14554009" i="594.319" sn="19.1856" a="7.65216" fwhm="0.013031" res="17277.6" algo="Sum"/><pk mz="226.02619109" i="1039.59" sn="33.0552" a="10.2863" fwhm="0.00903497" res="25016.8" algo="Sum"/><pk mz="226.04359583" i="2563.53" sn="81.5112" a="44.7104" fwhm="0.0152287" res="14843.3" algo="Sum"/><pk mz="226.10655441" i="448.951" sn="14.2427" a="7.36381" fwhm="0.0140586" res="16083.1" algo="Sum"/><pk mz="226.86236568" i="1329.96" sn="41.5884" a="16.4909" fwhm="0.0108689" res="20872.7" algo="Sum"/><pk mz="226.95173531" i="34774.8" sn="1084.26" a="411.248" fwhm="0.0109253" res="20773.1" algo="Sum"/><pk mz="226.98393913" i="723.26" sn="22.5257" a="11.7711" fwhm="0.0166477" res="13634.6" algo="Sum"/><pk mz="227.04502392" i="467.159" sn="14.5155" a="11.8369" fwhm="0.022989" res="9876.23" algo="Sum"/><pk mz="227.07957443" i="2063.28" sn="64.0268" a="32.5911" fwhm="0.0128519" res="17669" algo="Sum"/><pk mz="227.12556396" i="3017.3" sn="93.4832" a="42.3575" fwhm="0.0111613" res="20349.3" algo="Sum"/><pk mz="227.17676541" i="491.341" sn="15.2074" a="7.83809" fwhm="0.0129507" res="17541.7" algo="Sum"/><pk mz="227.95509177" i="1183.68" sn="35.9753" a="16.6376" fwhm="0.0122882" res="18550.8" algo="Sum"/><pk mz="228.26863829" i="559.765" sn="16.9461" a="7.1466" fwhm="0.012159" res="18773.6" algo="Sum"/><pk mz="228.81331549" i="816.268" sn="24.4606" a="9.77331" fwhm="0.0108329" res="21122" algo="Sum"/><pk mz="228.95534361" i="491.905" sn="14.6829" a="6.22934" fwhm="0.0117694" res="19453.5" algo="Sum"/><pk mz="228.97327443" i="761.474" sn="22.7293" a="9.48472" fwhm="0.0109419" res="20926.2" algo="Sum"/><pk mz="229.05045462" i="659.826" sn="19.6543" a="11.0794" fwhm="0.0119355" res="19190.7" algo="Sum"/><pk mz="229.15481082" i="2456.66" sn="73.1135" a="41.8404" fwhm="0.0128811" res="17789.9" algo="Sum"/><pk mz="229.21664593" i="812.665" sn="24.186" a="10.4782" fwhm="0.0113709" res="20158.2" algo="Sum"/><pk mz="229.98037728" i="451.9" sn="13.3179" a="6.7973" fwhm="0.0121784" res="18884.3" algo="Sum"/><pk mz="230.24819430" i="2116.48" sn="62.3437" a="26.7118" fwhm="0.0114089" res="20181.4" algo="Sum"/><pk mz="230.81039903" i="853.181" sn="24.945" a="11.1463" fwhm="0.0116005" res="19896.6" algo="Sum"/><pk mz="230.93837588" i="608.245" sn="17.7428" a="7.77153" fwhm="0.0111617" res="20690.3" algo="Sum"/><pk mz="232.89676767" i="32902.9" sn="940.859" a="407.107" fwhm="0.0113181" res="20577.3" algo="Sum"/><pk mz="233.00054340" i="2991.46" sn="85.5269" a="39.9629" fwhm="0.0123168" res="18917.4" algo="Sum"/><pk mz="233.07818979" i="995.649" sn="28.4675" a="16.5336" fwhm="0.0138155" res="16870.8" algo="Sum"/><pk mz="233.11385901" i="722.204" sn="20.6491" a="10.8792" fwhm="0.0120091" res="19411.4" algo="Sum"/><pk mz="233.15115363" i="1367.92" sn="39.1102" a="19.3164" fwhm="0.0126285" res="18462.3" algo="Sum"/><pk mz="233.90059997" i="876.723" sn="24.8073" a="11.0135" fwhm="0.0101211" res="23110.1" algo="Sum"/><pk mz="234.89406521" i="13142.8" sn="365.936" a="168.206" fwhm="0.0117568" res="19979.4" algo="Sum"/><pk mz="234.98160700" i="2157.89" sn="59.9798" a="29.6094" fwhm="0.0121616" res="19321.6" algo="Sum"/><pk mz="235.05730387" i="1107.76" sn="30.7367" a="16.5783" fwhm="0.0130562" res="18003.6" algo="Sum"/><pk mz="235.09268471" i="1792.41" sn="49.6934" a="26.9798" fwhm="0.013551" res="17348.7" algo="Sum"/><pk mz="235.13074571" i="598.321" sn="16.5724" a="9.12882" fwhm="0.0123943" res="18970.9" algo="Sum"/><pk mz="235.16894314" i="723.349" sn="20.0283" a="10.4883" fwhm="0.0129823" res="18114.6" algo="Sum"/><pk mz="236.04124861" i="877.237" sn="24.0059" a="14.7334" fwhm="0.0124232" res="19000.1" algo="Sum"/><pk mz="236.89218613" i="838.51" sn="22.6974" a="13.3142" fwhm="0.0139328" res="17002.5" algo="Sum"/><pk mz="236.99855762" i="1512.95" sn="40.8967" a="21.9595" fwhm="0.0123463" res="19195.9" algo="Sum"/><pk mz="237.07852350" i="612.556" sn="16.5581" a="10.6445" fwhm="0.0156631" res="15136.2" algo="Sum"/><pk mz="237.10986166" i="738.234" sn="19.9553" a="13.5039" fwhm="0.0140261" res="16904.9" algo="Sum"/><pk mz="237.14757619" i="1176.81" sn="31.8104" a="18.2425" fwhm="0.0133386" res="17779.1" algo="Sum"/><pk mz="238.84196345" i="4313.31" sn="115.589" a="56.0601" fwhm="0.011942" res="20000.1" algo="Sum"/><pk mz="239.06427365" i="1682.67" sn="45.0455" a="22.622" fwhm="0.0125947" res="18981.3" algo="Sum"/><pk mz="239.08916006" i="7957.44" sn="213.022" a="104.742" fwhm="0.0120208" res="19889.7" algo="Sum"/><pk mz="239.12595176" i="962.756" sn="25.7731" a="13.017" fwhm="0.0153525" res="15575.7" algo="Sum"/><pk mz="239.14053574" i="1110.52" sn="29.7287" a="15.2654" fwhm="0.015136" res="15799.5" algo="Sum"/><pk mz="239.16205481" i="2214.01" sn="59.2694" a="30.3244" fwhm="0.0125342" res="19080.7" algo="Sum"/><pk mz="240.09362028" i="955.13" sn="25.4114" a="15.0969" fwhm="0.0141908" res="16919" algo="Sum"/><pk mz="240.83896757" i="3534.19" sn="93.5479" a="47.3915" fwhm="0.011718" res="20553" algo="Sum"/><pk mz="240.96729579" i="3208.87" sn="84.8826" a="43.6197" fwhm="0.0121492" res="19834" algo="Sum"/><pk mz="241.00860035" i="3205.73" sn="84.7976" a="42.7051" fwhm="0.0120243" res="20043.4" algo="Sum"/><pk mz="241.02981354" i="1627.16" sn="43.0414" a="23.384" fwhm="0.0143245" res="16826.5" algo="Sum"/><pk mz="241.10460525" i="661.188" sn="17.4893" a="13.4476" fwhm="0.0143633" res="16786.1" algo="Sum"/><pk mz="241.15615718" i="1534.86" sn="40.599" a="21.3783" fwhm="0.0148632" res="16225" algo="Sum"/><pk mz="242.01821804" i="1028.35" sn="26.8639" a="19.8547" fwhm="0.0140016" res="17285" algo="Sum"/><pk mz="242.83644840" i="918.811" sn="23.6402" a="12.0321" fwhm="0.0122833" res="19769.6" algo="Sum"/><pk mz="242.92547949" i="24167.5" sn="620.775" a="302.011" fwhm="0.0114944" res="21134.3" algo="Sum"/><pk mz="243.00987565" i="800.726" sn="20.5073" a="16.5267" fwhm="0.0154766" res="15701.8" algo="Sum"/><pk mz="243.05379462" i="955.719" sn="24.4393" a="20.3742" fwhm="0.0203432" res="11947.7" algo="Sum"/><pk mz="243.09964242" i="3868.35" sn="98.7691" a="55.5151" fwhm="0.0128958" res="18851" algo="Sum"/><pk mz="243.21140710" i="509.827" sn="12.9819" a="6.999" fwhm="0.0122148" res="19911.1" algo="Sum"/><pk mz="243.92942382" i="899.065" sn="22.5959" a="14.4116" fwhm="0.0124825" res="19541.7" algo="Sum"/><pk mz="244.07966838" i="908.19" sn="22.7739" a="11.926" fwhm="0.0117701" res="20737.2" algo="Sum"/><pk mz="244.10209106" i="638.702" sn="16.0154" a="11.4205" fwhm="0.0166944" res="14621.8" algo="Sum"/><pk mz="244.92403969" i="1864.48" sn="46.202" a="27.1926" fwhm="0.0133554" res="18338.9" algo="Sum"/><pk mz="245.04601499" i="1418.17" sn="35.036" a="20.7699" fwhm="0.0127604" res="19203.6" algo="Sum"/><pk mz="245.07852560" i="3420" sn="84.4415" a="52.2589" fwhm="0.0127386" res="19239" algo="Sum"/><pk mz="245.11335889" i="448.462" sn="11.0731" a="5.75652" fwhm="0.014278" res="17167.2" algo="Sum"/><pk mz="245.13760812" i="524.644" sn="12.9541" a="6.45636" fwhm="0.0169626" res="14451.7" algo="Sum"/><pk mz="245.14896302" i="544.613" sn="13.4471" a="7.18628" fwhm="0.012955" res="18923.1" algo="Sum"/><pk mz="246.08210960" i="493.986" sn="12.079" a="9.50444" fwhm="0.0138957" res="17709.2" algo="Sum"/><pk mz="247.01699861" i="541.429" sn="13.0898" a="7.68594" fwhm="0.0126471" res="19531.5" algo="Sum"/><pk mz="247.09259213" i="2201.66" sn="53.212" a="33.9633" fwhm="0.0134288" res="18400.2" algo="Sum"/><pk mz="247.13040460" i="1299.18" sn="31.3999" a="18.4743" fwhm="0.0117128" res="21099.2" algo="Sum"/><pk mz="248.87050948" i="16440.9" sn="390.162" a="220.961" fwhm="0.0123326" res="20180" algo="Sum"/><pk mz="248.96229262" i="560.367" sn="13.2945" a="7.86308" fwhm="0.0176053" res="14141.3" algo="Sum"/><pk mz="248.97378995" i="578.106" sn="13.7154" a="7.47614" fwhm="0.0133122" res="18702.7" algo="Sum"/><pk mz="248.99906736" i="849.997" sn="20.166" a="12.7705" fwhm="0.0140419" res="17732.6" algo="Sum"/><pk mz="249.04590429" i="1523.83" sn="36.1503" a="24.659" fwhm="0.0178799" res="13928.8" algo="Sum"/><pk mz="249.06062697" i="2840.34" sn="67.3861" a="43.6662" fwhm="0.0143405" res="17367.7" algo="Sum"/><pk mz="249.09615759" i="1049.71" sn="24.9039" a="12.9827" fwhm="0.0117332" res="21230" algo="Sum"/><pk mz="249.10771481" i="1298.09" sn="30.7968" a="21.0538" fwhm="0.0194366" res="12816.4" algo="Sum"/><pk mz="249.15663000" i="4837.79" sn="114.775" a="84.9136" fwhm="0.0155833" res="15988.7" algo="Sum"/><pk mz="249.18439195" i="1350.88" sn="32.0457" a="19.7938" fwhm="0.0133196" res="18708.1" algo="Sum"/><pk mz="250.15949338" i="756.251" sn="17.7105" a="12.9114" fwhm="0.0167769" res="14910.9" algo="Sum"/><pk mz="250.17876036" i="670.633" sn="15.7033" a="12.7668" fwhm="0.0213176" res="11735.8" algo="Sum"/><pk mz="250.86811612" i="7872.35" sn="183.356" a="104.791" fwhm="0.0121929" res="20575" algo="Sum"/><pk mz="250.92024682" i="2575.76" sn="59.9328" a="33.7082" fwhm="0.0116725" res="21496.8" algo="Sum"/><pk mz="250.95591110" i="855.771" sn="19.8933" a="13.9555" fwhm="0.0130477" res="19233.7" algo="Sum"/><pk mz="251.05090694" i="552.803" sn="12.8223" a="11.7558" fwhm="0.0206017" res="12186" algo="Sum"/><pk mz="251.12597976" i="1224.02" sn="28.3402" a="20.7862" fwhm="0.0136501" res="18397.4" algo="Sum"/><pk mz="251.16192152" i="710.938" sn="16.4489" a="11.2336" fwhm="0.0134182" res="18718" algo="Sum"/><pk mz="251.19853981" i="1703.56" sn="39.3771" a="24.7606" fwhm="0.0120416" res="20860.9" algo="Sum"/><pk mz="252.86628550" i="877.806" sn="19.918" a="13.4153" fwhm="0.0134522" res="18797.4" algo="Sum"/><pk mz="252.91732487" i="1422.16" sn="32.2388" a="20.8343" fwhm="0.0134184" res="18848.6" algo="Sum"/><pk mz="252.97083180" i="680.645" sn="15.4219" a="10.2839" fwhm="0.0143927" res="17576.4" algo="Sum"/><pk mz="253.14151202" i="1741.26" sn="39.4255" a="34.109" fwhm="0.0142248" res="17795.8" algo="Sum"/><pk mz="254.82054344" i="3064.58" sn="67.9391" a="55.488" fwhm="0.0171192" res="14885.1" algo="Sum"/><pk mz="255.06267777" i="741.725" sn="16.4245" a="11.9509" fwhm="0.0137323" res="18573.9" algo="Sum"/><pk mz="255.12104636" i="819.671" sn="18.1505" a="18.6285" fwhm="0.0226967" res="11240.4" algo="Sum"/><pk mz="255.15684299" i="3249.27" sn="71.9508" a="56.2316" fwhm="0.0137498" res="18557.1" algo="Sum"/><pk mz="255.26880574" i="510.96" sn="11.3116" a="7.73593" fwhm="0.0128425" res="19876.9" algo="Sum"/><pk mz="255.97799853" i="794.526" sn="17.396" a="11.7157" fwhm="0.0123622" res="20706.5" algo="Sum"/><pk mz="256.15677680" i="946.201" sn="20.6954" a="18.2857" fwhm="0.0151693" res="16886.5" algo="Sum"/><pk mz="256.26420870" i="588.597" sn="12.8493" a="9.05789" fwhm="0.0145375" res="17627.8" algo="Sum"/><pk mz="256.29984819" i="4245.87" sn="92.5551" a="59.8733" fwhm="0.0129596" res="19776.9" algo="Sum"/><pk mz="256.81873859" i="3502.61" sn="75.7431" a="60.9767" fwhm="0.0157289" res="16327.8" algo="Sum"/><pk mz="256.94077329" i="1455.52" sn="31.4566" a="21.685" fwhm="0.0118406" res="21700" algo="Sum"/><pk mz="257.07537563" i="1252.58" sn="27.0597" a="20.6788" fwhm="0.0135269" res="19004.7" algo="Sum"/><pk mz="257.15154203" i="1450.39" sn="31.3289" a="29.8986" fwhm="0.0145778" res="17640" algo="Sum"/><pk mz="257.18780898" i="644.531" sn="13.9221" a="9.99907" fwhm="0.0138585" res="18558.1" algo="Sum"/><pk mz="257.24767186" i="514.555" sn="11.1134" a="7.19822" fwhm="0.0121977" res="21089.9" algo="Sum"/><pk mz="257.30358796" i="779.143" sn="16.7968" a="11.5537" fwhm="0.0134115" res="19185.4" algo="Sum"/><pk mz="258.27919842" i="1492.33" sn="31.6014" a="21.0473" fwhm="0.0130518" res="19788.8" algo="Sum"/><pk mz="258.81677214" i="1562.91" sn="32.9225" a="27.4391" fwhm="0.0144405" res="17922.9" algo="Sum"/><pk mz="258.89928134" i="7085.3" sn="149.251" a="99.3009" fwhm="0.0129176" res="20042.4" algo="Sum"/><pk mz="258.98076846" i="916.869" sn="19.2893" a="14.8155" fwhm="0.0138547" res="18692.6" algo="Sum"/><pk mz="259.02726211" i="648.477" sn="13.6252" a="10.3573" fwhm="0.0139571" res="18558.8" algo="Sum"/><pk mz="259.06256496" i="540.71" sn="11.35" a="10.1163" fwhm="0.0166917" res="15520.5" algo="Sum"/><pk mz="259.09434954" i="661.034" sn="13.8627" a="10.8045" fwhm="0.0150984" res="17160.4" algo="Sum"/><pk mz="259.13044926" i="2931.73" sn="61.4105" a="44.5252" fwhm="0.0124364" res="20836.5" algo="Sum"/><pk mz="259.16704278" i="910.797" sn="19.0628" a="14.6572" fwhm="0.0140199" res="18485.7" algo="Sum"/><pk mz="260.13411551" i="484.361" sn="10.0167" a="8.61943" fwhm="0.0142762" res="18221.5" algo="Sum"/><pk mz="260.89760835" i="1108.67" sn="22.7559" a="16.3742" fwhm="0.0131484" res="19842.6" algo="Sum"/><pk mz="260.94897572" i="5908.18" sn="121.158" a="83.5804" fwhm="0.0126324" res="20657.2" algo="Sum"/><pk mz="261.01219050" i="2127.2" sn="43.5825" a="40.31" fwhm="0.0168825" res="15460.6" algo="Sum"/><pk mz="261.04396967" i="1928.92" sn="39.4999" a="33.6084" fwhm="0.0155055" res="16835.6" algo="Sum"/><pk mz="261.10974373" i="18617.9" sn="381.011" a="261.699" fwhm="0.0129436" res="20172.9" algo="Sum"/><pk mz="262.11316502" i="2895.97" sn="58.7856" a="43.1646" fwhm="0.0128993" res="20319.9" algo="Sum"/><pk mz="262.91529335" i="584.008" sn="11.7553" a="9.72969" fwhm="0.0132477" res="19846.1" algo="Sum"/><pk mz="262.94630358" i="1913.56" sn="38.5203" a="28.5758" fwhm="0.0132142" res="19898.7" algo="Sum"/><pk mz="263.00992375" i="1146.76" sn="23.0816" a="21.095" fwhm="0.0165278" res="15913.2" algo="Sum"/><pk mz="263.08716252" i="4916.31" sn="98.9504" a="75.4859" fwhm="0.0132835" res="19805.5" algo="Sum"/><pk mz="263.12359132" i="720.366" sn="14.4988" a="18.1985" fwhm="0.0209703" res="12547.4" algo="Sum"/><pk mz="263.16220844" i="731.696" sn="14.7247" a="10.8716" fwhm="0.0131069" res="20078.2" algo="Sum"/><pk mz="263.19815409" i="6673.33" sn="134.294" a="96.7401" fwhm="0.0134256" res="19604.3" algo="Sum"/><pk mz="263.23506792" i="1151.42" sn="23.1713" a="17.3409" fwhm="0.0131457" res="20024.4" algo="Sum"/><pk mz="264.09144009" i="554.948" sn="11.0975" a="11.1627" fwhm="0.0153445" res="17210.9" algo="Sum"/><pk mz="264.20181878" i="1196.72" sn="23.9244" a="17.3287" fwhm="0.0127017" res="20800.5" algo="Sum"/><pk mz="264.84708132" i="5392.35" sn="107.2" a="95.5189" fwhm="0.01687" res="15699.3" algo="Sum"/><pk mz="264.97253407" i="666.271" sn="13.2427" a="16.4432" fwhm="0.0183699" res="14424.3" algo="Sum"/><pk mz="265.03163907" i="1466.7" sn="29.1521" a="40.8619" fwhm="0.0247408" res="10712.3" algo="Sum"/><pk mz="265.10427005" i="561.719" sn="11.1647" a="9.44067" fwhm="0.0163525" res="16211.9" algo="Sum"/><pk mz="265.13530521" i="1106.61" sn="21.995" a="28.0082" fwhm="0.0221808" res="11953.4" algo="Sum"/><pk mz="265.17779015" i="933.894" sn="18.5576" a="16.5605" fwhm="0.0139941" res="18949.2" algo="Sum"/><pk mz="265.21335526" i="937.056" sn="18.6204" a="15.6429" fwhm="0.0138982" res="19082.6" algo="Sum"/><pk mz="265.25271046" i="466.29" sn="9.26573" a="7.4839" fwhm="0.013812" res="19204.5" algo="Sum"/><pk mz="266.17303041" i="1879.84" sn="37.0764" a="30.211" fwhm="0.0135599" res="19629.5" algo="Sum"/><pk mz="266.84630754" i="3685.15" sn="71.864" a="67.3672" fwhm="0.0170287" res="15670.4" algo="Sum"/><pk mz="266.89393986" i="2022.24" sn="39.4356" a="31.4641" fwhm="0.0139494" res="19133" algo="Sum"/><pk mz="267.05846283" i="625.789" sn="12.192" a="11.1401" fwhm="0.0145411" res="18365.8" algo="Sum"/><pk mz="267.12113180" i="480.037" sn="9.3463" a="10.8799" fwhm="0.0256815" res="10401.3" algo="Sum"/><pk mz="267.15757194" i="1320.26" sn="25.6902" a="22.0952" fwhm="0.0165606" res="16132.2" algo="Sum"/><pk mz="267.16975989" i="993.597" sn="19.3297" a="11.3117" fwhm="0.0115391" res="23153.5" algo="Sum"/><pk mz="267.19208985" i="454.079" sn="8.82859" a="6.96344" fwhm="0.0170388" res="15681.4" algo="Sum"/><pk mz="268.84525943" i="1054.27" sn="20.0184" a="16.78" fwhm="0.0166738" res="16123.8" algo="Sum"/><pk mz="268.89123098" i="1496.99" sn="28.4018" a="23.6363" fwhm="0.0135936" res="19780.7" algo="Sum"/><pk mz="269.07634579" i="540.933" sn="10.2181" a="9.44854" fwhm="0.0152541" res="17639.6" algo="Sum"/><pk mz="269.13609428" i="715.061" sn="13.5081" a="16.3553" fwhm="0.0173492" res="15512.9" algo="Sum"/><pk mz="269.17392448" i="451.417" sn="8.52755" a="5.77257" fwhm="0.017389" res="15479.6" algo="Sum"/><pk mz="269.18765237" i="671.393" sn="12.683" a="9.62804" fwhm="0.0140315" res="19184.5" algo="Sum"/><pk mz="269.21208923" i="445.976" sn="8.42451" a="4.27592" fwhm="0.0104761" res="25697.8" algo="Sum"/><pk mz="269.22612876" i="982.287" sn="18.5552" a="17.544" fwhm="0.0136355" res="19744.5" algo="Sum"/><pk mz="269.99401339" i="661.802" sn="12.384" a="10.9958" fwhm="0.0139355" res="19374.6" algo="Sum"/><pk mz="270.79743382" i="2151.02" sn="39.8619" a="30.713" fwhm="0.0130903" res="20686.8" algo="Sum"/><pk mz="270.97761478" i="16254.1" sn="300.893" a="249.607" fwhm="0.0131133" res="20664.4" algo="Sum"/><pk mz="271.03913397" i="1039" sn="19.2337" a="23.6685" fwhm="0.0193275" res="14023.5" algo="Sum"/><pk mz="271.09115531" i="506.992" sn="9.38512" a="11.9394" fwhm="0.0202952" res="13357.4" algo="Sum"/><pk mz="271.14733178" i="617.003" sn="11.4216" a="14.4814" fwhm="0.0294836" res="9196.55" algo="Sum"/><pk mz="271.16673845" i="1719.96" sn="31.8387" a="27.304" fwhm="0.0147424" res="18393.7" algo="Sum"/><pk mz="271.18767862" i="1783.44" sn="33.0138" a="28.2664" fwhm="0.0151877" res="17855.7" algo="Sum"/><pk mz="271.24193422" i="611.357" sn="11.317" a="11.1844" fwhm="0.0155836" res="17405.6" algo="Sum"/><pk mz="271.96263337" i="782.388" sn="14.3696" a="16.2835" fwhm="0.0260824" res="10427.1" algo="Sum"/><pk mz="271.98068019" i="985.999" sn="18.1081" a="16.2856" fwhm="0.0189812" res="14328.9" algo="Sum"/><pk mz="272.23906448" i="449.373" sn="8.243" a="7.45514" fwhm="0.014103" res="19303.7" algo="Sum"/><pk mz="272.79462977" i="2949.55" sn="53.8427" a="42.8172" fwhm="0.0133115" res="20493.1" algo="Sum"/><pk mz="272.94546914" i="710.682" sn="12.9607" a="15.0059" fwhm="0.0191695" res="14238.5" algo="Sum"/><pk mz="273.11012891" i="463.242" sn="8.44684" a="7.56284" fwhm="0.0160478" res="17018.5" algo="Sum"/><pk mz="273.14635381" i="836.762" sn="15.2577" a="14.1968" fwhm="0.0153912" res="17746.9" algo="Sum"/><pk mz="273.18196521" i="1295.89" sn="23.6327" a="28.1622" fwhm="0.0185255" res="14746.3" algo="Sum"/><pk mz="274.14231146" i="824.72" sn="14.9288" a="16.1744" fwhm="0.015438" res="17757.6" algo="Sum"/><pk mz="274.79197940" i="1476.79" sn="26.4658" a="23.5744" fwhm="0.0142525" res="19280.2" algo="Sum"/><pk mz="274.87936543" i="2588.69" sn="46.3922" a="47.0281" fwhm="0.0167924" res="16369.2" algo="Sum"/><pk mz="274.95503802" i="578.702" sn="10.371" a="13.7507" fwhm="0.0193281" res="14225.7" algo="Sum"/><pk mz="275.10461442" i="610.235" sn="10.9232" a="11.6991" fwhm="0.0136552" res="20146.6" algo="Sum"/><pk mz="275.16196099" i="788.7" sn="14.1021" a="13.3379" fwhm="0.0177383" res="15512.3" algo="Sum"/><pk mz="275.19820641" i="454.059" sn="8.11457" a="7.86388" fwhm="0.0152794" res="18011" algo="Sum"/><pk mz="276.11981811" i="461.192" sn="8.15121" a="9.20266" fwhm="0.0175041" res="15774.6" algo="Sum"/><pk mz="276.87766545" i="1578.4" sn="27.6501" a="23.5938" fwhm="0.0135931" res="20368.9" algo="Sum"/><pk mz="276.92286246" i="6659.52" sn="116.473" a="101.026" fwhm="0.0133233" res="20784.9" algo="Sum"/><pk mz="276.98481942" i="1124.2" sn="19.6294" a="19.5307" fwhm="0.0142884" res="19385.3" algo="Sum"/><pk mz="277.01890785" i="698.706" sn="12.1909" a="14.4402" fwhm="0.0219772" res="12604.9" algo="Sum"/><pk mz="277.08360950" i="1222.88" sn="21.3102" a="20.8658" fwhm="0.0153396" res="18063.3" algo="Sum"/><pk mz="277.10382410" i="924.772" sn="16.1094" a="18.0897" fwhm="0.0200866" res="13795.5" algo="Sum"/><pk mz="277.14108852" i="630.927" sn="10.9797" a="13.8338" fwhm="0.0190688" res="14533.7" algo="Sum"/><pk mz="277.17824786" i="848.419" sn="14.7555" a="14.6081" fwhm="0.0155747" res="17796.7" algo="Sum"/><pk mz="277.21460715" i="1205.49" sn="20.9605" a="18.0411" fwhm="0.0135713" res="20426.6" algo="Sum"/><pk mz="277.24992719" i="732.884" sn="12.7435" a="11.9554" fwhm="0.0147032" res="18856.4" algo="Sum"/><pk mz="278.24581544" i="1062.86" sn="18.3339" a="17.5494" fwhm="0.0152733" res="18217.8" algo="Sum"/><pk mz="278.89213302" i="1715.84" sn="29.2316" a="25.5325" fwhm="0.0138246" res="20173.6" algo="Sum"/><pk mz="278.92007500" i="2599.08" sn="44.252" a="41.8257" fwhm="0.0138999" res="20066.4" algo="Sum"/><pk mz="278.98243192" i="535.607" sn="9.10264" a="11.2975" fwhm="0.0159246" res="17519" algo="Sum"/><pk mz="279.05774192" i="1063.77" sn="18.0714" a="19.4058" fwhm="0.0155432" res="17953.7" algo="Sum"/><pk mz="279.08547311" i="535.526" sn="9.09755" a="8.72745" fwhm="0.023484" res="11884.1" algo="Sum"/><pk mz="279.10299151" i="663.251" sn="11.2655" a="11.7254" fwhm="0.0276466" res="10095.4" algo="Sum"/><pk mz="279.11667333" i="460.057" sn="7.81364" a="8.00593" fwhm="0.0186994" res="14926.5" algo="Sum"/><pk mz="279.15771244" i="3224.39" sn="54.7598" a="57.6879" fwhm="0.0156951" res="17786.3" algo="Sum"/><pk mz="279.19302337" i="673.395" sn="11.4352" a="11.6712" fwhm="0.0176846" res="15787.3" algo="Sum"/><pk mz="279.22999078" i="1381.59" sn="23.4566" a="22.1296" fwhm="0.0144545" res="19317.8" algo="Sum"/><pk mz="280.09159261" i="793.95" sn="13.3305" a="14.5006" fwhm="0.0157784" res="17751.6" algo="Sum"/><pk mz="280.16063733" i="681.508" sn="11.4409" a="11.8921" fwhm="0.0153905" res="18203.5" algo="Sum"/><pk mz="280.82619406" i="2131.71" sn="35.4111" a="34.0571" fwhm="0.0137339" res="20447.6" algo="Sum"/><pk mz="280.88962439" i="635.505" sn="10.5546" a="10.0365" fwhm="0.0141119" res="19904.5" algo="Sum"/><pk mz="280.92830657" i="489.614" sn="8.13082" a="12.4002" fwhm="0.0257609" res="10905.2" algo="Sum"/><pk mz="280.96190403" i="529.291" sn="8.79091" a="9.21548" fwhm="0.0180486" res="15567" algo="Sum"/><pk mz="280.98626268" i="501.7" sn="8.33228" a="8.1119" fwhm="0.0154409" res="18197.5" algo="Sum"/><pk mz="281.15103939" i="1846.03" sn="30.6555" a="39.1884" fwhm="0.0170752" res="16465.4" algo="Sum"/><pk mz="281.17129876" i="1046.33" sn="17.3756" a="20.0173" fwhm="0.0244784" res="11486.5" algo="Sum"/><pk mz="281.20866766" i="2296.6" sn="38.1377" a="39.0163" fwhm="0.014003" res="20082" algo="Sum"/><pk mz="281.24571225" i="603.089" sn="10.0147" a="10.7078" fwhm="0.0147712" res="19040.2" algo="Sum"/><pk mz="282.15332779" i="499.269" sn="8.22367" a="11.933" fwhm="0.0227023" res="12428.4" algo="Sum"/><pk mz="282.20550337" i="1551.03" sn="25.5398" a="26.5915" fwhm="0.0208656" res="13524.9" algo="Sum"/><pk mz="282.27917233" i="1870.95" sn="30.7604" a="28.3851" fwhm="0.01381" res="20440.3" algo="Sum"/><pk mz="282.82346242" i="2161.82" sn="35.2342" a="34.0757" fwhm="0.0140588" res="20117.1" algo="Sum"/><pk mz="282.86761211" i="791.936" sn="12.9073" a="14.1097" fwhm="0.0150574" res="18786" algo="Sum"/><pk mz="283.03084228" i="891.152" sn="14.5197" a="15.7396" fwhm="0.0159862" res="17704.7" algo="Sum"/><pk mz="283.12924228" i="491.381" sn="8.00066" a="6.5302" fwhm="0.0192066" res="14741.2" algo="Sum"/><pk mz="283.15597060" i="1107.34" sn="18.0294" a="14.1373" fwhm="0.0120298" res="23537.9" algo="Sum"/><pk mz="283.16550990" i="1251.64" sn="20.3789" a="24.3232" fwhm="0.019549" res="14484.9" algo="Sum"/><pk mz="283.20551717" i="1126.27" sn="18.3217" a="21.2081" fwhm="0.0166068" res="17053.6" algo="Sum"/><pk mz="283.26282767" i="479.603" sn="7.78577" a="8.10091" fwhm="0.0211162" res="13414.5" algo="Sum"/><pk mz="283.29921487" i="570.088" sn="9.24285" a="9.2031" fwhm="0.0179095" res="15818.4" algo="Sum"/><pk mz="284.29542397" i="762.137" sn="12.2069" a="13.8096" fwhm="0.0163346" res="17404.5" algo="Sum"/><pk mz="284.33152812" i="1095.82" sn="17.5419" a="18.1953" fwhm="0.0145276" res="19571.8" algo="Sum"/><pk mz="284.82143924" i="824.81" sn="13.1566" a="13.5181" fwhm="0.0169994" res="16754.8" algo="Sum"/><pk mz="284.86484993" i="606.207" sn="9.66884" a="10.2276" fwhm="0.0144904" res="19658.9" algo="Sum"/><pk mz="284.91018690" i="2126.79" sn="33.8794" a="34.4567" fwhm="0.0140765" res="20240.1" algo="Sum"/><pk mz="284.99365953" i="776.175" sn="12.331" a="17.0779" fwhm="0.016709" res="17056.3" algo="Sum"/><pk mz="285.07050927" i="868.371" sn="13.7622" a="16.2016" fwhm="0.014895" res="19138.7" algo="Sum"/><pk mz="285.13060016" i="1271.26" sn="20.1115" a="25.4776" fwhm="0.0182775" res="15600.1" algo="Sum"/><pk mz="285.16574479" i="1942.87" sn="30.712" a="39.7583" fwhm="0.0210057" res="13575.6" algo="Sum"/><pk mz="285.22132781" i="1592.04" sn="25.1616" a="28.3231" fwhm="0.0139245" res="20483.5" algo="Sum"/><pk mz="285.96898365" i="494.795" sn="7.73883" a="7.60503" fwhm="0.0196327" res="14565.9" algo="Sum"/><pk mz="285.98809865" i="653.838" sn="10.2213" a="12.4078" fwhm="0.0173922" res="16443.5" algo="Sum"/><pk mz="286.14337941" i="877.432" sn="13.6911" a="17.6551" fwhm="0.0173885" res="16455.9" algo="Sum"/><pk mz="286.77157631" i="1220.58" sn="18.9285" a="17.9764" fwhm="0.0130049" res="22051" algo="Sum"/><pk mz="286.90730575" i="692.848" sn="10.7066" a="11.1997" fwhm="0.0148043" res="19380" algo="Sum"/><pk mz="286.95162722" i="11149.6" sn="172.179" a="180.452" fwhm="0.0138855" res="20665.5" algo="Sum"/><pk mz="287.01104331" i="887.944" sn="13.7082" a="19.6262" fwhm="0.0196372" res="14615.7" algo="Sum"/><pk mz="287.05518567" i="2842.91" sn="43.8835" a="51.7208" fwhm="0.0155451" res="18465.9" algo="Sum"/><pk mz="287.09992586" i="882.975" sn="13.6292" a="19.5643" fwhm="0.0198289" res="14478.9" algo="Sum"/><pk mz="287.16080142" i="848.39" sn="13.0951" a="15.9373" fwhm="0.019207" res="14950.8" algo="Sum"/><pk mz="287.19802339" i="1146.61" sn="17.6986" a="19.4236" fwhm="0.0146193" res="19645.1" algo="Sum"/><pk mz="287.23682177" i="2720.06" sn="41.9859" a="42.9987" fwhm="0.0141268" res="20332.7" algo="Sum"/><pk mz="287.94124157" i="474.653" sn="7.2607" a="7.73797" fwhm="0.0180775" res="15928.2" algo="Sum"/><pk mz="287.95516092" i="675.097" sn="10.3269" a="12.7977" fwhm="0.0202892" res="14192.5" algo="Sum"/><pk mz="288.21624815" i="492.4" sn="7.52722" a="6.98134" fwhm="0.0183628" res="15695.7" algo="Sum"/><pk mz="288.23946404" i="650.302" sn="9.94104" a="12.1846" fwhm="0.0176929" res="16291.3" algo="Sum"/><pk mz="288.28921341" i="714.874" sn="10.9271" a="11.1398" fwhm="0.0131972" res="21844.7" algo="Sum"/><pk mz="288.76860039" i="1636.87" sn="24.7751" a="26.3684" fwhm="0.01433" res="20151.3" algo="Sum"/><pk mz="288.92185122" i="3223.38" sn="48.7405" a="51.9227" fwhm="0.0146592" res="19709.2" algo="Sum"/><pk mz="288.95019053" i="977.735" sn="14.7843" a="17.5836" fwhm="0.0179307" res="16114.8" algo="Sum"/><pk mz="289.15486989" i="660.443" sn="9.98194" a="9.23058" fwhm="0.017513" res="16510.9" algo="Sum"/><pk mz="289.17773927" i="960.666" sn="14.5195" a="18.743" fwhm="0.0180113" res="16055.4" algo="Sum"/><pk mz="289.21537101" i="827.815" sn="12.5107" a="14.2089" fwhm="0.0158154" res="18287" algo="Sum"/><pk mz="289.25187530" i="984.021" sn="14.871" a="17.5483" fwhm="0.0156651" res="18464.7" algo="Sum"/><pk mz="290.76593079" i="1007.18" sn="15" a="15.5129" fwhm="0.0137621" res="21128" algo="Sum"/><pk mz="290.85524701" i="1932.84" sn="28.7834" a="31.9019" fwhm="0.0145929" res="19931.3" algo="Sum"/><pk mz="290.95637795" i="543.513" sn="8.09389" a="13.9899" fwhm="0.0259856" res="11196.8" algo="Sum"/><pk mz="291.12030699" i="1128.45" sn="16.7972" a="21.0863" fwhm="0.0159688" res="18230.6" algo="Sum"/><pk mz="291.15733605" i="707.977" sn="10.5385" a="16.1456" fwhm="0.0210243" res="13848.6" algo="Sum"/><pk mz="291.19483549" i="2447.77" sn="36.436" a="40.2998" fwhm="0.014524" res="20049.2" algo="Sum"/><pk mz="291.22967041" i="1232.1" sn="18.3402" a="21.4834" fwhm="0.0158705" res="18350.4" algo="Sum"/><pk mz="291.26561369" i="1365.3" sn="20.3194" a="23.0947" fwhm="0.01586" res="18364.8" algo="Sum"/><pk mz="292.19791433" i="574.744" sn="8.45042" a="11.0366" fwhm="0.0164878" res="17722.1" algo="Sum"/><pk mz="292.85212415" i="1516.97" sn="22.1619" a="23.143" fwhm="0.0137998" res="21221.5" algo="Sum"/><pk mz="292.89660524" i="2644.52" sn="38.6334" a="45.9416" fwhm="0.014492" res="20211" algo="Sum"/><pk mz="292.94206319" i="579.517" sn="8.46536" a="10.4953" fwhm="0.0225547" res="12988" algo="Sum"/><pk mz="293.02075395" i="633.41" sn="9.23669" a="15.4947" fwhm="0.018031" res="16251" algo="Sum"/><pk mz="293.09794254" i="54760" sn="796.624" a="833.418" fwhm="0.0133855" res="21896.6" algo="Sum"/><pk mz="293.17306031" i="1287.27" sn="18.6855" a="20.4083" fwhm="0.0179763" res="16308.9" algo="Sum"/><pk mz="293.20878448" i="1702.77" sn="24.6938" a="28.0419" fwhm="0.0148791" res="19706.1" algo="Sum"/><pk mz="293.24488016" i="1497.01" sn="21.6993" a="25.0442" fwhm="0.0151536" res="19351.4" algo="Sum"/><pk mz="294.10084609" i="6564.13" sn="94.1422" a="106.858" fwhm="0.0143341" res="20517.5" algo="Sum"/><pk mz="294.86652679" i="1126.34" sn="16.0238" a="17.2155" fwhm="0.0156659" res="18822.2" algo="Sum"/><pk mz="294.89407702" i="1224.83" sn="17.4089" a="21.2483" fwhm="0.0151514" res="19463.2" algo="Sum"/><pk mz="294.93863622" i="2793.73" sn="39.6441" a="47.0082" fwhm="0.0147244" res="20030.6" algo="Sum"/><pk mz="295.10251622" i="1322.43" sn="18.6815" a="26.2195" fwhm="0.0179289" res="16459.6" algo="Sum"/><pk mz="295.12941213" i="472.63" sn="6.67588" a="7.619" fwhm="0.0242801" res="12155.2" algo="Sum"/><pk mz="295.16537434" i="763.589" sn="10.7843" a="9.23352" fwhm="0.0135516" res="21780.8" algo="Sum"/><pk mz="295.18834038" i="3050.09" sn="43.085" a="57.9025" fwhm="0.0159273" res="18533.5" algo="Sum"/><pk mz="295.22420201" i="4344.02" sn="61.3632" a="71.7613" fwhm="0.014569" res="20263.9" algo="Sum"/><pk mz="296.15234824" i="481.012" sn="6.73852" a="10.6479" fwhm="0.0216814" res="13659.3" algo="Sum"/><pk mz="296.19223070" i="632.858" sn="8.86519" a="10.7929" fwhm="0.019996" res="14812.5" algo="Sum"/><pk mz="296.22116887" i="2293.23" sn="32.1249" a="46.0225" fwhm="0.0177046" res="16731.3" algo="Sum"/><pk mz="296.80002461" i="895.872" sn="12.4203" a="14.1457" fwhm="0.0141562" res="20966.1" algo="Sum"/><pk mz="296.86363554" i="499.01" sn="6.90342" a="9.02766" fwhm="0.0149181" res="19899.6" algo="Sum"/><pk mz="297.12696526" i="647.879" sn="8.94993" a="12.7015" fwhm="0.027554" res="10783.5" algo="Sum"/><pk mz="297.14686673" i="657.112" sn="9.07858" a="7.64826" fwhm="0.0135971" res="21853.7" algo="Sum"/><pk mz="297.16861631" i="1031.22" sn="14.2492" a="18.3213" fwhm="0.0210831" res="14095.1" algo="Sum"/><pk mz="297.17985530" i="932.789" sn="12.8898" a="15.8945" fwhm="0.0163463" res="18180.3" algo="Sum"/><pk mz="297.22140173" i="895.029" sn="12.3669" a="20.2152" fwhm="0.023958" res="12406" algo="Sum"/><pk mz="297.23735504" i="651.261" sn="8.99871" a="10.4749" fwhm="0.0144673" res="20545.5" algo="Sum"/><pk mz="298.05309070" i="449.291" sn="6.1628" a="8.05862" fwhm="0.0167183" res="17828" algo="Sum"/><pk mz="298.17784159" i="603.655" sn="8.27827" a="15.8598" fwhm="0.0233343" res="12778.5" algo="Sum"/><pk mz="298.34664421" i="1666.3" sn="22.8344" a="26.5066" fwhm="0.0148229" res="20127.5" algo="Sum"/><pk mz="298.79792787" i="948.39" sn="12.9012" a="17.6441" fwhm="0.014918" res="20029.3" algo="Sum"/><pk mz="298.92522481" i="533.258" sn="7.24983" a="9.00131" fwhm="0.0142491" res="20978.5" algo="Sum"/><pk mz="299.11043443" i="1647.76" sn="22.3853" a="34.2665" fwhm="0.0168091" res="17794.5" algo="Sum"/><pk mz="299.16152978" i="4168.96" sn="56.6323" a="75.5852" fwhm="0.0158836" res="18834.7" algo="Sum"/><pk mz="299.19740119" i="2773.83" sn="37.6806" a="53.957" fwhm="0.0164616" res="18175.4" algo="Sum"/><pk mz="300.00366076" i="887.597" sn="12.0041" a="15.9442" fwhm="0.0155418" res="19303" algo="Sum"/><pk mz="300.16495969" i="887.021" sn="11.9804" a="19.2728" fwhm="0.0158483" res="18939.9" algo="Sum"/><pk mz="300.20120615" i="612.515" sn="8.26546" a="13.6057" fwhm="0.0178582" res="16810.3" algo="Sum"/><pk mz="300.88383529" i="2121.94" sn="28.3537" a="35.8719" fwhm="0.013716" res="21936.6" algo="Sum"/><pk mz="300.98637373" i="934.504" sn="12.4869" a="20.7029" fwhm="0.024279" res="12397" algo="Sum"/><pk mz="301.04110446" i="546.136" sn="7.29689" a="13.3824" fwhm="0.022648" res="13292.2" algo="Sum"/><pk mz="301.14129161" i="246421" sn="3285.18" a="3244.64" fwhm="0.0116723" res="25799.6" algo="Sum"/><pk mz="301.21245028" i="4739.94" sn="63.0649" a="91.9516" fwhm="0.0168085" res="17920.3" algo="Sum"/><pk mz="301.96193002" i="444.38" sn="5.86542" a="11.6246" fwhm="0.0243171" res="12417.7" algo="Sum"/><pk mz="302.14430571" i="39826.1" sn="522.398" a="627.267" fwhm="0.0143589" res="21042.3" algo="Sum"/><pk mz="302.21570255" i="1121.05" sn="14.6885" a="22.4232" fwhm="0.0186918" res="16168.4" algo="Sum"/><pk mz="302.24543591" i="1477.9" sn="19.3641" a="26.0131" fwhm="0.0156206" res="19349.1" algo="Sum"/><pk mz="302.88178805" i="805.196" sn="10.4924" a="13.5469" fwhm="0.0160262" res="18899.1" algo="Sum"/><pk mz="302.92589643" i="2100.46" sn="27.3306" a="44.1172" fwhm="0.0170018" res="17817.3" algo="Sum"/><pk mz="302.96967612" i="729.457" sn="9.47942" a="13.8426" fwhm="0.0228963" res="13232.3" algo="Sum"/><pk mz="303.06005937" i="610.243" sn="7.9087" a="18.6687" fwhm="0.0248534" res="12193.9" algo="Sum"/><pk mz="303.14686976" i="5387.57" sn="69.7318" a="98.7278" fwhm="0.0163139" res="18582.1" algo="Sum"/><pk mz="303.19295274" i="3009.18" sn="38.9585" a="54.0589" fwhm="0.0156147" res="19417.2" algo="Sum"/><pk mz="303.22971710" i="4032.03" sn="52.2009" a="81.3222" fwhm="0.0170397" res="17795.5" algo="Sum"/><pk mz="303.26505273" i="440.886" sn="5.70772" a="7.11416" fwhm="0.0152144" res="19932.7" algo="Sum"/><pk mz="304.15149471" i="694.259" sn="8.90426" a="18.5736" fwhm="0.0214781" res="14161" algo="Sum"/><pk mz="304.19697983" i="649.201" sn="8.32725" a="13.7644" fwhm="0.0193044" res="15757.9" algo="Sum"/><pk mz="304.23273527" i="960.143" sn="12.3168" a="17.2544" fwhm="0.0198485" res="15327.7" algo="Sum"/><pk mz="304.26117540" i="6720.51" sn="86.212" a="110.498" fwhm="0.0146641" res="20748.7" algo="Sum"/><pk mz="304.29973089" i="1611.22" sn="20.6691" a="30.1958" fwhm="0.0158016" res="19257.5" algo="Sum"/><pk mz="304.74229183" i="566.278" sn="7.22551" a="9.71243" fwhm="0.0152408" res="19995.2" algo="Sum"/><pk mz="304.89573331" i="1772.87" sn="22.5448" a="28.8312" fwhm="0.0150182" res="20301.7" algo="Sum"/><pk mz="304.97514184" i="1079.87" sn="13.7252" a="21.8368" fwhm="0.0156332" res="19508.1" algo="Sum"/><pk mz="305.06566673" i="1690.22" sn="21.4763" a="31.3674" fwhm="0.0151871" res="20087.2" algo="Sum"/><pk mz="305.15787858" i="1263.46" sn="16.0538" a="22.574" fwhm="0.02338" res="13052.1" algo="Sum"/><pk mz="305.20885640" i="1090.49" sn="13.8559" a="19.9809" fwhm="0.0213718" res="14280.9" algo="Sum"/><pk mz="305.24581419" i="5987.01" sn="76.0671" a="128.46" fwhm="0.0163336" res="18688.2" algo="Sum"/><pk mz="305.27915689" i="1341.68" sn="17.0465" a="17.447" fwhm="0.0124869" res="24447.9" algo="Sum"/><pk mz="306.24890922" i="1238.42" sn="15.5746" a="22.22" fwhm="0.0167174" res="18319.2" algo="Sum"/><pk mz="306.27689104" i="1446.57" sn="18.1923" a="29.0397" fwhm="0.0179302" res="17081.6" algo="Sum"/><pk mz="306.82902103" i="818.561" sn="10.2193" a="14.8341" fwhm="0.0142608" res="21515.6" algo="Sum"/><pk mz="306.95751076" i="806.264" sn="10.0629" a="15.3425" fwhm="0.0227278" res="13505.8" algo="Sum"/><pk mz="306.97246223" i="642.329" sn="8.01687" a="10.6075" fwhm="0.0195919" res="15668.4" algo="Sum"/><pk mz="306.99079285" i="464.919" sn="5.80263" a="6.51438" fwhm="0.0136126" res="22551.9" algo="Sum"/><pk mz="307.11334745" i="455.721" sn="5.68524" a="11.0671" fwhm="0.0209758" res="14641.3" algo="Sum"/><pk mz="307.16488336" i="674.443" sn="8.41385" a="19.2555" fwhm="0.0322863" res="9513.79" algo="Sum"/><pk mz="307.20270456" i="1552.06" sn="19.3623" a="36.489" fwhm="0.0228686" res="13433.4" algo="Sum"/><pk mz="307.22428768" i="1165.71" sn="14.5425" a="18.8646" fwhm="0.016519" res="18598.2" algo="Sum"/><pk mz="307.26068595" i="2325.24" sn="29.008" a="42.613" fwhm="0.0152184" res="20190.1" algo="Sum"/><pk mz="308.05054042" i="6914.97" sn="85.724" a="113.275" fwhm="0.014682" res="20981.5" algo="Sum"/><pk mz="308.12650099" i="891.987" sn="11.056" a="17.8988" fwhm="0.0176242" res="17483.1" algo="Sum"/><pk mz="308.26460953" i="468.815" sn="5.80681" a="8.96241" fwhm="0.0166807" res="18480.3" algo="Sum"/><pk mz="308.82694904" i="637.633" sn="7.83919" a="10.968" fwhm="0.0153182" res="20160.8" algo="Sum"/><pk mz="308.87782696" i="1710.09" sn="21.0242" a="34.3217" fwhm="0.0176369" res="17513.2" algo="Sum"/><pk mz="308.95457963" i="1192.92" sn="14.6653" a="22.931" fwhm="0.0164806" res="18746.6" algo="Sum"/><pk mz="308.99125423" i="509.72" sn="6.26602" a="9.56846" fwhm="0.0162055" res="19067.1" algo="Sum"/><pk mz="309.05357642" i="1325.58" sn="16.2925" a="25.8921" fwhm="0.0164767" res="18757" algo="Sum"/><pk mz="309.12998031" i="755.601" sn="9.28878" a="20.2811" fwhm="0.0361329" res="8555.35" algo="Sum"/><pk mz="309.20408254" i="16511.7" sn="202.969" a="338.021" fwhm="0.0181551" res="17031.2" algo="Sum"/><pk mz="309.27627735" i="1183.89" sn="14.5519" a="20.7725" fwhm="0.015855" res="19506.6" algo="Sum"/><pk mz="310.04764644" i="2671.49" sn="32.6316" a="48.8492" fwhm="0.0163197" res="18998.4" algo="Sum"/><pk mz="310.20775186" i="3023.13" sn="36.8034" a="72.0335" fwhm="0.0220014" res="14099.5" algo="Sum"/><pk mz="310.30995323" i="623.449" sn="7.57982" a="11.9332" fwhm="0.0176804" res="17551" algo="Sum"/><pk mz="310.87525529" i="1694.46" sn="20.5299" a="30.6672" fwhm="0.0160676" res="19348" algo="Sum"/><pk mz="310.91260211" i="2516.48" sn="30.4896" a="43.0073" fwhm="0.0154797" res="20085.2" algo="Sum"/><pk mz="311.00856581" i="467.047" sn="5.65511" a="10.494" fwhm="0.0191893" res="16207.4" algo="Sum"/><pk mz="311.05096733" i="484.93" sn="5.86752" a="10.5363" fwhm="0.0171997" res="18084.7" algo="Sum"/><pk mz="311.12673431" i="529.108" sn="6.39553" a="11.1641" fwhm="0.0199604" res="15587.2" algo="Sum"/><pk mz="311.16144071" i="856.096" sn="10.3435" a="19.4509" fwhm="0.0214554" res="14502.7" algo="Sum"/><pk mz="311.19902916" i="1869.33" sn="22.5745" a="43.6958" fwhm="0.0212916" res="14616" algo="Sum"/><pk mz="311.23201074" i="2168.78" sn="26.1859" a="44.0927" fwhm="0.0243233" res="12795.6" algo="Sum"/><pk mz="311.32990085" i="459.456" sn="5.54658" a="10.7823" fwhm="0.0182735" res="17037.3" algo="Sum"/><pk mz="312.04234380" i="627.714" sn="7.52463" a="13.8776" fwhm="0.0172411" res="18098.7" algo="Sum"/><pk mz="312.19720008" i="903.749" sn="10.8312" a="20.0989" fwhm="0.0199367" res="15659.4" algo="Sum"/><pk mz="312.23528003" i="517.938" sn="6.20737" a="12.8465" fwhm="0.026935" res="11592.2" algo="Sum"/><pk mz="312.78032347" i="525.418" sn="6.26847" a="11.7622" fwhm="0.017454" res="17920.3" algo="Sum"/><pk mz="312.87204488" i="598.268" sn="7.11609" a="13.4201" fwhm="0.0167702" res="18656.5" algo="Sum"/><pk mz="313.14177611" i="513.082" sn="6.0723" a="8.882" fwhm="0.0213095" res="14695" algo="Sum"/><pk mz="313.17646311" i="1461.13" sn="17.2929" a="28.4548" fwhm="0.0241534" res="12966.1" algo="Sum"/><pk mz="313.21331410" i="3548.67" sn="41.9976" a="66.6472" fwhm="0.0166021" res="18865.9" algo="Sum"/><pk mz="313.24886249" i="625.201" sn="7.39802" a="12.6544" fwhm="0.0235532" res="13299.6" algo="Sum"/><pk mz="314.23102413" i="1219.95" sn="14.327" a="25.4565" fwhm="0.0232895" res="13492.4" algo="Sum"/><pk mz="314.77793013" i="878.318" sn="10.2243" a="17.4033" fwhm="0.0171922" res="18309.4" algo="Sum"/><pk mz="315.00349371" i="2455.95" sn="28.5142" a="44.7606" fwhm="0.0155952" res="20198.7" algo="Sum"/><pk mz="315.07971978" i="61777.3" sn="717.283" a="997.03" fwhm="0.0143708" res="21925.1" algo="Sum"/><pk mz="315.13457845" i="1807.29" sn="20.9838" a="35.7796" fwhm="0.0200096" res="15749.2" algo="Sum"/><pk mz="315.15900937" i="1257.79" sn="14.606" a="23.0009" fwhm="0.0280062" res="11253.2" algo="Sum"/><pk mz="315.19293630" i="50979.8" sn="592.129" a="809.726" fwhm="0.0143495" res="21965.4" algo="Sum"/><pk mz="315.22871938" i="3339.47" sn="38.7902" a="62.8323" fwhm="0.0204589" res="15407.9" algo="Sum"/><pk mz="315.97790454" i="587.09" sn="6.75477" a="10.9829" fwhm="0.0168801" res="18718.9" algo="Sum"/><pk mz="316.08272986" i="7260.55" sn="83.511" a="126.958" fwhm="0.0155734" res="20296.3" algo="Sum"/><pk mz="316.11093606" i="3120.54" sn="35.8899" a="54.5081" fwhm="0.016917" res="18686" algo="Sum"/><pk mz="316.13635930" i="616.42" sn="7.08956" a="10.3554" fwhm="0.0160107" res="19745.3" algo="Sum"/><pk mz="316.19634341" i="10175.6" sn="117.031" a="171.663" fwhm="0.0151928" res="20812.2" algo="Sum"/><pk mz="316.23340852" i="888.152" sn="10.2148" a="13.6783" fwhm="0.0210404" res="15029.8" algo="Sum"/><pk mz="316.24510088" i="960.316" sn="11.0448" a="18.8269" fwhm="0.0225557" res="14020.6" algo="Sum"/><pk mz="316.77568327" i="539.089" sn="6.15671" a="12.7183" fwhm="0.0187553" res="16890" algo="Sum"/><pk mz="316.85792240" i="720.395" sn="8.22628" a="14.5929" fwhm="0.0163824" res="19341.4" algo="Sum"/><pk mz="316.94241142" i="472.155" sn="5.38934" a="7.54191" fwhm="0.0183093" res="17310.5" algo="Sum"/><pk mz="316.96294221" i="587.453" sn="6.70558" a="12.6599" fwhm="0.0287517" res="11024.1" algo="Sum"/><pk mz="316.98571316" i="1279.5" sn="14.605" a="23.2299" fwhm="0.0169519" res="18699.2" algo="Sum"/><pk mz="317.02035723" i="676.429" sn="7.72121" a="14.7532" fwhm="0.0205166" res="15451.9" algo="Sum"/><pk mz="317.08481291" i="1502.86" sn="17.1542" a="27.2528" fwhm="0.0192542" res="16468.3" algo="Sum"/><pk mz="317.11482346" i="35999.1" sn="410.908" a="606.081" fwhm="0.0149024" res="21279.5" algo="Sum"/><pk mz="317.17364921" i="1501.7" sn="17.1405" a="31.3296" fwhm="0.0254074" res="12483.5" algo="Sum"/><pk mz="317.20489823" i="2340.17" sn="26.7127" a="57.3664" fwhm="0.0262311" res="12092.7" algo="Sum"/><pk mz="317.24502076" i="3537.07" sn="40.3745" a="62.908" fwhm="0.0158801" res="19977.5" algo="Sum"/><pk mz="317.28097340" i="509.365" sn="5.80936" a="9.79327" fwhm="0.017967" res="17659.1" algo="Sum"/><pk mz="317.98579279" i="461.032" sn="5.22899" a="10.2673" fwhm="0.0179027" res="17761.8" algo="Sum"/><pk mz="318.11818750" i="6428.13" sn="72.8684" a="116.367" fwhm="0.016088" res="19773.6" algo="Sum"/><pk mz="318.16628546" i="560.596" sn="6.35441" a="15.3442" fwhm="0.0285023" res="11162.8" algo="Sum"/><pk mz="318.21461917" i="579.809" sn="6.56961" a="16.2271" fwhm="0.0270913" res="11746" algo="Sum"/><pk mz="318.24617199" i="1105.65" sn="12.5172" a="22.0957" fwhm="0.0184932" res="17208.9" algo="Sum"/><pk mz="318.90718778" i="1137.5" sn="12.7907" a="22.8037" fwhm="0.0178753" res="17840.7" algo="Sum"/><pk mz="318.94249782" i="507.491" sn="5.70654" a="10.144" fwhm="0.024994" res="12760.7" algo="Sum"/><pk mz="318.97113924" i="939.966" sn="10.5696" a="28.1858" fwhm="0.0271613" res="11743.6" algo="Sum"/><pk mz="319.11446826" i="3116.39" sn="35.0005" a="66.8598" fwhm="0.0189372" res="16851.2" algo="Sum"/><pk mz="319.15210819" i="1743.15" sn="19.5651" a="43.0112" fwhm="0.0262325" res="12166.3" algo="Sum"/><pk mz="319.19502381" i="812.731" sn="9.11504" a="19.2246" fwhm="0.0329119" res="9698.47" algo="Sum"/><pk mz="319.22533961" i="2901.95" sn="32.5173" a="52.5181" fwhm="0.0166999" res="19115.5" algo="Sum"/><pk mz="319.26073241" i="1944.67" sn="21.7685" a="35.9842" fwhm="0.0171402" res="18626.5" algo="Sum"/><pk mz="319.29740811" i="1789.5" sn="20.0119" a="32.4653" fwhm="0.015799" res="20209.9" algo="Sum"/><pk mz="320.12461823" i="705.397" sn="7.8368" a="21.8239" fwhm="0.0285205" res="11224.4" algo="Sum"/><pk mz="320.23280993" i="1241.99" sn="13.7738" a="27.7277" fwhm="0.0186857" res="17137.9" algo="Sum"/><pk mz="320.26063528" i="626.929" sn="6.95211" a="12.3864" fwhm="0.0221214" res="14477.4" algo="Sum"/><pk mz="320.29963816" i="484.533" sn="5.37271" a="9.10727" fwhm="0.0175566" res="18243.8" algo="Sum"/><pk mz="320.87003378" i="536.246" sn="5.92861" a="9.7346" fwhm="0.0161789" res="19832.7" algo="Sum"/><pk mz="320.90387314" i="668.552" sn="7.38894" a="12.5465" fwhm="0.0163002" res="19687.1" algo="Sum"/><pk mz="320.94986232" i="775.057" sn="8.55706" a="15.5227" fwhm="0.0237005" res="13541.9" algo="Sum"/><pk mz="321.13189071" i="916.851" sn="10.081" a="25.5618" fwhm="0.0212739" res="15095.1" algo="Sum"/><pk mz="321.18097499" i="2238.39" sn="24.6162" a="42.3237" fwhm="0.0217448" res="14770.5" algo="Sum"/><pk mz="321.23893386" i="3263.69" sn="35.8917" a="67.3819" fwhm="0.019301" res="16643.7" algo="Sum"/><pk mz="321.27605428" i="973.855" sn="10.7097" a="17.3952" fwhm="0.0160397" res="20030.1" algo="Sum"/><pk mz="321.31493685" i="682.328" sn="7.50329" a="12.8626" fwhm="0.0170944" res="18796.5" algo="Sum"/><pk mz="322.18433238" i="634.372" sn="6.91664" a="17.4517" fwhm="0.0243989" res="13204.9" algo="Sum"/><pk mz="322.24303295" i="880.582" sn="9.60112" a="17.6425" fwhm="0.0197224" res="16338.9" algo="Sum"/><pk mz="322.81018441" i="903.951" sn="9.80092" a="17.9027" fwhm="0.0165108" res="19551.5" algo="Sum"/><pk mz="322.92929604" i="780.618" sn="8.44382" a="17.5775" fwhm="0.0257836" res="12524.6" algo="Sum"/><pk mz="322.96664552" i="467.339" sn="5.0553" a="9.74093" fwhm="0.0221563" res="14576.7" algo="Sum"/><pk mz="323.16175493" i="601.232" sn="6.50256" a="8.80152" fwhm="0.0212696" res="15193.6" algo="Sum"/><pk mz="323.19748939" i="5244.24" sn="56.7185" a="118.044" fwhm="0.0174736" res="18496.4" algo="Sum"/><pk mz="323.23092312" i="1557.59" sn="16.8459" a="33.5409" fwhm="0.030551" res="10580" algo="Sum"/><pk mz="323.25490337" i="1553.94" sn="16.8044" a="27.6546" fwhm="0.0173037" res="18681.2" algo="Sum"/><pk mz="323.29151954" i="638.562" sn="6.9051" a="11.9325" fwhm="0.0164558" res="19646.1" algo="Sum"/><pk mz="324.20138817" i="1228.39" sn="13.1703" a="28.1483" fwhm="0.0195671" res="16568.7" algo="Sum"/><pk mz="324.80744221" i="1097.21" sn="11.6773" a="20.2188" fwhm="0.0166036" res="19562.4" algo="Sum"/><pk mz="324.85267265" i="1573.5" sn="16.7421" a="28.2594" fwhm="0.0154331" res="21049.1" algo="Sum"/><pk mz="324.92774524" i="742.872" sn="7.90238" a="17.2167" fwhm="0.0188988" res="17193" algo="Sum"/><pk mz="325.17817923" i="2812.72" sn="29.9021" a="57.6747" fwhm="0.0229343" res="14178.7" algo="Sum"/><pk mz="325.21319587" i="22369.5" sn="237.811" a="440.713" fwhm="0.016017" res="20304.2" algo="Sum"/><pk mz="325.27096458" i="717.448" sn="7.62721" a="14.2746" fwhm="0.0226761" res="14344.2" algo="Sum"/><pk mz="326.18160889" i="671.869" sn="7.10539" a="14.184" fwhm="0.0222171" res="14681.6" algo="Sum"/><pk mz="326.21658762" i="4892.01" sn="51.7357" a="102.252" fwhm="0.0165241" res="19741.8" algo="Sum"/><pk mz="326.80543875" i="574.577" sn="6.04789" a="10.1026" fwhm="0.0172957" res="18895.1" algo="Sum"/><pk mz="326.84947375" i="1460.76" sn="15.3763" a="28.0949" fwhm="0.0177292" res="18435.7" algo="Sum"/><pk mz="326.88662823" i="956.373" sn="10.0668" a="18.2879" fwhm="0.0165805" res="19715.2" algo="Sum"/><pk mz="327.01501022" i="2431.16" sn="25.5817" a="41.9672" fwhm="0.0155373" res="21047.1" algo="Sum"/><pk mz="327.05147634" i="1125.07" sn="11.8385" a="20.7731" fwhm="0.0153116" res="21359.7" algo="Sum"/><pk mz="327.19570155" i="8019.82" sn="84.3317" a="183.752" fwhm="0.0179223" res="18256.3" algo="Sum"/><pk mz="327.22908945" i="53152.4" sn="558.919" a="905.845" fwhm="0.0152905" res="21400.8" algo="Sum"/><pk mz="328.01615247" i="494.431" sn="5.17754" a="10.3186" fwhm="0.0159815" res="20524.8" algo="Sum"/><pk mz="328.19905127" i="1618.05" sn="16.8983" a="38.8793" fwhm="0.019721" res="16642.1" algo="Sum"/><pk mz="328.23233983" i="11363.6" sn="118.585" a="213.028" fwhm="0.016549" res="19833.9" algo="Sum"/><pk mz="328.75574057" i="622.298" sn="6.46158" a="10.473" fwhm="0.0148267" res="22173.3" algo="Sum"/><pk mz="328.84698925" i="691.621" sn="7.18077" a="14.3158" fwhm="0.017874" res="18398.1" algo="Sum"/><pk mz="328.93589294" i="879.954" sn="9.13614" a="16.4254" fwhm="0.0172635" res="19053.9" algo="Sum"/><pk mz="328.99833548" i="760.067" sn="7.89169" a="16.3194" fwhm="0.0197688" res="16642.3" algo="Sum"/><pk mz="329.17833629" i="2178.36" sn="22.5145" a="47.7765" fwhm="0.0264916" res="12425.8" algo="Sum"/><pk mz="329.21008385" i="8390.87" sn="86.6482" a="173.948" fwhm="0.0182378" res="18051" algo="Sum"/><pk mz="329.24373601" i="11909.5" sn="122.869" a="224.658" fwhm="0.0173445" res="18982.5" algo="Sum"/><pk mz="330.03227802" i="1055.1" sn="10.8151" a="22.3332" fwhm="0.0177482" res="18595.3" algo="Sum"/><pk mz="330.17998204" i="484.774" sn="4.96092" a="10.5289" fwhm="0.0258052" res="12795.1" algo="Sum"/><pk mz="330.21346296" i="1728.55" sn="17.689" a="38.3839" fwhm="0.0202118" res="16337.7" algo="Sum"/><pk mz="330.24716077" i="2652.18" sn="27.1409" a="53.4471" fwhm="0.0176178" res="18745.1" algo="Sum"/><pk mz="330.75301816" i="906.348" sn="9.24134" a="15.44" fwhm="0.0154798" res="21366.8" algo="Sum"/><pk mz="330.97774762" i="1412.43" sn="14.3167" a="31.3472" fwhm="0.0170323" res="19432.3" algo="Sum"/><pk mz="331.04614695" i="47511.3" sn="480.658" a="940.29" fwhm="0.0177442" res="18656.6" algo="Sum"/><pk mz="331.10930003" i="508.49" sn="5.13969" a="9.20676" fwhm="0.0279915" res="11828.9" algo="Sum"/><pk mz="331.13332864" i="546.037" sn="5.51922" a="8.52502" fwhm="0.0215303" res="15379.8" algo="Sum"/><pk mz="331.16849370" i="17551.5" sn="177.451" a="254.767" fwhm="0.0142864" res="23180.7" algo="Sum"/><pk mz="331.18749704" i="41262.3" sn="417.185" a="761.258" fwhm="0.0167138" res="19815.3" algo="Sum"/><pk mz="331.22170011" i="3001.01" sn="30.3482" a="49.5127" fwhm="0.0163083" res="20310.1" algo="Sum"/><pk mz="331.25978647" i="2206.78" sn="22.3211" a="46.2688" fwhm="0.0185415" res="17865.8" algo="Sum"/><pk mz="331.29672597" i="450.256" sn="4.5542" a="9.63062" fwhm="0.0220747" res="15008" algo="Sum"/><pk mz="332.04883298" i="5848.77" sn="58.7618" a="127.505" fwhm="0.0189444" res="17527.6" algo="Sum"/><pk mz="332.08532814" i="1620.38" sn="16.2797" a="31.2385" fwhm="0.0178114" res="18644.6" algo="Sum"/><pk mz="332.19081903" i="8425.95" sn="84.6441" a="154.055" fwhm="0.0170758" res="19453.9" algo="Sum"/><pk mz="332.22511926" i="721.302" sn="7.24595" a="12.6963" fwhm="0.0177716" res="18694.2" algo="Sum"/><pk mz="332.26253550" i="635.834" sn="6.38812" a="13.2855" fwhm="0.0211432" res="15714.9" algo="Sum"/><pk mz="332.29239512" i="1897.59" sn="19.0678" a="35.5231" fwhm="0.0172151" res="19302.4" algo="Sum"/><pk mz="332.33112811" i="560.105" sn="5.62798" a="11.2346" fwhm="0.0170261" res="19519" algo="Sum"/><pk mz="332.75005831" i="608.947" sn="6.09139" a="12.8906" fwhm="0.0184404" res="18044.6" algo="Sum"/><pk mz="332.83957247" i="1707.14" sn="17.0251" a="30.1156" fwhm="0.0167228" res="19903.3" algo="Sum"/><pk mz="332.95318150" i="1376.78" sn="13.7124" a="40.4267" fwhm="0.0272167" res="12233.4" algo="Sum"/><pk mz="332.99554521" i="446.434" sn="4.44655" a="11.445" fwhm="0.0291794" res="11412" algo="Sum"/><pk mz="333.05071901" i="2136.32" sn="21.2754" a="47.3305" fwhm="0.0193019" res="17254.8" algo="Sum"/><pk mz="333.16660819" i="2601.73" sn="25.9119" a="53.3512" fwhm="0.0217676" res="15305.6" algo="Sum"/><pk mz="333.19791147" i="1908.43" sn="19.0062" a="54.834" fwhm="0.0341753" res="9749.67" algo="Sum"/><pk mz="333.24012999" i="1508.91" sn="15.0257" a="28.3413" fwhm="0.0177392" res="18785.6" algo="Sum"/><pk mz="333.27610507" i="1542.85" sn="15.3665" a="31.2692" fwhm="0.0188563" res="17674.5" algo="Sum"/><pk mz="333.31196637" i="1594.87" sn="15.8827" a="33.7057" fwhm="0.0184701" res="18046" algo="Sum"/><pk mz="334.14783938" i="494.171" sn="4.88296" a="10.3942" fwhm="0.0250261" res="13352" algo="Sum"/><pk mz="334.16995878" i="572.85" sn="5.65954" a="11.4939" fwhm="0.023431" res="14261.9" algo="Sum"/><pk mz="334.27744887" i="589.515" sn="5.82419" a="11.7546" fwhm="0.0187401" res="17837.6" algo="Sum"/><pk mz="334.31172789" i="620.708" sn="6.13237" a="15.2859" fwhm="0.0205747" res="16248.7" algo="Sum"/><pk mz="334.83667386" i="1550.12" sn="15.2351" a="27.277" fwhm="0.0161657" res="20712.8" algo="Sum"/><pk mz="334.88121840" i="893.092" sn="8.7768" a="18.346" fwhm="0.0174568" res="19183.4" algo="Sum"/><pk mz="334.95048328" i="592.558" sn="5.82513" a="20.978" fwhm="0.0351437" res="9530.88" algo="Sum"/><pk mz="335.03772321" i="979.419" sn="9.62939" a="21.8901" fwhm="0.0176884" res="18941.1" algo="Sum"/><pk mz="335.12559910" i="957.24" sn="9.41099" a="19.6999" fwhm="0.0211911" res="15814.5" algo="Sum"/><pk mz="335.16173255" i="860.771" sn="8.46256" a="24.8641" fwhm="0.025919" res="12931.1" algo="Sum"/><pk mz="335.19459192" i="660.079" sn="6.48948" a="12.7605" fwhm="0.0200362" res="16729.4" algo="Sum"/><pk mz="335.22004368" i="1275.65" sn="12.5413" a="32.2625" fwhm="0.0244588" res="13705.5" algo="Sum"/><pk mz="335.25531981" i="1374.47" sn="13.5129" a="27.2074" fwhm="0.0187668" res="17864.3" algo="Sum"/><pk mz="335.29191545" i="1682.07" sn="16.5368" a="33.5911" fwhm="0.0171534" res="19546.7" algo="Sum"/><pk mz="336.83486644" i="496.114" sn="4.81697" a="9.39574" fwhm="0.024282" res="13871.8" algo="Sum"/><pk mz="336.87788072" i="616.384" sn="5.98586" a="13.0028" fwhm="0.0180595" res="18653.8" algo="Sum"/><pk mz="336.93726599" i="445.92" sn="4.32971" a="16.5194" fwhm="0.033737" res="9987.19" algo="Sum"/><pk mz="337.06152856" i="39810.3" sn="386.452" a="702.503" fwhm="0.0156876" res="21485.9" algo="Sum"/><pk mz="337.11371119" i="698.159" sn="6.77645" a="15.9411" fwhm="0.0308606" res="10923.8" algo="Sum"/><pk mz="337.17671180" i="2855.92" sn="27.7201" a="59.6005" fwhm="0.0185792" res="18148.1" algo="Sum"/><pk mz="337.21165453" i="1675.73" sn="16.2566" a="40.0221" fwhm="0.0295252" res="11421.2" algo="Sum"/><pk mz="337.23449684" i="1451.88" sn="14.0752" a="28.0536" fwhm="0.0216147" res="15602.1" algo="Sum"/><pk mz="337.27110970" i="2054.13" sn="19.893" a="38.0986" fwhm="0.0173481" res="19441.3" algo="Sum"/><pk mz="337.30736523" i="4877.11" sn="47.1818" a="90.6476" fwhm="0.0167826" res="20098.6" algo="Sum"/><pk mz="338.06458901" i="4807.01" sn="46.2981" a="92.2376" fwhm="0.0165996" res="20365.8" algo="Sum"/><pk mz="338.18044775" i="657.49" sn="6.31222" a="20.7237" fwhm="0.0221745" res="15250.9" algo="Sum"/><pk mz="338.21601387" i="450.028" sn="4.31666" a="10.5151" fwhm="0.0269856" res="12533.2" algo="Sum"/><pk mz="338.27578779" i="637.253" sn="6.10508" a="14.7121" fwhm="0.0214542" res="15767.3" algo="Sum"/><pk mz="338.31069255" i="1154.26" sn="11.053" a="18.1548" fwhm="0.0170778" res="19809.9" algo="Sum"/><pk mz="338.34155082" i="9583.59" sn="91.7612" a="172.512" fwhm="0.0165868" res="20398.3" algo="Sum"/><pk mz="338.78503508" i="940.957" sn="8.99756" a="19.3881" fwhm="0.0179057" res="18920.5" algo="Sum"/><pk mz="338.92005294" i="493.706" sn="4.71936" a="10.6234" fwhm="0.0289283" res="11715.9" algo="Sum"/><pk mz="338.96449005" i="731.085" sn="6.9874" a="17.6129" fwhm="0.019075" res="17770.1" algo="Sum"/><pk mz="339.03461277" i="1421.53" sn="13.5604" a="36.135" fwhm="0.0238115" res="14238.3" algo="Sum"/><pk mz="339.06542634" i="1034.48" sn="9.85994" a="23.0953" fwhm="0.0196149" res="17286.1" algo="Sum"/><pk mz="339.19239418" i="5943.57" sn="56.5237" a="115.167" fwhm="0.0189244" res="17923.5" algo="Sum"/><pk mz="339.22873453" i="2844.01" sn="27.0462" a="61.8814" fwhm="0.0213761" res="15869.5" algo="Sum"/><pk mz="339.28681894" i="691.972" sn="6.5803" a="14.2465" fwhm="0.0181799" res="18662.7" algo="Sum"/><pk mz="339.34541231" i="2333.32" sn="22.1873" a="52.555" fwhm="0.0181258" res="18721.7" algo="Sum"/><pk mz="340.19561967" i="1387.76" sn="13.094" a="30.1369" fwhm="0.0256758" res="13249.7" algo="Sum"/><pk mz="340.23216855" i="707.91" sn="6.68076" a="16.455" fwhm="0.0290533" res="11710.6" algo="Sum"/><pk mz="340.25710199" i="783.894" sn="7.39774" a="16.2673" fwhm="0.0232938" res="14607.2" algo="Sum"/><pk mz="340.78176486" i="1404.35" sn="13.2126" a="25.4887" fwhm="0.0161297" res="21127.5" algo="Sum"/><pk mz="340.82624039" i="544.984" sn="5.12092" a="12.0485" fwhm="0.0183286" res="18595.3" algo="Sum"/><pk mz="340.98660147" i="496.428" sn="4.64602" a="10.6318" fwhm="0.0189422" res="18001.5" algo="Sum"/><pk mz="341.20794668" i="18966.9" sn="177.454" a="354.603" fwhm="0.0179914" res="18965" algo="Sum"/><pk mz="341.24430318" i="4337.32" sn="40.5797" a="96.8238" fwhm="0.019525" res="17477.3" algo="Sum"/><pk mz="342.16951014" i="1000.49" sn="9.27388" a="20.0126" fwhm="0.0211332" res="16191.1" algo="Sum"/><pk mz="342.21133940" i="4259.48" sn="39.4778" a="81.4859" fwhm="0.0184622" res="18535.8" algo="Sum"/><pk mz="342.24636198" i="1579.46" sn="14.6393" a="33.515" fwhm="0.0253685" res="13491" algo="Sum"/><pk mz="342.77961674" i="721.098" sn="6.64275" a="15.6956" fwhm="0.0168865" res="20299" algo="Sum"/><pk mz="342.82362114" i="624.303" sn="5.74971" a="11.417" fwhm="0.0165904" res="20664" algo="Sum"/><pk mz="342.86829846" i="2919.57" sn="26.8838" a="54.294" fwhm="0.0170504" res="20109.1" algo="Sum"/><pk mz="342.98842979" i="1377.36" sn="12.6791" a="26.6291" fwhm="0.0176875" res="19391.6" algo="Sum"/><pk mz="343.02521381" i="524.36" sn="4.82645" a="13.9772" fwhm="0.0219909" res="15598.5" algo="Sum"/><pk mz="343.19273549" i="61636.2" sn="567.233" a="1290.21" fwhm="0.0194371" res="17656.5" algo="Sum"/><pk mz="343.22077348" i="12286.7" sn="113.073" a="245.632" fwhm="0.0205162" res="16729.3" algo="Sum"/><pk mz="343.25839610" i="1503.75" sn="13.8389" a="33.5971" fwhm="0.0246647" res="13917" algo="Sum"/><pk mz="344.19598404" i="11896" sn="108.633" a="288.419" fwhm="0.022138" res="15547.8" algo="Sum"/><pk mz="344.22296778" i="2844.74" sn="25.9778" a="43.9968" fwhm="0.0139432" res="24687.5" algo="Sum"/><pk mz="344.26152336" i="584.83" sn="5.34059" a="10.8228" fwhm="0.0284129" res="12116.4" algo="Sum"/><pk mz="344.86574970" i="1878.95" sn="17.0691" a="36.9737" fwhm="0.0172606" res="19980" algo="Sum"/><pk mz="344.90947330" i="741.591" sn="6.73638" a="16.8562" fwhm="0.018997" res="18156" algo="Sum"/><pk mz="345.20179410" i="8664.53" sn="78.6671" a="223.896" fwhm="0.0318663" res="10832.8" algo="Sum"/><pk mz="345.23873844" i="6169.62" sn="56.0153" a="127.414" fwhm="0.0215477" res="16022.1" algo="Sum"/><pk mz="345.27481358" i="514.079" sn="4.66775" a="10.3411" fwhm="0.0251147" res="13747.9" algo="Sum"/><pk mz="345.31236448" i="504.618" sn="4.58043" a="10.8291" fwhm="0.0187298" res="18436.6" algo="Sum"/><pk mz="346.20644758" i="1707.19" sn="15.4324" a="43.9725" fwhm="0.0342583" res="10105.8" algo="Sum"/><pk mz="346.24233287" i="1430.39" sn="12.9246" a="32.9278" fwhm="0.0262571" res="13186.6" algo="Sum"/><pk mz="346.72627805" i="490.533" sn="4.41218" a="8.24656" fwhm="0.0141278" res="24542.2" algo="Sum"/><pk mz="346.87821444" i="450.868" sn="4.05552" a="8.83853" fwhm="0.0269276" res="12881.9" algo="Sum"/><pk mz="347.16149637" i="11093.7" sn="99.6142" a="214.654" fwhm="0.0187573" res="18508.1" algo="Sum"/><pk mz="347.21931139" i="2914.08" sn="26.1216" a="68.7075" fwhm="0.0237135" res="14642.3" algo="Sum"/><pk mz="347.25438824" i="1651.96" sn="14.7921" a="35.3263" fwhm="0.0226886" res="15305.2" algo="Sum"/><pk mz="347.29169546" i="942.294" sn="8.42811" a="17.1828" fwhm="0.0165936" res="20929.3" algo="Sum"/><pk mz="347.32819375" i="1746.26" sn="15.603" a="32.5697" fwhm="0.0172013" res="20192" algo="Sum"/><pk mz="348.16500660" i="2480.68" sn="22.0257" a="49.144" fwhm="0.0171855" res="20259.3" algo="Sum"/><pk mz="348.22264001" i="707.152" sn="6.27753" a="17.5509" fwhm="0.0262244" res="13278.6" algo="Sum"/><pk mz="348.26215267" i="618.35" sn="5.48734" a="14.3637" fwhm="0.0226337" res="15386.9" algo="Sum"/><pk mz="348.81348508" i="1761.84" sn="15.6034" a="33.7004" fwhm="0.0168757" res="20669.6" algo="Sum"/><pk mz="348.92105863" i="987.468" sn="8.73821" a="35.3052" fwhm="0.0257861" res="13531.4" algo="Sum"/><pk mz="349.05521557" i="5401.41" sn="47.6157" a="104.599" fwhm="0.0171691" res="20330.4" algo="Sum"/><pk mz="349.12219674" i="598.335" sn="5.26453" a="16.5861" fwhm="0.0301468" res="11580.7" algo="Sum"/><pk mz="349.16188291" i="1537.24" sn="13.5156" a="39.8808" fwhm="0.0268485" res="13004.9" algo="Sum"/><pk mz="349.17940583" i="1225.11" sn="10.7715" a="24.9469" fwhm="0.0294794" res="11844.9" algo="Sum"/><pk mz="349.21174533" i="1402.88" sn="12.3342" a="36.1354" fwhm="0.030383" res="11493.7" algo="Sum"/><pk mz="349.23338419" i="907.184" sn="7.976" a="15.2377" fwhm="0.0264592" res="13199" algo="Sum"/><pk mz="349.27089778" i="1989.88" sn="17.497" a="41.3705" fwhm="0.0179976" res="19406.5" algo="Sum"/><pk mz="349.30715251" i="569.082" sn="5.00408" a="11.5021" fwhm="0.0212555" res="16433.7" algo="Sum"/><pk mz="350.05848868" i="666.544" sn="5.82446" a="16.3767" fwhm="0.0195074" res="17944.9" algo="Sum"/><pk mz="350.27378656" i="537.063" sn="4.69283" a="12.5599" fwhm="0.0203973" res="17172.6" algo="Sum"/><pk mz="350.81087415" i="1863.76" sn="16.1996" a="35.3856" fwhm="0.0166277" res="21098" algo="Sum"/><pk mz="350.90953010" i="510.867" sn="4.4266" a="23.7178" fwhm="0.0411871" res="8519.88" algo="Sum"/><pk mz="350.98038034" i="715.367" sn="6.18906" a="18.0807" fwhm="0.0225182" res="15586.5" algo="Sum"/><pk mz="351.09801764" i="462.298" sn="3.9987" a="10.802" fwhm="0.0274671" res="12782.5" algo="Sum"/><pk mz="351.13854987" i="536.797" sn="4.64434" a="10.878" fwhm="0.0276399" res="12704.1" algo="Sum"/><pk mz="351.15725359" i="998.606" sn="8.64097" a="23.6594" fwhm="0.0319136" res="11003.4" algo="Sum"/><pk mz="351.19360763" i="908.643" sn="7.86364" a="21.191" fwhm="0.0314978" res="11149.8" algo="Sum"/><pk mz="351.22863971" i="1800.39" sn="15.5812" a="43.2015" fwhm="0.0302092" res="11626.5" algo="Sum"/><pk mz="351.24970059" i="1978.94" sn="17.1269" a="43.5973" fwhm="0.025276" res="13896.5" algo="Sum"/><pk mz="351.28528739" i="1073.08" sn="9.28719" a="21.1085" fwhm="0.0218659" res="16065.5" algo="Sum"/><pk mz="351.32306138" i="696.362" sn="6.02753" a="13.4403" fwhm="0.0170236" res="20637.4" algo="Sum"/><pk mz="352.23528178" i="491.969" sn="4.23228" a="13.5205" fwhm="0.0477691" res="7373.71" algo="Sum"/><pk mz="352.25007162" i="546.84" sn="4.70362" a="13.2327" fwhm="0.0284043" res="12401.3" algo="Sum"/><pk mz="352.80846808" i="702.445" sn="5.99757" a="16.9551" fwhm="0.0203441" res="17342.1" algo="Sum"/><pk mz="352.89729558" i="5400.82" sn="46.1052" a="100.785" fwhm="0.016837" res="20959.6" algo="Sum"/><pk mz="353.03024301" i="29426.4" sn="251.297" a="658.097" fwhm="0.0205493" res="17179.7" algo="Sum"/><pk mz="353.15278663" i="1260.49" sn="10.7671" a="30.2289" fwhm="0.0255412" res="13826.8" algo="Sum"/><pk mz="353.17121379" i="1268.96" sn="10.8399" a="30.4743" fwhm="0.0332627" res="10617.6" algo="Sum"/><pk mz="353.20711985" i="1230.56" sn="10.512" a="27.7807" fwhm="0.0284767" res="12403.4" algo="Sum"/><pk mz="353.24485384" i="1389.87" sn="11.8726" a="31.1078" fwhm="0.0333584" res="10589.4" algo="Sum"/><pk mz="353.26646132" i="2374" sn="20.2793" a="60.4738" fwhm="0.0259407" res="13618.2" algo="Sum"/><pk mz="353.30095767" i="652.515" sn="5.57396" a="12.0728" fwhm="0.0160901" res="21957.7" algo="Sum"/><pk mz="354.03285700" i="3808.91" sn="32.3246" a="89.6566" fwhm="0.0212737" res="16641.8" algo="Sum"/><pk mz="354.20758590" i="495.208" sn="4.20009" a="12.7994" fwhm="0.0325392" res="10885.6" algo="Sum"/><pk mz="354.27059548" i="510.601" sn="4.33065" a="14.7095" fwhm="0.029065" res="12188.9" algo="Sum"/><pk mz="354.75902842" i="469.428" sn="3.97123" a="11.1147" fwhm="0.0188325" res="18837.6" algo="Sum"/><pk mz="354.89474007" i="2068.87" sn="17.504" a="41.2615" fwhm="0.0177313" res="20015.2" algo="Sum"/><pk mz="354.93821037" i="615.939" sn="5.21104" a="14.4978" fwhm="0.0215177" res="16495.2" algo="Sum"/><pk mz="355.03322364" i="1916.31" sn="16.2097" a="45.7857" fwhm="0.0220046" res="16134.5" algo="Sum"/><pk mz="355.06427030" i="592.486" sn="5.01105" a="15.4948" fwhm="0.0282158" res="12583.9" algo="Sum"/><pk mz="355.12571414" i="867.284" sn="7.33481" a="22.1271" fwhm="0.0250047" res="14202.3" algo="Sum"/><pk mz="355.16774411" i="2607.16" sn="22.0497" a="47.7539" fwhm="0.0205903" res="17249.2" algo="Sum"/><pk mz="355.18775171" i="3264.77" sn="27.6151" a="78.6152" fwhm="0.0301904" res="11764.9" algo="Sum"/><pk mz="355.22363734" i="2482.83" sn="21.001" a="58.8126" fwhm="0.0232311" res="15290.9" algo="Sum"/><pk mz="355.25974368" i="863.935" sn="7.30673" a="17.7297" fwhm="0.0271872" res="13067.2" algo="Sum"/><pk mz="355.28110474" i="666.39" sn="5.63349" a="12.5557" fwhm="0.0174811" res="20323.8" algo="Sum"/><pk mz="356.03936099" i="545.789" sn="4.6037" a="11.6783" fwhm="0.0196843" res="18087.5" algo="Sum"/><pk mz="356.17422178" i="600.376" sn="5.06231" a="12.3469" fwhm="0.0220676" res="16140.1" algo="Sum"/><pk mz="356.18993986" i="772" sn="6.50943" a="17.6326" fwhm="0.0319187" res="11159.3" algo="Sum"/><pk mz="356.22533684" i="845.634" sn="7.1303" a="19.9543" fwhm="0.0232617" res="15313.8" algo="Sum"/><pk mz="356.28041270" i="571.031" sn="4.81182" a="14.7055" fwhm="0.0300604" res="11852.2" algo="Sum"/><pk mz="356.75549392" i="657.502" sn="5.51192" a="15.5475" fwhm="0.0190316" res="18745.4" algo="Sum"/><pk mz="356.90845572" i="492.431" sn="4.12615" a="13.3856" fwhm="0.0265253" res="13455.4" algo="Sum"/><pk mz="357.02097841" i="658.026" sn="5.51369" a="19.6153" fwhm="0.0193891" res="18413.5" algo="Sum"/><pk mz="357.18301258" i="8849.61" sn="73.9459" a="153.499" fwhm="0.020533" res="17395.6" algo="Sum"/><pk mz="357.20435567" i="11379.3" sn="95.0225" a="248.062" fwhm="0.0242785" res="14712.8" algo="Sum"/><pk mz="357.23881239" i="3130.55" sn="26.125" a="61.5819" fwhm="0.0209095" res="17085" algo="Sum"/><pk mz="357.27584239" i="590.307" sn="4.92421" a="16.1152" fwhm="0.0254705" res="14027" algo="Sum"/><pk mz="358.18713572" i="2073.58" sn="17.1846" a="41.2338" fwhm="0.0207235" res="17284.1" algo="Sum"/><pk mz="358.20780878" i="2512.38" sn="20.8198" a="55.9881" fwhm="0.0211885" res="16905.7" algo="Sum"/><pk mz="358.24129914" i="802.726" sn="6.65209" a="18.1243" fwhm="0.0243424" res="14716.8" algo="Sum"/><pk mz="358.30355381" i="713.02" sn="5.90815" a="23.2596" fwhm="0.0295647" res="12119.3" algo="Sum"/><pk mz="358.84257384" i="2967.71" sn="24.5392" a="56.817" fwhm="0.0173234" res="20714.3" algo="Sum"/><pk mz="358.94693677" i="657.544" sn="5.42995" a="20.481" fwhm="0.0317574" res="11302.8" algo="Sum"/><pk mz="358.97941802" i="2951.51" sn="24.3514" a="63.0657" fwhm="0.0183056" res="19610.4" algo="Sum"/><pk mz="359.04331453" i="26926" sn="221.821" a="514.588" fwhm="0.0167406" res="21447.5" algo="Sum"/><pk mz="359.09404784" i="475.467" sn="3.91549" a="11.9494" fwhm="0.0319896" res="11225.3" algo="Sum"/><pk mz="359.16505476" i="14242" sn="117.307" a="299.557" fwhm="0.0187725" res="19132.5" algo="Sum"/><pk mz="359.21813365" i="9508.19" sn="78.3156" a="194.481" fwhm="0.0216811" res="16568.3" algo="Sum"/><pk mz="359.25279094" i="1142.83" sn="9.41306" a="21.3213" fwhm="0.017305" res="20760" algo="Sum"/><pk mz="359.32707120" i="497.336" sn="4.09609" a="12.275" fwhm="0.0265418" res="13538.1" algo="Sum"/><pk mz="359.98114345" i="582.386" sn="4.77462" a="13.009" fwhm="0.0194477" res="18510.2" algo="Sum"/><pk mz="360.04648457" i="3350.39" sn="27.4431" a="70.1334" fwhm="0.0176867" res="20357" algo="Sum"/><pk mz="360.16897272" i="2760.92" sn="22.6122" a="61.1368" fwhm="0.0192958" res="18665.6" algo="Sum"/><pk mz="360.22149392" i="2152.54" sn="17.6342" a="46.3571" fwhm="0.0231096" res="15587.5" algo="Sum"/><pk mz="360.32336165" i="29415.4" sn="240.998" a="568.333" fwhm="0.0171665" res="20989.9" algo="Sum"/><pk mz="360.83962007" i="2047.81" sn="16.6737" a="44.157" fwhm="0.0182931" res="19725.5" algo="Sum"/><pk mz="360.97751138" i="1834.74" sn="14.9276" a="37.7133" fwhm="0.0200593" res="17995.5" algo="Sum"/><pk mz="361.01041951" i="2882.76" sn="23.4543" a="72.8741" fwhm="0.0230954" res="15631.2" algo="Sum"/><pk mz="361.04798643" i="924.489" sn="7.5217" a="20.3502" fwhm="0.0225609" res="16003.2" algo="Sum"/><pk mz="361.17298021" i="2756.68" sn="22.4285" a="89.6457" fwhm="0.0389653" res="9269.1" algo="Sum"/><pk mz="361.19760784" i="2339.08" sn="19.0309" a="33.8338" fwhm="0.0149911" res="24094.2" algo="Sum"/><pk mz="361.20997325" i="2309.24" sn="18.7881" a="24.8846" fwhm="0.0112435" res="32126.1" algo="Sum"/><pk mz="361.23483053" i="3849.35" sn="31.3185" a="94.7618" fwhm="0.0256409" res="14088.2" algo="Sum"/><pk mz="361.27092216" i="1255.46" sn="10.2154" a="26.4615" fwhm="0.0218627" res="16524.5" algo="Sum"/><pk mz="361.32699408" i="7486.48" sn="60.9263" a="182.329" fwhm="0.0206606" res="17488.7" algo="Sum"/><pk mz="362.01577835" i="645.929" sn="5.21437" a="17.8951" fwhm="0.0297898" res="12152.3" algo="Sum"/><pk mz="362.11718266" i="522.839" sn="4.21936" a="10.6719" fwhm="0.0177591" res="20390.5" algo="Sum"/><pk mz="362.19122670" i="900.267" sn="7.26265" a="24.8464" fwhm="0.041175" res="8796.38" algo="Sum"/><pk mz="362.24097512" i="8626.01" sn="69.5801" a="169.999" fwhm="0.017511" res="20686.5" algo="Sum"/><pk mz="362.33261270" i="1021.98" sn="8.24527" a="35.0835" fwhm="0.0304346" res="11905.3" algo="Sum"/><pk mz="362.83708989" i="511.992" sn="4.09977" a="12.392" fwhm="0.0261843" res="13857" algo="Sum"/><pk mz="362.92638685" i="5796.73" sn="46.401" a="112.065" fwhm="0.0173343" res="20936.9" algo="Sum"/><pk mz="362.97085765" i="443.429" sn="3.54946" a="11.9791" fwhm="0.0309399" res="11731.5" algo="Sum"/><pk mz="363.15692458" i="2452.59" sn="19.6203" a="55.0053" fwhm="0.0238723" res="15212.5" algo="Sum"/><pk mz="363.21798528" i="986.273" sn="7.89001" a="14.4954" fwhm="0.0251064" res="14467.2" algo="Sum"/><pk mz="363.24616309" i="2824.42" sn="22.5949" a="80.3704" fwhm="0.0228515" res="15895.9" algo="Sum"/><pk mz="363.28273493" i="567.844" sn="4.54266" a="11.7327" fwhm="0.0270704" res="13419.9" algo="Sum"/><pk mz="363.32325199" i="857.687" sn="6.86135" a="20.9418" fwhm="0.0204887" res="17732.8" algo="Sum"/><pk mz="363.92891256" i="492.337" sn="3.92207" a="12.8747" fwhm="0.0189638" res="19190.8" algo="Sum"/><pk mz="364.15918121" i="793.315" sn="6.31132" a="18.0531" fwhm="0.0203464" res="17897.9" algo="Sum"/><pk mz="364.25259234" i="594.271" sn="4.72763" a="18.6277" fwhm="0.0347093" res="10494.4" algo="Sum"/><pk mz="364.78757770" i="974.743" sn="7.70604" a="18.8878" fwhm="0.0177455" res="20556.6" algo="Sum"/><pk mz="364.92691444" i="668.334" sn="5.28324" a="20.8714" fwhm="0.0325858" res="11199" algo="Sum"/><pk mz="365.10531350" i="1557.05" sn="12.3014" a="31.1691" fwhm="0.0162101" res="22523.3" algo="Sum"/><pk mz="365.13765819" i="1267.42" sn="10.0132" a="24.2326" fwhm="0.0248271" res="14707.2" algo="Sum"/><pk mz="365.20675933" i="1100.28" sn="8.69441" a="23.1051" fwhm="0.0310191" res="11773.6" algo="Sum"/><pk mz="365.24452190" i="2325.09" sn="18.3648" a="55.2359" fwhm="0.0238292" res="15327.6" algo="Sum"/><pk mz="365.26287850" i="1512.71" sn="11.9422" a="28.7115" fwhm="0.0237903" res="15353.4" algo="Sum"/><pk mz="365.30081475" i="816.75" sn="6.4469" a="19.0898" fwhm="0.0273072" res="13377.5" algo="Sum"/><pk mz="365.33865815" i="1453.33" sn="11.4714" a="29.996" fwhm="0.0188738" res="19356.9" algo="Sum"/><pk mz="366.24871523" i="691.734" sn="5.43037" a="19.2359" fwhm="0.0316309" res="11578.8" algo="Sum"/><pk mz="366.78460254" i="970.833" sn="7.59409" a="20.7975" fwhm="0.0184636" res="19865.3" algo="Sum"/><pk mz="366.91283874" i="614.164" sn="4.80368" a="14.4477" fwhm="0.0225056" res="16303.2" algo="Sum"/><pk mz="366.95218139" i="537.131" sn="4.20117" a="14.8995" fwhm="0.0279937" res="13108.4" algo="Sum"/><pk mz="367.12178385" i="2417.76" sn="18.899" a="56.4543" fwhm="0.0206025" res="17819.3" algo="Sum"/><pk mz="367.14965000" i="909.927" sn="7.10735" a="20.9182" fwhm="0.0298946" res="12281.5" algo="Sum"/><pk mz="367.18825413" i="753.806" sn="5.88114" a="14.4675" fwhm="0.0297682" res="12334.9" algo="Sum"/><pk mz="367.22259291" i="1001.62" sn="7.80654" a="32.4225" fwhm="0.0444764" res="8256.58" algo="Sum"/><pk mz="367.25551375" i="1022.33" sn="7.96076" a="27.2354" fwhm="0.0415697" res="8834.7" algo="Sum"/><pk mz="367.28027589" i="818.62" sn="6.3708" a="19.2803" fwhm="0.026009" res="14121.3" algo="Sum"/><pk mz="368.12539476" i="456.597" sn="3.53675" a="12.3665" fwhm="0.0217631" res="16915.1" algo="Sum"/><pk mz="368.22474270" i="444.02" sn="3.43925" a="12.6063" fwhm="0.0348995" res="10551" algo="Sum"/><pk mz="368.28006974" i="632.242" sn="4.89717" a="16.2775" fwhm="0.0305111" res="12070.4" algo="Sum"/><pk mz="368.42472764" i="580.952" sn="4.49636" a="11.716" fwhm="0.0163024" res="22599.5" algo="Sum"/><pk mz="368.83366192" i="463.92" sn="3.58515" a="9.90254" fwhm="0.0197601" res="18665.6" algo="Sum"/><pk mz="368.87107004" i="4706.6" sn="36.3705" a="93.4354" fwhm="0.0181005" res="20379.1" algo="Sum"/><pk mz="369.00187920" i="5235.92" sn="40.3433" a="115.15" fwhm="0.0199932" res="18456.3" algo="Sum"/><pk mz="369.14465385" i="959.712" sn="7.37388" a="23.0232" fwhm="0.0279096" res="13226.4" algo="Sum"/><pk mz="369.16241106" i="753.499" sn="5.78993" a="10.3686" fwhm="0.0189445" res="19486.5" algo="Sum"/><pk mz="369.22500728" i="3535.71" sn="27.1736" a="98.1649" fwhm="0.026583" res="13889.5" algo="Sum"/><pk mz="369.27648051" i="645.734" sn="4.96333" a="14.0847" fwhm="0.0296386" res="12459.3" algo="Sum"/><pk mz="369.29375460" i="521.555" sn="4.00879" a="9.79881" fwhm="0.0179854" res="20533" algo="Sum"/><pk mz="369.35129679" i="18816" sn="144.647" a="374.013" fwhm="0.0176102" res="20973.8" algo="Sum"/><pk mz="370.00618988" i="682.264" sn="5.21483" a="18.3882" fwhm="0.0218461" res="16937" algo="Sum"/><pk mz="370.08713746" i="873.096" sn="6.67198" a="19.2592" fwhm="0.0193323" res="19143.5" algo="Sum"/><pk mz="370.19941690" i="1233.48" sn="9.42491" a="28.6031" fwhm="0.0246344" res="15027.8" algo="Sum"/><pk mz="370.22832890" i="793.747" sn="6.06495" a="24.8005" fwhm="0.0342764" res="10801.3" algo="Sum"/><pk mz="370.29485419" i="563.618" sn="4.30655" a="16.362" fwhm="0.024578" res="15066.1" algo="Sum"/><pk mz="370.35474612" i="5839.69" sn="44.6205" a="112.63" fwhm="0.018057" res="20510.3" algo="Sum"/><pk mz="370.86875694" i="2081.81" sn="15.8243" a="43.1798" fwhm="0.018978" res="19542.1" algo="Sum"/><pk mz="371.00258001" i="685.085" sn="5.2002" a="16.0987" fwhm="0.0248414" res="14934.9" algo="Sum"/><pk mz="371.03770486" i="3244.91" sn="24.6346" a="65.9197" fwhm="0.0178417" res="20796.1" algo="Sum"/><pk mz="371.09987330" i="840.195" sn="6.37931" a="22.2891" fwhm="0.0264301" res="14040.8" algo="Sum"/><pk mz="371.16225595" i="1783.77" sn="13.5425" a="42.2263" fwhm="0.025641" res="14475.3" algo="Sum"/><pk mz="371.19634656" i="1777.54" sn="13.4965" a="51.5861" fwhm="0.0417919" res="8882.02" algo="Sum"/><pk mz="371.21992489" i="1762.53" sn="13.3834" a="45.0733" fwhm="0.0323758" res="11466" algo="Sum"/><pk mz="371.25666740" i="1116.4" sn="8.47571" a="29.5282" fwhm="0.0308334" res="12040.7" algo="Sum"/><pk mz="371.31714777" i="561.811" sn="4.26456" a="14.158" fwhm="0.0300903" res="12340.1" algo="Sum"/><pk mz="371.35867643" i="846.845" sn="6.4296" a="19.1738" fwhm="0.0199474" res="18616.9" algo="Sum"/><pk mz="372.04122450" i="529.54" sn="3.99477" a="11.3724" fwhm="0.0185695" res="20035" algo="Sum"/><pk mz="372.08445492" i="474.337" sn="3.57798" a="18.8107" fwhm="0.0431421" res="8624.62" algo="Sum"/><pk mz="372.16618199" i="464.917" sn="3.50766" a="11.665" fwhm="0.026596" res="13993.3" algo="Sum"/><pk mz="372.21793928" i="691.463" sn="5.21756" a="18.4882" fwhm="0.0318146" res="11699.6" algo="Sum"/><pk mz="372.73634513" i="589.992" sn="4.42677" a="15.3019" fwhm="0.0228248" res="16330.3" algo="Sum"/><pk mz="373.17914701" i="4811.33" sn="36.0098" a="116.968" fwhm="0.0270756" res="13782.9" algo="Sum"/><pk mz="373.23360278" i="2487.5" sn="18.6174" a="59.6489" fwhm="0.0241933" res="15427.2" algo="Sum"/><pk mz="373.27065642" i="1355.78" sn="10.1472" a="30.5975" fwhm="0.0221642" res="16841.2" algo="Sum"/><pk mz="373.34354885" i="453.244" sn="3.39123" a="10.708" fwhm="0.0206824" res="18051.3" algo="Sum"/><pk mz="374.18419081" i="1021.72" sn="7.59794" a="26.7552" fwhm="0.0328962" res="11374.7" algo="Sum"/><pk mz="374.23670132" i="675.033" sn="5.01985" a="13.8899" fwhm="0.0265287" res="14106.9" algo="Sum"/><pk mz="374.27663683" i="557.215" sn="4.14363" a="12.433" fwhm="0.0276065" res="13557.5" algo="Sum"/><pk mz="374.30238765" i="1898.9" sn="14.1162" a="36.9457" fwhm="0.0174339" res="21469.8" algo="Sum"/><pk mz="374.73404643" i="487.566" sn="3.6126" a="12.4483" fwhm="0.0216432" res="17314.2" algo="Sum"/><pk mz="374.81668940" i="1541.09" sn="11.4223" a="30.6509" fwhm="0.0166735" res="22479.8" algo="Sum"/><pk mz="375.01344618" i="20007" sn="148.269" a="482.496" fwhm="0.021466" res="17470.1" algo="Sum"/><pk mz="375.19286509" i="3486.43" sn="25.8206" a="83.2442" fwhm="0.024814" res="15120.2" algo="Sum"/><pk mz="375.24969403" i="1260.34" sn="9.33187" a="28" fwhm="0.0298864" res="12555.9" algo="Sum"/><pk mz="375.28660713" i="2147.57" sn="15.9012" a="48.8291" fwhm="0.019711" res="19039.4" algo="Sum"/><pk mz="375.35943322" i="1466.12" sn="10.8546" a="32.2247" fwhm="0.0188306" res="19933.4" algo="Sum"/><pk mz="376.01628390" i="2555.02" sn="18.8803" a="67.3771" fwhm="0.0222841" res="16873.7" algo="Sum"/><pk mz="376.19668630" i="785.764" sn="5.79996" a="18.5675" fwhm="0.0241692" res="15565.1" algo="Sum"/><pk mz="376.29728914" i="5732.6" sn="42.1838" a="124.582" fwhm="0.0212769" res="17685.7" algo="Sum"/><pk mz="376.36212873" i="453.043" sn="3.32769" a="10.7029" fwhm="0.0216668" res="17370.5" algo="Sum"/><pk mz="376.81339845" i="1053.1" sn="7.72568" a="24.2919" fwhm="0.0183201" res="20568.3" algo="Sum"/><pk mz="376.86564112" i="521.572" sn="3.82681" a="13.0065" fwhm="0.0225707" res="16697.1" algo="Sum"/><pk mz="376.93787136" i="684.801" sn="5.02443" a="22.1355" fwhm="0.0343237" res="10981.9" algo="Sum"/><pk mz="376.98329385" i="1531.18" sn="11.2344" a="38.4881" fwhm="0.0283334" res="13305.2" algo="Sum"/><pk mz="377.01534758" i="1572.5" sn="11.5376" a="37.5562" fwhm="0.0237888" res="15848.4" algo="Sum"/><pk mz="377.17575494" i="838.288" sn="6.13173" a="22.3305" fwhm="0.0232417" res="16228.4" algo="Sum"/><pk mz="377.20743955" i="1589.63" sn="11.62" a="43.5471" fwhm="0.0363872" res="10366.5" algo="Sum"/><pk mz="377.23344644" i="1848.39" sn="13.5039" a="47.1391" fwhm="0.0317166" res="11893.9" algo="Sum"/><pk mz="377.26541967" i="1532.42" sn="11.1945" a="35.412" fwhm="0.0285037" res="13235.6" algo="Sum"/><pk mz="377.30140545" i="2261.73" sn="16.5219" a="55.7988" fwhm="0.0226587" res="16651.5" algo="Sum"/><pk mz="377.99222639" i="482.228" sn="3.51206" a="12.7053" fwhm="0.0208995" res="18086.2" algo="Sum"/><pk mz="378.21492623" i="1607.55" sn="11.668" a="47.3605" fwhm="0.021493" res="17597.1" algo="Sum"/><pk mz="378.27032574" i="446.033" sn="3.23761" a="8.82459" fwhm="0.0263514" res="14354.8" algo="Sum"/><pk mz="378.29891757" i="812.198" sn="5.89582" a="23.8243" fwhm="0.0258223" res="14650.1" algo="Sum"/><pk mz="378.86269716" i="517.392" sn="3.74705" a="10.4132" fwhm="0.0191036" res="19832" algo="Sum"/><pk mz="378.90009798" i="4557.52" sn="32.9784" a="105.51" fwhm="0.0187078" res="20253.6" algo="Sum"/><pk mz="379.15462697" i="502.03" sn="3.61947" a="12.0728" fwhm="0.0285713" res="13270.5" algo="Sum"/><pk mz="379.18696740" i="649.266" sn="4.681" a="16.0031" fwhm="0.0362101" res="10471.8" algo="Sum"/><pk mz="379.22043969" i="996.305" sn="7.18148" a="29.448" fwhm="0.0388083" res="9771.63" algo="Sum"/><pk mz="379.24516529" i="833.536" sn="6.00822" a="19.3298" fwhm="0.0345624" res="10972.8" algo="Sum"/><pk mz="379.28194780" i="1725.09" sn="12.4347" a="44.9486" fwhm="0.0233763" res="16225.1" algo="Sum"/><pk mz="379.31708930" i="1230.59" sn="8.86981" a="25.9333" fwhm="0.0242184" res="15662.4" algo="Sum"/><pk mz="379.35423240" i="468.3" sn="3.37565" a="11.2556" fwhm="0.0235678" res="16096.3" algo="Sum"/><pk mz="380.27994638" i="547.435" sn="3.92775" a="15.9517" fwhm="0.0316775" res="12004.7" algo="Sum"/><pk mz="380.76793002" i="819.061" sn="5.85715" a="21.098" fwhm="0.0213777" res="17811.5" algo="Sum"/><pk mz="380.89766900" i="756.109" sn="5.39593" a="25.5549" fwhm="0.0368042" res="10349.3" algo="Sum"/><pk mz="381.02508706" i="13864.8" sn="98.919" a="283.834" fwhm="0.0182835" res="20839.9" algo="Sum"/><pk mz="381.07902482" i="648.195" sn="4.62458" a="15.4773" fwhm="0.022968" res="16591.8" algo="Sum"/><pk mz="381.20430644" i="1640.32" sn="11.7042" a="46.466" fwhm="0.0342175" res="11140.6" algo="Sum"/><pk mz="381.23875619" i="961.557" sn="6.86231" a="31.272" fwhm="0.0364023" res="10472.9" algo="Sum"/><pk mz="381.29684248" i="2234.55" sn="15.9491" a="64.1649" fwhm="0.0221525" res="17212.4" algo="Sum"/><pk mz="381.33206879" i="616.446" sn="4.40026" a="14.7687" fwhm="0.0234174" res="16284.2" algo="Sum"/><pk mz="382.02803745" i="1757.8" sn="12.4625" a="39.1833" fwhm="0.0185386" res="20607.1" algo="Sum"/><pk mz="382.20737923" i="483.759" sn="3.42672" a="17.1907" fwhm="0.0327353" res="11675.7" algo="Sum"/><pk mz="382.29946916" i="574.593" sn="4.07175" a="15.6415" fwhm="0.0229594" res="16651.1" algo="Sum"/><pk mz="382.76504576" i="1215.17" sn="8.57551" a="26.367" fwhm="0.0196001" res="19528.7" algo="Sum"/><pk mz="382.88567763" i="580.671" sn="4.09636" a="14.9615" fwhm="0.0227882" res="16801.9" algo="Sum"/><pk mz="383.11582224" i="74143.1" sn="522.485" a="1407.17" fwhm="0.0168949" res="22676.4" algo="Sum"/><pk mz="383.22227104" i="50527.5" sn="356.058" a="1010.76" fwhm="0.0174123" res="22008.7" algo="Sum"/><pk mz="383.29090294" i="583.82" sn="4.11408" a="7.56475" fwhm="0.0154428" res="24820.1" algo="Sum"/><pk mz="383.30552435" i="457.42" sn="3.22336" a="8.11187" fwhm="0.0205646" res="18639.1" algo="Sum"/><pk mz="384.11902303" i="10084.3" sn="70.801" a="214.894" fwhm="0.0190282" res="20186.8" algo="Sum"/><pk mz="384.22543371" i="10910.9" sn="76.5897" a="240.303" fwhm="0.0189628" res="20262.1" algo="Sum"/><pk mz="384.76447459" i="724.95" sn="5.06778" a="19.7978" fwhm="0.02371" res="16227.9" algo="Sum"/><pk mz="384.80771186" i="544.948" sn="3.80941" a="11.7378" fwhm="0.0202668" res="18987.1" algo="Sum"/><pk mz="384.84475554" i="1940.7" sn="13.5663" a="42.9342" fwhm="0.0193079" res="19932" algo="Sum"/><pk mz="385.12173412" i="2691.72" sn="18.8077" a="70.2826" fwhm="0.0223671" res="17218.3" algo="Sum"/><pk mz="385.22309027" i="3614.87" sn="25.2539" a="115.609" fwhm="0.0336046" res="11463.4" algo="Sum"/><pk mz="385.27097945" i="577.383" sn="4.03353" a="10.6091" fwhm="0.0232239" res="16589.4" algo="Sum"/><pk mz="385.28975244" i="623.41" sn="4.35507" a="17.3081" fwhm="0.0273309" res="14097.2" algo="Sum"/><pk mz="386.17638688" i="467.328" sn="3.25632" a="11.6524" fwhm="0.0278711" res="13855.8" algo="Sum"/><pk mz="386.19980009" i="619.383" sn="4.31583" a="12.7071" fwhm="0.0310023" res="12457.1" algo="Sum"/><pk mz="386.22400932" i="783.016" sn="5.45601" a="28.1509" fwhm="0.0388028" res="9953.5" algo="Sum"/><pk mz="386.84249916" i="987.786" sn="6.85754" a="23.9451" fwhm="0.0202318" res="19120.5" algo="Sum"/><pk mz="386.89423783" i="821.107" sn="5.69995" a="20.2057" fwhm="0.0207233" res="18669.5" algo="Sum"/><pk mz="387.01296096" i="616.169" sn="4.27731" a="15.0098" fwhm="0.0208911" res="18525.2" algo="Sum"/><pk mz="387.15969407" i="842.524" sn="5.83722" a="21.0867" fwhm="0.0273428" res="14159.5" algo="Sum"/><pk mz="387.19688269" i="1281.45" sn="8.86821" a="35.0782" fwhm="0.0409917" res="9445.73" algo="Sum"/><pk mz="387.25027340" i="1046.38" sn="7.23044" a="31.2942" fwhm="0.0318853" res="12145.1" algo="Sum"/><pk mz="387.35978473" i="483.931" sn="3.33977" a="10.2475" fwhm="0.0190835" res="20298.2" algo="Sum"/><pk mz="388.35539277" i="608.901" sn="4.17678" a="14.8573" fwhm="0.0198452" res="19569.2" algo="Sum"/><pk mz="388.71119888" i="773.261" sn="5.29512" a="16.6699" fwhm="0.018315" res="21223.7" algo="Sum"/><pk mz="388.89100496" i="514.016" sn="3.5145" a="12.6368" fwhm="0.0223825" res="17374.8" algo="Sum"/><pk mz="389.17300873" i="1289.7" sn="8.7714" a="41.1671" fwhm="0.0342891" res="11349.8" algo="Sum"/><pk mz="389.20648650" i="1235.64" sn="8.40274" a="37.0875" fwhm="0.0418913" res="9290.86" algo="Sum"/><pk mz="389.23305251" i="1014.15" sn="6.89768" a="25.0936" fwhm="0.0350147" res="11116.3" algo="Sum"/><pk mz="389.26614919" i="887.889" sn="6.03977" a="25.7664" fwhm="0.0337443" res="11535.8" algo="Sum"/><pk mz="389.37489718" i="1463.87" sn="9.96074" a="34.0107" fwhm="0.0199684" res="19499.6" algo="Sum"/><pk mz="389.97331560" i="1179.52" sn="7.99038" a="28.7881" fwhm="0.0204137" res="19103.5" algo="Sum"/><pk mz="390.27632574" i="1070.92" sn="7.25366" a="28.3412" fwhm="0.0239541" res="16292.6" algo="Sum"/><pk mz="390.37806052" i="487.291" sn="3.30067" a="9.96477" fwhm="0.0194265" res="20095.1" algo="Sum"/><pk mz="390.70973093" i="611.557" sn="4.1375" a="15.0566" fwhm="0.0208988" res="18695.3" algo="Sum"/><pk mz="390.79671504" i="1677.6" sn="11.3185" a="39.8025" fwhm="0.0218278" res="17903.6" algo="Sum"/><pk mz="390.98476096" i="5125.96" sn="34.4403" a="133.164" fwhm="0.0231901" res="16860" algo="Sum"/><pk mz="391.18964806" i="1010.88" sn="6.78869" a="23.6187" fwhm="0.0264045" res="14815.3" algo="Sum"/><pk mz="391.21050174" i="979.967" sn="6.58182" a="29.8937" fwhm="0.0429042" res="9118.23" algo="Sum"/><pk mz="391.28003943" i="2347.21" sn="15.7637" a="57.1473" fwhm="0.027915" res="14016.8" algo="Sum"/><pk mz="391.31206027" i="475.03" sn="3.18941" a="9.62731" fwhm="0.0297394" res="13158" algo="Sum"/><pk mz="391.35409186" i="950.912" sn="6.38466" a="22.4376" fwhm="0.0207526" res="18858.1" algo="Sum"/><pk mz="391.77834168" i="510.415" sn="3.40764" a="12.0218" fwhm="0.020478" res="19131.7" algo="Sum"/><pk mz="391.98718690" i="733.531" sn="4.8931" a="19.0819" fwhm="0.0260128" res="15069" algo="Sum"/><pk mz="392.28806848" i="1337.95" sn="8.9211" a="38.2343" fwhm="0.0357641" res="10968.8" algo="Sum"/><pk mz="392.79383516" i="1982.41" sn="13.1426" a="47.2054" fwhm="0.0203979" res="19256.6" algo="Sum"/><pk mz="392.83875981" i="588.284" sn="3.89987" a="14.0485" fwhm="0.0227767" res="17247.4" algo="Sum"/><pk mz="392.90849985" i="502.617" sn="3.33195" a="17.0329" fwhm="0.0312393" res="12577.4" algo="Sum"/><pk mz="392.98434680" i="774.717" sn="5.13535" a="23.6081" fwhm="0.029745" res="13211.8" algo="Sum"/><pk mz="393.20732758" i="1259.36" sn="8.33734" a="45.6887" fwhm="0.0385613" res="10196.9" algo="Sum"/><pk mz="393.23660095" i="967.077" sn="6.40227" a="19.7566" fwhm="0.0248238" res="15841.1" algo="Sum"/><pk mz="393.29709658" i="33755.3" sn="223.452" a="709.502" fwhm="0.0186125" res="21130.8" algo="Sum"/><pk mz="393.36967099" i="840.901" sn="5.56693" a="19.7116" fwhm="0.0218902" res="17970.1" algo="Sum"/><pk mz="394.30037508" i="8496.99" sn="55.9599" a="190.998" fwhm="0.019628" res="20088.6" algo="Sum"/><pk mz="394.34581317" i="2786.31" sn="18.35" a="62.8209" fwhm="0.0210141" res="18765.8" algo="Sum"/><pk mz="394.79249198" i="1049.7" sn="6.89247" a="25.8733" fwhm="0.0228164" res="17303" algo="Sum"/><pk mz="394.83593279" i="560.676" sn="3.68149" a="12.9619" fwhm="0.0229839" res="17178.8" algo="Sum"/><pk mz="394.87374726" i="1685.28" sn="11.0654" a="47.0088" fwhm="0.0216469" res="18241.6" algo="Sum"/><pk mz="395.21635157" i="895.558" sn="5.8728" a="27.7147" fwhm="0.0358072" res="11037.4" algo="Sum"/><pk mz="395.25452993" i="834.994" sn="5.47591" a="27.6178" fwhm="0.0355679" res="11112.7" algo="Sum"/><pk mz="395.30274905" i="1760.34" sn="11.544" a="57.5135" fwhm="0.0312261" res="12659.4" algo="Sum"/><pk mz="395.34933882" i="1013.32" sn="6.64522" a="23.5938" fwhm="0.0217202" res="18201.9" algo="Sum"/><pk mz="396.74302175" i="958.95" sn="6.24251" a="24.1583" fwhm="0.019892" res="19944.9" algo="Sum"/><pk mz="396.87466689" i="513.361" sn="3.34308" a="19.7167" fwhm="0.0430388" res="9221.32" algo="Sum"/><pk mz="396.92317676" i="1208.14" sn="7.86755" a="28.6306" fwhm="0.0206562" res="19215.7" algo="Sum"/><pk mz="396.99616742" i="11704.4" sn="76.2209" a="284.122" fwhm="0.0215205" res="18447.3" algo="Sum"/><pk mz="397.18189079" i="835.407" sn="5.42762" a="30.5181" fwhm="0.034112" res="11643.5" algo="Sum"/><pk mz="397.23614109" i="1943.52" sn="12.6225" a="58.0516" fwhm="0.027064" res="14677.7" algo="Sum"/><pk mz="397.26889686" i="990.408" sn="6.43199" a="25.2475" fwhm="0.0271871" res="14612.4" algo="Sum"/><pk mz="397.99919480" i="1466.39" sn="9.50336" a="42.8483" fwhm="0.024073" res="16533" algo="Sum"/><pk mz="398.23777477" i="539.893" sn="3.48976" a="18.0227" fwhm="0.0356981" res="11155.7" algo="Sum"/><pk mz="398.26710393" i="439.673" sn="2.84198" a="13.0174" fwhm="0.0310791" res="12814.6" algo="Sum"/><pk mz="398.76068933" i="2250.32" sn="14.5093" a="48.254" fwhm="0.0228784" res="17429.6" algo="Sum"/><pk mz="398.91984293" i="505.645" sn="3.25784" a="12.8442" fwhm="0.0272217" res="14654.5" algo="Sum"/><pk mz="398.99743144" i="965.959" sn="6.21408" a="31.8456" fwhm="0.0232288" res="17176.9" algo="Sum"/><pk mz="399.08944250" i="14390.6" sn="92.5167" a="312.882" fwhm="0.0189465" res="21064" algo="Sum"/><pk mz="399.19804802" i="17724.6" sn="113.942" a="305.517" fwhm="0.0155772" res="25627" algo="Sum"/><pk mz="399.21478221" i="19579.8" sn="125.868" a="481.466" fwhm="0.0262707" res="15196.2" algo="Sum"/><pk mz="399.26176840" i="1758.97" sn="11.3075" a="46.4788" fwhm="0.0292531" res="13648.5" algo="Sum"/><pk mz="399.30755079" i="562.561" sn="3.61642" a="13.3821" fwhm="0.0345054" res="11572.3" algo="Sum"/><pk mz="399.77293162" i="1143.71" sn="7.33995" a="29.1681" fwhm="0.0230229" res="17364.2" algo="Sum"/><pk mz="400.09265529" i="2121.86" sn="13.5795" a="49.0076" fwhm="0.020333" res="19677" algo="Sum"/><pk mz="400.20289934" i="4013.98" sn="25.6837" a="76.3406" fwhm="0.021712" res="18432.4" algo="Sum"/><pk mz="400.21779728" i="4524.5" sn="28.9522" a="103.693" fwhm="0.0264005" res="15159.5" algo="Sum"/><pk mz="400.27521633" i="702.984" sn="4.49871" a="22.0396" fwhm="0.0292736" res="13673.6" algo="Sum"/><pk mz="400.34102286" i="1163.73" sn="7.44799" a="29.4102" fwhm="0.020135" res="19882.9" algo="Sum"/><pk mz="400.73857866" i="1002.62" sn="6.40394" a="24.6073" fwhm="0.0213914" res="18733.6" algo="Sum"/><pk mz="400.78186574" i="831.825" sn="5.30978" a="19.1526" fwhm="0.0207187" res="19344" algo="Sum"/><pk mz="400.82646718" i="2702.06" sn="17.229" a="62.917" fwhm="0.0197367" res="20308.7" algo="Sum"/><pk mz="401.08976987" i="1564.87" sn="9.96157" a="38.8034" fwhm="0.0214876" res="18666.1" algo="Sum"/><pk mz="401.19741286" i="2784.89" sn="17.7221" a="131.582" fwhm="0.0446168" res="8992.07" algo="Sum"/><pk mz="401.26670444" i="662.684" sn="4.21745" a="14.449" fwhm="0.0316013" res="12697.8" algo="Sum"/><pk mz="401.34265552" i="482.454" sn="3.07039" a="12.3084" fwhm="0.0259302" res="15477.8" algo="Sum"/><pk mz="401.77022950" i="517.945" sn="3.28282" a="15.0034" fwhm="0.024254" res="16565.1" algo="Sum"/><pk mz="402.19876639" i="706.407" sn="4.45978" a="16.6416" fwhm="0.0313071" res="12846.9" algo="Sum"/><pk mz="402.27006284" i="467.7" sn="2.9529" a="11.9054" fwhm="0.0258866" res="15539.7" algo="Sum"/><pk mz="402.35684449" i="1027.42" sn="6.48727" a="28.636" fwhm="0.0216041" res="18624.1" algo="Sum"/><pk mz="402.77425859" i="603.358" sn="3.7907" a="17.8618" fwhm="0.0286013" res="14082.4" algo="Sum"/><pk mz="402.82336590" i="2488.32" sn="15.6318" a="52.9616" fwhm="0.0191728" res="21010.2" algo="Sum"/><pk mz="402.86813306" i="866.418" sn="5.44291" a="22.3981" fwhm="0.0211615" res="19037.8" algo="Sum"/><pk mz="403.00709842" i="4598.76" sn="28.8722" a="105.772" fwhm="0.0189651" res="21249.9" algo="Sum"/><pk mz="403.19188795" i="634.962" sn="3.98648" a="18.3838" fwhm="0.0390276" res="10330.9" algo="Sum"/><pk mz="403.21641366" i="670.987" sn="4.2128" a="23.9406" fwhm="0.0514767" res="7832.99" algo="Sum"/><pk mz="403.25336560" i="697.544" sn="4.37954" a="19.5236" fwhm="0.0395693" res="10191.1" algo="Sum"/><pk mz="403.27175161" i="610.632" sn="3.83386" a="15.8224" fwhm="0.043699" res="9228.4" algo="Sum"/><pk mz="403.35828260" i="484.705" sn="3.04322" a="11.1545" fwhm="0.024016" res="16795.4" algo="Sum"/><pk mz="403.39032233" i="1336.82" sn="8.3932" a="28.6174" fwhm="0.0198855" res="20285.7" algo="Sum"/><pk mz="404.01049627" i="584.956" sn="3.65441" a="18.5736" fwhm="0.0224614" res="17986.9" algo="Sum"/><pk mz="404.68531613" i="578.176" sn="3.59764" a="12.4127" fwhm="0.0192938" res="20974.9" algo="Sum"/><pk mz="404.78697761" i="468.287" sn="2.91341" a="10.2353" fwhm="0.0218327" res="18540.4" algo="Sum"/><pk mz="404.82265229" i="854.052" sn="5.31342" a="27.8321" fwhm="0.0340218" res="11898.9" algo="Sum"/><pk mz="404.86477519" i="653.248" sn="4.06379" a="15.7416" fwhm="0.0270297" res="14978.5" algo="Sum"/><pk mz="405.09794716" i="755.209" sn="4.69476" a="23.8998" fwhm="0.0211672" res="19138" algo="Sum"/><pk mz="405.16946503" i="505.386" sn="3.1412" a="15.6652" fwhm="0.030028" res="13493" algo="Sum"/><pk mz="405.22387438" i="821.394" sn="5.10514" a="21.4427" fwhm="0.0386436" res="10486.2" algo="Sum"/><pk mz="405.26444839" i="1080.38" sn="6.71496" a="48.9508" fwhm="0.0459241" res="8824.65" algo="Sum"/><pk mz="405.33446121" i="715.867" sn="4.44943" a="20.8731" fwhm="0.0296547" res="13668.5" algo="Sum"/><pk mz="405.94700379" i="641.541" sn="3.97964" a="18.4919" fwhm="0.0232022" res="17496.1" algo="Sum"/><pk mz="406.25850577" i="597.45" sn="3.69881" a="24.545" fwhm="0.0489641" res="8297.07" algo="Sum"/><pk mz="406.68247026" i="507.875" sn="3.13258" a="10.8856" fwhm="0.0192093" res="21171.2" algo="Sum"/><pk mz="406.77187978" i="1853.14" sn="11.4336" a="44.3575" fwhm="0.0200155" res="20322.8" algo="Sum"/><pk mz="406.95288503" i="1757.69" sn="10.8475" a="43.5225" fwhm="0.0205743" res="19779.6" algo="Sum"/><pk mz="407.25519568" i="998.57" sn="6.14192" a="26.0782" fwhm="0.0319037" res="12765.1" algo="Sum"/><pk mz="407.27631528" i="917.778" sn="5.64283" a="34.4314" fwhm="0.0528958" res="7699.59" algo="Sum"/><pk mz="407.31416181" i="620.465" sn="3.81122" a="13.405" fwhm="0.0318389" res="12793" algo="Sum"/><pk mz="407.34866946" i="639.416" sn="3.92554" a="18.3251" fwhm="0.0337372" res="12074.2" algo="Sum"/><pk mz="408.28697696" i="705.743" sn="4.30934" a="21.6962" fwhm="0.0423676" res="9636.78" algo="Sum"/><pk mz="408.76952048" i="2774.94" sn="16.9238" a="66.5962" fwhm="0.0206889" res="19757.9" algo="Sum"/><pk mz="409.18360109" i="749.333" sn="4.55367" a="30.2425" fwhm="0.031517" res="12983" algo="Sum"/><pk mz="409.27082146" i="11372.7" sn="69.1396" a="284.78" fwhm="0.0206596" res="19810.2" algo="Sum"/><pk mz="409.34317602" i="1711.93" sn="10.4056" a="54.3881" fwhm="0.0256281" res="15972.4" algo="Sum"/><pk mz="410.27425484" i="3007.33" sn="18.2136" a="78.3501" fwhm="0.0211716" res="19378.5" algo="Sum"/><pk mz="410.34540626" i="541.416" sn="3.27904" a="18.1684" fwhm="0.0248613" res="16505.4" algo="Sum"/><pk mz="410.76393010" i="2434.05" sn="14.7181" a="59.4493" fwhm="0.0205825" res="19957" algo="Sum"/><pk mz="410.85516758" i="3455.46" sn="20.8772" a="75.3384" fwhm="0.020308" res="20231.2" algo="Sum"/><pk mz="410.98117352" i="487.348" sn="2.93461" a="13.1978" fwhm="0.0249924" res="16444.2" algo="Sum"/><pk mz="411.26267432" i="2331.97" sn="14.0448" a="95.3804" fwhm="0.0381357" res="10784.2" algo="Sum"/><pk mz="411.76991993" i="872.341" sn="5.24255" a="22.343" fwhm="0.0218396" res="18854.3" algo="Sum"/><pk mz="412.27108776" i="914.798" sn="5.48958" a="30.4676" fwhm="0.0323301" res="12751.9" algo="Sum"/><pk mz="412.71729236" i="555.66" sn="3.32621" a="14.3619" fwhm="0.0206136" res="20021.6" algo="Sum"/><pk mz="412.77675833" i="1502.91" sn="8.98267" a="39.6541" fwhm="0.0231409" res="17837.6" algo="Sum"/><pk mz="412.85293012" i="2133.11" sn="12.7421" a="49.9108" fwhm="0.0201961" res="20442.2" algo="Sum"/><pk mz="412.89675350" i="1146.93" sn="6.85117" a="28.6322" fwhm="0.0214447" res="19254.1" algo="Sum"/><pk mz="412.96849811" i="3847.92" sn="22.9828" a="109.232" fwhm="0.024196" res="17067.7" algo="Sum"/><pk mz="413.17943741" i="1444" sn="8.61522" a="37.2597" fwhm="0.0268493" res="15388.8" algo="Sum"/><pk mz="413.23104950" i="1349.27" sn="8.04882" a="40.9561" fwhm="0.0353263" res="11697.6" algo="Sum"/><pk mz="413.26586245" i="10639.9" sn="63.4721" a="267.189" fwhm="0.0212206" res="19474.7" algo="Sum"/><pk mz="413.31640845" i="599.999" sn="3.57935" a="13.1921" fwhm="0.0274751" res="15043.3" algo="Sum"/><pk mz="413.77461455" i="517.829" sn="3.0826" a="11.163" fwhm="0.0241652" res="17122.8" algo="Sum"/><pk mz="413.78685142" i="558.521" sn="3.32484" a="12.453" fwhm="0.0246168" res="16809.1" algo="Sum"/><pk mz="413.97139711" i="554.844" sn="3.30066" a="20.9859" fwhm="0.0282021" res="14678.7" algo="Sum"/><pk mz="414.23414976" i="453.474" sn="2.69632" a="8.82244" fwhm="0.0268576" res="15423.3" algo="Sum"/><pk mz="414.26927733" i="3009.32" sn="17.8932" a="82.2808" fwhm="0.0219666" res="18859.1" algo="Sum"/><pk mz="414.71433581" i="975.034" sn="5.77932" a="24.1652" fwhm="0.0197143" res="21036.2" algo="Sum"/><pk mz="414.77501605" i="492.177" sn="2.91786" a="13.4608" fwhm="0.0321056" res="12919.1" algo="Sum"/><pk mz="414.86257518" i="762.263" sn="4.51955" a="30.0273" fwhm="0.0429674" res="9655.3" algo="Sum"/><pk mz="414.89299788" i="519.199" sn="3.07888" a="15.6753" fwhm="0.0288226" res="14394.7" algo="Sum"/><pk mz="414.96932087" i="623.746" sn="3.69794" a="20.535" fwhm="0.0364392" res="11388" algo="Sum"/><pk mz="415.19226957" i="15176.5" sn="89.9186" a="395.211" fwhm="0.021305" res="19488" algo="Sum"/><pk mz="415.27921459" i="1420.65" sn="8.41749" a="54.4126" fwhm="0.0316072" res="13138.7" algo="Sum"/><pk mz="416.19553957" i="3432.06" sn="20.2426" a="91.3395" fwhm="0.0223298" res="18638.6" algo="Sum"/><pk mz="416.28363404" i="535.856" sn="3.15969" a="17.9555" fwhm="0.0327349" res="12716.8" algo="Sum"/><pk mz="416.71228693" i="658.477" sn="3.86803" a="17.8471" fwhm="0.0216919" res="19210.5" algo="Sum"/><pk mz="416.80012009" i="2987.05" sn="17.548" a="74.9474" fwhm="0.0205857" res="20247.1" algo="Sum"/><pk mz="416.90473811" i="444.357" sn="2.61033" a="15.9615" fwhm="0.0336491" res="12389.8" algo="Sum"/><pk mz="417.00200724" i="3534.39" sn="20.7628" a="90.8221" fwhm="0.0202288" res="20614.3" algo="Sum"/><pk mz="417.19098494" i="2169.78" sn="12.7375" a="70.0797" fwhm="0.0259405" res="16082.6" algo="Sum"/><pk mz="417.27838931" i="560.469" sn="3.28692" a="32.3766" fwhm="0.0712541" res="5856.2" algo="Sum"/><pk mz="417.40604373" i="1372.95" sn="8.04726" a="31.4444" fwhm="0.0208343" res="20034.5" algo="Sum"/><pk mz="418.00398395" i="486.496" sn="2.84688" a="12.6694" fwhm="0.0225495" res="18537.2" algo="Sum"/><pk mz="418.19382688" i="525.292" sn="3.06653" a="15.5708" fwhm="0.031147" res="13426.4" algo="Sum"/><pk mz="418.40947518" i="450.878" sn="2.62783" a="10.7142" fwhm="0.0207719" res="20143.1" algo="Sum"/><pk mz="418.79757817" i="2953.04" sn="17.1857" a="68.7736" fwhm="0.0201202" res="20814.7" algo="Sum"/><pk mz="418.84072721" i="541.629" sn="3.15211" a="14.3812" fwhm="0.0283886" res="14753.8" algo="Sum"/><pk mz="418.98179071" i="3173.02" sn="18.469" a="79.5152" fwhm="0.0279845" res="14971.9" algo="Sum"/><pk mz="419.24043199" i="774.626" sn="4.50112" a="31.5532" fwhm="0.0461374" res="9086.78" algo="Sum"/><pk mz="419.28652719" i="709.537" sn="4.1221" a="25.1701" fwhm="0.0484545" res="8653.2" algo="Sum"/><pk mz="419.31253006" i="729.631" sn="4.23884" a="19.1459" fwhm="0.0400386" res="10472.7" algo="Sum"/><pk mz="419.34920713" i="583.002" sn="3.38698" a="15.4201" fwhm="0.0343833" res="12196.3" algo="Sum"/><pk mz="419.38452399" i="753.263" sn="4.37613" a="18.1517" fwhm="0.0237716" res="17642.3" algo="Sum"/><pk mz="420.79549817" i="1215.47" sn="7.02423" a="40.8579" fwhm="0.0289809" res="14519.8" algo="Sum"/><pk mz="420.88428064" i="3999.85" sn="23.0886" a="90.5059" fwhm="0.0200537" res="20987.9" algo="Sum"/><pk mz="420.97427599" i="479.752" sn="2.76725" a="17.6855" fwhm="0.0449665" res="9361.95" algo="Sum"/><pk mz="421.20097205" i="498.672" sn="2.87641" a="13.915" fwhm="0.0311669" res="13514.4" algo="Sum"/><pk mz="421.24894437" i="757.217" sn="4.36774" a="24.0448" fwhm="0.0407293" res="10342.7" algo="Sum"/><pk mz="421.30801091" i="664.111" sn="3.83122" a="21.8756" fwhm="0.0335589" res="12554.3" algo="Sum"/><pk mz="421.33010443" i="689.166" sn="3.97569" a="17.0598" fwhm="0.0364297" res="11565.6" algo="Sum"/><pk mz="421.36231221" i="635.236" sn="3.66484" a="15.0068" fwhm="0.026147" res="16115.2" algo="Sum"/><pk mz="421.39990891" i="589.038" sn="3.39834" a="14.0295" fwhm="0.0189789" res="22203.7" algo="Sum"/><pk mz="422.74902254" i="1162.64" sn="6.6501" a="39.2883" fwhm="0.0330499" res="12791.2" algo="Sum"/><pk mz="422.79522403" i="445.973" sn="2.55021" a="16.483" fwhm="0.0406254" res="10407.2" algo="Sum"/><pk mz="422.88205537" i="1490.5" sn="8.5204" a="38.3384" fwhm="0.0227697" res="18572.1" algo="Sum"/><pk mz="422.92558226" i="1103.22" sn="6.30567" a="28.4629" fwhm="0.022301" res="18964.4" algo="Sum"/><pk mz="423.26391362" i="875.683" sn="5.0014" a="27.8829" fwhm="0.0411828" res="10277.7" algo="Sum"/><pk mz="423.32338697" i="781.419" sn="4.4633" a="26.936" fwhm="0.0369756" res="11448.7" algo="Sum"/><pk mz="423.77093443" i="461.538" sn="2.62416" a="14.6643" fwhm="0.0233704" res="18132.8" algo="Sum"/><pk mz="424.27920028" i="584.197" sn="3.31441" a="20.0702" fwhm="0.0416101" res="10196.5" algo="Sum"/><pk mz="424.34113520" i="1499.43" sn="8.50671" a="45.0971" fwhm="0.0229228" res="18511.8" algo="Sum"/><pk mz="424.74297000" i="1446.54" sn="8.18561" a="31.8418" fwhm="0.0214501" res="19801.5" algo="Sum"/><pk mz="424.77818362" i="1019.83" sn="5.77097" a="24.8113" fwhm="0.0303353" res="14002.8" algo="Sum"/><pk mz="424.89608416" i="856.626" sn="4.8459" a="30.8658" fwhm="0.0318774" res="13329.1" algo="Sum"/><pk mz="425.21551582" i="590.232" sn="3.33594" a="19.85" fwhm="0.0370853" res="11465.9" algo="Sum"/><pk mz="425.28167762" i="1031.17" sn="5.82809" a="37.1003" fwhm="0.0353217" res="12040.2" algo="Sum"/><pk mz="425.31594600" i="1339.28" sn="7.56925" a="37.3482" fwhm="0.0314549" res="13521.4" algo="Sum"/><pk mz="425.33823745" i="968.133" sn="5.47201" a="26.5981" fwhm="0.0301211" res="14121" algo="Sum"/><pk mz="425.77836405" i="461.873" sn="2.60444" a="18.5028" fwhm="0.039407" res="10804.7" algo="Sum"/><pk mz="426.28529553" i="469.303" sn="2.63947" a="18.6233" fwhm="0.0457246" res="9322.88" algo="Sum"/><pk mz="426.31953599" i="693.576" sn="3.90083" a="16.1261" fwhm="0.0275904" res="15451.7" algo="Sum"/><pk mz="426.35657365" i="1532.92" sn="8.62047" a="39.4929" fwhm="0.0209076" res="20392.4" algo="Sum"/><pk mz="426.74067717" i="877.404" sn="4.92257" a="22.7506" fwhm="0.021956" res="19436.2" algo="Sum"/><pk mz="426.78938283" i="626.721" sn="3.51627" a="17.3877" fwhm="0.0321054" res="13293.4" algo="Sum"/><pk mz="426.82905639" i="3375.54" sn="18.9396" a="81.4057" fwhm="0.0206957" res="20624" algo="Sum"/><pk mz="427.15622901" i="467.041" sn="2.62007" a="14.2549" fwhm="0.0283972" res="15042.2" algo="Sum"/><pk mz="427.24368385" i="831.332" sn="4.66338" a="23.4386" fwhm="0.0382175" res="11179.3" algo="Sum"/><pk mz="427.27853319" i="520.414" sn="2.91928" a="14.9591" fwhm="0.0212629" res="20095.1" algo="Sum"/><pk mz="427.35692455" i="1005.8" sn="5.63658" a="27.3549" fwhm="0.0255452" res="16729.4" algo="Sum"/><pk mz="428.37079790" i="830.518" sn="4.62807" a="24.6948" fwhm="0.0255898" res="16739.9" algo="Sum"/><pk mz="428.78960337" i="448.626" sn="2.49824" a="11.5107" fwhm="0.0296984" res="14438.1" algo="Sum"/><pk mz="428.82671289" i="2312.93" sn="12.8792" a="56.4499" fwhm="0.0211163" res="20307.8" algo="Sum"/><pk mz="428.87099928" i="507.678" sn="2.82693" a="14.463" fwhm="0.0319655" res="13416.7" algo="Sum"/><pk mz="428.93840853" i="664.425" sn="3.6992" a="21.4537" fwhm="0.0337044" res="12726.5" algo="Sum"/><pk mz="428.99742995" i="812.854" sn="4.52565" a="25.817" fwhm="0.0253725" res="16908" algo="Sum"/><pk mz="429.15452474" i="617.321" sn="3.42947" a="20.8826" fwhm="0.0239504" res="17918.5" algo="Sum"/><pk mz="429.23917197" i="5613.37" sn="31.1199" a="152.024" fwhm="0.0227068" res="18903.6" algo="Sum"/><pk mz="429.29793050" i="496.012" sn="2.75004" a="5.88866" fwhm="0.0122574" res="35023.6" algo="Sum"/><pk mz="429.31782244" i="777.694" sn="4.31183" a="22.5487" fwhm="0.0305595" res="14048.6" algo="Sum"/><pk mz="429.37234389" i="2591.68" sn="14.3728" a="59.3932" fwhm="0.0205597" res="20884.2" algo="Sum"/><pk mz="429.40208045" i="490.815" sn="2.72214" a="10.7772" fwhm="0.0196677" res="21832.8" algo="Sum"/><pk mz="430.24278729" i="1471.34" sn="8.12666" a="41.3957" fwhm="0.0238714" res="18023.4" algo="Sum"/><pk mz="430.37931775" i="1449.51" sn="8.00505" a="41.1902" fwhm="0.0236736" res="18179.7" algo="Sum"/><pk mz="430.69168152" i="538.912" sn="2.9746" a="15.5743" fwhm="0.0259785" res="16578.8" algo="Sum"/><pk mz="430.82693995" i="712.701" sn="3.93245" a="28.8208" fwhm="0.0377832" res="11402.6" algo="Sum"/><pk mz="430.91331338" i="3578.23" sn="19.7379" a="86.574" fwhm="0.0212496" res="20278.7" algo="Sum"/><pk mz="431.16973993" i="2709.86" sn="14.9033" a="97.7053" fwhm="0.0332113" res="12982.6" algo="Sum"/><pk mz="431.23991439" i="1659.01" sn="9.12351" a="53.3419" fwhm="0.0285174" res="15122" algo="Sum"/><pk mz="431.27419911" i="809.454" sn="4.45164" a="23.5344" fwhm="0.0366781" res="11758.4" algo="Sum"/><pk mz="431.31238772" i="592.517" sn="3.25899" a="16.7129" fwhm="0.033998" res="12686.4" algo="Sum"/><pk mz="431.38475419" i="603.605" sn="3.32117" a="15.2887" fwhm="0.0258213" res="16706.5" algo="Sum"/><pk mz="431.42139718" i="1041.13" sn="5.72819" a="25.0636" fwhm="0.0234517" res="18396.2" algo="Sum"/><pk mz="432.17271463" i="789.683" sn="4.32926" a="18.2" fwhm="0.0244085" res="17705.9" algo="Sum"/><pk mz="432.24312219" i="488.581" sn="2.678" a="16.3498" fwhm="0.0265219" res="16297.6" algo="Sum"/><pk mz="432.68981278" i="509.39" sn="2.79118" a="14.1057" fwhm="0.0219881" res="19678.4" algo="Sum"/><pk mz="432.77478610" i="1615.24" sn="8.84257" a="38.1649" fwhm="0.020481" res="21130.6" algo="Sum"/><pk mz="432.97205462" i="2934.47" sn="16.0235" a="78.7397" fwhm="0.0244431" res="17713.5" algo="Sum"/><pk mz="433.16824375" i="636.988" sn="3.47798" a="31.3962" fwhm="0.0375049" res="11549.6" algo="Sum"/><pk mz="433.25120525" i="551.201" sn="3.00883" a="15.3533" fwhm="0.041046" res="10555.3" algo="Sum"/><pk mz="433.28496650" i="535.494" sn="2.923" a="8.93781" fwhm="0.0246284" res="17592.9" algo="Sum"/><pk mz="433.29957548" i="475.931" sn="2.59781" a="10.3505" fwhm="0.0277728" res="15601.6" algo="Sum"/><pk mz="433.36820985" i="575.749" sn="3.14307" a="23.7446" fwhm="0.0359125" res="12067.3" algo="Sum"/><pk mz="434.77181987" i="1657.83" sn="9.01477" a="43.3156" fwhm="0.0215209" res="20202.4" algo="Sum"/><pk mz="434.82273322" i="640.931" sn="3.4858" a="18.3957" fwhm="0.0285828" res="15212.8" algo="Sum"/><pk mz="434.89936629" i="647.288" sn="3.52007" a="18.3107" fwhm="0.0289201" res="15038" algo="Sum"/><pk mz="434.96550251" i="1523.35" sn="8.28405" a="62.1159" fwhm="0.0364365" res="11937.6" algo="Sum"/><pk mz="435.21628463" i="691.935" sn="3.75767" a="25.417" fwhm="0.0345782" res="12586.4" algo="Sum"/><pk mz="435.25756191" i="550.021" sn="2.98691" a="14.122" fwhm="0.0370266" res="11755.3" algo="Sum"/><pk mz="435.28397352" i="592.404" sn="3.21707" a="13.0431" fwhm="0.0329135" res="13225.1" algo="Sum"/><pk mz="435.30559647" i="603.56" sn="3.27765" a="8.83749" fwhm="0.0164571" res="26450.9" algo="Sum"/><pk mz="435.31797910" i="575.951" sn="3.12772" a="12.9055" fwhm="0.0283171" res="15373" algo="Sum"/><pk mz="435.34863029" i="510.392" sn="2.7717" a="12.9893" fwhm="0.0370306" res="11756.5" algo="Sum"/><pk mz="435.37796401" i="497.671" sn="2.70225" a="14.0433" fwhm="0.0330136" res="13187.8" algo="Sum"/><pk mz="436.77154828" i="836.301" sn="4.52212" a="25.0918" fwhm="0.0272503" res="16028.1" algo="Sum"/><pk mz="436.82054292" i="661.972" sn="3.57948" a="16.6976" fwhm="0.0274135" res="15934.5" algo="Sum"/><pk mz="436.85832348" i="3614.38" sn="19.544" a="84.6659" fwhm="0.0213522" res="20459.6" algo="Sum"/><pk mz="436.96121685" i="615.273" sn="3.32709" a="28.6581" fwhm="0.0428986" res="10185.9" algo="Sum"/><pk mz="437.18688389" i="663.046" sn="3.58259" a="21.4175" fwhm="0.0336706" res="12984.2" algo="Sum"/><pk mz="437.23454504" i="1013.56" sn="5.47671" a="35.9926" fwhm="0.0327211" res="13362.5" algo="Sum"/><pk mz="437.29045867" i="619.967" sn="3.35067" a="26.8931" fwhm="0.0557277" res="7846.92" algo="Sum"/><pk mz="437.33621833" i="700.707" sn="3.78691" a="22.5582" fwhm="0.0410074" res="10664.8" algo="Sum"/><pk mz="438.72269377" i="545.984" sn="2.93642" a="15.8249" fwhm="0.0257675" res="17026.2" algo="Sum"/><pk mz="438.85492614" i="1706.08" sn="9.16551" a="47.1489" fwhm="0.0231095" res="18990.2" algo="Sum"/><pk mz="438.89845270" i="452.935" sn="2.43328" a="13.0774" fwhm="0.0342897" res="12799.7" algo="Sum"/><pk mz="438.94842709" i="498.369" sn="2.67736" a="11.3054" fwhm="0.0269935" res="16261.3" algo="Sum"/><pk mz="438.98313348" i="5826.97" sn="31.304" a="138.711" fwhm="0.0207772" res="21128.1" algo="Sum"/><pk mz="439.24440000" i="504.261" sn="2.70673" a="19.6979" fwhm="0.0465819" res="9429.5" algo="Sum"/><pk mz="439.29506157" i="588.435" sn="3.15863" a="13.3316" fwhm="0.028932" res="15183.7" algo="Sum"/><pk mz="439.98570306" i="788.164" sn="4.22099" a="24.1131" fwhm="0.0232399" res="18932.3" algo="Sum"/><pk mz="440.71996423" i="826.194" sn="4.4006" a="21.2998" fwhm="0.0238516" res="18477.6" algo="Sum"/><pk mz="440.76862008" i="442.004" sn="2.35394" a="16.8509" fwhm="0.0300374" res="14674" algo="Sum"/><pk mz="440.86686719" i="648.69" sn="3.45501" a="26.0529" fwhm="0.0407011" res="10831.8" algo="Sum"/><pk mz="440.98079143" i="1985.81" sn="10.5626" a="50.0285" fwhm="0.0237133" res="18596.4" algo="Sum"/><pk mz="441.25983395" i="521.029" sn="2.76662" a="21.4799" fwhm="0.0414957" res="10633.9" algo="Sum"/><pk mz="441.29702322" i="2235.47" sn="11.8702" a="60.2092" fwhm="0.0246333" res="17914.7" algo="Sum"/><pk mz="442.30023725" i="679.509" sn="3.5928" a="20.8234" fwhm="0.0282341" res="15665.5" algo="Sum"/><pk mz="442.71875314" i="617.173" sn="3.25936" a="16.8123" fwhm="0.0253353" res="17474.4" algo="Sum"/><pk mz="442.76618635" i="726.829" sn="3.83741" a="17.3434" fwhm="0.0257774" res="17176.6" algo="Sum"/><pk mz="442.80268569" i="1590.22" sn="8.39199" a="39.6803" fwhm="0.0227519" res="19462.2" algo="Sum"/><pk mz="442.99348391" i="456.576" sn="2.40477" a="16.4448" fwhm="0.0293954" res="15070.2" algo="Sum"/><pk mz="443.22294507" i="677.729" sn="3.56901" a="40.5289" fwhm="0.0535882" res="8270.9" algo="Sum"/><pk mz="443.30721218" i="567.955" sn="2.99221" a="17.1121" fwhm="0.0308339" res="14377.2" algo="Sum"/><pk mz="443.33125531" i="765.246" sn="4.03212" a="23.2053" fwhm="0.0351706" res="12605.2" algo="Sum"/><pk mz="444.76256809" i="561.191" sn="2.93554" a="14.4316" fwhm="0.0290253" res="15323.3" algo="Sum"/><pk mz="444.79995895" i="1284.86" sn="6.72191" a="31.3162" fwhm="0.0223079" res="19939.1" algo="Sum"/><pk mz="444.85133231" i="1007.95" sn="5.27334" a="27.2252" fwhm="0.0230799" res="19274.4" algo="Sum"/><pk mz="444.92769087" i="755.906" sn="3.95435" a="24.6703" fwhm="0.0264373" res="16829.5" algo="Sum"/><pk mz="445.20025152" i="588.01" sn="3.0732" a="25.597" fwhm="0.0539072" res="8258.65" algo="Sum"/><pk mz="445.22686651" i="442.636" sn="2.31352" a="6.76328" fwhm="0.0166438" res="26750.3" algo="Sum"/><pk mz="445.25306229" i="451.684" sn="2.36081" a="12.7278" fwhm="0.0398267" res="11179.8" algo="Sum"/><pk mz="445.30109817" i="552.203" sn="2.88619" a="17.9931" fwhm="0.0479924" res="9278.57" algo="Sum"/><pk mz="445.33587105" i="588.294" sn="3.07483" a="15.454" fwhm="0.0333926" res="13336.4" algo="Sum"/><pk mz="445.36635198" i="1007.81" sn="5.26753" a="29.3043" fwhm="0.0340082" res="13095.9" algo="Sum"/><pk mz="445.43673234" i="1228.83" sn="6.42232" a="28.4887" fwhm="0.0211498" res="21061" algo="Sum"/><pk mz="446.66899281" i="508.892" sn="2.6408" a="12.8701" fwhm="0.0225339" res="19822.1" algo="Sum"/><pk mz="446.79929931" i="504.066" sn="2.61575" a="17.7228" fwhm="0.0403604" res="11070.2" algo="Sum"/><pk mz="446.84957133" i="862.887" sn="4.47768" a="20.1519" fwhm="0.0242201" res="18449.5" algo="Sum"/><pk mz="446.88696561" i="3120.18" sn="16.1907" a="86.0261" fwhm="0.0222604" res="20075.4" algo="Sum"/><pk mz="447.17483567" i="547.305" sn="2.83856" a="26.3263" fwhm="0.0567049" res="7886" algo="Sum"/><pk mz="447.21364812" i="446.261" sn="2.3145" a="12.5467" fwhm="0.0254231" res="17590.9" algo="Sum"/><pk mz="447.28780500" i="488.254" sn="2.5323" a="10.732" fwhm="0.0333644" res="13406.1" algo="Sum"/><pk mz="447.32326560" i="538.302" sn="2.79144" a="10.8354" fwhm="0.0333654" res="13406.8" algo="Sum"/><pk mz="447.35433685" i="693.577" sn="3.59691" a="24.0453" fwhm="0.0318394" res="14050.4" algo="Sum"/><pk mz="447.41487575" i="521.107" sn="2.7012" a="15.4471" fwhm="0.0357086" res="12529.6" algo="Sum"/><pk mz="448.66608064" i="479.671" sn="2.47451" a="12.8692" fwhm="0.0242007" res="18539.4" algo="Sum"/><pk mz="448.75328860" i="828.269" sn="4.27306" a="23.2114" fwhm="0.0260218" res="17245.3" algo="Sum"/><pk mz="448.88679979" i="521.897" sn="2.69332" a="18.7324" fwhm="0.0451755" res="9936.52" algo="Sum"/><pk mz="448.94268557" i="987.795" sn="5.09788" a="32.4946" fwhm="0.0280964" res="15978.6" algo="Sum"/><pk mz="449.01125627" i="681.739" sn="3.51836" a="20.2473" fwhm="0.0241239" res="18612.7" algo="Sum"/><pk mz="449.28660164" i="760.541" sn="3.91972" a="29.8749" fwhm="0.0505311" res="8891.28" algo="Sum"/><pk mz="449.35621402" i="742.605" sn="3.82231" a="23.184" fwhm="0.0280072" res="16044.3" algo="Sum"/><pk mz="449.43124167" i="449.09" sn="2.31175" a="11.4498" fwhm="0.0231783" res="19390.2" algo="Sum"/><pk mz="450.74966027" i="1092.87" sn="5.61916" a="28.6405" fwhm="0.0248074" res="18169.9" algo="Sum"/><pk mz="450.79841867" i="725.065" sn="3.72767" a="22.1551" fwhm="0.0267806" res="16833" algo="Sum"/><pk mz="450.87176277" i="571.315" sn="2.93655" a="22.6939" fwhm="0.0316488" res="14246.1" algo="Sum"/><pk mz="450.93858900" i="623.554" sn="3.2049" a="24.5243" fwhm="0.0314854" res="14322.1" algo="Sum"/><pk mz="451.25254217" i="465.405" sn="2.39277" a="9.78988" fwhm="0.0287313" res="15705.9" algo="Sum"/><pk mz="451.28073408" i="527.738" sn="2.7132" a="17.6942" fwhm="0.0460802" res="9793.37" algo="Sum"/><pk mz="451.31251745" i="532.843" sn="2.73935" a="15.2433" fwhm="0.0341607" res="13211.4" algo="Sum"/><pk mz="451.35470315" i="602.535" sn="3.09713" a="18.7102" fwhm="0.0447072" res="10095.8" algo="Sum"/><pk mz="452.74824069" i="720.172" sn="3.69663" a="19.7264" fwhm="0.0238679" res="18968.9" algo="Sum"/><pk mz="452.79366804" i="948.384" sn="4.86794" a="23.2062" fwhm="0.0232043" res="19513.3" algo="Sum"/><pk mz="452.83199218" i="1621.3" sn="8.3212" a="42.7843" fwhm="0.0247654" res="18284.9" algo="Sum"/><pk mz="452.95711594" i="477.45" sn="2.44879" a="14.5675" fwhm="0.036093" res="12549.7" algo="Sum"/><pk mz="453.16544469" i="514.432" sn="2.63358" a="18.6047" fwhm="0.0376168" res="12046.9" algo="Sum"/><pk mz="453.20950523" i="663.565" sn="3.39617" a="20.2839" fwhm="0.0313167" res="14471.8" algo="Sum"/><pk mz="453.26099004" i="454.927" sn="2.32786" a="12.19" fwhm="0.0250813" res="18071.7" algo="Sum"/><pk mz="453.29707437" i="702.621" sn="3.59525" a="26.8884" fwhm="0.0478088" res="9481.46" algo="Sum"/><pk mz="453.33507965" i="813.067" sn="4.16009" a="26.216" fwhm="0.0353818" res="12812.7" algo="Sum"/><pk mz="453.36704894" i="559.427" sn="2.86129" a="13.1556" fwhm="0.0340815" res="13302.5" algo="Sum"/><pk mz="454.29239265" i="704.41" sn="3.59385" a="23.4249" fwhm="0.031129" res="14593.9" algo="Sum"/><pk mz="454.79121152" i="527.147" sn="2.68813" a="15.4059" fwhm="0.0391837" res="11606.7" algo="Sum"/><pk mz="454.82983764" i="959.687" sn="4.89357" a="26.8982" fwhm="0.0247429" res="18382.3" algo="Sum"/><pk mz="454.88109411" i="1227.29" sn="6.25871" a="35.3668" fwhm="0.0246433" res="18458.6" algo="Sum"/><pk mz="454.95450773" i="5834.32" sn="29.7538" a="173.346" fwhm="0.02427" res="18745.5" algo="Sum"/><pk mz="455.31125768" i="821.178" sn="4.18037" a="29.6709" fwhm="0.0377817" res="12051.1" algo="Sum"/><pk mz="455.34291209" i="446.384" sn="2.27244" a="9.94987" fwhm="0.0207332" res="21962" algo="Sum"/><pk mz="455.95704738" i="850.513" sn="4.32262" a="29.5018" fwhm="0.0256067" res="17806.2" algo="Sum"/><pk mz="456.69744677" i="709.049" sn="3.59234" a="19.4012" fwhm="0.0234491" res="19476.1" algo="Sum"/><pk mz="456.87697354" i="841.543" sn="4.26393" a="25.932" fwhm="0.0262676" res="17393.2" algo="Sum"/><pk mz="456.95233383" i="2355.6" sn="11.9377" a="73.9658" fwhm="0.0259441" res="17612.9" algo="Sum"/><pk mz="457.27001066" i="1333.07" sn="6.75378" a="43.1841" fwhm="0.0326556" res="14002.8" algo="Sum"/><pk mz="457.30043291" i="740.738" sn="3.75282" a="14.957" fwhm="0.0253019" res="18073.8" algo="Sum"/><pk mz="457.33067075" i="836.075" sn="4.23583" a="29.4645" fwhm="0.0493873" res="9260.08" algo="Sum"/><pk mz="457.95755439" i="734.635" sn="3.71781" a="23.3667" fwhm="0.0259852" res="17623.8" algo="Sum"/><pk mz="458.27410353" i="506.598" sn="2.56188" a="19.3706" fwhm="0.0312264" res="14675.8" algo="Sum"/><pk mz="458.69535877" i="571.104" sn="2.87964" a="15.8598" fwhm="0.0266016" res="17243.2" algo="Sum"/><pk mz="458.74005656" i="442.259" sn="2.22938" a="11.3225" fwhm="0.0271192" res="16915.7" algo="Sum"/><pk mz="458.78261728" i="1130.59" sn="5.69908" a="38.3644" fwhm="0.0263495" res="17411.4" algo="Sum"/><pk mz="459.25006410" i="600.064" sn="3.01883" a="18.9083" fwhm="0.0355409" res="12921.7" algo="Sum"/><pk mz="459.26910009" i="564.669" sn="2.84083" a="12.5299" fwhm="0.0295825" res="15525" algo="Sum"/><pk mz="459.32059340" i="1045.9" sn="5.26175" a="38.2718" fwhm="0.0393786" res="11664.2" algo="Sum"/><pk mz="459.45205706" i="888.925" sn="4.47173" a="23.5933" fwhm="0.0246426" res="18644.6" algo="Sum"/><pk mz="460.78059239" i="1245.74" sn="6.22649" a="33.842" fwhm="0.0247776" res="18596.6" algo="Sum"/><pk mz="460.82594062" i="1037.37" sn="5.18372" a="27.9673" fwhm="0.0256546" res="17962.7" algo="Sum"/><pk mz="460.90003960" i="583.321" sn="2.91525" a="20.46" fwhm="0.0301983" res="15262.5" algo="Sum"/><pk mz="460.96479856" i="2901" sn="14.4983" a="79.5186" fwhm="0.0224066" res="20572.7" algo="Sum"/><pk mz="461.18515069" i="503.862" sn="2.51751" a="20.3852" fwhm="0.0426716" res="10807.8" algo="Sum"/><pk mz="461.33321427" i="1945.62" sn="9.71647" a="80.7271" fwhm="0.0356267" res="12949.1" algo="Sum"/><pk mz="461.39774318" i="523.711" sn="2.6154" a="16.0504" fwhm="0.0385995" res="11953.5" algo="Sum"/><pk mz="461.96858052" i="489.285" sn="2.43873" a="17.8319" fwhm="0.0254417" res="18157.9" algo="Sum"/><pk mz="462.33505753" i="668.633" sn="3.32854" a="27.1423" fwhm="0.0400906" res="11532.3" algo="Sum"/><pk mz="462.77693137" i="645.974" sn="3.20883" a="19.0627" fwhm="0.0315755" res="14656.2" algo="Sum"/><pk mz="462.82309789" i="1034.75" sn="5.14003" a="27.5261" fwhm="0.0241257" res="19183.8" algo="Sum"/><pk mz="462.86045489" i="1351.28" sn="6.7127" a="35.1957" fwhm="0.0248147" res="18652.7" algo="Sum"/><pk mz="462.96287976" i="1017.29" sn="5.05266" a="29.8751" fwhm="0.0307305" res="15065.3" algo="Sum"/><pk mz="463.20378249" i="449.757" sn="2.23256" a="16.9707" fwhm="0.0418727" res="11062.2" algo="Sum"/><pk mz="463.31373022" i="827.417" sn="4.10695" a="20.7826" fwhm="0.0620073" res="7471.92" algo="Sum"/><pk mz="463.35204372" i="2241.83" sn="11.126" a="82.4943" fwhm="0.027942" res="16582.6" algo="Sum"/><pk mz="464.35589920" i="813.997" sn="4.0242" a="30.2287" fwhm="0.0326741" res="14211.7" algo="Sum"/><pk mz="464.72964294" i="704.754" sn="3.47952" a="20.6879" fwhm="0.0235143" res="19763.7" algo="Sum"/><pk mz="464.82249627" i="547.14" sn="2.69871" a="19.1126" fwhm="0.0403957" res="11506.7" algo="Sum"/><pk mz="464.91081745" i="1482.43" sn="7.30948" a="42.0956" fwhm="0.0246424" res="18866.3" algo="Sum"/><pk mz="464.97672406" i="2059.28" sn="10.1542" a="56.196" fwhm="0.0241893" res="19222.4" algo="Sum"/><pk mz="465.21616716" i="519.25" sn="2.55946" a="21.0003" fwhm="0.0356164" res="13061.9" algo="Sum"/><pk mz="465.27066347" i="508.535" sn="2.50702" a="15.3811" fwhm="0.0322501" res="14426.9" algo="Sum"/><pk mz="465.29455175" i="575.73" sn="2.83828" a="13.344" fwhm="0.0297754" res="15626.8" algo="Sum"/><pk mz="465.33046184" i="771.742" sn="3.80486" a="27.7007" fwhm="0.038135" res="12202.2" algo="Sum"/><pk mz="465.36696375" i="1073.06" sn="5.29007" a="41.7793" fwhm="0.0349005" res="13334.1" algo="Sum"/><pk mz="466.72733689" i="1069.02" sn="5.25638" a="27.3895" fwhm="0.0235221" res="19842.1" algo="Sum"/><pk mz="466.77245082" i="510.313" sn="2.50881" a="16.3689" fwhm="0.0317329" res="14709.4" algo="Sum"/><pk mz="466.90485256" i="637.925" sn="3.1352" a="24.681" fwhm="0.0315965" res="14777.1" algo="Sum"/><pk mz="467.10110570" i="530.21" sn="2.60494" a="15.7259" fwhm="0.0275143" res="16976.6" algo="Sum"/><pk mz="467.27400623" i="535.773" sn="2.63268" a="13.287" fwhm="0.0295568" res="15809.4" algo="Sum"/><pk mz="467.31878552" i="654.988" sn="3.21848" a="26.5569" fwhm="0.0532795" res="8771.09" algo="Sum"/><pk mz="467.34472512" i="615.819" sn="3.02601" a="18.1024" fwhm="0.0426304" res="10962.7" algo="Sum"/><pk mz="468.30796696" i="1238.25" sn="6.05863" a="36.4857" fwhm="0.0272169" res="17206.5" algo="Sum"/><pk mz="468.72429211" i="746.24" sn="3.64437" a="20.3698" fwhm="0.0251839" res="18612" algo="Sum"/><pk mz="468.76896426" i="586.55" sn="2.8645" a="14.0284" fwhm="0.0280306" res="16723.5" algo="Sum"/><pk mz="468.81232159" i="1412.89" sn="6.90005" a="42.8287" fwhm="0.0262113" res="17885.9" algo="Sum"/><pk mz="469.32331199" i="1285.51" sn="6.27486" a="54.6155" fwhm="0.051869" res="9048.24" algo="Sum"/><pk mz="469.36372394" i="2958.13" sn="14.4398" a="89.6206" fwhm="0.0263952" res="17782.2" algo="Sum"/><pk mz="470.32926561" i="457.055" sn="2.22541" a="11.8132" fwhm="0.0384895" res="12219.7" algo="Sum"/><pk mz="470.36719034" i="989.562" sn="4.81683" a="29.5159" fwhm="0.0264138" res="17807.7" algo="Sum"/><pk mz="470.81017348" i="1196.13" sn="5.8141" a="36.0188" fwhm="0.0271446" res="17344.6" algo="Sum"/><pk mz="470.85413751" i="1161.31" sn="5.64578" a="34.1049" fwhm="0.0271618" res="17335.2" algo="Sum"/><pk mz="470.92596080" i="2560.34" sn="12.4412" a="81.5523" fwhm="0.0267934" res="17576.2" algo="Sum"/><pk mz="470.99360447" i="1626.95" sn="7.90607" a="45.4167" fwhm="0.0231213" res="20370.6" algo="Sum"/><pk mz="471.05582146" i="517.565" sn="2.51503" a="15.5081" fwhm="0.0255666" res="18424.6" algo="Sum"/><pk mz="471.28371167" i="617.78" sn="2.99867" a="19.1647" fwhm="0.0428095" res="11008.9" algo="Sum"/><pk mz="471.34099663" i="812.095" sn="3.93776" a="20.3784" fwhm="0.0341315" res="13809.5" algo="Sum"/><pk mz="472.30102815" i="457.617" sn="2.21338" a="18.0134" fwhm="0.0543531" res="8689.5" algo="Sum"/><pk mz="472.80932700" i="643.83" sn="3.1085" a="23.9815" fwhm="0.032514" res="14541.7" algo="Sum"/><pk mz="472.85185165" i="883.047" sn="4.26348" a="28.0345" fwhm="0.0271515" res="17415.3" algo="Sum"/><pk mz="472.92286119" i="1239.54" sn="5.98467" a="42.7056" fwhm="0.0286201" res="16524.2" algo="Sum"/><pk mz="473.30126306" i="903.865" sn="4.35069" a="26.1175" fwhm="0.0429011" res="11032.4" algo="Sum"/><pk mz="473.34496356" i="1013.97" sn="4.87985" a="48.9564" fwhm="0.0502286" res="9423.82" algo="Sum"/><pk mz="473.46769958" i="1022.7" sn="4.92199" a="27.6157" fwhm="0.0228902" res="20684.3" algo="Sum"/><pk mz="474.75896604" i="1065.7" sn="5.11032" a="33.8516" fwhm="0.0245235" res="19359.4" algo="Sum"/><pk mz="474.85498361" i="461.716" sn="2.2137" a="23.4064" fwhm="0.0704135" res="6743.81" algo="Sum"/><pk mz="474.93932062" i="1264.85" sn="6.06117" a="40.0391" fwhm="0.0340704" res="13940" algo="Sum"/><pk mz="475.32264062" i="4964.96" sn="23.7102" a="167.649" fwhm="0.0252877" res="18796.6" algo="Sum"/><pk mz="475.41505762" i="614.066" sn="2.92791" a="17.6958" fwhm="0.0377721" res="12586.4" algo="Sum"/><pk mz="475.44399644" i="506.635" sn="2.41414" a="13.3879" fwhm="0.030234" res="15725.5" algo="Sum"/><pk mz="476.27295657" i="857.84" sn="4.07535" a="24.3096" fwhm="0.0319939" res="14886.4" algo="Sum"/><pk mz="476.32626523" i="1573" sn="7.47289" a="51.6768" fwhm="0.0276803" res="17208.1" algo="Sum"/><pk mz="476.75551211" i="1368.23" sn="6.49506" a="36.7008" fwhm="0.0232264" res="20526.4" algo="Sum"/><pk mz="476.80026793" i="604.812" sn="2.86771" a="17.3312" fwhm="0.0308257" res="15467.6" algo="Sum"/><pk mz="476.93828445" i="2726.43" sn="12.9094" a="90.4587" fwhm="0.0266788" res="17877.1" algo="Sum"/><pk mz="477.32991856" i="2632.31" sn="12.4213" a="76.577" fwhm="0.0356242" res="13399.1" algo="Sum"/><pk mz="477.93875876" i="459.217" sn="2.16163" a="20.0505" fwhm="0.0322009" res="14842.4" algo="Sum"/><pk mz="478.29320033" i="919.328" sn="4.32107" a="22.9842" fwhm="0.0263396" res="18158.7" algo="Sum"/><pk mz="478.32853301" i="3538.19" sn="16.6291" a="105.913" fwhm="0.0260901" res="18333.7" algo="Sum"/><pk mz="478.75216938" i="832.547" sn="3.89488" a="24.5203" fwhm="0.0273769" res="17487.4" algo="Sum"/><pk mz="478.79722248" i="670.337" sn="3.13609" a="16.1283" fwhm="0.0281246" res="17024.1" algo="Sum"/><pk mz="478.84185641" i="1777.63" sn="8.31507" a="50.8549" fwhm="0.0268467" res="17836.1" algo="Sum"/><pk mz="478.93435154" i="1227.54" sn="5.74285" a="36.3086" fwhm="0.0320156" res="14959.4" algo="Sum"/><pk mz="478.99983241" i="453.308" sn="2.12104" a="12.8162" fwhm="0.0321401" res="14903.5" algo="Sum"/><pk mz="479.33319807" i="2339.85" sn="10.9393" a="107.433" fwhm="0.0435571" res="11004.7" algo="Sum"/><pk mz="480.31126814" i="626.092" sn="2.91344" a="21.7908" fwhm="0.0342395" res="14028" algo="Sum"/><pk mz="480.34330946" i="1281.2" sn="5.96187" a="48.169" fwhm="0.0368944" res="13019.4" algo="Sum"/><pk mz="480.70302661" i="457.16" sn="2.12222" a="12.4217" fwhm="0.0250295" res="19205.5" algo="Sum"/><pk mz="480.79737193" i="477.536" sn="2.21728" a="14.9605" fwhm="0.0422354" res="11383.8" algo="Sum"/><pk mz="480.83991749" i="1132.52" sn="5.25847" a="35.4641" fwhm="0.0314068" res="15310" algo="Sum"/><pk mz="480.88296459" i="1291.53" sn="5.99677" a="37.9211" fwhm="0.0268781" res="17891.3" algo="Sum"/><pk mz="480.94999876" i="1080.23" sn="5.00988" a="33.9283" fwhm="0.0276396" res="17400.7" algo="Sum"/><pk mz="481.20275128" i="1208.71" sn="5.59846" a="40.7103" fwhm="0.0291359" res="16515.8" algo="Sum"/><pk mz="481.26083691" i="1174.94" sn="5.44159" a="40.4495" fwhm="0.0344949" res="13951.6" algo="Sum"/><pk mz="481.34736662" i="1290.1" sn="5.97394" a="61.0172" fwhm="0.0509849" res="9440.99" algo="Sum"/><pk mz="482.32247847" i="1536.36" sn="7.09336" a="45.2604" fwhm="0.0281538" res="17131.7" algo="Sum"/><pk mz="482.35741951" i="1024.5" sn="4.72689" a="31.7181" fwhm="0.0356424" res="13533.2" algo="Sum"/><pk mz="482.70030301" i="699.323" sn="3.22595" a="18.3242" fwhm="0.022495" res="21458.1" algo="Sum"/><pk mz="482.83825560" i="568.674" sn="2.61762" a="20.3791" fwhm="0.0462429" res="10441.4" algo="Sum"/><pk mz="482.87774748" i="602.583" sn="2.7728" a="24.8042" fwhm="0.0380689" res="12684.3" algo="Sum"/><pk mz="483.26976585" i="503.158" sn="2.315" a="16.1942" fwhm="0.0433506" res="11147.9" algo="Sum"/><pk mz="483.33537074" i="1046.79" sn="4.81643" a="45.0235" fwhm="0.0508832" res="9498.93" algo="Sum"/><pk mz="483.37875282" i="4481.51" sn="20.6201" a="128.054" fwhm="0.0250006" res="19334.7" algo="Sum"/><pk mz="484.08107459" i="736.395" sn="3.37979" a="23.0846" fwhm="0.0262583" res="18435.4" algo="Sum"/><pk mz="484.38225637" i="1615.77" sn="7.41176" a="44.1335" fwhm="0.0235913" res="20532.2" algo="Sum"/><pk mz="484.69881952" i="480.977" sn="2.19991" a="13.5082" fwhm="0.0264914" res="18296.4" algo="Sum"/><pk mz="484.74847915" i="447.57" sn="2.04735" a="11.7735" fwhm="0.0310194" res="15627.3" algo="Sum"/><pk mz="484.78766309" i="1434.6" sn="6.56279" a="39.8459" fwhm="0.0244831" res="19800.9" algo="Sum"/><pk mz="484.89248761" i="465.082" sn="2.12748" a="13.9556" fwhm="0.0330649" res="14664.9" algo="Sum"/><pk mz="485.29901119" i="666.378" sn="3.0466" a="26.7999" fwhm="0.0562435" res="8628.54" algo="Sum"/><pk mz="485.35701682" i="3657.08" sn="16.72" a="109.906" fwhm="0.0314226" res="15446.1" algo="Sum"/><pk mz="486.36028496" i="1242.8" sn="5.65999" a="41.0682" fwhm="0.035389" res="13743.2" algo="Sum"/><pk mz="486.78443787" i="1429.3" sn="6.49554" a="38.9113" fwhm="0.0243631" res="19980.4" algo="Sum"/><pk mz="486.82731199" i="687.693" sn="3.1254" a="20.1267" fwhm="0.0300191" res="16217.3" algo="Sum"/><pk mz="486.89520125" i="780.711" sn="3.54831" a="26.0479" fwhm="0.0367081" res="13264" algo="Sum"/><pk mz="486.96518244" i="1347.91" sn="6.12705" a="43.4119" fwhm="0.0284674" res="17106.1" algo="Sum"/><pk mz="487.02211326" i="981.749" sn="4.46208" a="29.6075" fwhm="0.0255253" res="19080" algo="Sum"/><pk mz="487.29964645" i="592.225" sn="2.69087" a="14.1348" fwhm="0.0318161" res="15316.1" algo="Sum"/><pk mz="487.33814924" i="1140.11" sn="5.18055" a="38.2949" fwhm="0.0411148" res="11853.1" algo="Sum"/><pk mz="487.35292315" i="1022.94" sn="4.64834" a="29.33" fwhm="0.0444471" res="10964.8" algo="Sum"/><pk mz="487.48343093" i="831.938" sn="3.77684" a="23.271" fwhm="0.0241376" res="20196" algo="Sum"/><pk mz="488.31031070" i="443.105" sn="2.00349" a="15.2576" fwhm="0.0441567" res="11058.6" algo="Sum"/><pk mz="488.34238699" i="457.866" sn="2.06853" a="11.5217" fwhm="0.0365975" res="13343.6" algo="Sum"/><pk mz="488.78401476" i="733.596" sn="3.30919" a="24.6832" fwhm="0.0326555" res="14967.9" algo="Sum"/><pk mz="488.82586296" i="576.745" sn="2.60162" a="14.7145" fwhm="0.0377276" res="12956.7" algo="Sum"/><pk mz="488.87162003" i="1986.21" sn="8.95945" a="68.0229" fwhm="0.0270172" res="18094.8" algo="Sum"/><pk mz="488.95435880" i="450.482" sn="2.03185" a="19.6261" fwhm="0.0395807" res="12353.3" algo="Sum"/><pk mz="489.31199594" i="840.889" sn="3.79129" a="27.1696" fwhm="0.0430764" res="11359.2" algo="Sum"/><pk mz="489.35308552" i="1153.28" sn="5.19975" a="41.6092" fwhm="0.0379064" res="12909.5" algo="Sum"/><pk mz="489.43464988" i="443.586" sn="1.99943" a="19.4233" fwhm="0.0493594" res="9915.73" algo="Sum"/><pk mz="490.28881184" i="2171.54" sn="9.71355" a="72.0416" fwhm="0.0262843" res="18653.3" algo="Sum"/><pk mz="490.35630570" i="487.486" sn="2.17964" a="17.6466" fwhm="0.0417919" res="11733.3" algo="Sum"/><pk mz="490.73235671" i="596.185" sn="2.65961" a="19.7121" fwhm="0.0279298" res="17570.2" algo="Sum"/><pk mz="490.86824423" i="986.047" sn="4.39861" a="30.7797" fwhm="0.0304021" res="16145.9" algo="Sum"/><pk mz="490.91916842" i="1315.81" sn="5.8697" a="55.0102" fwhm="0.0411878" res="11919" algo="Sum"/><pk mz="491.29788141" i="2151.78" sn="9.58978" a="99.7041" fwhm="0.0391802" res="12539.4" algo="Sum"/><pk mz="491.36825846" i="1352.97" sn="6.03002" a="45.6676" fwhm="0.0338799" res="14503.3" algo="Sum"/><pk mz="492.30072781" i="683.362" sn="3.01864" a="37.0581" fwhm="0.0531289" res="9266.15" algo="Sum"/><pk mz="492.37187990" i="448.387" sn="1.97979" a="17.057" fwhm="0.0404568" res="12170.3" algo="Sum"/><pk mz="492.72961432" i="856.458" sn="3.77253" a="22.3135" fwhm="0.0233022" res="21145.2" algo="Sum"/><pk mz="492.85704849" i="473.659" sn="2.08486" a="15.4986" fwhm="0.0457298" res="10777.6" algo="Sum"/><pk mz="492.91540355" i="1453.55" sn="6.39159" a="68.0791" fwhm="0.0371757" res="13259.1" algo="Sum"/><pk mz="493.03732299" i="685.548" sn="3.0142" a="25.2482" fwhm="0.0300033" res="16432.8" algo="Sum"/><pk mz="493.32332365" i="2776.75" sn="12.1978" a="81.9032" fwhm="0.0410621" res="12014.1" algo="Sum"/><pk mz="494.32244661" i="3051.06" sn="13.3152" a="111.744" fwhm="0.0294007" res="16813.3" algo="Sum"/><pk mz="494.72709837" i="484.223" sn="2.11247" a="16.4308" fwhm="0.0294188" res="16816.7" algo="Sum"/><pk mz="494.77598981" i="544.825" sn="2.37546" a="13.754" fwhm="0.0299119" res="16541.1" algo="Sum"/><pk mz="494.81587588" i="1737.37" sn="7.57579" a="51.8921" fwhm="0.0264332" res="18719.5" algo="Sum"/><pk mz="494.91221238" i="987.461" sn="4.30516" a="43.7627" fwhm="0.0390258" res="12681.7" algo="Sum"/><pk mz="495.33002816" i="1996.2" sn="8.68735" a="109.109" fwhm="0.0465602" res="10638.5" algo="Sum"/><pk mz="496.33792930" i="71352.4" sn="309.277" a="1736.47" fwhm="0.0217229" res="22848.6" algo="Sum"/><pk mz="496.81329547" i="1542.19" sn="6.67649" a="49.0041" fwhm="0.0296111" res="16778" algo="Sum"/><pk mz="496.85288118" i="640.459" sn="2.7727" a="21.2283" fwhm="0.0382107" res="13003" algo="Sum"/><pk mz="496.94017254" i="2575.51" sn="11.1509" a="74.6839" fwhm="0.026104" res="19036.9" algo="Sum"/><pk mz="496.98366361" i="689.722" sn="2.98625" a="21.1983" fwhm="0.0367841" res="13510.8" algo="Sum"/><pk mz="497.23573279" i="782.292" sn="3.38177" a="27.6133" fwhm="0.0353681" res="14058.9" algo="Sum"/><pk mz="497.28753286" i="543.506" sn="2.34957" a="14.7112" fwhm="0.0395768" res="12565.1" algo="Sum"/><pk mz="497.34117969" i="20084.4" sn="86.8301" a="545.041" fwhm="0.0237137" res="20972.7" algo="Sum"/><pk mz="497.94278699" i="460.543" sn="1.98573" a="19.5147" fwhm="0.0390588" res="12748.5" algo="Sum"/><pk mz="498.34407288" i="3731.27" sn="16.0804" a="119.795" fwhm="0.0263035" res="18945.9" algo="Sum"/><pk mz="498.67866492" i="481.754" sn="2.0751" a="13.8074" fwhm="0.0261094" res="19099.6" algo="Sum"/><pk mz="498.80977505" i="692.59" sn="2.98337" a="29.0387" fwhm="0.0522315" res="9549.98" algo="Sum"/><pk mz="498.89950773" i="1751.44" sn="7.53366" a="48.0632" fwhm="0.0283975" res="17568.4" algo="Sum"/><pk mz="498.93733911" i="1832.84" sn="7.88331" a="61.4423" fwhm="0.0276468" res="18046.9" algo="Sum"/><pk mz="499.37048765" i="3275.1" sn="14.0552" a="93.3102" fwhm="0.0316377" res="15784.1" algo="Sum"/><pk mz="500.27309806" i="1309.08" sn="5.61091" a="45.106" fwhm="0.0254835" res="19631.2" algo="Sum"/><pk mz="500.37378724" i="1099.68" sn="4.71125" a="49.8456" fwhm="0.036601" res="13671.1" algo="Sum"/><pk mz="500.72385588" i="506.49" sn="2.1676" a="12.4503" fwhm="0.0260847" res="19196.1" algo="Sum"/><pk mz="500.76088998" i="835.958" sn="3.57634" a="25.4899" fwhm="0.0304888" res="16424.4" algo="Sum"/><pk mz="500.89692134" i="486.486" sn="2.08084" a="11.0723" fwhm="0.0353073" res="14186.8" algo="Sum"/><pk mz="500.93285840" i="489.206" sn="2.09244" a="19.6134" fwhm="0.0404398" res="12387.1" algo="Sum"/><pk mz="501.27917327" i="618.114" sn="2.64073" a="24.5971" fwhm="0.0484561" res="10345" algo="Sum"/><pk mz="501.33272676" i="1823.11" sn="7.78872" a="68.1944" fwhm="0.0408811" res="12263.2" algo="Sum"/><pk mz="501.38742121" i="2325.92" sn="9.93637" a="76.8551" fwhm="0.0280467" res="17876.9" algo="Sum"/><pk mz="501.46109436" i="445.048" sn="1.90102" a="11.8904" fwhm="0.0327517" res="15311" algo="Sum"/><pk mz="501.49867761" i="841.158" sn="3.592" a="23.5494" fwhm="0.0252075" res="19894.8" algo="Sum"/><pk mz="502.28964652" i="1221.47" sn="5.20006" a="36.8455" fwhm="0.0318852" res="15753.1" algo="Sum"/><pk mz="502.32761739" i="1649.26" sn="7.02126" a="57.8702" fwhm="0.0335984" res="14950.9" algo="Sum"/><pk mz="502.39087130" i="809.508" sn="3.44626" a="27.1392" fwhm="0.0297069" res="16911.6" algo="Sum"/><pk mz="502.75776563" i="867.182" sn="3.68006" a="24.6874" fwhm="0.0265964" res="18903.3" algo="Sum"/><pk mz="502.80650687" i="593.981" sn="2.52089" a="22.5535" fwhm="0.0350336" res="14352.1" algo="Sum"/><pk mz="502.88150678" i="530.955" sn="2.25339" a="15.6331" fwhm="0.0413746" res="12154.4" algo="Sum"/><pk mz="502.93569181" i="616.294" sn="2.61557" a="29.3099" fwhm="0.0451635" res="11135.9" algo="Sum"/><pk mz="503.33058875" i="1233.64" sn="5.22854" a="41.1252" fwhm="0.0449011" res="11209.8" algo="Sum"/><pk mz="503.36606822" i="772.005" sn="3.27197" a="21.3334" fwhm="0.0432473" res="11639.3" algo="Sum"/><pk mz="503.40260348" i="519.529" sn="2.20097" a="19.5518" fwhm="0.0400851" res="12558.3" algo="Sum"/><pk mz="503.47474488" i="487.647" sn="2.06432" a="15.4987" fwhm="0.0352411" res="14286.6" algo="Sum"/><pk mz="504.30374853" i="2542.88" sn="10.7217" a="73.6563" fwhm="0.0261108" res="19314" algo="Sum"/><pk mz="504.33922298" i="1620.39" sn="6.82577" a="48.1394" fwhm="0.0350861" res="14374.3" algo="Sum"/><pk mz="504.75863675" i="437.595" sn="1.83822" a="14.8614" fwhm="0.0391937" res="12878.6" algo="Sum"/><pk mz="504.80455853" i="623.259" sn="2.61523" a="17.249" fwhm="0.0323209" res="15618.5" algo="Sum"/><pk mz="504.84475224" i="1967.38" sn="8.24593" a="68.3459" fwhm="0.0257737" res="19587.6" algo="Sum"/><pk mz="504.93860920" i="449.032" sn="1.87991" a="25.7938" fwhm="0.0569253" res="8870.2" algo="Sum"/><pk mz="505.10976708" i="463.157" sn="1.9394" a="18.5916" fwhm="0.0286238" res="17646.5" algo="Sum"/><pk mz="505.27746044" i="1047.36" sn="4.38104" a="35.497" fwhm="0.0339866" res="14867" algo="Sum"/><pk mz="505.30871023" i="1167.32" sn="4.88289" a="36.361" fwhm="0.0433486" res="11656.9" algo="Sum"/><pk mz="505.34297570" i="1245.27" sn="5.20886" a="48.3472" fwhm="0.0354825" res="14242" algo="Sum"/><pk mz="506.26777858" i="753.76" sn="3.13714" a="29.5511" fwhm="0.0426306" res="11875.7" algo="Sum"/><pk mz="506.35743548" i="1428.91" sn="5.94693" a="48.1166" fwhm="0.0294666" res="17184.1" algo="Sum"/><pk mz="506.84189610" i="1027.78" sn="4.25974" a="35.8153" fwhm="0.0318596" res="15908.6" algo="Sum"/><pk mz="506.89494896" i="792.502" sn="3.28406" a="42.0649" fwhm="0.0567546" res="8931.35" algo="Sum"/><pk mz="507.29576060" i="1403.9" sn="5.80926" a="73.6019" fwhm="0.0632744" res="8017.4" algo="Sum"/><pk mz="507.34053747" i="1099.51" sn="4.54972" a="22.6308" fwhm="0.0257932" res="19669.5" algo="Sum"/><pk mz="507.35732420" i="1028.85" sn="4.2573" a="37.3351" fwhm="0.0358032" res="14170.7" algo="Sum"/><pk mz="508.30158697" i="527.062" sn="2.17249" a="22.1772" fwhm="0.0548496" res="9267.19" algo="Sum"/><pk mz="508.33716599" i="694.503" sn="2.86313" a="19.7278" fwhm="0.0444604" res="11433.5" algo="Sum"/><pk mz="508.37158847" i="901.048" sn="3.71506" a="31.3287" fwhm="0.0331104" res="15353.8" algo="Sum"/><pk mz="508.70765192" i="684.074" sn="2.80987" a="21.8139" fwhm="0.0291328" res="17461.7" algo="Sum"/><pk mz="508.82884807" i="484.818" sn="1.99071" a="13.1184" fwhm="0.038401" res="13250.4" algo="Sum"/><pk mz="508.85548517" i="537.727" sn="2.20799" a="12.0237" fwhm="0.0328862" res="15473.2" algo="Sum"/><pk mz="508.89234982" i="662.456" sn="2.72019" a="26.175" fwhm="0.0434666" res="11707.7" algo="Sum"/><pk mz="509.00393309" i="1137.39" sn="4.66989" a="37.6526" fwhm="0.0273643" res="18601" algo="Sum"/><pk mz="509.31381535" i="2265.19" sn="9.29229" a="111.276" fwhm="0.0549533" res="9268.11" algo="Sum"/><pk mz="509.36061687" i="2934.79" sn="12.0413" a="108.111" fwhm="0.0320774" res="15879.1" algo="Sum"/><pk mz="510.31390116" i="813.787" sn="3.32545" a="29.4062" fwhm="0.0410453" res="12432.9" algo="Sum"/><pk mz="510.35645190" i="2406.49" sn="9.83384" a="100.206" fwhm="0.032739" res="15588.7" algo="Sum"/><pk mz="510.70561105" i="468.279" sn="1.91335" a="16.0116" fwhm="0.0328045" res="15568.1" algo="Sum"/><pk mz="510.75410636" i="512.31" sn="2.09343" a="15.1432" fwhm="0.0353756" res="14438.1" algo="Sum"/><pk mz="510.78950927" i="1082.94" sn="4.42587" a="30.8564" fwhm="0.0307951" res="16586.7" algo="Sum"/><pk mz="510.88802535" i="535.749" sn="2.1899" a="19.2851" fwhm="0.047619" res="10728.7" algo="Sum"/><pk mz="510.91696977" i="528.385" sn="2.1598" a="13.4599" fwhm="0.0349456" res="14620.3" algo="Sum"/><pk mz="511.10625201" i="1021.82" sn="4.17625" a="31.9412" fwhm="0.025842" res="19778.1" algo="Sum"/><pk mz="511.25108828" i="681.593" sn="2.78532" a="22.8384" fwhm="0.0387756" res="13184.9" algo="Sum"/><pk mz="511.33243252" i="1227.04" sn="5.01428" a="30.9986" fwhm="0.035673" res="14333.9" algo="Sum"/><pk mz="511.35467385" i="1263.01" sn="5.16127" a="36.2137" fwhm="0.0376581" res="13578.9" algo="Sum"/><pk mz="512.33411828" i="840.529" sn="3.42819" a="38.6483" fwhm="0.0476989" res="10741" algo="Sum"/><pk mz="512.78799263" i="944.446" sn="3.84827" a="32.9379" fwhm="0.0335338" res="15291.7" algo="Sum"/><pk mz="512.83629270" i="695.476" sn="2.83381" a="23.4445" fwhm="0.0403229" res="12718.2" algo="Sum"/><pk mz="512.91182179" i="3467.33" sn="14.1278" a="115.409" fwhm="0.0279579" res="18345.8" algo="Sum"/><pk mz="512.95286014" i="598.011" sn="2.43659" a="17.5486" fwhm="0.0319322" res="16063.8" algo="Sum"/><pk mz="513.34636907" i="1250.39" sn="5.09339" a="66.5983" fwhm="0.0514371" res="9980.09" algo="Sum"/><pk mz="513.40766977" i="497.211" sn="2.02536" a="15.363" fwhm="0.034636" res="14822.9" algo="Sum"/><pk mz="513.91365640" i="644.464" sn="2.62184" a="24.2225" fwhm="0.032053" res="16033.2" algo="Sum"/><pk mz="514.65566113" i="440.026" sn="1.78149" a="13.2621" fwhm="0.0275846" res="18657.3" algo="Sum"/><pk mz="514.78337139" i="485.629" sn="1.96527" a="17.5035" fwhm="0.0461134" res="11163.4" algo="Sum"/><pk mz="514.83609674" i="693.984" sn="2.80845" a="19.1126" fwhm="0.0334015" res="15413.5" algo="Sum"/><pk mz="514.87353325" i="1824.8" sn="7.38469" a="44.4373" fwhm="0.0285295" res="18047.1" algo="Sum"/><pk mz="514.90833596" i="2413.58" sn="9.7674" a="79.4262" fwhm="0.032248" res="15967.1" algo="Sum"/><pk mz="515.01858212" i="557.783" sn="2.25555" a="21.0776" fwhm="0.0281364" res="18304.4" algo="Sum"/><pk mz="515.35020245" i="1633.81" sn="6.60388" a="68.3132" fwhm="0.0491211" res="10491.4" algo="Sum"/><pk mz="515.41031121" i="14162.1" sn="57.1633" a="386.493" fwhm="0.0239504" res="21519.9" algo="Sum"/><pk mz="515.46961586" i="462.252" sn="1.86388" a="10.568" fwhm="0.0345936" res="14900.7" algo="Sum"/><pk mz="515.51366113" i="690.097" sn="2.78274" a="22.9958" fwhm="0.0302808" res="17024.5" algo="Sum"/><pk mz="515.91343969" i="557.963" sn="2.24186" a="26.0403" fwhm="0.0384662" res="13412.1" algo="Sum"/><pk mz="516.30377370" i="4197.42" sn="16.8391" a="124.388" fwhm="0.0257799" res="20027.4" algo="Sum"/><pk mz="516.34721632" i="797.503" sn="3.19966" a="27.2126" fwhm="0.0463084" res="11150.2" algo="Sum"/><pk mz="516.41394680" i="4798.08" sn="19.2476" a="135.857" fwhm="0.0253358" res="20382.7" algo="Sum"/><pk mz="516.65368080" i="443.702" sn="1.77821" a="13.5569" fwhm="0.0266758" res="19367.9" algo="Sum"/><pk mz="516.74009966" i="658.642" sn="2.63891" a="23.8204" fwhm="0.0361095" res="14310.4" algo="Sum"/><pk mz="516.82683964" i="467.731" sn="1.87093" a="12.589" fwhm="0.0403471" res="12809.5" algo="Sum"/><pk mz="516.86597468" i="617.588" sn="2.46892" a="22.1717" fwhm="0.0396832" res="13024.8" algo="Sum"/><pk mz="516.90810377" i="801.924" sn="3.20546" a="30.8019" fwhm="0.0470603" res="10984" algo="Sum"/><pk mz="517.30844951" i="1664.57" sn="6.63956" a="56.307" fwhm="0.0375745" res="13767.6" algo="Sum"/><pk mz="517.36107239" i="2203.07" sn="8.7884" a="96.8465" fwhm="0.0517334" res="10000.5" algo="Sum"/><pk mz="517.41142527" i="1610.12" sn="6.42222" a="59.444" fwhm="0.0381853" res="13550" algo="Sum"/><pk mz="517.46327916" i="470.033" sn="1.87466" a="15.1567" fwhm="0.044858" res="11535.6" algo="Sum"/><pk mz="518.31964870" i="131227" sn="521.037" a="3068.9" fwhm="0.0206739" res="25071.2" algo="Sum"/><pk mz="518.73820214" i="956.048" sn="3.78461" a="30.4585" fwhm="0.0311146" res="16671.8" algo="Sum"/><pk mz="518.78207950" i="618.558" sn="2.44899" a="20.6779" fwhm="0.0467548" res="11095.8" algo="Sum"/><pk mz="518.85581548" i="588.191" sn="2.32811" a="25.4177" fwhm="0.0348251" res="14898.9" algo="Sum"/><pk mz="518.92220239" i="2180.61" sn="8.6306" a="65.6557" fwhm="0.025856" res="20069.7" algo="Sum"/><pk mz="519.26203100" i="509.971" sn="2.01494" a="22.3605" fwhm="0.0382447" res="13577.4" algo="Sum"/><pk mz="519.32249021" i="34580.7" sn="136.621" a="939.273" fwhm="0.0235684" res="22034.7" algo="Sum"/><pk mz="519.39397390" i="911.141" sn="3.60088" a="38.6547" fwhm="0.0379361" res="13691.3" algo="Sum"/><pk mz="520.27734718" i="757.756" sn="2.97991" a="24.0665" fwhm="0.0309382" res="16816.6" algo="Sum"/><pk mz="520.33569347" i="32683.5" sn="128.541" a="965.466" fwhm="0.0255331" res="20378.9" algo="Sum"/><pk mz="520.73629093" i="623.873" sn="2.44892" a="20.1496" fwhm="0.0305996" res="17017.8" algo="Sum"/><pk mz="520.77973334" i="647.976" sn="2.54337" a="20.3391" fwhm="0.0375358" res="13874.2" algo="Sum"/><pk mz="520.81842098" i="1058.75" sn="4.15571" a="48.0243" fwhm="0.0370224" res="14067.7" algo="Sum"/><pk mz="520.91915990" i="1611.38" sn="6.32472" a="63.8443" fwhm="0.0313551" res="16613.6" algo="Sum"/><pk mz="521.07672496" i="439.694" sn="1.72464" a="18.4976" fwhm="0.0342387" res="15218.9" algo="Sum"/><pk mz="521.27238908" i="785.057" sn="3.07607" a="41.7898" fwhm="0.0515857" res="10105" algo="Sum"/><pk mz="521.33997607" i="9591.82" sn="37.5673" a="286.492" fwhm="0.0264434" res="19715.3" algo="Sum"/><pk mz="522.25911473" i="479.168" sn="1.87023" a="15.3778" fwhm="0.0385628" res="13543.1" algo="Sum"/><pk mz="522.35194194" i="16440.6" sn="64.1348" a="479.906" fwhm="0.0254738" res="20505.4" algo="Sum"/><pk mz="522.59536192" i="638.454" sn="2.49093" a="20.5628" fwhm="0.0280554" res="18627.3" algo="Sum"/><pk mz="522.77794169" i="472.669" sn="1.84351" a="21.0343" fwhm="0.0564935" res="9253.77" algo="Sum"/><pk mz="522.81586044" i="704.521" sn="2.74811" a="22.9169" fwhm="0.045097" res="11593.1" algo="Sum"/><pk mz="522.86623216" i="903.242" sn="3.52354" a="31.9891" fwhm="0.03628" res="14412" algo="Sum"/><pk mz="522.93433931" i="1156.65" sn="4.51171" a="46.4162" fwhm="0.0357057" res="14645.7" algo="Sum"/><pk mz="523.29681139" i="1419.7" sn="5.53027" a="67.664" fwhm="0.0572879" res="9134.52" algo="Sum"/><pk mz="523.35625096" i="5371.86" sn="20.9254" a="187.202" fwhm="0.0302094" res="17324.3" algo="Sum"/><pk mz="524.27386583" i="1216.68" sn="4.73269" a="54.6484" fwhm="0.0366927" res="14288.2" algo="Sum"/><pk mz="524.36817806" i="24184.7" sn="94.0651" a="679.187" fwhm="0.0249212" res="21041.1" algo="Sum"/><pk mz="524.68360162" i="759.658" sn="2.95283" a="23.5661" fwhm="0.0265143" res="19788.7" algo="Sum"/><pk mz="524.86226163" i="683.827" sn="2.65664" a="24.4736" fwhm="0.05028" res="10438.8" algo="Sum"/><pk mz="524.91239541" i="500.411" sn="1.94427" a="11.9661" fwhm="0.0361434" res="14523.1" algo="Sum"/><pk mz="524.92819629" i="548.903" sn="2.13268" a="15.2478" fwhm="0.0327205" res="16042.8" algo="Sum"/><pk mz="524.97574633" i="510.756" sn="1.98448" a="17.9727" fwhm="0.0384806" res="13642.6" algo="Sum"/><pk mz="525.28895840" i="2023.37" sn="7.85899" a="75.0256" fwhm="0.0431859" res="12163.4" algo="Sum"/><pk mz="525.33614101" i="2125.86" sn="8.25758" a="52.9089" fwhm="0.0327918" res="16020.4" algo="Sum"/><pk mz="525.37114933" i="7669.46" sn="29.7933" a="249.896" fwhm="0.0282209" res="18616.4" algo="Sum"/><pk mz="526.29112016" i="1274.24" sn="4.93656" a="44.9774" fwhm="0.0340882" res="15439.1" algo="Sum"/><pk mz="526.33652945" i="792.01" sn="3.06836" a="19.5359" fwhm="0.0361925" res="14542.7" algo="Sum"/><pk mz="526.37443963" i="1614.82" sn="6.25603" a="60.1831" fwhm="0.034827" res="15114" algo="Sum"/><pk mz="526.68115957" i="643.33" sn="2.49053" a="19.5982" fwhm="0.0278609" res="18904" algo="Sum"/><pk mz="526.76907780" i="953.752" sn="3.69159" a="41.8425" fwhm="0.0353474" res="14902.6" algo="Sum"/><pk mz="526.85470635" i="492.612" sn="1.9067" a="18.8205" fwhm="0.049339" res="10678.3" algo="Sum"/><pk mz="526.88936022" i="488.415" sn="1.89045" a="24.8581" fwhm="0.0645044" res="8168.27" algo="Sum"/><pk mz="527.09308192" i="908.813" sn="3.50786" a="26.6555" fwhm="0.0281612" res="18717" algo="Sum"/><pk mz="527.13070341" i="459.967" sn="1.77526" a="14.0935" fwhm="0.0398872" res="13215.5" algo="Sum"/><pk mz="527.32859935" i="1082.2" sn="4.17404" a="41.0149" fwhm="0.0557594" res="9457.22" algo="Sum"/><pk mz="527.37587520" i="699.733" sn="2.69872" a="25.9859" fwhm="0.038707" res="13624.8" algo="Sum"/><pk mz="528.30333274" i="555.43" sn="2.13288" a="19.3696" fwhm="0.0372504" res="14182.5" algo="Sum"/><pk mz="528.33988188" i="567.271" sn="2.17836" a="23.4718" fwhm="0.0362851" res="14560.8" algo="Sum"/><pk mz="528.76684071" i="1313.4" sn="5.03324" a="39.2059" fwhm="0.0280326" res="18862.6" algo="Sum"/><pk mz="528.80881087" i="726.212" sn="2.77966" a="25.497" fwhm="0.0437501" res="12087" algo="Sum"/><pk mz="528.88402425" i="2120.9" sn="8.11191" a="81.0726" fwhm="0.0313909" res="16848.3" algo="Sum"/><pk mz="528.95041897" i="1101.62" sn="4.21427" a="42.4435" fwhm="0.031347" res="16874" algo="Sum"/><pk mz="529.33841088" i="801.395" sn="3.06367" a="43.0206" fwhm="0.0649556" res="8149.24" algo="Sum"/><pk mz="529.39353097" i="507.81" sn="1.94132" a="12.842" fwhm="0.0362975" res="14584.8" algo="Sum"/><pk mz="529.49146164" i="561.898" sn="2.14821" a="19.2227" fwhm="0.0288707" res="18340.1" algo="Sum"/><pk mz="529.52903605" i="692.51" sn="2.64745" a="20.4878" fwhm="0.0283748" res="18661.9" algo="Sum"/><pk mz="529.88686303" i="438.932" sn="1.67376" a="19.406" fwhm="0.0426361" res="12428.1" algo="Sum"/><pk mz="530.32100130" i="795.158" sn="3.02491" a="23.8865" fwhm="0.0344544" res="15392" algo="Sum"/><pk mz="530.35349865" i="1123.82" sn="4.27469" a="38.8246" fwhm="0.0358568" res="14790.9" algo="Sum"/><pk mz="530.76634422" i="733.851" sn="2.78242" a="23.313" fwhm="0.0409117" res="12973.5" algo="Sum"/><pk mz="530.80865099" i="761.196" sn="2.88626" a="23.7594" fwhm="0.0423403" res="12536.7" algo="Sum"/><pk mz="530.88038622" i="1659.63" sn="6.2932" a="60.8985" fwhm="0.0344586" res="15406.3" algo="Sum"/><pk mz="530.95068251" i="526.013" sn="1.99452" a="12.0879" fwhm="0.0336423" res="15782.2" algo="Sum"/><pk mz="530.97751048" i="601.246" sn="2.27979" a="26.6705" fwhm="0.0613222" res="8658.81" algo="Sum"/><pk mz="531.21948328" i="448.467" sn="1.69992" a="14.0154" fwhm="0.0374099" res="14200" algo="Sum"/><pk mz="531.25396290" i="541.488" sn="2.05252" a="19.6925" fwhm="0.0498591" res="10655.1" algo="Sum"/><pk mz="531.34791197" i="1469.05" sn="5.56803" a="78.5143" fwhm="0.0542613" res="9792.39" algo="Sum"/><pk mz="531.40291843" i="3203.99" sn="12.1438" a="112.658" fwhm="0.0287487" res="18484.4" algo="Sum"/><pk mz="531.50417386" i="574.756" sn="2.1773" a="16.9491" fwhm="0.0369661" res="14378.1" algo="Sum"/><pk mz="531.88984394" i="469.126" sn="1.77219" a="16.6421" fwhm="0.0464015" res="11462.8" algo="Sum"/><pk mz="532.27746162" i="1301.55" sn="4.90895" a="41.825" fwhm="0.0299562" res="17768.6" algo="Sum"/><pk mz="532.33516271" i="3348.85" sn="12.6323" a="118.996" fwhm="0.0276002" res="19287.4" algo="Sum"/><pk mz="532.40719892" i="1217.29" sn="4.58728" a="37.1489" fwhm="0.0399503" res="13326.7" algo="Sum"/><pk mz="532.43175278" i="1039.49" sn="3.91453" a="35.3751" fwhm="0.03398" res="15669" algo="Sum"/><pk mz="532.71597664" i="752.892" sn="2.82672" a="24.866" fwhm="0.0285619" res="18651.3" algo="Sum"/><pk mz="532.80450890" i="503.855" sn="1.89149" a="17.1029" fwhm="0.0455179" res="11705.4" algo="Sum"/><pk mz="532.83382481" i="482.562" sn="1.81157" a="12.2101" fwhm="0.0364154" res="14632.1" algo="Sum"/><pk mz="532.89079646" i="1151.71" sn="4.32163" a="45.7" fwhm="0.0437742" res="12173.6" algo="Sum"/><pk mz="532.96290380" i="1419.45" sn="5.32592" a="51.0528" fwhm="0.0291048" res="18311.9" algo="Sum"/><pk mz="533.08702415" i="971.502" sn="3.64489" a="33.5262" fwhm="0.0283761" res="18786.5" algo="Sum"/><pk mz="533.23197131" i="457.464" sn="1.71532" a="13.3113" fwhm="0.0349073" res="15275.7" algo="Sum"/><pk mz="533.28449402" i="661.327" sn="2.47987" a="25.1984" fwhm="0.0419189" res="12721.8" algo="Sum"/><pk mz="533.33827912" i="1777.21" sn="6.66157" a="77.4717" fwhm="0.0494618" res="10782.8" algo="Sum"/><pk mz="533.44129258" i="527.604" sn="1.97415" a="20.4343" fwhm="0.0377341" res="14136.9" algo="Sum"/><pk mz="534.29276455" i="30702.9" sn="114.428" a="871.499" fwhm="0.0249468" res="21417.3" algo="Sum"/><pk mz="534.71278745" i="1128.15" sn="4.20061" a="33.396" fwhm="0.0282853" res="18904.3" algo="Sum"/><pk mz="534.82408468" i="456.897" sn="1.70093" a="14.2742" fwhm="0.0375599" res="14239.2" algo="Sum"/><pk mz="534.89468511" i="2504.84" sn="9.32514" a="100.349" fwhm="0.0309739" res="17269.2" algo="Sum"/><pk mz="535.29589373" i="8650.44" sn="32.2015" a="274.143" fwhm="0.0264602" res="20230.3" algo="Sum"/><pk mz="535.37597895" i="2408.17" sn="8.96445" a="97.8699" fwhm="0.0323044" res="16572.8" algo="Sum"/><pk mz="535.89679970" i="573.867" sn="2.1346" a="22.1472" fwhm="0.0376477" res="14234.5" algo="Sum"/><pk mz="536.29421064" i="3726.16" sn="13.8555" a="127.774" fwhm="0.0293159" res="18293.6" algo="Sum"/><pk mz="536.37912079" i="1012.03" sn="3.76264" a="38.1573" fwhm="0.0399809" res="13415.9" algo="Sum"/><pk mz="536.71064657" i="811.464" sn="3.01391" a="28.9055" fwhm="0.0301748" res="17786.7" algo="Sum"/><pk mz="536.75191697" i="510.231" sn="1.89509" a="11.4325" fwhm="0.036549" res="14685.8" algo="Sum"/><pk mz="536.79883219" i="1392.14" sn="5.17065" a="48.4494" fwhm="0.0325547" res="16489.1" algo="Sum"/><pk mz="536.89312837" i="1885.45" sn="7.00131" a="80.6088" fwhm="0.0369277" res="14539" algo="Sum"/><pk mz="537.29683398" i="1357.65" sn="5.04104" a="52.7151" fwhm="0.0474904" res="11313.8" algo="Sum"/><pk mz="537.39265527" i="403821" sn="1499.32" a="7994.98" fwhm="0.016888" res="31821" algo="Sum"/><pk mz="537.89395712" i="484.63" sn="1.79852" a="14.5523" fwhm="0.0443598" res="12125.7" algo="Sum"/><pk mz="538.29706533" i="524.28" sn="1.94339" a="14.9608" fwhm="0.0375961" res="14317.9" algo="Sum"/><pk mz="538.32082681" i="492.896" sn="1.82702" a="13.4464" fwhm="0.0320273" res="16808.2" algo="Sum"/><pk mz="538.39537920" i="119575" sn="443.295" a="3010.29" fwhm="0.0218022" res="24694.6" algo="Sum"/><pk mz="538.79653936" i="1289.94" sn="4.77748" a="46.8723" fwhm="0.0353535" res="15240.3" algo="Sum"/><pk mz="538.83936144" i="1036.91" sn="3.84034" a="32.5418" fwhm="0.038351" res="14050.2" algo="Sum"/><pk mz="538.90651563" i="1028.19" sn="3.80772" a="36.5496" fwhm="0.0370679" res="14538.4" algo="Sum"/><pk mz="538.97894182" i="1267.52" sn="4.69419" a="46.5193" fwhm="0.0299363" res="18004.2" algo="Sum"/><pk mz="539.10275654" i="852.16" sn="3.15506" a="32.9257" fwhm="0.0321094" res="16789.6" algo="Sum"/><pk mz="539.28488643" i="955.037" sn="3.53491" a="44.7177" fwhm="0.0509296" res="10588.8" algo="Sum"/><pk mz="539.39412878" i="34046.6" sn="126.018" a="1055.15" fwhm="0.0280638" res="19220.2" algo="Sum"/><pk mz="540.30135361" i="832.273" sn="3.07196" a="36.3408" fwhm="0.0493168" res="10955.7" algo="Sum"/><pk mz="540.39414074" i="7749.44" sn="28.6029" a="283.091" fwhm="0.0305854" res="17668.4" algo="Sum"/><pk mz="540.49577934" i="567.028" sn="2.0928" a="21.1908" fwhm="0.0316335" res="17086.2" algo="Sum"/><pk mz="540.65717225" i="552.769" sn="2.03877" a="17.8601" fwhm="0.0278527" res="19411.3" algo="Sum"/><pk mz="540.79813450" i="760.257" sn="2.80013" a="29.1686" fwhm="0.0421815" res="12820.7" algo="Sum"/><pk mz="540.83688466" i="788.094" sn="2.90181" a="32.455" fwhm="0.0491281" res="11008.7" algo="Sum"/><pk mz="540.90255501" i="542.196" sn="1.99619" a="22.599" fwhm="0.0462264" res="11701.1" algo="Sum"/><pk mz="541.11564718" i="718.682" sn="2.64438" a="26.2492" fwhm="0.0261114" res="20723.4" algo="Sum"/><pk mz="541.25938644" i="999.021" sn="3.67318" a="39.5" fwhm="0.0376642" res="14370.7" algo="Sum"/><pk mz="541.31286532" i="848.101" sn="3.1188" a="28.053" fwhm="0.0458793" res="11798.6" algo="Sum"/><pk mz="541.33566419" i="941.044" sn="3.46048" a="36.2521" fwhm="0.0504691" res="10726.1" algo="Sum"/><pk mz="541.39153799" i="2176.93" sn="8.0038" a="89.9586" fwhm="0.0386879" res="13993.8" algo="Sum"/><pk mz="542.26724457" i="502.796" sn="1.83992" a="14.5407" fwhm="0.0325107" res="16679.6" algo="Sum"/><pk mz="542.31854207" i="52846.6" sn="193.385" a="1406.69" fwhm="0.0238437" res="22744.7" algo="Sum"/><pk mz="542.65519852" i="515.687" sn="1.88518" a="18.644" fwhm="0.0287719" res="18860.6" algo="Sum"/><pk mz="542.74503838" i="1149.56" sn="4.20106" a="40.0597" fwhm="0.0305709" res="17753.6" algo="Sum"/><pk mz="542.82462037" i="573.193" sn="2.09467" a="11.8796" fwhm="0.0275666" res="19691.4" algo="Sum"/><pk mz="542.87516893" i="444.001" sn="1.62236" a="11.2721" fwhm="0.036757" res="14769.3" algo="Sum"/><pk mz="542.92272021" i="732.107" sn="2.67509" a="32.3044" fwhm="0.0461591" res="11762" algo="Sum"/><pk mz="543.06088214" i="665.044" sn="2.42829" a="27.1" fwhm="0.0479247" res="11331.5" algo="Sum"/><pk mz="543.32164456" i="15494.1" sn="56.5281" a="477.003" fwhm="0.0261001" res="20816.9" algo="Sum"/><pk mz="543.39711717" i="1000.92" sn="3.65249" a="34.2683" fwhm="0.0418654" res="12979.6" algo="Sum"/><pk mz="543.43637453" i="519.935" sn="1.89704" a="10.6796" fwhm="0.027582" res="19702.6" algo="Sum"/><pk mz="543.54513807" i="554.243" sn="2.0178" a="19.8042" fwhm="0.0296751" res="18316.6" algo="Sum"/><pk mz="544.33414153" i="36439.3" sn="132.411" a="1022.65" fwhm="0.0250354" res="21742.6" algo="Sum"/><pk mz="544.74095523" i="1431.98" sn="5.1935" a="44.1848" fwhm="0.0289514" res="18815.7" algo="Sum"/><pk mz="544.80328859" i="1181.78" sn="4.28606" a="49.2066" fwhm="0.0459663" res="11852.2" algo="Sum"/><pk mz="544.85438017" i="896.231" sn="3.25055" a="37.9929" fwhm="0.0440069" res="12381.1" algo="Sum"/><pk mz="544.92155792" i="1171.85" sn="4.24868" a="43.1203" fwhm="0.0336867" res="16176.2" algo="Sum"/><pk mz="545.33765369" i="10556.2" sn="38.1854" a="349.427" fwhm="0.0274637" res="19856.7" algo="Sum"/><pk mz="545.41828425" i="2116.07" sn="7.63933" a="77.3495" fwhm="0.031501" res="17314.3" algo="Sum"/><pk mz="545.50171866" i="493.073" sn="1.78001" a="22.3171" fwhm="0.0469323" res="11623.2" algo="Sum"/><pk mz="545.81149629" i="720.758" sn="2.60131" a="30.9935" fwhm="0.032216" res="16942.2" algo="Sum"/><pk mz="546.34955133" i="41704.9" sn="150.394" a="1200.8" fwhm="0.0248901" res="21950.5" algo="Sum"/><pk mz="546.41972529" i="1141.02" sn="4.115" a="34.2121" fwhm="0.0345929" res="15795.7" algo="Sum"/><pk mz="546.73969985" i="939.756" sn="3.38757" a="31.4988" fwhm="0.0333556" res="16391.2" algo="Sum"/><pk mz="546.78063590" i="496.259" sn="1.78897" a="14.6668" fwhm="0.0414999" res="13175.5" algo="Sum"/><pk mz="546.82817790" i="1809.8" sn="6.52462" a="79.1923" fwhm="0.0363893" res="15027.2" algo="Sum"/><pk mz="546.91738432" i="678.596" sn="2.4465" a="29.6169" fwhm="0.0537776" res="10170" algo="Sum"/><pk mz="546.94621879" i="553.37" sn="1.99476" a="10.9681" fwhm="0.027671" res="19766.1" algo="Sum"/><pk mz="547.35269602" i="12524.8" sn="45.0802" a="423.664" fwhm="0.0277531" res="19722.2" algo="Sum"/><pk mz="547.42303956" i="773.097" sn="2.7826" a="26.1196" fwhm="0.0406824" res="13456" algo="Sum"/><pk mz="547.47630484" i="440.401" sn="1.58511" a="14.836" fwhm="0.0358622" res="15266.1" algo="Sum"/><pk mz="548.27172397" i="814.298" sn="2.92819" a="23.4348" fwhm="0.0350533" res="15641.1" algo="Sum"/><pk mz="548.31021438" i="1016.85" sn="3.65686" a="32.31" fwhm="0.0454126" res="12074" algo="Sum"/><pk mz="548.35715943" i="2936.61" sn="10.5626" a="113.375" fwhm="0.032496" res="16874.6" algo="Sum"/><pk mz="548.69012216" i="518.494" sn="1.86353" a="19.0414" fwhm="0.0394142" res="13921.1" algo="Sum"/><pk mz="548.82556360" i="1194.39" sn="4.28964" a="46.6975" fwhm="0.0440647" res="12455" algo="Sum"/><pk mz="548.86940335" i="1012.6" sn="3.63669" a="51.1202" fwhm="0.0551968" res="9943.87" algo="Sum"/><pk mz="548.93485305" i="923.419" sn="3.3164" a="30.812" fwhm="0.0379225" res="14475.2" algo="Sum"/><pk mz="549.07146651" i="682.929" sn="2.45289" a="28.7118" fwhm="0.0351905" res="15602.8" algo="Sum"/><pk mz="549.27238638" i="599.433" sn="2.15293" a="18.1609" fwhm="0.039394" res="13943" algo="Sum"/><pk mz="549.31362034" i="863.59" sn="3.102" a="30.3505" fwhm="0.0419365" res="13098.7" algo="Sum"/><pk mz="549.36644026" i="1109.35" sn="3.98376" a="50.1874" fwhm="0.0585406" res="9384.36" algo="Sum"/><pk mz="549.40342190" i="874.152" sn="3.13936" a="31.0824" fwhm="0.0414138" res="13266.2" algo="Sum"/><pk mz="549.78674368" i="538.516" sn="1.93127" a="18.2916" fwhm="0.0398009" res="13813.4" algo="Sum"/><pk mz="550.28650103" i="775.381" sn="2.77796" a="25.3824" fwhm="0.0390858" res="14078.9" algo="Sum"/><pk mz="550.38169728" i="722.121" sn="2.58674" a="34.0887" fwhm="0.0537336" res="10242.8" algo="Sum"/><pk mz="550.62436327" i="726.186" sn="2.60159" a="28.1668" fwhm="0.0321658" res="17118.3" algo="Sum"/><pk mz="550.68707601" i="772.971" sn="2.76889" a="25.7395" fwhm="0.0300546" res="18322.9" algo="Sum"/><pk mz="550.79028613" i="507.946" sn="1.81934" a="16.908" fwhm="0.0446918" res="12324.2" algo="Sum"/><pk mz="550.86900610" i="1727.39" sn="6.1855" a="79.0896" fwhm="0.0400506" res="13754.3" algo="Sum"/><pk mz="550.99135281" i="567.214" sn="2.02936" a="25.6928" fwhm="0.0430963" res="12785.1" algo="Sum"/><pk mz="551.29501136" i="502.473" sn="1.7969" a="20.1898" fwhm="0.0392129" res="14059" algo="Sum"/><pk mz="551.34988663" i="2519.97" sn="9.01212" a="101.261" fwhm="0.0332489" res="16582.5" algo="Sum"/><pk mz="551.40445497" i="1245.59" sn="4.45491" a="43.2801" fwhm="0.0455035" res="12117.8" algo="Sum"/><pk mz="551.87006644" i="479.71" sn="1.71202" a="18.6349" fwhm="0.0470857" res="11720.5" algo="Sum"/><pk mz="552.35476887" i="1008.63" sn="3.59476" a="38.5083" fwhm="0.0382868" res="14426.8" algo="Sum"/><pk mz="552.40284939" i="706.213" sn="2.51692" a="26.1437" fwhm="0.0514793" res="10730.6" algo="Sum"/><pk mz="552.68435737" i="557.715" sn="1.98697" a="20.9236" fwhm="0.0355006" res="15568.3" algo="Sum"/><pk mz="552.77280421" i="1549.34" sn="5.50872" a="63.7535" fwhm="0.0320228" res="17261.8" algo="Sum"/><pk mz="552.86726464" i="1304.29" sn="4.63511" a="49.3396" fwhm="0.0386307" res="14311.6" algo="Sum"/><pk mz="553.36676931" i="262522" sn="931.942" a="6629.23" fwhm="0.0213253" res="25948.8" algo="Sum"/><pk mz="553.45392001" i="6568.71" sn="23.3187" a="241.56" fwhm="0.0397563" res="13921.2" algo="Sum"/><pk mz="553.87373019" i="503.954" sn="1.78508" a="16.1198" fwhm="0.0464092" res="11934.6" algo="Sum"/><pk mz="554.36955761" i="83768.6" sn="296.34" a="2533.4" fwhm="0.0258627" res="21435.1" algo="Sum"/><pk mz="554.45715377" i="2973.46" sn="10.5175" a="117.195" fwhm="0.0348967" res="15888.5" algo="Sum"/><pk mz="554.73168797" i="440.838" sn="1.55526" a="11.5908" fwhm="0.0374274" res="14821.5" algo="Sum"/><pk mz="554.77026561" i="1665.44" sn="5.87372" a="57.7373" fwhm="0.030816" res="18002.7" algo="Sum"/><pk mz="554.80787087" i="646.214" sn="2.27933" a="20.5174" fwhm="0.056718" res="9781.86" algo="Sum"/><pk mz="554.89493036" i="1525.83" sn="5.38308" a="54.2058" fwhm="0.0430483" res="12890" algo="Sum"/><pk mz="554.94879317" i="1165.53" sn="4.11195" a="44.9844" fwhm="0.0426922" res="12998.8" algo="Sum"/><pk mz="555.06922910" i="1698.03" sn="5.98873" a="58.0816" fwhm="0.0288969" res="19208.6" algo="Sum"/><pk mz="555.30182588" i="628.784" sn="2.21728" a="20.0403" fwhm="0.0464687" res="11950" algo="Sum"/><pk mz="555.36627861" i="40429.8" sn="142.568" a="1378.04" fwhm="0.0290227" res="19135.6" algo="Sum"/><pk mz="555.45724902" i="895.747" sn="3.15864" a="30.9879" fwhm="0.0397244" res="13982.8" algo="Sum"/><pk mz="555.50765291" i="614.614" sn="2.16709" a="21.1694" fwhm="0.0373295" res="14881.2" algo="Sum"/><pk mz="555.79528956" i="837.099" sn="2.95202" a="34.2154" fwhm="0.0348209" res="15961.6" algo="Sum"/><pk mz="555.89542725" i="488.937" sn="1.72355" a="25.096" fwhm="0.0658775" res="8438.32" algo="Sum"/><pk mz="556.29675133" i="696.213" sn="2.45092" a="33.3359" fwhm="0.0483405" res="11507.9" algo="Sum"/><pk mz="556.36754542" i="11212.1" sn="39.4751" a="402.425" fwhm="0.0305712" res="18199.1" algo="Sum"/><pk mz="556.77030030" i="886.879" sn="3.11855" a="28.9551" fwhm="0.0373889" res="14891.3" algo="Sum"/><pk mz="556.80426768" i="1177.47" sn="4.14046" a="41.7198" fwhm="0.0468835" res="11876.3" algo="Sum"/><pk mz="556.85636953" i="1733.07" sn="6.09399" a="54.919" fwhm="0.0364604" res="15272.9" algo="Sum"/><pk mz="556.89225281" i="1526.08" sn="5.36518" a="50.9119" fwhm="0.0384254" res="14492.8" algo="Sum"/><pk mz="556.93316649" i="520.597" sn="1.83024" a="14.5744" fwhm="0.0338317" res="16461.8" algo="Sum"/><pk mz="557.09109851" i="837.674" sn="2.94446" a="33.0714" fwhm="0.032943" res="16910.8" algo="Sum"/><pk mz="557.30740214" i="890.575" sn="3.12856" a="33.2532" fwhm="0.0482475" res="11551" algo="Sum"/><pk mz="557.36733224" i="3254.73" sn="11.4268" a="135.915" fwhm="0.0350859" res="15885.8" algo="Sum"/><pk mz="557.43596246" i="636.607" sn="2.23434" a="24.2568" fwhm="0.0489165" res="11395.7" algo="Sum"/><pk mz="557.52340188" i="525.063" sn="1.84285" a="18.7366" fwhm="0.0434818" res="12822" algo="Sum"/><pk mz="557.55729287" i="632.301" sn="2.21923" a="23.3021" fwhm="0.0364989" res="15276" algo="Sum"/><pk mz="557.80825173" i="696.65" sn="2.44413" a="29.5182" fwhm="0.0446797" res="12484.6" algo="Sum"/><pk mz="557.85925922" i="486.204" sn="1.70494" a="12.1618" fwhm="0.0365262" res="15272.8" algo="Sum"/><pk mz="557.89786645" i="475.491" sn="1.66774" a="19.3385" fwhm="0.0484968" res="11503.8" algo="Sum"/><pk mz="558.08946835" i="457.546" sn="1.60346" a="19.5001" fwhm="0.0349545" res="15966.2" algo="Sum"/><pk mz="558.29188917" i="12892" sn="45.0758" a="390.241" fwhm="0.0265774" res="21006.3" algo="Sum"/><pk mz="558.36825926" i="963.656" sn="3.36934" a="50.4606" fwhm="0.0540939" res="10322.2" algo="Sum"/><pk mz="558.71793192" i="768.653" sn="2.68554" a="26.5856" fwhm="0.0356065" res="15691.5" algo="Sum"/><pk mz="558.76966612" i="497.67" sn="1.73888" a="15.6242" fwhm="0.0463005" res="12068.3" algo="Sum"/><pk mz="558.81776848" i="945.832" sn="3.30428" a="37.4439" fwhm="0.0477959" res="11691.8" algo="Sum"/><pk mz="558.85446429" i="948.437" sn="3.31338" a="28.9266" fwhm="0.044507" res="12556.6" algo="Sum"/><pk mz="558.89439734" i="1078.57" sn="3.76802" a="43.5883" fwhm="0.0397403" res="14063.7" algo="Sum"/><pk mz="559.29580651" i="4165.72" sn="14.5505" a="153.379" fwhm="0.0295352" res="18936.6" algo="Sum"/><pk mz="559.36621909" i="807.656" sn="2.82107" a="24.2589" fwhm="0.0419746" res="13326.3" algo="Sum"/><pk mz="559.38964368" i="844.829" sn="2.95091" a="28.7223" fwhm="0.0502788" res="11125.8" algo="Sum"/><pk mz="559.51655734" i="653.807" sn="2.28287" a="20.5866" fwhm="0.0386016" res="14494.6" algo="Sum"/><pk mz="560.30615368" i="7288.47" sn="25.4258" a="254.811" fwhm="0.0297246" res="18849.9" algo="Sum"/><pk mz="560.36269158" i="775.911" sn="2.70738" a="19.8986" fwhm="0.0370909" res="15107.8" algo="Sum"/><pk mz="560.49922330" i="444.375" sn="1.55031" a="24.4488" fwhm="0.0695346" res="8060.72" algo="Sum"/><pk mz="560.71565378" i="915.486" sn="3.19049" a="33.8604" fwhm="0.0323761" res="17318.8" algo="Sum"/><pk mz="560.76821870" i="604.224" sn="2.10573" a="21.888" fwhm="0.045075" res="12440.8" algo="Sum"/><pk mz="560.81356189" i="513.134" sn="1.78814" a="15.1658" fwhm="0.0420289" res="13343.5" algo="Sum"/><pk mz="560.83903476" i="556.945" sn="1.9407" a="13.3649" fwhm="0.03736" res="15011.7" algo="Sum"/><pk mz="560.88931035" i="812.609" sn="2.83154" a="45.8474" fwhm="0.0448511" res="12505.6" algo="Sum"/><pk mz="561.08489906" i="604.089" sn="2.10558" a="23.7363" fwhm="0.0350306" res="16017" algo="Sum"/><pk mz="561.23182406" i="466.129" sn="1.62443" a="20.8711" fwhm="0.0474724" res="11822.3" algo="Sum"/><pk mz="561.30998108" i="2393.8" sn="8.34371" a="109.869" fwhm="0.0349638" res="16054" algo="Sum"/><pk mz="561.40530502" i="1484.21" sn="5.17329" a="76.0203" fwhm="0.0475887" res="11797" algo="Sum"/><pk mz="562.32238588" i="9876.13" sn="34.3503" a="332.034" fwhm="0.0283013" res="19869.1" algo="Sum"/><pk mz="562.40929447" i="676.443" sn="2.35311" a="36.7474" fwhm="0.0522884" res="10755.9" algo="Sum"/><pk mz="562.56755896" i="438.084" sn="1.523" a="19.3667" fwhm="0.0459635" res="12239.4" algo="Sum"/><pk mz="562.71354894" i="563.341" sn="1.95768" a="20.9289" fwhm="0.0412638" res="13637" algo="Sum"/><pk mz="562.76199539" i="595.255" sn="2.06849" a="17.753" fwhm="0.04257" res="13219.7" algo="Sum"/><pk mz="562.80197950" i="1877.63" sn="6.5247" a="77.7573" fwhm="0.0322541" res="17449" algo="Sum"/><pk mz="562.88852428" i="619.185" sn="2.15154" a="28.9478" fwhm="0.0725357" res="7760.15" algo="Sum"/><pk mz="563.32590679" i="3335.97" sn="11.5818" a="147.658" fwhm="0.0318054" res="17711.7" algo="Sum"/><pk mz="563.41965202" i="711.245" sn="2.46919" a="21.7332" fwhm="0.045918" res="12270.1" algo="Sum"/><pk mz="563.45894324" i="514.522" sn="1.78623" a="17.0822" fwhm="0.042686" res="13200.1" algo="Sum"/><pk mz="564.31900829" i="1675.88" sn="5.79748" a="94.9526" fwhm="0.0502032" res="11240.7" algo="Sum"/><pk mz="564.79862048" i="1477.98" sn="5.1075" a="49.7166" fwhm="0.0342018" res="16513.7" algo="Sum"/><pk mz="564.84348590" i="694.351" sn="2.39921" a="21.0805" fwhm="0.0421799" res="13391.3" algo="Sum"/><pk mz="564.87477519" i="672.315" sn="2.32336" a="22.6901" fwhm="0.046868" res="12052.5" algo="Sum"/><pk mz="564.96805171" i="588.636" sn="2.03407" a="22.0211" fwhm="0.0419076" res="13481.3" algo="Sum"/><pk mz="565.04026643" i="587.397" sn="2.02937" a="20.38" fwhm="0.0466495" res="12112.5" algo="Sum"/><pk mz="565.32190248" i="783.867" sn="2.70696" a="43.2444" fwhm="0.0750256" res="7535.06" algo="Sum"/><pk mz="565.38059168" i="928.526" sn="3.20652" a="22.5191" fwhm="0.0375107" res="15072.5" algo="Sum"/><pk mz="565.42214992" i="6025.4" sn="20.8067" a="205.514" fwhm="0.0273546" res="20670.1" algo="Sum"/><pk mz="566.31768329" i="15502.7" sn="53.3705" a="470.115" fwhm="0.0263439" res="21497.1" algo="Sum"/><pk mz="566.42519460" i="2372.17" sn="8.16572" a="90.499" fwhm="0.0307141" res="18441.9" algo="Sum"/><pk mz="566.66339411" i="657.298" sn="2.26052" a="21.5638" fwhm="0.0261263" res="21689.4" algo="Sum"/><pk mz="566.78896099" i="997.642" sn="3.42949" a="43.2144" fwhm="0.0461649" res="12277.5" algo="Sum"/><pk mz="566.84156864" i="791.343" sn="2.71998" a="21.7442" fwhm="0.0422543" res="13415" algo="Sum"/><pk mz="566.88424491" i="1616.29" sn="5.55526" a="65.0998" fwhm="0.0357714" res="15847.4" algo="Sum"/><pk mz="566.96055424" i="840.21" sn="2.8875" a="38.8482" fwhm="0.0379886" res="14924.5" algo="Sum"/><pk mz="567.32305778" i="5301.84" sn="18.1938" a="166.383" fwhm="0.0353076" res="16068" algo="Sum"/><pk mz="567.41854158" i="1252.85" sn="4.29952" a="55.4625" fwhm="0.0567266" res="10002.7" algo="Sum"/><pk mz="567.79373354" i="755.641" sn="2.58633" a="30.5806" fwhm="0.0418364" res="13571.8" algo="Sum"/><pk mz="568.33362479" i="6398.75" sn="21.8822" a="249.222" fwhm="0.0318151" res="17863.6" algo="Sum"/><pk mz="568.42028975" i="794.579" sn="2.71731" a="37.5552" fwhm="0.0467717" res="12153.1" algo="Sum"/><pk mz="568.66221170" i="520.405" sn="1.77752" a="19.0108" fwhm="0.0378184" res="15036.7" algo="Sum"/><pk mz="568.70956690" i="490.437" sn="1.67528" a="12.3809" fwhm="0.0377232" res="15075.9" algo="Sum"/><pk mz="568.74592214" i="1007.36" sn="3.44114" a="37.8362" fwhm="0.0322827" res="17617.7" algo="Sum"/><pk mz="568.80508534" i="782.972" sn="2.67471" a="33.0827" fwhm="0.0654607" res="8689.26" algo="Sum"/><pk mz="568.83602716" i="680.788" sn="2.32563" a="14.2865" fwhm="0.0264603" res="21497.7" algo="Sum"/><pk mz="568.95556639" i="444.741" sn="1.51864" a="15.2245" fwhm="0.0426777" res="13331.4" algo="Sum"/><pk mz="569.36064497" i="39959.9" sn="136.15" a="1202.78" fwhm="0.0266312" res="21379.4" algo="Sum"/><pk mz="569.42867972" i="10447.2" sn="35.5556" a="353.338" fwhm="0.0291541" res="19531.7" algo="Sum"/><pk mz="569.80879674" i="831.858" sn="2.83017" a="32.4768" fwhm="0.0462554" res="12318.8" algo="Sum"/><pk mz="570.36341655" i="13975.7" sn="47.5099" a="453.451" fwhm="0.0293137" res="19457.2" algo="Sum"/><pk mz="570.43159619" i="4151.74" sn="14.1136" a="144.995" fwhm="0.0292647" res="19492.2" algo="Sum"/><pk mz="570.70336385" i="451.019" sn="1.5326" a="14.5355" fwhm="0.0342037" res="16685.4" algo="Sum"/><pk mz="570.74466930" i="1064.81" sn="3.61812" a="40.5976" fwhm="0.0372367" res="15327.5" algo="Sum"/><pk mz="570.81904754" i="915.055" sn="3.11006" a="23.875" fwhm="0.037691" res="15144.7" algo="Sum"/><pk mz="570.86832697" i="2377.18" sn="8.07925" a="90.3993" fwhm="0.033237" res="17175.7" algo="Sum"/><pk mz="570.91135327" i="764.573" sn="2.59853" a="26.0194" fwhm="0.0470644" res="12130.4" algo="Sum"/><pk mz="571.04211511" i="694.613" sn="2.36003" a="31.3672" fwhm="0.038191" res="14952.3" algo="Sum"/><pk mz="571.36039755" i="6765.74" sn="22.9674" a="255.221" fwhm="0.032535" res="17561.4" algo="Sum"/><pk mz="571.43052764" i="2071.57" sn="7.0323" a="74.5456" fwhm="0.0335733" res="17020.4" algo="Sum"/><pk mz="571.48585090" i="442.995" sn="1.50378" a="16.5396" fwhm="0.0480974" res="11881.8" algo="Sum"/><pk mz="571.86765354" i="675.331" sn="2.29252" a="28.3114" fwhm="0.0525519" res="10882" algo="Sum"/><pk mz="572.36285582" i="2646.59" sn="8.98207" a="106.245" fwhm="0.0317875" res="18005.9" algo="Sum"/><pk mz="572.43267192" i="705.096" sn="2.39271" a="30.7146" fwhm="0.0435932" res="13131.2" algo="Sum"/><pk mz="572.74220835" i="686.175" sn="2.32795" a="27.2519" fwhm="0.04069" res="14075.8" algo="Sum"/><pk mz="572.79141025" i="812.24" sn="2.75565" a="21.1678" fwhm="0.0347687" res="16474.3" algo="Sum"/><pk mz="572.83131775" i="1937.57" sn="6.57262" a="55.8475" fwhm="0.0331975" res="17255.3" algo="Sum"/><pk mz="572.86526810" i="2477.21" sn="8.40238" a="91.612" fwhm="0.0406645" res="14087.6" algo="Sum"/><pk mz="572.91167380" i="541.088" sn="1.83554" a="13.4508" fwhm="0.0298743" res="19177.4" algo="Sum"/><pk mz="572.97536447" i="542.791" sn="1.84145" a="23.097" fwhm="0.0385744" res="14853.8" algo="Sum"/><pk mz="573.36414948" i="1162.56" sn="3.94417" a="64.5961" fwhm="0.0542074" res="10577.2" algo="Sum"/><pk mz="573.42759113" i="764.619" sn="2.59379" a="38.137" fwhm="0.0483714" res="11854.7" algo="Sum"/><pk mz="573.52574142" i="457.732" sn="1.55276" a="15.0368" fwhm="0.0472252" res="12144.5" algo="Sum"/><pk mz="573.86833504" i="688.1" sn="2.33232" a="36.6062" fwhm="0.0518299" res="11072.1" algo="Sum"/><pk mz="574.37232064" i="643.551" sn="2.1788" a="33.7945" fwhm="0.0664225" res="8647.25" algo="Sum"/><pk mz="574.69569981" i="586.122" sn="1.983" a="24.5024" fwhm="0.0463955" res="12386.9" algo="Sum"/><pk mz="574.78799396" i="569.885" sn="1.9275" a="7.83747" fwhm="0.0141832" res="40526.1" algo="Sum"/><pk mz="574.82726651" i="1151.91" sn="3.89606" a="38.249" fwhm="0.0379394" res="15151.2" algo="Sum"/><pk mz="574.86392194" i="1332.75" sn="4.50772" a="56.7393" fwhm="0.0485679" res="11836.3" algo="Sum"/><pk mz="574.91213234" i="520.839" sn="1.76141" a="14.7074" fwhm="0.0272547" res="21094" algo="Sum"/><pk mz="575.28106849" i="640.354" sn="2.16363" a="42.9096" fwhm="0.0501751" res="11465.5" algo="Sum"/><pk mz="575.38970691" i="846.663" sn="2.861" a="47.7211" fwhm="0.0492493" res="11683.2" algo="Sum"/><pk mz="575.46115831" i="679.559" sn="2.29606" a="20.2863" fwhm="0.0421739" res="13645" algo="Sum"/><pk mz="575.49817403" i="710.645" sn="2.40108" a="28.7739" fwhm="0.0515173" res="11171" algo="Sum"/><pk mz="575.86487700" i="439.617" sn="1.48257" a="23.488" fwhm="0.0657441" res="8759.19" algo="Sum"/><pk mz="576.27596079" i="3952.89" sn="13.3244" a="134.914" fwhm="0.0291479" res="19770.8" algo="Sum"/><pk mz="576.39911062" i="454.398" sn="1.53092" a="17.1995" fwhm="0.0465502" res="12382.3" algo="Sum"/><pk mz="576.46604788" i="602.825" sn="2.03066" a="24.6761" fwhm="0.0356783" res="16157.3" algo="Sum"/><pk mz="576.69362114" i="911.708" sn="3.07111" a="31.0416" fwhm="0.0338817" res="17020.8" algo="Sum"/><pk mz="576.74010532" i="514.929" sn="1.73312" a="21.4208" fwhm="0.0565754" res="10194.2" algo="Sum"/><pk mz="576.81276216" i="572.171" sn="1.9249" a="30.3552" fwhm="0.0553327" res="10424.4" algo="Sum"/><pk mz="576.87796463" i="1754.47" sn="5.90295" a="53.6059" fwhm="0.0315213" res="18301.2" algo="Sum"/><pk mz="576.98685987" i="437.288" sn="1.47164" a="16.6127" fwhm="0.0485977" res="11872.7" algo="Sum"/><pk mz="577.05031463" i="900.691" sn="3.03132" a="33.4437" fwhm="0.0310326" res="18595" algo="Sum"/><pk mz="577.28018164" i="1302.73" sn="4.38242" a="50.7439" fwhm="0.0372773" res="15486.1" algo="Sum"/><pk mz="577.32797127" i="580.767" sn="1.95371" a="10.1688" fwhm="0.0189526" res="30461.7" algo="Sum"/><pk mz="577.37524897" i="797.965" sn="2.68441" a="44.4158" fwhm="0.0775182" res="7448.26" algo="Sum"/><pk mz="577.40170408" i="708.282" sn="2.38271" a="26.5711" fwhm="0.040592" res="14224.5" algo="Sum"/><pk mz="577.47436444" i="647.396" sn="2.17799" a="24.5611" fwhm="0.050894" res="11346.6" algo="Sum"/><pk mz="577.50824740" i="547.426" sn="1.8417" a="19.3319" fwhm="0.0339687" res="17001.2" algo="Sum"/><pk mz="577.78002276" i="526.694" sn="1.76953" a="21.6312" fwhm="0.0458263" res="12608" algo="Sum"/><pk mz="577.88631192" i="444.415" sn="1.49313" a="15.9224" fwhm="0.0520535" res="11101.8" algo="Sum"/><pk mz="578.27481587" i="1625.81" sn="5.4594" a="53.5585" fwhm="0.0318773" res="18140.6" algo="Sum"/><pk mz="578.69266321" i="669.427" sn="2.24464" a="24.6776" fwhm="0.044986" res="12863.8" algo="Sum"/><pk mz="578.73623505" i="738.715" sn="2.47722" a="22.4411" fwhm="0.0458486" res="12622.8" algo="Sum"/><pk mz="578.77863354" i="1347.27" sn="4.51867" a="59.5549" fwhm="0.0397017" res="14578.2" algo="Sum"/><pk mz="578.87550724" i="1599.62" sn="5.36749" a="78.5257" fwhm="0.037225" res="15550.7" algo="Sum"/><pk mz="579.28672028" i="2300.39" sn="7.71106" a="87.0296" fwhm="0.0328721" res="17622.4" algo="Sum"/><pk mz="579.33398977" i="589.877" sn="1.97704" a="10.5285" fwhm="0.0189856" res="30514.4" algo="Sum"/><pk mz="579.36136908" i="636.695" sn="2.13393" a="15.9649" fwhm="0.0379719" res="15257.6" algo="Sum"/><pk mz="579.39969233" i="530.24" sn="1.77713" a="9.59645" fwhm="0.0189866" res="30516.3" algo="Sum"/><pk mz="579.42912451" i="678.362" sn="2.27354" a="31.4323" fwhm="0.0456693" res="12687.5" algo="Sum"/><pk mz="579.78885132" i="605.92" sn="2.02901" a="32.4521" fwhm="0.0439693" res="13186.2" algo="Sum"/><pk mz="579.87654431" i="478.675" sn="1.60247" a="19.429" fwhm="0.0535366" res="10831.4" algo="Sum"/><pk mz="580.28926285" i="1266.42" sn="4.23418" a="57.6497" fwhm="0.0358229" res="16198.8" algo="Sum"/><pk mz="580.73281292" i="565.864" sn="1.88814" a="17.7251" fwhm="0.0393546" res="14756.4" algo="Sum"/><pk mz="580.77760834" i="1126.56" sn="3.75892" a="48.1736" fwhm="0.0479823" res="12104" algo="Sum"/><pk mz="580.81951641" i="946.135" sn="3.15691" a="33.3366" fwhm="0.0514896" res="11280.3" algo="Sum"/><pk mz="580.88677825" i="1039.63" sn="3.46888" a="57.6916" fwhm="0.0682835" res="8506.99" algo="Sum"/><pk mz="580.94151259" i="550.013" sn="1.83529" a="27.2993" fwhm="0.0447228" res="12989.8" algo="Sum"/><pk mz="581.29581316" i="786.102" sn="2.62026" a="36.3181" fwhm="0.0619223" res="9387.51" algo="Sum"/><pk mz="581.33614029" i="580.476" sn="1.93486" a="12.9137" fwhm="0.0285276" res="20378" algo="Sum"/><pk mz="581.39660138" i="4289.86" sn="14.285" a="168.656" fwhm="0.0338991" res="17150.8" algo="Sum"/><pk mz="581.80345562" i="669.099" sn="2.22634" a="26.1478" fwhm="0.0538904" res="10796.1" algo="Sum"/><pk mz="582.29155119" i="3845.59" sn="12.7656" a="133.327" fwhm="0.0315743" res="18441.9" algo="Sum"/><pk mz="582.40083699" i="1644.62" sn="5.4508" a="68.7473" fwhm="0.0384648" res="15141.1" algo="Sum"/><pk mz="582.64189965" i="597.088" sn="1.97843" a="21.5966" fwhm="0.032963" res="17675.7" algo="Sum"/><pk mz="582.81844515" i="984.381" sn="3.26124" a="35.379" fwhm="0.0505293" res="11534.3" algo="Sum"/><pk mz="582.85810474" i="1562.56" sn="5.17598" a="55.6511" fwhm="0.0463413" res="12577.5" algo="Sum"/><pk mz="582.93218769" i="582.166" sn="1.92833" a="16.2738" fwhm="0.0428499" res="13604" algo="Sum"/><pk mz="583.21394672" i="1253.74" sn="4.15312" a="29.1864" fwhm="0.0266909" res="21850.6" algo="Sum"/><pk mz="583.25055228" i="5048.53" sn="16.7237" a="167.784" fwhm="0.0293795" res="19852.3" algo="Sum"/><pk mz="583.31731731" i="2504.22" sn="8.29545" a="93.3116" fwhm="0.0418138" res="13950.3" algo="Sum"/><pk mz="583.39217312" i="1302.59" sn="4.31493" a="71.6452" fwhm="0.0621994" res="9379.38" algo="Sum"/><pk mz="583.46172702" i="603.313" sn="1.9982" a="25.9344" fwhm="0.0446025" res="13081.4" algo="Sum"/><pk mz="583.80909097" i="530.301" sn="1.75524" a="23.4691" fwhm="0.0666055" res="8765.18" algo="Sum"/><pk mz="583.85902340" i="537.56" sn="1.77902" a="23.8977" fwhm="0.0537998" res="10852.4" algo="Sum"/><pk mz="584.25615993" i="2885.57" sn="9.54611" a="97.9888" fwhm="0.0326378" res="17901.2" algo="Sum"/><pk mz="584.30628001" i="1788.2" sn="5.91579" a="87.9813" fwhm="0.0474186" res="12322.3" algo="Sum"/><pk mz="584.38730722" i="653.077" sn="2.16003" a="39.3582" fwhm="0.0681418" res="8576.05" algo="Sum"/><pk mz="584.63818482" i="566.649" sn="1.87359" a="21.604" fwhm="0.0393744" res="14848.2" algo="Sum"/><pk mz="584.72617362" i="942.849" sn="3.11697" a="48.0659" fwhm="0.0435812" res="13416.9" algo="Sum"/><pk mz="584.81240724" i="680.824" sn="2.25034" a="29.1408" fwhm="0.0605236" res="9662.56" algo="Sum"/><pk mz="584.86118874" i="702.745" sn="2.32275" a="34.0055" fwhm="0.0577238" res="10132.1" algo="Sum"/><pk mz="585.26756181" i="2575.04" sn="8.50686" a="107.39" fwhm="0.0479946" res="12194.5" algo="Sum"/><pk mz="585.33634323" i="11904" sn="39.3375" a="439.793" fwhm="0.0290652" res="20138.7" algo="Sum"/><pk mz="585.44481073" i="601.338" sn="1.98712" a="20.8921" fwhm="0.0419981" res="13939.8" algo="Sum"/><pk mz="586.30471770" i="6063.75" sn="20.022" a="181.569" fwhm="0.038198" res="15349.1" algo="Sum"/><pk mz="586.33701676" i="4573.83" sn="15.1042" a="164.115" fwhm="0.0362057" res="16194.6" algo="Sum"/><pk mz="586.41907984" i="507.279" sn="1.67533" a="11.3334" fwhm="0.0286521" res="20466.9" algo="Sum"/><pk mz="586.72355670" i="1130.5" sn="3.73059" a="41.5243" fwhm="0.0414726" res="14147.2" algo="Sum"/><pk mz="586.76907463" i="775.301" sn="2.55837" a="30.0917" fwhm="0.049792" res="11784.4" algo="Sum"/><pk mz="586.84136148" i="1788.25" sn="5.90062" a="80.4823" fwhm="0.0369568" res="15879.1" algo="Sum"/><pk mz="586.90421556" i="926.048" sn="3.05564" a="36.5652" fwhm="0.0387407" res="15149.5" algo="Sum"/><pk mz="587.33434809" i="2991.29" sn="9.86792" a="112.327" fwhm="0.0423963" res="13853.4" algo="Sum"/><pk mz="587.45824179" i="711.168" sn="2.34587" a="28.1539" fwhm="0.0441273" res="13312.8" algo="Sum"/><pk mz="587.54486671" i="773.617" sn="2.55137" a="23.1789" fwhm="0.0380899" res="15425.2" algo="Sum"/><pk mz="587.84262780" i="520.877" sn="1.71466" a="21.684" fwhm="0.0509156" res="11545.4" algo="Sum"/><pk mz="588.33613745" i="1229.03" sn="4.04418" a="48.5758" fwhm="0.0408617" res="14398.2" algo="Sum"/><pk mz="588.40572312" i="2020.09" sn="6.64665" a="79.6356" fwhm="0.0324477" res="18134" algo="Sum"/><pk mz="588.72154307" i="875.94" sn="2.87949" a="30.2582" fwhm="0.0425508" res="13835.7" algo="Sum"/><pk mz="588.76734935" i="1198.3" sn="3.93827" a="33.9759" fwhm="0.037585" res="15665" algo="Sum"/><pk mz="588.80303328" i="1121.38" sn="3.68323" a="23.6828" fwhm="0.0272912" res="21574.8" algo="Sum"/><pk mz="588.83645746" i="1979.29" sn="6.49835" a="85.3384" fwhm="0.0451975" res="13028.1" algo="Sum"/><pk mz="588.90469467" i="725.159" sn="2.38048" a="30.421" fwhm="0.0351125" res="16771.9" algo="Sum"/><pk mz="588.93993640" i="601.364" sn="1.97399" a="24.825" fwhm="0.0425871" res="13829.1" algo="Sum"/><pk mz="589.27356792" i="494.031" sn="1.62214" a="14.1431" fwhm="0.0389714" res="15120.7" algo="Sum"/><pk mz="589.33622914" i="694.953" sn="2.28217" a="46.6542" fwhm="0.0597824" res="9858.02" algo="Sum"/><pk mz="589.40771741" i="1350.54" sn="4.43495" a="53.7369" fwhm="0.0441859" res="13339.3" algo="Sum"/><pk mz="589.47321857" i="1048.52" sn="3.44306" a="38.9309" fwhm="0.0394462" res="14943.7" algo="Sum"/><pk mz="589.77981170" i="616.603" sn="2.02248" a="27.4544" fwhm="0.0455183" res="12957" algo="Sum"/><pk mz="589.80842961" i="471.754" sn="1.54716" a="6.51386" fwhm="0.0143673" res="41052.1" algo="Sum"/><pk mz="589.84038843" i="581.761" sn="1.90794" a="33.5946" fwhm="0.053778" res="10968.1" algo="Sum"/><pk mz="590.31727325" i="3574.19" sn="11.7171" a="140.224" fwhm="0.0304302" res="19399" algo="Sum"/><pk mz="590.41175504" i="573.373" sn="1.87992" a="20.275" fwhm="0.0514381" res="11478.1" algo="Sum"/><pk mz="590.43873012" i="496.109" sn="1.62671" a="13.0337" fwhm="0.0383334" res="15402.7" algo="Sum"/><pk mz="590.47353596" i="547.328" sn="1.79478" a="19.4432" fwhm="0.0455013" res="12977.1" algo="Sum"/><pk mz="590.59222208" i="718.977" sn="2.35828" a="32.3932" fwhm="0.0358196" res="16488" algo="Sum"/><pk mz="590.67316240" i="528.733" sn="1.73373" a="22.6143" fwhm="0.0492404" res="11995.7" algo="Sum"/><pk mz="590.72160523" i="490.887" sn="1.60935" a="11.6047" fwhm="0.0246962" res="23919.5" algo="Sum"/><pk mz="590.77124812" i="727.923" sn="2.38675" a="28.4029" fwhm="0.0450256" res="13120.8" algo="Sum"/><pk mz="590.79488738" i="881.138" sn="2.88941" a="29.6395" fwhm="0.047931" res="12326" algo="Sum"/><pk mz="590.84190602" i="1290.19" sn="4.23169" a="67.3068" fwhm="0.0600142" res="9845.04" algo="Sum"/><pk mz="590.91943364" i="1032.91" sn="3.38852" a="44.9344" fwhm="0.0458884" res="12877.3" algo="Sum"/><pk mz="591.25302684" i="459.498" sn="1.50594" a="18.892" fwhm="0.0419261" res="14102.3" algo="Sum"/><pk mz="591.31923640" i="1612.6" sn="5.28485" a="84.8483" fwhm="0.0446927" res="13230.8" algo="Sum"/><pk mz="591.37521109" i="706.591" sn="2.3152" a="29.6554" fwhm="0.0525751" res="11248.2" algo="Sum"/><pk mz="591.43464056" i="591.817" sn="1.93955" a="13.3618" fwhm="0.0568775" res="10398.4" algo="Sum"/><pk mz="591.44054141" i="579.104" sn="1.89793" a="13.1305" fwhm="0.0439139" res="13468.2" algo="Sum"/><pk mz="591.49063453" i="773.421" sn="2.535" a="39.9809" fwhm="0.0529406" res="11172.7" algo="Sum"/><pk mz="591.78314746" i="546.889" sn="1.79301" a="28.8509" fwhm="0.0582191" res="10164.8" algo="Sum"/><pk mz="591.84341077" i="491.914" sn="1.61296" a="25.419" fwhm="0.0531608" res="11133.1" algo="Sum"/><pk mz="592.25037795" i="1145.7" sn="3.75264" a="49.6464" fwhm="0.032611" res="18161" algo="Sum"/><pk mz="592.33085853" i="1353.54" sn="4.43339" a="62.4083" fwhm="0.0425176" res="13931.4" algo="Sum"/><pk mz="592.46676687" i="465.041" sn="1.52304" a="20.9751" fwhm="0.0622301" res="9520.59" algo="Sum"/><pk mz="592.66914172" i="1027.76" sn="3.36876" a="35.7123" fwhm="0.0309037" res="19177.9" algo="Sum"/><pk mz="592.71936627" i="508.517" sn="1.66697" a="16.3028" fwhm="0.0424896" res="13949.7" algo="Sum"/><pk mz="592.79459677" i="752.735" sn="2.46727" a="33.6187" fwhm="0.0443067" res="13379.3" algo="Sum"/><pk mz="592.85078799" i="2325.7" sn="7.62304" a="92.672" fwhm="0.034744" res="17063.4" algo="Sum"/><pk mz="592.89896485" i="594.438" sn="1.94832" a="2.63083" fwhm="0.00790529" res="75000.3" algo="Sum"/><pk mz="592.90551144" i="524.445" sn="1.71885" a="24.6115" fwhm="0.0495667" res="11961.8" algo="Sum"/><pk mz="593.02414722" i="438.597" sn="1.43705" a="19.2182" fwhm="0.0597667" res="9922.33" algo="Sum"/><pk mz="593.25844461" i="515.212" sn="1.68641" a="22.3562" fwhm="0.0415518" res="14277.6" algo="Sum"/><pk mz="593.33372855" i="1153.15" sn="3.7742" a="45.2386" fwhm="0.0448513" res="13228.9" algo="Sum"/><pk mz="593.41337938" i="539.408" sn="1.7633" a="11.273" fwhm="0.0288222" res="20588.8" algo="Sum"/><pk mz="593.44271988" i="532.436" sn="1.73978" a="19.486" fwhm="0.0480383" res="12353.5" algo="Sum"/><pk mz="593.79446665" i="566.017" sn="1.84805" a="23.2196" fwhm="0.0471765" res="12586.7" algo="Sum"/><pk mz="593.85258618" i="625.237" sn="2.04123" a="31.7278" fwhm="0.0624178" res="9514.15" algo="Sum"/><pk mz="594.24787346" i="572.362" sn="1.86697" a="27.8331" fwhm="0.0410129" res="14489.3" algo="Sum"/><pk mz="594.34641823" i="741.625" sn="2.41638" a="28.316" fwhm="0.0462832" res="12841.5" algo="Sum"/><pk mz="594.48224937" i="448.212" sn="1.45947" a="22.6032" fwhm="0.0397632" res="14950.6" algo="Sum"/><pk mz="594.66559834" i="862.715" sn="2.80913" a="30.9107" fwhm="0.0360771" res="16483.2" algo="Sum"/><pk mz="594.70991524" i="560.696" sn="1.82537" a="14.1965" fwhm="0.0384717" res="15458.4" algo="Sum"/><pk mz="594.75436415" i="1150.37" sn="3.7459" a="48.1745" fwhm="0.0422811" res="14066.7" algo="Sum"/><pk mz="594.80603317" i="586.952" sn="1.91169" a="13.5593" fwhm="0.028856" res="20612.9" algo="Sum"/><pk mz="594.84963456" i="2254.74" sn="7.34468" a="96.9827" fwhm="0.0327075" res="18187" algo="Sum"/><pk mz="595.34896817" i="1190.07" sn="3.86464" a="43.4663" fwhm="0.047587" res="12510.7" algo="Sum"/><pk mz="595.42865480" i="752.096" sn="2.44235" a="31.6746" fwhm="0.0481285" res="12371.6" algo="Sum"/><pk mz="595.81393331" i="501.353" sn="1.62765" a="16.6255" fwhm="0.0441124" res="13506.7" algo="Sum"/><pk mz="595.84540197" i="578.889" sn="1.8795" a="25.4029" fwhm="0.0517276" res="11518.9" algo="Sum"/><pk mz="596.35663052" i="524.15" sn="1.70018" a="27.7511" fwhm="0.0587113" res="10157.4" algo="Sum"/><pk mz="596.66745373" i="464.148" sn="1.50426" a="16.337" fwhm="0.0385295" res="15486" algo="Sum"/><pk mz="596.70431558" i="453.683" sn="1.4704" a="14.3789" fwhm="0.043353" res="13763.9" algo="Sum"/><pk mz="596.75194823" i="1419.06" sn="4.59927" a="53.2574" fwhm="0.036368" res="16408.7" algo="Sum"/><pk mz="596.79794045" i="907.069" sn="2.93986" a="30.1745" fwhm="0.0452629" res="13185.2" algo="Sum"/><pk mz="596.85349020" i="1168.09" sn="3.78584" a="69.2022" fwhm="0.0658912" res="9058.17" algo="Sum"/><pk mz="596.93592902" i="1013.66" sn="3.28519" a="39.3251" fwhm="0.0403846" res="14781.3" algo="Sum"/><pk mz="597.34247166" i="780.547" sn="2.52986" a="44.2245" fwhm="0.0498368" res="11986" algo="Sum"/><pk mz="597.38974854" i="1040.14" sn="3.37184" a="41.6917" fwhm="0.0597774" res="9993.57" algo="Sum"/><pk mz="597.44381784" i="969.626" sn="3.14354" a="45.2316" fwhm="0.0533567" res="11197.2" algo="Sum"/><pk mz="597.81114770" i="451.478" sn="1.46206" a="17.1851" fwhm="0.0325102" res="18388.4" algo="Sum"/><pk mz="598.39095096" i="542.231" sn="1.75611" a="25.5801" fwhm="0.0487637" res="12271.2" algo="Sum"/><pk mz="598.44688943" i="512.746" sn="1.66043" a="26.1655" fwhm="0.0457117" res="13091.8" algo="Sum"/><pk mz="598.61430878" i="519.39" sn="1.68045" a="18.756" fwhm="0.030117" res="19876.3" algo="Sum"/><pk mz="598.75396753" i="951.523" sn="3.07745" a="38.8711" fwhm="0.0459735" res="13023.9" algo="Sum"/><pk mz="598.79304708" i="1014.48" sn="3.28107" a="35.9726" fwhm="0.0530798" res="11281" algo="Sum"/><pk mz="598.83220856" i="977.41" sn="3.16117" a="33.352" fwhm="0.048256" res="12409.5" algo="Sum"/><pk mz="598.93251365" i="530.282" sn="1.71501" a="19.5492" fwhm="0.0496542" res="12062.1" algo="Sum"/><pk mz="598.96460927" i="495.86" sn="1.60359" a="24.1191" fwhm="0.0525765" res="11392.3" algo="Sum"/><pk mz="599.33033872" i="624.101" sn="2.02009" a="16.9449" fwhm="0.0473345" res="12661.6" algo="Sum"/><pk mz="599.36991778" i="790.785" sn="2.55959" a="33.5048" fwhm="0.0579329" res="10345.9" algo="Sum"/><pk mz="599.45121183" i="829.367" sn="2.68414" a="48.6848" fwhm="0.0728366" res="8230.08" algo="Sum"/><pk mz="599.49890958" i="467.374" sn="1.51233" a="18.8785" fwhm="0.0432673" res="13855.7" algo="Sum"/><pk mz="599.76713463" i="535.191" sn="1.7304" a="29.1552" fwhm="0.0622982" res="9627.36" algo="Sum"/><pk mz="600.27456980" i="1900.96" sn="6.1401" a="70.1134" fwhm="0.0324193" res="18516" algo="Sum"/><pk mz="600.37664885" i="470.482" sn="1.51955" a="24.4763" fwhm="0.0644996" res="9308.22" algo="Sum"/><pk mz="600.61142307" i="558.603" sn="1.80417" a="22.7106" fwhm="0.0346461" res="17335.6" algo="Sum"/><pk mz="600.70006560" i="930.458" sn="3.00494" a="35.5044" fwhm="0.039846" res="15075.5" algo="Sum"/><pk mz="600.77455096" i="856.173" sn="2.76469" a="54.0659" fwhm="0.0768458" res="7817.92" algo="Sum"/><pk mz="600.83409541" i="626.161" sn="2.02001" a="22.2736" fwhm="0.0452519" res="13277.5" algo="Sum"/><pk mz="600.87876514" i="902.224" sn="2.90926" a="38.6851" fwhm="0.0508604" res="11814.3" algo="Sum"/><pk mz="600.94718738" i="1129.22" sn="3.64139" a="45.4441" fwhm="0.0318603" res="18861.9" algo="Sum"/><pk mz="601.27642011" i="907.597" sn="2.92791" a="42.625" fwhm="0.0481565" res="12485.9" algo="Sum"/><pk mz="601.34375494" i="1806.09" sn="5.82672" a="101.529" fwhm="0.0492424" res="12211.9" algo="Sum"/><pk mz="601.41598438" i="596.645" sn="1.92498" a="20.4205" fwhm="0.0436018" res="13793.4" algo="Sum"/><pk mz="601.46112963" i="696.975" sn="2.24859" a="32.8391" fwhm="0.0576382" res="10435.1" algo="Sum"/><pk mz="601.51730487" i="706.869" sn="2.28022" a="27.7911" fwhm="0.0464593" res="12947.2" algo="Sum"/><pk mz="601.77349149" i="539.897" sn="1.73858" a="20.6086" fwhm="0.0364617" res="16504.3" algo="Sum"/><pk mz="601.83485068" i="462.418" sn="1.48869" a="18.5708" fwhm="0.0480943" res="12513.6" algo="Sum"/><pk mz="602.28070828" i="2406.68" sn="7.74688" a="93.2644" fwhm="0.0358102" res="16818.7" algo="Sum"/><pk mz="602.34321748" i="851.054" sn="2.73952" a="46.5041" fwhm="0.0553609" res="10880.3" algo="Sum"/><pk mz="602.41615142" i="439.751" sn="1.41555" a="17.2281" fwhm="0.0479116" res="12573.5" algo="Sum"/><pk mz="602.69762456" i="1310.03" sn="4.21225" a="45.0212" fwhm="0.0343532" res="17544.1" algo="Sum"/><pk mz="602.74806798" i="661.501" sn="2.12698" a="25.0476" fwhm="0.052326" res="11519.1" algo="Sum"/><pk mz="602.81073289" i="925.76" sn="2.97651" a="42.1094" fwhm="0.0630937" res="9554.21" algo="Sum"/><pk mz="602.87780471" i="1112.16" sn="3.57545" a="46.2033" fwhm="0.0452096" res="13335.2" algo="Sum"/><pk mz="603.28960086" i="957.62" sn="3.0775" a="55.3758" fwhm="0.0500233" res="12060.2" algo="Sum"/><pk mz="603.35886415" i="1052.22" sn="3.38153" a="64.5767" fwhm="0.0638293" res="9452.7" algo="Sum"/><pk mz="603.43071851" i="904.375" sn="2.9062" a="40.1693" fwhm="0.0619079" res="9747.23" algo="Sum"/><pk mz="603.49118022" i="630.649" sn="2.02643" a="20.0334" fwhm="0.0413922" res="14579.8" algo="Sum"/><pk mz="603.52832817" i="824.249" sn="2.64902" a="32.3491" fwhm="0.0468206" res="12890.2" algo="Sum"/><pk mz="603.78424578" i="512.065" sn="1.64405" a="30.1205" fwhm="0.064728" res="9328.02" algo="Sum"/><pk mz="603.82294165" i="445.156" sn="1.42921" a="14.7675" fwhm="0.0436109" res="13845.7" algo="Sum"/><pk mz="604.30377901" i="1477.72" sn="4.7395" a="52.4728" fwhm="0.0402306" res="15021" algo="Sum"/><pk mz="604.37014111" i="724.606" sn="2.32342" a="36.6228" fwhm="0.0637188" res="9484.96" algo="Sum"/><pk mz="604.45304141" i="739.839" sn="2.37212" a="37.6354" fwhm="0.0556995" res="10852" algo="Sum"/><pk mz="604.69527918" i="1013.82" sn="3.2457" a="36.242" fwhm="0.0420464" res="14381.6" algo="Sum"/><pk mz="604.73918432" i="715.535" sn="2.29109" a="20.8496" fwhm="0.0423885" res="14266.6" algo="Sum"/><pk mz="604.78565258" i="1571.51" sn="5.03282" a="64.3094" fwhm="0.0484024" res="12494.9" algo="Sum"/><pk mz="604.87568014" i="810.549" sn="2.59581" a="41.5725" fwhm="0.0759209" res="7967.19" algo="Sum"/><pk mz="605.23219343" i="634.411" sn="2.02942" a="27.8376" fwhm="0.0399716" res="15141.6" algo="Sum"/><pk mz="605.30403230" i="682.194" sn="2.18208" a="36.6273" fwhm="0.0636212" res="9514.19" algo="Sum"/><pk mz="605.37657585" i="2308.06" sn="7.38425" a="104.48" fwhm="0.0382194" res="15839.5" algo="Sum"/><pk mz="605.44924032" i="1083.41" sn="3.46577" a="53.6082" fwhm="0.0565869" res="10699.5" algo="Sum"/><pk mz="605.50248372" i="472.7" sn="1.51185" a="19.1756" fwhm="0.0425942" res="14215.6" algo="Sum"/><pk mz="605.78770067" i="544.873" sn="1.74437" a="27.0476" fwhm="0.0683258" res="8866.16" algo="Sum"/><pk mz="606.29596011" i="1343.37" sn="4.29453" a="65.2325" fwhm="0.0421852" res="14372.2" algo="Sum"/><pk mz="606.37982674" i="1124.13" sn="3.59071" a="56.5373" fwhm="0.0404675" res="14984.4" algo="Sum"/><pk mz="606.45369709" i="564.414" sn="1.8023" a="30.7867" fwhm="0.0512506" res="11833.1" algo="Sum"/><pk mz="606.64700548" i="485.956" sn="1.55142" a="19.4011" fwhm="0.0338336" res="17930.3" algo="Sum"/><pk mz="606.70006835" i="526.153" sn="1.6801" a="16.3075" fwhm="0.0391534" res="15495.4" algo="Sum"/><pk mz="606.70942578" i="502.053" sn="1.60319" a="2.37761" fwhm="0.00808943" res="75000.3" algo="Sum"/><pk mz="606.73343832" i="544.125" sn="1.73769" a="17.7159" fwhm="0.0437157" res="13879.1" algo="Sum"/><pk mz="606.78405689" i="1351.55" sn="4.3165" a="62.5598" fwhm="0.0522627" res="11610.3" algo="Sum"/><pk mz="606.82221119" i="1228.29" sn="3.92285" a="44.8125" fwhm="0.0460957" res="13164.4" algo="Sum"/><pk mz="606.89171430" i="886.839" sn="2.83234" a="40.4044" fwhm="0.0470105" res="12909.7" algo="Sum"/><pk mz="606.96557153" i="953.09" sn="3.04393" a="42.9194" fwhm="0.0393764" res="15414.4" algo="Sum"/><pk mz="607.24880293" i="746.01" sn="2.38136" a="31.0673" fwhm="0.0502692" res="12079.9" algo="Sum"/><pk mz="607.29822366" i="722.986" sn="2.30738" a="43.155" fwhm="0.0683134" res="8889.89" algo="Sum"/><pk mz="607.38747960" i="903.281" sn="2.88196" a="51.1884" fwhm="0.0618938" res="9813.38" algo="Sum"/><pk mz="607.46179200" i="673.556" sn="2.14876" a="35.4033" fwhm="0.0605575" res="10031.2" algo="Sum"/><pk mz="607.77772205" i="477.011" sn="1.52124" a="12.415" fwhm="0.0355984" res="17073.2" algo="Sum"/><pk mz="607.80252076" i="487.263" sn="1.554" a="10.9894" fwhm="0.0291697" res="20836.8" algo="Sum"/><pk mz="607.82202931" i="474.934" sn="1.51481" a="17.8981" fwhm="0.0350464" res="17343.4" algo="Sum"/><pk mz="608.25175987" i="437.664" sn="1.39248" a="20.3171" fwhm="0.0507506" res="11985.1" algo="Sum"/><pk mz="608.31130507" i="577.785" sn="1.83777" a="34.9291" fwhm="0.0659994" res="9216.92" algo="Sum"/><pk mz="608.41147727" i="726.064" sn="2.30888" a="24.0659" fwhm="0.0431409" res="14102.9" algo="Sum"/><pk mz="608.46449900" i="602.435" sn="1.91568" a="29.7951" fwhm="0.04949" res="12294.7" algo="Sum"/><pk mz="608.64150473" i="716.003" sn="2.27785" a="26.4343" fwhm="0.0359938" res="16909.6" algo="Sum"/><pk mz="608.69912965" i="446.596" sn="1.42062" a="15.1527" fwhm="0.0458632" res="13272.1" algo="Sum"/><pk mz="608.72104076" i="483.071" sn="1.53664" a="10.4617" fwhm="0.024411" res="24936.3" algo="Sum"/><pk mz="608.78073324" i="888.901" sn="2.8274" a="28.7086" fwhm="0.0470257" res="12945.7" algo="Sum"/><pk mz="608.82388887" i="1831.99" sn="5.82716" a="80.4324" fwhm="0.0387557" res="15709.3" algo="Sum"/><pk mz="608.88551430" i="579.591" sn="1.84368" a="17.4922" fwhm="0.038576" res="15784" algo="Sum"/><pk mz="608.94681379" i="522.967" sn="1.6636" a="20.7058" fwhm="0.0567299" res="10734.2" algo="Sum"/><pk mz="609.33323606" i="818.62" sn="2.60324" a="41.5274" fwhm="0.0618553" res="9850.94" algo="Sum"/><pk mz="609.37149095" i="528.582" sn="1.68077" a="2.47238" fwhm="0.00812492" res="75000.3" algo="Sum"/><pk mz="609.40947762" i="590.657" sn="1.87824" a="41.7411" fwhm="0.0786657" res="7746.83" algo="Sum"/><pk mz="609.76270143" i="490.243" sn="1.55872" a="20.917" fwhm="0.0523111" res="11656.5" algo="Sum"/><pk mz="609.78469819" i="477.786" sn="1.51912" a="8.17679" fwhm="0.0194782" res="31306" algo="Sum"/><pk mz="609.82860936" i="630.901" sn="2.00595" a="32.3264" fwhm="0.0546659" res="11155.6" algo="Sum"/><pk mz="610.30413723" i="2488.43" sn="7.91436" a="107.367" fwhm="0.0333664" res="18291" algo="Sum"/><pk mz="610.64144001" i="664.499" sn="2.11174" a="25.2882" fwhm="0.036056" res="16935.9" algo="Sum"/><pk mz="610.68875418" i="499.014" sn="1.58558" a="14.2811" fwhm="0.0398494" res="15324.9" algo="Sum"/><pk mz="610.73099309" i="1199.65" sn="3.8118" a="50.0616" fwhm="0.0452243" res="13504.5" algo="Sum"/><pk mz="610.82282626" i="1669.46" sn="5.3046" a="86.0465" fwhm="0.0432369" res="14127.3" algo="Sum"/><pk mz="610.90773221" i="692.18" sn="2.19935" a="30.0755" fwhm="0.0651067" res="9383.18" algo="Sum"/><pk mz="611.30992831" i="1152.06" sn="3.66107" a="51.6329" fwhm="0.0429232" res="14242" algo="Sum"/><pk mz="611.40146136" i="653.984" sn="2.07825" a="27.3442" fwhm="0.0633879" res="9645.4" algo="Sum"/><pk mz="611.77161232" i="523.104" sn="1.65986" a="21.4555" fwhm="0.0601672" res="10167.9" algo="Sum"/><pk mz="611.82042574" i="599.482" sn="1.90221" a="34.0134" fwhm="0.0545729" res="11211.1" algo="Sum"/><pk mz="612.31913598" i="1515.65" sn="4.80983" a="69.3982" fwhm="0.0356858" res="17158.6" algo="Sum"/><pk mz="612.42899433" i="496.475" sn="1.57492" a="29.6152" fwhm="0.0514107" res="11912.5" algo="Sum"/><pk mz="612.72591644" i="1630.59" sn="5.16914" a="61.1502" fwhm="0.0437463" res="14006.3" algo="Sum"/><pk mz="612.77131891" i="858.711" sn="2.72221" a="26.3017" fwhm="0.0439331" res="13947.8" algo="Sum"/><pk mz="612.82223105" i="1071.06" sn="3.39537" a="47.2085" fwhm="0.0552769" res="11086.4" algo="Sum"/><pk mz="612.90686135" i="882.401" sn="2.79601" a="48.8745" fwhm="0.0538168" res="11388.8" algo="Sum"/><pk mz="613.02554932" i="559.024" sn="1.77157" a="22.1135" fwhm="0.0413172" res="14837" algo="Sum"/><pk mz="613.26505911" i="468.181" sn="1.48352" a="19.285" fwhm="0.0454436" res="13495.1" algo="Sum"/><pk mz="613.33211433" i="1654.91" sn="5.24321" a="82.8247" fwhm="0.0428266" res="14321.3" algo="Sum"/><pk mz="613.37999965" i="640.482" sn="2.02923" a="8.43452" fwhm="0.0146517" res="41864.2" algo="Sum"/><pk mz="613.42932149" i="964.686" sn="3.05651" a="24.4352" fwhm="0.0390725" res="15699.8" algo="Sum"/><pk mz="613.47248191" i="1406.2" sn="4.45541" a="53.8644" fwhm="0.0451199" res="13596.5" algo="Sum"/><pk mz="613.62003982" i="438.269" sn="1.38861" a="12.923" fwhm="0.0310967" res="19732.6" algo="Sum"/><pk mz="613.77233567" i="519.163" sn="1.64308" a="24.0227" fwhm="0.0683963" res="8973.77" algo="Sum"/><pk mz="613.82767793" i="473.954" sn="1.49846" a="14.8695" fwhm="0.0294063" res="20874" algo="Sum"/><pk mz="613.84375359" i="493.565" sn="1.5603" a="21.1583" fwhm="0.0510927" res="12014.3" algo="Sum"/><pk mz="614.17558652" i="466.68" sn="1.47579" a="16.9552" fwhm="0.0313955" res="19562.5" algo="Sum"/><pk mz="614.33524502" i="2080.17" sn="6.5746" a="96.294" fwhm="0.0343733" res="17872.5" algo="Sum"/><pk mz="614.44507464" i="705.731" sn="2.23094" a="17.8777" fwhm="0.0389467" res="15776.6" algo="Sum"/><pk mz="614.47397715" i="680.143" sn="2.15005" a="28.3749" fwhm="0.0441316" res="13923.7" algo="Sum"/><pk mz="614.72577438" i="1182.68" sn="3.734" a="46.3388" fwhm="0.0508118" res="12098.1" algo="Sum"/><pk mz="614.76539236" i="853.422" sn="2.69383" a="23.523" fwhm="0.0342257" res="17962.1" algo="Sum"/><pk mz="614.81245351" i="1759.77" sn="5.55421" a="71.1762" fwhm="0.0447939" res="13725.4" algo="Sum"/><pk mz="614.90415169" i="611.834" sn="1.93135" a="26.8862" fwhm="0.058679" res="10479.1" algo="Sum"/><pk mz="615.13322938" i="477.552" sn="1.50818" a="20.7953" fwhm="0.038574" res="15946.8" algo="Sum"/><pk mz="615.29959120" i="498.936" sn="1.57518" a="14.2554" fwhm="0.0387765" res="15867.9" algo="Sum"/><pk mz="615.34125411" i="1145.54" sn="3.61626" a="57.5149" fwhm="0.0491375" res="12522.8" algo="Sum"/><pk mz="615.45288382" i="1259.1" sn="3.97297" a="59.8164" fwhm="0.0477046" res="12901.3" algo="Sum"/><pk mz="615.48957267" i="3134.66" sn="9.89204" a="124.276" fwhm="0.0340776" res="18061.4" algo="Sum"/><pk mz="615.57926241" i="477.668" sn="1.50687" a="18.6589" fwhm="0.0525678" res="11710.2" algo="Sum"/><pk mz="615.80629065" i="499.117" sn="1.57185" a="21.7586" fwhm="0.0636151" res="9680.19" algo="Sum"/><pk mz="615.84564198" i="490.978" sn="1.54627" a="24.5751" fwhm="0.0529517" res="11630.3" algo="Sum"/><pk mz="616.17136075" i="5186.69" sn="16.3256" a="178.23" fwhm="0.0297215" res="20731.5" algo="Sum"/><pk mz="616.24696366" i="687.367" sn="2.16356" a="31.0419" fwhm="0.0482781" res="12764.5" algo="Sum"/><pk mz="616.34743245" i="505.449" sn="1.59067" a="40.4647" fwhm="0.0757597" res="8135.56" algo="Sum"/><pk mz="616.49275722" i="1431.17" sn="4.5039" a="55.3653" fwhm="0.0406319" res="15172.6" algo="Sum"/><pk mz="616.58728212" i="538.272" sn="1.69351" a="22.0659" fwhm="0.0518837" res="11884" algo="Sum"/><pk mz="616.67388298" i="723.978" sn="2.27788" a="27.4833" fwhm="0.0433278" res="14232.8" algo="Sum"/><pk mz="616.72184171" i="638.159" sn="2.0081" a="28.354" fwhm="0.0636631" res="9687.27" algo="Sum"/><pk mz="616.75153153" i="579.921" sn="1.82501" a="5.68526" fwhm="0.00822332" res="75000.3" algo="Sum"/><pk mz="616.76079150" i="661.988" sn="2.08334" a="8.63877" fwhm="0.0230796" res="26723.2" algo="Sum"/><pk mz="616.81033998" i="1311.29" sn="4.12771" a="52.7385" fwhm="0.0475085" res="12983.1" algo="Sum"/><pk mz="616.85159145" i="1097.75" sn="3.45573" a="48.5342" fwhm="0.0437527" res="14098.6" algo="Sum"/><pk mz="616.92151112" i="857.148" sn="2.69792" a="39.2796" fwhm="0.0442459" res="13943" algo="Sum"/><pk mz="617.17401846" i="2208.8" sn="6.94938" a="75.9759" fwhm="0.0306619" res="20128.4" algo="Sum"/><pk mz="617.32068215" i="1644.62" sn="5.1734" a="82.9365" fwhm="0.0469591" res="13145.9" algo="Sum"/><pk mz="617.46852534" i="1847.2" sn="5.80728" a="65.7401" fwhm="0.0444506" res="13891.1" algo="Sum"/><pk mz="617.50474769" i="2867.46" sn="9.0114" a="102.76" fwhm="0.0360933" res="17108.6" algo="Sum"/><pk mz="617.74667604" i="529.78" sn="1.66485" a="21.6547" fwhm="0.0475269" res="12997.8" algo="Sum"/><pk mz="617.81056378" i="560.248" sn="1.76058" a="26.4201" fwhm="0.0384095" res="16084.8" algo="Sum"/><pk mz="618.17690620" i="578.154" sn="1.81587" a="23.9593" fwhm="0.0342936" res="18026" algo="Sum"/><pk mz="618.25299493" i="572.848" sn="1.79862" a="23.9196" fwhm="0.0461504" res="13396.5" algo="Sum"/><pk mz="618.31972638" i="707.355" sn="2.22087" a="40.2192" fwhm="0.0654604" res="9445.71" algo="Sum"/><pk mz="618.47304242" i="864.791" sn="2.7148" a="30.1359" fwhm="0.0453876" res="13626.5" algo="Sum"/><pk mz="618.50821074" i="1241.63" sn="3.89761" a="47.6337" fwhm="0.0391598" res="15794.5" algo="Sum"/><pk mz="618.62753732" i="578.92" sn="1.81796" a="20.825" fwhm="0.05181" res="11940.3" algo="Sum"/><pk mz="618.67267649" i="1011.11" sn="3.1755" a="38.7512" fwhm="0.0385989" res="16028.2" algo="Sum"/><pk mz="618.74510586" i="662.969" sn="2.08231" a="27.7545" fwhm="0.0421235" res="14688.8" algo="Sum"/><pk mz="618.80825888" i="798.737" sn="2.50874" a="18.169" fwhm="0.0294326" res="21024.6" algo="Sum"/><pk mz="618.84938246" i="1004.94" sn="3.15641" a="53.4539" fwhm="0.0625248" res="9897.66" algo="Sum"/><pk mz="619.04032261" i="921.588" sn="2.89231" a="40.3611" fwhm="0.0338076" res="18310.7" algo="Sum"/><pk mz="619.30713031" i="892.14" sn="2.79894" a="39.55" fwhm="0.0652363" res="9493.28" algo="Sum"/><pk mz="619.35162048" i="818.015" sn="2.56466" a="38.4609" fwhm="0.0555686" res="11145.7" algo="Sum"/><pk mz="619.43010928" i="824.872" sn="2.58396" a="35.1268" fwhm="0.0587344" res="10546.3" algo="Sum"/><pk mz="619.47762953" i="899.013" sn="2.81644" a="37.843" fwhm="0.0568639" res="10894" algo="Sum"/><pk mz="619.52004457" i="904.796" sn="2.83455" a="32.6925" fwhm="0.0347903" res="17807.2" algo="Sum"/><pk mz="619.75414176" i="458.57" sn="1.43651" a="14.4203" fwhm="0.0441824" res="14027.2" algo="Sum"/><pk mz="619.78210973" i="478.074" sn="1.49753" a="10.8402" fwhm="0.0294557" res="21041.2" algo="Sum"/><pk mz="619.80482739" i="469.663" sn="1.4713" a="13.0744" fwhm="0.0392751" res="15781.1" algo="Sum"/><pk mz="620.28240290" i="575.288" sn="1.8004" a="25.3268" fwhm="0.0584219" res="10617.3" algo="Sum"/><pk mz="620.30891278" i="493.432" sn="1.54366" a="12.7961" fwhm="0.0254243" res="24398.3" algo="Sum"/><pk mz="620.36093197" i="452.352" sn="1.41495" a="16.0845" fwhm="0.0452041" res="13723.6" algo="Sum"/><pk mz="620.38668674" i="461.967" sn="1.44486" a="14.7346" fwhm="0.0442052" res="14034.3" algo="Sum"/><pk mz="620.43041031" i="466.473" sn="1.45868" a="20.4174" fwhm="0.0560138" res="11076.4" algo="Sum"/><pk mz="620.47448317" i="486.918" sn="1.52254" a="11.99" fwhm="0.0350964" res="17679.1" algo="Sum"/><pk mz="620.52723213" i="461.285" sn="1.44239" a="21.4321" fwhm="0.0529477" res="11719.6" algo="Sum"/><pk mz="620.66848839" i="813.501" sn="2.54402" a="32.9457" fwhm="0.0447901" res="13857.3" algo="Sum"/><pk mz="620.71997704" i="735.57" sn="2.29976" a="17.5612" fwhm="0.0241231" res="25731.4" algo="Sum"/><pk mz="620.75854727" i="1657.81" sn="5.18303" a="85.158" fwhm="0.0427892" res="14507.4" algo="Sum"/><pk mz="620.84635265" i="723.065" sn="2.26016" a="32.1576" fwhm="0.0582229" res="10663.3" algo="Sum"/><pk mz="621.03673415" i="445.746" sn="1.39332" a="23.2959" fwhm="0.041783" res="14863.4" algo="Sum"/><pk mz="621.34048042" i="1176.91" sn="3.67197" a="52.4467" fwhm="0.0521297" res="11919.1" algo="Sum"/><pk mz="621.37411804" i="952.036" sn="2.97038" a="28.6773" fwhm="0.0442405" res="14045.4" algo="Sum"/><pk mz="621.43729911" i="649.086" sn="2.02513" a="22.3449" fwhm="0.0463986" res="13393.5" algo="Sum"/><pk mz="621.47268656" i="511.356" sn="1.59535" a="23.053" fwhm="0.0597" res="10409.9" algo="Sum"/><pk mz="621.76134883" i="624.367" sn="1.94744" a="31.7316" fwhm="0.056308" res="11042.2" algo="Sum"/><pk mz="621.80445220" i="467.708" sn="1.45868" a="8.77187" fwhm="0.0196692" res="31613.1" algo="Sum"/><pk mz="621.83120171" i="451.812" sn="1.40905" a="16.5791" fwhm="0.0491741" res="12645.5" algo="Sum"/><pk mz="622.34397412" i="643.879" sn="2.00812" a="22.6671" fwhm="0.04389" res="14179.6" algo="Sum"/><pk mz="622.36949107" i="530.695" sn="1.65506" a="9.72601" fwhm="0.0196781" res="31627.6" algo="Sum"/><pk mz="622.39141029" i="528.751" sn="1.64888" a="23.9034" fwhm="0.059036" res="10542.6" algo="Sum"/><pk mz="622.67957865" i="445.693" sn="1.38844" a="16.9705" fwhm="0.0520002" res="11974.6" algo="Sum"/><pk mz="622.75670702" i="1737.8" sn="5.41309" a="68.9959" fwhm="0.0429828" res="14488.5" algo="Sum"/><pk mz="622.83477217" i="687.207" sn="2.14037" a="19.1968" fwhm="0.0393709" res="15819.7" algo="Sum"/><pk mz="622.93397621" i="904.07" sn="2.81602" a="44.9819" fwhm="0.0459494" res="13557" algo="Sum"/><pk mz="622.99621282" i="535.438" sn="1.66784" a="21.3667" fwhm="0.0561412" res="11097" algo="Sum"/><pk mz="623.24004467" i="445.222" sn="1.38684" a="10.2872" fwhm="0.0295378" res="21099.7" algo="Sum"/><pk mz="623.32037844" i="438.279" sn="1.36548" a="15.1213" fwhm="0.0356384" res="17490.1" algo="Sum"/><pk mz="623.34681667" i="566.439" sn="1.7648" a="19.7679" fwhm="0.0465758" res="13383.5" algo="Sum"/><pk mz="623.39147009" i="562.328" sn="1.7521" a="16.0245" fwhm="0.0344644" res="18088" algo="Sum"/><pk mz="623.39723979" i="587.235" sn="1.82972" a="18.0105" fwhm="0.0281786" res="22123" algo="Sum"/><pk mz="623.77232441" i="548.585" sn="1.70768" a="19.4459" fwhm="0.0492503" res="12665.3" algo="Sum"/><pk mz="623.79495748" i="495.257" sn="1.54168" a="13.8449" fwhm="0.0328874" res="18967.6" algo="Sum"/><pk mz="623.82913246" i="535.47" sn="1.66676" a="15.0295" fwhm="0.0358358" res="17408" algo="Sum"/><pk mz="624.27448113" i="728.133" sn="2.26648" a="31.0681" fwhm="0.0467141" res="13363.7" algo="Sum"/><pk mz="624.38827306" i="594.126" sn="1.84946" a="28.4658" fwhm="0.0488414" res="12784" algo="Sum"/><pk mz="624.62093919" i="519.781" sn="1.61762" a="22.3611" fwhm="0.0433879" res="14396.2" algo="Sum"/><pk mz="624.75535898" i="984.627" sn="3.06345" a="53.3274" fwhm="0.0485783" res="12860.8" algo="Sum"/><pk mz="624.79574828" i="1061.81" sn="3.3036" a="41.1624" fwhm="0.0511616" res="12212.2" algo="Sum"/><pk mz="624.84166725" i="1638.12" sn="5.09666" a="72.1409" fwhm="0.040823" res="15306.1" algo="Sum"/><pk mz="624.92064427" i="867.382" sn="2.69867" a="44.7432" fwhm="0.0501845" res="12452.5" algo="Sum"/><pk mz="625.28090170" i="500.556" sn="1.55867" a="24.2223" fwhm="0.0534389" res="11700.8" algo="Sum"/><pk mz="625.32276331" i="445.359" sn="1.38671" a="11.7191" fwhm="0.0345183" res="18115.7" algo="Sum"/><pk mz="625.38755331" i="727.277" sn="2.26396" a="25.8679" fwhm="0.0493143" res="12681.7" algo="Sum"/><pk mz="625.77545947" i="585.57" sn="1.82159" a="15.656" fwhm="0.033869" res="18476.4" algo="Sum"/><pk mz="625.79874031" i="536.4" sn="1.66876" a="16.7856" fwhm="0.0646815" res="9675.09" algo="Sum"/><pk mz="625.83357549" i="475.632" sn="1.47969" a="6.59464" fwhm="0.0147996" res="42287.3" algo="Sum"/><pk mz="625.84814001" i="474.714" sn="1.47673" a="18.1242" fwhm="0.0310857" res="20133" algo="Sum"/><pk mz="626.27730376" i="949.804" sn="2.95637" a="43.2024" fwhm="0.0420066" res="14909" algo="Sum"/><pk mz="626.41556562" i="487.57" sn="1.51715" a="14.5065" fwhm="0.0280442" res="22336.7" algo="Sum"/><pk mz="626.61633736" i="521.815" sn="1.62368" a="21.2575" fwhm="0.0405379" res="15457.5" algo="Sum"/><pk mz="626.70419577" i="973.064" sn="3.02732" a="31.9638" fwhm="0.0439488" res="14259.9" algo="Sum"/><pk mz="626.72730344" i="694.175" sn="2.15922" a="19.0408" fwhm="0.0631027" res="9931.86" algo="Sum"/><pk mz="626.79265019" i="956.35" sn="2.97384" a="48.7004" fwhm="0.0539295" res="11622.4" algo="Sum"/><pk mz="626.83852477" i="943.458" sn="2.93276" a="33.6778" fwhm="0.0519208" res="12073" algo="Sum"/><pk mz="626.88256501" i="759.649" sn="2.3616" a="26.3727" fwhm="0.0493732" res="12696.8" algo="Sum"/><pk mz="626.91341988" i="650.805" sn="2.02314" a="24.8549" fwhm="0.0425517" res="14733" algo="Sum"/><pk mz="627.28277503" i="543.131" sn="1.68865" a="24.071" fwhm="0.060006" res="10453.7" algo="Sum"/><pk mz="627.32797484" i="491.922" sn="1.52949" a="21.1067" fwhm="0.0592691" res="10584.4" algo="Sum"/><pk mz="627.39348472" i="564.301" sn="1.75491" a="15.2232" fwhm="0.0345753" res="18145.7" algo="Sum"/><pk mz="627.42402658" i="757.056" sn="2.35451" a="19.3729" fwhm="0.0395155" res="15877.9" algo="Sum"/><pk mz="627.53330509" i="473.76" sn="1.47298" a="23.5084" fwhm="0.0428601" res="14641.4" algo="Sum"/><pk mz="627.75547696" i="447.168" sn="1.38878" a="8.44173" fwhm="0.019763" res="31764.2" algo="Sum"/><pk mz="627.78533246" i="468.531" sn="1.45503" a="18.2929" fwhm="0.0494086" res="12706" algo="Sum"/><pk mz="627.81150587" i="489.358" sn="1.51984" a="13.0699" fwhm="0.039528" res="15882.7" algo="Sum"/><pk mz="627.84056743" i="438.001" sn="1.36048" a="11.8049" fwhm="0.0345879" res="18152.1" algo="Sum"/><pk mz="628.28891678" i="585.025" sn="1.81756" a="30.5587" fwhm="0.0604302" res="10396.9" algo="Sum"/><pk mz="628.40183116" i="463.773" sn="1.4405" a="21.8454" fwhm="0.0487188" res="12898.6" algo="Sum"/><pk mz="628.42516552" i="471.044" sn="1.46294" a="17.2417" fwhm="0.0494341" res="12712.4" algo="Sum"/><pk mz="628.65799384" i="454.527" sn="1.4094" a="12.2831" fwhm="0.0455305" res="13807.4" algo="Sum"/><pk mz="628.70108357" i="1104.09" sn="3.42279" a="51.5298" fwhm="0.0542236" res="11594.6" algo="Sum"/><pk mz="628.74874690" i="878.044" sn="2.72259" a="29.4332" fwhm="0.0470477" res="13364.1" algo="Sum"/><pk mz="628.82336453" i="1262.29" sn="3.91454" a="79.4853" fwhm="0.0622808" res="10096.6" algo="Sum"/><pk mz="628.87523660" i="769.61" sn="2.38725" a="39.9749" fwhm="0.0618662" res="10165.1" algo="Sum"/><pk mz="628.99850641" i="487.542" sn="1.51197" a="26.5616" fwhm="0.0537806" res="11695.6" algo="Sum"/><pk mz="629.14652711" i="856.787" sn="2.65588" a="37.5024" fwhm="0.0335296" res="18763.9" algo="Sum"/><pk mz="629.30843129" i="1138.61" sn="3.52949" a="54.1389" fwhm="0.0405619" res="15514.8" algo="Sum"/><pk mz="629.40599965" i="753.163" sn="2.33449" a="20.7523" fwhm="0.0395779" res="15903" algo="Sum"/><pk mz="629.44928797" i="1539.92" sn="4.77389" a="69.5054" fwhm="0.0527543" res="11931.7" algo="Sum"/><pk mz="629.74540259" i="545.538" sn="1.68979" a="22.914" fwhm="0.047128" res="13362.5" algo="Sum"/><pk mz="629.81380773" i="576.489" sn="1.78567" a="28.9613" fwhm="0.0705975" res="8921.19" algo="Sum"/><pk mz="630.32215653" i="1051.81" sn="3.2537" a="58.8934" fwhm="0.05143" res="12255.9" algo="Sum"/><pk mz="630.45844515" i="892.696" sn="2.75902" a="49.7136" fwhm="0.0607169" res="10383.6" algo="Sum"/><pk mz="630.61325016" i="566.434" sn="1.74861" a="23.7445" fwhm="0.0433908" res="14533.3" algo="Sum"/><pk mz="630.69842000" i="879.187" sn="2.7143" a="37.7697" fwhm="0.0529128" res="11919.6" algo="Sum"/><pk mz="630.75126799" i="923.037" sn="2.8497" a="24.2696" fwhm="0.0394842" res="15974.8" algo="Sum"/><pk mz="630.78831617" i="1819.41" sn="5.61707" a="75.1673" fwhm="0.0506824" res="12445.9" algo="Sum"/><pk mz="630.81650804" i="1538.9" sn="4.75104" a="53.308" fwhm="0.0378516" res="16665.5" algo="Sum"/><pk mz="630.87379065" i="667.589" sn="2.06105" a="26.9862" fwhm="0.0441245" res="14297.6" algo="Sum"/><pk mz="630.92867416" i="635.359" sn="1.96155" a="28.8503" fwhm="0.0519158" res="12152.9" algo="Sum"/><pk mz="631.10811179" i="594.715" sn="1.8351" a="31.4487" fwhm="0.0381384" res="16547.8" algo="Sum"/><pk mz="631.33174861" i="672.35" sn="2.07245" a="18.2812" fwhm="0.0396383" res="15927.3" algo="Sum"/><pk mz="631.35053274" i="684.96" sn="2.11101" a="25.4968" fwhm="0.0469983" res="13433.5" algo="Sum"/><pk mz="631.46313783" i="2932.69" sn="9.03839" a="110.644" fwhm="0.0365163" res="17292.6" algo="Sum"/><pk mz="631.78431778" i="572.832" sn="1.76497" a="36.2224" fwhm="0.0366895" res="17219.8" algo="Sum"/><pk mz="631.81779326" i="620.797" sn="1.91252" a="24.6926" fwhm="0.0529584" res="11930.5" algo="Sum"/><pk mz="632.47406656" i="1594.93" sn="4.90247" a="75.5344" fwhm="0.0438902" res="14410.4" algo="Sum"/><pk mz="632.64376736" i="621.593" sn="1.91064" a="24.1977" fwhm="0.0544629" res="11616.1" algo="Sum"/><pk mz="632.70399269" i="585.161" sn="1.79891" a="20.8083" fwhm="0.0496015" res="12755.7" algo="Sum"/><pk mz="632.78413170" i="1485.2" sn="4.56647" a="64.1273" fwhm="0.0652714" res="9694.66" algo="Sum"/><pk mz="632.81459594" i="1241.28" sn="3.8165" a="48.6928" fwhm="0.0433895" res="14584.5" algo="Sum"/><pk mz="632.87974117" i="565.002" sn="1.73703" a="23.0358" fwhm="0.0503328" res="12573.9" algo="Sum"/><pk mz="632.94108609" i="612.379" sn="1.88267" a="33.1145" fwhm="0.0444824" res="14229" algo="Sum"/><pk mz="633.25065450" i="903.749" sn="2.77886" a="39.9266" fwhm="0.0454572" res="13930.7" algo="Sum"/><pk mz="633.30985724" i="626.298" sn="1.92537" a="33.0851" fwhm="0.069149" res="9158.63" algo="Sum"/><pk mz="633.36433672" i="478.494" sn="1.47077" a="13.2191" fwhm="0.0347396" res="18231.8" algo="Sum"/><pk mz="633.47810440" i="2106.37" sn="6.47321" a="99.5832" fwhm="0.0511051" res="12395.6" algo="Sum"/><pk mz="633.76588054" i="596.732" sn="1.83422" a="33.3384" fwhm="0.0690132" res="9183.26" algo="Sum"/><pk mz="633.81932889" i="615.207" sn="1.89077" a="15.1822" fwhm="0.0397165" res="15958.6" algo="Sum"/><pk mz="634.23792351" i="914.081" sn="2.80653" a="46.5353" fwhm="0.0503715" res="12591.2" algo="Sum"/><pk mz="634.30472438" i="911.833" sn="2.79941" a="43.77" fwhm="0.0500059" res="12684.6" algo="Sum"/><pk mz="634.40787332" i="448.832" sn="1.37777" a="13.868" fwhm="0.0447016" res="14192.1" algo="Sum"/><pk mz="634.48053592" i="877.127" sn="2.69271" a="64.1429" fwhm="0.078811" res="8050.66" algo="Sum"/><pk mz="634.64802765" i="833.935" sn="2.5606" a="33.2686" fwhm="0.0533834" res="11888.5" algo="Sum"/><pk mz="634.71005278" i="645.357" sn="1.98157" a="27.6936" fwhm="0.0481137" res="13191.9" algo="Sum"/><pk mz="634.78102153" i="924.938" sn="2.84002" a="37.9846" fwhm="0.0546516" res="11615.1" algo="Sum"/><pk mz="634.83340887" i="1340.32" sn="4.11546" a="53.673" fwhm="0.0500439" res="12685.5" algo="Sum"/><pk mz="634.86930931" i="1256.36" sn="3.85764" a="54.151" fwhm="0.0470487" res="13493.9" algo="Sum"/><pk mz="634.94275509" i="513.141" sn="1.57553" a="24.7368" fwhm="0.0648151" res="9796.22" algo="Sum"/><pk mz="635.01089101" i="816.52" sn="2.50688" a="34.8614" fwhm="0.0420952" res="15085.1" algo="Sum"/><pk mz="635.24182542" i="496.065" sn="1.52279" a="15.4566" fwhm="0.0366774" res="17319.7" algo="Sum"/><pk mz="635.29833062" i="585.97" sn="1.79876" a="21.216" fwhm="0.0497037" res="12781.7" algo="Sum"/><pk mz="635.35865729" i="654.993" sn="2.01077" a="28.674" fwhm="0.0596466" res="10652.1" algo="Sum"/><pk mz="635.41274427" i="859.39" sn="2.63879" a="37.9895" fwhm="0.0543926" res="11682" algo="Sum"/><pk mz="635.45708086" i="788.182" sn="2.4206" a="21.8446" fwhm="0.0347969" res="18261.9" algo="Sum"/><pk mz="635.48072669" i="749.499" sn="2.30206" a="27.2684" fwhm="0.0608145" res="10449.5" algo="Sum"/><pk mz="635.77515512" i="514.937" sn="1.58069" a="23.118" fwhm="0.0646388" res="9835.82" algo="Sum"/><pk mz="635.80968145" i="515.268" sn="1.58171" a="8.9873" fwhm="0.0198894" res="31967.3" algo="Sum"/><pk mz="635.83243013" i="531.344" sn="1.6309" a="18.936" fwhm="0.0497245" res="12787.1" algo="Sum"/><pk mz="635.86177797" i="483.909" sn="1.48514" a="16.5732" fwhm="0.0392708" res="16191.7" algo="Sum"/><pk mz="636.23169878" i="612.184" sn="1.87736" a="30.7595" fwhm="0.0507198" res="12544.1" algo="Sum"/><pk mz="636.31062589" i="439.712" sn="1.34869" a="17.302" fwhm="0.053726" res="11843.6" algo="Sum"/><pk mz="636.38785300" i="549.209" sn="1.68418" a="17.6203" fwhm="0.0447716" res="14214.1" algo="Sum"/><pk mz="636.41919877" i="524.938" sn="1.60972" a="14.5549" fwhm="0.0348233" res="18275.7" algo="Sum"/><pk mz="636.44101752" i="466.117" sn="1.4292" a="11.0152" fwhm="0.0298492" res="21321.9" algo="Sum"/><pk mz="636.48335450" i="456.653" sn="1.40001" a="16.0834" fwhm="0.0497498" res="12793.7" algo="Sum"/><pk mz="636.64764416" i="746.844" sn="2.2888" a="32.7203" fwhm="0.0437936" res="14537.5" algo="Sum"/><pk mz="636.69756439" i="764.338" sn="2.34227" a="25.5164" fwhm="0.0412759" res="15425.4" algo="Sum"/><pk mz="636.73277253" i="1178.91" sn="3.61272" a="65.0687" fwhm="0.0520361" res="12236.4" algo="Sum"/><pk mz="636.83252389" i="1443.83" sn="4.42455" a="75.034" fwhm="0.0492484" res="12931" algo="Sum"/><pk mz="637.00914738" i="449.352" sn="1.37646" a="23.5265" fwhm="0.0551284" res="11555" algo="Sum"/><pk mz="637.35462556" i="625.298" sn="1.91711" a="32.7154" fwhm="0.0597549" res="10666.2" algo="Sum"/><pk mz="637.38876911" i="570.749" sn="1.74989" a="15.7967" fwhm="0.0483234" res="13190.1" algo="Sum"/><pk mz="637.42984276" i="623.298" sn="1.911" a="18.3511" fwhm="0.0402989" res="15817.6" algo="Sum"/><pk mz="637.47301669" i="786.057" sn="2.41001" a="38.6995" fwhm="0.0508125" res="12545.6" algo="Sum"/><pk mz="637.74037259" i="511.176" sn="1.56597" a="26.0991" fwhm="0.071743" res="8889.23" algo="Sum"/><pk mz="637.76880968" i="512.768" sn="1.57066" a="12.2934" fwhm="0.0298801" res="21344.3" algo="Sum"/><pk mz="637.79555852" i="525.897" sn="1.61066" a="19.7287" fwhm="0.0494201" res="12905.6" algo="Sum"/><pk mz="637.83425101" i="527.177" sn="1.61459" a="16.9325" fwhm="0.0448225" res="14230.2" algo="Sum"/><pk mz="638.43280238" i="466.405" sn="1.42918" a="9.99372" fwhm="0.0298956" res="21355.4" algo="Sum"/><pk mz="638.47410705" i="686.52" sn="2.10332" a="28.9346" fwhm="0.052043" res="12268.2" algo="Sum"/><pk mz="638.59979367" i="457.744" sn="1.40179" a="17.2967" fwhm="0.0495492" res="12888.2" algo="Sum"/><pk mz="638.64975906" i="488.924" sn="1.49691" a="14.3388" fwhm="0.0420584" res="15184.8" algo="Sum"/><pk mz="638.69659218" i="724.597" sn="2.21822" a="25.5477" fwhm="0.0286136" res="22321.4" algo="Sum"/><pk mz="638.73153548" i="1254.9" sn="3.84166" a="50.8855" fwhm="0.0561641" res="11372.6" algo="Sum"/><pk mz="638.77845718" i="919.936" sn="2.81596" a="36.2216" fwhm="0.0496932" res="12854.4" algo="Sum"/><pk mz="638.83767160" i="1087.36" sn="3.32871" a="68.388" fwhm="0.0655682" res="9743.1" algo="Sum"/><pk mz="638.90506018" i="617.469" sn="1.88979" a="36.8647" fwhm="0.0573038" res="11149.4" algo="Sum"/><pk mz="639.40059596" i="688.164" sn="2.10638" a="36.4594" fwhm="0.0747958" res="8548.62" algo="Sum"/><pk mz="639.48966659" i="3933.36" sn="12.0395" a="159.858" fwhm="0.0313818" res="20377.7" algo="Sum"/><pk mz="639.74162785" i="567.102" sn="1.73473" a="28.9331" fwhm="0.0719976" res="8885.6" algo="Sum"/><pk mz="639.79422636" i="559.627" sn="1.71138" a="25.5425" fwhm="0.0635213" res="10072.1" algo="Sum"/><pk mz="639.84389043" i="498.159" sn="1.52285" a="9.05742" fwhm="0.0199524" res="32068.5" algo="Sum"/><pk mz="640.49402698" i="1748.64" sn="5.34906" a="71.8849" fwhm="0.0345103" res="18559.5" algo="Sum"/><pk mz="640.58546175" i="898.519" sn="2.74826" a="41.3466" fwhm="0.0417529" res="15342.3" algo="Sum"/><pk mz="640.69320944" i="573.761" sn="1.75525" a="18.972" fwhm="0.0408675" res="15677.3" algo="Sum"/><pk mz="640.73179104" i="897.36" sn="2.74532" a="37.0933" fwhm="0.0500705" res="12796.6" algo="Sum"/><pk mz="640.77646624" i="1072.21" sn="3.28041" a="32.5153" fwhm="0.0449254" res="14263.1" algo="Sum"/><pk mz="640.81615783" i="1775.97" sn="5.43442" a="91.554" fwhm="0.0529853" res="12094.2" algo="Sum"/><pk mz="640.89093165" i="762.993" sn="2.33551" a="39.6858" fwhm="0.0740413" res="8655.85" algo="Sum"/><pk mz="640.95989118" i="502.147" sn="1.53749" a="21.0083" fwhm="0.0479704" res="13361.6" algo="Sum"/><pk mz="641.36744381" i="576.584" sn="1.76497" a="22.5465" fwhm="0.0549337" res="11675.3" algo="Sum"/><pk mz="641.40217980" i="674.198" sn="2.06361" a="45.7023" fwhm="0.0945938" res="6780.59" algo="Sum"/><pk mz="641.50489078" i="6678.33" sn="20.4416" a="245.247" fwhm="0.0313139" res="20486.3" algo="Sum"/><pk mz="641.58238949" i="461.266" sn="1.41104" a="21.2149" fwhm="0.0397877" res="16125.1" algo="Sum"/><pk mz="641.74965289" i="611.416" sn="1.86939" a="30.7472" fwhm="0.0735289" res="8727.85" algo="Sum"/><pk mz="641.81199007" i="625.114" sn="1.91165" a="26.8326" fwhm="0.0573417" res="11192.8" algo="Sum"/><pk mz="641.85367839" i="464.828" sn="1.42176" a="12.1973" fwhm="0.0399675" res="16059.4" algo="Sum"/><pk mz="641.88709494" i="438.868" sn="1.34232" a="12.2676" fwhm="0.0399685" res="16059.8" algo="Sum"/><pk mz="642.40773093" i="506.863" sn="1.54927" a="31.9977" fwhm="0.0642314" res="10001.5" algo="Sum"/><pk mz="642.50869616" i="2887.54" sn="8.82632" a="105.281" fwhm="0.0322519" res="19921.6" algo="Sum"/><pk mz="642.58862271" i="624.518" sn="1.90852" a="33.7231" fwhm="0.0505152" res="12720.7" algo="Sum"/><pk mz="642.68236081" i="807.88" sn="2.46965" a="36.589" fwhm="0.059612" res="10781.1" algo="Sum"/><pk mz="642.76158914" i="881.266" sn="2.69447" a="27.7325" fwhm="0.0449951" res="14285.2" algo="Sum"/><pk mz="642.81208336" i="1114.81" sn="3.40921" a="57.9306" fwhm="0.0636781" res="10094.7" algo="Sum"/><pk mz="642.87958373" i="683.418" sn="2.08998" a="18.7609" fwhm="0.0399994" res="16072.2" algo="Sum"/><pk mz="643.42574452" i="791.961" sn="2.42046" a="29.9713" fwhm="0.0521367" res="12341.1" algo="Sum"/><pk mz="643.46396298" i="604.903" sn="1.84827" a="13.4153" fwhm="0.0300133" res="21439.3" algo="Sum"/><pk mz="643.51997425" i="3971.04" sn="12.1284" a="155.61" fwhm="0.0323494" res="19892.8" algo="Sum"/><pk mz="643.70974482" i="454.711" sn="1.38896" a="13.7721" fwhm="0.0438715" res="14672.6" algo="Sum"/><pk mz="643.76190524" i="561.353" sn="1.71465" a="37.2388" fwhm="0.0899318" res="7158.33" algo="Sum"/><pk mz="643.82292994" i="597.911" sn="1.82632" a="28.7449" fwhm="0.0699795" res="9200.17" algo="Sum"/><pk mz="643.85714109" i="439.266" sn="1.34174" a="11.5962" fwhm="0.0293612" res="21928.8" algo="Sum"/><pk mz="644.26235804" i="1049.38" sn="3.20308" a="50.8628" fwhm="0.0364677" res="17666.6" algo="Sum"/><pk mz="644.39486810" i="483.535" sn="1.47618" a="15.699" fwhm="0.0434995" res="14813.8" algo="Sum"/><pk mz="644.42355136" i="466.924" sn="1.42547" a="19.0778" fwhm="0.0533169" res="12086.7" algo="Sum"/><pk mz="644.52332413" i="1649.63" sn="5.03637" a="64.1795" fwhm="0.033563" res="19203.4" algo="Sum"/><pk mz="644.59063223" i="956.947" sn="2.92204" a="41.38" fwhm="0.0435627" res="14796.9" algo="Sum"/><pk mz="644.64108161" i="504.591" sn="1.54067" a="6.90318" fwhm="0.0275822" res="23371.7" algo="Sum"/><pk mz="644.67865159" i="1098.34" sn="3.35369" a="46.9881" fwhm="0.049524" res="13017.5" algo="Sum"/><pk mz="644.71977014" i="802.463" sn="2.45025" a="39.2548" fwhm="0.0636436" res="10130.2" algo="Sum"/><pk mz="644.79645114" i="1198.9" sn="3.66075" a="52.522" fwhm="0.0651624" res="9895.23" algo="Sum"/><pk mz="644.86177857" i="850.011" sn="2.59544" a="38.8731" fwhm="0.0556209" res="11593.9" algo="Sum"/><pk mz="644.97191764" i="541.817" sn="1.65429" a="28.5768" fwhm="0.0416049" res="15502.3" algo="Sum"/><pk mz="645.11351185" i="1037.3" sn="3.16561" a="40.2945" fwhm="0.0343799" res="18764.3" algo="Sum"/><pk mz="645.28097372" i="537.416" sn="1.63941" a="21.0138" fwhm="0.0399156" res="16166.2" algo="Sum"/><pk mz="645.33576472" i="460.674" sn="1.40507" a="15.291" fwhm="0.0450852" res="14313.7" algo="Sum"/><pk mz="645.36721841" i="484.307" sn="1.47669" a="10.6314" fwhm="0.0300575" res="21471.1" algo="Sum"/><pk mz="645.44132643" i="1098.48" sn="3.34905" a="51.4179" fwhm="0.0590204" res="10935.9" algo="Sum"/><pk mz="645.53508348" i="804.43" sn="2.45255" a="41.6088" fwhm="0.054312" res="11885.7" algo="Sum"/><pk mz="645.75307592" i="522.748" sn="1.59337" a="12.5659" fwhm="0.0300665" res="21477.5" algo="Sum"/><pk mz="645.78856339" i="574.834" sn="1.75199" a="23.21" fwhm="0.0551234" res="11715.3" algo="Sum"/><pk mz="645.81664356" i="507.505" sn="1.54673" a="22.6816" fwhm="0.0698931" res="9240.06" algo="Sum"/><pk mz="645.87357518" i="442.716" sn="1.34914" a="11.5071" fwhm="0.0371011" res="17408.5" algo="Sum"/><pk mz="646.25858531" i="575.072" sn="1.7522" a="22.9962" fwhm="0.0399641" res="16171" algo="Sum"/><pk mz="646.30500944" i="439.875" sn="1.3399" a="17.4869" fwhm="0.0533871" res="12106" algo="Sum"/><pk mz="646.44329268" i="628.473" sn="1.91397" a="28.6377" fwhm="0.060165" res="10744.5" algo="Sum"/><pk mz="646.49994337" i="1187.02" sn="3.61454" a="46.7878" fwhm="0.0411684" res="15703.8" algo="Sum"/><pk mz="646.53969860" i="515.006" sn="1.56823" a="22.286" fwhm="0.0521129" res="12406.5" algo="Sum"/><pk mz="646.59898147" i="438.333" sn="1.33496" a="15.2089" fwhm="0.0501435" res="12895" algo="Sum"/><pk mz="646.67735171" i="959.96" sn="2.9243" a="42.4624" fwhm="0.0478808" res="13506" algo="Sum"/><pk mz="646.72633887" i="1060.5" sn="3.23059" a="39.7677" fwhm="0.0535797" res="12070.4" algo="Sum"/><pk mz="646.78950819" i="1534.04" sn="4.67312" a="66.7352" fwhm="0.0497141" res="13010.2" algo="Sum"/><pk mz="646.86148725" i="841.846" sn="2.56455" a="38.5958" fwhm="0.061549" res="10509.7" algo="Sum"/><pk mz="646.90974182" i="710.297" sn="2.16375" a="29.8756" fwhm="0.0542654" res="11921.2" algo="Sum"/><pk mz="647.22761056" i="459.751" sn="1.39929" a="14.8117" fwhm="0.0391969" res="16512.2" algo="Sum"/><pk mz="647.26415470" i="521.157" sn="1.58591" a="26.3494" fwhm="0.0646998" res="10004.1" algo="Sum"/><pk mz="647.32868980" i="639.49" sn="1.94548" a="15.9752" fwhm="0.0401375" res="16127.8" algo="Sum"/><pk mz="647.45265133" i="3396.38" sn="10.333" a="170.599" fwhm="0.0384447" res="16841.1" algo="Sum"/><pk mz="647.50180915" i="1075.93" sn="3.27348" a="37.1898" fwhm="0.0399283" res="16216.6" algo="Sum"/><pk mz="647.55461466" i="581.819" sn="1.76994" a="28.7584" fwhm="0.0552504" res="11720.4" algo="Sum"/><pk mz="647.75563457" i="606.858" sn="1.84602" a="11.7862" fwhm="0.0200754" res="32266.2" algo="Sum"/><pk mz="647.77984203" i="674.534" sn="2.05177" a="15.5347" fwhm="0.0301137" res="21511.2" algo="Sum"/><pk mz="647.86420893" i="441.914" sn="1.34407" a="11.9363" fwhm="0.0401542" res="16134.4" algo="Sum"/><pk mz="648.26803644" i="467.287" sn="1.42107" a="26.2231" fwhm="0.0714027" res="9079.04" algo="Sum"/><pk mz="648.33299646" i="480.194" sn="1.46054" a="15.7167" fwhm="0.0489188" res="13253.2" algo="Sum"/><pk mz="648.37653067" i="581.577" sn="1.76907" a="20.6251" fwhm="0.0494628" res="13108.4" algo="Sum"/><pk mz="648.45703017" i="1694.67" sn="5.15576" a="86.4591" fwhm="0.038599" res="16799.8" algo="Sum"/><pk mz="648.50211459" i="517.895" sn="1.5758" a="13.1531" fwhm="0.0333169" res="19464.7" algo="Sum"/><pk mz="648.62863079" i="636.205" sn="1.9352" a="30.2023" fwhm="0.0481136" res="13481.2" algo="Sum"/><pk mz="648.68880199" i="628.809" sn="1.91273" a="11.994" fwhm="0.0200898" res="32289.4" algo="Sum"/><pk mz="648.75718635" i="1170.05" sn="3.5591" a="31.9764" fwhm="0.0401817" res="16145.6" algo="Sum"/><pk mz="648.79645075" i="1282.06" sn="3.8998" a="66.7962" fwhm="0.0652857" res="9937.8" algo="Sum"/><pk mz="648.87841013" i="949.686" sn="2.88898" a="58.1227" fwhm="0.0734892" res="8829.57" algo="Sum"/><pk mz="649.24397511" i="718.882" sn="2.18542" a="31.1317" fwhm="0.0456034" res="14236.7" algo="Sum"/><pk mz="649.34221100" i="455.316" sn="1.3847" a="14.2457" fwhm="0.0431679" res="15042.3" algo="Sum"/><pk mz="649.43226423" i="1829.19" sn="5.56346" a="103.313" fwhm="0.0534475" res="12150.8" algo="Sum"/><pk mz="649.73551287" i="572.929" sn="1.74071" a="20.6444" fwhm="0.0502649" res="12926.2" algo="Sum"/><pk mz="649.76178205" i="617.579" sn="1.87634" a="10.98" fwhm="0.0201064" res="32316.1" algo="Sum"/><pk mz="649.78455359" i="607.434" sn="1.84552" a="17.0949" fwhm="0.0402136" res="16158.3" algo="Sum"/><pk mz="649.89385163" i="474.828" sn="1.44263" a="4.1819" fwhm="0.0124178" res="52335.6" algo="Sum"/><pk mz="649.93184896" i="868.236" sn="2.63789" a="36.15" fwhm="0.0468289" res="13878.9" algo="Sum"/><pk mz="650.25728044" i="478.697" sn="1.45458" a="17.6694" fwhm="0.0354831" res="18325.9" algo="Sum"/><pk mz="650.27928464" i="488.041" sn="1.48309" a="13.5797" fwhm="0.040229" res="16164.4" algo="Sum"/><pk mz="650.44071873" i="1758.92" sn="5.34565" a="83.3516" fwhm="0.0401424" res="16203.3" algo="Sum"/><pk mz="650.62873621" i="901.475" sn="2.73885" a="39.4539" fwhm="0.0515258" res="12627.2" algo="Sum"/><pk mz="650.68447653" i="563.531" sn="1.71178" a="18.7918" fwhm="0.0362434" res="17953.2" algo="Sum"/><pk mz="650.75564203" i="889.839" sn="2.70268" a="44.1577" fwhm="0.0704255" res="9240.34" algo="Sum"/><pk mz="650.80765303" i="1875.38" sn="5.69603" a="82.6665" fwhm="0.0508045" res="12810" algo="Sum"/><pk mz="650.93878497" i="778.99" sn="2.36599" a="22.5508" fwhm="0.0432209" res="15060.7" algo="Sum"/><pk mz="650.98253409" i="669.507" sn="2.0337" a="30.7364" fwhm="0.0519705" res="12526" algo="Sum"/><pk mz="651.12757191" i="1297.4" sn="3.94336" a="54.2259" fwhm="0.0347257" res="18750.6" algo="Sum"/><pk mz="651.24878482" i="468.362" sn="1.42447" a="18.0687" fwhm="0.0465309" res="13996.1" algo="Sum"/><pk mz="651.37648964" i="574.14" sn="1.74564" a="33.7172" fwhm="0.0657852" res="9901.57" algo="Sum"/><pk mz="651.44389943" i="1043.26" sn="3.17196" a="52.238" fwhm="0.0569144" res="11446" algo="Sum"/><pk mz="651.73959888" i="604.907" sn="1.83851" a="31.3936" fwhm="0.0623833" res="10447.3" algo="Sum"/><pk mz="651.80583918" i="696.488" sn="2.11693" a="32.628" fwhm="0.0481811" res="13528.2" algo="Sum"/><pk mz="652.45004036" i="525.734" sn="1.5981" a="27.1534" fwhm="0.0398362" res="16378.3" algo="Sum"/><pk mz="652.62317799" i="747.61" sn="2.27266" a="31.9947" fwhm="0.0477054" res="13680.3" algo="Sum"/><pk mz="652.66903650" i="666.661" sn="2.02666" a="17.5677" fwhm="0.0403026" res="16194.2" algo="Sum"/><pk mz="652.71407151" i="1029.17" sn="3.12791" a="44.5617" fwhm="0.0600775" res="10864.5" algo="Sum"/><pk mz="652.80646615" i="2152.62" sn="6.54347" a="100.845" fwhm="0.0417002" res="15654.7" algo="Sum"/><pk mz="652.88590282" i="473.291" sn="1.43896" a="14.8438" fwhm="0.0359696" res="18151" algo="Sum"/><pk mz="653.26995016" i="440.103" sn="1.33855" a="19.3979" fwhm="0.065768" res="9932.95" algo="Sum"/><pk mz="653.33568363" i="490.839" sn="1.49275" a="21.8011" fwhm="0.0428376" res="15251.5" algo="Sum"/><pk mz="653.35519227" i="464.73" sn="1.41332" a="8.68431" fwhm="0.020162" res="32405.2" algo="Sum"/><pk mz="653.45241142" i="833.573" sn="2.53494" a="54.6632" fwhm="0.0696785" res="9378.1" algo="Sum"/><pk mz="653.75097777" i="553.245" sn="1.6825" a="13.2684" fwhm="0.0392831" res="16642" algo="Sum"/><pk mz="653.77039561" i="633.883" sn="1.92782" a="11.1935" fwhm="0.0201683" res="32415.7" algo="Sum"/><pk mz="653.80500036" i="715.462" sn="2.17611" a="27.0527" fwhm="0.0554643" res="11787.9" algo="Sum"/><pk mz="654.28959449" i="1155.59" sn="3.51617" a="52.355" fwhm="0.0452424" res="14461.9" algo="Sum"/><pk mz="654.46639774" i="707.312" sn="2.15155" a="48.6724" fwhm="0.0621163" res="10536.2" algo="Sum"/><pk mz="654.61869224" i="497.414" sn="1.51344" a="19.1023" fwhm="0.0475318" res="13772.2" algo="Sum"/><pk mz="654.66494875" i="631.181" sn="1.92081" a="21.307" fwhm="0.0399008" res="16407.3" algo="Sum"/><pk mz="654.70951133" i="1358.95" sn="4.13639" a="59.199" fwhm="0.0530468" res="12342.1" algo="Sum"/><pk mz="654.75371718" i="1032.08" sn="3.142" a="35.7546" fwhm="0.0501913" res="13045.2" algo="Sum"/><pk mz="654.80712191" i="1432.59" sn="4.36132" a="57.3933" fwhm="0.055444" res="11810.2" algo="Sum"/><pk mz="654.89289729" i="935.708" sn="2.84898" a="40.2084" fwhm="0.0484732" res="13510.4" algo="Sum"/><pk mz="655.23522092" i="528.515" sn="1.6084" a="23.7674" fwhm="0.050764" res="12907.5" algo="Sum"/><pk mz="655.29393065" i="571.005" sn="1.73771" a="26.8128" fwhm="0.0658086" res="9957.57" algo="Sum"/><pk mz="655.37700439" i="657.528" sn="2.001" a="30.5019" fwhm="0.069914" res="9374.05" algo="Sum"/><pk mz="655.40234210" i="563.488" sn="1.7148" a="10.592" fwhm="0.0201936" res="32456" algo="Sum"/><pk mz="655.46530731" i="3093.35" sn="9.41364" a="143.962" fwhm="0.0385152" res="17018.4" algo="Sum"/><pk mz="655.71854965" i="569.275" sn="1.73358" a="28.7274" fwhm="0.0532338" res="12317.7" algo="Sum"/><pk mz="655.76359459" i="613.86" sn="1.86948" a="26.0308" fwhm="0.0555472" res="11805.5" algo="Sum"/><pk mz="655.79936889" i="664.294" sn="2.02343" a="25.7448" fwhm="0.0524643" res="12499.9" algo="Sum"/><pk mz="655.83320064" i="526.469" sn="1.60378" a="22.7878" fwhm="0.0626668" res="10465.4" algo="Sum"/><pk mz="655.89177070" i="446.118" sn="1.35872" a="19.0177" fwhm="0.0533179" res="12301.5" algo="Sum"/><pk mz="656.46830478" i="1603.25" sn="4.88116" a="83.3506" fwhm="0.0404548" res="16227.2" algo="Sum"/><pk mz="656.58093220" i="440.314" sn="1.34069" a="22.0835" fwhm="0.0617835" res="10627.1" algo="Sum"/><pk mz="656.62537414" i="492.137" sn="1.49829" a="17.7127" fwhm="0.0505308" res="12994.5" algo="Sum"/><pk mz="656.71112936" i="1102.99" sn="3.35771" a="40.1632" fwhm="0.0487428" res="13473" algo="Sum"/><pk mz="656.75094662" i="1243.39" sn="3.78557" a="36.0025" fwhm="0.045482" res="14439.8" algo="Sum"/><pk mz="656.79252974" i="1425.09" sn="4.33875" a="90.789" fwhm="0.0546521" res="12017.7" algo="Sum"/><pk mz="656.89105844" i="733.663" sn="2.23368" a="35.7315" fwhm="0.0611575" res="10741" algo="Sum"/><pk mz="656.99026537" i="484.506" sn="1.47491" a="15.5688" fwhm="0.050545" res="12998.1" algo="Sum"/><pk mz="657.36269642" i="1013.01" sn="3.08256" a="54.3833" fwhm="0.0532529" res="12344.2" algo="Sum"/><pk mz="657.47889422" i="4797.36" sn="14.6023" a="214.756" fwhm="0.0365482" res="17989.3" algo="Sum"/><pk mz="657.72098391" i="587.946" sn="1.79019" a="18.1708" fwhm="0.0455155" res="14450.5" algo="Sum"/><pk mz="657.73945015" i="601.928" sn="1.83302" a="13.7223" fwhm="0.0303444" res="21675.8" algo="Sum"/><pk mz="657.77514140" i="599.08" sn="1.82455" a="14.2785" fwhm="0.030345" res="21676.6" algo="Sum"/><pk mz="657.78951879" i="626.992" sn="1.90953" a="14.4552" fwhm="0.0303456" res="21676.6" algo="Sum"/><pk mz="658.23368454" i="553.117" sn="1.68284" a="27.6949" fwhm="0.0540987" res="12167.3" algo="Sum"/><pk mz="658.36589532" i="652.083" sn="1.98448" a="35.426" fwhm="0.0624574" res="10541" algo="Sum"/><pk mz="658.41682682" i="506.329" sn="1.54074" a="18.7313" fwhm="0.0505999" res="13012.2" algo="Sum"/><pk mz="658.48184864" i="2117.32" sn="6.44348" a="93.2856" fwhm="0.0361313" res="18224.7" algo="Sum"/><pk mz="658.60937005" i="830.182" sn="2.52639" a="33.0164" fwhm="0.0516218" res="12758.4" algo="Sum"/><pk mz="658.65951255" i="778.448" sn="2.36871" a="33.8257" fwhm="0.0596882" res="11035" algo="Sum"/><pk mz="658.73188155" i="916.582" sn="2.78939" a="58.6446" fwhm="0.0637734" res="10329.3" algo="Sum"/><pk mz="658.78758606" i="994.047" sn="3.02514" a="48.5404" fwhm="0.0605604" res="10878.2" algo="Sum"/><pk mz="658.83328073" i="979.692" sn="2.98145" a="45.4565" fwhm="0.0582916" res="11302.4" algo="Sum"/><pk mz="658.90563881" i="936.965" sn="2.85134" a="50.1088" fwhm="0.062932" res="10470.1" algo="Sum"/><pk mz="659.42260372" i="837.329" sn="2.5477" a="36.1303" fwhm="0.0561332" res="11747.5" algo="Sum"/><pk mz="659.49267104" i="2851.49" sn="8.67586" a="124.268" fwhm="0.0372825" res="17689.1" algo="Sum"/><pk mz="659.61398596" i="470.745" sn="1.4326" a="21.8778" fwhm="0.0545801" res="12085.3" algo="Sum"/><pk mz="659.63890915" i="465.423" sn="1.41657" a="8.29009" fwhm="0.0221393" res="29794.9" algo="Sum"/><pk mz="659.73808169" i="659.45" sn="2.00694" a="42.3444" fwhm="0.039389" res="16749.3" algo="Sum"/><pk mz="659.76406289" i="570.457" sn="1.73595" a="5.62465" fwhm="0.00879683" res="75000.2" algo="Sum"/><pk mz="659.78966078" i="593.695" sn="1.80664" a="23.0463" fwhm="0.0506526" res="13025.8" algo="Sum"/><pk mz="659.81352129" i="539.698" sn="1.64214" a="10.6031" fwhm="0.0202615" res="32564.9" algo="Sum"/><pk mz="659.83686629" i="531.056" sn="1.61586" a="15.3871" fwhm="0.0353765" res="18651.8" algo="Sum"/><pk mz="660.23771283" i="739.769" sn="2.25112" a="33.6977" fwhm="0.0461163" res="14316.8" algo="Sum"/><pk mz="660.42812453" i="614.966" sn="1.87222" a="32.0229" fwhm="0.0658192" res="10034" algo="Sum"/><pk mz="660.49489254" i="1190.98" sn="3.6277" a="57.6909" fwhm="0.043664" res="15126.7" algo="Sum"/><pk mz="660.56261247" i="582.58" sn="1.7745" a="27.8279" fwhm="0.054813" res="12051.2" algo="Sum"/><pk mz="660.65508503" i="1232.97" sn="3.75583" a="50.2281" fwhm="0.0483011" res="13677.8" algo="Sum"/><pk mz="660.70361791" i="715.127" sn="2.17839" a="24.4602" fwhm="0.0405502" res="16293.5" algo="Sum"/><pk mz="660.76764911" i="998.828" sn="3.04259" a="52.6628" fwhm="0.0592389" res="11154.3" algo="Sum"/><pk mz="660.83491357" i="1143.4" sn="3.48298" a="56.4904" fwhm="0.0588448" res="11230.1" algo="Sum"/><pk mz="660.89533564" i="626.722" sn="1.90917" a="19.3939" fwhm="0.0456255" res="14485.2" algo="Sum"/><pk mz="661.07622069" i="443.655" sn="1.35147" a="22.844" fwhm="0.0449157" res="14718.2" algo="Sum"/><pk mz="661.24449553" i="537.73" sn="1.63805" a="22.911" fwhm="0.0637091" res="10379.1" algo="Sum"/><pk mz="661.37030320" i="570.195" sn="1.73732" a="19.0388" fwhm="0.0462853" res="14289" algo="Sum"/><pk mz="661.43191226" i="1643.98" sn="5.01019" a="92.9758" fwhm="0.0490069" res="13496.7" algo="Sum"/><pk mz="661.47030435" i="973.992" sn="2.96871" a="18.8602" fwhm="0.0253587" res="26084.6" algo="Sum"/><pk mz="661.49492257" i="970.987" sn="2.95981" a="18.3919" fwhm="0.0202872" res="32606.5" algo="Sum"/><pk mz="661.67980152" i="445.105" sn="1.35669" a="9.76123" fwhm="0.0299734" res="22075.5" algo="Sum"/><pk mz="661.73164113" i="609.381" sn="1.85741" a="21.8995" fwhm="0.0867558" res="7627.52" algo="Sum"/><pk mz="661.73783575" i="620.776" sn="1.89214" a="14.3563" fwhm="0.0593565" res="11148.5" algo="Sum"/><pk mz="661.77551364" i="593.215" sn="1.80814" a="14.3271" fwhm="0.0304373" res="21742.3" algo="Sum"/><pk mz="661.79664962" i="606.342" sn="1.84815" a="19.2963" fwhm="0.0368008" res="17983.2" algo="Sum"/><pk mz="661.82711358" i="513.137" sn="1.56406" a="22.52" fwhm="0.104015" res="6362.81" algo="Sum"/><pk mz="661.93298586" i="834.305" sn="2.54302" a="50.4272" fwhm="0.0508619" res="13014.3" algo="Sum"/><pk mz="662.24997693" i="543.125" sn="1.65669" a="32.5656" fwhm="0.0823635" res="8040.58" algo="Sum"/><pk mz="662.39135312" i="437.541" sn="1.33466" a="10.1196" fwhm="0.030451" res="21752.7" algo="Sum"/><pk mz="662.43720859" i="1349.99" sn="4.11807" a="67.1393" fwhm="0.0403385" res="16422" algo="Sum"/><pk mz="662.49714572" i="528.578" sn="1.61222" a="10.1841" fwhm="0.0203025" res="32631.4" algo="Sum"/><pk mz="662.51784867" i="570.69" sn="1.7407" a="20.0466" fwhm="0.0507573" res="13052.6" algo="Sum"/><pk mz="662.65213740" i="992.369" sn="3.0287" a="44.6093" fwhm="0.0509976" res="12993.8" algo="Sum"/><pk mz="662.69534095" i="869.748" sn="2.65446" a="23.4721" fwhm="0.040611" res="16318.1" algo="Sum"/><pk mz="662.74025735" i="1455.2" sn="4.44125" a="94.349" fwhm="0.0743888" res="8909.14" algo="Sum"/><pk mz="662.83289813" i="991.157" sn="3.025" a="51.3973" fwhm="0.0629297" res="10532.9" algo="Sum"/><pk mz="662.93749648" i="832.807" sn="2.54172" a="37.4723" fwhm="0.0574473" res="11539.9" algo="Sum"/><pk mz="663.25739431" i="502.298" sn="1.53411" a="28.2653" fwhm="0.0611971" res="10838" algo="Sum"/><pk mz="663.32529514" i="637.921" sn="1.94892" a="30.6262" fwhm="0.0621458" res="10673.7" algo="Sum"/><pk mz="663.39202418" i="686.014" sn="2.09646" a="25.3532" fwhm="0.0431977" res="15357.1" algo="Sum"/><pk mz="663.44705134" i="7362.86" sn="22.5005" a="301.915" fwhm="0.0341993" res="19399.4" algo="Sum"/><pk mz="663.70198004" i="508.727" sn="1.55454" a="15.5235" fwhm="0.0457218" res="14516.1" algo="Sum"/><pk mz="663.75316036" i="694.727" sn="2.12288" a="48.8726" fwhm="0.0995156" res="6669.84" algo="Sum"/><pk mz="663.85525187" i="464.419" sn="1.41888" a="10.5243" fwhm="0.0304852" res="21776.3" algo="Sum"/><pk mz="663.94634207" i="987.268" sn="3.01628" a="42.6054" fwhm="0.0398059" res="16679.6" algo="Sum"/><pk mz="664.25679576" i="517.21" sn="1.584" a="28.6624" fwhm="0.0445972" res="14894.6" algo="Sum"/><pk mz="664.34088870" i="438.738" sn="1.34357" a="14.9935" fwhm="0.050827" res="13070.6" algo="Sum"/><pk mz="664.45115802" i="3761.32" sn="11.518" a="150.983" fwhm="0.0335151" res="19825.4" algo="Sum"/><pk mz="664.65796571" i="696.92" sn="2.13278" a="38.4069" fwhm="0.0568799" res="11685.3" algo="Sum"/><pk mz="664.74065610" i="1487.58" sn="4.55271" a="66.6382" fwhm="0.05442" res="12215" algo="Sum"/><pk mz="664.77416276" i="1158.81" sn="3.54652" a="39.6043" fwhm="0.0811042" res="8196.54" algo="Sum"/><pk mz="664.84708635" i="929.845" sn="2.84577" a="61.8835" fwhm="0.0954904" res="6962.45" algo="Sum"/><pk mz="664.92355910" i="856.718" sn="2.6222" a="40.1703" fwhm="0.0531427" res="12512" algo="Sum"/><pk mz="665.24595795" i="647.016" sn="1.98327" a="27.9749" fwhm="0.062546" res="10636.1" algo="Sum"/><pk mz="665.45358997" i="1304.55" sn="3.99919" a="54.1777" fwhm="0.057084" res="11657.4" algo="Sum"/><pk mz="665.50315135" i="934.262" sn="2.86405" a="40.743" fwhm="0.0441377" res="15077.9" algo="Sum"/><pk mz="665.73023677" i="626.947" sn="1.92065" a="14.4546" fwhm="0.0305278" res="21807.4" algo="Sum"/><pk mz="665.74303172" i="640.167" sn="1.96107" a="12.0954" fwhm="0.0203522" res="32711" algo="Sum"/><pk mz="665.77504337" i="615.591" sn="1.88572" a="29.6255" fwhm="0.0661467" res="10065.1" algo="Sum"/><pk mz="665.82017588" i="565.543" sn="1.73251" a="17.8175" fwhm="0.0457953" res="14539.1" algo="Sum"/><pk mz="666.42664204" i="486.604" sn="1.49215" a="14.0906" fwhm="0.0594121" res="11217" algo="Sum"/><pk mz="666.44903246" i="525.677" sn="1.61196" a="15.2137" fwhm="0.040726" res="16364.2" algo="Sum"/><pk mz="666.50690369" i="562.095" sn="1.72319" a="27.5771" fwhm="0.051861" res="12851.8" algo="Sum"/><pk mz="666.60018000" i="924.544" sn="2.83467" a="45.2841" fwhm="0.0462098" res="14425.5" algo="Sum"/><pk mz="666.64913073" i="652.881" sn="2.00169" a="26.4484" fwhm="0.0470218" res="14177.4" algo="Sum"/><pk mz="666.74089076" i="1140.82" sn="3.49691" a="33.8979" fwhm="0.0458264" res="14549.3" algo="Sum"/><pk mz="666.78128079" i="1807.1" sn="5.54031" a="75.36" fwhm="0.0626566" res="10641.8" algo="Sum"/><pk mz="666.91251445" i="561.655" sn="1.72329" a="15.6207" fwhm="0.04074" res="16370" algo="Sum"/><pk mz="666.94368714" i="600.48" sn="1.84302" a="25.5811" fwhm="0.056019" res="11905.7" algo="Sum"/><pk mz="667.09557170" i="1343.53" sn="4.12409" a="57.5843" fwhm="0.0368051" res="18125.1" algo="Sum"/><pk mz="667.39522532" i="447.372" sn="1.37287" a="10.2143" fwhm="0.0305659" res="21834.6" algo="Sum"/><pk mz="667.42253687" i="506.297" sn="1.55361" a="11.7765" fwhm="0.0305665" res="21835.1" algo="Sum"/><pk mz="667.44612055" i="541.573" sn="1.66186" a="20.0798" fwhm="0.0509456" res="13101.2" algo="Sum"/><pk mz="667.51914024" i="543.414" sn="1.66749" a="28.7465" fwhm="0.0591057" res="11293.7" algo="Sum"/><pk mz="667.75024082" i="647.192" sn="1.98695" a="21.8303" fwhm="0.0458612" res="14560.2" algo="Sum"/><pk mz="667.78041755" i="696.912" sn="2.1395" a="23.0818" fwhm="0.0458625" res="14560.5" algo="Sum"/><pk mz="667.85139242" i="527.651" sn="1.61994" a="14.5338" fwhm="0.0407689" res="16381.4" algo="Sum"/><pk mz="668.25967323" i="609.847" sn="1.87139" a="38.5458" fwhm="0.0590638" res="11314.2" algo="Sum"/><pk mz="668.60151813" i="1065.5" sn="3.27147" a="50.0959" fwhm="0.0545928" res="12247.1" algo="Sum"/><pk mz="668.64038063" i="616.856" sn="1.89406" a="9.12642" fwhm="0.0152973" res="43709.6" algo="Sum"/><pk mz="668.68631017" i="1063.26" sn="3.26514" a="62.5213" fwhm="0.0701133" res="9537.22" algo="Sum"/><pk mz="668.77914862" i="1787.41" sn="5.49118" a="115.534" fwhm="0.0594717" res="11245.3" algo="Sum"/><pk mz="668.86265047" i="871.801" sn="2.67907" a="48.3564" fwhm="0.0637585" res="10490.6" algo="Sum"/><pk mz="668.93734450" i="807.04" sn="2.48013" a="44.0269" fwhm="0.0649285" res="10302.7" algo="Sum"/><pk mz="669.26183719" i="466.956" sn="1.4353" a="28.4063" fwhm="0.0642468" res="10417" algo="Sum"/><pk mz="669.43511632" i="1521.97" sn="4.6787" a="65.4177" fwhm="0.0453674" res="14755.8" algo="Sum"/><pk mz="669.61295141" i="472.142" sn="1.4513" a="27.741" fwhm="0.0587091" res="11405.6" algo="Sum"/><pk mz="669.68935629" i="594.801" sn="1.82821" a="24.1138" fwhm="0.0539885" res="12404.3" algo="Sum"/><pk mz="669.72608407" i="640.795" sn="1.96985" a="30.3426" fwhm="0.061239" res="10936.3" algo="Sum"/><pk mz="669.78086070" i="733.191" sn="2.25402" a="32.4459" fwhm="0.0528684" res="12668.8" algo="Sum"/><pk mz="669.83850094" i="489.738" sn="1.50558" a="13.9076" fwhm="0.0357259" res="18749.4" algo="Sum"/><pk mz="670.26530647" i="708.928" sn="2.17777" a="26.3261" fwhm="0.0458064" res="14632.6" algo="Sum"/><pk mz="670.43928369" i="875.048" sn="2.6876" a="58.9558" fwhm="0.062415" res="10741.6" algo="Sum"/><pk mz="670.60466677" i="1556.86" sn="4.78479" a="75.5534" fwhm="0.0413413" res="16221.2" algo="Sum"/><pk mz="670.68462516" i="1485.67" sn="4.56665" a="63.535" fwhm="0.0441744" res="15182.7" algo="Sum"/><pk mz="670.72238917" i="939.268" sn="2.88712" a="31.3177" fwhm="0.057942" res="11575.7" algo="Sum"/><pk mz="670.77971937" i="1305.09" sn="4.0116" a="79.1493" fwhm="0.0693767" res="9668.66" algo="Sum"/><pk mz="670.86352489" i="1057.41" sn="3.25001" a="61.4685" fwhm="0.0544345" res="12324.2" algo="Sum"/><pk mz="670.92056567" i="485.57" sn="1.49248" a="19.7905" fwhm="0.0369132" res="18175.6" algo="Sum"/><pk mz="671.22149385" i="549.839" sn="1.69005" a="25.4436" fwhm="0.0495943" res="13534.3" algo="Sum"/><pk mz="671.27298025" i="461.136" sn="1.41771" a="17.209" fwhm="0.0510914" res="13138.7" algo="Sum"/><pk mz="671.36046781" i="446.274" sn="1.3717" a="20.8439" fwhm="0.0613131" res="10949.7" algo="Sum"/><pk mz="671.38562260" i="494.099" sn="1.5186" a="8.85797" fwhm="0.0204383" res="32849.5" algo="Sum"/><pk mz="671.44565030" i="1486.29" sn="4.56861" a="72.0789" fwhm="0.051074" res="13146.5" algo="Sum"/><pk mz="671.56757158" i="2175.16" sn="6.68677" a="83.7631" fwhm="0.0368275" res="18235.5" algo="Sum"/><pk mz="671.68143549" i="578.106" sn="1.77672" a="19.2491" fwhm="0.0618265" res="10864" algo="Sum"/><pk mz="671.71575008" i="680.904" sn="2.09272" a="19.3785" fwhm="0.0356955" res="18817.9" algo="Sum"/><pk mz="671.73031418" i="691.047" sn="2.12398" a="19.196" fwhm="0.031012" res="21660.4" algo="Sum"/><pk mz="671.77083843" i="679.026" sn="2.08698" a="18.8422" fwhm="0.0408882" res="16429.5" algo="Sum"/><pk mz="671.86481954" i="484.346" sn="1.4883" a="20.871" fwhm="0.052849" res="12712.9" algo="Sum"/><pk mz="672.29547571" i="512.032" sn="1.5727" a="33.5388" fwhm="0.0711343" res="9451.07" algo="Sum"/><pk mz="672.44518550" i="799.736" sn="2.45726" a="64.146" fwhm="0.0684534" res="9823.4" algo="Sum"/><pk mz="672.57043970" i="1353.73" sn="4.15946" a="53.8623" fwhm="0.0451704" res="14889.6" algo="Sum"/><pk mz="672.62035353" i="1568.19" sn="4.81872" a="68.9653" fwhm="0.0469383" res="14329.9" algo="Sum"/><pk mz="672.68128011" i="1190.5" sn="3.65889" a="56.0405" fwhm="0.0629481" res="10686.3" algo="Sum"/><pk mz="672.72352137" i="1056.61" sn="3.2474" a="28.6027" fwhm="0.0409173" res="16441.1" algo="Sum"/><pk mz="672.77044260" i="1621.96" sn="4.98495" a="80.0038" fwhm="0.0612734" res="10979.8" algo="Sum"/><pk mz="672.86091801" i="782.634" sn="2.40562" a="39.015" fwhm="0.0684749" res="9826.39" algo="Sum"/><pk mz="673.10914429" i="1247" sn="3.83241" a="52.7319" fwhm="0.0358553" res="18772.9" algo="Sum"/><pk mz="673.33710640" i="874.871" sn="2.68773" a="45.3294" fwhm="0.0636703" res="10575.4" algo="Sum"/><pk mz="673.43215073" i="907.17" sn="2.78752" a="45.6256" fwhm="0.0707648" res="9516.48" algo="Sum"/><pk mz="673.46293551" i="679.094" sn="2.08676" a="16.6135" fwhm="0.0573161" res="11750" algo="Sum"/><pk mz="673.52065162" i="899.044" sn="2.76346" a="43.3982" fwhm="0.0611784" res="11009.1" algo="Sum"/><pk mz="673.57964279" i="669.318" sn="2.05785" a="23.5219" fwhm="0.0485661" res="13869.3" algo="Sum"/><pk mz="673.62314030" i="874.112" sn="2.6875" a="39.7242" fwhm="0.0648043" res="10394.7" algo="Sum"/><pk mz="673.70555772" i="663.221" sn="2.03917" a="22.4363" fwhm="0.0511835" res="13162.5" algo="Sum"/><pk mz="673.74344927" i="642.997" sn="1.97678" a="21.4413" fwhm="0.0460665" res="14625.5" algo="Sum"/><pk mz="673.77104547" i="681.468" sn="2.09505" a="26.3939" fwhm="0.0511864" res="13163.1" algo="Sum"/><pk mz="673.80112693" i="650.622" sn="2.00025" a="16.863" fwhm="0.0358315" res="18804.7" algo="Sum"/><pk mz="673.85839815" i="498.434" sn="1.53205" a="23.3044" fwhm="0.0600403" res="11223.4" algo="Sum"/><pk mz="673.93396707" i="573.572" sn="1.76245" a="23.9129" fwhm="0.0504315" res="13363.4" algo="Sum"/><pk mz="674.33792132" i="477.398" sn="1.46692" a="24.4623" fwhm="0.0579781" res="11630.9" algo="Sum"/><pk mz="674.39444102" i="437.666" sn="1.34492" a="16.009" fwhm="0.0512098" res="13169.3" algo="Sum"/><pk mz="674.43506141" i="796.501" sn="2.44794" a="34.4753" fwhm="0.0608903" res="11076.2" algo="Sum"/><pk mz="674.53115513" i="569.997" sn="1.75279" a="26.6182" fwhm="0.058351" res="11559.9" algo="Sum"/><pk mz="674.58394966" i="684.585" sn="2.10516" a="26.3292" fwhm="0.0499933" res="13493.5" algo="Sum"/><pk mz="674.63193944" i="844.208" sn="2.59575" a="34.2403" fwhm="0.0559875" res="12049.7" algo="Sum"/><pk mz="674.68278807" i="827.591" sn="2.54466" a="33.9925" fwhm="0.0563428" res="11974.6" algo="Sum"/><pk mz="674.71667693" i="883.629" sn="2.71697" a="24.8928" fwhm="0.0409778" res="16465.4" algo="Sum"/><pk mz="674.76765481" i="1486.93" sn="4.57197" a="73.3718" fwhm="0.0673532" res="10018.4" algo="Sum"/><pk mz="674.80868711" i="1108.57" sn="3.4086" a="48.0889" fwhm="0.0496604" res="13588.5" algo="Sum"/><pk mz="674.87706877" i="828.229" sn="2.54646" a="36.9325" fwhm="0.0612816" res="11012.7" algo="Sum"/><pk mz="674.94661653" i="1042.13" sn="3.20428" a="55.3674" fwhm="0.0484246" res="13938.1" algo="Sum"/><pk mz="675.44542961" i="1191.34" sn="3.66228" a="57.4359" fwhm="0.0539456" res="12520.9" algo="Sum"/><pk mz="675.53733066" i="5859.96" sn="18.0113" a="236.99" fwhm="0.0329451" res="20504.9" algo="Sum"/><pk mz="675.68501373" i="520.068" sn="1.59929" a="20.9622" fwhm="0.0497709" res="13575.9" algo="Sum"/><pk mz="675.70854204" i="607.867" sn="1.86928" a="16.7397" fwhm="0.0404241" res="16715.5" algo="Sum"/><pk mz="675.76033307" i="661.902" sn="2.03545" a="13.0603" fwhm="0.0302351" res="22350.2" algo="Sum"/><pk mz="675.76900395" i="663.788" sn="2.04124" a="21.6094" fwhm="0.0754531" res="8956.15" algo="Sum"/><pk mz="675.81393472" i="576.226" sn="1.77189" a="23.6697" fwhm="0.0558751" res="12095.1" algo="Sum"/><pk mz="675.86448662" i="487.907" sn="1.50045" a="13.4731" fwhm="0.0410126" res="16479.4" algo="Sum"/><pk mz="675.94790305" i="814.477" sn="2.50411" a="46.9115" fwhm="0.0441829" res="15298.9" algo="Sum"/><pk mz="676.41502148" i="547.005" sn="1.68041" a="29.659" fwhm="0.0679238" res="9958.44" algo="Sum"/><pk mz="676.45313273" i="866.972" sn="2.66309" a="43.984" fwhm="0.0471293" res="14353.1" algo="Sum"/><pk mz="676.54097156" i="2552.32" sn="7.83861" a="112.372" fwhm="0.0358841" res="18853.5" algo="Sum"/><pk mz="676.63099327" i="944.941" sn="2.90138" a="38.1558" fwhm="0.0462267" res="14637.2" algo="Sum"/><pk mz="676.69001659" i="761.421" sn="2.33808" a="35.9912" fwhm="0.0666856" res="10147.5" algo="Sum"/><pk mz="676.71947704" i="827.888" sn="2.54219" a="15.1887" fwhm="0.0205192" res="32979.8" algo="Sum"/><pk mz="676.77288358" i="1031.14" sn="3.1663" a="56.2957" fwhm="0.0550483" res="12294.2" algo="Sum"/><pk mz="676.80977831" i="1146.91" sn="3.52181" a="58.4548" fwhm="0.0539292" res="12550" algo="Sum"/><pk mz="676.86603578" i="606.841" sn="1.86342" a="11.4491" fwhm="0.0205215" res="32983.3" algo="Sum"/><pk mz="676.87995932" i="570.882" sn="1.753" a="21.3074" fwhm="0.0501506" res="13496.9" algo="Sum"/><pk mz="676.95455446" i="610.259" sn="1.87392" a="22.0127" fwhm="0.0477626" res="14173.3" algo="Sum"/><pk mz="676.99315298" i="683.07" sn="2.09746" a="40.2547" fwhm="0.0538014" res="12583.2" algo="Sum"/><pk mz="677.45749903" i="1080.8" sn="3.32015" a="63.1934" fwhm="0.0628029" res="10787" algo="Sum"/><pk mz="677.54624499" i="959.379" sn="2.94662" a="48.7338" fwhm="0.046539" res="14558.7" algo="Sum"/><pk mz="677.71303479" i="620.62" sn="1.90697" a="17.3518" fwhm="0.0410686" res="16502" algo="Sum"/><pk mz="677.73042647" i="587.746" sn="1.80627" a="2.93812" fwhm="0.00903638" res="75000.2" algo="Sum"/><pk mz="677.75098780" i="668.073" sn="2.05353" a="28.0712" fwhm="0.0564712" res="12001.7" algo="Sum"/><pk mz="677.78264641" i="608.335" sn="1.8703" a="14.9576" fwhm="0.0497035" res="13636.5" algo="Sum"/><pk mz="677.81127039" i="581.139" sn="1.78675" a="13.6723" fwhm="0.0308039" res="22004.1" algo="Sum"/><pk mz="678.28860517" i="637.535" sn="1.95954" a="28.7099" fwhm="0.0590205" res="11492.4" algo="Sum"/><pk mz="678.46180258" i="630.315" sn="1.93727" a="20.2046" fwhm="0.0462278" res="14676.5" algo="Sum"/><pk mz="678.49114943" i="586.424" sn="1.80237" a="21.6771" fwhm="0.0546511" res="12415" algo="Sum"/><pk mz="678.55000518" i="511.215" sn="1.57122" a="19.02" fwhm="0.0528965" res="12827.9" algo="Sum"/><pk mz="678.62740375" i="783.046" sn="2.40671" a="35.1159" fwhm="0.0493878" res="13740.8" algo="Sum"/><pk mz="678.71695702" i="1407.26" sn="4.32524" a="74.738" fwhm="0.0593864" res="11428.8" algo="Sum"/><pk mz="678.77119903" i="866.795" sn="2.66454" a="12.849" fwhm="0.0154128" res="44039.5" algo="Sum"/><pk mz="678.80552259" i="970.755" sn="2.9841" a="48.5795" fwhm="0.0636229" res="10669.2" algo="Sum"/><pk mz="678.89512434" i="601.187" sn="1.84831" a="35.3113" fwhm="0.0763394" res="8893.11" algo="Sum"/><pk mz="678.98935940" i="454.65" sn="1.39728" a="27.5715" fwhm="0.0617634" res="10993.4" algo="Sum"/><pk mz="679.24956172" i="470.524" sn="1.44651" a="14.7598" fwhm="0.0353194" res="19231.6" algo="Sum"/><pk mz="679.27096560" i="488.215" sn="1.50108" a="4.80098" fwhm="0.0102789" res="66083.8" algo="Sum"/><pk mz="679.29590968" i="623.405" sn="1.91712" a="25.6355" fwhm="0.0452216" res="15021.5" algo="Sum"/><pk mz="679.42428452" i="848.369" sn="2.61185" a="46.3251" fwhm="0.0534385" res="12714.1" algo="Sum"/><pk mz="679.45693544" i="983.706" sn="3.02851" a="50.8912" fwhm="0.0683647" res="9938.72" algo="Sum"/><pk mz="679.72155034" i="710.539" sn="2.18765" a="33.7512" fwhm="0.058242" res="11670.6" algo="Sum"/><pk mz="679.75450633" i="612.628" sn="1.88598" a="9.00758" fwhm="0.0305231" res="22270.2" algo="Sum"/><pk mz="679.76727931" i="613.215" sn="1.88773" a="15.3208" fwhm="0.0308482" res="22035.9" algo="Sum"/><pk mz="679.79682792" i="610.457" sn="1.87942" a="21.1598" fwhm="0.0462733" res="14690.9" algo="Sum"/><pk mz="680.26189301" i="468.058" sn="1.44296" a="12.091" fwhm="0.0411458" res="16533" algo="Sum"/><pk mz="680.30433141" i="538.185" sn="1.65936" a="25.5723" fwhm="0.0565117" res="12038.3" algo="Sum"/><pk mz="680.41902622" i="518.867" sn="1.60009" a="14.2597" fwhm="0.0411506" res="16534.9" algo="Sum"/><pk mz="680.48045124" i="970.683" sn="2.99326" a="53.8811" fwhm="0.0691049" res="9847.07" algo="Sum"/><pk mz="680.63229348" i="563.972" sn="1.73998" a="23.5518" fwhm="0.0541605" res="12566.9" algo="Sum"/><pk mz="680.71298572" i="1579.82" sn="4.87431" a="72.5343" fwhm="0.0648608" res="10495" algo="Sum"/><pk mz="680.75295623" i="1040.36" sn="3.21015" a="36.491" fwhm="0.0369638" res="18416.7" algo="Sum"/><pk mz="680.80134241" i="868.342" sn="2.67909" a="20.8025" fwhm="0.0308717" res="22052.6" algo="Sum"/><pk mz="680.89332638" i="890.685" sn="2.74806" a="53.1554" fwhm="0.0562426" res="12106.4" algo="Sum"/><pk mz="680.95859300" i="469.054" sn="1.44803" a="18.2206" fwhm="0.0503753" res="13517.7" algo="Sum"/><pk mz="681.23715595" i="494.536" sn="1.52731" a="19.2569" fwhm="0.055796" res="12209.4" algo="Sum"/><pk mz="681.25934598" i="523.925" sn="1.61807" a="7.4688" fwhm="0.0257422" res="26464.7" algo="Sum"/><pk mz="681.27255375" i="525.973" sn="1.62439" a="18.3992" fwhm="0.0371323" res="18347.2" algo="Sum"/><pk mz="681.42086365" i="513.678" sn="1.58613" a="23.7772" fwhm="0.0669189" res="10182.8" algo="Sum"/><pk mz="681.48106577" i="1069.68" sn="3.30322" a="58.392" fwhm="0.0543129" res="12547.3" algo="Sum"/><pk mz="681.71478041" i="663.324" sn="2.04909" a="18.5959" fwhm="0.0411896" res="16550.6" algo="Sum"/><pk mz="681.73770174" i="672.151" sn="2.07634" a="19.1948" fwhm="0.0360418" res="18915.2" algo="Sum"/><pk mz="681.77175665" i="687.985" sn="2.1251" a="22.0629" fwhm="0.0463405" res="14712.2" algo="Sum"/><pk mz="681.83116165" i="531.239" sn="1.64101" a="14.4542" fwhm="0.0411935" res="16551.9" algo="Sum"/><pk mz="681.89330316" i="476.097" sn="1.47073" a="27.6217" fwhm="0.0678211" res="10054.3" algo="Sum"/><pk mz="682.24015333" i="463.501" sn="1.43363" a="23.5128" fwhm="0.0721104" res="9461.05" algo="Sum"/><pk mz="682.32029757" i="554.884" sn="1.71628" a="21.3446" fwhm="0.0483046" res="14125.4" algo="Sum"/><pk mz="682.42316095" i="462.034" sn="1.42885" a="20.6458" fwhm="0.0554927" res="12297.5" algo="Sum"/><pk mz="682.48253583" i="607.715" sn="1.87994" a="35.4493" fwhm="0.0640212" res="10660.3" algo="Sum"/><pk mz="682.57580066" i="442.675" sn="1.36973" a="21.5268" fwhm="0.0570059" res="11973.8" algo="Sum"/><pk mz="682.63541403" i="497.169" sn="1.53834" a="23.1885" fwhm="0.0669783" res="10191.9" algo="Sum"/><pk mz="682.71400354" i="1170.55" sn="3.62163" a="51.9674" fwhm="0.0631769" res="10806.4" algo="Sum"/><pk mz="682.75418490" i="1211.26" sn="3.74812" a="40.2851" fwhm="0.0463738" res="14722.9" algo="Sum"/><pk mz="682.79722670" i="1526.07" sn="4.72326" a="81.2327" fwhm="0.0566286" res="12057.5" algo="Sum"/><pk mz="682.87922741" i="889.761" sn="2.75421" a="32.0571" fwhm="0.0553405" res="12339.6" algo="Sum"/><pk mz="683.06219435" i="584.248" sn="1.80735" a="30.94" fwhm="0.0426925" res="15999.6" algo="Sum"/><pk mz="683.42892560" i="612.775" sn="1.89599" a="28.3201" fwhm="0.0534695" res="12781.7" algo="Sum"/><pk mz="683.49853193" i="785.211" sn="2.42952" a="53.483" fwhm="0.0653957" res="10451.7" algo="Sum"/><pk mz="683.72566073" i="660.809" sn="2.04537" a="25.422" fwhm="0.0370965" res="18431" algo="Sum"/><pk mz="683.74051046" i="652.82" sn="2.02059" a="19.0149" fwhm="0.0360949" res="18942.9" algo="Sum"/><pk mz="683.78879626" i="663.181" sn="2.05223" a="25.6192" fwhm="0.0515654" res="13260.6" algo="Sum"/><pk mz="683.87880885" i="461.847" sn="1.42894" a="29.1691" fwhm="0.0578982" res="11811.7" algo="Sum"/><pk mz="684.15855226" i="482.767" sn="1.49304" a="25.5223" fwhm="0.0556895" res="12285.2" algo="Sum"/><pk mz="684.23049513" i="484.653" sn="1.50011" a="34.2584" fwhm="0.0525419" res="13022.6" algo="Sum"/><pk mz="684.43693324" i="457.532" sn="1.41702" a="15.5349" fwhm="0.0472146" res="14496.3" algo="Sum"/><pk mz="684.49621166" i="528.113" sn="1.63603" a="28.8228" fwhm="0.0534418" res="12808.3" algo="Sum"/><pk mz="684.57224275" i="575.469" sn="1.78265" a="24.7093" fwhm="0.0520761" res="13145.6" algo="Sum"/><pk mz="684.62483599" i="619.17" sn="1.9178" a="15.4133" fwhm="0.0365931" res="18709.1" algo="Sum"/><pk mz="684.66425552" i="841.667" sn="2.60694" a="53.9464" fwhm="0.0740021" res="9251.95" algo="Sum"/><pk mz="684.75397312" i="1175.86" sn="3.64204" a="49.2178" fwhm="0.056762" res="12063.6" algo="Sum"/><pk mz="684.79561580" i="1264.96" sn="3.91803" a="48.9437" fwhm="0.0525458" res="13032.4" algo="Sum"/><pk mz="684.83404722" i="985.06" sn="3.05108" a="31.2532" fwhm="0.0464446" res="14745.2" algo="Sum"/><pk mz="684.90520231" i="690.238" sn="2.13791" a="35.8014" fwhm="0.0567628" res="12066.1" algo="Sum"/><pk mz="685.23947851" i="456.16" sn="1.41231" a="23.9979" fwhm="0.0754524" res="9081.75" algo="Sum"/><pk mz="685.26629034" i="448.057" sn="1.38734" a="10.2511" fwhm="0.0286027" res="23958.1" algo="Sum"/><pk mz="685.42659686" i="29411.9" sn="91.108" a="1227.49" fwhm="0.0363512" res="18855.7" algo="Sum"/><pk mz="685.54593459" i="1545.85" sn="4.78853" a="78.3837" fwhm="0.0505123" res="13571.9" algo="Sum"/><pk mz="685.63934922" i="589.554" sn="1.82624" a="26.7241" fwhm="0.0466191" res="14707.3" algo="Sum"/><pk mz="685.66956902" i="634.041" sn="1.96404" a="29.7995" fwhm="0.0523655" res="13093.9" algo="Sum"/><pk mz="685.73407391" i="698.65" sn="2.16412" a="25.6698" fwhm="0.0516383" res="13279.6" algo="Sum"/><pk mz="685.75395032" i="703.426" sn="2.17892" a="13.6999" fwhm="0.0206558" res="33199.1" algo="Sum"/><pk mz="685.77464837" i="689.181" sn="2.13474" a="23.2267" fwhm="0.040059" res="17119.1" algo="Sum"/><pk mz="685.80004099" i="596.302" sn="1.8469" a="14.3497" fwhm="0.0595707" res="11512.4" algo="Sum"/><pk mz="685.83000877" i="523.391" sn="1.62123" a="13.3296" fwhm="0.0512784" res="13374.6" algo="Sum"/><pk mz="685.88055692" i="654.198" sn="2.02686" a="33.8489" fwhm="0.0707228" res="9698.15" algo="Sum"/><pk mz="686.24313998" i="497.9" sn="1.54144" a="26.1416" fwhm="0.0495849" res="13839.8" algo="Sum"/><pk mz="686.43049222" i="13725" sn="42.5336" a="623.641" fwhm="0.0382189" res="17960.5" algo="Sum"/><pk mz="686.56994854" i="1134.25" sn="3.51465" a="73.7972" fwhm="0.0433979" res="15820.3" algo="Sum"/><pk mz="686.65573727" i="1304.23" sn="4.04197" a="73.579" fwhm="0.0668452" res="10272.3" algo="Sum"/><pk mz="686.70780518" i="900.676" sn="2.79131" a="31.1462" fwhm="0.0465078" res="14765.4" algo="Sum"/><pk mz="686.76905801" i="1115.58" sn="3.45733" a="55.4303" fwhm="0.0701863" res="9784.94" algo="Sum"/><pk mz="686.78727106" i="1159.14" sn="3.59233" a="35.553" fwhm="0.0359155" res="19122.3" algo="Sum"/><pk mz="686.83417577" i="1042.58" sn="3.23109" a="42.9888" fwhm="0.0567527" res="12102.2" algo="Sum"/><pk mz="686.94149185" i="479.153" sn="1.4844" a="18.4138" fwhm="0.051684" res="13291.2" algo="Sum"/><pk mz="687.22192690" i="578.739" sn="1.79276" a="33.6039" fwhm="0.0673266" res="10207.3" algo="Sum"/><pk mz="687.26204011" i="446.322" sn="1.38261" a="9.8754" fwhm="0.027134" res="25328.5" algo="Sum"/><pk mz="687.43406330" i="3937.43" sn="12.1958" a="219.38" fwhm="0.0497622" res="13814.4" algo="Sum"/><pk mz="687.55587199" i="3296.39" sn="10.2146" a="188.837" fwhm="0.0503437" res="13657.2" algo="Sum"/><pk mz="687.66926663" i="658.926" sn="2.04196" a="24.0915" fwhm="0.0517112" res="13298.3" algo="Sum"/><pk mz="687.69952224" i="670.895" sn="2.07905" a="31.921" fwhm="0.067227" res="10229.5" algo="Sum"/><pk mz="687.77213220" i="755.766" sn="2.34205" a="29.815" fwhm="0.0536039" res="12830.6" algo="Sum"/><pk mz="687.94797457" i="440.955" sn="1.36614" a="18.3327" fwhm="0.0494827" res="13902.8" algo="Sum"/><pk mz="688.27494188" i="475.959" sn="1.47533" a="28.3025" fwhm="0.0693388" res="9926.27" algo="Sum"/><pk mz="688.44447249" i="1176.71" sn="3.6486" a="52.3753" fwhm="0.0494717" res="13915.9" algo="Sum"/><pk mz="688.56577408" i="1850.46" sn="5.74107" a="102.564" fwhm="0.0567421" res="12135" algo="Sum"/><pk mz="688.65804057" i="1058.02" sn="3.28245" a="54.7985" fwhm="0.0626914" res="10984.9" algo="Sum"/><pk mz="688.74544857" i="1660.78" sn="5.15247" a="64.7354" fwhm="0.0558666" res="12328.4" algo="Sum"/><pk mz="688.82953896" i="931.343" sn="2.88944" a="38.3296" fwhm="0.0452035" res="15238.4" algo="Sum"/><pk mz="688.88204748" i="660.308" sn="2.0485" a="35.3659" fwhm="0.05867" res="11741.6" algo="Sum"/><pk mz="688.95774717" i="494.211" sn="1.53298" a="21.4" fwhm="0.062112" res="11092.2" algo="Sum"/><pk mz="689.07723707" i="1423.32" sn="4.41446" a="61.4709" fwhm="0.0362876" res="18989.3" algo="Sum"/><pk mz="689.20655391" i="446.316" sn="1.38418" a="17.3765" fwhm="0.0340925" res="20215.8" algo="Sum"/><pk mz="689.42596960" i="545.326" sn="1.69289" a="22.9976" fwhm="0.0457762" res="15060.8" algo="Sum"/><pk mz="689.45568041" i="619.271" sn="1.92214" a="28.8662" fwhm="0.0642583" res="10729.4" algo="Sum"/><pk mz="689.55357690" i="4167.41" sn="12.9328" a="190.503" fwhm="0.0370331" res="18619.9" algo="Sum"/><pk mz="689.66726456" i="537.705" sn="1.66905" a="21.1161" fwhm="0.0832428" res="8285.01" algo="Sum"/><pk mz="689.69220759" i="590.348" sn="1.83263" a="17.7266" fwhm="0.0414299" res="16647.2" algo="Sum"/><pk mz="689.74436043" i="783.091" sn="2.43059" a="21.9412" fwhm="0.0362528" res="19026" algo="Sum"/><pk mz="689.76683458" i="715.84" sn="2.22183" a="35.8159" fwhm="0.0539933" res="12775" algo="Sum"/><pk mz="689.81982614" i="558.229" sn="1.73264" a="22.2511" fwhm="0.0578407" res="11926.2" algo="Sum"/><pk mz="690.08315994" i="454.522" sn="1.41061" a="21.9625" fwhm="0.0449252" res="15360.7" algo="Sum"/><pk mz="690.42145496" i="437.393" sn="1.35826" a="20.4111" fwhm="0.062178" res="11103.9" algo="Sum"/><pk mz="690.55587857" i="1994.28" sn="6.19089" a="84.7" fwhm="0.0416709" res="16571.6" algo="Sum"/><pk mz="690.60461003" i="745.116" sn="2.31313" a="20.2923" fwhm="0.0333757" res="20691.9" algo="Sum"/><pk mz="690.65794199" i="775.394" sn="2.40792" a="31.5075" fwhm="0.0570058" res="12115.6" algo="Sum"/><pk mz="690.74204317" i="1594.66" sn="4.95208" a="60.6226" fwhm="0.0542828" res="12724.9" algo="Sum"/><pk mz="690.82606963" i="749.901" sn="2.32875" a="35.44" fwhm="0.0658724" res="10487.3" algo="Sum"/><pk mz="690.88051910" i="702.435" sn="2.18132" a="13.1892" fwhm="0.0207329" res="33323" algo="Sum"/><pk mz="690.92168113" i="848.514" sn="2.63495" a="42.3169" fwhm="0.0599035" res="11533.9" algo="Sum"/><pk mz="691.37243760" i="559.47" sn="1.73851" a="19.4065" fwhm="0.0258662" res="26728.7" algo="Sum"/><pk mz="691.40826057" i="837.5" sn="2.60247" a="43.2979" fwhm="0.0520257" res="13289.7" algo="Sum"/><pk mz="691.47737617" i="456.366" sn="1.41812" a="8.66676" fwhm="0.0207418" res="33337.4" algo="Sum"/><pk mz="691.51059841" i="533.296" sn="1.65718" a="20.0138" fwhm="0.0518557" res="13335.3" algo="Sum"/><pk mz="691.55773153" i="716.065" sn="2.22517" a="39.344" fwhm="0.0581578" res="11891.1" algo="Sum"/><pk mz="691.64604511" i="452.561" sn="1.40595" a="12.4194" fwhm="0.0414884" res="16670.8" algo="Sum"/><pk mz="691.68075298" i="541.085" sn="1.68077" a="17.4875" fwhm="0.0466756" res="14818.9" algo="Sum"/><pk mz="691.72982871" i="700.13" sn="2.175" a="16.9107" fwhm="0.0311183" res="22229" algo="Sum"/><pk mz="691.75215991" i="693.02" sn="2.15303" a="24.531" fwhm="0.0466784" res="14819.5" algo="Sum"/><pk mz="691.77716072" i="678.307" sn="2.10735" a="24.8394" fwhm="0.0518664" res="13337.7" algo="Sum"/><pk mz="691.87157407" i="474.707" sn="1.47508" a="23.7814" fwhm="0.06052" res="11432.1" algo="Sum"/><pk mz="692.19766436" i="470.888" sn="1.46395" a="25.8873" fwhm="0.0681791" res="10152.6" algo="Sum"/><pk mz="692.27855122" i="444.388" sn="1.38241" a="9.40119" fwhm="0.0311309" res="22237.7" algo="Sum"/><pk mz="692.41711318" i="514.139" sn="1.60014" a="24.6585" fwhm="0.0615782" res="11244.5" algo="Sum"/><pk mz="692.53078872" i="470.542" sn="1.4643" a="26.7592" fwhm="0.0475804" res="14555" algo="Sum"/><pk mz="692.55930644" i="518.685" sn="1.61412" a="16.8928" fwhm="0.0453966" res="15255.7" algo="Sum"/><pk mz="692.60729705" i="754.676" sn="2.34817" a="39.051" fwhm="0.0615324" res="11256" algo="Sum"/><pk mz="692.66755887" i="685.36" sn="2.13272" a="29.6664" fwhm="0.0570888" res="12133.2" algo="Sum"/><pk mz="692.74102286" i="1101.26" sn="3.42764" a="45.8087" fwhm="0.0570918" res="12133.8" algo="Sum"/><pk mz="692.78239821" i="1221.16" sn="3.80079" a="46.425" fwhm="0.0519033" res="13347.6" algo="Sum"/><pk mz="692.82654142" i="1473.95" sn="4.58758" a="82.7228" fwhm="0.0637172" res="10873.5" algo="Sum"/><pk mz="692.89767033" i="585.909" sn="1.824" a="17.122" fwhm="0.0415262" res="16685.8" algo="Sum"/><pk mz="692.96740174" i="728.97" sn="2.27031" a="39.9126" fwhm="0.046849" res="14791.5" algo="Sum"/><pk mz="693.43800127" i="597.956" sn="1.86294" a="29.9431" fwhm="0.0579823" res="11959.5" algo="Sum"/><pk mz="693.45155155" i="561.139" sn="1.74829" a="5.66666" fwhm="0.00924599" res="75000.2" algo="Sum"/><pk mz="693.45952784" i="570.031" sn="1.77599" a="14.9272" fwhm="0.0694534" res="9984.53" algo="Sum"/><pk mz="693.54906507" i="452.245" sn="1.40935" a="26.9437" fwhm="0.0640116" res="10834.7" algo="Sum"/><pk mz="693.68688026" i="604.995" sn="1.886" a="25.9894" fwhm="0.0535195" res="12961.4" algo="Sum"/><pk mz="693.72728319" i="700.229" sn="2.18294" a="39.3958" fwhm="0.0727636" res="9533.98" algo="Sum"/><pk mz="693.76993608" i="710.545" sn="2.21509" a="19.8267" fwhm="0.036405" res="19057" algo="Sum"/><pk mz="693.79597693" i="648.733" sn="2.02233" a="18.829" fwhm="0.0415533" res="16696.5" algo="Sum"/><pk mz="693.82804804" i="599.254" sn="1.86781" a="17.3476" fwhm="0.03636" res="19082.2" algo="Sum"/><pk mz="694.19134397" i="470.785" sn="1.46943" a="23.5371" fwhm="0.0627456" res="11063.6" algo="Sum"/><pk mz="694.25913566" i="497.692" sn="1.55342" a="39.8365" fwhm="0.0626536" res="11080.9" algo="Sum"/><pk mz="694.43153854" i="450.928" sn="1.40854" a="31.4997" fwhm="0.0632439" res="10980.2" algo="Sum"/><pk mz="694.60843658" i="747.571" sn="2.33718" a="30.5802" fwhm="0.0501567" res="13848.8" algo="Sum"/><pk mz="694.65826931" i="741.026" sn="2.31674" a="24.986" fwhm="0.0467759" res="14850.8" algo="Sum"/><pk mz="694.69177071" i="1092.92" sn="3.41689" a="56.7035" fwhm="0.0677012" res="10261.1" algo="Sum"/><pk mz="694.73491135" i="891.59" sn="2.78744" a="21.2622" fwhm="0.0311861" res="22277.1" algo="Sum"/><pk mz="694.78805179" i="1254.13" sn="3.9212" a="65.6891" fwhm="0.0744877" res="9327.56" algo="Sum"/><pk mz="694.96160509" i="564.478" sn="1.76742" a="28.1232" fwhm="0.0592574" res="11727.9" algo="Sum"/><pk mz="695.09127597" i="982.84" sn="3.08177" a="46.4587" fwhm="0.0403453" res="17228.6" algo="Sum"/><pk mz="695.39127329" i="754.287" sn="2.3636" a="49.9492" fwhm="0.0603602" res="11520.7" algo="Sum"/><pk mz="695.43601284" i="554.466" sn="1.73776" a="8.08553" fwhm="0.0156009" res="44576.7" algo="Sum"/><pk mz="695.50411067" i="1027.92" sn="3.22322" a="63.5577" fwhm="0.0672387" res="10343.8" algo="Sum"/><pk mz="695.56848946" i="747.202" sn="2.34286" a="33.5941" fwhm="0.0464576" res="14972.1" algo="Sum"/><pk mz="695.69260472" i="618.381" sn="1.93918" a="14.9294" fwhm="0.0312074" res="22292.5" algo="Sum"/><pk mz="695.74724816" i="668.777" sn="2.09754" a="16.8992" fwhm="0.0363551" res="19137.6" algo="Sum"/><pk mz="695.75885026" i="678.162" sn="2.12711" a="16.8687" fwhm="0.0548736" res="12679.3" algo="Sum"/><pk mz="695.78945414" i="667.804" sn="2.09496" a="16.405" fwhm="0.0312098" res="22294" algo="Sum"/><pk mz="695.85491351" i="468.596" sn="1.47049" a="15.9782" fwhm="0.0396471" res="17551.2" algo="Sum"/><pk mz="696.27926527" i="438.336" sn="1.37531" a="17.5053" fwhm="0.0572375" res="12164.7" algo="Sum"/><pk mz="696.39475454" i="481.353" sn="1.51039" a="20.0629" fwhm="0.0572428" res="12165.6" algo="Sum"/><pk mz="696.47232345" i="477.119" sn="1.49732" a="12.7776" fwhm="0.0416329" res="16728.9" algo="Sum"/><pk mz="696.50515383" i="613.798" sn="1.92603" a="27.5083" fwhm="0.0559545" res="12447.7" algo="Sum"/><pk mz="696.57235790" i="610.442" sn="1.9158" a="30.2564" fwhm="0.0753972" res="9238.7" algo="Sum"/><pk mz="696.65083937" i="740.807" sn="2.32656" a="34.9658" fwhm="0.0931209" res="7481.14" algo="Sum"/><pk mz="696.68881499" i="1323.1" sn="4.15596" a="63.3737" fwhm="0.0540674" res="12885.6" algo="Sum"/><pk mz="696.71872221" i="922.4" sn="2.8978" a="14.176" fwhm="0.0156153" res="44617.7" algo="Sum"/><pk mz="696.74692856" i="932.947" sn="2.93126" a="27.8366" fwhm="0.0416415" res="16732" algo="Sum"/><pk mz="696.79030804" i="1192.1" sn="3.7455" a="69.8807" fwhm="0.0690272" res="10094.4" algo="Sum"/><pk mz="696.86135523" i="885.955" sn="2.78367" a="44.6356" fwhm="0.0385666" res="18069" algo="Sum"/><pk mz="697.24064919" i="438.579" sn="1.38027" a="20.2919" fwhm="0.0552778" res="12613.4" algo="Sum"/><pk mz="697.43373733" i="495.053" sn="1.55829" a="15.7407" fwhm="0.0370573" res="18820.4" algo="Sum"/><pk mz="697.46734985" i="501.876" sn="1.57981" a="9.73414" fwhm="0.0208313" res="33481.7" algo="Sum"/><pk mz="697.51943746" i="6136.23" sn="19.3154" a="238.357" fwhm="0.0342523" res="20364.2" algo="Sum"/><pk mz="697.72207220" i="777.487" sn="2.44761" a="46.7065" fwhm="0.0768915" res="9074.12" algo="Sum"/><pk mz="697.79186880" i="619.751" sn="1.95092" a="26.5322" fwhm="0.0573003" res="12177.8" algo="Sum"/><pk mz="697.85503319" i="465.456" sn="1.46522" a="25.6765" fwhm="0.0377511" res="18485.7" algo="Sum"/><pk mz="698.31170625" i="468.415" sn="1.47521" a="16.4898" fwhm="0.042518" res="16423.9" algo="Sum"/><pk mz="698.52412415" i="2668.15" sn="8.39758" a="128.581" fwhm="0.0379306" res="18415.8" algo="Sum"/><pk mz="698.61443176" i="493.504" sn="1.55322" a="13.8902" fwhm="0.041697" res="16754.5" algo="Sum"/><pk mz="698.68898836" i="1088.65" sn="3.42654" a="38.8391" fwhm="0.0521242" res="13404.3" algo="Sum"/><pk mz="698.72983149" i="1143.09" sn="3.59784" a="38.061" fwhm="0.0469131" res="14894.1" algo="Sum"/><pk mz="698.77264350" i="1589.02" sn="5.0014" a="90.5774" fwhm="0.0664717" res="10512.3" algo="Sum"/><pk mz="698.85122189" i="848.585" sn="2.67092" a="47.8278" fwhm="0.0698174" res="10009.7" algo="Sum"/><pk mz="698.90433081" i="539.977" sn="1.69931" a="12.5259" fwhm="0.0312794" res="22343.9" algo="Sum"/><pk mz="699.32022698" i="448.214" sn="1.41246" a="13.1805" fwhm="0.0380655" res="18371.5" algo="Sum"/><pk mz="699.40517217" i="531.989" sn="1.6775" a="21.3276" fwhm="0.0573662" res="12191.9" algo="Sum"/><pk mz="699.44779883" i="480.681" sn="1.51564" a="13.6547" fwhm="0.0341663" res="20471.9" algo="Sum"/><pk mz="699.52888888" i="1199.54" sn="3.78227" a="72.4014" fwhm="0.0526347" res="13290.3" algo="Sum"/><pk mz="699.70152941" i="745.55" sn="2.35057" a="30.262" fwhm="0.0573778" res="12194.6" algo="Sum"/><pk mz="699.72805350" i="809.115" sn="2.55093" a="33.4732" fwhm="0.0352232" res="19865.5" algo="Sum"/><pk mz="699.76872546" i="710.76" sn="2.24078" a="17.4475" fwhm="0.0461107" res="15175.8" algo="Sum"/><pk mz="699.82467665" i="564.369" sn="1.77935" a="19.5627" fwhm="0.04695" res="14905.7" algo="Sum"/><pk mz="699.85206472" i="541.159" sn="1.70616" a="19.4518" fwhm="0.0315104" res="22210.2" algo="Sum"/><pk mz="700.48238340" i="546.604" sn="1.72392" a="29.0887" fwhm="0.0387561" res="18074.1" algo="Sum"/><pk mz="700.52938858" i="902.371" sn="2.84654" a="41.5806" fwhm="0.060167" res="11643.1" algo="Sum"/><pk mz="700.64419489" i="836.603" sn="2.63968" a="40.5963" fwhm="0.0561677" res="12474.2" algo="Sum"/><pk mz="700.69241870" i="841.213" sn="2.65423" a="24.2715" fwhm="0.0417589" res="16779.5" algo="Sum"/><pk mz="700.73479652" i="1047.41" sn="3.30483" a="39.3111" fwhm="0.0425434" res="16471" algo="Sum"/><pk mz="700.77113974" i="1399.5" sn="4.41575" a="65.8474" fwhm="0.0655052" res="10698" algo="Sum"/><pk mz="701.24144786" i="449.451" sn="1.41854" a="22.2492" fwhm="0.0480695" res="14588.1" algo="Sum"/><pk mz="701.40315963" i="18343.8" sn="57.8849" a="691.223" fwhm="0.0326105" res="21508.5" algo="Sum"/><pk mz="701.48635641" i="1260.32" sn="3.97804" a="41.3077" fwhm="0.0470055" res="14923.5" algo="Sum"/><pk mz="701.55082013" i="11569.5" sn="36.5175" a="494.085" fwhm="0.0358623" res="19562.4" algo="Sum"/><pk mz="701.63270363" i="556.87" sn="1.75765" a="5.62935" fwhm="0.014589" res="48093.3" algo="Sum"/><pk mz="701.66982375" i="640.7" sn="2.02224" a="24.4154" fwhm="0.052235" res="13432.9" algo="Sum"/><pk mz="701.71602832" i="748.467" sn="2.36238" a="31.8053" fwhm="0.0626839" res="11194.5" algo="Sum"/><pk mz="701.75186587" i="750.267" sn="2.36806" a="25.874" fwhm="0.0470144" res="14926.3" algo="Sum"/><pk mz="701.77798992" i="727.308" sn="2.29553" a="38.4049" fwhm="0.0656222" res="10694.2" algo="Sum"/><pk mz="701.83430927" i="540.06" sn="1.7043" a="21.7169" fwhm="0.0422252" res="16621.2" algo="Sum"/><pk mz="702.22114243" i="610.568" sn="1.925" a="34.4244" fwhm="0.0674397" res="10412.6" algo="Sum"/><pk mz="702.25863354" i="487.563" sn="1.53714" a="11.6015" fwhm="0.0313545" res="22397.4" algo="Sum"/><pk mz="702.40706569" i="8788.86" sn="27.7167" a="331.202" fwhm="0.0325594" res="21573.1" algo="Sum"/><pk mz="702.55353099" i="5537.56" sn="17.4651" a="237.151" fwhm="0.0374653" res="18752.1" algo="Sum"/><pk mz="702.63682669" i="1032.6" sn="3.25677" a="50.6146" fwhm="0.0634275" res="11077.8" algo="Sum"/><pk mz="702.67918522" i="845.265" sn="2.66592" a="25.5681" fwhm="0.0365911" res="19203.6" algo="Sum"/><pk mz="702.71894456" i="927.062" sn="2.9239" a="21.8806" fwhm="0.0267994" res="26221.4" algo="Sum"/><pk mz="702.75604537" i="1189.87" sn="3.75279" a="78.304" fwhm="0.0750827" res="9359.75" algo="Sum"/><pk mz="702.81111887" i="944.595" sn="2.9792" a="28.0543" fwhm="0.0365946" res="19205.3" algo="Sum"/><pk mz="702.85479301" i="1136.76" sn="3.58527" a="54.4304" fwhm="0.0566348" res="12410.3" algo="Sum"/><pk mz="702.92400298" i="581.533" sn="1.83412" a="31.6524" fwhm="0.0534716" res="13145.7" algo="Sum"/><pk mz="703.24393473" i="588.43" sn="1.85513" a="29.6599" fwhm="0.0732123" res="9605.55" algo="Sum"/><pk mz="703.40794967" i="3474.89" sn="10.9591" a="153.998" fwhm="0.0402034" res="17496.2" algo="Sum"/><pk mz="703.56851599" i="62227.6" sn="196.252" a="2231.73" fwhm="0.0301191" res="23359.6" algo="Sum"/><pk mz="703.68457414" i="898.569" sn="2.8339" a="33.3069" fwhm="0.0262674" res="26789.3" algo="Sum"/><pk mz="703.72276456" i="794.645" sn="2.50614" a="23.488" fwhm="0.0686833" res="10245.9" algo="Sum"/><pk mz="703.80118825" i="657.204" sn="2.07276" a="16.2207" fwhm="0.047855" res="14706.9" algo="Sum"/><pk mz="704.21709909" i="579.625" sn="1.82752" a="35.8447" fwhm="0.0582731" res="12084.8" algo="Sum"/><pk mz="704.25600428" i="448.54" sn="1.41442" a="10.9347" fwhm="0.0313992" res="22429.1" algo="Sum"/><pk mz="704.40702814" i="1257.77" sn="3.96733" a="58.4404" fwhm="0.0480703" res="14653.7" algo="Sum"/><pk mz="704.57162909" i="26665" sn="84.108" a="1004.14" fwhm="0.0329342" res="21393.3" algo="Sum"/><pk mz="704.68787898" i="1086.3" sn="3.42645" a="32.0102" fwhm="0.0418777" res="16827.3" algo="Sum"/><pk mz="704.72295875" i="1374.23" sn="4.33467" a="57.7598" fwhm="0.0575835" res="12238.3" algo="Sum"/><pk mz="704.81291812" i="950.656" sn="2.99861" a="34.7265" fwhm="0.0523522" res="13462.9" algo="Sum"/><pk mz="704.85693621" i="812.603" sn="2.56333" a="42.3066" fwhm="0.0659444" res="10688.7" algo="Sum"/><pk mz="705.04648960" i="760.354" sn="2.39826" a="35.7045" fwhm="0.0408685" res="17251.6" algo="Sum"/><pk mz="705.13049389" i="483.321" sn="1.52519" a="23.3022" fwhm="0.0556784" res="12664.3" algo="Sum"/><pk mz="705.41252295" i="555.947" sn="1.75492" a="25.9611" fwhm="0.0594138" res="11872.9" algo="Sum"/><pk mz="705.48862000" i="940.5" sn="2.96906" a="46.4086" fwhm="0.0591351" res="11930.1" algo="Sum"/><pk mz="705.57738249" i="8855.83" sn="27.957" a="376.333" fwhm="0.0355708" res="19835.9" algo="Sum"/><pk mz="705.65610553" i="632.017" sn="1.99519" a="12.506" fwhm="0.0209533" res="33677.5" algo="Sum"/><pk mz="705.70688170" i="711.482" sn="2.24691" a="31.1814" fwhm="0.0565576" res="12477.7" algo="Sum"/><pk mz="705.73423170" i="749.768" sn="2.36797" a="30.1586" fwhm="0.0523863" res="13471.7" algo="Sum"/><pk mz="705.85196477" i="500.294" sn="1.58215" a="9.83684" fwhm="0.0209564" res="33682" algo="Sum"/><pk mz="706.53210047" i="1917.86" sn="6.06843" a="70.4832" fwhm="0.0457328" res="15449.1" algo="Sum"/><pk mz="706.58256592" i="2608.16" sn="8.25328" a="119.551" fwhm="0.0442864" res="15954.8" algo="Sum"/><pk mz="706.62845827" i="824.505" sn="2.60968" a="20.2596" fwhm="0.0314521" res="22466.8" algo="Sum"/><pk mz="706.71620178" i="1353.7" sn="4.28614" a="55.4151" fwhm="0.057665" res="12255.6" algo="Sum"/><pk mz="706.74654086" i="1260.31" sn="3.99044" a="45.7383" fwhm="0.0524244" res="13481.3" algo="Sum"/><pk mz="706.83885831" i="883.684" sn="2.79812" a="30.4342" fwhm="0.0471846" res="14980.3" algo="Sum"/><pk mz="707.15333763" i="443.802" sn="1.40691" a="18.1798" fwhm="0.0557216" res="12690.8" algo="Sum"/><pk mz="707.35402547" i="557.463" sn="1.76745" a="16.8602" fwhm="0.0451821" res="15655.6" algo="Sum"/><pk mz="707.48306502" i="673.302" sn="2.13765" a="37.3217" fwhm="0.0554005" res="12770.3" algo="Sum"/><pk mz="707.53526420" i="932.106" sn="2.959" a="44.8926" fwhm="0.0639214" res="11068.8" algo="Sum"/><pk mz="707.58768291" i="676.593" sn="2.14853" a="35.2019" fwhm="0.0630097" res="11229.8" algo="Sum"/><pk mz="707.70567264" i="697.459" sn="2.21517" a="27.7221" fwhm="0.0524594" res="13490.6" algo="Sum"/><pk mz="707.74281510" i="743.94" sn="2.36261" a="25.8222" fwhm="0.0472147" res="14989.9" algo="Sum"/><pk mz="707.84304494" i="621.616" sn="1.97375" a="24.3799" fwhm="0.0526305" res="13449.3" algo="Sum"/><pk mz="707.86731094" i="462.207" sn="1.46792" a="9.0617" fwhm="0.0363068" res="19496.8" algo="Sum"/><pk mz="708.49642015" i="473.541" sn="1.50858" a="17.7987" fwhm="0.0524887" res="13498.1" algo="Sum"/><pk mz="708.53939160" i="546.921" sn="1.7424" a="19.8564" fwhm="0.0524903" res="13498.5" algo="Sum"/><pk mz="708.58558739" i="698.32" sn="2.22513" a="29.4711" fwhm="0.0564082" res="12561.7" algo="Sum"/><pk mz="708.63962116" i="629.887" sn="2.00707" a="27.8054" fwhm="0.0577433" res="12272.2" algo="Sum"/><pk mz="708.70757186" i="982.02" sn="3.12931" a="40.9303" fwhm="0.0576665" res="12289.8" algo="Sum"/><pk mz="708.76664707" i="1676.39" sn="5.34262" a="57.1161" fwhm="0.0493355" res="14366.3" algo="Sum"/><pk mz="708.80074581" i="1553.35" sn="4.95104" a="75.3819" fwhm="0.0627935" res="11287.8" algo="Sum"/><pk mz="708.94307992" i="675.018" sn="2.15223" a="32.2785" fwhm="0.0577297" res="12280.4" algo="Sum"/><pk mz="709.44914964" i="456.288" sn="1.45664" a="15.4353" fwhm="0.0403617" res="17577.3" algo="Sum"/><pk mz="709.54177469" i="847.662" sn="2.70748" a="50.9251" fwhm="0.0719282" res="9864.59" algo="Sum"/><pk mz="709.65902827" i="477.687" sn="1.52655" a="9.49632" fwhm="0.0210126" res="33773" algo="Sum"/><pk mz="709.70073338" i="709.121" sn="2.26609" a="30.0969" fwhm="0.0607927" res="11674.1" algo="Sum"/><pk mz="709.73579040" i="722.647" sn="2.30993" a="28.219" fwhm="0.0525346" res="13509.9" algo="Sum"/><pk mz="709.77638795" i="710.74" sn="2.27241" a="24.874" fwhm="0.0472825" res="15011.4" algo="Sum"/><pk mz="710.54981855" i="614.836" sn="1.96898" a="20.3283" fwhm="0.047308" res="15019.7" algo="Sum"/><pk mz="710.57854711" i="658.153" sn="2.10794" a="30.1303" fwhm="0.060739" res="11698.9" algo="Sum"/><pk mz="710.67511453" i="1045.31" sn="3.34961" a="58.6663" fwhm="0.0819621" res="8670.77" algo="Sum"/><pk mz="710.76421425" i="1610.13" sn="5.15979" a="69.5275" fwhm="0.0522263" res="13609.3" algo="Sum"/><pk mz="710.93353152" i="520.491" sn="1.66814" a="24.5845" fwhm="0.068038" res="10449.1" algo="Sum"/><pk mz="711.06017812" i="1219.48" sn="3.90791" a="60.4659" fwhm="0.0390201" res="18222.9" algo="Sum"/><pk mz="711.38938950" i="482.441" sn="1.54893" a="35.5897" fwhm="0.0491535" res="14472.8" algo="Sum"/><pk mz="711.53850283" i="4360.5" sn="14.0022" a="245" fwhm="0.0505608" res="14072.9" algo="Sum"/><pk mz="711.65284112" i="534.932" sn="1.7183" a="17.4895" fwhm="0.0473446" res="15031.3" algo="Sum"/><pk mz="711.68787476" i="635.295" sn="2.04059" a="24.7815" fwhm="0.0526065" res="13528.5" algo="Sum"/><pk mz="711.73524935" i="746.017" sn="2.39677" a="21.3527" fwhm="0.0420868" res="16911.1" algo="Sum"/><pk mz="711.76573548" i="770.185" sn="2.47455" a="29.2302" fwhm="0.0526098" res="13529.1" algo="Sum"/><pk mz="711.83275642" i="515.666" sn="1.6565" a="15.5" fwhm="0.0313442" res="22710.2" algo="Sum"/><pk mz="712.24977410" i="679.054" sn="2.18433" a="51.8813" fwhm="0.0715538" res="9954.05" algo="Sum"/><pk mz="712.54047149" i="2188.32" sn="7.04758" a="92.8008" fwhm="0.0493171" res="14448.1" algo="Sum"/><pk mz="712.66585852" i="1152.44" sn="3.7113" a="60.739" fwhm="0.0702763" res="10140.9" algo="Sum"/><pk mz="712.71452284" i="1040.91" sn="3.35243" a="29.7181" fwhm="0.0421159" res="16922.7" algo="Sum"/><pk mz="712.76422617" i="1377.95" sn="4.43791" a="90.5905" fwhm="0.0891051" res="7999.14" algo="Sum"/><pk mz="712.84238033" i="727.337" sn="2.34254" a="35.8105" fwhm="0.0631796" res="11282.8" algo="Sum"/><pk mz="712.91826788" i="453.818" sn="1.46171" a="10.6775" fwhm="0.0297671" res="23949.9" algo="Sum"/><pk mz="713.25036515" i="503.946" sn="1.62332" a="41.3051" fwhm="0.0674796" res="10569.9" algo="Sum"/><pk mz="713.43967572" i="440.742" sn="1.42122" a="16.0765" fwhm="0.0491682" res="14510.2" algo="Sum"/><pk mz="713.49538043" i="1455.62" sn="4.69353" a="77.2647" fwhm="0.0538571" res="13247.9" algo="Sum"/><pk mz="713.53745434" i="943.921" sn="3.04359" a="41.0869" fwhm="0.0545252" res="13086.4" algo="Sum"/><pk mz="713.69152169" i="748.495" sn="2.41423" a="21.2795" fwhm="0.0421446" res="16934.3" algo="Sum"/><pk mz="713.72951707" i="762.506" sn="2.45942" a="29.5494" fwhm="0.0526822" res="13547.8" algo="Sum"/><pk mz="713.76373895" i="697.569" sn="2.24991" a="21.5444" fwhm="0.0421468" res="16935.2" algo="Sum"/><pk mz="713.85295340" i="555.287" sn="1.79071" a="23.8129" fwhm="0.0575704" res="12399.7" algo="Sum"/><pk mz="714.25680320" i="509.681" sn="1.64413" a="22.8153" fwhm="0.0387813" res="18417.5" algo="Sum"/><pk mz="714.49849164" i="814.646" sn="2.63443" a="41.5143" fwhm="0.0619207" res="11538.9" algo="Sum"/><pk mz="714.66641711" i="1064.54" sn="3.44255" a="43.5376" fwhm="0.05648" res="12653.4" algo="Sum"/><pk mz="714.70703995" i="1122.13" sn="3.62878" a="32.9564" fwhm="0.0421745" res="16946.4" algo="Sum"/><pk mz="714.75360970" i="1415.74" sn="4.57826" a="105.481" fwhm="0.0725538" res="9851.36" algo="Sum"/><pk mz="714.83535476" i="812.418" sn="2.62723" a="23.6321" fwhm="0.0421784" res="16947.9" algo="Sum"/><pk mz="715.23623393" i="450.156" sn="1.45595" a="12.6046" fwhm="0.0421902" res="16952.7" algo="Sum"/><pk mz="715.53149341" i="888.83" sn="2.8766" a="39.5193" fwhm="0.0591875" res="12089.2" algo="Sum"/><pk mz="715.60518646" i="448.061" sn="1.44993" a="4.62065" fwhm="0.0105503" res="67827.8" algo="Sum"/><pk mz="715.71858380" i="761.055" sn="2.46233" a="31.0779" fwhm="0.0527559" res="13566.6" algo="Sum"/><pk mz="715.78892878" i="686.28" sn="2.2204" a="22.8453" fwhm="0.0422069" res="16959.1" algo="Sum"/><pk mz="715.84955192" i="529.322" sn="1.71253" a="12.3753" fwhm="0.027621" res="25916.9" algo="Sum"/><pk mz="715.87614777" i="489.083" sn="1.58256" a="13.4029" fwhm="0.0274216" res="26106.3" algo="Sum"/><pk mz="716.26200674" i="457.967" sn="1.48198" a="22.6257" fwhm="0.0607166" res="11796.8" algo="Sum"/><pk mz="716.44575565" i="473.165" sn="1.53194" a="24.3014" fwhm="0.0678797" res="10554.6" algo="Sum"/><pk mz="716.52113178" i="1022.26" sn="3.31019" a="57.1127" fwhm="0.0540001" res="13268.9" algo="Sum"/><pk mz="716.61916341" i="692.895" sn="2.2435" a="29.3876" fwhm="0.0580675" res="12341.1" algo="Sum"/><pk mz="716.70546998" i="1095.15" sn="3.54594" a="35.8204" fwhm="0.0475127" res="15084.5" algo="Sum"/><pk mz="716.74340806" i="1188.41" sn="3.8479" a="60.5083" fwhm="0.071442" res="10032.5" algo="Sum"/><pk mz="716.79475069" i="1015.52" sn="3.28803" a="47.2263" fwhm="0.0514242" res="13938.8" algo="Sum"/><pk mz="716.85777645" i="718.494" sn="2.32637" a="34.7796" fwhm="0.0633574" res="11314.5" algo="Sum"/><pk mz="717.07402434" i="839.942" sn="2.71901" a="42.7742" fwhm="0.0403812" res="17757.6" algo="Sum"/><pk mz="717.36604067" i="736.608" sn="2.3869" a="47.5704" fwhm="0.0610679" res="11747" algo="Sum"/><pk mz="717.45145300" i="655.912" sn="2.1256" a="35.4599" fwhm="0.0632453" res="11343.9" algo="Sum"/><pk mz="717.51864306" i="1823.68" sn="5.9094" a="88.2058" fwhm="0.0564734" res="12705.4" algo="Sum"/><pk mz="717.58452548" i="2099.2" sn="6.80222" a="103.884" fwhm="0.0450609" res="15924.8" algo="Sum"/><pk mz="717.68365842" i="679.235" sn="2.20098" a="16.7504" fwhm="0.0316967" res="22642.2" algo="Sum"/><pk mz="717.70417207" i="717.933" sn="2.32637" a="24.6103" fwhm="0.0422632" res="16981.8" algo="Sum"/><pk mz="717.74946089" i="758.366" sn="2.45732" a="31.4004" fwhm="0.0581135" res="12350.8" algo="Sum"/><pk mz="717.77423168" i="640.325" sn="2.07464" a="6.31176" fwhm="0.0188136" res="38152" algo="Sum"/><pk mz="717.79170697" i="593.838" sn="1.92406" a="15.3863" fwhm="0.0472624" res="15187.4" algo="Sum"/><pk mz="717.81785655" i="571.249" sn="1.85085" a="18.6598" fwhm="0.04755" res="15096.1" algo="Sum"/><pk mz="717.85819163" i="466.918" sn="1.51281" a="20.6641" fwhm="0.0564808" res="12709.8" algo="Sum"/><pk mz="718.19475795" i="584.34" sn="1.89432" a="31.0043" fwhm="0.0409592" res="17534.4" algo="Sum"/><pk mz="718.46036592" i="488.917" sn="1.586" a="15.0662" fwhm="0.047571" res="15102.9" algo="Sum"/><pk mz="718.52684318" i="1228.9" sn="3.98573" a="48.1117" fwhm="0.0427022" res="16826.5" algo="Sum"/><pk mz="718.57421431" i="2119.4" sn="6.87389" a="95.9792" fwhm="0.0635956" res="11299.1" algo="Sum"/><pk mz="718.67397275" i="870.648" sn="2.82379" a="32.6335" fwhm="0.052864" res="13594.8" algo="Sum"/><pk mz="718.73552691" i="1045.94" sn="3.39231" a="34.1668" fwhm="0.038207" res="18811.6" algo="Sum"/><pk mz="718.79270424" i="1103.43" sn="3.57885" a="52.5148" fwhm="0.0634421" res="11329.9" algo="Sum"/><pk mz="718.82835140" i="1130.22" sn="3.66615" a="71.8389" fwhm="0.0735198" res="9777.34" algo="Sum"/><pk mz="718.89962719" i="516.527" sn="1.67568" a="9.90056" fwhm="0.0211492" res="33991.7" algo="Sum"/><pk mz="719.20828783" i="484.542" sn="1.57279" a="21.1994" fwhm="0.0581727" res="12363.3" algo="Sum"/><pk mz="719.43590815" i="501.09" sn="1.62664" a="15.1685" fwhm="0.030998" res="23209.1" algo="Sum"/><pk mz="719.45982937" i="528.031" sn="1.7141" a="18.4249" fwhm="0.0476039" res="15113.5" algo="Sum"/><pk mz="719.53803291" i="1395.13" sn="4.52888" a="73.2012" fwhm="0.0579369" res="12419.3" algo="Sum"/><pk mz="719.56182449" i="1363.55" sn="4.42637" a="75.9449" fwhm="0.06044" res="11905.4" algo="Sum"/><pk mz="719.64243776" i="523.676" sn="1.69965" a="10.6853" fwhm="0.02116" res="34009.6" algo="Sum"/><pk mz="719.69797049" i="673.574" sn="2.18579" a="16.9162" fwhm="0.0433446" res="16604.1" algo="Sum"/><pk mz="719.72096966" i="698.384" sn="2.26629" a="18.0046" fwhm="0.0317417" res="22674.3" algo="Sum"/><pk mz="719.74787179" i="719.009" sn="2.33335" a="28.3902" fwhm="0.052904" res="13604.8" algo="Sum"/><pk mz="719.78275326" i="706.604" sn="2.29329" a="22.4481" fwhm="0.0476149" res="15116.7" algo="Sum"/><pk mz="719.81534895" i="602.033" sn="1.95445" a="17.1412" fwhm="0.0370348" res="19436.2" algo="Sum"/><pk mz="719.84681771" i="530.946" sn="1.72423" a="12.6033" fwhm="0.0317447" res="22676.1" algo="Sum"/><pk mz="720.19504973" i="499.288" sn="1.62341" a="18.0356" fwhm="0.0458066" res="15722.5" algo="Sum"/><pk mz="720.21248804" i="482.517" sn="1.56888" a="16.6983" fwhm="0.0476291" res="15121.3" algo="Sum"/><pk mz="720.58449869" i="1961.94" sn="6.37953" a="105.243" fwhm="0.06289" res="11457.8" algo="Sum"/><pk mz="720.66581188" i="856.683" sn="2.78642" a="25.2021" fwhm="0.0423498" res="17017" algo="Sum"/><pk mz="720.70120478" i="1262.65" sn="4.1073" a="83.8886" fwhm="0.0788829" res="9136.34" algo="Sum"/><pk mz="720.79181240" i="1064.97" sn="3.46425" a="60.7919" fwhm="0.0671573" res="10732.9" algo="Sum"/><pk mz="720.82599399" i="829.418" sn="2.69803" a="16.3464" fwhm="0.0211775" res="34037.3" algo="Sum"/><pk mz="720.89508300" i="473.228" sn="1.54107" a="22.9345" fwhm="0.0528071" res="13651.5" algo="Sum"/><pk mz="721.19021174" i="495.021" sn="1.61569" a="16.0277" fwhm="0.0476611" res="15131.6" algo="Sum"/><pk mz="721.48022749" i="706.092" sn="2.30471" a="51.2675" fwhm="0.0605704" res="11911.4" algo="Sum"/><pk mz="721.58493264" i="1080.07" sn="3.5273" a="45.9743" fwhm="0.050357" res="14329.4" algo="Sum"/><pk mz="721.64862628" i="604.575" sn="1.97463" a="20.1904" fwhm="0.0462827" res="15592.2" algo="Sum"/><pk mz="721.70880447" i="720.898" sn="2.35457" a="38.9472" fwhm="0.0741666" res="9730.91" algo="Sum"/><pk mz="721.74999017" i="711.025" sn="2.32214" a="10.6356" fwhm="0.0158932" res="45412.4" algo="Sum"/><pk mz="721.76321726" i="712.919" sn="2.32822" a="17.0317" fwhm="0.031787" res="22706.3" algo="Sum"/><pk mz="721.79045631" i="614.935" sn="2.00792" a="15.2283" fwhm="0.0317876" res="22706.7" algo="Sum"/><pk mz="722.20424506" i="451.06" sn="1.47506" a="23.7209" fwhm="0.0539302" res="13391.5" algo="Sum"/><pk mz="722.27888699" i="705.298" sn="2.30647" a="38.2177" fwhm="0.0582044" res="12409.3" algo="Sum"/><pk mz="722.50506885" i="1106.56" sn="3.62172" a="50.1812" fwhm="0.0536178" res="13475.1" algo="Sum"/><pk mz="722.54705633" i="814.218" sn="2.66538" a="34.6458" fwhm="0.0586548" res="12318.6" algo="Sum"/><pk mz="722.59687906" i="746.606" sn="2.44395" a="21.8493" fwhm="0.0406704" res="17767.1" algo="Sum"/><pk mz="722.61172955" i="691.281" sn="2.26278" a="3.58807" fwhm="0.00963479" res="75000.3" algo="Sum"/><pk mz="722.62717973" i="758.59" sn="2.48304" a="21.6691" fwhm="0.0371069" res="19474.2" algo="Sum"/><pk mz="722.69871177" i="1315.14" sn="4.30485" a="55.6934" fwhm="0.0583134" res="12393.3" algo="Sum"/><pk mz="722.79857383" i="930.905" sn="3.04836" a="44.4869" fwhm="0.0549474" res="13154.4" algo="Sum"/><pk mz="722.82431864" i="782.831" sn="2.56381" a="22.868" fwhm="0.0371122" res="19476.7" algo="Sum"/><pk mz="722.87254927" i="709.104" sn="2.32273" a="35.5463" fwhm="0.0534595" res="13521.9" algo="Sum"/><pk mz="723.22180468" i="463.041" sn="1.5213" a="18.8152" fwhm="0.0583346" res="12397.8" algo="Sum"/><pk mz="723.28128261" i="501.861" sn="1.64862" a="18.3147" fwhm="0.0530337" res="13638.1" algo="Sum"/><pk mz="723.32526066" i="461.239" sn="1.51537" a="15.5761" fwhm="0.0447084" res="16178.7" algo="Sum"/><pk mz="723.53514763" i="9393.07" sn="30.8748" a="416.592" fwhm="0.0356422" res="20300" algo="Sum"/><pk mz="723.65720817" i="558.183" sn="1.83488" a="19.131" fwhm="0.0685631" res="10554.6" algo="Sum"/><pk mz="723.70258024" i="771.949" sn="2.53807" a="15.1276" fwhm="0.0212196" res="34105.3" algo="Sum"/><pk mz="723.72912707" i="824.48" sn="2.71116" a="23.3238" fwhm="0.04244" res="17053" algo="Sum"/><pk mz="723.75179483" i="731.214" sn="2.40478" a="17.6739" fwhm="0.0318307" res="22737.5" algo="Sum"/><pk mz="723.78144652" i="654.082" sn="2.15123" a="33.9718" fwhm="0.0640447" res="11301.2" algo="Sum"/><pk mz="723.83311427" i="540.553" sn="1.77784" a="12.6015" fwhm="0.0318326" res="22738.7" algo="Sum"/><pk mz="723.87042717" i="475.406" sn="1.56357" a="13.5202" fwhm="0.0424442" res="17054.6" algo="Sum"/><pk mz="724.21777973" i="471.856" sn="1.55262" a="16.062" fwhm="0.0530681" res="13646.9" algo="Sum"/><pk mz="724.53467783" i="5441.2" sn="17.912" a="288.454" fwhm="0.0422496" res="17148.9" algo="Sum"/><pk mz="724.61644587" i="631.653" sn="2.08103" a="12.7887" fwhm="0.021233" res="34126.9" algo="Sum"/><pk mz="724.64463937" i="698.683" sn="2.30314" a="24.2783" fwhm="0.0346138" res="20935.1" algo="Sum"/><pk mz="724.69877577" i="1170.39" sn="3.85935" a="46.207" fwhm="0.0583936" res="12410.6" algo="Sum"/><pk mz="724.73721490" i="1426.97" sn="4.7056" a="66.4796" fwhm="0.0637044" res="11376.6" algo="Sum"/><pk mz="724.77649088" i="1277.07" sn="4.21128" a="50.9063" fwhm="0.0579986" res="12496.4" algo="Sum"/><pk mz="724.87724955" i="694.873" sn="2.29158" a="19.7499" fwhm="0.0403123" res="17981.5" algo="Sum"/><pk mz="724.90649365" i="696.677" sn="2.29771" a="18.8939" fwhm="0.0424745" res="17066.8" algo="Sum"/><pk mz="725.23712607" i="479.968" sn="1.58567" a="21.8534" fwhm="0.0550176" res="13181.9" algo="Sum"/><pk mz="725.55099784" i="60573.7" sn="200.329" a="2202.69" fwhm="0.0311276" res="23309" algo="Sum"/><pk mz="725.66949557" i="833.505" sn="2.75665" a="20.9261" fwhm="0.0318727" res="22767.7" algo="Sum"/><pk mz="725.69678938" i="768.504" sn="2.54167" a="20.8955" fwhm="0.0318733" res="22768.2" algo="Sum"/><pk mz="725.72397649" i="819.268" sn="2.70956" a="12.6606" fwhm="0.0295738" res="24539.4" algo="Sum"/><pk mz="725.74303230" i="859.853" sn="2.8438" a="37.9256" fwhm="0.0584364" res="12419.4" algo="Sum"/><pk mz="725.90508226" i="453.655" sn="1.50038" a="12.2326" fwhm="0.0349653" res="20760.8" algo="Sum"/><pk mz="726.21852119" i="518.909" sn="1.71667" a="37.7943" fwhm="0.0927582" res="7829.16" algo="Sum"/><pk mz="726.45754792" i="579.505" sn="1.92164" a="19.9642" fwhm="0.0385392" res="18849.8" algo="Sum"/><pk mz="726.55387948" i="26530.8" sn="87.9848" a="1035.03" fwhm="0.0332659" res="21840.8" algo="Sum"/><pk mz="726.64417048" i="1076.61" sn="3.57066" a="51.1355" fwhm="0.0691042" res="10515.2" algo="Sum"/><pk mz="726.73853635" i="1518.21" sn="5.03647" a="128.863" fwhm="0.0838019" res="8672.1" algo="Sum"/><pk mz="726.81573418" i="923.616" sn="3.06398" a="52.8027" fwhm="0.0664174" res="10943.2" algo="Sum"/><pk mz="726.89345141" i="797.342" sn="2.64523" a="33.5369" fwhm="0.0637989" res="11393.5" algo="Sum"/><pk mz="727.03044804" i="772.588" sn="2.56295" a="41.7103" fwhm="0.0451898" res="16088.4" algo="Sum"/><pk mz="727.22427061" i="446.009" sn="1.48018" a="29.9351" fwhm="0.0643957" res="11293.1" algo="Sum"/><pk mz="727.55914793" i="10350.2" sn="34.4995" a="481.663" fwhm="0.0391411" res="18588.1" algo="Sum"/><pk mz="727.66413559" i="684.598" sn="2.28244" a="30.0099" fwhm="0.0532989" res="13652.5" algo="Sum"/><pk mz="727.70757713" i="722.97" sn="2.41034" a="18.4766" fwhm="0.031917" res="22800" algo="Sum"/><pk mz="727.73328617" i="785.876" sn="2.62007" a="28.9042" fwhm="0.0478767" res="15200.2" algo="Sum"/><pk mz="727.75288456" i="811.651" sn="2.706" a="20.1961" fwhm="0.0319186" res="22800.3" algo="Sum"/><pk mz="727.82442594" i="554.871" sn="1.84999" a="16.2238" fwhm="0.0425599" res="17101.2" algo="Sum"/><pk mz="728.22579848" i="627.226" sn="2.09334" a="30.8754" fwhm="0.0629394" res="11570.3" algo="Sum"/><pk mz="728.51776747" i="2664.25" sn="8.9112" a="114.153" fwhm="0.0395331" res="18428.1" algo="Sum"/><pk mz="728.56100849" i="4078.76" sn="13.6444" a="210.033" fwhm="0.0542219" res="13436.6" algo="Sum"/><pk mz="728.64412924" i="1186.62" sn="3.96945" a="51.7188" fwhm="0.0638756" res="11407.2" algo="Sum"/><pk mz="728.68094708" i="1040.15" sn="3.47945" a="29.504" fwhm="0.042585" res="17111.2" algo="Sum"/><pk mz="728.73476563" i="1308.35" sn="4.37663" a="103.797" fwhm="0.086178" res="8456.16" algo="Sum"/><pk mz="728.82104556" i="966.808" sn="3.23413" a="43.2485" fwhm="0.0581312" res="12537.5" algo="Sum"/><pk mz="728.88948109" i="561.066" sn="1.87669" a="17.993" fwhm="0.0478249" res="15240.8" algo="Sum"/><pk mz="729.23388563" i="475.079" sn="1.5903" a="27.2281" fwhm="0.0506508" res="14397.3" algo="Sum"/><pk mz="729.52079006" i="1329.61" sn="4.46237" a="64.5078" fwhm="0.046757" res="15602.4" algo="Sum"/><pk mz="729.58347431" i="5972.6" sn="20.0448" a="285.436" fwhm="0.0378408" res="19280.3" algo="Sum"/><pk mz="729.67248778" i="697.519" sn="2.34068" a="17.4312" fwhm="0.0319603" res="22830.6" algo="Sum"/><pk mz="729.70285681" i="766.325" sn="2.57157" a="25.9657" fwhm="0.0479414" res="15220.7" algo="Sum"/><pk mz="729.73074612" i="781.085" sn="2.62111" a="22.1308" fwhm="0.0401906" res="18156.8" algo="Sum"/><pk mz="729.75877121" i="703.023" sn="2.35903" a="18.1567" fwhm="0.0319624" res="22831.8" algo="Sum"/><pk mz="730.23139108" i="496.421" sn="1.66722" a="25.7638" fwhm="0.0723663" res="10090.8" algo="Sum"/><pk mz="730.53344333" i="3420.86" sn="11.4911" a="141.638" fwhm="0.0428418" res="17051.9" algo="Sum"/><pk mz="730.58744844" i="3083.42" sn="10.3576" a="133.736" fwhm="0.0486898" res="15004.9" algo="Sum"/><pk mz="730.63298794" i="1181.2" sn="3.96781" a="40.432" fwhm="0.0479726" res="15230.2" algo="Sum"/><pk mz="730.68257127" i="1095.28" sn="3.67918" a="31.9194" fwhm="0.0426433" res="17134.8" algo="Sum"/><pk mz="730.73038694" i="1434.64" sn="4.81902" a="71.8296" fwhm="0.0678289" res="10773.1" algo="Sum"/><pk mz="730.81778707" i="898.046" sn="3.01664" a="45.5054" fwhm="0.0707813" res="10325" algo="Sum"/><pk mz="730.89941104" i="489.711" sn="1.645" a="13.9357" fwhm="0.0312263" res="23406.5" algo="Sum"/><pk mz="731.22057882" i="448.278" sn="1.50594" a="16.6394" fwhm="0.0533236" res="13712.9" algo="Sum"/><pk mz="731.53694395" i="1741.08" sn="5.85148" a="75.1235" fwhm="0.0527361" res="13871.7" algo="Sum"/><pk mz="731.59996527" i="9189.79" sn="30.8854" a="373.345" fwhm="0.0365819" res="19999" algo="Sum"/><pk mz="731.71584183" i="855.905" sn="2.87656" a="32.1458" fwhm="0.0476725" res="15348.8" algo="Sum"/><pk mz="731.78125780" i="698.535" sn="2.34753" a="20.4633" fwhm="0.0373411" res="19597.2" algo="Sum"/><pk mz="731.80532643" i="606.762" sn="2.03888" a="15.0299" fwhm="0.0320073" res="22863.7" algo="Sum"/><pk mz="732.24803679" i="484.437" sn="1.62834" a="21.7005" fwhm="0.0579112" res="12644.3" algo="Sum"/><pk mz="732.54781385" i="6837.34" sn="22.9859" a="263.44" fwhm="0.0361801" res="20247.3" algo="Sum"/><pk mz="732.60288726" i="4650.32" sn="15.6336" a="200.393" fwhm="0.0461382" res="15878.4" algo="Sum"/><pk mz="732.65981247" i="1052.89" sn="3.53963" a="37.1163" fwhm="0.0480389" res="15251.4" algo="Sum"/><pk mz="732.72551197" i="1413.99" sn="4.75358" a="79.5902" fwhm="0.0901572" res="8127.2" algo="Sum"/><pk mz="732.76210868" i="1139.36" sn="3.83013" a="49.1317" fwhm="0.0640569" res="11439.2" algo="Sum"/><pk mz="732.82999536" i="790.137" sn="2.65668" a="49.7724" fwhm="0.0687835" res="10654.1" algo="Sum"/><pk mz="732.90700293" i="609.428" sn="2.0488" a="33.2447" fwhm="0.0658386" res="11131.9" algo="Sum"/><pk mz="733.04260964" i="1192.09" sn="4.01011" a="60.2532" fwhm="0.040321" res="18180.2" algo="Sum"/><pk mz="733.22649577" i="478.547" sn="1.61033" a="20.2424" fwhm="0.0572757" res="12801.7" algo="Sum"/><pk mz="733.48483106" i="481.463" sn="1.61961" a="19.0974" fwhm="0.0464306" res="15797.4" algo="Sum"/><pk mz="733.55153086" i="3279.52" sn="11.0327" a="155.432" fwhm="0.0416651" res="17605.9" algo="Sum"/><pk mz="733.60854591" i="1750.46" sn="5.88873" a="89.1341" fwhm="0.0519102" res="14132.2" algo="Sum"/><pk mz="733.68887175" i="714.492" sn="2.40395" a="24.7524" fwhm="0.0480723" res="15262.2" algo="Sum"/><pk mz="733.72220289" i="722.378" sn="2.43077" a="18.5783" fwhm="0.0320489" res="22893.9" algo="Sum"/><pk mz="733.73742205" i="728.687" sn="2.45239" a="14.9059" fwhm="0.0213663" res="34340.9" algo="Sum"/><pk mz="733.76042056" i="726.951" sn="2.44735" a="20.7619" fwhm="0.0427334" res="17170.7" algo="Sum"/><pk mz="733.79847323" i="602.815" sn="2.03031" a="9.36755" fwhm="0.0160253" res="45790.1" algo="Sum"/><pk mz="733.80880306" i="594.487" sn="2.00214" a="19.2415" fwhm="0.0427351" res="17171.1" algo="Sum"/><pk mz="733.85100785" i="460.382" sn="1.55092" a="11.075" fwhm="0.032052" res="22895.6" algo="Sum"/><pk mz="734.04548964" i="453.763" sn="1.52951" a="25.0955" fwhm="0.0528841" res="13880.3" algo="Sum"/><pk mz="734.56338269" i="7760.14" sn="26.1493" a="346.838" fwhm="0.0380257" res="19317.6" algo="Sum"/><pk mz="734.72673562" i="1110.34" sn="3.74162" a="33.6634" fwhm="0.0427612" res="17182.1" algo="Sum"/><pk mz="734.76526798" i="1168.57" sn="3.93831" a="55.7396" fwhm="0.063013" res="11660.5" algo="Sum"/><pk mz="734.80379763" i="945.753" sn="3.18784" a="31.1929" fwhm="0.0481093" res="15273.6" algo="Sum"/><pk mz="734.91088328" i="492.774" sn="1.66182" a="17.3575" fwhm="0.0481124" res="15274.9" algo="Sum"/><pk mz="734.94106731" i="471.855" sn="1.59129" a="22.1585" fwhm="0.0557817" res="13175.3" algo="Sum"/><pk mz="735.56867290" i="4096.08" sn="13.8235" a="205.956" fwhm="0.0411925" res="17856.8" algo="Sum"/><pk mz="735.67133488" i="657.893" sn="2.22124" a="16.8101" fwhm="0.0320914" res="22924.2" algo="Sum"/><pk mz="735.70466763" i="698.561" sn="2.35871" a="17.0793" fwhm="0.032092" res="22924.8" algo="Sum"/><pk mz="735.72292402" i="731.34" sn="2.46942" a="14.6506" fwhm="0.0213951" res="34387.5" algo="Sum"/><pk mz="735.74632706" i="819.484" sn="2.76715" a="18.6534" fwhm="0.0320932" res="22925.3" algo="Sum"/><pk mz="735.75873180" i="689.31" sn="2.3277" a="17.3518" fwhm="0.0320938" res="22925.3" algo="Sum"/><pk mz="735.84662854" i="485.062" sn="1.63843" a="24.315" fwhm="0.066527" res="11060.9" algo="Sum"/><pk mz="736.24575776" i="555.445" sn="1.88061" a="29.4564" fwhm="0.0760815" res="9677.07" algo="Sum"/><pk mz="736.57761893" i="1697.34" sn="5.74723" a="94.0985" fwhm="0.0569694" res="12929.4" algo="Sum"/><pk mz="736.67967724" i="1111.85" sn="3.76543" a="71.5245" fwhm="0.0657048" res="11212" algo="Sum"/><pk mz="736.71127418" i="897.396" sn="3.03959" a="18.84" fwhm="0.0214095" res="34410.4" algo="Sum"/><pk mz="736.75777242" i="1054.27" sn="3.57178" a="50.9595" fwhm="0.0642302" res="11470.6" algo="Sum"/><pk mz="736.85416603" i="772.367" sn="2.61809" a="38.0732" fwhm="0.0453995" res="16230.5" algo="Sum"/><pk mz="736.92073060" i="553.754" sn="1.87715" a="27.335" fwhm="0.0556033" res="13253.2" algo="Sum"/><pk mz="737.24028993" i="449.457" sn="1.52537" a="20.0359" fwhm="0.0588971" res="12517.4" algo="Sum"/><pk mz="737.50435431" i="518.947" sn="1.76258" a="27.9409" fwhm="0.0562611" res="13108.6" algo="Sum"/><pk mz="737.56473860" i="767.925" sn="2.6096" a="56.9959" fwhm="0.0832611" res="8858.46" algo="Sum"/><pk mz="737.61463576" i="569.132" sn="1.9349" a="14.3469" fwhm="0.0540682" res="13642.3" algo="Sum"/><pk mz="737.67337064" i="682.307" sn="2.31988" a="32.0247" fwhm="0.067151" res="10985.3" algo="Sum"/><pk mz="737.73060098" i="768.808" sn="2.61459" a="55.0079" fwhm="0.100525" res="7338.78" algo="Sum"/><pk mz="737.77754448" i="647.409" sn="2.20216" a="25.3513" fwhm="0.0480729" res="15347.1" algo="Sum"/><pk mz="737.82734202" i="584.034" sn="1.98726" a="28.843" fwhm="0.0557896" res="13225.2" algo="Sum"/><pk mz="738.25606981" i="599.756" sn="2.0466" a="32.6665" fwhm="0.0581078" res="12704.9" algo="Sum"/><pk mz="738.50355865" i="1192.33" sn="4.07382" a="52.5741" fwhm="0.042719" res="17287.5" algo="Sum"/><pk mz="738.53084110" i="1242.37" sn="4.24528" a="83.5702" fwhm="0.0576627" res="12807.8" algo="Sum"/><pk mz="738.67157623" i="1372.32" sn="4.69204" a="65.6518" fwhm="0.0645103" res="11450.4" algo="Sum"/><pk mz="738.74610809" i="955.708" sn="3.26804" a="33.222" fwhm="0.0482379" res="15314.7" algo="Sum"/><pk mz="738.84728434" i="774.546" sn="2.64856" a="55.9341" fwhm="0.060444" res="12223.7" algo="Sum"/><pk mz="739.05471253" i="934.109" sn="3.19351" a="52.7249" fwhm="0.0466945" res="15827.5" algo="Sum"/><pk mz="739.51090731" i="2375.04" sn="8.13938" a="105.097" fwhm="0.0550703" res="13428.5" algo="Sum"/><pk mz="739.56419691" i="2170.01" sn="7.43782" a="112.369" fwhm="0.0532717" res="13882.9" algo="Sum"/><pk mz="739.67343468" i="734.884" sn="2.51926" a="17.3069" fwhm="0.0321787" res="22986.4" algo="Sum"/><pk mz="739.71550073" i="768.648" sn="2.63546" a="40.9351" fwhm="0.0628725" res="11765.3" algo="Sum"/><pk mz="739.75619319" i="712.215" sn="2.44211" a="37.3242" fwhm="0.0750888" res="9851.75" algo="Sum"/><pk mz="739.84600890" i="501.429" sn="1.71888" a="20.8539" fwhm="0.0549164" res="13472.2" algo="Sum"/><pk mz="740.05440112" i="442.322" sn="1.5166" a="27.3915" fwhm="0.0629737" res="11751.8" algo="Sum"/><pk mz="740.25624988" i="437.936" sn="1.50399" a="9.06724" fwhm="0.0214608" res="34493.4" algo="Sum"/><pk mz="740.27301685" i="510.106" sn="1.75279" a="16.0767" fwhm="0.0476775" res="15526.7" algo="Sum"/><pk mz="740.55169236" i="2728.54" sn="9.39543" a="145.536" fwhm="0.054679" res="13543.6" algo="Sum"/><pk mz="740.67128823" i="1206.92" sn="4.15688" a="60.1955" fwhm="0.0457362" res="16194.4" algo="Sum"/><pk mz="740.71757309" i="1135.33" sn="3.91043" a="45.7337" fwhm="0.0469626" res="15772.5" algo="Sum"/><pk mz="740.75431995" i="1325.68" sn="4.56605" a="84.453" fwhm="0.0664449" res="11148.4" algo="Sum"/><pk mz="740.84154582" i="730.455" sn="2.5158" a="32.4044" fwhm="0.0590408" res="12548" algo="Sum"/><pk mz="741.19314214" i="473.195" sn="1.631" a="25.8185" fwhm="0.0677384" res="10942" algo="Sum"/><pk mz="741.26462788" i="441.037" sn="1.52023" a="13.0498" fwhm="0.0375823" res="19723.8" algo="Sum"/><pk mz="741.52565987" i="11508" sn="39.75" a="513.512" fwhm="0.0383953" res="19312.9" algo="Sum"/><pk mz="741.65278312" i="627.528" sn="2.16811" a="18.3813" fwhm="0.0429622" res="17262.9" algo="Sum"/><pk mz="741.70620698" i="806.633" sn="2.78691" a="19.5449" fwhm="0.0322227" res="23018.1" algo="Sum"/><pk mz="741.72774753" i="779.217" sn="2.69219" a="24.1967" fwhm="0.0306747" res="24180.4" algo="Sum"/><pk mz="741.80478840" i="556.486" sn="1.9226" a="13.9966" fwhm="0.0322252" res="23019.4" algo="Sum"/><pk mz="741.83365608" i="521.469" sn="1.80168" a="24.1044" fwhm="0.0672265" res="11034.8" algo="Sum"/><pk mz="742.05422659" i="459.501" sn="1.58811" a="25.1281" fwhm="0.0459801" res="16138.6" algo="Sum"/><pk mz="742.19571985" i="465.797" sn="1.61101" a="26.229" fwhm="0.0805831" res="9210.32" algo="Sum"/><pk mz="742.53258175" i="6530.02" sn="22.6756" a="257.583" fwhm="0.0446838" res="16617.5" algo="Sum"/><pk mz="742.56459646" i="6472.17" sn="22.4752" a="271.23" fwhm="0.0412899" res="17984.2" algo="Sum"/><pk mz="742.70428748" i="1097.25" sn="3.81029" a="37.8028" fwhm="0.0483665" res="15355.8" algo="Sum"/><pk mz="742.71910114" i="1132.31" sn="3.93205" a="23.3026" fwhm="0.0214966" res="34550.5" algo="Sum"/><pk mz="742.75358222" i="1206.41" sn="4.18935" a="58.7471" fwhm="0.0644916" res="11517.1" algo="Sum"/><pk mz="742.79045570" i="971.72" sn="3.37438" a="47.0836" fwhm="0.062648" res="11856.6" algo="Sum"/><pk mz="742.86485037" i="750.851" sn="2.60739" a="33.6993" fwhm="0.0445432" res="16677.4" algo="Sum"/><pk mz="742.93875082" i="482.314" sn="1.67492" a="27.6409" fwhm="0.0678011" res="10957.6" algo="Sum"/><pk mz="743.19223034" i="453.473" sn="1.57524" a="15.6549" fwhm="0.0483826" res="15360.7" algo="Sum"/><pk mz="743.21139335" i="471.858" sn="1.63911" a="13.14" fwhm="0.0376318" res="19749.5" algo="Sum"/><pk mz="743.45276005" i="750.109" sn="2.60643" a="44.7112" fwhm="0.0611269" res="12162.4" algo="Sum"/><pk mz="743.53941753" i="3806.93" sn="13.2346" a="171.165" fwhm="0.0478019" res="15554.6" algo="Sum"/><pk mz="743.56393409" i="3680.39" sn="12.7947" a="157.267" fwhm="0.0406698" res="18283" algo="Sum"/><pk mz="743.71949114" i="822.398" sn="2.85861" a="37.0043" fwhm="0.0591552" res="12572.3" algo="Sum"/><pk mz="743.74593937" i="739.287" sn="2.56972" a="32.3664" fwhm="0.0782748" res="9501.73" algo="Sum"/><pk mz="743.80062820" i="644.482" sn="2.24014" a="21.5611" fwhm="0.0430247" res="17287.8" algo="Sum"/><pk mz="743.86269483" i="445.632" sn="1.54955" a="8.57117" fwhm="0.024073" res="30900.2" algo="Sum"/><pk mz="744.22208719" i="515.494" sn="1.79319" a="20.4764" fwhm="0.051567" res="14432.1" algo="Sum"/><pk mz="744.49006773" i="1052.49" sn="3.66517" a="29.272" fwhm="0.0408306" res="18233.6" algo="Sum"/><pk mz="744.55062584" i="5126.74" sn="17.8533" a="217.314" fwhm="0.0454662" res="16375.9" algo="Sum"/><pk mz="744.57878648" i="5027.93" sn="17.5092" a="225.922" fwhm="0.0436838" res="17044.7" algo="Sum"/><pk mz="744.66363435" i="885.139" sn="3.0824" a="23.3891" fwhm="0.0211057" res="35282.6" algo="Sum"/><pk mz="744.74724200" i="1160.72" sn="4.04208" a="52.1339" fwhm="0.0591965" res="12580.9" algo="Sum"/><pk mz="744.78938950" i="1013.33" sn="3.52905" a="49.6158" fwhm="0.0591404" res="12593.6" algo="Sum"/><pk mz="745.18940294" i="454.181" sn="1.58238" a="18.2322" fwhm="0.0546607" res="13633" algo="Sum"/><pk mz="745.41879744" i="529.867" sn="1.8467" a="26.7552" fwhm="0.0419076" res="17787.2" algo="Sum"/><pk mz="745.46705903" i="984.591" sn="3.43157" a="60.2399" fwhm="0.0667243" res="11172.3" algo="Sum"/><pk mz="745.55535411" i="2442.68" sn="8.51301" a="98.0835" fwhm="0.0437117" res="17056.2" algo="Sum"/><pk mz="745.58792294" i="2586.05" sn="9.01268" a="98.4187" fwhm="0.0538452" res="13846.9" algo="Sum"/><pk mz="745.68732472" i="738.246" sn="2.57314" a="26.3622" fwhm="0.0551908" res="13511.1" algo="Sum"/><pk mz="745.70964728" i="677.1" sn="2.36019" a="11.2536" fwhm="0.00994275" res="75000.3" algo="Sum"/><pk mz="745.73736616" i="706.42" sn="2.46247" a="18.6843" fwhm="0.0323102" res="23080.6" algo="Sum"/><pk mz="745.75291171" i="774.187" sn="2.6987" a="17.7198" fwhm="0.0323109" res="23080.6" algo="Sum"/><pk mz="745.78670217" i="666.885" sn="2.32446" a="19.4502" fwhm="0.0430819" res="17310.9" algo="Sum"/><pk mz="745.80864621" i="609.297" sn="2.12353" a="11.7596" fwhm="0.0215414" res="34622.2" algo="Sum"/><pk mz="746.22993815" i="465.32" sn="1.62306" a="16.3231" fwhm="0.0484814" res="15392.1" algo="Sum"/><pk mz="746.27032347" i="492.712" sn="1.71867" a="26.6712" fwhm="0.0754182" res="9895.1" algo="Sum"/><pk mz="746.50456481" i="2605.88" sn="9.09716" a="107.611" fwhm="0.0475916" res="15685.6" algo="Sum"/><pk mz="746.57417387" i="2962.54" sn="10.3422" a="98.1856" fwhm="0.0401185" res="18609.2" algo="Sum"/><pk mz="746.60094069" i="3745.85" sn="13.0768" a="191.486" fwhm="0.055756" res="13390.5" algo="Sum"/><pk mz="746.65842949" i="1010.1" sn="3.52625" a="20.3723" fwhm="0.0215536" res="34641.9" algo="Sum"/><pk mz="746.70709245" i="1371.53" sn="4.78803" a="64.453" fwhm="0.0603522" res="12372.5" algo="Sum"/><pk mz="746.83591873" i="672.173" sn="2.34755" a="29.2492" fwhm="0.0592795" res="12598.6" algo="Sum"/><pk mz="746.88057350" i="584.354" sn="2.04124" a="29.8181" fwhm="0.0396299" res="18846.4" algo="Sum"/><pk mz="747.50856060" i="1529.05" sn="5.34507" a="74.4315" fwhm="0.0598328" res="12493.3" algo="Sum"/><pk mz="747.57243596" i="1480.6" sn="5.17583" a="47.3262" fwhm="0.0481907" res="15512.8" algo="Sum"/><pk mz="747.60184016" i="1847.62" sn="6.45888" a="91.116" fwhm="0.0562717" res="13285.6" algo="Sum"/><pk mz="747.71053675" i="737.403" sn="2.57732" a="21.6881" fwhm="0.0377449" res="19809.6" algo="Sum"/><pk mz="747.73692189" i="735.703" sn="2.57157" a="23.1917" fwhm="0.0431381" res="17333.6" algo="Sum"/><pk mz="747.78668203" i="639.954" sn="2.23772" a="21.5647" fwhm="0.0476809" res="15683.2" algo="Sum"/><pk mz="748.24005852" i="450.048" sn="1.5766" a="20.9019" fwhm="0.0492945" res="15179" algo="Sum"/><pk mz="748.52134789" i="2319.73" sn="8.12511" a="114.369" fwhm="0.0443186" res="16889.5" algo="Sum"/><pk mz="748.57920455" i="1480.58" sn="5.18689" a="57.5233" fwhm="0.0539529" res="13874.7" algo="Sum"/><pk mz="748.66270283" i="958.276" sn="3.35752" a="18.3003" fwhm="0.0215823" res="34688.7" algo="Sum"/><pk mz="748.70750210" i="1298.66" sn="4.55119" a="74.5578" fwhm="0.0830383" res="9016.41" algo="Sum"/><pk mz="748.73860786" i="1221.78" sn="4.28248" a="43.5444" fwhm="0.0452756" res="16537.4" algo="Sum"/><pk mz="748.77752191" i="844.744" sn="2.96149" a="16.6976" fwhm="0.0215842" res="34691" algo="Sum"/><pk mz="748.80810708" i="783.001" sn="2.74538" a="36.5606" fwhm="0.0393836" res="19013.2" algo="Sum"/><pk mz="748.85560180" i="640.727" sn="2.24869" a="16.5225" fwhm="0.0556217" res="13463.4" algo="Sum"/><pk mz="749.01326287" i="826.265" sn="2.9025" a="40.8029" fwhm="0.0472781" res="15842.7" algo="Sum"/><pk mz="749.22889292" i="448.613" sn="1.57607" a="17.561" fwhm="0.0539765" res="13880.7" algo="Sum"/><pk mz="749.53144640" i="1590.81" sn="5.59083" a="144.342" fwhm="0.0558244" res="13426.6" algo="Sum"/><pk mz="749.62471274" i="699.453" sn="2.45825" a="23.4449" fwhm="0.0485919" res="15427" algo="Sum"/><pk mz="749.70691722" i="744.625" sn="2.61808" a="19.1695" fwhm="0.0323961" res="23141.9" algo="Sum"/><pk mz="749.72236825" i="759.05" sn="2.66902" a="37.0881" fwhm="0.0300329" res="24963.4" algo="Sum"/><pk mz="749.80197890" i="585.329" sn="2.05906" a="17.0953" fwhm="0.0377983" res="19836.9" algo="Sum"/><pk mz="749.82959677" i="489.797" sn="1.72302" a="12.354" fwhm="0.0314853" res="23815.2" algo="Sum"/><pk mz="749.86670419" i="449.511" sn="1.58156" a="13.2452" fwhm="0.0377998" res="19837.9" algo="Sum"/><pk mz="750.21449991" i="478.07" sn="1.68441" a="17.1521" fwhm="0.0507505" res="14782.4" algo="Sum"/><pk mz="750.24619695" i="455.625" sn="1.60558" a="16.5219" fwhm="0.0497198" res="15089.5" algo="Sum"/><pk mz="750.31246270" i="438.175" sn="1.54426" a="31.6627" fwhm="0.0576" res="13026.3" algo="Sum"/><pk mz="750.53886470" i="3317.59" sn="11.698" a="173.785" fwhm="0.0435728" res="17224.9" algo="Sum"/><pk mz="750.69813080" i="1156.1" sn="4.07976" a="61.5615" fwhm="0.0607014" res="12367.1" algo="Sum"/><pk mz="750.74875155" i="1251.75" sn="4.41848" a="67.7001" fwhm="0.0730506" res="10277.1" algo="Sum"/><pk mz="750.78100897" i="1207.31" sn="4.26227" a="61.8237" fwhm="0.0586066" res="12810.5" algo="Sum"/><pk mz="750.92075139" i="535.479" sn="1.88977" a="21.0089" fwhm="0.0560324" res="13401.6" algo="Sum"/><pk mz="751.37935693" i="439.819" sn="1.55885" a="21.3517" fwhm="0.0644995" res="11649.4" algo="Sum"/><pk mz="751.56466130" i="5987.98" sn="21.2366" a="313.431" fwhm="0.0438491" res="17139.8" algo="Sum"/><pk mz="751.65136228" i="704.703" sn="2.50065" a="21.0186" fwhm="0.0296404" res="25359" algo="Sum"/><pk mz="751.70091167" i="762.813" sn="2.7075" a="26.2112" fwhm="0.0312414" res="24061.1" algo="Sum"/><pk mz="751.74292541" i="731.298" sn="2.59614" a="33.4465" fwhm="0.0515765" res="14575.3" algo="Sum"/><pk mz="751.78504428" i="685.077" sn="2.43215" a="25.8011" fwhm="0.0524793" res="14325.4" algo="Sum"/><pk mz="751.83020677" i="533.688" sn="1.89472" a="19.223" fwhm="0.0455867" res="16492.3" algo="Sum"/><pk mz="751.87530915" i="443.77" sn="1.57551" a="17.6664" fwhm="0.0503276" res="14939.6" algo="Sum"/><pk mz="752.04234366" i="597.23" sn="2.12108" a="32.6752" fwhm="0.0481058" res="15633.1" algo="Sum"/><pk mz="752.23110311" i="509.205" sn="1.81018" a="43.0178" fwhm="0.0906869" res="8294.82" algo="Sum"/><pk mz="752.51876308" i="4250.17" sn="15.1305" a="156.352" fwhm="0.039916" res="18852.6" algo="Sum"/><pk mz="752.55835284" i="5573.83" sn="19.8466" a="291.725" fwhm="0.0580824" res="12956.7" algo="Sum"/><pk mz="752.65815051" i="931.727" sn="3.31919" a="42.6032" fwhm="0.0649192" res="11593.8" algo="Sum"/><pk mz="752.69785621" i="966.673" sn="3.44394" a="39.981" fwhm="0.0541011" res="13912.8" algo="Sum"/><pk mz="752.75075330" i="1407.55" sn="5.0143" a="61.8276" fwhm="0.0649234" res="11594.4" algo="Sum"/><pk mz="752.81828905" i="847.948" sn="3.02057" a="21.2281" fwhm="0.0324636" res="23189.6" algo="Sum"/><pk mz="752.88985002" i="584.206" sn="2.08118" a="20.1697" fwhm="0.0486974" res="15460.6" algo="Sum"/><pk mz="752.91556817" i="550.991" sn="1.96283" a="22.733" fwhm="0.0531811" res="14157.6" algo="Sum"/><pk mz="753.04907512" i="2539.3" sn="9.04756" a="103.54" fwhm="0.033506" res="22475" algo="Sum"/><pk mz="753.23840917" i="467.208" sn="1.66992" a="30.923" fwhm="0.0586428" res="12844.5" algo="Sum"/><pk mz="753.41917141" i="668.214" sn="2.39062" a="36.302" fwhm="0.052213" res="14429.7" algo="Sum"/><pk mz="753.58045352" i="9662.51" sn="34.5817" a="476.783" fwhm="0.0470462" res="16017.9" algo="Sum"/><pk mz="753.67145122" i="772.764" sn="2.76582" a="19.1305" fwhm="0.0324818" res="23202.9" algo="Sum"/><pk mz="753.71932402" i="774.933" sn="2.77358" a="34.5943" fwhm="0.0520588" res="14478.2" algo="Sum"/><pk mz="753.76486286" i="812.426" sn="2.90796" a="23.1259" fwhm="0.0411892" res="18300" algo="Sum"/><pk mz="753.81725928" i="553.477" sn="1.98109" a="10.9447" fwhm="0.0249078" res="30264.2" algo="Sum"/><pk mz="754.05543020" i="2020.42" sn="7.23179" a="88.0204" fwhm="0.0347061" res="21726.9" algo="Sum"/><pk mz="754.23102651" i="448.766" sn="1.60661" a="26.1893" fwhm="0.0422947" res="17832.8" algo="Sum"/><pk mz="754.42145132" i="503.526" sn="1.80473" a="25.4379" fwhm="0.0632335" res="11930.7" algo="Sum"/><pk mz="754.53206535" i="10089.4" sn="36.182" a="434.665" fwhm="0.0446985" res="16880.5" algo="Sum"/><pk mz="754.57841580" i="5173.07" sn="18.552" a="212.191" fwhm="0.0443356" res="17019.7" algo="Sum"/><pk mz="754.64461374" i="1209.54" sn="4.3376" a="40.6334" fwhm="0.0487542" res="15478.5" algo="Sum"/><pk mz="754.69368169" i="983.538" sn="3.52725" a="24.6177" fwhm="0.0325039" res="23218.5" algo="Sum"/><pk mz="754.75168965" i="1292.46" sn="4.63512" a="65.1514" fwhm="0.0784476" res="9621.1" algo="Sum"/><pk mz="754.81858386" i="779.895" sn="2.79693" a="48.6022" fwhm="0.0710744" res="10620.1" algo="Sum"/><pk mz="754.88261373" i="458.875" sn="1.64527" a="9.58886" fwhm="0.0216719" res="34832.3" algo="Sum"/><pk mz="754.91058369" i="466.415" sn="1.6722" a="19.1362" fwhm="0.0557374" res="13544.1" algo="Sum"/><pk mz="755.02836289" i="1189.48" sn="4.26593" a="89.5899" fwhm="0.0553485" res="13641.3" algo="Sum"/><pk mz="755.22786925" i="451.571" sn="1.61915" a="19.8667" fwhm="0.0597769" res="12634.1" algo="Sum"/><pk mz="755.53614002" i="4742.54" sn="17.0349" a="220.264" fwhm="0.0437708" res="17261.2" algo="Sum"/><pk mz="755.58773770" i="2257.77" sn="8.11002" a="98.774" fwhm="0.046858" res="16125.1" algo="Sum"/><pk mz="755.65152075" i="705.445" sn="2.53437" a="18.423" fwhm="0.0325245" res="23233.3" algo="Sum"/><pk mz="755.68050587" i="750.787" sn="2.6972" a="14.7389" fwhm="0.0216833" res="34850.8" algo="Sum"/><pk mz="755.71643476" i="770.177" sn="2.76689" a="27.4285" fwhm="0.0433674" res="17425.9" algo="Sum"/><pk mz="755.73208071" i="724.006" sn="2.60102" a="15.3688" fwhm="0.0216841" res="34851.8" algo="Sum"/><pk mz="755.75367895" i="709" sn="2.54703" a="21.5641" fwhm="0.0433691" res="17426.1" algo="Sum"/><pk mz="755.83140092" i="545.865" sn="1.96116" a="13.3515" fwhm="0.0325284" res="23236" algo="Sum"/><pk mz="756.04001628" i="461.541" sn="1.65922" a="22.1898" fwhm="0.0515589" res="14663.6" algo="Sum"/><pk mz="756.07098386" i="475.864" sn="1.71075" a="21.2047" fwhm="0.050193" res="15063.3" algo="Sum"/><pk mz="756.23750458" i="498.765" sn="1.79389" a="16.0448" fwhm="0.0488053" res="15495" algo="Sum"/><pk mz="756.54745641" i="18675.6" sn="67.2469" a="860.315" fwhm="0.0369678" res="20465.1" algo="Sum"/><pk mz="756.63983867" i="1092.86" sn="3.93531" a="44.861" fwhm="0.054243" res="13949.1" algo="Sum"/><pk mz="756.69393571" i="1037.48" sn="3.73587" a="27.3358" fwhm="0.0325465" res="23249.6" algo="Sum"/><pk mz="756.73494299" i="1484.27" sn="5.34476" a="102.054" fwhm="0.0946598" res="7994.26" algo="Sum"/><pk mz="756.79571950" i="835.08" sn="3.00706" a="46.356" fwhm="0.12777" res="5923.09" algo="Sum"/><pk mz="756.93546772" i="551.395" sn="1.98762" a="31.5886" fwhm="0.0734806" res="10301.2" algo="Sum"/><pk mz="757.19563381" i="470.466" sn="1.69663" a="17.9571" fwhm="0.0542625" res="13954.3" algo="Sum"/><pk mz="757.24359628" i="449.228" sn="1.61999" a="22.8395" fwhm="0.0632739" res="11967.7" algo="Sum"/><pk mz="757.55077955" i="9053.9" sn="32.7369" a="388.474" fwhm="0.0381814" res="19840.8" algo="Sum"/><pk mz="757.61549891" i="3887.96" sn="14.058" a="174.539" fwhm="0.0438239" res="17287.7" algo="Sum"/><pk mz="757.68858330" i="852.375" sn="3.082" a="21.1927" fwhm="0.0325683" res="23264.6" algo="Sum"/><pk mz="757.71115873" i="755.098" sn="2.73026" a="8.22484" fwhm="0.0108836" res="69619.8" algo="Sum"/><pk mz="757.72637702" i="803.619" sn="2.90571" a="28.2404" fwhm="0.0434257" res="17448.8" algo="Sum"/><pk mz="757.80753031" i="632.245" sn="2.28578" a="33.6282" fwhm="0.0626675" res="12092.5" algo="Sum"/><pk mz="757.84969019" i="454.852" sn="1.64442" a="9.55045" fwhm="0.0217146" res="34900.5" algo="Sum"/><pk mz="758.21231757" i="497.596" sn="1.80195" a="14.2013" fwhm="0.0415828" res="18233.8" algo="Sum"/><pk mz="758.23363148" i="489.241" sn="1.77189" a="9.8328" fwhm="0.0217199" res="34909.6" algo="Sum"/><pk mz="758.25984724" i="501.901" sn="1.81791" a="21.3189" fwhm="0.0597312" res="12694.5" algo="Sum"/><pk mz="758.32277891" i="468.207" sn="1.69598" a="11.1423" fwhm="0.0325819" res="23274.4" algo="Sum"/><pk mz="758.37360486" i="440.036" sn="1.59407" a="15.0174" fwhm="0.0488743" res="15516.8" algo="Sum"/><pk mz="758.41509222" i="492.125" sn="1.78256" a="14.4381" fwhm="0.0434448" res="17457" algo="Sum"/><pk mz="758.46474683" i="692.175" sn="2.50705" a="23.157" fwhm="0.0281917" res="26903.8" algo="Sum"/><pk mz="758.56564512" i="306862" sn="1111.42" a="8995.67" fwhm="0.0243593" res="31140.7" algo="Sum"/><pk mz="758.72098145" i="1604.3" sn="5.81059" a="79.5001" fwhm="0.0625682" res="12126.3" algo="Sum"/><pk mz="758.91006394" i="691.138" sn="2.50427" a="16.3275" fwhm="0.0325943" res="23283.5" algo="Sum"/><pk mz="758.92664530" i="701.154" sn="2.54059" a="36.8904" fwhm="0.0543769" res="13956.8" algo="Sum"/><pk mz="759.16941897" i="454.74" sn="1.65006" a="11.5142" fwhm="0.0381621" res="19893.3" algo="Sum"/><pk mz="759.20004442" i="501.887" sn="1.82117" a="12.1842" fwhm="0.0326004" res="23288.1" algo="Sum"/><pk mz="759.22095477" i="553.573" sn="2.00893" a="12.7829" fwhm="0.0294085" res="25816.4" algo="Sum"/><pk mz="759.24057130" i="506.327" sn="1.8377" a="12.3441" fwhm="0.0313981" res="24181.1" algo="Sum"/><pk mz="759.26557451" i="445.76" sn="1.61815" a="9.27288" fwhm="0.0217348" res="34933.2" algo="Sum"/><pk mz="759.28744921" i="452.516" sn="1.64268" a="14.8174" fwhm="0.0356282" res="21311.4" algo="Sum"/><pk mz="759.46236315" i="560.786" sn="2.03617" a="22.6189" fwhm="0.0417311" res="18198.9" algo="Sum"/><pk mz="759.56875134" i="136717" sn="496.327" a="4511.77" fwhm="0.0285854" res="26571.9" algo="Sum"/><pk mz="759.62917073" i="7848.59" sn="28.4931" a="283.876" fwhm="0.0407904" res="18622.7" algo="Sum"/><pk mz="759.72676121" i="1051.31" sn="3.81697" a="37.4153" fwhm="0.048918" res="15530.6" algo="Sum"/><pk mz="759.87164787" i="498.474" sn="1.80955" a="16.8003" fwhm="0.0434873" res="17473.4" algo="Sum"/><pk mz="759.91522725" i="443.499" sn="1.61011" a="10.8563" fwhm="0.0326162" res="23298.7" algo="Sum"/><pk mz="760.05158356" i="468.091" sn="1.69967" a="38.2945" fwhm="0.052361" res="14515.6" algo="Sum"/><pk mz="760.19136923" i="557.835" sn="2.02703" a="34.8565" fwhm="0.078998" res="9622.91" algo="Sum"/><pk mz="760.25471104" i="483.258" sn="1.75652" a="31.3016" fwhm="0.0854745" res="8894.52" algo="Sum"/><pk mz="760.31499119" i="437.354" sn="1.59015" a="14.7252" fwhm="0.0461157" res="16487.1" algo="Sum"/><pk mz="760.36173074" i="445.315" sn="1.61909" a="15.6269" fwhm="0.0522313" res="14557.6" algo="Sum"/><pk mz="760.57838628" i="114689" sn="416.989" a="3949.57" fwhm="0.0304557" res="24973.3" algo="Sum"/><pk mz="760.71494539" i="1383.8" sn="5.03216" a="50.3297" fwhm="0.0489499" res="15540.7" algo="Sum"/><pk mz="760.81245449" i="1125.86" sn="4.0942" a="80.6939" fwhm="0.0631956" res="12039" algo="Sum"/><pk mz="760.90063485" i="611.839" sn="2.2255" a="20.8922" fwhm="0.0489558" res="15542.6" algo="Sum"/><pk mz="761.04006125" i="903.976" sn="3.28861" a="55.9239" fwhm="0.0585594" res="12996" algo="Sum"/><pk mz="761.20281987" i="473.307" sn="1.72241" a="17.6201" fwhm="0.0489653" res="15545.8" algo="Sum"/><pk mz="761.22931100" i="485.345" sn="1.76652" a="12.3933" fwhm="0.0326443" res="23318.9" algo="Sum"/><pk mz="761.38660461" i="519.599" sn="1.89075" a="32.404" fwhm="0.0782313" res="9732.51" algo="Sum"/><pk mz="761.47760318" i="493.73" sn="1.79693" a="33.7024" fwhm="0.0364499" res="20891.1" algo="Sum"/><pk mz="761.58317648" i="43093" sn="156.869" a="1788.23" fwhm="0.0345753" res="22026.8" algo="Sum"/><pk mz="761.72059680" i="868.59" sn="3.16277" a="58.352" fwhm="0.0870791" res="8747.46" algo="Sum"/><pk mz="761.76524986" i="747.249" sn="2.72154" a="19.4259" fwhm="0.0326558" res="23327.1" algo="Sum"/><pk mz="761.80624529" i="644.775" sn="2.34952" a="25.3005" fwhm="0.0532373" res="14309.6" algo="Sum"/><pk mz="762.04597550" i="600.361" sn="2.19158" a="39.5338" fwhm="0.0606743" res="12559.6" algo="Sum"/><pk mz="762.17748286" i="502.764" sn="1.83639" a="33.2192" fwhm="0.0462628" res="16475" algo="Sum"/><pk mz="762.23303042" i="512.612" sn="1.87235" a="24.758" fwhm="0.0653315" res="11667.2" algo="Sum"/><pk mz="762.49734007" i="1380.46" sn="5.04244" a="81.065" fwhm="0.0676167" res="11276.8" algo="Sum"/><pk mz="762.58736547" i="12354.1" sn="45.1327" a="612.939" fwhm="0.037899" res="20121.6" algo="Sum"/><pk mz="762.69372234" i="1231.03" sn="4.49752" a="25.4071" fwhm="0.0217838" res="35012" algo="Sum"/><pk mz="762.71519283" i="1232.86" sn="4.50471" a="50.2191" fwhm="0.0323694" res="23562.9" algo="Sum"/><pk mz="762.77121529" i="944.023" sn="3.45033" a="28.0983" fwhm="0.0381236" res="20007.9" algo="Sum"/><pk mz="762.79819633" i="872.606" sn="3.18975" a="13.7315" fwhm="0.0163389" res="46686" algo="Sum"/><pk mz="762.81442212" i="863.704" sn="3.15731" a="29.9352" fwhm="0.0490176" res="15562.1" algo="Sum"/><pk mz="763.17404002" i="495.734" sn="1.81557" a="20.1589" fwhm="0.0544763" res="14009.3" algo="Sum"/><pk mz="763.20658806" i="478.741" sn="1.75333" a="17.1492" fwhm="0.0435823" res="17511.8" algo="Sum"/><pk mz="763.24955943" i="509.111" sn="1.86456" a="16.8384" fwhm="0.0462453" res="16504.4" algo="Sum"/><pk mz="763.50080999" i="1013.77" sn="3.71415" a="62.9039" fwhm="0.0707574" res="10790.4" algo="Sum"/><pk mz="763.59208563" i="3222.73" sn="11.8083" a="175.359" fwhm="0.0438343" res="17420" algo="Sum"/><pk mz="763.65114599" i="779.265" sn="2.8561" a="20.3958" fwhm="0.0326962" res="23356" algo="Sum"/><pk mz="763.68649808" i="816.23" sn="2.99214" a="21.112" fwhm="0.0326966" res="23356.7" algo="Sum"/><pk mz="763.70693365" i="830.429" sn="3.0445" a="21.184" fwhm="0.0326973" res="23356.8" algo="Sum"/><pk mz="763.73003215" i="758.385" sn="2.78066" a="20.2826" fwhm="0.010183" res="75000.4" algo="Sum"/><pk mz="763.75627122" i="761.221" sn="2.7913" a="26.2335" fwhm="0.0718254" res="10633.5" algo="Sum"/><pk mz="763.79593759" i="700.524" sn="2.56905" a="16.6779" fwhm="0.0295402" res="25856.1" algo="Sum"/><pk mz="763.87142665" i="522.532" sn="1.91741" a="16.442" fwhm="0.0430421" res="17747.1" algo="Sum"/><pk mz="764.04533530" i="472.721" sn="1.74062" a="33.7117" fwhm="0.0568282" res="13444.8" algo="Sum"/><pk mz="764.18120768" i="551.543" sn="2.0304" a="22.3951" fwhm="0.0558709" res="13677.6" algo="Sum"/><pk mz="764.22046470" i="485.199" sn="1.78584" a="16.3394" fwhm="0.0490626" res="15576.4" algo="Sum"/><pk mz="764.26587127" i="461.528" sn="1.69853" a="16.3055" fwhm="0.0474247" res="16115.4" algo="Sum"/><pk mz="764.55175350" i="6233.44" sn="22.9554" a="338.658" fwhm="0.0427254" res="17894.5" algo="Sum"/><pk mz="764.68990629" i="1228.14" sn="4.5257" a="25.5215" fwhm="0.0218122" res="35057.8" algo="Sum"/><pk mz="764.71173452" i="1180.22" sn="4.34954" a="60.0101" fwhm="0.0546673" res="13988.5" algo="Sum"/><pk mz="764.77298789" i="918.325" sn="3.38534" a="23.1371" fwhm="0.0327202" res="23373.1" algo="Sum"/><pk mz="764.81057163" i="901.616" sn="3.3242" a="44.5283" fwhm="0.0654421" res="11686.8" algo="Sum"/><pk mz="765.05062994" i="1253.59" sn="4.62382" a="65.8782" fwhm="0.0393088" res="19462.6" algo="Sum"/><pk mz="765.17536680" i="499.813" sn="1.84389" a="14.037" fwhm="0.0339866" res="22514" algo="Sum"/><pk mz="765.23721837" i="475.149" sn="1.7528" a="18.1056" fwhm="0.0461453" res="16583.2" algo="Sum"/><pk mz="765.55392111" i="4015.06" sn="14.8247" a="215.948" fwhm="0.0503132" res="15215.8" algo="Sum"/><pk mz="765.66718057" i="723.967" sn="2.67446" a="29.0792" fwhm="0.0545652" res="14032.2" algo="Sum"/><pk mz="765.72351343" i="788.081" sn="2.91211" a="27.776" fwhm="0.0491109" res="15591.7" algo="Sum"/><pk mz="765.78936196" i="676.302" sn="2.49937" a="19.6515" fwhm="0.038199" res="20047.4" algo="Sum"/><pk mz="765.82246863" i="576.605" sn="2.13175" a="24.5696" fwhm="0.0557266" res="13742.5" algo="Sum"/><pk mz="766.05716385" i="1500.11" sn="5.54963" a="67.8501" fwhm="0.0366049" res="20927.7" algo="Sum"/><pk mz="766.19418242" i="443.48" sn="1.64375" a="17.9158" fwhm="0.0545839" res="14037" algo="Sum"/><pk mz="766.28287708" i="441.097" sn="1.63578" a="15.1738" fwhm="0.0491285" res="15597.5" algo="Sum"/><pk mz="766.56637189" i="12857.9" sn="47.7079" a="583.126" fwhm="0.0488541" res="15690.9" algo="Sum"/><pk mz="766.67405150" i="999.632" sn="3.71091" a="41.3063" fwhm="0.054601" res="14041.4" algo="Sum"/><pk mz="766.72216497" i="1322.1" sn="4.90846" a="70.7482" fwhm="0.0764441" res="10029.8" algo="Sum"/><pk mz="766.76130350" i="1274.24" sn="4.73106" a="61.3601" fwhm="0.0563958" res="13596.1" algo="Sum"/><pk mz="767.06446801" i="2002.49" sn="7.43825" a="100.28" fwhm="0.0366052" res="20955.1" algo="Sum"/><pk mz="767.17956357" i="462.965" sn="1.72184" a="15.2216" fwhm="0.0471059" res="16286.3" algo="Sum"/><pk mz="767.20885530" i="442.421" sn="1.64624" a="13.4023" fwhm="0.0436962" res="17557.8" algo="Sum"/><pk mz="767.56973186" i="7690.39" sn="28.6699" a="380.434" fwhm="0.0519808" res="14766.4" algo="Sum"/><pk mz="767.69631943" i="811.859" sn="3.02711" a="34.4286" fwhm="0.0529541" res="14497.4" algo="Sum"/><pk mz="767.71431712" i="719.923" sn="2.68425" a="15.5491" fwhm="0.0218554" res="35127" algo="Sum"/><pk mz="767.74667083" i="736.788" sn="2.74719" a="26.2251" fwhm="0.0491756" res="15612.3" algo="Sum"/><pk mz="768.07106172" i="1306.89" sn="4.87686" a="77.6637" fwhm="0.0482883" res="15906" algo="Sum"/><pk mz="768.49211335" i="1486.58" sn="5.5759" a="62.1635" fwhm="0.042489" res="18086.9" algo="Sum"/><pk mz="768.58298044" i="13643" sn="51.1832" a="632.321" fwhm="0.0499282" res="15393.8" algo="Sum"/><pk mz="768.72938895" i="1426.16" sn="5.35136" a="49.3496" fwhm="0.0367103" res="20940.4" algo="Sum"/><pk mz="768.85472198" i="536.003" sn="2.01124" a="8.3372" fwhm="0.0289277" res="26578.5" algo="Sum"/><pk mz="768.88128216" i="529.934" sn="1.98846" a="13.5991" fwhm="0.0328079" res="23435.8" algo="Sum"/><pk mz="769.05454402" i="788.805" sn="2.96023" a="60.2321" fwhm="0.0631578" res="12176.7" algo="Sum"/><pk mz="769.49713621" i="939.285" sn="3.53381" a="44.1415" fwhm="0.0456984" res="16838.6" algo="Sum"/><pk mz="769.58362672" i="6798.65" sn="25.5767" a="274.445" fwhm="0.0437064" res="17608" algo="Sum"/><pk mz="769.65221375" i="840.326" sn="3.16167" a="37.0027" fwhm="0.0511787" res="15038.5" algo="Sum"/><pk mz="769.71566815" i="808.175" sn="3.0407" a="24.4257" fwhm="0.0382967" res="20098.8" algo="Sum"/><pk mz="769.74802853" i="759.155" sn="2.85627" a="26.6206" fwhm="0.0492396" res="15632.7" algo="Sum"/><pk mz="769.77252426" i="674.487" sn="2.53771" a="10.3827" fwhm="0.0164135" res="46898.7" algo="Sum"/><pk mz="769.85757494" i="444.979" sn="1.67431" a="13.0702" fwhm="0.0315354" res="24412.5" algo="Sum"/><pk mz="770.05801920" i="1442.68" sn="5.43254" a="73.6414" fwhm="0.0378367" res="20352.1" algo="Sum"/><pk mz="770.20647502" i="527.862" sn="1.98887" a="28.365" fwhm="0.0344826" res="22336.1" algo="Sum"/><pk mz="770.22710234" i="496.176" sn="1.86949" a="16.4191" fwhm="0.0492552" res="15637.5" algo="Sum"/><pk mz="770.50626924" i="3706.16" sn="14.0188" a="168.59" fwhm="0.0453323" res="16996.8" algo="Sum"/><pk mz="770.56561337" i="5258.23" sn="19.8933" a="212.694" fwhm="0.0495224" res="15560" algo="Sum"/><pk mz="770.59370196" i="5281.25" sn="19.9804" a="249.107" fwhm="0.0446524" res="17257.6" algo="Sum"/><pk mz="770.72321108" i="1335.12" sn="5.05113" a="65.5168" fwhm="0.0594269" res="12969.3" algo="Sum"/><pk mz="770.79940228" i="778.468" sn="2.94516" a="23.751" fwhm="0.0383239" res="20112.8" algo="Sum"/><pk mz="770.83846310" i="699.096" sn="2.64488" a="30.7283" fwhm="0.0593358" res="12991.1" algo="Sum"/><pk mz="770.88936438" i="464.482" sn="1.75717" a="22.0724" fwhm="0.0468325" res="16460.6" algo="Sum"/><pk mz="770.99766925" i="781.181" sn="2.95645" a="39.4816" fwhm="0.0519757" res="14833.8" algo="Sum"/><pk mz="771.06317996" i="1136.46" sn="4.30164" a="60.6623" fwhm="0.0434333" res="17752.8" algo="Sum"/><pk mz="771.21231218" i="466.048" sn="1.76445" a="22.7276" fwhm="0.0656079" res="11754.9" algo="Sum"/><pk mz="771.51063652" i="1981.98" sn="7.50988" a="88.1345" fwhm="0.0486956" res="15843.5" algo="Sum"/><pk mz="771.56810217" i="2626.45" sn="9.9519" a="117.703" fwhm="0.0555447" res="13890.9" algo="Sum"/><pk mz="771.60068573" i="2392.08" sn="9.06384" a="118.038" fwhm="0.0590504" res="13066.8" algo="Sum"/><pk mz="771.72140445" i="752.747" sn="2.85223" a="19.7685" fwhm="0.0328683" res="23479.2" algo="Sum"/><pk mz="771.74380956" i="747.974" sn="2.83415" a="26.6938" fwhm="0.0438254" res="17609.5" algo="Sum"/><pk mz="771.86610353" i="460.171" sn="1.7449" a="13.2834" fwhm="0.0438287" res="17611" algo="Sum"/><pk mz="772.06928165" i="606.997" sn="2.30224" a="35.4588" fwhm="0.0516319" res="14953.3" algo="Sum"/><pk mz="772.20655844" i="491.318" sn="1.8644" a="31.0565" fwhm="0.0488989" res="15791.9" algo="Sum"/><pk mz="772.52225519" i="5185.39" sn="19.6983" a="237.257" fwhm="0.0443303" res="17426.5" algo="Sum"/><pk mz="772.58106725" i="8125.29" sn="30.8665" a="418.258" fwhm="0.0482437" res="16014.1" algo="Sum"/><pk mz="772.70982111" i="1328.38" sn="5.04629" a="44.8673" fwhm="0.0493341" res="15662.8" algo="Sum"/><pk mz="772.80113715" i="784.237" sn="2.97946" a="42.6581" fwhm="0.076747" res="10069.5" algo="Sum"/><pk mz="772.91647713" i="504.319" sn="1.91541" a="32.1539" fwhm="0.0732669" res="10549.3" algo="Sum"/><pk mz="773.05333639" i="535.309" sn="2.03337" a="23.9645" fwhm="0.0528086" res="14638.8" algo="Sum"/><pk mz="773.20632065" i="444.483" sn="1.68956" a="21.3371" fwhm="0.0712839" res="10846.9" algo="Sum"/><pk mz="773.52781199" i="2837.58" sn="10.7902" a="138.142" fwhm="0.0531184" res="14562.3" algo="Sum"/><pk mz="773.58341351" i="4112.96" sn="15.6399" a="194.351" fwhm="0.0578125" res="13380.9" algo="Sum"/><pk mz="773.64740157" i="3118.27" sn="11.8575" a="175.437" fwhm="0.0603695" res="12815.2" algo="Sum"/><pk mz="773.77953419" i="621.816" sn="2.36516" a="21.7984" fwhm="0.0438833" res="17632.7" algo="Sum"/><pk mz="773.84464832" i="458.808" sn="1.74513" a="20.2895" fwhm="0.0488445" res="15843" algo="Sum"/><pk mz="774.05484103" i="605.748" sn="2.30615" a="45.6538" fwhm="0.0614124" res="12604.2" algo="Sum"/><pk mz="774.18267689" i="440.645" sn="1.67795" a="15.0224" fwhm="0.0493639" res="15683.2" algo="Sum"/><pk mz="774.22510548" i="448.89" sn="1.70916" a="26.0101" fwhm="0.0619005" res="12507.6" algo="Sum"/><pk mz="774.54710557" i="5704.55" sn="21.7332" a="336.875" fwhm="0.0693257" res="11172.6" algo="Sum"/><pk mz="774.65022188" i="2146.83" sn="8.17911" a="110.963" fwhm="0.0607392" res="12753.7" algo="Sum"/><pk mz="774.70863389" i="1168.01" sn="4.45009" a="40.5484" fwhm="0.0493982" res="15682.9" algo="Sum"/><pk mz="774.74599049" i="940.485" sn="3.58322" a="36.8466" fwhm="0.0542509" res="14280.8" algo="Sum"/><pk mz="774.79130747" i="729.71" sn="2.78026" a="19.611" fwhm="0.0329338" res="23525.7" algo="Sum"/><pk mz="774.81677038" i="722.096" sn="2.75152" a="21.8765" fwhm="0.0384235" res="20165.2" algo="Sum"/><pk mz="774.89824552" i="580.63" sn="2.21342" a="27.4742" fwhm="0.0577319" res="13422.4" algo="Sum"/><pk mz="775.05638231" i="698.971" sn="2.66599" a="50.3421" fwhm="0.0743426" res="10425.5" algo="Sum"/><pk mz="775.19461423" i="470.76" sn="1.79519" a="12.7899" fwhm="0.0325608" res="23807.6" algo="Sum"/><pk mz="775.55197904" i="3346.98" sn="12.7661" a="205.474" fwhm="0.0682282" res="11367" algo="Sum"/><pk mz="775.65123583" i="1119.01" sn="4.26846" a="63.8297" fwhm="0.0552566" res="14037.3" algo="Sum"/><pk mz="775.72269499" i="733.228" sn="2.79672" a="22.6686" fwhm="0.0384458" res="20177" algo="Sum"/><pk mz="775.75319172" i="738.8" sn="2.81841" a="29.0781" fwhm="0.0549239" res="14124.1" algo="Sum"/><pk mz="775.82570196" i="538.223" sn="2.05631" a="17.6571" fwhm="0.0352296" res="22022" algo="Sum"/><pk mz="776.06173113" i="557.666" sn="2.13391" a="39.9281" fwhm="0.0745162" res="10414.7" algo="Sum"/><pk mz="776.15200286" i="457.582" sn="1.75139" a="20.7481" fwhm="0.04551" res="17054.5" algo="Sum"/><pk mz="776.22983482" i="474.145" sn="1.81501" a="18.0286" fwhm="0.0514648" res="15082.7" algo="Sum"/><pk mz="776.55621651" i="3154.45" sn="12.0794" a="150.862" fwhm="0.0611882" res="12691.3" algo="Sum"/><pk mz="776.66781694" i="946.161" sn="3.62435" a="5.06511" fwhm="0.0103555" res="75000.4" algo="Sum"/><pk mz="776.70392829" i="1066.01" sn="4.08403" a="63.8846" fwhm="0.0879314" res="8833.06" algo="Sum"/><pk mz="776.78366864" i="1106.46" sn="4.24067" a="61.2011" fwhm="0.0670066" res="11592.6" algo="Sum"/><pk mz="777.01321157" i="684.683" sn="2.63212" a="29.9132" fwhm="0.0499818" res="15545.9" algo="Sum"/><pk mz="777.05207185" i="751.176" sn="2.88753" a="44.6438" fwhm="0.0704608" res="11028.1" algo="Sum"/><pk mz="777.20881818" i="462.204" sn="1.77649" a="13.9934" fwhm="0.04398" res="17671.9" algo="Sum"/><pk mz="777.23937445" i="444.561" sn="1.70868" a="11.3708" fwhm="0.0329857" res="23562.9" algo="Sum"/><pk mz="777.55681908" i="2007.7" sn="7.71766" a="108.068" fwhm="0.0770284" res="10094.4" algo="Sum"/><pk mz="777.68255769" i="767.025" sn="2.94942" a="35.0135" fwhm="0.0544844" res="14273.5" algo="Sum"/><pk mz="777.70883820" i="818.508" sn="3.14777" a="23.2569" fwhm="0.0384951" res="20202.8" algo="Sum"/><pk mz="777.74937492" i="695.108" sn="2.67388" a="25.6634" fwhm="0.0494948" res="15713.8" algo="Sum"/><pk mz="778.05545793" i="926.942" sn="3.5729" a="64.3086" fwhm="0.0552699" res="14077.4" algo="Sum"/><pk mz="778.15929170" i="455.883" sn="1.75696" a="22.7151" fwhm="0.0478844" res="16250.8" algo="Sum"/><pk mz="778.20296113" i="470.383" sn="1.81312" a="11.7454" fwhm="0.0330061" res="23577.5" algo="Sum"/><pk mz="778.23381610" i="533.312" sn="2.05627" a="22.0112" fwhm="0.0605126" res="12860.7" algo="Sum"/><pk mz="778.53252716" i="11894.9" sn="45.8965" a="650.941" fwhm="0.0409043" res="19033" algo="Sum"/><pk mz="778.67220754" i="1118.61" sn="4.31888" a="60.709" fwhm="0.0770372" res="10107.7" algo="Sum"/><pk mz="778.71124738" i="1014.77" sn="3.91871" a="25.0507" fwhm="0.0292768" res="26598.2" algo="Sum"/><pk mz="778.75047283" i="984.948" sn="3.80429" a="35.5883" fwhm="0.0495264" res="15723.9" algo="Sum"/><pk mz="778.78197611" i="967.25" sn="3.73652" a="43.558" fwhm="0.060534" res="12865.2" algo="Sum"/><pk mz="778.86751405" i="536.988" sn="2.07457" a="18.3375" fwhm="0.0440275" res="17690.5" algo="Sum"/><pk mz="779.06328982" i="1280.78" sn="4.9586" a="84.2593" fwhm="0.0483534" res="16111.9" algo="Sum"/><pk mz="779.15115492" i="581.181" sn="2.24948" a="26.3048" fwhm="0.0595803" res="13077.3" algo="Sum"/><pk mz="779.17707076" i="475.916" sn="1.84184" a="10.3468" fwhm="0.0220179" res="35388.3" algo="Sum"/><pk mz="779.22392358" i="541.168" sn="2.0941" a="20.8336" fwhm="0.0513478" res="15175.4" algo="Sum"/><pk mz="779.24724784" i="471.429" sn="1.82416" a="12.3877" fwhm="0.0492107" res="15834.9" algo="Sum"/><pk mz="779.27521015" i="471.675" sn="1.82536" a="11.177" fwhm="0.0272956" res="28549.5" algo="Sum"/><pk mz="779.53630145" i="6677.43" sn="25.859" a="308.923" fwhm="0.0463052" res="16834.7" algo="Sum"/><pk mz="779.59676708" i="3508.98" sn="13.593" a="176.901" fwhm="0.0532535" res="14639.4" algo="Sum"/><pk mz="779.68172858" i="825.182" sn="3.19784" a="29.7021" fwhm="0.049556" res="15733.3" algo="Sum"/><pk mz="779.73343090" i="770.049" sn="2.98486" a="22.6972" fwhm="0.0440514" res="17700.5" algo="Sum"/><pk mz="779.76261459" i="712.369" sn="2.76156" a="22.1354" fwhm="0.0385459" res="20229.5" algo="Sum"/><pk mz="779.78863015" i="660.099" sn="2.55914" a="17.2493" fwhm="0.03304" res="23601.4" algo="Sum"/><pk mz="779.86449024" i="462.512" sn="1.79323" a="14.5065" fwhm="0.0440552" res="17702" algo="Sum"/><pk mz="779.88950309" i="445.129" sn="1.72585" a="14.127" fwhm="0.0371293" res="21004.7" algo="Sum"/><pk mz="780.06828116" i="1189.01" sn="4.61268" a="62.6994" fwhm="0.0568637" res="13718.2" algo="Sum"/><pk mz="780.15872044" i="526.54" sn="2.04325" a="19.161" fwhm="0.0776989" res="10040.8" algo="Sum"/><pk mz="780.16820910" i="551.559" sn="2.14041" a="5.72506" fwhm="0.0134825" res="57865.2" algo="Sum"/><pk mz="780.18618325" i="534.983" sn="2.07596" a="14.4757" fwhm="0.0436327" res="17880.8" algo="Sum"/><pk mz="780.23789972" i="677.304" sn="2.62775" a="33.1695" fwhm="0.0681911" res="11441.9" algo="Sum"/><pk mz="780.33469165" i="496.965" sn="1.92815" a="12.8028" fwhm="0.0330513" res="23609.8" algo="Sum"/><pk mz="780.36641543" i="561.751" sn="2.17968" a="18.8766" fwhm="0.0469353" res="16626.4" algo="Sum"/><pk mz="780.54904505" i="437209" sn="1697.93" a="11598.7" fwhm="0.0223589" res="34910" algo="Sum"/><pk mz="780.68449145" i="1691.28" sn="6.57227" a="141.511" fwhm="0.0787645" res="9911.63" algo="Sum"/><pk mz="780.75245935" i="1231.89" sn="4.78769" a="65.0586" fwhm="0.0650362" res="12004.9" algo="Sum"/><pk mz="780.89373918" i="571.059" sn="2.21966" a="22.5982" fwhm="0.0425616" res="18347.4" algo="Sum"/><pk mz="780.93416357" i="509.022" sn="1.97861" a="17.0954" fwhm="0.0495963" res="15745.8" algo="Sum"/><pk mz="781.05000603" i="5968.51" sn="23.1984" a="277.787" fwhm="0.0373571" res="20907.7" algo="Sum"/><pk mz="781.13615896" i="634.54" sn="2.46748" a="23.4903" fwhm="0.0320791" res="24350.3" algo="Sum"/><pk mz="781.18542455" i="672.577" sn="2.61796" a="29.6467" fwhm="0.039213" res="19921.6" algo="Sum"/><pk mz="781.23305421" i="567.643" sn="2.211" a="15.4666" fwhm="0.0330704" res="23623.3" algo="Sum"/><pk mz="781.34328192" i="462.049" sn="1.79913" a="20.4258" fwhm="0.0551211" res="14175" algo="Sum"/><pk mz="781.38008200" i="504.263" sn="1.96348" a="10.2279" fwhm="0.0220489" res="35438.5" algo="Sum"/><pk mz="781.39755401" i="492.607" sn="1.91809" a="17.9138" fwhm="0.0440987" res="17719.3" algo="Sum"/><pk mz="781.55216979" i="192175" sn="748.648" a="5955.93" fwhm="0.0272649" res="28665.1" algo="Sum"/><pk mz="781.75289906" i="865.242" sn="3.3724" a="30.7303" fwhm="0.0496225" res="15754" algo="Sum"/><pk mz="781.85216127" i="590.878" sn="2.30307" a="31.8999" fwhm="0.0627758" res="12454.7" algo="Sum"/><pk mz="781.90056549" i="469.403" sn="1.82959" a="11.949" fwhm="0.0314188" res="24886.4" algo="Sum"/><pk mz="782.05712443" i="5601.17" sn="21.8385" a="245.693" fwhm="0.0367762" res="21265.3" algo="Sum"/><pk mz="782.20512340" i="583.876" sn="2.27977" a="24.7159" fwhm="0.0432059" res="18104.1" algo="Sum"/><pk mz="782.25179981" i="574.248" sn="2.24485" a="20.9603" fwhm="0.0496379" res="15759.2" algo="Sum"/><pk mz="782.29340654" i="570.196" sn="2.23028" a="19.4355" fwhm="0.0496391" res="15759.6" algo="Sum"/><pk mz="782.34550469" i="443.412" sn="1.73472" a="9.7672" fwhm="0.031854" res="24560.3" algo="Sum"/><pk mz="7
[truncated: 84,111 more chars]
