# Supplementary material for: Diagnosing Impaired Glucose Tolerance Using Direct Infusion Mass Spectrometry of Blood Plasma
Source: PLoS One. 2014 Sep 9;9(9):e105343. doi: 10.1371/journal.pone.0105343 (PMC4159123; doi:10.1371/journal.pone.0105343)
Supplement: Supporting Information S1 — Mass spectra of blood plasma metabolites obtained by direct infusion mass spectrometry (DIMS) of blood plasma samples from control subjects (n = 30) and patients with impaired glucose tolerance (n = 20). (ZIP) [file pone.0105343.s002.zip › Mass spectra/Sample 5.xml]

<root><fileinfo appname="Bruker Compass DataAnalysis" appversion="4.1.335.0" date="2014-06-18T11:04:39" type="DataAnalysisResults" typeversion="1.1" subtype="MS Spectrum"/><generalinfo organisation="" user="111" hostname="TRIFONOVA-PC" os="Windows 7"/><analysis name="C:\Users\Trifonova\Desktop\Mass spectra\Diabetes\Plasma Sample 21 ST PM 20022013.d\analysis.baf"><info><DateTime>2013-02-20T13:11:57+04:00</DateTime><method>Tune_pos_Standard.m</method><sample><![CDATA[Plasma Sample 21 ST PM 20022013]]></sample><comment><![CDATA[Sample 21*. Diabetes. Human blood plasma after protein precipitation 50 fold in MeOH with 0.1% FA
]]></comment><operator>BDAL@DE</operator><instrument>maXis impact</instrument><instrument_serial_number>282001.00069</instrument_serial_number></info><DataAnalysis version="DataAnalysis 4.1.335.0" DataAnalysisResults=""><DataAnalysis_processing_parameters><find_compounds_chromatogram detect_version="3" detect_areamode="1" detect_areathresholdabs="0" detect_areathresholdrel="0" detect_intensitymode="1" detect_intensitythresholdabs="3000" detect_intensitythresholdrel="3" detect_sensitivity="0.333333" detect_skimratio="0" detect_smoothingwidth="3" detect_averageno="5" detect_averagemode="0" add_uv_or_ms_spectra="0" spectrum_load_mode="0" background_subtraction_mode="2" MS_peaksensmode2="1" MS_pc12="0.4" MS_pc22="4" MS_peaksens12="99" MS_peaksens22="99" MS_areamode2="2" MS_areathresholdabs2="1000" MS_areathresholdrel2="10" MS_intensitymode2="0" MS_intensitythresholdabs2="1000" MS_intensitythresholdrel2="10" MS_basesmoothmode2="1" MS_basesmoothpts2="8" MS_basesmoothmin2="12" MS_basesmoothforce2="0.1" MS_startendslope2="10" MS_valleyfilterused2="1" MS_valleyfilter2="10" MS_noisecorr2="0" UV_peaksensmode2="1" UV_pc12="0.4" UV_pc22="4" UV_peaksens12="99.9" UV_peaksens22="100" UV_areamode2="0" UV_areathresholdabs2="5" UV_areathresholdrel2="1" UV_intensitymode2="1" UV_intensitythresholdabs2="1" UV_intensitythresholdrel2="0.01" UV_basesmoothmode2="1" UV_basesmoothpts2="8" UV_basesmoothmin2="12" UV_basesmoothforce2="1" UV_startendslope2="10" UV_valleyfilterused2="1" UV_valleyfilter2="10" UV_noisecorr2="0" detect_delcmpdsinrng="1"/><auto_ms_n use_retention_time_window="0" retention_time_window="1" rt_unit="min" minimum_intensity_positive="1000" minimum_intensity_negative="1000" create_max_number_compounds="100000" spectrum_load_mode="0" background_type="0" create_auto_ms_n_traces="0" create_detailed_traces="0" merge_positive_negative_compounds="0" detect_delcmpdsinrng="1" detect_keep_cmpds_detectedneutralloss="0" add_uv_spectra="0" create_individual_MSMS_cmpds="0" advanced_precursor_determination="0"/><dissect_params dissect_addsmoothing="0" dissect_allow_wider_peaks="0" dissect_resolving_power="1" dissect_deletepeaksinrange="1" dissect_fullrange="1" dissect_cutoff="0.1" dissect_sensitivity="0.333333" dissect_maxoverlap="5" dissect_smoothwidth="1" spectrum_load_mode="0" add_uv_spectra="0"/><find_all_compounds min_time_points="20" min_correlation="0.7" background_type="0" load_spec_type="2" additional_smoothing="1" proteomics="1" chrom_sn_threshold="3" chrom_smoothingwidth="10" detect_delcmpdsinrng="1" add_MSMS_spectra="1"/><ms_peak_finder ms_peak_finder_type="3" ms_manually_use_peak_finder="1"><ms_peak_finder_apex minimum_intensity="100" peak_width="0.05" relative_threshold_base_peak="0.1" signal_to_noise="10"/><ms_peak_finder_centroid peak_width="1" signal_to_noise="1" relative_threshold_base_peak="2" minimum_intensity="100" centroid_percentage="80"/><ms_peak_finder_snap minimum_intensity="0" relative_threshold_base_peak="0" signal_to_noise="2" maximum_charge="12" quality_factor_threshold="0.9" number_of_patterns="500000" building_block_1="C 4.9384 N 1.3577 O 1.4773 S 0.0417 H 7.7583" building_block_2="" use_snap_2="1" add_detailed_results="0"/><ms_peak_finder_sumpeak minimum_intensity="100" peak_width="5" use_datapoints="1" sum_width="2" relative_threshold_base_peak="0.1" signal_to_noise="1" baseline_type="1" baseline_flatness="1" same_sumwidth_as_acquisition="1" use_resolution="0" res="10000" instrument_sum_width="2" use_sum_of_intensities="0"/><ms_peak_finder_ftms signal_to_noise="4" relative_threshold_base_peak="0.01" minimum_intensity="100" centroid_percentage="80" use_centroid="0"/></ms_peak_finder><deconvolution clear_prev_results="1" create_neutral_spectrum="0" incl_shifted_spectra="0" ret_residuals="0" incl_comp_details="0" show_comp_details="0" substance_class="1" extend_evelope="0" extend_before="1" extend_after="1" auto_apply="0"><deconvolution_detailed perf_deconv="1" rel_isotop_deconv="0" resolve_isotop="1" exclude_itraq_ions="1" abund_cutoff="2" envelope_cutoff="75" high_mass="4000" low_mass="250" mw_agreement="0" maximum_charge="10" max_charge_isotop="5" min_charge="1" min_peaks="3" precursor_deconv="0" max_components="10" adduct_ion_name="+H" adduct_ion_mass="1.00728" apply_min_max_mass_boundaries="0"/><deconvolution_detailed perf_deconv="1" rel_isotop_deconv="0" resolve_isotop="1" exclude_itraq_ions="1" abund_cutoff="2" envelope_cutoff="75" high_mass="3000" low_mass="100" mw_agreement="5" maximum_charge="3" max_charge_isotop="0" min_charge="1" min_peaks="3" precursor_deconv="0" max_components="10" adduct_ion_name="+H" adduct_ion_mass="1.00728" apply_min_max_mass_boundaries="0"/><deconvolution_detailed perf_deconv="1" rel_isotop_deconv="0" resolve_isotop="1" exclude_itraq_ions="1" abund_cutoff="0.5" envelope_cutoff="75" high_mass="2000" low_mass="50" mw_agreement="5" maximum_charge="3" max_charge_isotop="4" min_charge="1" min_peaks="3" precursor_deconv="0" max_components="10" adduct_ion_name="+H" adduct_ion_mass="1.00728" apply_min_max_mass_boundaries="0"/><deconvolution_detailed perf_deconv="1" rel_isotop_deconv="1" resolve_isotop="0" exclude_itraq_ions="0" abund_cutoff="10" envelope_cutoff="75" high_mass="100000" low_mass="5000" mw_agreement="5" maximum_charge="100" max_charge_isotop="0" min_charge="1" min_peaks="3" precursor_deconv="0" max_components="10" adduct_ion_name="+H" adduct_ion_mass="1.00728" apply_min_max_mass_boundaries="1"/><max_entropy_deconvolution adduct_ion_name="-H" adduct_ion_mass="-1.00783" low_mass="5000" high_mass="100000" spacint_out="0" resolving_power="10000" peak_width="0.3" width="1" maxentx="0"/></deconvolution><mascot_export globalchargelimit_apply="1" globalchargelimit="1+, 2+ and 3+" prefer_fullscan_deconvolution_results="1" deconvolution_export_type="2" msmssignals="50" threshold="100" mssignals_deconv="2" mssignals_non_deconv="20" normalize_msms="0" single_charged="0"/><process_parameters baseline_flatness="0.8" baseline_addchild="1" baseline_disableoriginal="0" baseline_usesamecolor="1" smoothing_algorithm="1" smoothing_width="0.2" smoothing_cycles="1" smoothing_addchild="1" smoothing_disableoriginal="0" smoothing_usesamecolor="1"/><process_parameters baseline_flatness="0.8" baseline_addchild="1" baseline_disableoriginal="0" baseline_usesamecolor="1" smoothing_algorithm="1" smoothing_width="0.2" smoothing_cycles="1" smoothing_addchild="1" smoothing_disableoriginal="0" smoothing_usesamecolor="1"/><display_params mass_precision="4" time_precision="1" structure_size="30" chrom_peak_label="Index"/><calibration_params calibration_range="0.05" calibration_listname="Samples Recalibration Diabetes" calibration_listgroupname="ESI" calibration_fit_mode="2" calibration_intensitythreshold="1000"/><calibration_params calibration_range="0.05" calibration_listname="Lockmass 1222" calibration_listgroupname="ESI" calibration_intensitythreshold="1000" calibration_lockmassmode="0"/><library_search_params del_prev_res="1"><library_search_basic_params accept_score="50" allowmasses_above="0" allowmasses_below="0" desired_score="900" increasedepth="0" maxnr_spectra="10" match_all="0" sort_by="1" include_precursor_spectra="1" skip_low_frgamnet_spectra="1" min_effective_score="500" minmatch_score="250" min_score="400"/><library_search_basic_params add_int_range="5" extended="1" locnorm="0" root="0" hwfstp="50" hwscdp="7" intrangefac="1.9" locnormeqfac="1" locnormfac="2" locnormwin="25" masdisint="20" minsrcint="100" minspepresrc="15" threshfstp="40" maskadducts="0" maskprecursor="0"/><library_search_libraries_params add_unid="0" srcparallel="0" libraries="" librariey_unidentified=""/><library_search_match_params chrgdeconv="0" collenerg="0" fragampl="1" instrtp="2" ionmeth="1" isolwidth="0" msmsstg="2" ms_vs_msms="4" pkwidth="0" polarity="4" psd="0" precion="0" prodion="0" rgtgaspress="0" rgtion="0" refl="0" trgtgas="0" trgtgaspress="0" trapdrv="1"/><library_search_basic_params add_confirm_mode="0"/><library_search_basic_params accepted_deviation="1" apply_rt_match="0" match_columnname="1" max_deviation="5"/></library_search_params><masslist_layout layout_columntypes="1 2 6 5 3 11 4 " layout_columnwidth="30 60 45 48 45 30 48 "/><cmpdlist_layout layout_columntypes="14 20 1 23 12 26 31 6 52 " layout_columnwidth="23 55 49 60 50 37 272 61 0 "/><cmpdlist_layout layout_columntypes="24 1 2 3 5 18 18 40 7 9 8 " layout_columnwidth="-1 -1 -1 -1 -1 -1 -1 -1 -1 -1 -1 "/><cmpdlist_layout layout_columntypes="6 0 5 3 4 2 12 14 10 11 " layout_columnwidth="-1 -1 -1 -1 -1 -1 -1 -1 -1 -1 "/><cmpdlist_layout layout_columntypes="15 14 6 5 43 11 1 2 17 7 8 9 10 4 3 39 40 41 42 16 18 19 25 20 21 22 23 24 31 26 27 28 29 30 37 32 33 34 35 36 " layout_columnwidth="-1 -1 -1 -1 -1 -1 -1 -1 -1 -1 -1 -1 -1 -1 -1 -1 -1 -1 -1 -1 -1 -1 -1 -1 -1 -1 -1 -1 -1 -1 -1 -1 -1 -1 -1 -1 -1 -1 -1 -1 "/><exclusion_masses/><xml_export_parameters export_detailed_information="0" export_peptide_database_query_information="1"/><smf1D_params max_nr_formulae="500" z="1" rdb_min="0" rdb_max="80" tolerance_ppm="5" tolerance_abs="2" tolerance_ppm_MSn="5" tolerance_abs_MSn="2" use_rel_tolerance="1" use_rel_tolerance_MSn="0" lower_bound_formula="" upper_bound_formula="" electron_configuration="2" electron_configuration_MSn="0" sigma_limit="0.02" sigma_limit_MSn="0.05" HC_Ratio_min="0" HC_Ratio_max="3" filtering="1" patternsearch="0" validate_formulae="1" filter_by_elementratio="1" estimate_carbon_count="1" relative_threshold_base_peak="10" delete_previous_results="1" filter_criteriy="0" adducts_positive_mode="'M+H' " adducts_negative_mode="'M-H' " collect_adducts="0"/><smf3D_params tolerance_neutralloss="2" intensitythresholdabs2="100" intensity_threshold_abs_msms="100" auto_filter="0" nr_explained_peaks="5" highlight_unexplained_peaks="0"/><uv_parameters rt_offset="0"/><target_screening delta_rt="1.5" threshold_sigma="0.05" detection_tolerance="5" identification_tolerance="5" use_tolerance_ppm="0" compound_database="C:\BDALSystemData\BuildingBlocks\TargetScreeningDataBase.csv" use_sampleinfo_xml="0" rt_range_start="0" rt_range_end="0" additional_smoothing="0" create_chromatogram_time_slices="1" rt_window_halfwidth="45" enable_BPC="1" evaluate_qualifier_ions="1" qualifier_ion_intensity_threshold="0" group_id="':' " lc_method_id=":" ms_method_id=":" matrix_id=":" useDB="0" sortanalytes="4"/><automatic_calibration automatic_calibration="0/0" automatic_calibration_use_spectrum_type="0/0" automatic_calibration_retain_data="0/0" automatic_calibration_perform_lockmass="0/0"/><target_screening_scoring threshold1_qualityfactor="0.05" threshold1_massaccuracy="10" threshold1_retentiontime="20" threshold2_retentiontime="40" use_tolerance_ppm="0"/></DataAnalysis_processing_parameters><ms_spectrum info="+MS, 0.2-0.7min #12-41" msmsinfo="All MS" polarity="+" scanmode="fullscan" seq_nr_start="12" seq_nr_end="41" spec_index="0" spec_nrs="12/13/14/15/16/17/18/19/20/21/22/23/24/25/26/27/28/29/30/31/32/33/34/35/36/37/38/39/40/41" rt="0.448158" rt_unit="min"><ms_peaks><pk mz="80.94795689" i="2770.43" sn="764.579" a="15.2559" fwhm="0.00501781" res="16132.1" algo="Sum"/><pk mz="82.94485539" i="2330.73" sn="637.082" a="13.276" fwhm="0.00511628" res="16212" algo="Sum"/><pk mz="84.04443590" i="2072.02" sn="562.698" a="11.6913" fwhm="0.00507745" res="16552.5" algo="Sum"/><pk mz="84.08086021" i="1711.81" sn="464.787" a="9.57594" fwhm="0.00503975" res="16683.5" algo="Sum"/><pk mz="84.95964264" i="3604.54" sn="971.818" a="20.2738" fwhm="0.0051493" res="16499.3" algo="Sum"/><pk mz="85.02834942" i="1035.7" sn="279.105" a="5.97675" fwhm="0.00512835" res="16580.1" algo="Sum"/><pk mz="86.09646651" i="6413.95" sn="1718.15" a="35.729" fwhm="0.0048758" res="17657.9" algo="Sum"/><pk mz="87.10004189" i="507.81" sn="135.002" a="3.07144" fwhm="0.0050516" res="17242.1" algo="Sum"/><pk mz="90.05497085" i="1185.49" sn="309.5" a="7.0178" fwhm="0.00508943" res="17694.5" algo="Sum"/><pk mz="90.97654712" i="20285.8" sn="5267.97" a="112.115" fwhm="0.00501458" res="18142.4" algo="Sum"/><pk mz="91.05423798" i="1140.26" sn="296.058" a="6.46729" fwhm="0.00513433" res="17734.4" algo="Sum"/><pk mz="93.05722537" i="4300.51" sn="1102.36" a="24.5303" fwhm="0.00514291" res="18094.3" algo="Sum"/><pk mz="93.06962916" i="565.781" sn="145.025" a="3.46511" fwhm="0.00582417" res="15979.9" algo="Sum"/><pk mz="94.06508322" i="8980.76" sn="2286.46" a="53.007" fwhm="0.00541497" res="17371.3" algo="Sum"/><pk mz="95.06833297" i="600.839" sn="151.937" a="4.34207" fwhm="0.006331" res="15016.3" algo="Sum"/><pk mz="95.08577824" i="1004.08" sn="253.888" a="6.18255" fwhm="0.0055246" res="17211.3" algo="Sum"/><pk mz="96.07858800" i="1423.49" sn="357.691" a="9.43328" fwhm="0.005689" res="16888.5" algo="Sum"/><pk mz="96.92170249" i="36613" sn="9142.21" a="225.705" fwhm="0.00545431" res="17769.8" algo="Sum"/><pk mz="97.10113909" i="1218.85" sn="304.21" a="7.62036" fwhm="0.00577627" res="16810.4" algo="Sum"/><pk mz="98.91897471" i="17063.7" sn="4184.91" a="100.716" fwhm="0.00547371" res="18071.6" algo="Sum"/><pk mz="98.99553088" i="2227.06" sn="545.532" a="13.0416" fwhm="0.0054436" res="18185.7" algo="Sum"/><pk mz="99.97984315" i="1007.62" sn="244.311" a="6.36009" fwhm="0.00566945" res="17634.8" algo="Sum"/><pk mz="100.07568562" i="612.207" sn="148.373" a="3.63647" fwhm="0.00537386" res="18622.7" algo="Sum"/><pk mz="100.91705611" i="1124.6" sn="270.307" a="6.6023" fwhm="0.00534837" res="18868.8" algo="Sum"/><pk mz="101.07097118" i="689.428" sn="165.482" a="4.5126" fwhm="0.00545766" res="18519.1" algo="Sum"/><pk mz="101.97716420" i="491.858" sn="117.148" a="3.25309" fwhm="0.00577957" res="17644.4" algo="Sum"/><pk mz="102.05497985" i="2947.4" sn="701.868" a="20.0189" fwhm="0.00609708" res="16738.3" algo="Sum"/><pk mz="102.09121604" i="1035.85" sn="246.563" a="6.46919" fwhm="0.0055017" res="18556.3" algo="Sum"/><pk mz="103.03904250" i="2325.2" sn="546.934" a="15.356" fwhm="0.00613392" res="16798.2" algo="Sum"/><pk mz="103.05451416" i="1876.47" sn="441.313" a="12.9332" fwhm="0.00617875" res="16678.9" algo="Sum"/><pk mz="104.05302683" i="992.382" sn="230.709" a="7.96436" fwhm="0.00700864" res="14846.4" algo="Sum"/><pk mz="104.10695665" i="15129.4" sn="3515.5" a="99.0881" fwhm="0.00579114" res="17976.9" algo="Sum"/><pk mz="104.99228300" i="5834.57" sn="1342.89" a="39.8442" fwhm="0.00595793" res="17622.3" algo="Sum"/><pk mz="105.06996830" i="569.594" sn="131.042" a="3.57906" fwhm="0.00567044" res="18529.4" algo="Sum"/><pk mz="105.11044487" i="915.494" sn="210.609" a="6.32123" fwhm="0.00603128" res="17427.5" algo="Sum"/><pk mz="106.06526470" i="952.085" sn="217.567" a="6.56862" fwhm="0.00585614" res="18111.8" algo="Sum"/><pk mz="106.08637812" i="1965.52" sn="449.123" a="13.1714" fwhm="0.00610866" res="17366.5" algo="Sum"/><pk mz="106.95052582" i="8605.26" sn="1948.68" a="55.3893" fwhm="0.00590703" res="18105.6" algo="Sum"/><pk mz="107.04914140" i="2372.15" sn="537.166" a="16.0052" fwhm="0.00618599" res="17305.1" algo="Sum"/><pk mz="107.96673245" i="469.325" sn="105.312" a="2.97936" fwhm="0.00562478" res="19194.8" algo="Sum"/><pk mz="108.08082297" i="5822.11" sn="1305.6" a="36.9459" fwhm="0.00585937" res="18445.8" algo="Sum"/><pk mz="108.94862480" i="686.026" sn="151.881" a="4.90235" fwhm="0.00619069" res="17598.8" algo="Sum"/><pk mz="109.10131489" i="1167.13" sn="257.648" a="7.67671" fwhm="0.00609852" res="17889.8" algo="Sum"/><pk mz="110.00869925" i="26273.1" sn="5703.42" a="177.174" fwhm="0.00605219" res="18176.7" algo="Sum"/><pk mz="110.07130171" i="3844.3" sn="833.805" a="27.5653" fwhm="0.00625164" res="17606.8" algo="Sum"/><pk mz="111.00987316" i="4312.67" sn="923.596" a="31.6231" fwhm="0.00669777" res="16574.2" algo="Sum"/><pk mz="111.11681593" i="1875.56" sn="400.601" a="12.6947" fwhm="0.00628973" res="17666.4" algo="Sum"/><pk mz="112.00614155" i="4253.68" sn="900.194" a="29.0729" fwhm="0.0060762" res="18433.6" algo="Sum"/><pk mz="112.05218459" i="508.774" sn="107.67" a="3.72763" fwhm="0.00670333" res="16715.9" algo="Sum"/><pk mz="112.89559376" i="57108.4" sn="11920.2" a="366.049" fwhm="0.00590434" res="19120.8" algo="Sum"/><pk mz="113.00851984" i="560.601" sn="116.992" a="3.85618" fwhm="0.00594749" res="19001.1" algo="Sum"/><pk mz="113.10756286" i="482.992" sn="100.779" a="3.39417" fwhm="0.00596244" res="18970" algo="Sum"/><pk mz="113.13263073" i="518.667" sn="108.22" a="3.58888" fwhm="0.0063232" res="17891.7" algo="Sum"/><pk mz="114.06614668" i="10081.3" sn="2074.98" a="73.1786" fwhm="0.00617475" res="18473" algo="Sum"/><pk mz="114.09123735" i="6179.66" sn="1271.46" a="42.8298" fwhm="0.00622472" res="18328.7" algo="Sum"/><pk mz="114.89303052" i="25585.4" sn="5199.57" a="177.686" fwhm="0.00634802" res="18099" algo="Sum"/><pk mz="115.03682231" i="2249.26" sn="455.741" a="16.5603" fwhm="0.00667244" res="17240.6" algo="Sum"/><pk mz="115.07015358" i="533.646" sn="108.046" a="5.27055" fwhm="0.00755434" res="15232.3" algo="Sum"/><pk mz="116.05288253" i="3099.8" sn="622.234" a="21.0607" fwhm="0.00617632" res="18790" algo="Sum"/><pk mz="116.07072079" i="16276.8" sn="3267.31" a="110.046" fwhm="0.00627004" res="18512" algo="Sum"/><pk mz="116.89105333" i="2750.12" sn="548.539" a="20.0422" fwhm="0.00658599" res="17748.4" algo="Sum"/><pk mz="116.99242270" i="996.334" sn="198.509" a="7.34167" fwhm="0.00654916" res="17863.7" algo="Sum"/><pk mz="117.07344412" i="984.398" sn="196.093" a="8.48982" fwhm="0.00800956" res="14616.7" algo="Sum"/><pk mz="117.99086384" i="517.93" sn="102.044" a="3.63591" fwhm="0.0063985" res="18440.4" algo="Sum"/><pk mz="118.06503756" i="788.73" sn="155.369" a="6.70012" fwhm="0.00739411" res="15967.4" algo="Sum"/><pk mz="118.08634677" i="23801.4" sn="4688.21" a="167.193" fwhm="0.00638007" res="18508.6" algo="Sum"/><pk mz="119.01723063" i="670.794" sn="130.851" a="5.83455" fwhm="0.00802235" res="14835.7" algo="Sum"/><pk mz="119.04941951" i="682.798" sn="133.166" a="4.9737" fwhm="0.0063457" res="18760.6" algo="Sum"/><pk mz="119.08880483" i="1614.69" sn="314.788" a="14.6866" fwhm="0.00828264" res="14378.1" algo="Sum"/><pk mz="120.00353358" i="2641.77" sn="506.612" a="18.7613" fwhm="0.00644424" res="18621.8" algo="Sum"/><pk mz="120.06576924" i="837.607" sn="160.504" a="5.88175" fwhm="0.00665902" res="18030.5" algo="Sum"/><pk mz="120.08096374" i="24350.8" sn="4666.22" a="178.191" fwhm="0.00652643" res="18399.2" algo="Sum"/><pk mz="120.96646308" i="1015.06" sn="191.586" a="7.55179" fwhm="0.0065655" res="18424.6" algo="Sum"/><pk mz="120.99552603" i="1099.8" sn="207.498" a="10.7186" fwhm="0.00709702" res="17048.8" algo="Sum"/><pk mz="121.02902650" i="733.596" sn="138.324" a="5.99206" fwhm="0.00692962" res="17465.5" algo="Sum"/><pk mz="121.08432882" i="2212.18" sn="416.249" a="16.7572" fwhm="0.00688879" res="17577" algo="Sum"/><pk mz="121.10154943" i="785.397" sn="147.705" a="5.42042" fwhm="0.00625794" res="19351.7" algo="Sum"/><pk mz="122.06009881" i="553.642" sn="102.817" a="5.17931" fwhm="0.00744963" res="16384.7" algo="Sum"/><pk mz="122.92488458" i="6614.65" sn="1210.09" a="46.4629" fwhm="0.00658992" res="18653.5" algo="Sum"/><pk mz="123.04439870" i="1184.39" sn="216.589" a="10.8371" fwhm="0.00710787" res="17311" algo="Sum"/><pk mz="123.11714973" i="820.925" sn="150.123" a="5.66136" fwhm="0.00617204" res="19947.6" algo="Sum"/><pk mz="124.08733417" i="571.642" sn="103.048" a="4.56094" fwhm="0.0076272" res="16269.1" algo="Sum"/><pk mz="124.92317676" i="977.234" sn="173.433" a="7.15906" fwhm="0.00659074" res="18954.3" algo="Sum"/><pk mz="125.02145526" i="3617.14" sn="641.203" a="27.1655" fwhm="0.00695085" res="17986.5" algo="Sum"/><pk mz="125.13294130" i="875.624" sn="154.904" a="6.45157" fwhm="0.00654318" res="19124.2" algo="Sum"/><pk mz="125.98670048" i="1700.74" sn="295.184" a="13.0821" fwhm="0.00701588" res="17957.4" algo="Sum"/><pk mz="127.14872443" i="612.526" sn="103.728" a="4.84842" fwhm="0.00741912" res="17138" algo="Sum"/><pk mz="128.01976570" i="17324" sn="2910" a="136.754" fwhm="0.00704168" res="18180.3" algo="Sum"/><pk mz="128.06895218" i="3119.64" sn="523.486" a="25.0048" fwhm="0.00712621" res="17971.5" algo="Sum"/><pk mz="129.02069845" i="3139.77" sn="515.974" a="29.4249" fwhm="0.00838619" res="15384.9" algo="Sum"/><pk mz="129.05475844" i="985.078" sn="161.883" a="6.93548" fwhm="0.00728344" res="17718.9" algo="Sum"/><pk mz="129.06653092" i="2822.91" sn="463.903" a="23.5054" fwhm="0.00726736" res="17759.8" algo="Sum"/><pk mz="129.10274259" i="593.363" sn="97.5102" a="4.49238" fwhm="0.00642905" res="20081.2" algo="Sum"/><pk mz="130.01752983" i="2847.66" sn="461.281" a="24.5952" fwhm="0.0074202" res="17522.1" algo="Sum"/><pk mz="130.05048944" i="17230.8" sn="2791.03" a="128.669" fwhm="0.00688488" res="18889.3" algo="Sum"/><pk mz="130.06461931" i="815.166" sn="132.036" a="5.50777" fwhm="0.00637934" res="20388.4" algo="Sum"/><pk mz="130.08692716" i="8645.25" sn="1400.04" a="70.5138" fwhm="0.00698488" res="18624.1" algo="Sum"/><pk mz="130.15958996" i="6110.98" sn="988.774" a="48.5249" fwhm="0.00725801" res="17933.2" algo="Sum"/><pk mz="131.01205300" i="534.39" sn="84.8562" a="5.30904" fwhm="0.0120611" res="10862.4" algo="Sum"/><pk mz="131.05205703" i="1404.47" sn="222.781" a="18.2975" fwhm="0.0109588" res="11958.6" algo="Sum"/><pk mz="131.08907881" i="712.719" sn="112.914" a="7.49472" fwhm="0.00910113" res="14403.6" algo="Sum"/><pk mz="131.16306366" i="553.666" sn="87.5339" a="4.68188" fwhm="0.0074573" res="17588.5" algo="Sum"/><pk mz="132.06643444" i="2229.96" sn="343.301" a="15.0711" fwhm="0.00719037" res="18367.1" algo="Sum"/><pk mz="132.07791961" i="3590.36" sn="552.515" a="31.9593" fwhm="0.00805296" res="16401.2" algo="Sum"/><pk mz="132.10254070" i="8566.41" sn="1316.72" a="65.3663" fwhm="0.00703702" res="18772.5" algo="Sum"/><pk mz="132.98777484" i="668.569" sn="100.437" a="5.35801" fwhm="0.00716797" res="18553.1" algo="Sum"/><pk mz="133.03272405" i="1257.68" sn="188.845" a="10.3332" fwhm="0.00733329" res="18140.9" algo="Sum"/><pk mz="133.08576056" i="588.66" sn="88.2791" a="5.7699" fwhm="0.00939569" res="14164.6" algo="Sum"/><pk mz="133.10122783" i="1207.75" sn="181.121" a="15.5556" fwhm="0.0128118" res="10389" algo="Sum"/><pk mz="134.01949101" i="3339.29" sn="491.05" a="27.2575" fwhm="0.00734968" res="18234.7" algo="Sum"/><pk mz="135.00364012" i="38859.6" sn="5602.04" a="304.804" fwhm="0.0070366" res="19185.9" algo="Sum"/><pk mz="135.11754332" i="1220.53" sn="175.943" a="9.76639" fwhm="0.00706608" res="19122" algo="Sum"/><pk mz="135.97790976" i="827.54" sn="118.118" a="6.8687" fwhm="0.0077253" res="17601.6" algo="Sum"/><pk mz="136.00700097" i="1430.4" sn="204.164" a="11.4804" fwhm="0.00757025" res="17966" algo="Sum"/><pk mz="136.02223171" i="2740.12" sn="391.102" a="21.9126" fwhm="0.00723842" res="18791.7" algo="Sum"/><pk mz="136.04888179" i="10634.6" sn="1517.74" a="87.7458" fwhm="0.00753705" res="18050.7" algo="Sum"/><pk mz="136.07533004" i="7846.4" sn="1119.75" a="66.8543" fwhm="0.00775131" res="17555.1" algo="Sum"/><pk mz="137.06033372" i="2492.72" sn="350.456" a="23.8155" fwhm="0.0080135" res="17103.7" algo="Sum"/><pk mz="137.07200103" i="835.119" sn="117.377" a="9.12422" fwhm="0.0221909" res="6176.93" algo="Sum"/><pk mz="137.13312512" i="706.029" sn="99.1049" a="5.50762" fwhm="0.00693521" res="19773.5" algo="Sum"/><pk mz="138.05389390" i="1164" sn="160.962" a="11.5894" fwhm="0.00732889" res="18836.9" algo="Sum"/><pk mz="138.90721588" i="4057.59" sn="552.47" a="33.4141" fwhm="0.00756505" res="18361.7" algo="Sum"/><pk mz="139.05048287" i="845.061" sn="114.798" a="7.85539" fwhm="0.00992522" res="14009.8" algo="Sum"/><pk mz="139.14875401" i="526.025" sn="71.4388" a="4.2729" fwhm="0.00710695" res="19579.2" algo="Sum"/><pk mz="139.91549061" i="742.492" sn="99.583" a="5.65861" fwhm="0.00681674" res="20525.3" algo="Sum"/><pk mz="140.06903020" i="21450.3" sn="2864.76" a="178.121" fwhm="0.00746616" res="18760.5" algo="Sum"/><pk mz="140.90432040" i="2688.52" sn="353.498" a="22.0125" fwhm="0.00756293" res="18630.9" algo="Sum"/><pk mz="140.99629067" i="583.733" sn="76.7286" a="6.79352" fwhm="0.00950422" res="14835.1" algo="Sum"/><pk mz="141.07129688" i="1423.68" sn="187.132" a="15.7341" fwhm="0.0103797" res="13591.1" algo="Sum"/><pk mz="142.04871648" i="595.625" sn="77.2725" a="5.09627" fwhm="0.00713609" res="19905.7" algo="Sum"/><pk mz="142.90143220" i="481.346" sn="61.3658" a="3.65457" fwhm="0.00697444" res="20489.3" algo="Sum"/><pk mz="143.01747084" i="1294.33" sn="164.74" a="12.1038" fwhm="0.00855425" res="16718.9" algo="Sum"/><pk mz="143.03230247" i="659.358" sn="83.8866" a="6.31651" fwhm="0.00932471" res="15339.1" algo="Sum"/><pk mz="143.08261515" i="905.662" sn="115.136" a="9.11874" fwhm="0.00865467" res="16532.4" algo="Sum"/><pk mz="143.99812610" i="584.977" sn="72.8097" a="6.30223" fwhm="0.00870058" res="16550.4" algo="Sum"/><pk mz="144.04319189" i="473.942" sn="58.9102" a="4.54438" fwhm="0.00744726" res="19341.8" algo="Sum"/><pk mz="144.08159302" i="988.754" sn="122.841" a="8.82151" fwhm="0.00813457" res="17712.3" algo="Sum"/><pk mz="144.10266476" i="1145.35" sn="142.295" a="11.1172" fwhm="0.0079847" res="18047.3" algo="Sum"/><pk mz="144.17592889" i="515.494" sn="63.8793" a="4.42743" fwhm="0.00740726" res="19464.1" algo="Sum"/><pk mz="145.05008096" i="2067.36" sn="251.372" a="19.6546" fwhm="0.00823557" res="17612.6" algo="Sum"/><pk mz="145.10139621" i="526.065" sn="63.8419" a="5.90196" fwhm="0.0102326" res="14180.3" algo="Sum"/><pk mz="146.03067723" i="2620.76" sn="312.621" a="25.3324" fwhm="0.00849065" res="17199" algo="Sum"/><pk mz="146.06098374" i="2863.19" sn="341.558" a="25.1515" fwhm="0.00773896" res="18873.5" algo="Sum"/><pk mz="146.11845316" i="1841.36" sn="219.675" a="15.2707" fwhm="0.0075336" res="19395.6" algo="Sum"/><pk mz="147.02967175" i="699.238" sn="81.8291" a="7.83603" fwhm="0.0119052" res="12350" algo="Sum"/><pk mz="147.04508070" i="654.43" sn="76.5854" a="6.52766" fwhm="0.00872836" res="16846.8" algo="Sum"/><pk mz="147.07740492" i="4740.4" sn="554.75" a="48.2715" fwhm="0.00796388" res="18468.1" algo="Sum"/><pk mz="147.11447758" i="4668.49" sn="546.336" a="44.7225" fwhm="0.00881017" res="16698.3" algo="Sum"/><pk mz="148.02704219" i="1388.87" sn="160.434" a="16.3899" fwhm="0.00852377" res="17366.4" algo="Sum"/><pk mz="148.06145880" i="1818.02" sn="210.003" a="17.1869" fwhm="0.00840166" res="17622.9" algo="Sum"/><pk mz="148.93618011" i="2158.36" sn="245.229" a="19.1654" fwhm="0.00821636" res="18126.8" algo="Sum"/><pk mz="149.02389592" i="14778.4" sn="1677.38" a="137.948" fwhm="0.00838041" res="17782.4" algo="Sum"/><pk mz="149.06076447" i="1768.38" sn="200.551" a="16.4556" fwhm="0.00808629" res="18433.8" algo="Sum"/><pk mz="149.13358135" i="968.766" sn="109.552" a="8.99333" fwhm="0.0083916" res="17771.8" algo="Sum"/><pk mz="149.99372144" i="1426.7" sn="158.49" a="11.9507" fwhm="0.00774158" res="19375.1" algo="Sum"/><pk mz="150.01490486" i="2950.02" sn="327.632" a="26.2225" fwhm="0.00782336" res="19175.3" algo="Sum"/><pk mz="150.02700366" i="1388.95" sn="154.222" a="10.9731" fwhm="0.00716683" res="20933.5" algo="Sum"/><pk mz="150.05959717" i="1055.4" sn="117.152" a="10.4559" fwhm="0.00852031" res="17612" algo="Sum"/><pk mz="150.93323958" i="727.707" sn="80.0133" a="6.52619" fwhm="0.0080359" res="18782.4" algo="Sum"/><pk mz="150.97777751" i="14693.8" sn="1615.17" a="121.318" fwhm="0.00757465" res="19932" algo="Sum"/><pk mz="151.03607309" i="480.296" sn="52.7937" a="4.28533" fwhm="0.00767839" res="19670.3" algo="Sum"/><pk mz="151.04873691" i="1632.47" sn="179.439" a="17.1644" fwhm="0.00866847" res="17425.1" algo="Sum"/><pk mz="151.11275439" i="532.795" sn="58.5636" a="4.39309" fwhm="0.00632196" res="23902.8" algo="Sum"/><pk mz="151.98228531" i="642.02" sn="70.1794" a="7.75378" fwhm="0.00982219" res="15473.4" algo="Sum"/><pk mz="152.02312121" i="11241.2" sn="1228.77" a="113.903" fwhm="0.00832569" res="18259.5" algo="Sum"/><pk mz="152.97618462" i="998.275" sn="108.101" a="10.3214" fwhm="0.00883947" res="17306" algo="Sum"/><pk mz="153.02533892" i="625.782" sn="67.7611" a="10.0467" fwhm="0.0117733" res="12997.7" algo="Sum"/><pk mz="153.09013026" i="541.93" sn="58.6814" a="5.52948" fwhm="0.00903969" res="16935.3" algo="Sum"/><pk mz="154.02289409" i="947.273" sn="101.974" a="13.0214" fwhm="0.0131191" res="11740.4" algo="Sum"/><pk mz="154.05946284" i="495.555" sn="53.3464" a="5.20691" fwhm="0.00897728" res="17161" algo="Sum"/><pk mz="154.08575551" i="1164.08" sn="125.313" a="11.2749" fwhm="0.0082214" res="18742" algo="Sum"/><pk mz="154.88128434" i="1570.08" sn="167.56" a="14.0165" fwhm="0.00817594" res="18943.5" algo="Sum"/><pk mz="154.97366307" i="733.147" sn="78.1977" a="8.58114" fwhm="0.0117821" res="13153.3" algo="Sum"/><pk mz="155.08012390" i="633.033" sn="67.5138" a="7.65384" fwhm="0.0132505" res="11703.7" algo="Sum"/><pk mz="156.04312802" i="8192.6" sn="851.893" a="77.2881" fwhm="0.00854309" res="18265.4" algo="Sum"/><pk mz="156.07771606" i="3778.25" sn="392.306" a="37.8953" fwhm="0.00874702" res="17843.5" algo="Sum"/><pk mz="156.87857085" i="1212.35" sn="123.905" a="10.1696" fwhm="0.00751617" res="20872.2" algo="Sum"/><pk mz="157.04761188" i="649.509" sn="66.1504" a="8.3998" fwhm="0.0101585" res="15459.7" algo="Sum"/><pk mz="157.08409535" i="3917.44" sn="398.731" a="47.73" fwhm="0.00954674" res="16454.2" algo="Sum"/><pk mz="158.04068835" i="850.166" sn="84.5339" a="9.53355" fwhm="0.0098733" res="16006.9" algo="Sum"/><pk mz="158.09281473" i="750.603" sn="74.6341" a="10.9289" fwhm="0.0129676" res="12191.4" algo="Sum"/><pk mz="158.11867860" i="650.502" sn="64.6808" a="6.76742" fwhm="0.00964651" res="16391.3" algo="Sum"/><pk mz="158.96503788" i="18816" sn="1839.75" a="161.36" fwhm="0.00793978" res="20021.4" algo="Sum"/><pk mz="159.01022731" i="1367.24" sn="133.55" a="21.7377" fwhm="0.0134644" res="11809.7" algo="Sum"/><pk mz="159.04283592" i="3778.37" sn="368.943" a="41.0507" fwhm="0.00912211" res="17434.9" algo="Sum"/><pk mz="159.07767342" i="1896.57" sn="185.179" a="18.3812" fwhm="0.00906838" res="17542" algo="Sum"/><pk mz="159.09242457" i="648.758" sn="63.3441" a="7.44086" fwhm="0.0109831" res="14485.2" algo="Sum"/><pk mz="160.03603616" i="1092.07" sn="105.154" a="11.0759" fwhm="0.0088908" res="18000.2" algo="Sum"/><pk mz="160.06144805" i="19064.3" sn="1835.68" a="179.795" fwhm="0.00846518" res="18908.2" algo="Sum"/><pk mz="160.13429009" i="2626.26" sn="252.87" a="25.5146" fwhm="0.0085862" res="18650.2" algo="Sum"/><pk mz="161.02070079" i="698.848" sn="66.2685" a="9.06116" fwhm="0.0134979" res="11929.3" algo="Sum"/><pk mz="161.06478867" i="1302.39" sn="123.488" a="15.1737" fwhm="0.00939488" res="17143.9" algo="Sum"/><pk mz="161.09717607" i="1025.62" sn="97.245" a="10.7426" fwhm="0.00847556" res="19007.3" algo="Sum"/><pk mz="161.13348931" i="1510.14" sn="143.186" a="15.9601" fwhm="0.00934937" res="17234.7" algo="Sum"/><pk mz="162.05124952" i="3608.12" sn="334.99" a="37.2474" fwhm="0.00889537" res="18217.5" algo="Sum"/><pk mz="162.11350472" i="69507.5" sn="6438.16" a="623.017" fwhm="0.00805592" res="20123.5" algo="Sum"/><pk mz="163.03542406" i="553.77" sn="50.2117" a="6.83376" fwhm="0.0100112" res="16285.3" algo="Sum"/><pk mz="163.07637661" i="627.433" sn="56.8397" a="6.61667" fwhm="0.00942741" res="17298.1" algo="Sum"/><pk mz="163.11732388" i="5792.93" sn="524.399" a="70.3313" fwhm="0.0108315" res="15059.6" algo="Sum"/><pk mz="163.14923662" i="708.833" sn="64.1311" a="6.2885" fwhm="0.00769146" res="21211.7" algo="Sum"/><pk mz="164.03053848" i="3105.94" sn="277.553" a="31.0618" fwhm="0.00873643" res="18775.5" algo="Sum"/><pk mz="164.12729482" i="699.271" sn="62.4802" a="7.67894" fwhm="0.011165" res="14700.1" algo="Sum"/><pk mz="164.91016089" i="716.38" sn="63.6355" a="6.87909" fwhm="0.00889324" res="18543.3" algo="Sum"/><pk mz="164.93084437" i="1556.52" sn="138.266" a="16.1013" fwhm="0.00923178" res="17865.6" algo="Sum"/><pk mz="164.99439587" i="666.342" sn="59.1868" a="6.52034" fwhm="0.012073" res="13666.4" algo="Sum"/><pk mz="165.01435702" i="6623.63" sn="588.323" a="66.1132" fwhm="0.00881782" res="18713.7" algo="Sum"/><pk mz="165.05560204" i="3639.63" sn="323.261" a="37.199" fwhm="0.00907055" res="18196.9" algo="Sum"/><pk mz="165.16456661" i="471.238" sn="41.8523" a="4.50135" fwhm="0.00840876" res="19642" algo="Sum"/><pk mz="165.98877002" i="1475.5" sn="130.478" a="15.7949" fwhm="0.00929151" res="17864.6" algo="Sum"/><pk mz="166.02706877" i="6076.54" sn="537.338" a="55.0253" fwhm="0.00797615" res="20815.4" algo="Sum"/><pk mz="166.05812289" i="516.698" sn="45.6907" a="6.33142" fwhm="0.0105658" res="15716.5" algo="Sum"/><pk mz="166.08717288" i="11214.4" sn="991.673" a="109.586" fwhm="0.00888456" res="18693.9" algo="Sum"/><pk mz="166.52880622" i="671.627" sn="59.2054" a="6.64708" fwhm="0.00897558" res="18553.5" algo="Sum"/><pk mz="166.95178700" i="3047.61" sn="267.58" a="29.9489" fwhm="0.00884137" res="18883" algo="Sum"/><pk mz="167.03319617" i="956.066" sn="83.9426" a="12.8071" fwhm="0.0097588" res="17116.2" algo="Sum"/><pk mz="167.09062535" i="1125.26" sn="98.7976" a="12.4244" fwhm="0.00923441" res="18094.4" algo="Sum"/><pk mz="168.94988471" i="492.925" sn="42.5688" a="4.77778" fwhm="0.00860975" res="19623.1" algo="Sum"/><pk mz="169.03694330" i="1014.08" sn="87.2894" a="11.6388" fwhm="0.0100316" res="16850.5" algo="Sum"/><pk mz="169.05933077" i="3930.91" sn="338.215" a="39.7415" fwhm="0.00871617" res="19396.1" algo="Sum"/><pk mz="169.09571483" i="2054.27" sn="176.578" a="21.2573" fwhm="0.00944902" res="17895.6" algo="Sum"/><pk mz="169.19616825" i="519.237" sn="44.5276" a="4.73596" fwhm="0.00850126" res="19902.5" algo="Sum"/><pk mz="169.98703380" i="1528.48" sn="128.352" a="15.7556" fwhm="0.0096308" res="17650.4" algo="Sum"/><pk mz="170.03530348" i="854.063" sn="71.5761" a="17.3848" fwhm="0.0181824" res="9351.64" algo="Sum"/><pk mz="170.06029139" i="865.068" sn="72.4848" a="10.3487" fwhm="0.0111773" res="15214.8" algo="Sum"/><pk mz="170.09384649" i="4509.19" sn="377.642" a="50.077" fwhm="0.00991968" res="17147.1" algo="Sum"/><pk mz="170.85536926" i="1001.28" sn="82.6636" a="9.79815" fwhm="0.00883271" res="19343.5" algo="Sum"/><pk mz="171.01554135" i="853.609" sn="70.2803" a="9.96118" fwhm="0.0100317" res="17047.6" algo="Sum"/><pk mz="171.09976028" i="2088.78" sn="171.592" a="21.4254" fwhm="0.00881969" res="19399.8" algo="Sum"/><pk mz="172.09595034" i="844.367" sn="68.4973" a="9.47046" fwhm="0.00959358" res="17938.7" algo="Sum"/><pk mz="172.85259284" i="770.462" sn="61.8891" a="7.96784" fwhm="0.00950279" res="18189.7" algo="Sum"/><pk mz="172.98066795" i="1484.45" sn="119.024" a="15.7356" fwhm="0.00905605" res="19101.1" algo="Sum"/><pk mz="173.03053591" i="584.39" sn="46.8546" a="6.34036" fwhm="0.0121644" res="14224.3" algo="Sum"/><pk mz="173.04299885" i="597.074" sn="47.8715" a="6.84851" fwhm="0.0122635" res="14110.4" algo="Sum"/><pk mz="173.07959801" i="4310.49" sn="345.601" a="46.9304" fwhm="0.00960943" res="18011.4" algo="Sum"/><pk mz="174.01495390" i="645.153" sn="51.1827" a="8.16929" fwhm="0.01027" res="16944.1" algo="Sum"/><pk mz="174.93890681" i="4426.88" sn="348.065" a="43.5485" fwhm="0.00898134" res="19478" algo="Sum"/><pk mz="175.03303148" i="12153" sn="955.454" a="131.61" fwhm="0.00937392" res="18672.3" algo="Sum"/><pk mz="175.05599529" i="550.403" sn="43.2615" a="6.56216" fwhm="0.0161594" res="10833.1" algo="Sum"/><pk mz="175.11971736" i="9824.41" sn="770.246" a="103.347" fwhm="0.00937241" res="18684.6" algo="Sum"/><pk mz="175.14886792" i="970.398" sn="75.9761" a="9.57546" fwhm="0.00878587" res="19935.3" algo="Sum"/><pk mz="175.53401085" i="1173.75" sn="90.6201" a="10.8386" fwhm="0.00820604" res="21390.8" algo="Sum"/><pk mz="176.03361987" i="769.75" sn="58.8245" a="11.5328" fwhm="0.0135047" res="13035" algo="Sum"/><pk mz="176.06690752" i="4801.68" sn="366.337" a="50.4107" fwhm="0.00935041" res="18829.9" algo="Sum"/><pk mz="176.12332230" i="744.55" sn="56.6836" a="10.5232" fwhm="0.0121428" res="14504.3" algo="Sum"/><pk mz="177.02598513" i="2116.69" sn="157.412" a="22.6666" fwhm="0.0095104" res="18613.9" algo="Sum"/><pk mz="177.06200962" i="1668.97" sn="124.01" a="22.9784" fwhm="0.0105994" res="16704.9" algo="Sum"/><pk mz="178.02518367" i="1161.61" sn="84.68" a="13.4414" fwhm="0.0101957" res="17460.8" algo="Sum"/><pk mz="178.05978604" i="1353.15" sn="98.6434" a="15.404" fwhm="0.00985413" res="18069.6" algo="Sum"/><pk mz="180.00435952" i="1695.38" sn="119.989" a="18.2721" fwhm="0.00984185" res="18289.7" algo="Sum"/><pk mz="180.10111647" i="665.117" sn="47.0691" a="7.78002" fwhm="0.00904928" res="19902.3" algo="Sum"/><pk mz="180.90475793" i="700.852" sn="48.6097" a="7.96388" fwhm="0.0102396" res="17667.2" algo="Sum"/><pk mz="180.98803564" i="1087.02" sn="75.3732" a="11.4066" fwhm="0.00950013" res="19051.1" algo="Sum"/><pk mz="181.00913786" i="720.032" sn="49.9264" a="7.97066" fwhm="0.00926019" res="19547" algo="Sum"/><pk mz="181.08606952" i="2891.29" sn="200.483" a="35.9074" fwhm="0.0100552" res="18009.2" algo="Sum"/><pk mz="182.08229682" i="2032.03" sn="138.244" a="25.0447" fwhm="0.010673" res="17060.1" algo="Sum"/><pk mz="184.07415386" i="3023.34" sn="194.251" a="31.5884" fwhm="0.00943885" res="19501.8" algo="Sum"/><pk mz="184.09528539" i="8633.98" sn="554.566" a="91.6934" fwhm="0.00947045" res="19438.9" algo="Sum"/><pk mz="185.03345465" i="2506.11" sn="157.522" a="32.3636" fwhm="0.0109193" res="16945.5" algo="Sum"/><pk mz="185.07088757" i="746.772" sn="46.9345" a="13.4001" fwhm="0.0174287" res="10618.7" algo="Sum"/><pk mz="185.11570247" i="40728.9" sn="2559.79" a="410.688" fwhm="0.009253" res="20006" algo="Sum"/><pk mz="185.96069497" i="639.271" sn="39.7375" a="6.94692" fwhm="0.00944993" res="19678.5" algo="Sum"/><pk mz="186.11895775" i="3761.14" sn="233.711" a="44.8912" fwhm="0.0102605" res="18139.3" algo="Sum"/><pk mz="187.05858369" i="5509.63" sn="336.32" a="63.7604" fwhm="0.00996855" res="18764.9" algo="Sum"/><pk mz="187.12003239" i="472.357" sn="28.8337" a="9.33797" fwhm="0.0154552" res="12107.2" algo="Sum"/><pk mz="188.07127428" i="16429.3" sn="988.375" a="180.285" fwhm="0.00982999" res="19132.4" algo="Sum"/><pk mz="189.02182679" i="2055.6" sn="121.444" a="30.5758" fwhm="0.0135429" res="13957.3" algo="Sum"/><pk mz="189.07434905" i="3767.27" sn="222.494" a="47.2248" fwhm="0.0104509" res="18091.7" algo="Sum"/><pk mz="189.13368115" i="602.188" sn="35.4611" a="10.7011" fwhm="0.0164051" res="11529" algo="Sum"/><pk mz="189.16365256" i="671.797" sn="39.4936" a="8.41276" fwhm="0.0114891" res="16464.5" algo="Sum"/><pk mz="190.91279485" i="1152.76" sn="64.3439" a="12.6004" fwhm="0.0098628" res="19356.9" algo="Sum"/><pk mz="191.00982044" i="935.288" sn="51.9707" a="13.3877" fwhm="0.0143404" res="13319.7" algo="Sum"/><pk mz="191.04103455" i="16425.6" sn="911.55" a="179.737" fwhm="0.00979059" res="19512.7" algo="Sum"/><pk mz="191.07711510" i="5271.79" sn="292.203" a="64.6447" fwhm="0.0107206" res="17823.4" algo="Sum"/><pk mz="191.10497471" i="500.033" sn="27.6833" a="6.59724" fwhm="0.0101508" res="18826.6" algo="Sum"/><pk mz="192.02518454" i="1752.4" sn="95.1691" a="19.1471" fwhm="0.0105486" res="18203.8" algo="Sum"/><pk mz="192.04157746" i="1970.86" sn="107.033" a="25.2395" fwhm="0.0127147" res="15103.9" algo="Sum"/><pk mz="192.07652898" i="611.608" sn="33.2151" a="13.0709" fwhm="0.020998" res="9147.39" algo="Sum"/><pk mz="192.96218597" i="1734.22" sn="92.5358" a="19.801" fwhm="0.0103987" res="18556.3" algo="Sum"/><pk mz="193.00076033" i="956.674" sn="51.0447" a="12.934" fwhm="0.0122636" res="15737.8" algo="Sum"/><pk mz="194.02486409" i="617.152" sn="32.6133" a="13.5786" fwhm="0.0162209" res="11961.4" algo="Sum"/><pk mz="194.95924270" i="606.092" sn="31.4568" a="7.41434" fwhm="0.0105783" res="18430.1" algo="Sum"/><pk mz="195.10067623" i="874.794" sn="45.3953" a="13.875" fwhm="0.0113869" res="17133.8" algo="Sum"/><pk mz="196.86577515" i="6026.59" sn="302.624" a="67.7851" fwhm="0.0100477" res="19593.2" algo="Sum"/><pk mz="197.07959672" i="1273.86" sn="63.6573" a="14.1017" fwhm="0.0102228" res="19278.4" algo="Sum"/><pk mz="197.10182169" i="1431.54" sn="71.5006" a="18.6809" fwhm="0.0131114" res="15032.9" algo="Sum"/><pk mz="198.08587135" i="968.771" sn="47.7953" a="15.3284" fwhm="0.012235" res="16190.1" algo="Sum"/><pk mz="198.86284233" i="5679.03" sn="277.554" a="64.3656" fwhm="0.0105303" res="18884.8" algo="Sum"/><pk mz="199.09435645" i="539.842" sn="26.2282" a="7.35737" fwhm="0.0117498" res="16944.5" algo="Sum"/><pk mz="199.13087490" i="887.595" sn="43.1116" a="11.4819" fwhm="0.0104665" res="19025.6" algo="Sum"/><pk mz="200.04155434" i="2412.83" sn="115.842" a="27.8451" fwhm="0.0104838" res="19081" algo="Sum"/><pk mz="200.06919761" i="2897.59" sn="139.116" a="34.9494" fwhm="0.0108585" res="18425.1" algo="Sum"/><pk mz="200.85971492" i="1770.83" sn="83.9439" a="21.3971" fwhm="0.0109486" res="18345.6" algo="Sum"/><pk mz="201.07561680" i="466.764" sn="22.0894" a="4.59471" fwhm="0.0179179" res="11222" algo="Sum"/><pk mz="201.08862062" i="1378.4" sn="65.2322" a="18.6888" fwhm="0.0113848" res="17662.9" algo="Sum"/><pk mz="201.18560662" i="1610.57" sn="76.2176" a="18.8556" fwhm="0.0110715" res="18171.5" algo="Sum"/><pk mz="202.03365014" i="2935.6" sn="137.381" a="34.0327" fwhm="0.0104252" res="19379.4" algo="Sum"/><pk mz="202.99096870" i="1139.14" sn="52.4182" a="14.3231" fwhm="0.0109399" res="18555.1" algo="Sum"/><pk mz="203.03309235" i="4639.29" sn="213.481" a="47.7813" fwhm="0.0105101" res="19318" algo="Sum"/><pk mz="203.05347245" i="267428" sn="12305.9" a="2581.79" fwhm="0.00853599" res="23787.9" algo="Sum"/><pk mz="203.10384881" i="675.789" sn="31.097" a="9.6971" fwhm="0.013788" res="14730.5" algo="Sum"/><pk mz="203.15000255" i="723.554" sn="33.25" a="11.4542" fwhm="0.0155055" res="13101.8" algo="Sum"/><pk mz="203.18018616" i="507.274" sn="23.278" a="6.17179" fwhm="0.0108086" res="18798.1" algo="Sum"/><pk mz="204.03618618" i="564.487" sn="25.3878" a="9.87369" fwhm="0.0203854" res="10008.9" algo="Sum"/><pk mz="204.05682105" i="18022.4" sn="809.991" a="210.028" fwhm="0.0104388" res="19548" algo="Sum"/><pk mz="204.12361004" i="15829.2" sn="709.808" a="180.312" fwhm="0.0100783" res="20253.7" algo="Sum"/><pk mz="205.05818175" i="3782.69" sn="165.589" a="57.0258" fwhm="0.0120417" res="17029" algo="Sum"/><pk mz="205.09578308" i="3175.68" sn="138.825" a="35.9923" fwhm="0.0115306" res="17787.2" algo="Sum"/><pk mz="205.12584643" i="1734.2" sn="75.755" a="25.9384" fwhm="0.0134021" res="15305.5" algo="Sum"/><pk mz="206.89435343" i="12249.5" sn="514.182" a="137.903" fwhm="0.010302" res="20082.8" algo="Sum"/><pk mz="207.01492869" i="6128.25" sn="256.909" a="78.3204" fwhm="0.0111106" res="18632.2" algo="Sum"/><pk mz="207.05163658" i="1411.65" sn="59.1794" a="20.8993" fwhm="0.0133568" res="15501.6" algo="Sum"/><pk mz="207.11076111" i="1593.4" sn="66.7985" a="25.7979" fwhm="0.0125653" res="16482.7" algo="Sum"/><pk mz="208.01723914" i="550.64" sn="22.8801" a="7.72513" fwhm="0.0118828" res="17505.7" algo="Sum"/><pk mz="208.89145891" i="7828.47" sn="320.385" a="88.9615" fwhm="0.0104465" res="19996.3" algo="Sum"/><pk mz="208.93610260" i="862.515" sn="35.2911" a="10.908" fwhm="0.0101528" res="20579.1" algo="Sum"/><pk mz="209.01349686" i="504.297" sn="20.6318" a="8.32876" fwhm="0.0134362" res="15556" algo="Sum"/><pk mz="209.11569304" i="1099.7" sn="44.9898" a="15.0705" fwhm="0.0112444" res="18597.4" algo="Sum"/><pk mz="210.05075139" i="2727.94" sn="110.41" a="32.7826" fwhm="0.010865" res="19332.8" algo="Sum"/><pk mz="210.88866764" i="1251.46" sn="50.0773" a="16.1735" fwhm="0.0107449" res="19626.9" algo="Sum"/><pk mz="211.09435759" i="645.423" sn="25.7756" a="9.82194" fwhm="0.0132659" res="15912.5" algo="Sum"/><pk mz="211.13101511" i="847.711" sn="33.7962" a="12.7012" fwhm="0.0114044" res="18513.1" algo="Sum"/><pk mz="212.83952892" i="2866.8" sn="110.193" a="35.38" fwhm="0.0112857" res="18859.2" algo="Sum"/><pk mz="213.00015937" i="2061.97" sn="78.6676" a="26.5991" fwhm="0.0112158" res="18991.1" algo="Sum"/><pk mz="213.07531954" i="761.72" sn="29.0114" a="12.2467" fwhm="0.012701" res="16776.2" algo="Sum"/><pk mz="213.11016524" i="1212.92" sn="46.1495" a="17.7881" fwhm="0.0116426" res="18304.3" algo="Sum"/><pk mz="213.14655248" i="2495.1" sn="94.811" a="30.1131" fwhm="0.0110474" res="19293.9" algo="Sum"/><pk mz="214.00672846" i="1954.26" sn="72.8642" a="25.3325" fwhm="0.0114885" res="18627.8" algo="Sum"/><pk mz="214.05735347" i="934.885" sn="34.8507" a="12.4753" fwhm="0.0115726" res="18496.9" algo="Sum"/><pk mz="214.83655023" i="3308.01" sn="121.258" a="37.1284" fwhm="0.0102354" res="20989.6" algo="Sum"/><pk mz="215.01656021" i="2218.11" sn="81.1519" a="30.009" fwhm="0.0119342" res="18016.8" algo="Sum"/><pk mz="215.12593332" i="646.698" sn="23.6589" a="9.97926" fwhm="0.0132609" res="16222.5" algo="Sum"/><pk mz="216.01586179" i="1024.23" sn="37.0857" a="15.0701" fwhm="0.0124662" res="17328.1" algo="Sum"/><pk mz="216.83349821" i="1185.79" sn="42.2957" a="13.8769" fwhm="0.0102735" res="21106.1" algo="Sum"/><pk mz="216.92313483" i="38188.4" sn="1361.39" a="429.091" fwhm="0.0103492" res="20960.4" algo="Sum"/><pk mz="217.08237628" i="1294.3" sn="46.1307" a="15.1787" fwhm="0.0120309" res="18043.8" algo="Sum"/><pk mz="217.10544004" i="3503.07" sn="124.857" a="51.0825" fwhm="0.0114961" res="18885.2" algo="Sum"/><pk mz="217.15869395" i="660.824" sn="23.5199" a="8.96175" fwhm="0.0118356" res="18348" algo="Sum"/><pk mz="217.92661849" i="912.038" sn="32.1002" a="11.1384" fwhm="0.0111515" res="19542.3" algo="Sum"/><pk mz="218.02852131" i="660.836" sn="23.2524" a="11.2892" fwhm="0.0116042" res="18788.7" algo="Sum"/><pk mz="218.13924373" i="1072.08" sn="37.6947" a="13.83" fwhm="0.0109968" res="19836.7" algo="Sum"/><pk mz="218.92019340" i="12264.6" sn="424.993" a="145.831" fwhm="0.010772" res="20323" algo="Sum"/><pk mz="218.96590075" i="534.592" sn="18.4891" a="9.20622" fwhm="0.0136533" res="16037.6" algo="Sum"/><pk mz="219.02724923" i="302513" sn="10435.5" a="2939.86" fwhm="0.00883976" res="24777.5" algo="Sum"/><pk mz="219.08360821" i="3134.77" sn="107.885" a="50.1711" fwhm="0.0119309" res="18362.8" algo="Sum"/><pk mz="219.13794400" i="638.319" sn="21.9195" a="10.4262" fwhm="0.0143258" res="15296.7" algo="Sum"/><pk mz="219.17482347" i="664.54" sn="22.7895" a="8.1209" fwhm="0.0109211" res="20068.9" algo="Sum"/><pk mz="219.21165599" i="525.475" sn="18.0065" a="7.67778" fwhm="0.0128021" res="17123.1" algo="Sum"/><pk mz="220.03048470" i="19217.9" sn="647.295" a="230.736" fwhm="0.0110519" res="19908.8" algo="Sum"/><pk mz="220.06742490" i="1419.78" sn="47.7449" a="20.1735" fwhm="0.0118246" res="18611.1" algo="Sum"/><pk mz="220.93448808" i="753.954" sn="24.9043" a="11.1227" fwhm="0.0125324" res="17629.1" algo="Sum"/><pk mz="221.02576101" i="21750.8" sn="717.237" a="291.617" fwhm="0.0120225" res="18384.3" algo="Sum"/><pk mz="221.06376652" i="2266.06" sn="74.6896" a="30.8797" fwhm="0.0124255" res="17791.1" algo="Sum"/><pk mz="221.11694124" i="1058.99" sn="34.8592" a="14.5682" fwhm="0.0118874" res="18600.9" algo="Sum"/><pk mz="221.15221643" i="466.124" sn="15.3435" a="5.59321" fwhm="0.0124284" res="17794.1" algo="Sum"/><pk mz="222.02952401" i="1513.26" sn="49.251" a="24.1668" fwhm="0.0133097" res="16681.8" algo="Sum"/><pk mz="222.86819506" i="9320.28" sn="300.991" a="117.456" fwhm="0.0111512" res="19986" algo="Sum"/><pk mz="222.97244803" i="897.224" sn="28.9648" a="11.3955" fwhm="0.0122191" res="18247.8" algo="Sum"/><pk mz="222.98815081" i="555.708" sn="17.9397" a="7.36596" fwhm="0.0128427" res="17363.1" algo="Sum"/><pk mz="223.02992860" i="481.535" sn="15.5452" a="9.85884" fwhm="0.0145235" res="15356.5" algo="Sum"/><pk mz="223.09568160" i="1686.32" sn="54.439" a="25.9931" fwhm="0.0119698" res="18638.3" algo="Sum"/><pk mz="223.13095734" i="718.75" sn="23.2032" a="10.6836" fwhm="0.0118403" res="18845.1" algo="Sum"/><pk mz="224.86530165" i="7007.18" sn="221.733" a="85.2416" fwhm="0.0109619" res="20513.3" algo="Sum"/><pk mz="225.03483399" i="13228.7" sn="418.406" a="170.708" fwhm="0.0114965" res="19574.2" algo="Sum"/><pk mz="225.11015931" i="1149.52" sn="36.3558" a="15.77" fwhm="0.0112061" res="20088.1" algo="Sum"/><pk mz="225.14545715" i="699.212" sn="22.114" a="13.6438" fwhm="0.0170801" res="13181.7" algo="Sum"/><pk mz="226.02535968" i="938.223" sn="29.2573" a="10.2989" fwhm="0.0103157" res="21910.8" algo="Sum"/><pk mz="226.04415879" i="2811.01" sn="87.6581" a="44.829" fwhm="0.0140114" res="16132.8" algo="Sum"/><pk mz="226.10592638" i="517.866" sn="16.1199" a="9.1927" fwhm="0.0149725" res="15101.4" algo="Sum"/><pk mz="226.86241928" i="1484.94" sn="45.5816" a="18.7631" fwhm="0.0119575" res="18972.3" algo="Sum"/><pk mz="226.95183761" i="36126.6" sn="1105.6" a="418.589" fwhm="0.0105571" res="21497.6" algo="Sum"/><pk mz="227.07996743" i="1857.99" sn="56.58" a="33.8339" fwhm="0.0135357" res="16776.4" algo="Sum"/><pk mz="227.12571082" i="3237.5" sn="98.4108" a="45.1814" fwhm="0.0113634" res="19987.4" algo="Sum"/><pk mz="227.17672947" i="493.486" sn="14.9861" a="6.9315" fwhm="0.014328" res="15855.4" algo="Sum"/><pk mz="227.95505495" i="1324.94" sn="39.4864" a="17.9624" fwhm="0.0112552" res="20253.3" algo="Sum"/><pk mz="228.26886154" i="7536.39" sn="223.49" a="94.735" fwhm="0.0113657" res="20084" algo="Sum"/><pk mz="228.81346293" i="717.062" sn="21.0395" a="9.52644" fwhm="0.0120508" res="18987.4" algo="Sum"/><pk mz="228.97360210" i="475.881" sn="13.9011" a="5.53576" fwhm="0.0124455" res="18398" algo="Sum"/><pk mz="229.05059359" i="683.251" sn="19.9241" a="11.631" fwhm="0.0127474" res="17968.4" algo="Sum"/><pk mz="229.11968026" i="511.717" sn="14.897" a="7.85966" fwhm="0.0146103" res="15682.1" algo="Sum"/><pk mz="229.15486669" i="2785" sn="81.0764" a="35.9764" fwhm="0.0118203" res="19386.6" algo="Sum"/><pk mz="229.21635430" i="959.547" sn="27.9342" a="13.5057" fwhm="0.0123983" res="18487.7" algo="Sum"/><pk mz="229.27235964" i="1227.07" sn="35.7175" a="16.8964" fwhm="0.0124031" res="18485" algo="Sum"/><pk mz="229.97833737" i="787.117" sn="22.6704" a="13.2694" fwhm="0.0152368" res="15093.6" algo="Sum"/><pk mz="230.24798105" i="2469.71" sn="71.096" a="30.7922" fwhm="0.0112996" res="20376.7" algo="Sum"/><pk mz="230.81048641" i="847.498" sn="24.2046" a="10.9207" fwhm="0.0116542" res="19804.9" algo="Sum"/><pk mz="230.93903792" i="554.897" sn="15.809" a="9.16374" fwhm="0.0130566" res="17687.5" algo="Sum"/><pk mz="231.13640803" i="481.463" sn="13.7112" a="7.71029" fwhm="0.0163635" res="14125.1" algo="Sum"/><pk mz="232.15496676" i="792.299" sn="22.3895" a="11.0626" fwhm="0.0119682" res="19397.6" algo="Sum"/><pk mz="232.89678747" i="31428.6" sn="879.621" a="398.594" fwhm="0.011546" res="20171.2" algo="Sum"/><pk mz="233.00071855" i="2433.71" sn="68.1001" a="41.1467" fwhm="0.0130682" res="17829.6" algo="Sum"/><pk mz="233.04480040" i="466.592" sn="13.0565" a="9.6748" fwhm="0.0225942" res="10314.4" algo="Sum"/><pk mz="233.07848061" i="945.93" sn="26.4697" a="15.4689" fwhm="0.0126196" res="18469.5" algo="Sum"/><pk mz="233.11404315" i="706.9" sn="19.781" a="11.4851" fwhm="0.0137971" res="16895.9" algo="Sum"/><pk mz="233.15163623" i="1534.46" sn="42.9372" a="22.2587" fwhm="0.0125071" res="18641.5" algo="Sum"/><pk mz="233.90031739" i="813.93" sn="22.5532" a="11.1069" fwhm="0.0118309" res="19770.4" algo="Sum"/><pk mz="234.89402244" i="12780.4" sn="348.666" a="163.167" fwhm="0.0116642" res="20138.1" algo="Sum"/><pk mz="234.98196560" i="1505.26" sn="41.0071" a="20.024" fwhm="0.0120219" res="19546.2" algo="Sum"/><pk mz="235.05732466" i="738.068" sn="20.0702" a="11.3353" fwhm="0.0137082" res="17147.2" algo="Sum"/><pk mz="235.09256261" i="2389.71" sn="64.9276" a="41.9297" fwhm="0.0126125" res="18639.6" algo="Sum"/><pk mz="235.13080488" i="789.773" sn="21.4401" a="10.8023" fwhm="0.0109222" res="21527.8" algo="Sum"/><pk mz="235.16884191" i="1017.4" sn="27.6125" a="13.797" fwhm="0.011828" res="19882.3" algo="Sum"/><pk mz="236.04044817" i="598.543" sn="16.0492" a="9.11921" fwhm="0.0136673" res="17270.5" algo="Sum"/><pk mz="236.89288471" i="805.712" sn="21.3748" a="14.0743" fwhm="0.0134728" res="17583.1" algo="Sum"/><pk mz="236.99865332" i="1433.3" sn="37.946" a="21.2781" fwhm="0.0126656" res="18712.1" algo="Sum"/><pk mz="237.07936562" i="514.088" sn="13.6059" a="9.61916" fwhm="0.0168184" res="14096.4" algo="Sum"/><pk mz="237.11026538" i="994.902" sn="26.3311" a="16.6121" fwhm="0.0133672" res="17738.2" algo="Sum"/><pk mz="237.14724579" i="1318.02" sn="34.8828" a="20.7734" fwhm="0.0133188" res="17805.4" algo="Sum"/><pk mz="238.84199032" i="3704.36" sn="97.1243" a="51.3753" fwhm="0.0122267" res="19534.5" algo="Sum"/><pk mz="239.06437276" i="1012.2" sn="26.5088" a="13.5339" fwhm="0.0136249" res="17546.1" algo="Sum"/><pk mz="239.08915106" i="11005.1" sn="288.219" a="147.324" fwhm="0.011997" res="19929.1" algo="Sum"/><pk mz="239.12589953" i="1065.65" sn="27.9087" a="14.8559" fwhm="0.0160374" res="14910.5" algo="Sum"/><pk mz="239.14032771" i="1225.18" sn="32.0867" a="14.0876" fwhm="0.0144016" res="16605.1" algo="Sum"/><pk mz="239.16182335" i="2472.53" sn="64.7543" a="34.7924" fwhm="0.011782" res="20298.9" algo="Sum"/><pk mz="240.09324021" i="1294.76" sn="33.6763" a="19.6357" fwhm="0.0133312" res="18009.9" algo="Sum"/><pk mz="240.83903675" i="2964.2" sn="76.7504" a="39.7172" fwhm="0.0119447" res="20162.8" algo="Sum"/><pk mz="240.96720605" i="2555.33" sn="66.1171" a="36.4308" fwhm="0.0123988" res="19434.7" algo="Sum"/><pk mz="241.00879634" i="2384.7" sn="61.6957" a="31.0649" fwhm="0.0120365" res="20023.2" algo="Sum"/><pk mz="241.03039731" i="1244.31" sn="32.192" a="19.2953" fwhm="0.0143587" res="16786.4" algo="Sum"/><pk mz="241.08243183" i="564.615" sn="14.6074" a="10.9331" fwhm="0.01854" res="13003.3" algo="Sum"/><pk mz="241.10450245" i="754.562" sn="19.5216" a="16.2664" fwhm="0.0159876" res="15080.7" algo="Sum"/><pk mz="241.15602440" i="1570.7" sn="40.6363" a="22.2219" fwhm="0.0143729" res="16778.5" algo="Sum"/><pk mz="241.17815367" i="512.797" sn="13.2668" a="7.26809" fwhm="0.014962" res="16119.4" algo="Sum"/><pk mz="242.01828763" i="896.675" sn="22.9239" a="16.358" fwhm="0.0140073" res="17278.1" algo="Sum"/><pk mz="242.83664741" i="784.714" sn="19.7675" a="10.7451" fwhm="0.012454" res="19498.7" algo="Sum"/><pk mz="242.92545971" i="18636" sn="468.629" a="238.636" fwhm="0.0115429" res="21045.5" algo="Sum"/><pk mz="243.00924629" i="582.517" sn="14.614" a="9.79099" fwhm="0.0184055" res="13203.1" algo="Sum"/><pk mz="243.05331997" i="897.319" sn="22.4828" a="15.0351" fwhm="0.0133876" res="18155.1" algo="Sum"/><pk mz="243.09941428" i="4155.58" sn="103.968" a="59.9736" fwhm="0.0130285" res="18659.1" algo="Sum"/><pk mz="243.13375900" i="578.555" sn="14.4599" a="7.12409" fwhm="0.0146692" res="16574.4" algo="Sum"/><pk mz="243.15371306" i="469.666" sn="11.7361" a="7.58099" fwhm="0.019093" res="12735.2" algo="Sum"/><pk mz="243.21080974" i="682.306" sn="17.0201" a="9.87036" fwhm="0.0130143" res="18688" algo="Sum"/><pk mz="243.92862760" i="720.32" sn="17.7271" a="11.9818" fwhm="0.0137212" res="17777.5" algo="Sum"/><pk mz="244.07918881" i="613.444" sn="15.0517" a="8.6403" fwhm="0.0131957" res="18496.9" algo="Sum"/><pk mz="244.10149973" i="680.426" sn="16.6938" a="13.3573" fwhm="0.0162036" res="15064.7" algo="Sum"/><pk mz="244.92447381" i="1398.5" sn="33.9371" a="21.6837" fwhm="0.0140208" res="17468.6" algo="Sum"/><pk mz="245.04598066" i="1219.13" sn="29.4879" a="18.7599" fwhm="0.0142547" res="17190.6" algo="Sum"/><pk mz="245.07859284" i="3555.29" sn="85.9376" a="55.5302" fwhm="0.0126034" res="19445.5" algo="Sum"/><pk mz="245.11356876" i="473.277" sn="11.44" a="6.99607" fwhm="0.0150381" res="16299.5" algo="Sum"/><pk mz="245.14990069" i="977.163" sn="23.6198" a="20.8995" fwhm="0.0164751" res="14880" algo="Sum"/><pk mz="245.18854650" i="645.78" sn="15.6097" a="9.60902" fwhm="0.0130599" res="18774.2" algo="Sum"/><pk mz="245.22653515" i="525.269" sn="12.6968" a="7.97035" fwhm="0.0133186" res="18412.3" algo="Sum"/><pk mz="246.08161423" i="559.922" sn="13.3867" a="9.18658" fwhm="0.0133054" res="18494.9" algo="Sum"/><pk mz="246.16984063" i="493.669" sn="11.7989" a="6.30467" fwhm="0.0115996" res="21222.3" algo="Sum"/><pk mz="247.09238432" i="2330.87" sn="55.0426" a="35.3524" fwhm="0.0126759" res="19493.1" algo="Sum"/><pk mz="247.13058732" i="1460.77" sn="34.4896" a="26.2815" fwhm="0.0139846" res="17671.6" algo="Sum"/><pk mz="247.24219925" i="702.569" sn="16.5849" a="9.66867" fwhm="0.0108675" res="22750.6" algo="Sum"/><pk mz="248.87051469" i="11972.1" sn="277.64" a="161.414" fwhm="0.0122072" res="20387.2" algo="Sum"/><pk mz="248.99863772" i="878.03" sn="20.3554" a="12.7164" fwhm="0.0125482" res="19843.3" algo="Sum"/><pk mz="249.04616660" i="1751.62" sn="40.6045" a="24.8622" fwhm="0.0156" res="15964.5" algo="Sum"/><pk mz="249.06040761" i="2677.81" sn="62.0705" a="42.994" fwhm="0.01522" res="16364" algo="Sum"/><pk mz="249.10764131" i="1455.83" sn="33.7455" a="22.8626" fwhm="0.0186386" res="13365.1" algo="Sum"/><pk mz="249.15605935" i="4696.24" sn="108.857" a="87.4465" fwhm="0.0175161" res="14224.4" algo="Sum"/><pk mz="249.18409399" i="1488.24" sn="34.4961" a="20.8946" fwhm="0.0134986" res="18460" algo="Sum"/><pk mz="250.15900985" i="661.112" sn="15.1335" a="14.4648" fwhm="0.0227937" res="10974.9" algo="Sum"/><pk mz="250.17868049" i="886.207" sn="20.281" a="15.3209" fwhm="0.0153099" res="16341" algo="Sum"/><pk mz="250.86805323" i="5608.67" sn="127.578" a="77.8941" fwhm="0.0128273" res="19557.3" algo="Sum"/><pk mz="250.91980948" i="2272.39" sn="51.6555" a="29.9461" fwhm="0.0118915" res="21100.7" algo="Sum"/><pk mz="250.95604943" i="502.79" sn="11.4171" a="7.52202" fwhm="0.0124923" res="20088.9" algo="Sum"/><pk mz="251.04964701" i="535.718" sn="12.1441" a="11.0334" fwhm="0.0207645" res="12090.3" algo="Sum"/><pk mz="251.12598570" i="1051.35" sn="23.7951" a="20.2353" fwhm="0.0169165" res="14845" algo="Sum"/><pk mz="251.16241528" i="676.494" sn="15.3064" a="11.6621" fwhm="0.0144228" res="17414.3" algo="Sum"/><pk mz="251.19832921" i="1604.28" sn="36.2676" a="23.6048" fwhm="0.0125587" res="20001.9" algo="Sum"/><pk mz="252.86638363" i="694.474" sn="15.3968" a="9.82938" fwhm="0.0127956" res="19762" algo="Sum"/><pk mz="252.88631755" i="498.103" sn="11.0374" a="6.06225" fwhm="0.0126214" res="20036.3" algo="Sum"/><pk mz="252.91728677" i="1414.95" sn="31.3323" a="19.3853" fwhm="0.012525" res="20193" algo="Sum"/><pk mz="252.97090913" i="538.103" sn="11.9084" a="9.19356" fwhm="0.0146811" res="17231" algo="Sum"/><pk mz="253.14145916" i="2001.58" sn="44.2609" a="37.933" fwhm="0.014055" res="18010.8" algo="Sum"/><pk mz="254.14355850" i="527.338" sn="11.527" a="10.1578" fwhm="0.0148209" res="17147.6" algo="Sum"/><pk mz="254.82248319" i="4834.02" sn="104.464" a="76.6433" fwhm="0.0144278" res="17661.9" algo="Sum"/><pk mz="255.06308806" i="819.147" sn="17.6835" a="12.8166" fwhm="0.0128156" res="19902.5" algo="Sum"/><pk mz="255.12111883" i="850.585" sn="18.3622" a="17.418" fwhm="0.0251863" res="10129.4" algo="Sum"/><pk mz="255.15555082" i="4023.61" sn="86.8608" a="75.3109" fwhm="0.0145527" res="17533.2" algo="Sum"/><pk mz="255.26857981" i="740.743" sn="15.9878" a="10.7039" fwhm="0.0126138" res="20237.2" algo="Sum"/><pk mz="255.97832918" i="753.844" sn="16.1002" a="11.0615" fwhm="0.0129741" res="19730" algo="Sum"/><pk mz="256.15629528" i="1296.97" sn="27.681" a="23.5897" fwhm="0.014551" res="17604.1" algo="Sum"/><pk mz="256.26394066" i="1508.26" sn="32.1326" a="22.3756" fwhm="0.0135823" res="18867.5" algo="Sum"/><pk mz="256.29995538" i="57551.8" sn="1224.56" a="778.246" fwhm="0.0122906" res="20853.4" algo="Sum"/><pk mz="256.82008226" i="6352.87" sn="134.29" a="92.5909" fwhm="0.0133525" res="19233.9" algo="Sum"/><pk mz="256.94062113" i="909.918" sn="19.2239" a="14.0937" fwhm="0.0123669" res="20776.4" algo="Sum"/><pk mz="257.07526896" i="1348.45" sn="28.4811" a="24.657" fwhm="0.0146446" res="17554.3" algo="Sum"/><pk mz="257.15167025" i="1537.62" sn="32.4766" a="30.4608" fwhm="0.0155382" res="16549.7" algo="Sum"/><pk mz="257.18738206" i="656.991" sn="13.8766" a="12.4971" fwhm="0.0166331" res="15462.4" algo="Sum"/><pk mz="257.22671829" i="474.517" sn="10.0214" a="6.84642" fwhm="0.0155107" res="16583.8" algo="Sum"/><pk mz="257.24748607" i="914.947" sn="19.3229" a="13.7714" fwhm="0.0139615" res="18425.5" algo="Sum"/><pk mz="257.30318322" i="10650.9" sn="224.499" a="154.66" fwhm="0.013118" res="19614.5" algo="Sum"/><pk mz="258.27923522" i="1724.06" sn="35.7027" a="24.1127" fwhm="0.0130995" res="19716.8" algo="Sum"/><pk mz="258.30655967" i="916.686" sn="18.9729" a="14.1468" fwhm="0.0143904" res="17949.9" algo="Sum"/><pk mz="258.81729365" i="2836.55" sn="58.4472" a="44.3906" fwhm="0.0134183" res="19288.4" algo="Sum"/><pk mz="258.89943314" i="4089.09" sn="84.2559" a="59.1224" fwhm="0.0132405" res="19553.5" algo="Sum"/><pk mz="258.98064999" i="932.519" sn="19.183" a="14.3704" fwhm="0.0136294" res="19001.6" algo="Sum"/><pk mz="259.09396877" i="746.104" sn="15.3019" a="11.3328" fwhm="0.0134316" res="19289.8" algo="Sum"/><pk mz="259.13023455" i="2808.42" sn="57.5386" a="46.1774" fwhm="0.0135286" res="19154.2" algo="Sum"/><pk mz="259.16734599" i="909.291" sn="18.6146" a="16.274" fwhm="0.0149515" res="17333.9" algo="Sum"/><pk mz="259.96503825" i="474.85" sn="9.62311" a="6.92786" fwhm="0.0116044" res="22402.2" algo="Sum"/><pk mz="260.13400573" i="578.046" sn="11.7033" a="8.73026" fwhm="0.0133645" res="19464.5" algo="Sum"/><pk mz="260.81457275" i="608.246" sn="12.2337" a="12.2579" fwhm="0.0144009" res="18111" algo="Sum"/><pk mz="260.89771236" i="699.636" sn="14.0493" a="10.1549" fwhm="0.0126236" res="20667.5" algo="Sum"/><pk mz="260.94878273" i="4170.5" sn="83.6835" a="60.9869" fwhm="0.0129773" res="20108.2" algo="Sum"/><pk mz="261.01202703" i="2540.54" sn="50.9564" a="45.8537" fwhm="0.0156222" res="16707.8" algo="Sum"/><pk mz="261.04309902" i="1347.44" sn="27.0153" a="23.3842" fwhm="0.0161313" res="16182.4" algo="Sum"/><pk mz="261.10961021" i="17035.7" sn="341.375" a="238.661" fwhm="0.0130795" res="19963.3" algo="Sum"/><pk mz="261.18338430" i="623.39" sn="12.492" a="9.39837" fwhm="0.011819" res="22098.6" algo="Sum"/><pk mz="262.11331209" i="2493.15" sn="49.5519" a="37.4137" fwhm="0.0137135" res="19113.6" algo="Sum"/><pk mz="262.91593648" i="890.371" sn="17.5597" a="13.5653" fwhm="0.0142212" res="18487.7" algo="Sum"/><pk mz="262.94608118" i="1297.43" sn="25.5902" a="20.4799" fwhm="0.014253" res="18448.5" algo="Sum"/><pk mz="263.00919103" i="1031.35" sn="20.3368" a="19.7719" fwhm="0.0160137" res="16424" algo="Sum"/><pk mz="263.08767331" i="11662.9" sn="229.991" a="182.778" fwhm="0.0137449" res="19140.8" algo="Sum"/><pk mz="263.12357878" i="911.878" sn="17.9782" a="19.3527" fwhm="0.0262477" res="10024.6" algo="Sum"/><pk mz="263.16151734" i="788.8" sn="15.5467" a="12.431" fwhm="0.0147296" res="17866.1" algo="Sum"/><pk mz="263.19802789" i="6035.97" sn="118.965" a="86.514" fwhm="0.013094" res="20100.7" algo="Sum"/><pk mz="263.23599317" i="1652.63" sn="32.5722" a="24.3659" fwhm="0.0134258" res="19606.8" algo="Sum"/><pk mz="264.09143238" i="1370.6" sn="26.8322" a="24.0131" fwhm="0.0152994" res="17261.6" algo="Sum"/><pk mz="264.20122165" i="1078.35" sn="21.105" a="16.6009" fwhm="0.0135966" res="19431.4" algo="Sum"/><pk mz="264.85010865" i="4952.5" sn="96.2168" a="88.1572" fwhm="0.0165067" res="16045" algo="Sum"/><pk mz="264.97235676" i="497.742" sn="9.66785" a="10.2744" fwhm="0.0148005" res="17902.9" algo="Sum"/><pk mz="265.03322839" i="1151.74" sn="22.3701" a="27.846" fwhm="0.0222801" res="11895.5" algo="Sum"/><pk mz="265.10389085" i="695.091" sn="13.5006" a="11.4371" fwhm="0.0235649" res="11250" algo="Sum"/><pk mz="265.13887585" i="1078.47" sn="20.9468" a="26.8517" fwhm="0.0217993" res="12162.7" algo="Sum"/><pk mz="265.17693250" i="1105.71" sn="21.4739" a="24.0044" fwhm="0.0169493" res="15645.3" algo="Sum"/><pk mz="265.21325208" i="902.972" sn="17.5365" a="15.0446" fwhm="0.0148529" res="17856" algo="Sum"/><pk mz="265.25274270" i="824.566" sn="16.0138" a="13.4019" fwhm="0.0144283" res="18384.3" algo="Sum"/><pk mz="266.17270886" i="2026.36" sn="39.0779" a="35.3168" fwhm="0.0146903" res="18118.9" algo="Sum"/><pk mz="266.84824777" i="4288.05" sn="81.7181" a="70.6619" fwhm="0.0151979" res="17558.3" algo="Sum"/><pk mz="266.89379388" i="1322.1" sn="25.1956" a="21.7614" fwhm="0.0136946" res="19489" algo="Sum"/><pk mz="267.05832020" i="750.908" sn="14.283" a="13.7477" fwhm="0.0140336" res="19030" algo="Sum"/><pk mz="267.12154243" i="558.809" sn="10.6161" a="11.4779" fwhm="0.0199433" res="13394.1" algo="Sum"/><pk mz="267.15724297" i="1505.75" sn="28.5884" a="24.6462" fwhm="0.0162763" res="16413.8" algo="Sum"/><pk mz="267.19086133" i="464.459" sn="8.81272" a="7.32182" fwhm="0.0234238" res="11406.8" algo="Sum"/><pk mz="267.22943618" i="479.198" sn="9.08731" a="7.11527" fwhm="0.013957" res="19146.7" algo="Sum"/><pk mz="268.84607343" i="1419.9" sn="26.2899" a="22.3287" fwhm="0.0156522" res="17176.3" algo="Sum"/><pk mz="268.89108502" i="1046.01" sn="19.3558" a="14.8598" fwhm="0.0133205" res="20186.3" algo="Sum"/><pk mz="269.07682088" i="553.675" sn="10.2037" a="10.0266" fwhm="0.0160553" res="16759.4" algo="Sum"/><pk mz="269.13337322" i="900.378" sn="16.5843" a="21.9065" fwhm="0.0262064" res="10269.8" algo="Sum"/><pk mz="269.17286660" i="509.525" sn="9.38537" a="6.42674" fwhm="0.0128785" res="20900.9" algo="Sum"/><pk mz="269.18669514" i="660.343" sn="12.1634" a="11.7637" fwhm="0.0175042" res="15378.4" algo="Sum"/><pk mz="269.22613203" i="1132.59" sn="20.8603" a="22.1022" fwhm="0.0153881" res="17495.7" algo="Sum"/><pk mz="269.99394413" i="835.151" sn="15.2345" a="12.3571" fwhm="0.0122328" res="22071.4" algo="Sum"/><pk mz="270.79733485" i="3337.24" sn="60.4357" a="48.4968" fwhm="0.0133136" res="20339.9" algo="Sum"/><pk mz="270.97745168" i="10247.4" sn="185.46" a="149.272" fwhm="0.0129802" res="20876.2" algo="Sum"/><pk mz="271.03916718" i="1000.78" sn="18.1122" a="22.0381" fwhm="0.0177347" res="15283" algo="Sum"/><pk mz="271.09181821" i="601.537" sn="10.8865" a="10.6952" fwhm="0.0168261" res="16111.4" algo="Sum"/><pk mz="271.13056313" i="467.935" sn="8.46858" a="5.51404" fwhm="0.0129878" res="20875.9" algo="Sum"/><pk mz="271.14824596" i="623.698" sn="11.2875" a="8.75942" fwhm="0.028932" res="9371.92" algo="Sum"/><pk mz="271.16624814" i="1939.54" sn="35.1013" a="30.3083" fwhm="0.0149933" res="18085.9" algo="Sum"/><pk mz="271.18781939" i="2025.49" sn="36.6569" a="39.0994" fwhm="0.0148903" res="18212.4" algo="Sum"/><pk mz="271.24182086" i="1014.39" sn="18.3582" a="17.31" fwhm="0.0137727" res="19694.2" algo="Sum"/><pk mz="271.96439628" i="1396.64" sn="25.0772" a="26.2198" fwhm="0.0176717" res="15389.8" algo="Sum"/><pk mz="272.79471868" i="4376.27" sn="78.0544" a="65.1492" fwhm="0.013761" res="19823.7" algo="Sum"/><pk mz="272.94480995" i="1115.25" sn="19.8745" a="21.7752" fwhm="0.0158224" res="17250.5" algo="Sum"/><pk mz="273.10974359" i="483.425" sn="8.61165" a="7.90839" fwhm="0.0170217" res="16044.8" algo="Sum"/><pk mz="273.14598561" i="845.374" sn="15.0594" a="17.5364" fwhm="0.0158638" res="17218.1" algo="Sum"/><pk mz="273.18147031" i="1891.56" sn="33.6958" a="36.3507" fwhm="0.0160963" res="16971.7" algo="Sum"/><pk mz="273.22040304" i="584.248" sn="10.4074" a="9.45701" fwhm="0.0147219" res="18558.8" algo="Sum"/><pk mz="273.25768385" i="577.198" sn="10.2812" a="10.4186" fwhm="0.0152187" res="17955.4" algo="Sum"/><pk mz="273.96050764" i="521.533" sn="9.24837" a="10.7212" fwhm="0.0203303" res="13475.5" algo="Sum"/><pk mz="274.14182795" i="763.777" sn="13.5252" a="15.1064" fwhm="0.0161918" res="16930.9" algo="Sum"/><pk mz="274.79174730" i="2395.83" sn="42.025" a="35.8228" fwhm="0.0132723" res="20704.1" algo="Sum"/><pk mz="274.88037771" i="2768.58" sn="48.5635" a="46.0599" fwhm="0.0148459" res="18515.6" algo="Sum"/><pk mz="274.95643319" i="493.575" sn="8.65776" a="14.748" fwhm="0.0267692" res="10271.4" algo="Sum"/><pk mz="275.10488680" i="540.564" sn="9.47164" a="11.9655" fwhm="0.018256" res="15069.3" algo="Sum"/><pk mz="275.16070980" i="898.815" sn="15.7311" a="19.7099" fwhm="0.0157335" res="17488.8" algo="Sum"/><pk mz="275.19907298" i="534.68" sn="9.35028" a="9.53796" fwhm="0.0151653" res="18146.7" algo="Sum"/><pk mz="276.11896945" i="518.41" sn="8.96859" a="9.60743" fwhm="0.0174277" res="15843.7" algo="Sum"/><pk mz="276.15552392" i="482.778" sn="8.34476" a="12.6981" fwhm="0.0216837" res="12735.6" algo="Sum"/><pk mz="276.78921749" i="600.963" sn="10.3338" a="10.208" fwhm="0.0140255" res="19734.7" algo="Sum"/><pk mz="276.87805667" i="1726.37" sn="29.5867" a="26.3586" fwhm="0.0139153" res="19897.4" algo="Sum"/><pk mz="276.92274013" i="3558.53" sn="60.8729" a="56.042" fwhm="0.0139301" res="19879.5" algo="Sum"/><pk mz="276.98478741" i="1012.08" sn="17.2818" a="17.8075" fwhm="0.0151043" res="18338.1" algo="Sum"/><pk mz="277.08349418" i="895.411" sn="15.2545" a="16.5325" fwhm="0.0185961" res="14900.1" algo="Sum"/><pk mz="277.10346782" i="896.316" sn="15.2634" a="18.2634" fwhm="0.0221615" res="12503.9" algo="Sum"/><pk mz="277.14122152" i="625.786" sn="10.6468" a="14.717" fwhm="0.0254801" res="10876.8" algo="Sum"/><pk mz="277.17832945" i="1034.35" sn="17.5833" a="16.9911" fwhm="0.0148044" res="18722.7" algo="Sum"/><pk mz="277.21440397" i="1526.02" sn="25.9288" a="24.1978" fwhm="0.0143704" res="19290.7" algo="Sum"/><pk mz="277.24956659" i="785.759" sn="13.3502" a="12.5973" fwhm="0.0145553" res="19048.1" algo="Sum"/><pk mz="278.24553267" i="2027.05" sn="34.1731" a="31.678" fwhm="0.0142196" res="19567.7" algo="Sum"/><pk mz="278.89153101" i="1226.21" sn="20.4241" a="19.8525" fwhm="0.0159068" res="17532.8" algo="Sum"/><pk mz="278.92000212" i="1509.62" sn="25.1233" a="25.3967" fwhm="0.0140661" res="19829.2" algo="Sum"/><pk mz="279.05772523" i="1415.1" sn="23.4931" a="25.0795" fwhm="0.0158448" res="17611.9" algo="Sum"/><pk mz="279.08395497" i="1827.7" sn="30.3431" a="31.1882" fwhm="0.016802" res="16610.2" algo="Sum"/><pk mz="279.15737167" i="3683.21" sn="61.1444" a="63.6603" fwhm="0.0147603" res="18912.7" algo="Sum"/><pk mz="279.19275556" i="705.951" sn="11.7198" a="12.6617" fwhm="0.0187045" res="14926.5" algo="Sum"/><pk mz="279.22975447" i="2380.32" sn="39.526" a="38.522" fwhm="0.0142822" res="19550.9" algo="Sum"/><pk mz="280.09131522" i="733.515" sn="12.0476" a="15.1626" fwhm="0.0182842" res="15318.8" algo="Sum"/><pk mz="280.16076845" i="736.156" sn="12.0875" a="13.869" fwhm="0.0174884" res="16019.8" algo="Sum"/><pk mz="280.26348477" i="916.192" sn="15.0414" a="14.081" fwhm="0.0139317" res="20117" algo="Sum"/><pk mz="280.82617545" i="2630.96" sn="42.7995" a="41.6154" fwhm="0.013688" res="20516.3" algo="Sum"/><pk mz="280.88824017" i="563.258" sn="9.16187" a="9.70217" fwhm="0.0152806" res="18382" algo="Sum"/><pk mz="281.15099707" i="1799.88" sn="29.2697" a="28.9759" fwhm="0.0170547" res="16485.3" algo="Sum"/><pk mz="281.17207503" i="1131.99" sn="18.4085" a="17.7349" fwhm="0.0173496" res="16206.2" algo="Sum"/><pk mz="281.18755837" i="830.869" sn="13.5117" a="7.70501" fwhm="0.00991991" res="28345.8" algo="Sum"/><pk mz="281.20830077" i="2161.79" sn="35.1553" a="36.8397" fwhm="0.0152074" res="18491.5" algo="Sum"/><pk mz="281.24593435" i="655.963" sn="10.6676" a="11.8638" fwhm="0.016811" res="16729.9" algo="Sum"/><pk mz="282.15313360" i="471.904" sn="7.61951" a="11.1711" fwhm="0.0230068" res="12263.9" algo="Sum"/><pk mz="282.20518807" i="1537.01" sn="24.8162" a="30.2427" fwhm="0.0236016" res="11957" algo="Sum"/><pk mz="282.27891130" i="2878.64" sn="46.42" a="45.3596" fwhm="0.0139368" res="20254.2" algo="Sum"/><pk mz="282.82322872" i="2797.25" sn="44.7462" a="42.1763" fwhm="0.0132681" res="21316.1" algo="Sum"/><pk mz="283.03150054" i="631" sn="10.0896" a="15.4414" fwhm="0.0188625" res="15005" algo="Sum"/><pk mz="283.12831381" i="484.872" sn="7.7498" a="7.81686" fwhm="0.0231996" res="12204" algo="Sum"/><pk mz="283.16502257" i="1352.48" sn="21.617" a="24.4459" fwhm="0.0204152" res="13870.3" algo="Sum"/><pk mz="283.20572664" i="1178.51" sn="18.8189" a="22.4802" fwhm="0.0155181" res="18250.1" algo="Sum"/><pk mz="283.26314978" i="961.902" sn="15.3277" a="14.8396" fwhm="0.0140697" res="20132.9" algo="Sum"/><pk mz="283.28277578" i="606.894" sn="9.66356" a="9.0514" fwhm="0.0199136" res="14225.6" algo="Sum"/><pk mz="283.29892014" i="702.179" sn="11.1751" a="10.5538" fwhm="0.0158697" res="17851.5" algo="Sum"/><pk mz="284.29489049" i="2755.13" sn="43.3226" a="44.0894" fwhm="0.0153124" res="18566.3" algo="Sum"/><pk mz="284.33090765" i="11584.7" sn="182.084" a="180.679" fwhm="0.0140604" res="20222.2" algo="Sum"/><pk mz="284.82102727" i="941.404" sn="14.7418" a="18.3598" fwhm="0.015193" res="18746.9" algo="Sum"/><pk mz="284.90992572" i="2359.85" sn="36.9337" a="36.8259" fwhm="0.0137789" res="20677.3" algo="Sum"/><pk mz="284.99364132" i="759.048" sn="11.8433" a="14.8279" fwhm="0.0158085" res="18027.9" algo="Sum"/><pk mz="285.07070855" i="2361.82" sn="36.76" a="38.7732" fwhm="0.0145325" res="19616.1" algo="Sum"/><pk mz="285.10217119" i="566.713" sn="8.81164" a="11.1261" fwhm="0.0241371" res="11811.8" algo="Sum"/><pk mz="285.13122040" i="1344.01" sn="20.8817" a="25.0981" fwhm="0.020718" res="13762.5" algo="Sum"/><pk mz="285.16507942" i="2008.62" sn="31.1907" a="39.6327" fwhm="0.0231923" res="12295.7" algo="Sum"/><pk mz="285.22097125" i="1854.42" sn="28.7957" a="31.613" fwhm="0.0148639" res="19188.8" algo="Sum"/><pk mz="285.27962593" i="778.611" sn="12.0881" a="12.7506" fwhm="0.0188869" res="15104.6" algo="Sum"/><pk mz="285.29621543" i="642.752" sn="9.97888" a="9.71765" fwhm="0.0158305" res="18021.9" algo="Sum"/><pk mz="285.33413289" i="2457.95" sn="38.1574" a="40.017" fwhm="0.0152047" res="18766.2" algo="Sum"/><pk mz="285.98806045" i="595.627" sn="9.15654" a="12.476" fwhm="0.0192812" res="14832.5" algo="Sum"/><pk mz="286.16811992" i="492.6" sn="7.55343" a="14.5716" fwhm="0.0222685" res="12850.8" algo="Sum"/><pk mz="286.22368676" i="482.155" sn="7.39324" a="8.54986" fwhm="0.0161957" res="17672.9" algo="Sum"/><pk mz="286.77135310" i="1457.2" sn="22.2145" a="21.8648" fwhm="0.0136985" res="20934.5" algo="Sum"/><pk mz="286.90679469" i="795.539" sn="12.0773" a="12.1674" fwhm="0.0139896" res="20508.5" algo="Sum"/><pk mz="286.95149966" i="5116.83" sn="77.6231" a="91.0223" fwhm="0.014432" res="19883" algo="Sum"/><pk mz="287.01158161" i="635.491" sn="9.63838" a="14.5429" fwhm="0.0192011" res="14947.6" algo="Sum"/><pk mz="287.05653373" i="830.102" sn="12.5907" a="22.7765" fwhm="0.0265428" res="10814.8" algo="Sum"/><pk mz="287.09990065" i="668.617" sn="10.1422" a="16.6151" fwhm="0.0294755" res="9740.3" algo="Sum"/><pk mz="287.16187852" i="918.395" sn="13.931" a="18.5643" fwhm="0.0185149" res="15509.8" algo="Sum"/><pk mz="287.19757656" i="1120.26" sn="16.9933" a="20.4693" fwhm="0.0165782" res="17323.8" algo="Sum"/><pk mz="287.23656317" i="3131.9" sn="47.508" a="51.4268" fwhm="0.0146518" res="19604.2" algo="Sum"/><pk mz="287.93900958" i="762.67" sn="11.4765" a="12.1004" fwhm="0.0147072" res="19578.1" algo="Sum"/><pk mz="288.21691196" i="846.166" sn="12.7242" a="17.2005" fwhm="0.0183117" res="15739.5" algo="Sum"/><pk mz="288.23892483" i="743.293" sn="11.1772" a="14.1553" fwhm="0.0196502" res="14668.5" algo="Sum"/><pk mz="288.28954033" i="2257.27" sn="33.9405" a="37.4466" fwhm="0.0147605" res="19531.2" algo="Sum"/><pk mz="288.76859913" i="1968.65" sn="29.4267" a="32.1407" fwhm="0.0151318" res="19083.5" algo="Sum"/><pk mz="288.92120765" i="2113.76" sn="31.5766" a="37.2891" fwhm="0.0155662" res="18560.8" algo="Sum"/><pk mz="288.95025239" i="533.031" sn="7.96276" a="9.43768" fwhm="0.0177506" res="16278.3" algo="Sum"/><pk mz="289.15504858" i="661.405" sn="9.87519" a="7.98507" fwhm="0.0134126" res="21558.5" algo="Sum"/><pk mz="289.17773061" i="1274.69" sn="19.0319" a="24.245" fwhm="0.0166555" res="17362.3" algo="Sum"/><pk mz="289.21526902" i="905.196" sn="13.5148" a="16.3792" fwhm="0.0169532" res="17059.6" algo="Sum"/><pk mz="289.25187822" i="1234.58" sn="18.432" a="20.903" fwhm="0.0153044" res="18899.9" algo="Sum"/><pk mz="289.29203110" i="516.189" sn="7.70575" a="9.34426" fwhm="0.0166782" res="17345.6" algo="Sum"/><pk mz="290.76590186" i="1099.94" sn="16.2923" a="18.3477" fwhm="0.014319" res="20306.3" algo="Sum"/><pk mz="290.85529374" i="1888.8" sn="27.9747" a="32.0962" fwhm="0.0149651" res="19435.6" algo="Sum"/><pk mz="290.95516667" i="563.702" sn="8.34892" a="16.7766" fwhm="0.0312438" res="9312.42" algo="Sum"/><pk mz="291.11978137" i="1174.36" sn="17.386" a="22.1347" fwhm="0.0151648" res="19197" algo="Sum"/><pk mz="291.15647020" i="749.239" sn="11.0929" a="15.323" fwhm="0.0219343" res="13274" algo="Sum"/><pk mz="291.19459965" i="3072.02" sn="45.4831" a="50.714" fwhm="0.014852" res="19606.4" algo="Sum"/><pk mz="291.23000634" i="1387.93" sn="20.5492" a="22.0848" fwhm="0.0145029" res="20080.8" algo="Sum"/><pk mz="291.26574895" i="1335.69" sn="19.7757" a="21.9067" fwhm="0.0151029" res="19285.5" algo="Sum"/><pk mz="292.19881775" i="610.004" sn="8.98289" a="12.3193" fwhm="0.0175208" res="16677.3" algo="Sum"/><pk mz="292.85197347" i="1419.66" sn="20.8069" a="22.7987" fwhm="0.0148051" res="19780.5" algo="Sum"/><pk mz="292.89624785" i="1068.91" sn="15.6658" a="20.4675" fwhm="0.0162054" res="18074" algo="Sum"/><pk mz="292.94175440" i="499.5" sn="7.32066" a="10.131" fwhm="0.0239339" res="12239.6" algo="Sum"/><pk mz="293.02121483" i="539.452" sn="7.89615" a="14.1047" fwhm="0.0202599" res="14463.1" algo="Sum"/><pk mz="293.09771225" i="45023.6" sn="657.785" a="687.009" fwhm="0.0138712" res="21129.9" algo="Sum"/><pk mz="293.17258688" i="1319.07" sn="19.2394" a="31.6604" fwhm="0.0217716" res="13465.8" algo="Sum"/><pk mz="293.20860120" i="1857.99" sn="27.0902" a="32.8635" fwhm="0.015967" res="18363.5" algo="Sum"/><pk mz="293.24518404" i="1368.97" sn="19.9602" a="24.4628" fwhm="0.0159028" res="18439.9" algo="Sum"/><pk mz="294.10098466" i="5385.09" sn="77.985" a="87.2887" fwhm="0.0145638" res="20193.9" algo="Sum"/><pk mz="294.21246398" i="518.622" sn="7.5096" a="10.8238" fwhm="0.0168163" res="17495.7" algo="Sum"/><pk mz="294.86531606" i="740.392" sn="10.6424" a="11.8994" fwhm="0.0192291" res="15334.3" algo="Sum"/><pk mz="294.89417092" i="536.368" sn="7.70277" a="9.27292" fwhm="0.0157586" res="18713.2" algo="Sum"/><pk mz="294.93877823" i="2393.83" sn="34.3256" a="40.4273" fwhm="0.0148044" res="19922.3" algo="Sum"/><pk mz="295.10220148" i="1460.43" sn="20.8557" a="30.7704" fwhm="0.0186795" res="15798.2" algo="Sum"/><pk mz="295.13012460" i="480.302" sn="6.85889" a="7.69506" fwhm="0.0184511" res="15995.3" algo="Sum"/><pk mz="295.16492438" i="872.486" sn="12.4556" a="10.5821" fwhm="0.0135513" res="21781.4" algo="Sum"/><pk mz="295.18807898" i="2974.85" sn="42.4715" a="59.7888" fwhm="0.0191729" res="15396.1" algo="Sum"/><pk mz="295.22431047" i="4673.49" sn="66.7261" a="82.5169" fwhm="0.0153384" res="19247.3" algo="Sum"/><pk mz="296.15179872" i="572.789" sn="8.10997" a="14.5986" fwhm="0.0191157" res="15492.6" algo="Sum"/><pk mz="296.19223636" i="630.477" sn="8.92676" a="12.0933" fwhm="0.0216813" res="13661.2" algo="Sum"/><pk mz="296.22192981" i="1920.12" sn="27.1873" a="42.9667" fwhm="0.0199309" res="14862.5" algo="Sum"/><pk mz="296.80026135" i="864.388" sn="12.1153" a="14.6965" fwhm="0.0131152" res="22630.3" algo="Sum"/><pk mz="297.12860689" i="573.719" sn="8.01418" a="11.2205" fwhm="0.0283527" res="10479.7" algo="Sum"/><pk mz="297.14573227" i="672.325" sn="9.3924" a="9.49706" fwhm="0.0188092" res="15797.9" algo="Sum"/><pk mz="297.16981132" i="1056.24" sn="14.7571" a="16.1404" fwhm="0.019537" res="15210.6" algo="Sum"/><pk mz="297.18131560" i="1091.47" sn="15.2502" a="18.9923" fwhm="0.0205032" res="14494.4" algo="Sum"/><pk mz="297.22119090" i="931.299" sn="13.0123" a="21.3911" fwhm="0.0208096" res="14282.9" algo="Sum"/><pk mz="297.23816783" i="814.181" sn="11.3759" a="13.8972" fwhm="0.0158763" res="18722.1" algo="Sum"/><pk mz="298.17596221" i="545.332" sn="7.56924" a="15.3663" fwhm="0.0259112" res="11507.6" algo="Sum"/><pk mz="298.34670122" i="2178.57" sn="30.2246" a="35.4178" fwhm="0.015053" res="19819.8" algo="Sum"/><pk mz="298.79764257" i="829.74" sn="11.4402" a="15.3588" fwhm="0.0155407" res="19226.7" algo="Sum"/><pk mz="298.92543217" i="501.834" sn="6.91416" a="8.67275" fwhm="0.0155629" res="19207.6" algo="Sum"/><pk mz="299.11005512" i="1850.29" sn="25.4769" a="39.8816" fwhm="0.0177566" res="16845" algo="Sum"/><pk mz="299.16138906" i="3928.56" sn="54.0928" a="81.6126" fwhm="0.0169369" res="17663.3" algo="Sum"/><pk mz="299.19659699" i="4258.03" sn="58.6272" a="79.3109" fwhm="0.0162926" res="18363.9" algo="Sum"/><pk mz="299.35014475" i="546.392" sn="7.51802" a="8.82242" fwhm="0.0145786" res="20533.6" algo="Sum"/><pk mz="300.00453975" i="688.765" sn="9.44981" a="11.9861" fwhm="0.0138435" res="21671.1" algo="Sum"/><pk mz="300.16489378" i="843.245" sn="11.5621" a="17.9993" fwhm="0.0171312" res="17521.6" algo="Sum"/><pk mz="300.20024572" i="860.436" sn="11.7961" a="17.6305" fwhm="0.0187558" res="16005.7" algo="Sum"/><pk mz="300.22998239" i="591.614" sn="8.10236" a="11.6376" fwhm="0.018106" res="16581.8" algo="Sum"/><pk mz="300.88366017" i="1681.02" sn="22.8238" a="29.0537" fwhm="0.0146826" res="20492.6" algo="Sum"/><pk mz="300.98588102" i="779.983" sn="10.5901" a="25.8479" fwhm="0.0307969" res="9773.25" algo="Sum"/><pk mz="301.04129927" i="945.037" sn="12.8304" a="18.4516" fwhm="0.0183841" res="16375.1" algo="Sum"/><pk mz="301.06528564" i="654.993" sn="8.89255" a="15.398" fwhm="0.0258879" res="11629.6" algo="Sum"/><pk mz="301.14122990" i="255097" sn="3455.9" a="3330.59" fwhm="0.0117023" res="25733.4" algo="Sum"/><pk mz="301.21178357" i="11303.7" sn="152.788" a="206.027" fwhm="0.0165916" res="18154.5" algo="Sum"/><pk mz="302.14418470" i="42086.4" sn="561.274" a="650.433" fwhm="0.0142146" res="21255.9" algo="Sum"/><pk mz="302.21512840" i="2508.26" sn="33.415" a="44.9688" fwhm="0.0161425" res="18721.7" algo="Sum"/><pk mz="302.24490444" i="5258.53" sn="70.0536" a="90.1938" fwhm="0.0151797" res="19911.2" algo="Sum"/><pk mz="302.88100034" i="645.382" sn="8.55279" a="12.4888" fwhm="0.0159723" res="18962.9" algo="Sum"/><pk mz="302.92618226" i="828.943" sn="10.969" a="17.8937" fwhm="0.0171501" res="17663.2" algo="Sum"/><pk mz="302.97021153" i="607.738" sn="8.03085" a="12.0883" fwhm="0.022454" res="13492.9" algo="Sum"/><pk mz="303.06120794" i="709.088" sn="9.34284" a="20.297" fwhm="0.0223221" res="13576.7" algo="Sum"/><pk mz="303.14691559" i="5648.42" sn="74.3147" a="105.822" fwhm="0.0164608" res="18416.3" algo="Sum"/><pk mz="303.19268767" i="2227.59" sn="29.3092" a="42.1188" fwhm="0.0164155" res="18469.9" algo="Sum"/><pk mz="303.22937082" i="9336.24" sn="122.839" a="178.158" fwhm="0.0161392" res="18788.3" algo="Sum"/><pk mz="304.15062306" i="702.642" sn="9.16422" a="17.0773" fwhm="0.0198723" res="15305.3" algo="Sum"/><pk mz="304.19776081" i="565.476" sn="7.37556" a="9.42614" fwhm="0.0190425" res="15974.6" algo="Sum"/><pk mz="304.23263968" i="1913.8" sn="24.9644" a="39.4869" fwhm="0.0185304" res="16418" algo="Sum"/><pk mz="304.26063297" i="7863.33" sn="102.573" a="135.568" fwhm="0.0153708" res="19794.7" algo="Sum"/><pk mz="304.29911614" i="2173.03" sn="28.3462" a="39.7001" fwhm="0.0161752" res="18812.7" algo="Sum"/><pk mz="304.74270924" i="521.241" sn="6.76354" a="8.41809" fwhm="0.0146231" res="20839.8" algo="Sum"/><pk mz="304.89537472" i="909.828" sn="11.7573" a="17.1784" fwhm="0.0157801" res="19321.6" algo="Sum"/><pk mz="304.97394371" i="527.217" sn="6.80932" a="12.1734" fwhm="0.0174336" res="17493.4" algo="Sum"/><pk mz="305.06459733" i="481.358" sn="6.21521" a="10.9362" fwhm="0.0201866" res="15112.2" algo="Sum"/><pk mz="305.15708085" i="1386.49" sn="17.9021" a="26.759" fwhm="0.0209622" res="14557.5" algo="Sum"/><pk mz="305.16834087" i="1161.03" sn="14.991" a="14.2228" fwhm="0.016967" res="17986" algo="Sum"/><pk mz="305.20971088" i="1207.12" sn="15.5861" a="22.8319" fwhm="0.0187925" res="16241" algo="Sum"/><pk mz="305.24553030" i="8167.73" sn="105.444" a="160.585" fwhm="0.0162135" res="18826.6" algo="Sum"/><pk mz="305.30073048" i="537.677" sn="6.94133" a="8.29096" fwhm="0.0206976" res="14750.5" algo="Sum"/><pk mz="306.24892994" i="1821.11" sn="23.2553" a="31.8314" fwhm="0.0169936" res="18021.4" algo="Sum"/><pk mz="306.27634674" i="3803.15" sn="48.5657" a="68.7177" fwhm="0.0166304" res="18416.6" algo="Sum"/><pk mz="306.82898812" i="626.389" sn="7.9368" a="10.8402" fwhm="0.0148479" res="20664.9" algo="Sum"/><pk mz="306.95739857" i="802.859" sn="10.1681" a="23.1644" fwhm="0.0213776" res="14358.8" algo="Sum"/><pk mz="307.05277018" i="1022.67" sn="12.9496" a="18.4493" fwhm="0.0154464" res="19878.6" algo="Sum"/><pk mz="307.16522923" i="670.098" sn="8.48432" a="9.65852" fwhm="0.0180237" res="17042.3" algo="Sum"/><pk mz="307.20255667" i="1652.64" sn="20.9246" a="37.0852" fwhm="0.0235304" res="13055.6" algo="Sum"/><pk mz="307.22428158" i="1559.2" sn="19.7415" a="26.9103" fwhm="0.0192655" res="15946.9" algo="Sum"/><pk mz="307.26068045" i="2907.8" sn="36.8166" a="54.4996" fwhm="0.0166909" res="18408.8" algo="Sum"/><pk mz="308.26319820" i="764.798" sn="9.62501" a="14.9543" fwhm="0.0166485" res="18516" algo="Sum"/><pk mz="308.82622845" i="493.426" sn="6.16331" a="8.45394" fwhm="0.0158132" res="19529.6" algo="Sum"/><pk mz="308.87814484" i="1677.89" sn="20.9583" a="30.3195" fwhm="0.0158965" res="19430.6" algo="Sum"/><pk mz="308.95369253" i="1044.82" sn="13.0499" a="22.2481" fwhm="0.0174776" res="17677.1" algo="Sum"/><pk mz="309.12888812" i="635.266" sn="7.93158" a="10.9311" fwhm="0.0252683" res="12233.9" algo="Sum"/><pk mz="309.20388431" i="17038.3" sn="212.721" a="391.83" fwhm="0.0182396" res="16952.3" algo="Sum"/><pk mz="309.23706556" i="1915.63" sn="23.9164" a="26.4253" fwhm="0.0127479" res="24257.8" algo="Sum"/><pk mz="309.27622629" i="1189.61" sn="14.8514" a="22.3114" fwhm="0.0161715" res="19124.8" algo="Sum"/><pk mz="310.20749780" i="3094.51" sn="38.307" a="74.4499" fwhm="0.0197408" res="15714" algo="Sum"/><pk mz="310.31017579" i="1212.33" sn="14.9826" a="21.2122" fwhm="0.0155067" res="20011.4" algo="Sum"/><pk mz="310.87552343" i="1449.54" sn="17.8482" a="26.6458" fwhm="0.0164479" res="18900.7" algo="Sum"/><pk mz="310.91265006" i="1774.21" sn="21.8458" a="30.7273" fwhm="0.0156272" res="19895.6" algo="Sum"/><pk mz="311.12606323" i="569.781" sn="7.00086" a="11.6711" fwhm="0.0240088" res="12958.8" algo="Sum"/><pk mz="311.16130515" i="861.219" sn="10.5774" a="19.5984" fwhm="0.0234982" res="13241.9" algo="Sum"/><pk mz="311.19871583" i="1978.59" sn="24.2912" a="46.1018" fwhm="0.0235071" res="13238.5" algo="Sum"/><pk mz="311.23141120" i="2240.55" sn="27.5023" a="44.9134" fwhm="0.0236915" res="13136.8" algo="Sum"/><pk mz="311.29414648" i="667.823" sn="8.19688" a="14.2011" fwhm="0.0199338" res="15616.4" algo="Sum"/><pk mz="311.33015548" i="535.504" sn="6.57243" a="11.2928" fwhm="0.0204264" res="15241.5" algo="Sum"/><pk mz="312.19681358" i="744.898" sn="9.08117" a="17.3492" fwhm="0.0232005" res="13456.5" algo="Sum"/><pk mz="312.22021127" i="511.496" sn="6.23573" a="7.97918" fwhm="0.020906" res="14934.5" algo="Sum"/><pk mz="312.23650313" i="498.212" sn="6.07379" a="9.09965" fwhm="0.0211852" res="14738.4" algo="Sum"/><pk mz="312.32640251" i="629.725" sn="7.67565" a="11.1405" fwhm="0.0161994" res="19280.1" algo="Sum"/><pk mz="312.36187832" i="627.242" sn="7.64491" a="10.1019" fwhm="0.0154152" res="20263.3" algo="Sum"/><pk mz="312.78167298" i="1029.15" sn="12.496" a="20.3666" fwhm="0.0175048" res="17868.3" algo="Sum"/><pk mz="312.87253141" i="519.298" sn="6.28624" a="11.4129" fwhm="0.0189128" res="16542.9" algo="Sum"/><pk mz="313.14099734" i="518.567" sn="6.24462" a="12.4722" fwhm="0.0272824" res="11477.8" algo="Sum"/><pk mz="313.17670625" i="1455.2" sn="17.5247" a="26.244" fwhm="0.0238882" res="13110.1" algo="Sum"/><pk mz="313.21350715" i="3687.87" sn="44.4077" a="74.3263" fwhm="0.016619" res="18846.7" algo="Sum"/><pk mz="313.24875909" i="691.688" sn="8.32911" a="13.0975" fwhm="0.0236417" res="13249.9" algo="Sum"/><pk mz="314.23090199" i="1443.34" sn="17.2593" a="29.518" fwhm="0.0216241" res="14531.5" algo="Sum"/><pk mz="314.77856233" i="1546.17" sn="18.3265" a="29.1344" fwhm="0.0169575" res="18562.8" algo="Sum"/><pk mz="315.00394005" i="823.997" sn="9.74042" a="18.0689" fwhm="0.0175878" res="17910.4" algo="Sum"/><pk mz="315.07961537" i="48647.1" sn="575.133" a="809.329" fwhm="0.0148411" res="21230.2" algo="Sum"/><pk mz="315.13431759" i="1625.44" sn="19.2226" a="33.2889" fwhm="0.0195357" res="16131.2" algo="Sum"/><pk mz="315.15861919" i="1274.25" sn="15.0708" a="20.2851" fwhm="0.0210041" res="15004.7" algo="Sum"/><pk mz="315.19280136" i="49388.6" sn="584.208" a="824.66" fwhm="0.0150201" res="20984.7" algo="Sum"/><pk mz="315.22876051" i="3591.85" sn="42.4878" a="63.6859" fwhm="0.0191803" res="16435.1" algo="Sum"/><pk mz="316.08271316" i="5691.67" sn="66.723" a="101.917" fwhm="0.0165369" res="19113.8" algo="Sum"/><pk mz="316.11116671" i="2643.35" sn="30.9846" a="52.2533" fwhm="0.0184202" res="17161.1" algo="Sum"/><pk mz="316.13699416" i="656.815" sn="7.69899" a="9.92479" fwhm="0.0166582" res="18977.9" algo="Sum"/><pk mz="316.19603642" i="10052.2" sn="117.828" a="174.761" fwhm="0.0156267" res="20234.3" algo="Sum"/><pk mz="316.24695931" i="2089.48" sn="24.4923" a="51.5547" fwhm="0.0237171" res="13334.2" algo="Sum"/><pk mz="316.32055004" i="1468.66" sn="17.2091" a="25.7562" fwhm="0.0153595" res="20594.5" algo="Sum"/><pk mz="316.77600231" i="1091.86" sn="12.6939" a="20.5704" fwhm="0.015409" res="20557.9" algo="Sum"/><pk mz="316.85849613" i="495.802" sn="5.76415" a="10.2605" fwhm="0.0173251" res="18289" algo="Sum"/><pk mz="316.98493036" i="958.734" sn="11.1439" a="21.6221" fwhm="0.0204148" res="15527.2" algo="Sum"/><pk mz="317.01891237" i="526.689" sn="6.1222" a="13.1133" fwhm="0.0236345" res="13413.4" algo="Sum"/><pk mz="317.08484049" i="1141.72" sn="13.2713" a="18.6739" fwhm="0.0196785" res="16113.2" algo="Sum"/><pk mz="317.11458817" i="29195.3" sn="339.365" a="495.939" fwhm="0.0148504" res="21353.9" algo="Sum"/><pk mz="317.20577985" i="2754.17" sn="32.0112" a="73.2081" fwhm="0.0298643" res="10621.6" algo="Sum"/><pk mz="317.24588157" i="2270.32" sn="26.3885" a="42.6471" fwhm="0.0172033" res="18440.9" algo="Sum"/><pk mz="317.28139554" i="580.206" sn="6.74382" a="10.6857" fwhm="0.016793" res="18893.7" algo="Sum"/><pk mz="318.11802877" i="5363.85" sn="61.9929" a="92.5472" fwhm="0.0154355" res="20609.5" algo="Sum"/><pk mz="318.16673879" i="763.982" sn="8.82885" a="17.0578" fwhm="0.0245866" res="12940.6" algo="Sum"/><pk mz="318.21627095" i="1071.61" sn="12.3765" a="24.2229" fwhm="0.0228038" res="13954.6" algo="Sum"/><pk mz="318.24367645" i="1002.1" sn="11.5707" a="22.4886" fwhm="0.0237523" res="13398.5" algo="Sum"/><pk mz="318.90713272" i="773.856" sn="8.86782" a="16.251" fwhm="0.0172988" res="18435.2" algo="Sum"/><pk mz="318.97052851" i="1089.58" sn="12.4857" a="32.1676" fwhm="0.0259375" res="12297.7" algo="Sum"/><pk mz="319.03965168" i="2252.67" sn="25.8139" a="47.8201" fwhm="0.0171031" res="18653.9" algo="Sum"/><pk mz="319.11458051" i="2685.65" sn="30.7366" a="54.505" fwhm="0.0180374" res="17691.9" algo="Sum"/><pk mz="319.15186191" i="1597.77" sn="18.2708" a="41.6226" fwhm="0.0243826" res="13089.3" algo="Sum"/><pk mz="319.19363652" i="826.338" sn="9.44341" a="18.7096" fwhm="0.031707" res="10067" algo="Sum"/><pk mz="319.22466076" i="4303.51" sn="49.1317" a="81.4646" fwhm="0.0164777" res="19373.1" algo="Sum"/><pk mz="319.26010858" i="1555.75" sn="17.7406" a="28.3527" fwhm="0.0169144" res="18875.1" algo="Sum"/><pk mz="319.29680724" i="1661.52" sn="18.9273" a="29.5619" fwhm="0.016072" res="19866.7" algo="Sum"/><pk mz="320.12872044" i="739.571" sn="8.37153" a="21.3575" fwhm="0.0329061" res="9728.54" algo="Sum"/><pk mz="320.23198229" i="1480.15" sn="16.7273" a="34.7685" fwhm="0.0198545" res="16128.9" algo="Sum"/><pk mz="320.25782421" i="588.166" sn="6.64533" a="11.092" fwhm="0.0217194" res="14745.3" algo="Sum"/><pk mz="320.29898777" i="464.361" sn="5.24671" a="8.32589" fwhm="0.0160461" res="19961.2" algo="Sum"/><pk mz="320.90420311" i="525.187" sn="5.91767" a="9.77409" fwhm="0.0161049" res="19925.9" algo="Sum"/><pk mz="320.96550111" i="727.436" sn="8.18363" a="15.1005" fwhm="0.0226567" res="14166.5" algo="Sum"/><pk mz="321.03645282" i="477.066" sn="5.35772" a="9.53706" fwhm="0.0165137" res="19440.6" algo="Sum"/><pk mz="321.13171299" i="883.58" sn="9.90296" a="23.7886" fwhm="0.0246332" res="13036.5" algo="Sum"/><pk mz="321.18066702" i="2298.68" sn="25.7657" a="58.9271" fwhm="0.0246269" res="13041.9" algo="Sum"/><pk mz="321.23862125" i="4051.14" sn="45.405" a="82.8275" fwhm="0.0199436" res="16107.3" algo="Sum"/><pk mz="321.27562056" i="835.815" sn="9.36778" a="14.7942" fwhm="0.0160895" res="19968.1" algo="Sum"/><pk mz="321.31499511" i="1438.78" sn="16.1249" a="27.9104" fwhm="0.0176382" res="18217" algo="Sum"/><pk mz="322.18433092" i="677.388" sn="7.52571" a="17.8541" fwhm="0.0239309" res="13463.1" algo="Sum"/><pk mz="322.24394648" i="1042.39" sn="11.5825" a="34.1955" fwhm="0.0305001" res="10565.3" algo="Sum"/><pk mz="322.81060066" i="1405.86" sn="15.5536" a="26.3934" fwhm="0.0162106" res="19913.5" algo="Sum"/><pk mz="322.93039485" i="592.838" sn="6.5422" a="16.0112" fwhm="0.0238806" res="13522.7" algo="Sum"/><pk mz="323.02480142" i="588.955" sn="6.4986" a="13.285" fwhm="0.019931" res="16207.2" algo="Sum"/><pk mz="323.16110393" i="655.681" sn="7.23404" a="14.7013" fwhm="0.0265359" res="12178.3" algo="Sum"/><pk mz="323.19744690" i="5550.28" sn="61.2355" a="124.875" fwhm="0.0181636" res="17793.7" algo="Sum"/><pk mz="323.23005431" i="1521.49" sn="16.7864" a="33.6145" fwhm="0.031907" res="10130.4" algo="Sum"/><pk mz="323.25422803" i="1612.08" sn="17.787" a="31.6931" fwhm="0.0232592" res="13897.9" algo="Sum"/><pk mz="323.29154770" i="590.021" sn="6.51042" a="11.223" fwhm="0.0167024" res="19356" algo="Sum"/><pk mz="324.20142130" i="1433.47" sn="15.6782" a="32.6819" fwhm="0.0180299" res="17981.3" algo="Sum"/><pk mz="324.23155172" i="468.416" sn="5.12378" a="9.85563" fwhm="0.0313926" res="10328.3" algo="Sum"/><pk mz="324.80796993" i="1778.01" sn="19.3211" a="31.1134" fwhm="0.016066" res="20217.1" algo="Sum"/><pk mz="324.85253327" i="1177.2" sn="12.7898" a="22.3977" fwhm="0.016337" res="19884.5" algo="Sum"/><pk mz="324.92777065" i="547.318" sn="5.94488" a="13.6141" fwhm="0.0209751" res="15491.1" algo="Sum"/><pk mz="325.17788006" i="2362.26" sn="25.6414" a="52.4874" fwhm="0.0238559" res="13630.9" algo="Sum"/><pk mz="325.21275383" i="28594.8" sn="310.386" a="549.093" fwhm="0.0158957" res="20459.1" algo="Sum"/><pk mz="325.26975611" i="742.857" sn="8.06342" a="14.6283" fwhm="0.0222955" res="14589" algo="Sum"/><pk mz="326.18200025" i="545.74" sn="5.89397" a="11.1059" fwhm="0.0248281" res="13137.6" algo="Sum"/><pk mz="326.21622511" i="6078.31" sn="65.6455" a="124.453" fwhm="0.0167388" res="19488.7" algo="Sum"/><pk mz="326.37720717" i="658.372" sn="7.09328" a="12.4408" fwhm="0.0165298" res="19744.7" algo="Sum"/><pk mz="326.80543326" i="863.414" sn="9.28457" a="19.5292" fwhm="0.020056" res="16294.6" algo="Sum"/><pk mz="326.84944196" i="1238.12" sn="13.3126" a="22.3844" fwhm="0.0163286" res="20016.9" algo="Sum"/><pk mz="326.88672945" i="564.884" sn="6.07364" a="11.3277" fwhm="0.0169776" res="19254" algo="Sum"/><pk mz="327.01451249" i="1586.09" sn="17.0447" a="29.9368" fwhm="0.0167481" res="19525.5" algo="Sum"/><pk mz="327.05128776" i="700.765" sn="7.53032" a="13.5458" fwhm="0.016117" res="20292.3" algo="Sum"/><pk mz="327.19568560" i="8589.33" sn="92.2606" a="170.939" fwhm="0.0182982" res="17881.3" algo="Sum"/><pk mz="327.22871465" i="57322.5" sn="615.718" a="1007.54" fwhm="0.0156651" res="20889.1" algo="Sum"/><pk mz="328.19873880" i="1757.05" sn="18.7649" a="37.7453" fwhm="0.0193395" res="16970.4" algo="Sum"/><pk mz="328.23210886" i="12341.2" sn="131.686" a="232.598" fwhm="0.016785" res="19555.1" algo="Sum"/><pk mz="328.75554226" i="917.013" sn="9.73835" a="15.7604" fwhm="0.0144372" res="22771.5" algo="Sum"/><pk mz="328.84663249" i="468.889" sn="4.97943" a="9.99648" fwhm="0.0200758" res="16380.2" algo="Sum"/><pk mz="328.93525324" i="616.114" sn="6.54291" a="11.1373" fwhm="0.0179626" res="18312.3" algo="Sum"/><pk mz="328.99893325" i="804.562" sn="8.5437" a="17.8781" fwhm="0.0196926" res="16706.8" algo="Sum"/><pk mz="329.17684947" i="2279.76" sn="24.0924" a="50.3982" fwhm="0.0263528" res="12491.1" algo="Sum"/><pk mz="329.21013175" i="9408.13" sn="99.3186" a="180.485" fwhm="0.0183029" res="17986.8" algo="Sum"/><pk mz="329.24333583" i="15865" sn="167.321" a="300.166" fwhm="0.0168284" res="19564.8" algo="Sum"/><pk mz="330.17976458" i="546.477" sn="5.71519" a="11.1417" fwhm="0.0218442" res="15115.2" algo="Sum"/><pk mz="330.21314025" i="2022.73" sn="21.1532" a="40.8561" fwhm="0.0190076" res="17372.6" algo="Sum"/><pk mz="330.24641321" i="3795.94" sn="39.6969" a="83.2786" fwhm="0.0178389" res="18512.7" algo="Sum"/><pk mz="330.75295896" i="1453.12" sn="15.1494" a="25.4392" fwhm="0.0157152" res="21046.7" algo="Sum"/><pk mz="331.04800909" i="15211" sn="157.334" a="330.082" fwhm="0.0200127" res="16541.9" algo="Sum"/><pk mz="331.18736418" i="42959.6" sn="444.138" a="752.414" fwhm="0.0158117" res="20945.7" algo="Sum"/><pk mz="331.22252257" i="3855.61" sn="39.8668" a="75.6071" fwhm="0.0235808" res="14046.3" algo="Sum"/><pk mz="331.25941500" i="2393.2" sn="24.7514" a="50.9786" fwhm="0.0191607" res="17288.5" algo="Sum"/><pk mz="332.05108448" i="1807.64" sn="18.5528" a="41.6988" fwhm="0.0214083" res="15510.4" algo="Sum"/><pk mz="332.08488848" i="1088.65" sn="11.1734" a="21.0202" fwhm="0.0180758" res="18371.8" algo="Sum"/><pk mz="332.19071102" i="8249.51" sn="84.665" a="150.427" fwhm="0.0173235" res="19175.7" algo="Sum"/><pk mz="332.22741958" i="980.456" sn="10.0625" a="24.4146" fwhm="0.0221646" res="14989.1" algo="Sum"/><pk mz="332.26214119" i="646.419" sn="6.63508" a="11.0403" fwhm="0.0237575" res="13985.6" algo="Sum"/><pk mz="332.29215147" i="2906.88" sn="29.84" a="53.8154" fwhm="0.0166376" res="19972.3" algo="Sum"/><pk mz="332.32953890" i="770.428" sn="7.90791" a="16.2065" fwhm="0.020001" res="16615.7" algo="Sum"/><pk mz="332.75031034" i="955.749" sn="9.76418" a="19.0665" fwhm="0.0170249" res="19544.9" algo="Sum"/><pk mz="332.83973598" i="2208.81" sn="22.4969" a="42.2714" fwhm="0.0163636" res="20340.2" algo="Sum"/><pk mz="332.95437521" i="789.506" sn="8.03019" a="25.9952" fwhm="0.0310773" res="10713.7" algo="Sum"/><pk mz="333.05133506" i="947.082" sn="9.63111" a="22.2776" fwhm="0.0204347" res="16298.4" algo="Sum"/><pk mz="333.16654459" i="2342.86" sn="23.8213" a="52.5055" fwhm="0.0237074" res="14053.3" algo="Sum"/><pk mz="333.19858232" i="1853.13" sn="18.8355" a="52.2439" fwhm="0.0345958" res="9631.18" algo="Sum"/><pk mz="333.24033586" i="1471.56" sn="14.9568" a="32.0873" fwhm="0.0202478" res="16458.1" algo="Sum"/><pk mz="333.27605966" i="1484.76" sn="15.0942" a="33.4581" fwhm="0.0261474" res="12746.1" algo="Sum"/><pk mz="333.31147043" i="1355.82" sn="13.7837" a="29.6327" fwhm="0.0201185" res="16567.4" algo="Sum"/><pk mz="334.16976337" i="506.253" sn="5.10408" a="12.1019" fwhm="0.0287528" res="11622.2" algo="Sum"/><pk mz="334.20994935" i="515.085" sn="5.19313" a="15.5492" fwhm="0.0362461" res="9220.58" algo="Sum"/><pk mz="334.27764403" i="527.026" sn="5.31352" a="10.9945" fwhm="0.021142" res="15811.1" algo="Sum"/><pk mz="334.30973614" i="854.903" sn="8.6192" a="19.0602" fwhm="0.0206171" res="16215.2" algo="Sum"/><pk mz="334.83668133" i="2238.69" sn="22.4452" a="38.8163" fwhm="0.015142" res="22113.1" algo="Sum"/><pk mz="334.88100517" i="568.419" sn="5.69756" a="11.077" fwhm="0.0166018" res="20171.4" algo="Sum"/><pk mz="334.94462950" i="482.985" sn="4.84072" a="18.2027" fwhm="0.033512" res="9994.76" algo="Sum"/><pk mz="335.01351613" i="706.438" sn="7.08044" a="17.8036" fwhm="0.0199235" res="16815" algo="Sum"/><pk mz="335.12526981" i="844.627" sn="8.46466" a="19.6602" fwhm="0.025186" res="13306" algo="Sum"/><pk mz="335.16094892" i="829.272" sn="8.3101" a="24.3794" fwhm="0.042873" res="7817.54" algo="Sum"/><pk mz="335.21998392" i="1707.62" sn="17.112" a="37.7573" fwhm="0.0209101" res="16031.5" algo="Sum"/><pk mz="335.25494659" i="1406.31" sn="14.0926" a="28.1978" fwhm="0.0192909" res="17378.9" algo="Sum"/><pk mz="335.29171073" i="1912.15" sn="19.1605" a="37.4974" fwhm="0.0179216" res="18708.8" algo="Sum"/><pk mz="336.32614993" i="553.272" sn="5.51632" a="11.549" fwhm="0.0184399" res="18239.1" algo="Sum"/><pk mz="336.83462554" i="717.564" sn="7.11928" a="18.1457" fwhm="0.0207014" res="16271.1" algo="Sum"/><pk mz="337.06134197" i="30828.2" sn="305.856" a="563.737" fwhm="0.0161433" res="20879.3" algo="Sum"/><pk mz="337.11167974" i="542.853" sn="5.38592" a="14.8298" fwhm="0.0398262" res="8464.57" algo="Sum"/><pk mz="337.17658467" i="2811.04" sn="27.8898" a="62.6745" fwhm="0.0186676" res="18062.1" algo="Sum"/><pk mz="337.21241563" i="1575.24" sn="15.6205" a="31.3823" fwhm="0.0265517" res="12700.2" algo="Sum"/><pk mz="337.23425653" i="1615.78" sn="16.0116" a="33.8605" fwhm="0.0230941" res="14602.6" algo="Sum"/><pk mz="337.27121551" i="2074.69" sn="20.5408" a="38.3385" fwhm="0.0172857" res="19511.5" algo="Sum"/><pk mz="337.30718542" i="6564.68" sn="64.9338" a="125.262" fwhm="0.016503" res="20439.1" algo="Sum"/><pk mz="338.06452648" i="3841.09" sn="37.8591" a="75.5106" fwhm="0.0170527" res="19824.6" algo="Sum"/><pk mz="338.18071450" i="668.687" sn="6.56716" a="15.0379" fwhm="0.0244727" res="13818.7" algo="Sum"/><pk mz="338.27599850" i="639.507" sn="6.26596" a="14.7373" fwhm="0.0228099" res="14830.2" algo="Sum"/><pk mz="338.31094049" i="1461.54" sn="14.3162" a="22.0136" fwhm="0.0174156" res="19425.8" algo="Sum"/><pk mz="338.34145999" i="22036.7" sn="215.866" a="398.789" fwhm="0.0163091" res="20745.5" algo="Sum"/><pk mz="338.78503088" i="1253.98" sn="12.2667" a="26.0229" fwhm="0.0171929" res="19705" algo="Sum"/><pk mz="339.03583700" i="1619.09" sn="15.7988" a="39.1099" fwhm="0.0222302" res="15251.1" algo="Sum"/><pk mz="339.06610873" i="874.851" sn="8.5301" a="20.6412" fwhm="0.0229294" res="14787.4" algo="Sum"/><pk mz="339.19257499" i="6091.1" sn="59.2377" a="123.723" fwhm="0.0187298" res="18109.8" algo="Sum"/><pk mz="339.22876680" i="2866.05" sn="27.8714" a="62.055" fwhm="0.0213057" res="15922" algo="Sum"/><pk mz="339.28795218" i="739.049" sn="7.18669" a="16.4484" fwhm="0.0207781" res="16329.1" algo="Sum"/><pk mz="339.34495832" i="5403.45" sn="52.5444" a="107.735" fwhm="0.0173748" res="19530.8" algo="Sum"/><pk mz="340.19544954" i="1441.55" sn="13.9177" a="30.8086" fwhm="0.0217231" res="15660.6" algo="Sum"/><pk mz="340.23300205" i="757.985" sn="7.31959" a="14.6255" fwhm="0.0282561" res="12041" algo="Sum"/><pk mz="340.25617883" i="992.906" sn="9.58825" a="22.6916" fwhm="0.0261764" res="12998.6" algo="Sum"/><pk mz="340.34983522" i="828.827" sn="8.00611" a="19.0295" fwhm="0.0216735" res="15703.5" algo="Sum"/><pk mz="340.78194299" i="1710.91" sn="16.4746" a="32.8084" fwhm="0.0172755" res="19726.3" algo="Sum"/><pk mz="341.20781490" i="19281.2" sn="184.523" a="359.244" fwhm="0.017633" res="19350.5" algo="Sum"/><pk mz="341.24409903" i="2959.02" sn="28.3156" a="74.4912" fwhm="0.0236507" res="14428.5" algo="Sum"/><pk mz="342.16888706" i="773.617" sn="7.3294" a="16.1821" fwhm="0.0220443" res="15521.9" algo="Sum"/><pk mz="342.21144569" i="4307.22" sn="40.8062" a="82.4701" fwhm="0.0184102" res="18588.1" algo="Sum"/><pk mz="342.24704164" i="1363.26" sn="12.9142" a="23.828" fwhm="0.0214516" res="15954.4" algo="Sum"/><pk mz="342.26117029" i="1431.99" sn="13.565" a="29.2953" fwhm="0.0239439" res="14294.3" algo="Sum"/><pk mz="342.77942017" i="955.151" sn="9.00285" a="19.2953" fwhm="0.0168532" res="20339.2" algo="Sum"/><pk mz="342.86848675" i="3359.32" sn="31.6548" a="67.7525" fwhm="0.017159" res="19981.9" algo="Sum"/><pk mz="342.98814245" i="767.365" sn="7.22841" a="16.25" fwhm="0.0177368" res="19337.6" algo="Sum"/><pk mz="343.19231364" i="57477.9" sn="541.328" a="1211.01" fwhm="0.018952" res="18108.5" algo="Sum"/><pk mz="343.22170607" i="12769.3" sn="120.262" a="215.652" fwhm="0.0162552" res="21114.6" algo="Sum"/><pk mz="343.25927644" i="1390" sn="13.0911" a="30.9181" fwhm="0.0264627" res="12971.5" algo="Sum"/><pk mz="343.29355309" i="570.033" sn="5.36858" a="12.8016" fwhm="0.0251788" res="13634.2" algo="Sum"/><pk mz="344.19567254" i="10755.1" sn="100.535" a="245.483" fwhm="0.0210092" res="16383.1" algo="Sum"/><pk mz="344.22481489" i="3036.15" sn="28.3807" a="55.4119" fwhm="0.0177159" res="19430.2" algo="Sum"/><pk mz="344.27828190" i="966.268" sn="9.03231" a="29.0887" fwhm="0.0271639" res="12674.1" algo="Sum"/><pk mz="344.86534211" i="2268.19" sn="21.0868" a="45.0427" fwhm="0.0169434" res="20354" algo="Sum"/><pk mz="345.20230835" i="8000.22" sn="74.3241" a="210.725" fwhm="0.032791" res="10527.3" algo="Sum"/><pk mz="345.23874251" i="6319.36" sn="58.7085" a="127.54" fwhm="0.0210112" res="16431.2" algo="Sum"/><pk mz="345.27710084" i="505.494" sn="4.69611" a="11.7292" fwhm="0.0280184" res="12323.2" algo="Sum"/><pk mz="345.31280128" i="500.788" sn="4.6515" a="10.8725" fwhm="0.0207594" res="16634" algo="Sum"/><pk mz="346.20674466" i="1777.73" sn="16.4412" a="48.5327" fwhm="0.0333843" res="10370.3" algo="Sum"/><pk mz="346.24221454" i="1481.7" sn="13.7005" a="32.4111" fwhm="0.0234827" res="14744.6" algo="Sum"/><pk mz="346.72709346" i="510.698" sn="4.70084" a="9.33606" fwhm="0.0162944" res="21278.9" algo="Sum"/><pk mz="346.86365929" i="492.189" sn="4.53055" a="17.312" fwhm="0.0274267" res="12646.9" algo="Sum"/><pk mz="347.16168343" i="8599.28" sn="79.0331" a="170.485" fwhm="0.0205095" res="16926.9" algo="Sum"/><pk mz="347.17745879" i="4982.11" sn="45.7655" a="86.0613" fwhm="0.0166703" res="20826.1" algo="Sum"/><pk mz="347.21924793" i="3669.73" sn="33.6689" a="83.3925" fwhm="0.0219429" res="15823.8" algo="Sum"/><pk mz="347.25427281" i="1596.33" sn="14.6297" a="36.9912" fwhm="0.0261978" res="13255.1" algo="Sum"/><pk mz="347.29201068" i="586.551" sn="5.36891" a="12.7392" fwhm="0.02234" res="15545.7" algo="Sum"/><pk mz="347.32773135" i="1481.93" sn="13.5512" a="28.9906" fwhm="0.0175159" res="19829.3" algo="Sum"/><pk mz="348.16511220" i="1839.46" sn="16.7155" a="38.046" fwhm="0.0212135" res="16412.4" algo="Sum"/><pk mz="348.18166799" i="1148.04" sn="10.4287" a="18.7352" fwhm="0.0154445" res="22544.1" algo="Sum"/><pk mz="348.22262372" i="945.806" sn="8.59146" a="20.4684" fwhm="0.019698" res="17678.1" algo="Sum"/><pk mz="348.26317074" i="634.101" sn="5.7576" a="15.9622" fwhm="0.0248966" res="13988.4" algo="Sum"/><pk mz="348.33098010" i="503.098" sn="4.56759" a="8.33018" fwhm="0.0123407" res="28226.1" algo="Sum"/><pk mz="348.81366867" i="2045.2" sn="18.5284" a="38.234" fwhm="0.0161893" res="21545.9" algo="Sum"/><pk mz="348.91810645" i="700.594" sn="6.34257" a="23.187" fwhm="0.0246056" res="14180.4" algo="Sum"/><pk mz="349.05626998" i="1294.47" sn="11.6756" a="26.9221" fwhm="0.0185211" res="18846.4" algo="Sum"/><pk mz="349.12164329" i="585.874" sn="5.27467" a="13.2899" fwhm="0.0250294" res="13948.5" algo="Sum"/><pk mz="349.16306861" i="1206.29" sn="10.8494" a="28.4363" fwhm="0.0218364" res="15989.9" algo="Sum"/><pk mz="349.18205784" i="1371.83" sn="12.3388" a="30.7646" fwhm="0.033163" res="10529.3" algo="Sum"/><pk mz="349.21301757" i="3080.07" sn="27.7038" a="71.0349" fwhm="0.02196" res="15902.2" algo="Sum"/><pk mz="349.27063224" i="1915.29" sn="17.2291" a="39.7789" fwhm="0.0185398" res="18838.9" algo="Sum"/><pk mz="349.30652235" i="517.227" sn="4.65305" a="11.9534" fwhm="0.0248729" res="14043.7" algo="Sum"/><pk mz="350.21717411" i="875.141" sn="7.8261" a="26.0437" fwhm="0.0232223" res="15081.1" algo="Sum"/><pk mz="350.27327124" i="510.732" sn="4.56695" a="13.5872" fwhm="0.023913" res="14647.8" algo="Sum"/><pk mz="350.81070764" i="2078.39" sn="18.4977" a="39.4442" fwhm="0.0172036" res="20391.7" algo="Sum"/><pk mz="350.90999800" i="521.551" sn="4.62612" a="19.4726" fwhm="0.033534" res="10464.3" algo="Sum"/><pk mz="350.98115874" i="652.933" sn="5.78127" a="17.9033" fwhm="0.0231321" res="15172.9" algo="Sum"/><pk mz="351.15730292" i="1056.98" sn="9.35879" a="22.5408" fwhm="0.025351" res="13851.8" algo="Sum"/><pk mz="351.19389889" i="1042.61" sn="9.2332" a="18.6714" fwhm="0.0224498" res="15643.5" algo="Sum"/><pk mz="351.22858170" i="4842.33" sn="42.8831" a="114.27" fwhm="0.0212073" res="16561.7" algo="Sum"/><pk mz="351.28504943" i="925.992" sn="8.19913" a="19.3367" fwhm="0.0229189" res="15327.3" algo="Sum"/><pk mz="351.32273571" i="619.325" sn="5.48332" a="12.8379" fwhm="0.0197212" res="17814.5" algo="Sum"/><pk mz="352.23200197" i="1250.9" sn="11.0052" a="30.846" fwhm="0.0226861" res="15526.3" algo="Sum"/><pk mz="352.32207491" i="482.864" sn="4.248" a="10.9021" fwhm="0.0198424" res="17756" algo="Sum"/><pk mz="352.80906499" i="764.574" sn="6.67876" a="17.9059" fwhm="0.0200356" res="17609.1" algo="Sum"/><pk mz="352.89730671" i="5386.78" sn="47.0193" a="111.107" fwhm="0.0175819" res="20071.6" algo="Sum"/><pk mz="353.03278505" i="12510.2" sn="109.252" a="275.514" fwhm="0.0199811" res="17668.4" algo="Sum"/><pk mz="353.15452840" i="1057.96" sn="9.24085" a="22.2818" fwhm="0.0219643" res="16078.6" algo="Sum"/><pk mz="353.17099757" i="1331.07" sn="11.627" a="31.0085" fwhm="0.0313462" res="11266.8" algo="Sum"/><pk mz="353.20776125" i="1419.7" sn="12.4007" a="36.2306" fwhm="0.0373629" res="9453.43" algo="Sum"/><pk mz="353.24364556" i="2015.92" sn="17.6087" a="41.3266" fwhm="0.0244209" res="14464.8" algo="Sum"/><pk mz="353.26615031" i="2471.63" sn="21.5893" a="64.7686" fwhm="0.0312008" res="11322.3" algo="Sum"/><pk mz="353.98539175" i="1197.4" sn="10.4011" a="25.981" fwhm="0.0183031" res="19340.2" algo="Sum"/><pk mz="354.03652302" i="1576.71" sn="13.6965" a="37.5956" fwhm="0.0212096" res="16692.3" algo="Sum"/><pk mz="354.20840190" i="491.711" sn="4.26932" a="13.6294" fwhm="0.0285335" res="12413.8" algo="Sum"/><pk mz="354.24877181" i="514.69" sn="4.46883" a="12.3683" fwhm="0.032333" res="10956.2" algo="Sum"/><pk mz="354.26918262" i="609.431" sn="5.29143" a="16.0521" fwhm="0.0293309" res="12078.4" algo="Sum"/><pk mz="354.89456760" i="2106.59" sn="18.2332" a="43.4948" fwhm="0.0174192" res="20373.7" algo="Sum"/><pk mz="355.03426537" i="1108.01" sn="9.58683" a="28.028" fwhm="0.0199605" res="17786.8" algo="Sum"/><pk mz="355.06791239" i="549.228" sn="4.75207" a="13.2284" fwhm="0.0278944" res="12729" algo="Sum"/><pk mz="355.12489540" i="875.345" sn="7.57306" a="23.1185" fwhm="0.0250944" res="14151.5" algo="Sum"/><pk mz="355.16846518" i="2103.14" sn="18.1958" a="39.0086" fwhm="0.019684" res="18043.5" algo="Sum"/><pk mz="355.18735889" i="3330.6" sn="28.8182" a="75.8007" fwhm="0.0265984" res="13353.7" algo="Sum"/><pk mz="355.22369403" i="2676.85" sn="23.1624" a="58.9992" fwhm="0.0203711" res="17437.7" algo="Sum"/><pk mz="355.25923855" i="935.838" sn="8.09628" a="22.5422" fwhm="0.0273848" res="12972.9" algo="Sum"/><pk mz="355.27877181" i="640.198" sn="5.53651" a="15.1674" fwhm="0.0231651" res="15336.8" algo="Sum"/><pk mz="355.98122272" i="660.015" sn="5.69015" a="14.6876" fwhm="0.0191304" res="18608.1" algo="Sum"/><pk mz="356.19099110" i="773.275" sn="6.66347" a="17.8322" fwhm="0.0271846" res="13102.7" algo="Sum"/><pk mz="356.22608091" i="827.116" sn="7.12743" a="20.6424" fwhm="0.0241139" res="14772.6" algo="Sum"/><pk mz="356.27978520" i="847.97" sn="7.30374" a="21.2043" fwhm="0.0300328" res="11863" algo="Sum"/><pk mz="356.75600228" i="666.433" sn="5.71058" a="15.576" fwhm="0.0185888" res="19192" algo="Sum"/><pk mz="357.18383104" i="6771.69" sn="57.8464" a="120.515" fwhm="0.0211812" res="16863.3" algo="Sum"/><pk mz="357.20459224" i="11499" sn="98.1968" a="243.891" fwhm="0.021223" res="16831" algo="Sum"/><pk mz="357.23920183" i="4121.78" sn="35.1665" a="82.1889" fwhm="0.0200101" res="17852.9" algo="Sum"/><pk mz="357.27421444" i="620.166" sn="5.28881" a="14.1911" fwhm="0.0261738" res="13650.1" algo="Sum"/><pk mz="358.18680979" i="1549.03" sn="13.1304" a="32.7084" fwhm="0.0212274" res="16873.8" algo="Sum"/><pk mz="358.20767327" i="2464.8" sn="20.8912" a="52.5154" fwhm="0.0244221" res="14667.4" algo="Sum"/><pk mz="358.24246939" i="1040.67" sn="8.81935" a="27.002" fwhm="0.027259" res="13142.2" algo="Sum"/><pk mz="358.30133369" i="1352.58" sn="11.4627" a="42.3443" fwhm="0.0286124" res="12522.6" algo="Sum"/><pk mz="358.84241064" i="2809.26" sn="23.7461" a="56.9026" fwhm="0.0179681" res="19971.1" algo="Sum"/><pk mz="358.97978031" i="98716.1" sn="832.27" a="1728.67" fwhm="0.0156963" res="22870.4" algo="Sum"/><pk mz="359.04308451" i="21103.6" sn="177.658" a="417.941" fwhm="0.01722" res="20850.3" algo="Sum"/><pk mz="359.16554956" i="10150.7" sn="85.4189" a="225.262" fwhm="0.0192418" res="18665.9" algo="Sum"/><pk mz="359.21836961" i="9964.38" sn="83.8509" a="205.622" fwhm="0.0204147" res="17596.1" algo="Sum"/><pk mz="359.25314304" i="1196.31" sn="10.067" a="23.7461" fwhm="0.01811" res="19837.3" algo="Sum"/><pk mz="359.29795259" i="473.799" sn="3.98705" a="11.6139" fwhm="0.0296516" res="12117.3" algo="Sum"/><pk mz="359.32640466" i="526.876" sn="4.43343" a="14.3076" fwhm="0.0269943" res="13311.2" algo="Sum"/><pk mz="359.98193409" i="14042" sn="117.499" a="287.286" fwhm="0.0185776" res="19377.2" algo="Sum"/><pk mz="360.04610358" i="2616.05" sn="21.8694" a="59.8893" fwhm="0.0185228" res="19438" algo="Sum"/><pk mz="360.16962341" i="2161.58" sn="18.0707" a="50.8495" fwhm="0.0212252" res="16968.9" algo="Sum"/><pk mz="360.22193423" i="2231.09" sn="18.6547" a="66.6304" fwhm="0.0222264" res="16206.9" algo="Sum"/><pk mz="360.32340568" i="52050.4" sn="435.272" a="954.821" fwhm="0.0166311" res="21665.7" algo="Sum"/><pk mz="360.83934051" i="1986.92" sn="16.5305" a="44.3012" fwhm="0.0186451" res="19353" algo="Sum"/><pk mz="360.97727269" i="60525.2" sn="502.988" a="1115.96" fwhm="0.0166967" res="21619.7" algo="Sum"/><pk mz="361.04476946" i="799.076" sn="6.64064" a="18.672" fwhm="0.0228783" res="15781.1" algo="Sum"/><pk mz="361.17657380" i="2486.43" sn="20.6633" a="86.7751" fwhm="0.0412227" res="8761.59" algo="Sum"/><pk mz="361.19604985" i="2259.33" sn="18.7759" a="54.2446" fwhm="0.0337291" res="10708.7" algo="Sum"/><pk mz="361.23510356" i="4881.79" sn="40.5691" a="117.506" fwhm="0.0215281" res="16779.7" algo="Sum"/><pk mz="361.27098488" i="1410.04" sn="11.7188" a="26.5746" fwhm="0.0202225" res="17864.8" algo="Sum"/><pk mz="361.32681228" i="12524.4" sn="104.079" a="275.164" fwhm="0.0190298" res="18987.4" algo="Sum"/><pk mz="361.97959689" i="8801.72" sn="72.4945" a="182.478" fwhm="0.0189137" res="19138.5" algo="Sum"/><pk mz="362.19125711" i="1009.02" sn="8.30433" a="27.7235" fwhm="0.0319297" res="11343.4" algo="Sum"/><pk mz="362.24079914" i="8156.5" sn="67.126" a="169.062" fwhm="0.0179887" res="20137.1" algo="Sum"/><pk mz="362.33144087" i="1807" sn="14.8767" a="52.0289" fwhm="0.0225933" res="16037.1" algo="Sum"/><pk mz="362.83772640" i="537.596" sn="4.39398" a="15.7962" fwhm="0.0235857" res="15383.8" algo="Sum"/><pk mz="362.92603519" i="4892.01" sn="39.9762" a="95.719" fwhm="0.0178277" res="20357.4" algo="Sum"/><pk mz="362.97375222" i="9144.65" sn="74.7291" a="184.598" fwhm="0.0182006" res="19942.9" algo="Sum"/><pk mz="363.15770788" i="1884.47" sn="15.3907" a="45.7352" fwhm="0.0247271" res="14686.6" algo="Sum"/><pk mz="363.18876041" i="1320.93" sn="10.7883" a="35.5984" fwhm="0.0352119" res="10314.4" algo="Sum"/><pk mz="363.21417713" i="1294.56" sn="10.5729" a="21.0471" fwhm="0.0225486" res="16108" algo="Sum"/><pk mz="363.24642037" i="2983.46" sn="24.3664" a="83.3755" fwhm="0.0229355" res="15837.7" algo="Sum"/><pk mz="363.28566164" i="515.782" sn="4.21247" a="9.58661" fwhm="0.0249947" res="14534.5" algo="Sum"/><pk mz="363.32356951" i="938.16" sn="7.66211" a="25.0966" fwhm="0.0230217" res="15781.8" algo="Sum"/><pk mz="363.97633571" i="1319.34" sn="10.7289" a="31.8857" fwhm="0.0197098" res="18466.7" algo="Sum"/><pk mz="364.15900489" i="778.532" sn="6.3264" a="19.4928" fwhm="0.0198117" res="18381" algo="Sum"/><pk mz="364.25191645" i="678.457" sn="5.51266" a="20.0313" fwhm="0.0286483" res="12714.6" algo="Sum"/><pk mz="364.78736080" i="806.446" sn="6.52052" a="17.461" fwhm="0.0174788" res="20870.3" algo="Sum"/><pk mz="364.91990359" i="533.973" sn="4.31717" a="16.8289" fwhm="0.0317157" res="11506" algo="Sum"/><pk mz="364.97104623" i="847.129" sn="6.84904" a="24.1309" fwhm="0.0224546" res="16253.7" algo="Sum"/><pk mz="365.01077951" i="508.23" sn="4.10888" a="11.174" fwhm="0.0165034" res="22117.3" algo="Sum"/><pk mz="365.10561770" i="1950.14" sn="15.7613" a="39.7845" fwhm="0.0184626" res="19775.4" algo="Sum"/><pk mz="365.13725796" i="1203.02" sn="9.723" a="25.9779" fwhm="0.0247944" res="14726.6" algo="Sum"/><pk mz="365.20744109" i="2685.48" sn="21.7065" a="59.3899" fwhm="0.0239262" res="15263.9" algo="Sum"/><pk mz="365.24429375" i="1610.2" sn="13.0098" a="34.6101" fwhm="0.0306644" res="11911" algo="Sum"/><pk mz="365.26580624" i="1525.87" sn="12.3209" a="36.2543" fwhm="0.0285459" res="12795.7" algo="Sum"/><pk mz="365.30189993" i="808.689" sn="6.52873" a="16.5212" fwhm="0.0229999" res="15882.8" algo="Sum"/><pk mz="365.33844691" i="1521.77" sn="12.2853" a="32.0518" fwhm="0.0187825" res="19451" algo="Sum"/><pk mz="366.21054148" i="640.819" sn="5.14981" a="23.4661" fwhm="0.0374321" res="9783.32" algo="Sum"/><pk mz="366.24858502" i="604.421" sn="4.85449" a="12.783" fwhm="0.0252976" res="14477.6" algo="Sum"/><pk mz="366.26584185" i="553.676" sn="4.44523" a="13.0668" fwhm="0.0293592" res="12475.3" algo="Sum"/><pk mz="366.37224466" i="509.006" sn="4.0805" a="10.6875" fwhm="0.0194516" res="18835.1" algo="Sum"/><pk mz="366.78428932" i="808.662" sn="6.47392" a="18.77" fwhm="0.0202858" res="18080.8" algo="Sum"/><pk mz="366.91183540" i="677.147" sn="5.42051" a="15.7789" fwhm="0.0217395" res="16877.7" algo="Sum"/><pk mz="366.95173977" i="488.535" sn="3.91068" a="12.1657" fwhm="0.0257381" res="14257.1" algo="Sum"/><pk mz="367.12101908" i="4045.08" sn="32.3503" a="81.1916" fwhm="0.0192483" res="19072.9" algo="Sum"/><pk mz="367.14923655" i="987.656" sn="7.89268" a="22.3933" fwhm="0.030143" res="12180.3" algo="Sum"/><pk mz="367.19044899" i="945.626" sn="7.54861" a="23.1154" fwhm="0.0340739" res="10776.3" algo="Sum"/><pk mz="367.22241347" i="1297.85" sn="10.3494" a="38.0378" fwhm="0.0400905" res="9159.85" algo="Sum"/><pk mz="367.24557187" i="1025.69" sn="8.17383" a="28.2669" fwhm="0.0380369" res="9654.97" algo="Sum"/><pk mz="367.27954354" i="817.933" sn="6.51274" a="19.4108" fwhm="0.0260735" res="14086.3" algo="Sum"/><pk mz="367.33542605" i="1676.96" sn="13.3478" a="37.9543" fwhm="0.0192109" res="19121.2" algo="Sum"/><pk mz="367.99047453" i="528.938" sn="4.20023" a="11.739" fwhm="0.0184776" res="19915.5" algo="Sum"/><pk mz="368.12519329" i="643.369" sn="5.09351" a="16.8299" fwhm="0.0214621" res="17152.3" algo="Sum"/><pk mz="368.22227445" i="473.795" sn="3.75107" a="14.8892" fwhm="0.0425591" res="8652.03" algo="Sum"/><pk mz="368.27952197" i="982.336" sn="7.77687" a="24.3993" fwhm="0.0232839" res="15816.9" algo="Sum"/><pk mz="368.33889241" i="512.695" sn="4.05829" a="12.2209" fwhm="0.0206242" res="17859.6" algo="Sum"/><pk mz="368.42485199" i="2567.86" sn="20.3208" a="54.373" fwhm="0.0188131" res="19583.5" algo="Sum"/><pk mz="368.83437337" i="465.31" sn="3.67641" a="10.0145" fwhm="0.0214354" res="17206.8" algo="Sum"/><pk mz="368.87106391" i="3785.64" sn="29.9041" a="78.1143" fwhm="0.0183046" res="20151.8" algo="Sum"/><pk mz="368.97298099" i="614.298" sn="4.84213" a="12.9375" fwhm="0.0300328" res="12285.7" algo="Sum"/><pk mz="369.00409007" i="1342.92" sn="10.5775" a="34.6391" fwhm="0.0225087" res="16393.9" algo="Sum"/><pk mz="369.14592032" i="774.699" sn="6.08427" a="13.0852" fwhm="0.022732" res="16239" algo="Sum"/><pk mz="369.16720773" i="724.523" sn="5.69012" a="12.9127" fwhm="0.0227326" res="16239.6" algo="Sum"/><pk mz="369.19997440" i="2475.54" sn="19.4414" a="51.9843" fwhm="0.0233551" res="15808.1" algo="Sum"/><pk mz="369.22521456" i="3473.17" sn="27.2759" a="102.326" fwhm="0.0322022" res="11465.8" algo="Sum"/><pk mz="369.27875439" i="608.554" sn="4.77934" a="14.1422" fwhm="0.0316429" res="11670.2" algo="Sum"/><pk mz="369.35107936" i="31229.2" sn="245.287" a="618.208" fwhm="0.0177428" res="20817" algo="Sum"/><pk mz="369.42819770" i="776.857" sn="6.10096" a="17.8673" fwhm="0.0204554" res="18060.1" algo="Sum"/><pk mz="370.19940494" i="1293.69" sn="10.1037" a="30.3966" fwhm="0.0240421" res="15398" algo="Sum"/><pk mz="370.22792413" i="820.932" sn="6.41145" a="24.4738" fwhm="0.0321195" res="11526.6" algo="Sum"/><pk mz="370.29497086" i="1439.27" sn="11.2407" a="33.8561" fwhm="0.0200802" res="18440.8" algo="Sum"/><pk mz="370.35460889" i="9277.41" sn="72.4563" a="189.178" fwhm="0.018061" res="20505.8" algo="Sum"/><pk mz="370.74027252" i="664.029" sn="5.17757" a="16.0309" fwhm="0.0200825" res="18460.8" algo="Sum"/><pk mz="370.86834329" i="1590.63" sn="12.3548" a="36.2324" fwhm="0.0202536" res="18311.2" algo="Sum"/><pk mz="371.03805398" i="894.06" sn="6.93096" a="19.7448" fwhm="0.0192225" res="19302.3" algo="Sum"/><pk mz="371.10039159" i="661.261" sn="5.12642" a="17.9397" fwhm="0.0247286" res="15006.9" algo="Sum"/><pk mz="371.16250389" i="1418" sn="10.9942" a="34.3019" fwhm="0.0220394" res="16840.8" algo="Sum"/><pk mz="371.19390709" i="1517.72" sn="11.7677" a="21.2172" fwhm="0.0151967" res="24426" algo="Sum"/><pk mz="371.22008016" i="1990.72" sn="15.4347" a="52.1707" fwhm="0.029067" res="12771.2" algo="Sum"/><pk mz="371.25536657" i="1075.78" sn="8.3391" a="27.9556" fwhm="0.0287452" res="12915.4" algo="Sum"/><pk mz="371.31741687" i="748.115" sn="5.79621" a="18.8462" fwhm="0.0328255" res="11311.9" algo="Sum"/><pk mz="371.35821570" i="1480.13" sn="11.4703" a="31.6624" fwhm="0.0187241" res="19833.2" algo="Sum"/><pk mz="372.21765273" i="653.984" sn="5.03765" a="23.2158" fwhm="0.0427707" res="8702.63" algo="Sum"/><pk mz="372.28041207" i="522.107" sn="4.02171" a="13.1119" fwhm="0.0276556" res="13461.3" algo="Sum"/><pk mz="372.31152157" i="533.062" sn="4.10609" a="13.738" fwhm="0.027168" res="13704.1" algo="Sum"/><pk mz="372.73713291" i="1215.56" sn="9.31117" a="27.4337" fwhm="0.0196241" res="18993.8" algo="Sum"/><pk mz="373.17979159" i="3672.55" sn="28.0529" a="96.4687" fwhm="0.0287462" res="12981.9" algo="Sum"/><pk mz="373.19819259" i="2857.7" sn="21.8286" a="65.568" fwhm="0.0326385" res="11434.3" algo="Sum"/><pk mz="373.23406442" i="2935.72" sn="22.4246" a="67.1839" fwhm="0.0256187" res="14568.8" algo="Sum"/><pk mz="373.27093148" i="1206.6" sn="9.21669" a="27.1321" fwhm="0.0235142" res="15874.2" algo="Sum"/><pk mz="373.34328480" i="509.934" sn="3.8938" a="11.1512" fwhm="0.0209333" res="17834.9" algo="Sum"/><pk mz="374.18385225" i="813.136" sn="6.17556" a="19.848" fwhm="0.0285752" res="13094.7" algo="Sum"/><pk mz="374.20328676" i="731.156" sn="5.55294" a="17.1857" fwhm="0.0338923" res="11041" algo="Sum"/><pk mz="374.23706300" i="716.807" sn="5.44396" a="17.4346" fwhm="0.0286152" res="13078.3" algo="Sum"/><pk mz="374.27697121" i="580.712" sn="4.41052" a="11.0064" fwhm="0.0226418" res="16530.3" algo="Sum"/><pk mz="374.30190667" i="1850.64" sn="14.0523" a="39.6403" fwhm="0.0188677" res="19838.2" algo="Sum"/><pk mz="374.73454777" i="888.341" sn="6.71945" a="21.8938" fwhm="0.02085" res="17972.9" algo="Sum"/><pk mz="374.81663696" i="1004.16" sn="7.59707" a="21.6315" fwhm="0.0190608" res="19664.2" algo="Sum"/><pk mz="375.01537208" i="10135.4" sn="76.6077" a="230.77" fwhm="0.0204297" res="18356.4" algo="Sum"/><pk mz="375.19358901" i="2752.18" sn="20.7867" a="68.4278" fwhm="0.0265749" res="14118.3" algo="Sum"/><pk mz="375.21196667" i="2388.38" sn="18.0348" a="52.5309" fwhm="0.0265971" res="14107.2" algo="Sum"/><pk mz="375.24999516" i="1237.67" sn="9.3457" a="31.5529" fwhm="0.0320451" res="11710" algo="Sum"/><pk mz="375.28669417" i="1917" sn="14.4754" a="45.0215" fwhm="0.0213831" res="17550.6" algo="Sum"/><pk mz="375.35901868" i="1310.95" sn="9.89852" a="28.2331" fwhm="0.0191753" res="19575.2" algo="Sum"/><pk mz="376.01895134" i="1244.03" sn="9.37469" a="33.0741" fwhm="0.0220419" res="17059.3" algo="Sum"/><pk mz="376.19649382" i="668.663" sn="5.03338" a="16.2766" fwhm="0.0255717" res="14711.4" algo="Sum"/><pk mz="376.21323298" i="619.079" sn="4.6577" a="16.4255" fwhm="0.0291725" res="12896.2" algo="Sum"/><pk mz="376.29710324" i="7184.29" sn="53.919" a="160.526" fwhm="0.020687" res="18190" algo="Sum"/><pk mz="376.81392627" i="806.915" sn="6.02937" a="17.1086" fwhm="0.0189477" res="19887" algo="Sum"/><pk mz="376.93302024" i="718.585" sn="5.36903" a="24.366" fwhm="0.0331291" res="11377.7" algo="Sum"/><pk mz="376.98019946" i="1497.5" sn="11.1888" a="41.7384" fwhm="0.0281411" res="13396.1" algo="Sum"/><pk mz="377.01530299" i="925.776" sn="6.91709" a="22.7303" fwhm="0.0282164" res="13361.6" algo="Sum"/><pk mz="377.20892913" i="1416.03" sn="10.5472" a="35.5889" fwhm="0.0377011" res="10005.2" algo="Sum"/><pk mz="377.23306834" i="2131.24" sn="15.8659" a="51.7884" fwhm="0.0274607" res="13737.2" algo="Sum"/><pk mz="377.26564317" i="1145.21" sn="8.52389" a="23.8011" fwhm="0.0278341" res="13554.1" algo="Sum"/><pk mz="377.30107009" i="2685.7" sn="19.9868" a="62.3518" fwhm="0.0202695" res="18614.2" algo="Sum"/><pk mz="378.21476296" i="1222.78" sn="9.03301" a="32.2586" fwhm="0.0251811" res="15019.8" algo="Sum"/><pk mz="378.29922867" i="853.695" sn="6.30658" a="24.7681" fwhm="0.0277271" res="13643.7" algo="Sum"/><pk mz="378.90032718" i="3299.26" sn="24.2831" a="65.3084" fwhm="0.0186984" res="20263.8" algo="Sum"/><pk mz="378.97140411" i="561.665" sn="4.12499" a="19.3167" fwhm="0.0285044" res="13295.2" algo="Sum"/><pk mz="379.18856170" i="753.686" sn="5.52429" a="21.8154" fwhm="0.0402961" res="9410.06" algo="Sum"/><pk mz="379.22000692" i="861.057" sn="6.31069" a="23.3114" fwhm="0.0383999" res="9875.54" algo="Sum"/><pk mz="379.24490727" i="838.102" sn="6.14245" a="20.4328" fwhm="0.0345613" res="10973.1" algo="Sum"/><pk mz="379.28189397" i="1553.73" sn="11.387" a="42.4089" fwhm="0.0269844" res="14055.6" algo="Sum"/><pk mz="379.31750549" i="1316.28" sn="9.64569" a="28.4424" fwhm="0.0208971" res="18151.7" algo="Sum"/><pk mz="380.28341960" i="513.114" sn="3.73531" a="16.9395" fwhm="0.0375029" res="10140.1" algo="Sum"/><pk mz="380.76894410" i="1291.86" sn="9.3764" a="30.6205" fwhm="0.0196044" res="19422.6" algo="Sum"/><pk mz="380.89679662" i="575.903" sn="4.17017" a="17.6006" fwhm="0.033926" res="11227.3" algo="Sum"/><pk mz="381.02518130" i="11966.4" sn="86.6353" a="241.58" fwhm="0.0179832" res="21187.8" algo="Sum"/><pk mz="381.07989990" i="642.215" sn="4.64923" a="14.9054" fwhm="0.0218443" res="17445.3" algo="Sum"/><pk mz="381.20307691" i="2435.18" sn="17.631" a="61.9388" fwhm="0.027848" res="13688.7" algo="Sum"/><pk mz="381.23872756" i="1088.53" sn="7.881" a="24.8518" fwhm="0.0346521" res="11001.9" algo="Sum"/><pk mz="381.29662757" i="2556.48" sn="18.5102" a="67.9248" fwhm="0.0221614" res="17205.5" algo="Sum"/><pk mz="381.33182418" i="547.457" sn="3.96285" a="11.4837" fwhm="0.0191843" res="19877.3" algo="Sum"/><pk mz="381.96976829" i="1207.61" sn="8.67546" a="27.3102" fwhm="0.0194602" res="19628.3" algo="Sum"/><pk mz="382.02865770" i="1373.45" sn="9.8655" a="33.9252" fwhm="0.0205846" res="18558.9" algo="Sum"/><pk mz="382.20486594" i="682.043" sn="4.89494" a="19.4449" fwhm="0.0330762" res="11555.3" algo="Sum"/><pk mz="382.30044640" i="647.184" sn="4.64597" a="17.1525" fwhm="0.0227804" res="16782" algo="Sum"/><pk mz="382.76614903" i="1995.72" sn="14.2639" a="44.2502" fwhm="0.0194369" res="19692.8" algo="Sum"/><pk mz="382.88712675" i="520.901" sn="3.72168" a="12.1645" fwhm="0.0212763" res="17995.9" algo="Sum"/><pk mz="383.11583333" i="67267.5" sn="480.441" a="1321.37" fwhm="0.0173392" res="22095.4" algo="Sum"/><pk mz="383.16882741" i="1435.35" sn="10.2516" a="38.6023" fwhm="0.0380271" res="10076.2" algo="Sum"/><pk mz="383.22232065" i="46628.2" sn="333.031" a="942.316" fwhm="0.0178371" res="21484.6" algo="Sum"/><pk mz="383.29064449" i="617.227" sn="4.40839" a="11.6786" fwhm="0.0225582" res="16991.2" algo="Sum"/><pk mz="383.32789957" i="577.071" sn="4.12159" a="17.7125" fwhm="0.0304814" res="12575.8" algo="Sum"/><pk mz="383.96764769" i="875.495" sn="6.23741" a="22.8534" fwhm="0.0215452" res="17821.5" algo="Sum"/><pk mz="384.11917242" i="9566.85" sn="68.125" a="198.755" fwhm="0.0181515" res="21161.8" algo="Sum"/><pk mz="384.22527352" i="10394.1" sn="74.0095" a="222.921" fwhm="0.0190057" res="20216.4" algo="Sum"/><pk mz="384.76381189" i="1239.47" sn="8.79355" a="30.1534" fwhm="0.0203556" res="18902.1" algo="Sum"/><pk mz="384.84477708" i="1284.34" sn="9.1126" a="27.455" fwhm="0.0188845" res="20378.8" algo="Sum"/><pk mz="385.12143241" i="2368.37" sn="16.7968" a="61.3886" fwhm="0.0216564" res="17783.3" algo="Sum"/><pk mz="385.19551971" i="1891.6" sn="13.4148" a="64.5254" fwhm="0.0387769" res="9933.63" algo="Sum"/><pk mz="385.22468254" i="3421.86" sn="24.2655" a="121.045" fwhm="0.0392942" res="9803.6" algo="Sum"/><pk mz="385.26755972" i="568.791" sn="4.03348" a="7.83403" fwhm="0.0154821" res="24884.8" algo="Sum"/><pk mz="385.29167711" i="648.374" sn="4.59783" a="19.7287" fwhm="0.0342245" res="11257.8" algo="Sum"/><pk mz="386.19288521" i="584.414" sn="4.13357" a="25.3165" fwhm="0.0518052" res="7454.72" algo="Sum"/><pk mz="386.22455330" i="736.558" sn="5.20969" a="25.9467" fwhm="0.0365124" res="10577.9" algo="Sum"/><pk mz="386.71445840" i="750.944" sn="5.29366" a="15.2005" fwhm="0.0182938" res="21139.1" algo="Sum"/><pk mz="386.76256356" i="483.708" sn="3.40954" a="15.7924" fwhm="0.0249469" res="15503.4" algo="Sum"/><pk mz="386.84333243" i="642.25" sn="4.5266" a="14.0563" fwhm="0.0174125" res="22216.5" algo="Sum"/><pk mz="386.89317385" i="558.256" sn="3.93429" a="15.63" fwhm="0.02377" res="16276.5" algo="Sum"/><pk mz="387.16153160" i="756.133" sn="5.3198" a="16.5553" fwhm="0.0227969" res="16983.1" algo="Sum"/><pk mz="387.19665089" i="1273.31" sn="8.95002" a="66.2257" fwhm="0.0594339" res="6514.74" algo="Sum"/><pk mz="387.25176073" i="1161.44" sn="8.15177" a="32.7224" fwhm="0.0311116" res="12447.2" algo="Sum"/><pk mz="388.35503568" i="861.096" sn="5.99925" a="21.2492" fwhm="0.0219371" res="17703.1" algo="Sum"/><pk mz="388.71126130" i="1282.85" sn="8.91875" a="28.2583" fwhm="0.0197547" res="19676.9" algo="Sum"/><pk mz="389.17074396" i="1494.24" sn="10.3136" a="50.314" fwhm="0.0367353" res="10593.9" algo="Sum"/><pk mz="389.20326567" i="1357.33" sn="9.36654" a="42.2124" fwhm="0.041427" res="9394.92" algo="Sum"/><pk mz="389.22725307" i="1139.5" sn="7.86425" a="31.9658" fwhm="0.0343384" res="11335.1" algo="Sum"/><pk mz="389.26688887" i="870.003" sn="6.00563" a="22.2737" fwhm="0.0307202" res="12671.4" algo="Sum"/><pk mz="389.37452398" i="1409.44" sn="9.73046" a="30.8305" fwhm="0.0184703" res="21081.2" algo="Sum"/><pk mz="389.97294568" i="1895.45" sn="13.0164" a="41.6337" fwhm="0.0186295" res="20933.1" algo="Sum"/><pk mz="390.27573594" i="837.274" sn="5.74662" a="23.1198" fwhm="0.0316782" res="12320" algo="Sum"/><pk mz="390.37802209" i="513.366" sn="3.52348" a="10.7839" fwhm="0.0170189" res="22937.9" algo="Sum"/><pk mz="390.70841613" i="1072.96" sn="7.35597" a="26.4489" fwhm="0.0212541" res="18382.7" algo="Sum"/><pk mz="390.77470341" i="859.225" sn="5.8788" a="14.0357" fwhm="0.0149348" res="26165.4" algo="Sum"/><pk mz="390.79712533" i="2264.08" sn="15.4802" a="54.0402" fwhm="0.020957" res="18647.6" algo="Sum"/><pk mz="390.98663694" i="1748.57" sn="11.9064" a="50.9751" fwhm="0.0246605" res="15854.7" algo="Sum"/><pk mz="391.20909300" i="1256.33" sn="8.54914" a="37.7595" fwhm="0.0447227" res="8747.44" algo="Sum"/><pk mz="391.27902910" i="2188.65" sn="14.8878" a="54.0728" fwhm="0.0289936" res="13495.4" algo="Sum"/><pk mz="391.35383175" i="893.459" sn="6.07724" a="21.7274" fwhm="0.0194055" res="20167.2" algo="Sum"/><pk mz="391.77976285" i="850.296" sn="5.75143" a="20.5792" fwhm="0.0192767" res="20324.1" algo="Sum"/><pk mz="392.28409810" i="1720.47" sn="11.6269" a="56.5751" fwhm="0.0302924" res="12949.9" algo="Sum"/><pk mz="392.31241076" i="1200.87" sn="8.11552" a="24.4005" fwhm="0.0189648" res="20686.4" algo="Sum"/><pk mz="392.70519843" i="572.943" sn="3.85628" a="15.0966" fwhm="0.021373" res="18373.9" algo="Sum"/><pk mz="392.79450323" i="2920.97" sn="19.6363" a="66.6635" fwhm="0.0202594" res="19388.3" algo="Sum"/><pk mz="392.94931240" i="666.599" sn="4.48061" a="18.9257" fwhm="0.0284558" res="13809.1" algo="Sum"/><pk mz="393.20464229" i="1904.72" sn="12.7829" a="66.6162" fwhm="0.0345338" res="11386.1" algo="Sum"/><pk mz="393.26313973" i="2044.53" sn="13.7212" a="45.0103" fwhm="0.0241777" res="16265.6" algo="Sum"/><pk mz="393.29718930" i="31180.8" sn="209.26" a="679.566" fwhm="0.0188315" res="20885.1" algo="Sum"/><pk mz="393.36926157" i="640.478" sn="4.29863" a="15.4454" fwhm="0.025793" res="15251" algo="Sum"/><pk mz="394.30046177" i="7673.39" sn="51.2647" a="167.756" fwhm="0.0196269" res="20089.8" algo="Sum"/><pk mz="394.34608829" i="3045.3" sn="20.3456" a="71.9083" fwhm="0.0209234" res="18847.2" algo="Sum"/><pk mz="394.79265380" i="1454.44" sn="9.68764" a="39.291" fwhm="0.0227569" res="17348.3" algo="Sum"/><pk mz="394.87413048" i="924.819" sn="6.1593" a="20.7427" fwhm="0.0214114" res="18442.2" algo="Sum"/><pk mz="395.21488893" i="1755.12" sn="11.6773" a="48.5201" fwhm="0.0244457" res="16167" algo="Sum"/><pk mz="395.25708326" i="736.974" sn="4.90356" a="16.1856" fwhm="0.0313626" res="12602.8" algo="Sum"/><pk mz="395.30282534" i="1711.34" sn="11.3866" a="65.0968" fwhm="0.0361579" res="10932.7" algo="Sum"/><pk mz="395.34971123" i="1070.75" sn="7.12437" a="25.9738" fwhm="0.0215193" res="18371.9" algo="Sum"/><pk mz="396.21843765" i="510.642" sn="3.38775" a="15.7229" fwhm="0.0296624" res="13357.6" algo="Sum"/><pk mz="396.30729198" i="464.99" sn="3.08004" a="13.6369" fwhm="0.036567" res="10837.8" algo="Sum"/><pk mz="396.74339548" i="1274.93" sn="8.41337" a="29.1741" fwhm="0.0204625" res="19388.8" algo="Sum"/><pk mz="396.79110741" i="496.665" sn="3.2771" a="12.9277" fwhm="0.0322396" res="12307.6" algo="Sum"/><pk mz="396.92410309" i="741.185" sn="4.89215" a="19.7169" fwhm="0.0250622" res="15837.6" algo="Sum"/><pk mz="396.99798900" i="6487.05" sn="42.8174" a="155.012" fwhm="0.0207627" res="19120.7" algo="Sum"/><pk mz="397.19353230" i="1097.58" sn="7.229" a="45.9882" fwhm="0.0422136" res="9409.15" algo="Sum"/><pk mz="397.23460845" i="2409.32" sn="15.8683" a="71.7376" fwhm="0.0259105" res="15331" algo="Sum"/><pk mz="397.26853194" i="904.456" sn="5.95772" a="22.7638" fwhm="0.0285505" res="13914.6" algo="Sum"/><pk mz="398.00147661" i="841.377" sn="5.53167" a="24.8652" fwhm="0.0231184" res="17215.8" algo="Sum"/><pk mz="398.23766270" i="627.378" sn="4.11437" a="19.1405" fwhm="0.0309413" res="12870.7" algo="Sum"/><pk mz="398.32658581" i="736.141" sn="4.82727" a="19.6255" fwhm="0.0223173" res="17848.3" algo="Sum"/><pk mz="398.74104646" i="2261.96" sn="14.7961" a="46.7221" fwhm="0.0213559" res="18671.2" algo="Sum"/><pk mz="398.99807547" i="580.225" sn="3.78727" a="20.7549" fwhm="0.0255971" res="15587.6" algo="Sum"/><pk mz="399.08964252" i="9764.1" sn="63.6859" a="205.598" fwhm="0.0189573" res="21052.1" algo="Sum"/><pk mz="399.14287575" i="486.558" sn="3.17337" a="11.8589" fwhm="0.0344372" res="11590.5" algo="Sum"/><pk mz="399.21537553" i="18174.5" sn="118.517" a="403.349" fwhm="0.0264265" res="15106.6" algo="Sum"/><pk mz="399.26131023" i="1207.47" sn="7.87399" a="33.107" fwhm="0.0296679" res="13457.7" algo="Sum"/><pk mz="399.31908325" i="610.468" sn="3.98025" a="25.173" fwhm="0.0497827" res="8021.25" algo="Sum"/><pk mz="399.77503929" i="1006.41" sn="6.55076" a="27.5576" fwhm="0.0235385" res="16983.8" algo="Sum"/><pk mz="400.09302082" i="1414.2" sn="9.17218" a="34.8517" fwhm="0.0203219" res="19687.8" algo="Sum"/><pk mz="400.21876152" i="4259.39" sn="27.6257" a="100.426" fwhm="0.028493" res="14046.2" algo="Sum"/><pk mz="400.27705207" i="777.156" sn="5.04212" a="21.7538" fwhm="0.0250196" res="15998.6" algo="Sum"/><pk mz="400.34158764" i="1684.05" sn="10.9242" a="36.7768" fwhm="0.0206686" res="19369.6" algo="Sum"/><pk mz="400.73751229" i="1483.88" sn="9.60885" a="33.4569" fwhm="0.0197414" res="20299.4" algo="Sum"/><pk mz="400.78288697" i="825.233" sn="5.33815" a="20.3193" fwhm="0.0231689" res="17298.3" algo="Sum"/><pk mz="400.82677414" i="3189.24" sn="20.6075" a="73.6064" fwhm="0.0201082" res="19933.4" algo="Sum"/><pk mz="401.08974273" i="965.195" sn="6.22781" a="25.3028" fwhm="0.0209022" res="19188.9" algo="Sum"/><pk mz="401.16361533" i="592.034" sn="3.8209" a="10.3205" fwhm="0.0236971" res="16928.8" algo="Sum"/><pk mz="401.19776309" i="2063.07" sn="13.3154" a="60.2809" fwhm="0.0311601" res="12875.4" algo="Sum"/><pk mz="401.26637121" i="581.166" sn="3.75063" a="10.2592" fwhm="0.0221698" res="18099.7" algo="Sum"/><pk mz="401.28474922" i="741.6" sn="4.7857" a="20.6243" fwhm="0.0315025" res="12738.2" algo="Sum"/><pk mz="401.34342614" i="730.025" sn="4.70938" a="16.9288" fwhm="0.0206288" res="19455.5" algo="Sum"/><pk mz="401.77003198" i="587.155" sn="3.77443" a="16.515" fwhm="0.0253992" res="15818.2" algo="Sum"/><pk mz="402.19902280" i="543.537" sn="3.48061" a="16.2047" fwhm="0.0360408" res="11159.6" algo="Sum"/><pk mz="402.21972371" i="476.453" sn="3.05107" a="16.5039" fwhm="0.0631365" res="6370.64" algo="Sum"/><pk mz="402.26909620" i="480.842" sn="3.07904" a="11.5156" fwhm="0.030881" res="13026.4" algo="Sum"/><pk mz="402.35714749" i="2146.21" sn="13.7448" a="52.0705" fwhm="0.0205525" res="19577.1" algo="Sum"/><pk mz="402.73496160" i="553.786" sn="3.53236" a="14.1671" fwhm="0.0280017" res="14382.5" algo="Sum"/><pk mz="402.77544940" i="811.604" sn="5.17651" a="20.778" fwhm="0.0249403" res="16149.6" algo="Sum"/><pk mz="402.82364964" i="3102.67" sn="19.7874" a="68.2962" fwhm="0.0194509" res="20709.7" algo="Sum"/><pk mz="402.86878173" i="534.642" sn="3.4097" a="12.566" fwhm="0.0220724" res="18252.2" algo="Sum"/><pk mz="403.00759657" i="3506.23" sn="22.3566" a="76.6459" fwhm="0.0188003" res="21436.2" algo="Sum"/><pk mz="403.17947368" i="633.169" sn="4.03574" a="19.1438" fwhm="0.043554" res="9257.01" algo="Sum"/><pk mz="403.21054373" i="660.817" sn="4.21285" a="11.5492" fwhm="0.0237576" res="16971.9" algo="Sum"/><pk mz="403.22269628" i="619.985" sn="3.95279" a="9.24583" fwhm="0.0158387" res="25458.1" algo="Sum"/><pk mz="403.24437686" i="713.903" sn="4.55163" a="17.13" fwhm="0.0310892" res="12970.6" algo="Sum"/><pk mz="403.27345115" i="710.344" sn="4.52894" a="23.4654" fwhm="0.0327066" res="12330" algo="Sum"/><pk mz="403.35909135" i="759.068" sn="4.83939" a="18.4315" fwhm="0.0256301" res="15737.7" algo="Sum"/><pk mz="403.39016573" i="1141.56" sn="7.27795" a="26.9343" fwhm="0.0219438" res="18382.9" algo="Sum"/><pk mz="403.77914801" i="495.04" sn="3.14599" a="13.7093" fwhm="0.0234791" res="17197.4" algo="Sum"/><pk mz="404.68567696" i="760.549" sn="4.80632" a="17.5663" fwhm="0.0200298" res="20204.2" algo="Sum"/><pk mz="404.78821584" i="674.176" sn="4.26028" a="15.2342" fwhm="0.0221934" res="18239.1" algo="Sum"/><pk mz="404.82278126" i="1094.26" sn="6.91458" a="33.3106" fwhm="0.0274022" res="14773.4" algo="Sum"/><pk mz="405.09837148" i="624.877" sn="3.94614" a="17.3763" fwhm="0.0230146" res="17601.8" algo="Sum"/><pk mz="405.16681981" i="513.852" sn="3.24443" a="15.342" fwhm="0.0359122" res="11282.1" algo="Sum"/><pk mz="405.20291697" i="579.308" sn="3.65772" a="14.2094" fwhm="0.0222955" res="18174.2" algo="Sum"/><pk mz="405.22447174" i="843.196" sn="5.324" a="21.8174" fwhm="0.0376112" res="10774" algo="Sum"/><pk mz="405.26208330" i="1545.91" sn="9.76105" a="45.3447" fwhm="0.0329823" res="12287.3" algo="Sum"/><pk mz="405.33407677" i="690.7" sn="4.36139" a="23.327" fwhm="0.034359" res="11797" algo="Sum"/><pk mz="405.94719030" i="853.153" sn="5.3817" a="21.1246" fwhm="0.0206403" res="19667.7" algo="Sum"/><pk mz="406.21935231" i="514.357" sn="3.24086" a="14.0388" fwhm="0.0294432" res="13796.7" algo="Sum"/><pk mz="406.25863409" i="751.472" sn="4.73137" a="28.9188" fwhm="0.0398176" res="10203" algo="Sum"/><pk mz="406.68255060" i="644.286" sn="4.04376" a="15.5734" fwhm="0.0216932" res="18747" algo="Sum"/><pk mz="406.77174487" i="2332.93" sn="14.6413" a="54.7183" fwhm="0.0193466" res="21025.5" algo="Sum"/><pk mz="406.95263705" i="873.782" sn="5.48421" a="23.5168" fwhm="0.0232137" res="17530.7" algo="Sum"/><pk mz="407.18405998" i="464.68" sn="2.91353" a="13.6419" fwhm="0.0302509" res="13460.2" algo="Sum"/><pk mz="407.25655987" i="916.251" sn="5.73492" a="19.3886" fwhm="0.0318353" res="12792.6" algo="Sum"/><pk mz="407.27714813" i="906.626" sn="5.67285" a="31.1509" fwhm="0.0465473" res="8749.75" algo="Sum"/><pk mz="407.34743437" i="645.477" sn="4.03364" a="17.0973" fwhm="0.0328242" res="12410" algo="Sum"/><pk mz="408.28688301" i="777.406" sn="4.83351" a="15.8733" fwhm="0.029565" res="13809.8" algo="Sum"/><pk mz="408.30501603" i="776.166" sn="4.82569" a="20.9985" fwhm="0.0304135" res="13425.1" algo="Sum"/><pk mz="408.76941047" i="3176.78" sn="19.7333" a="74.6387" fwhm="0.0211404" res="19336" algo="Sum"/><pk mz="409.17999174" i="755.199" sn="4.67286" a="35.0497" fwhm="0.0502744" res="8138.93" algo="Sum"/><pk mz="409.23802658" i="762.997" sn="4.72242" a="20.824" fwhm="0.0334301" res="12241.6" algo="Sum"/><pk mz="409.27091843" i="8166.61" sn="50.5556" a="213.269" fwhm="0.0217615" res="18807.1" algo="Sum"/><pk mz="409.34350536" i="2207" sn="13.6674" a="64.6486" fwhm="0.0244091" res="16770.1" algo="Sum"/><pk mz="410.27431038" i="2281.33" sn="14.0644" a="55.8834" fwhm="0.0219817" res="18664.4" algo="Sum"/><pk mz="410.31582964" i="604.099" sn="3.72426" a="16.2091" fwhm="0.0345073" res="11890.7" algo="Sum"/><pk mz="410.34614734" i="743.926" sn="4.5863" a="20.7131" fwhm="0.0275537" res="14892.6" algo="Sum"/><pk mz="410.76549235" i="2195.96" sn="13.5178" a="53.9911" fwhm="0.0222337" res="18474.9" algo="Sum"/><pk mz="410.85560796" i="3683.88" sn="22.66" a="83.5228" fwhm="0.0198291" res="20719.8" algo="Sum"/><pk mz="411.18719932" i="671.359" sn="4.11907" a="28.7526" fwhm="0.0413586" res="9942.01" algo="Sum"/><pk mz="411.26144257" i="1819.62" sn="11.1642" a="81.4254" fwhm="0.0392807" res="10469.8" algo="Sum"/><pk mz="411.31911199" i="489.333" sn="3.00165" a="12.5799" fwhm="0.0347962" res="11820.8" algo="Sum"/><pk mz="411.77223671" i="641.019" sn="3.92543" a="18.7636" fwhm="0.0230878" res="17835.1" algo="Sum"/><pk mz="412.27147038" i="606.874" sn="3.71116" a="29.5947" fwhm="0.0548541" res="7515.78" algo="Sum"/><pk mz="412.71680588" i="680.714" sn="4.15272" a="16.2858" fwhm="0.0202669" res="20364.1" algo="Sum"/><pk mz="412.77634908" i="964.52" sn="5.87598" a="37.8705" fwhm="0.0342073" res="12066.9" algo="Sum"/><pk mz="412.85288274" i="2390.69" sn="14.5582" a="55.9205" fwhm="0.0202177" res="20420.4" algo="Sum"/><pk mz="412.89774135" i="592.104" sn="3.60574" a="16.0653" fwhm="0.0229858" res="17963.2" algo="Sum"/><pk mz="412.97119843" i="1454.3" sn="8.85648" a="42.3955" fwhm="0.0249141" res="16575.8" algo="Sum"/><pk mz="413.18042112" i="1462.22" sn="8.89468" a="47.7945" fwhm="0.0364072" res="11348.9" algo="Sum"/><pk mz="413.20272878" i="1081.98" sn="6.58199" a="12.2532" fwhm="0.0211195" res="19564.9" algo="Sum"/><pk mz="413.23029332" i="1314.65" sn="7.99782" a="26.7341" fwhm="0.0289275" res="14285" algo="Sum"/><pk mz="413.26575931" i="10168.4" sn="61.8618" a="244.938" fwhm="0.0209003" res="19773.2" algo="Sum"/><pk mz="413.78925812" i="600.318" sn="3.64777" a="14.4556" fwhm="0.027588" res="14998.9" algo="Sum"/><pk mz="414.26949742" i="2948.07" sn="17.8889" a="67.2838" fwhm="0.0213224" res="19428.8" algo="Sum"/><pk mz="414.71397968" i="1076.74" sn="6.51798" a="25.7155" fwhm="0.0201094" res="20622.9" algo="Sum"/><pk mz="414.77449882" i="547.708" sn="3.3157" a="16.3634" fwhm="0.0298528" res="13894" algo="Sum"/><pk mz="414.85349463" i="668.316" sn="4.04651" a="28.4125" fwhm="0.0433164" res="9577.28" algo="Sum"/><pk mz="415.19295588" i="12056.1" sn="72.9637" a="323.344" fwhm="0.0222391" res="18669.5" algo="Sum"/><pk mz="415.27766797" i="1139.27" sn="6.89559" a="49.6822" fwhm="0.0387622" res="10713.5" algo="Sum"/><pk mz="415.78087137" i="534.497" sn="3.22461" a="14.3411" fwhm="0.0217127" res="19149.2" algo="Sum"/><pk mz="416.19580553" i="2690.28" sn="16.2251" a="78.5529" fwhm="0.0235784" res="17651.6" algo="Sum"/><pk mz="416.28210920" i="492.614" sn="2.971" a="15.4929" fwhm="0.0284795" res="14616.9" algo="Sum"/><pk mz="416.71171198" i="780.881" sn="4.69434" a="19.287" fwhm="0.0205031" res="20324.3" algo="Sum"/><pk mz="416.80029299" i="3000.11" sn="18.0355" a="80.0954" fwhm="0.0218342" res="19089.3" algo="Sum"/><pk mz="417.00165945" i="3326.51" sn="19.9992" a="74.8012" fwhm="0.0201815" res="20662.5" algo="Sum"/><pk mz="417.12842468" i="539.912" sn="3.24569" a="16.5687" fwhm="0.0268801" res="15518.1" algo="Sum"/><pk mz="417.19071833" i="1647.1" sn="9.89933" a="54.7135" fwhm="0.0285945" res="14589.9" algo="Sum"/><pk mz="417.27795516" i="533.017" sn="3.2013" a="9.30351" fwhm="0.0241682" res="17265.6" algo="Sum"/><pk mz="417.28487393" i="507.439" sn="3.04741" a="12.0184" fwhm="0.0245867" res="16972" algo="Sum"/><pk mz="417.40635387" i="1124.22" sn="6.75002" a="25.9962" fwhm="0.0223482" res="18677.4" algo="Sum"/><pk mz="418.79794616" i="3104.6" sn="18.5355" a="77.006" fwhm="0.0202" res="20732.6" algo="Sum"/><pk mz="418.98303558" i="2061.89" sn="12.3127" a="80.2934" fwhm="0.0359381" res="11658.5" algo="Sum"/><pk mz="419.24192398" i="862.215" sn="5.13988" a="36.0442" fwhm="0.0410441" res="10214.4" algo="Sum"/><pk mz="419.28534064" i="770.427" sn="4.59217" a="24.2872" fwhm="0.0475246" res="8822.48" algo="Sum"/><pk mz="419.31916031" i="555.967" sn="3.31307" a="18.7232" fwhm="0.0431308" res="9722.03" algo="Sum"/><pk mz="419.34912617" i="525.887" sn="3.13382" a="12.3655" fwhm="0.0289151" res="14502.8" algo="Sum"/><pk mz="419.38496444" i="710.782" sn="4.23499" a="17.2575" fwhm="0.0244098" res="17181" algo="Sum"/><pk mz="420.79450590" i="1270.83" sn="7.53708" a="34.6735" fwhm="0.0240721" res="17480.6" algo="Sum"/><pk mz="420.88443767" i="3792.91" sn="22.4727" a="90.7609" fwhm="0.0206113" res="20420.1" algo="Sum"/><pk mz="421.24980612" i="768.215" sn="4.54988" a="24.081" fwhm="0.0415014" res="10150.3" algo="Sum"/><pk mz="421.30945292" i="600.519" sn="3.55719" a="18.5505" fwhm="0.0445219" res="9462.97" algo="Sum"/><pk mz="421.33529037" i="606.346" sn="3.59173" a="20.6026" fwhm="0.0445238" res="9463.14" algo="Sum"/><pk mz="421.35904646" i="517.927" sn="3.06807" a="11.7892" fwhm="0.0256487" res="16428.1" algo="Sum"/><pk mz="422.74825608" i="1108.87" sn="6.51932" a="37.6773" fwhm="0.0331638" res="12747.3" algo="Sum"/><pk mz="422.79062323" i="547.137" sn="3.2166" a="17.8208" fwhm="0.033466" res="12633.4" algo="Sum"/><pk mz="422.88133302" i="1520.41" sn="8.93542" a="39.0484" fwhm="0.0222446" res="19010.5" algo="Sum"/><pk mz="422.92571912" i="553.816" sn="3.2543" a="14.8286" fwhm="0.0300792" res="14060.4" algo="Sum"/><pk mz="423.26482498" i="820.657" sn="4.81928" a="30.2528" fwhm="0.0414794" res="10204.2" algo="Sum"/><pk mz="423.32321641" i="879.928" sn="5.16811" a="33.1605" fwhm="0.0480092" res="8817.54" algo="Sum"/><pk mz="424.27975192" i="765.409" sn="4.47078" a="22.4659" fwhm="0.0265996" res="15950.6" algo="Sum"/><pk mz="424.34130156" i="1458.62" sn="8.51968" a="45.6504" fwhm="0.0228805" res="18546" algo="Sum"/><pk mz="424.74299568" i="1496.2" sn="8.71933" a="34.1811" fwhm="0.0199878" res="21250.1" algo="Sum"/><pk mz="424.78212529" i="734.106" sn="4.27811" a="26.7238" fwhm="0.0396988" res="10700.1" algo="Sum"/><pk mz="424.87406450" i="575.173" sn="3.35046" a="13.4274" fwhm="0.0292229" res="14539.1" algo="Sum"/><pk mz="424.89566798" i="631.406" sn="3.67829" a="16.9098" fwhm="0.0349453" res="12158.9" algo="Sum"/><pk mz="425.21504949" i="1037.87" sn="6.04336" a="36.3625" fwhm="0.0275091" res="15457.2" algo="Sum"/><pk mz="425.28339332" i="988.241" sn="5.7544" a="32.1914" fwhm="0.0349906" res="12154.2" algo="Sum"/><pk mz="425.31720472" i="1422.73" sn="8.28375" a="40.6621" fwhm="0.0296549" res="14342.2" algo="Sum"/><pk mz="425.77053769" i="639.333" sn="3.71704" a="21.2248" fwhm="0.028502" res="14938.3" algo="Sum"/><pk mz="426.27278293" i="489.363" sn="2.84053" a="13.7711" fwhm="0.0291489" res="14624" algo="Sum"/><pk mz="426.31976968" i="710.46" sn="4.12343" a="16.1961" fwhm="0.0276492" res="15418.9" algo="Sum"/><pk mz="426.35731042" i="2305.08" sn="13.3771" a="57.5885" fwhm="0.0213721" res="19949.3" algo="Sum"/><pk mz="426.74074126" i="814.56" sn="4.71835" a="22.606" fwhm="0.0243597" res="17518.3" algo="Sum"/><pk mz="426.79012604" i="737.745" sn="4.27379" a="21.2486" fwhm="0.0342693" res="12454" algo="Sum"/><pk mz="426.82920034" i="3060.09" sn="17.7268" a="74.4212" fwhm="0.0213037" res="20035.5" algo="Sum"/><pk mz="427.15733794" i="1123.59" sn="6.50723" a="35.7021" fwhm="0.024136" res="17698" algo="Sum"/><pk mz="427.24415626" i="761.192" sn="4.40842" a="22.7706" fwhm="0.0348514" res="12259" algo="Sum"/><pk mz="427.27625365" i="479.734" sn="2.77836" a="5.74976" fwhm="0.0122281" res="34942.1" algo="Sum"/><pk mz="427.28195790" i="470.006" sn="2.72202" a="12.2153" fwhm="0.0340809" res="12537.3" algo="Sum"/><pk mz="427.35691882" i="1400.76" sn="8.10415" a="38.2727" fwhm="0.0243945" res="17518.6" algo="Sum"/><pk mz="428.37214843" i="1577.87" sn="9.08868" a="45.3844" fwhm="0.0243136" res="17618.6" algo="Sum"/><pk mz="428.78890572" i="574.592" sn="3.30655" a="13.5738" fwhm="0.0248177" res="17277.5" algo="Sum"/><pk mz="428.82643327" i="2142.95" sn="12.3318" a="52.9095" fwhm="0.0217266" res="19737.4" algo="Sum"/><pk mz="428.99895224" i="572.633" sn="3.29367" a="20.3627" fwhm="0.0276032" res="15541.6" algo="Sum"/><pk mz="429.15659126" i="748.849" sn="4.29813" a="25.6338" fwhm="0.033538" res="12796.1" algo="Sum"/><pk mz="429.23922564" i="3981.95" sn="22.8193" a="118.261" fwhm="0.0235414" res="18233.4" algo="Sum"/><pk mz="429.31779892" i="693.359" sn="3.974" a="23.169" fwhm="0.0419938" res="10223.4" algo="Sum"/><pk mz="429.37205405" i="6448.05" sn="36.967" a="161.337" fwhm="0.0216363" res="19845" algo="Sum"/><pk mz="430.24278435" i="1097.89" sn="6.26647" a="33.6792" fwhm="0.0263408" res="16333.7" algo="Sum"/><pk mz="430.37741824" i="2373.45" sn="13.5473" a="68.8922" fwhm="0.0256602" res="16772.2" algo="Sum"/><pk mz="430.69407867" i="918.174" sn="5.23974" a="22.9791" fwhm="0.021912" res="19655.6" algo="Sum"/><pk mz="430.82422986" i="696.871" sn="3.97584" a="25.2212" fwhm="0.0316922" res="13594" algo="Sum"/><pk mz="430.91320617" i="3216.95" sn="18.3494" a="76.1462" fwhm="0.0216831" res="19873.3" algo="Sum"/><pk mz="431.17117706" i="2067.03" sn="11.7619" a="88.1029" fwhm="0.0358614" res="12023.3" algo="Sum"/><pk mz="431.23976705" i="1334.25" sn="7.59198" a="40.3744" fwhm="0.0305362" res="14122.2" algo="Sum"/><pk mz="431.27721624" i="629.228" sn="3.58051" a="19.3185" fwhm="0.0376757" res="11447.1" algo="Sum"/><pk mz="431.38371564" i="667.169" sn="3.79644" a="18.7264" fwhm="0.028723" res="15018.8" algo="Sum"/><pk mz="431.42103156" i="968.5" sn="5.50909" a="23.5353" fwhm="0.0211539" res="20394.4" algo="Sum"/><pk mz="432.17432486" i="471.651" sn="2.67497" a="13.1675" fwhm="0.0295778" res="14611.4" algo="Sum"/><pk mz="432.69153806" i="832.883" sn="4.72233" a="21.4532" fwhm="0.0224341" res="19287.2" algo="Sum"/><pk mz="432.77537320" i="1349.22" sn="7.64442" a="35.319" fwhm="0.0233867" res="18505.2" algo="Sum"/><pk mz="432.97409142" i="1801.13" sn="10.1842" a="48.1595" fwhm="0.024016" res="18028.6" algo="Sum"/><pk mz="433.16766088" i="505.338" sn="2.85671" a="19.9479" fwhm="0.0411293" res="10531.8" algo="Sum"/><pk mz="433.23024101" i="489.526" sn="2.76657" a="12.2437" fwhm="0.036939" res="11728.3" algo="Sum"/><pk mz="433.25084429" i="474.196" sn="2.67969" a="15.4205" fwhm="0.0384851" res="11257.6" algo="Sum"/><pk mz="433.30512968" i="638.391" sn="3.60719" a="27.6531" fwhm="0.0460649" res="9406.41" algo="Sum"/><pk mz="433.36789500" i="571.979" sn="3.23261" a="18.8077" fwhm="0.035679" res="12146.3" algo="Sum"/><pk mz="434.26335237" i="470.513" sn="2.65477" a="23.5122" fwhm="0.0478948" res="9067.03" algo="Sum"/><pk mz="434.77192487" i="1544.46" sn="8.70021" a="41.708" fwhm="0.0221741" res="19607.2" algo="Sum"/><pk mz="434.82287798" i="564.421" sn="3.17944" a="14.3742" fwhm="0.0245967" res="17678.1" algo="Sum"/><pk mz="434.89751989" i="628.806" sn="3.54195" a="22.5857" fwhm="0.0316436" res="13743.6" algo="Sum"/><pk mz="434.96797430" i="797.261" sn="4.49068" a="37.9959" fwhm="0.0421758" res="10313.2" algo="Sum"/><pk mz="435.21613306" i="659.996" sn="3.71304" a="24.7283" fwhm="0.0362827" res="11995.2" algo="Sum"/><pk mz="435.25064969" i="482.747" sn="2.71587" a="9.81317" fwhm="0.0246836" res="17633.2" algo="Sum"/><pk mz="435.28007550" i="538.995" sn="3.03231" a="13.7546" fwhm="0.0370263" res="11756" algo="Sum"/><pk mz="435.31779258" i="614.625" sn="3.45779" a="23.2225" fwhm="0.0352798" res="12339" algo="Sum"/><pk mz="436.77106504" i="712.945" sn="3.99728" a="24.5643" fwhm="0.0339937" res="12848.6" algo="Sum"/><pk mz="436.82087573" i="586.779" sn="3.28991" a="15.0541" fwhm="0.0292564" res="14930.8" algo="Sum"/><pk mz="436.85833992" i="2913.72" sn="16.3374" a="66.5392" fwhm="0.0211654" res="20640.2" algo="Sum"/><pk mz="437.18609538" i="1399.5" sn="7.8403" a="40.0855" fwhm="0.0257522" res="16976.6" algo="Sum"/><pk mz="437.23489618" i="1161.66" sn="6.50761" a="39.9774" fwhm="0.0320981" res="13621.8" algo="Sum"/><pk mz="437.28972744" i="589.393" sn="3.30236" a="25.5067" fwhm="0.0569978" res="7672.05" algo="Sum"/><pk mz="437.33608547" i="617.276" sn="3.45859" a="28.3795" fwhm="0.0473234" res="9241.44" algo="Sum"/><pk mz="438.29505500" i="470.589" sn="2.63259" a="17.146" fwhm="0.0355464" res="12330.2" algo="Sum"/><pk mz="438.72527430" i="687.69" sn="3.83906" a="18.4009" fwhm="0.0244292" res="17959.1" algo="Sum"/><pk mz="438.76946675" i="471.904" sn="2.63272" a="15.4849" fwhm="0.0266813" res="16444.8" algo="Sum"/><pk mz="438.85571702" i="1260.43" sn="7.03089" a="37.9747" fwhm="0.0254565" res="17239.5" algo="Sum"/><pk mz="438.98328364" i="5342.29" sn="29.8019" a="135.437" fwhm="0.0216986" res="20230.9" algo="Sum"/><pk mz="439.24608330" i="608.3" sn="3.39087" a="22.7536" fwhm="0.0404348" res="10863.1" algo="Sum"/><pk mz="439.29595350" i="538.462" sn="3.00168" a="14.7454" fwhm="0.0371969" res="11810" algo="Sum"/><pk mz="439.31392946" i="475.893" sn="2.65271" a="9.95909" fwhm="0.0318068" res="13811.9" algo="Sum"/><pk mz="439.98551111" i="716.814" sn="3.98768" a="23.1059" fwhm="0.0263084" res="16724.1" algo="Sum"/><pk mz="440.72231687" i="1145.72" sn="6.3351" a="30.3677" fwhm="0.023573" res="18696.1" algo="Sum"/><pk mz="440.76741886" i="469.443" sn="2.59555" a="14.0435" fwhm="0.0325525" res="13540.2" algo="Sum"/><pk mz="440.84911167" i="516.66" sn="2.85653" a="13.5607" fwhm="0.0324028" res="13605.3" algo="Sum"/><pk mz="440.98005983" i="1909.78" sn="10.5529" a="51.7464" fwhm="0.0235048" res="18761.3" algo="Sum"/><pk mz="441.12481203" i="497.746" sn="2.74707" a="16.7549" fwhm="0.0319139" res="13822.3" algo="Sum"/><pk mz="441.18659832" i="569.723" sn="3.14419" a="21.6007" fwhm="0.0298729" res="14768.8" algo="Sum"/><pk mz="441.26165072" i="665.702" sn="3.67388" a="18.3713" fwhm="0.032389" res="13623.8" algo="Sum"/><pk mz="441.29745039" i="2070.55" sn="11.4248" a="59.7328" fwhm="0.0268815" res="16416.4" algo="Sum"/><pk mz="442.30054756" i="678.451" sn="3.72451" a="20.6073" fwhm="0.0270024" res="16380.1" algo="Sum"/><pk mz="442.72112775" i="923.623" sn="5.06466" a="23.7196" fwhm="0.0237205" res="18664.1" algo="Sum"/><pk mz="442.76749296" i="817.335" sn="4.48092" a="18.4765" fwhm="0.0248455" res="17820.8" algo="Sum"/><pk mz="442.80260136" i="1167.97" sn="6.40092" a="30.8504" fwhm="0.0234495" res="18883.2" algo="Sum"/><pk mz="443.13422127" i="1026.5" sn="5.61589" a="39.9792" fwhm="0.033117" res="13380.9" algo="Sum"/><pk mz="443.22910797" i="614.241" sn="3.36015" a="26.3066" fwhm="0.041261" res="10742.1" algo="Sum"/><pk mz="443.29034394" i="464.564" sn="2.5416" a="7.20008" fwhm="0.0166069" res="26693.2" algo="Sum"/><pk mz="443.30815433" i="483.168" sn="2.64364" a="7.27573" fwhm="0.0166072" res="26693.7" algo="Sum"/><pk mz="443.33217395" i="728.238" sn="3.98504" a="24.8948" fwhm="0.036376" res="12187.5" algo="Sum"/><pk mz="444.76131745" i="496.674" sn="2.70288" a="14.2817" fwhm="0.0331632" res="13411.3" algo="Sum"/><pk mz="444.80076854" i="903.99" sn="4.92039" a="24.3779" fwhm="0.0254062" res="17507.5" algo="Sum"/><pk mz="444.85198753" i="725.807" sn="3.95061" a="21.8063" fwhm="0.0278112" res="15995.4" algo="Sum"/><pk mz="444.92616643" i="602.536" sn="3.2792" a="24.6451" fwhm="0.03377" res="13175.2" algo="Sum"/><pk mz="445.12966787" i="636.614" sn="3.46339" a="22.3623" fwhm="0.0397181" res="11207.2" algo="Sum"/><pk mz="445.20962469" i="510.792" sn="2.77908" a="26.4247" fwhm="0.0610099" res="7297.33" algo="Sum"/><pk mz="445.29466912" i="637.154" sn="3.46653" a="27.5597" fwhm="0.0500779" res="8892.03" algo="Sum"/><pk mz="445.36596271" i="1795.28" sn="9.76747" a="46.7222" fwhm="0.0250857" res="17753.8" algo="Sum"/><pk mz="445.43799750" i="975.711" sn="5.30825" a="26.3755" fwhm="0.0233194" res="19101.6" algo="Sum"/><pk mz="446.37075186" i="583.778" sn="3.16161" a="19.1706" fwhm="0.0252939" res="17647.4" algo="Sum"/><pk mz="446.66942380" i="886.21" sn="4.79385" a="21.9683" fwhm="0.0218454" res="20446.8" algo="Sum"/><pk mz="446.84882848" i="668.383" sn="3.61554" a="17.6152" fwhm="0.0247144" res="18080.5" algo="Sum"/><pk mz="446.88705998" i="2210.28" sn="11.9558" a="62.451" fwhm="0.0230165" res="19415.9" algo="Sum"/><pk mz="447.17363569" i="671.203" sn="3.62997" a="26.8889" fwhm="0.0513252" res="8712.55" algo="Sum"/><pk mz="447.28395626" i="549.152" sn="2.9699" a="21.4436" fwhm="0.0433492" res="10318.2" algo="Sum"/><pk mz="447.32492535" i="561.716" sn="3.03784" a="14.8422" fwhm="0.0335347" res="13339.2" algo="Sum"/><pk mz="447.35467181" i="577.964" sn="3.12619" a="18.274" fwhm="0.0410622" res="10894.6" algo="Sum"/><pk mz="447.41636138" i="510.535" sn="2.76048" a="13.1737" fwhm="0.0294474" res="15193.7" algo="Sum"/><pk mz="447.93206982" i="484.56" sn="2.61578" a="15.7826" fwhm="0.0243584" res="18389.2" algo="Sum"/><pk mz="448.66691125" i="834.245" sn="4.4924" a="21.4213" fwhm="0.0222492" res="20165.5" algo="Sum"/><pk mz="448.75428466" i="1049.66" sn="5.65238" a="35.2269" fwhm="0.0235245" res="19076" algo="Sum"/><pk mz="449.28591062" i="1639.01" sn="8.81883" a="68.2452" fwhm="0.0299391" res="15006.7" algo="Sum"/><pk mz="449.36561383" i="651.604" sn="3.50222" a="21.7542" fwhm="0.0459811" res="9772.84" algo="Sum"/><pk mz="450.28930805" i="589.978" sn="3.16879" a="18.2402" fwhm="0.0350546" res="12845.4" algo="Sum"/><pk mz="450.75257749" i="1479.52" sn="7.94373" a="44.7511" fwhm="0.0259422" res="17375.3" algo="Sum"/><pk mz="450.79798456" i="514.78" sn="2.76392" a="16.0929" fwhm="0.0374548" res="12035.8" algo="Sum"/><pk mz="450.87162824" i="499.813" sn="2.68293" a="16.4794" fwhm="0.0340001" res="13260.9" algo="Sum"/><pk mz="451.15576474" i="731.515" sn="3.92517" a="24.3688" fwhm="0.0277202" res="16275.3" algo="Sum"/><pk mz="451.27132341" i="523.104" sn="2.80795" a="17.9909" fwhm="0.0383308" res="11773.1" algo="Sum"/><pk mz="451.28192110" i="539.917" sn="2.89821" a="10.3946" fwhm="0.0422504" res="10681.1" algo="Sum"/><pk mz="451.31204636" i="491.502" sn="2.63818" a="14.9001" fwhm="0.0418915" res="10773.4" algo="Sum"/><pk mz="451.35497105" i="625.808" sn="3.3589" a="19.3776" fwhm="0.0400051" res="11282.4" algo="Sum"/><pk mz="452.74981422" i="855.021" sn="4.58231" a="25.614" fwhm="0.0272126" res="16637.5" algo="Sum"/><pk mz="452.79336057" i="739.04" sn="3.96073" a="19.3767" fwhm="0.0288982" res="15668.6" algo="Sum"/><pk mz="452.83220844" i="1056.27" sn="5.66022" a="27.812" fwhm="0.0253139" res="17888.6" algo="Sum"/><pk mz="453.16787220" i="1159.29" sn="6.19688" a="42.3733" fwhm="0.0333832" res="13574.7" algo="Sum"/><pk mz="453.20851650" i="680.561" sn="3.6375" a="19.7008" fwhm="0.0340739" res="13300.8" algo="Sum"/><pk mz="453.29926082" i="764.419" sn="4.08652" a="24.3893" fwhm="0.0461817" res="9815.57" algo="Sum"/><pk mz="453.33571509" i="1014.57" sn="5.4231" a="31.2578" fwhm="0.0419117" res="10816.4" algo="Sum"/><pk mz="453.36854161" i="635.342" sn="3.39483" a="19.9367" fwhm="0.0308007" res="14719.4" algo="Sum"/><pk mz="454.29236882" i="705.26" sn="3.7614" a="22.5455" fwhm="0.0303187" res="14983.9" algo="Sum"/><pk mz="454.70144120" i="582.421" sn="3.10569" a="14.1464" fwhm="0.0219021" res="20760.7" algo="Sum"/><pk mz="454.78910235" i="489.18" sn="2.60757" a="15.0232" fwhm="0.0433052" res="10501.9" algo="Sum"/><pk mz="454.83097851" i="671.435" sn="3.57882" a="21.7453" fwhm="0.0324179" res="14030.2" algo="Sum"/><pk mz="454.88066246" i="855.638" sn="4.56156" a="23.5373" fwhm="0.0242311" res="18772.6" algo="Sum"/><pk mz="454.95604376" i="3768.79" sn="20.0928" a="107.186" fwhm="0.0246641" res="18446.1" algo="Sum"/><pk mz="455.18568328" i="679.92" sn="3.62027" a="21.1225" fwhm="0.0378257" res="12033.8" algo="Sum"/><pk mz="455.31202094" i="811.622" sn="4.32066" a="27.7683" fwhm="0.0504921" res="9017.49" algo="Sum"/><pk mz="455.95951802" i="579.036" sn="3.07778" a="21.695" fwhm="0.0267337" res="17055.6" algo="Sum"/><pk mz="456.69828295" i="1042.43" sn="5.52765" a="27.1292" fwhm="0.0230693" res="19796.8" algo="Sum"/><pk mz="456.87732125" i="615.011" sn="3.26239" a="18.4281" fwhm="0.0281206" res="16247.1" algo="Sum"/><pk mz="456.95308570" i="1570.79" sn="8.33386" a="50.4315" fwhm="0.0266679" res="17135" algo="Sum"/><pk mz="457.27207090" i="1049.29" sn="5.56556" a="38.3632" fwhm="0.0383587" res="11920.9" algo="Sum"/><pk mz="457.30616652" i="693.775" sn="3.67986" a="15.6502" fwhm="0.033735" res="13555.9" algo="Sum"/><pk mz="457.34059851" i="638.544" sn="3.38691" a="27.4516" fwhm="0.049158" res="9303.49" algo="Sum"/><pk mz="457.95918192" i="838.476" sn="4.44447" a="23.727" fwhm="0.0233337" res="19626.5" algo="Sum"/><pk mz="458.27369136" i="502.113" sn="2.66096" a="15.1312" fwhm="0.0327377" res="13998.4" algo="Sum"/><pk mz="458.69513635" i="910.663" sn="4.81183" a="22.8422" fwhm="0.0237356" res="19325.2" algo="Sum"/><pk mz="458.78381136" i="1422.67" sn="7.51694" a="43.9341" fwhm="0.0247496" res="18537" algo="Sum"/><pk mz="459.10817073" i="489.203" sn="2.58076" a="21.2322" fwhm="0.0373165" res="12303.1" algo="Sum"/><pk mz="459.24734143" i="659.778" sn="3.47976" a="17.7175" fwhm="0.0337264" res="13616.9" algo="Sum"/><pk mz="459.26896589" i="587.593" sn="3.09911" a="17.8542" fwhm="0.0410476" res="11188.7" algo="Sum"/><pk mz="459.32004606" i="1035.79" sn="5.46299" a="39.4038" fwhm="0.0359809" res="12765.6" algo="Sum"/><pk mz="459.45240166" i="825.554" sn="4.35311" a="22.5693" fwhm="0.0228856" res="20076.1" algo="Sum"/><pk mz="460.27897966" i="546.894" sn="2.87364" a="18.8786" fwhm="0.0331075" res="13902.6" algo="Sum"/><pk mz="460.78143681" i="1581.31" sn="8.28574" a="41.4531" fwhm="0.0231924" res="19867.7" algo="Sum"/><pk mz="460.82578800" i="701.506" sn="3.67461" a="23.3352" fwhm="0.0274022" res="16817.1" algo="Sum"/><pk mz="460.96528756" i="2480.49" sn="12.9941" a="67.4485" fwhm="0.0223962" res="20582.3" algo="Sum"/><pk mz="461.18573501" i="964.922" sn="5.05376" a="33.2702" fwhm="0.0267979" res="17209.8" algo="Sum"/><pk mz="461.28068945" i="518.43" sn="2.71488" a="11.7122" fwhm="0.0308354" res="14959.5" algo="Sum"/><pk mz="461.33487781" i="1463.47" sn="7.66209" a="64.3841" fwhm="0.035322" res="13060.8" algo="Sum"/><pk mz="461.39678187" i="545.646" sn="2.85634" a="18.9567" fwhm="0.0439636" res="10495" algo="Sum"/><pk mz="462.34014354" i="554.237" sn="2.89474" a="21.2988" fwhm="0.0323127" res="14308.3" algo="Sum"/><pk mz="462.77856942" i="858.42" sn="4.47572" a="26.2456" fwhm="0.0289363" res="15993" algo="Sum"/><pk mz="462.82298860" i="678.49" sn="3.53758" a="18.2562" fwhm="0.0289397" res="15992.6" algo="Sum"/><pk mz="462.86091216" i="782.128" sn="4.07795" a="29.7302" fwhm="0.0269522" res="17173.4" algo="Sum"/><pk mz="462.96195319" i="808.703" sn="4.21673" a="30.9758" fwhm="0.0310721" res="14899.6" algo="Sum"/><pk mz="463.20154259" i="1000.57" sn="5.21455" a="38.1643" fwhm="0.0286162" res="16186.7" algo="Sum"/><pk mz="463.27289209" i="682.354" sn="3.55616" a="19.5794" fwhm="0.0361638" res="12810.4" algo="Sum"/><pk mz="463.31020756" i="965.061" sn="5.02959" a="33.9538" fwhm="0.0477626" res="9700.28" algo="Sum"/><pk mz="463.35210259" i="2049.91" sn="10.6855" a="76.4939" fwhm="0.0310326" res="14931.1" algo="Sum"/><pk mz="464.31262890" i="507.542" sn="2.63661" a="18.2628" fwhm="0.0434263" res="10692" algo="Sum"/><pk mz="464.35579982" i="727.333" sn="3.77788" a="25.0695" fwhm="0.031185" res="14890.4" algo="Sum"/><pk mz="464.64060807" i="490.631" sn="2.54535" a="12.5318" fwhm="0.0228056" res="20373.9" algo="Sum"/><pk mz="464.73000171" i="938.47" sn="4.86798" a="25.2318" fwhm="0.0233086" res="19938.1" algo="Sum"/><pk mz="464.90992751" i="794.484" sn="4.117" a="25.4415" fwhm="0.0266954" res="17415.4" algo="Sum"/><pk mz="464.97554139" i="722.454" sn="3.74364" a="20.3558" fwhm="0.0232095" res="20033.9" algo="Sum"/><pk mz="465.21561602" i="852.151" sn="4.41601" a="27.4384" fwhm="0.0283383" res="16416.5" algo="Sum"/><pk mz="465.26521584" i="795.787" sn="4.12401" a="26.2788" fwhm="0.04232" res="10994" algo="Sum"/><pk mz="465.28774006" i="659.382" sn="3.41712" a="10.4676" fwhm="0.017014" res="27347.4" algo="Sum"/><pk mz="465.30536067" i="645.067" sn="3.34294" a="13.3335" fwhm="0.0174324" res="26692" algo="Sum"/><pk mz="465.33301264" i="733.521" sn="3.80142" a="19.0565" fwhm="0.0371992" res="12509.2" algo="Sum"/><pk mz="465.36747918" i="901.481" sn="4.67167" a="34.5372" fwhm="0.0364552" res="12765.4" algo="Sum"/><pk mz="466.32265080" i="548.262" sn="2.83414" a="24.3698" fwhm="0.0513937" res="9073.53" algo="Sum"/><pk mz="466.72699326" i="1336.83" sn="6.90891" a="35.7215" fwhm="0.0235054" res="19856.2" algo="Sum"/><pk mz="467.10052261" i="510.83" sn="2.63841" a="14.6044" fwhm="0.0289883" res="16113.4" algo="Sum"/><pk mz="467.13207317" i="490.606" sn="2.53395" a="13.9422" fwhm="0.0380601" res="12273.6" algo="Sum"/><pk mz="467.27660389" i="1137.59" sn="5.87656" a="42.9333" fwhm="0.035718" res="13082.4" algo="Sum"/><pk mz="467.31436178" i="687.803" sn="3.55304" a="21.0867" fwhm="0.0421321" res="11091.6" algo="Sum"/><pk mz="467.34558779" i="587.199" sn="3.03334" a="12.6683" fwhm="0.0262992" res="17770.3" algo="Sum"/><pk mz="468.30754502" i="1106.82" sn="5.69195" a="34.9556" fwhm="0.0303573" res="15426.5" algo="Sum"/><pk mz="468.72500895" i="924.794" sn="4.74845" a="26.5349" fwhm="0.0257933" res="18172.4" algo="Sum"/><pk mz="468.81291612" i="1486.01" sn="7.6301" a="48.3751" fwhm="0.0268174" res="17481.6" algo="Sum"/><pk mz="469.14248601" i="578.803" sn="2.97171" a="25.7698" fwhm="0.0383578" res="12230.7" algo="Sum"/><pk mz="469.32457363" i="1206.78" sn="6.19519" a="30.204" fwhm="0.0374273" res="12539.6" algo="Sum"/><pk mz="469.36426665" i="3213.39" sn="16.4977" a="93.8583" fwhm="0.0257541" res="18224.8" algo="Sum"/><pk mz="470.32603382" i="491.935" sn="2.51914" a="17.1392" fwhm="0.0457308" res="10284.7" algo="Sum"/><pk mz="470.36776836" i="972.023" sn="4.97553" a="34.2857" fwhm="0.0285793" res="16458.3" algo="Sum"/><pk mz="470.81067484" i="1524.67" sn="7.79461" a="41.2736" fwhm="0.0242395" res="19423.3" algo="Sum"/><pk mz="470.85450286" i="666.001" sn="3.40491" a="19.3817" fwhm="0.0285066" res="16517.4" algo="Sum"/><pk mz="470.92883949" i="1215.46" sn="6.21288" a="39.6886" fwhm="0.0268916" res="17512.1" algo="Sum"/><pk mz="470.99450868" i="1166.06" sn="5.96085" a="30.9314" fwhm="0.0219848" res="21423.6" algo="Sum"/><pk mz="471.15868499" i="485.912" sn="2.48316" a="25.7048" fwhm="0.0527122" res="8938.33" algo="Sum"/><pk mz="471.28568641" i="585.936" sn="2.99325" a="14.0258" fwhm="0.0342467" res="13761.5" algo="Sum"/><pk mz="471.32046060" i="645.896" sn="3.2975" a="12.2619" fwhm="0.0254033" res="18553.5" algo="Sum"/><pk mz="471.33660022" i="719.008" sn="3.67002" a="20.837" fwhm="0.0428107" res="11009.8" algo="Sum"/><pk mz="472.67277658" i="536.351" sn="2.73018" a="15.7815" fwhm="0.0259298" res="18229" algo="Sum"/><pk mz="472.80883634" i="705.393" sn="3.58701" a="24.6755" fwhm="0.0330382" res="14311" algo="Sum"/><pk mz="472.85148961" i="517.874" sn="2.63336" a="16.5752" fwhm="0.0334302" res="14144.4" algo="Sum"/><pk mz="472.92552502" i="636.885" sn="3.23853" a="22.8091" fwhm="0.0291838" res="16205.1" algo="Sum"/><pk mz="473.30321636" i="690.734" sn="3.50505" a="15.9431" fwhm="0.0343199" res="13790.9" algo="Sum"/><pk mz="473.34144033" i="1014.27" sn="5.14765" a="42.9602" fwhm="0.0403266" res="11737.7" algo="Sum"/><pk mz="473.46737985" i="924.784" sn="4.6936" a="23.7669" fwhm="0.0209149" res="22637.8" algo="Sum"/><pk mz="474.67015109" i="513.657" sn="2.59696" a="13.713" fwhm="0.0235282" res="20174.5" algo="Sum"/><pk mz="474.75865361" i="1247.18" sn="6.30503" a="35.7339" fwhm="0.0254659" res="18642.9" algo="Sum"/><pk mz="474.93959543" i="827.305" sn="4.17965" a="23.8986" fwhm="0.0299837" res="15839.9" algo="Sum"/><pk mz="474.95113418" i="663.605" sn="3.3524" a="16.0126" fwhm="0.0199625" res="23792.2" algo="Sum"/><pk mz="475.32319495" i="4327.16" sn="21.794" a="142.406" fwhm="0.0258681" res="18374.9" algo="Sum"/><pk mz="475.41407499" i="570.764" sn="2.87064" a="16.9522" fwhm="0.035275" res="13477.4" algo="Sum"/><pk mz="475.44651324" i="474.684" sn="2.38683" a="12.3475" fwhm="0.0323623" res="14691.3" algo="Sum"/><pk mz="476.27406334" i="843.215" sn="4.23126" a="29.5307" fwhm="0.0344128" res="13840" algo="Sum"/><pk mz="476.32515566" i="1301.39" sn="6.53039" a="44.6869" fwhm="0.0301509" res="15798" algo="Sum"/><pk mz="476.75535413" i="1604.78" sn="8.05088" a="42.5886" fwhm="0.0225447" res="21147.1" algo="Sum"/><pk mz="476.93861775" i="1990.7" sn="9.96671" a="64.2478" fwhm="0.0278383" res="17132.4" algo="Sum"/><pk mz="477.33102811" i="2520.18" sn="12.5801" a="83.1019" fwhm="0.0312526" res="15273.3" algo="Sum"/><pk mz="477.94199019" i="481.666" sn="2.39867" a="17.5038" fwhm="0.0278713" res="17148.2" algo="Sum"/><pk mz="478.32835664" i="3824.98" sn="19.0253" a="110.705" fwhm="0.0256469" res="18650.5" algo="Sum"/><pk mz="478.75384184" i="887.583" sn="4.39706" a="28.5691" fwhm="0.0272315" res="17580.9" algo="Sum"/><pk mz="478.84206397" i="1650.92" sn="8.17832" a="50.2889" fwhm="0.0260169" res="18405.1" algo="Sum"/><pk mz="478.93568544" i="931.81" sn="4.61576" a="30.5985" fwhm="0.0308029" res="15548.4" algo="Sum"/><pk mz="479.17470606" i="483.869" sn="2.3952" a="18.9003" fwhm="0.0373729" res="12821.4" algo="Sum"/><pk mz="479.28193699" i="657.955" sn="3.25615" a="17.4858" fwhm="0.0388527" res="12335.9" algo="Sum"/><pk mz="479.33352120" i="2174.8" sn="10.7629" a="108.66" fwhm="0.0424394" res="11294.5" algo="Sum"/><pk mz="480.34281527" i="1860.31" sn="9.1746" a="59.7625" fwhm="0.0288013" res="16677.8" algo="Sum"/><pk mz="480.83861883" i="1303.19" sn="6.41339" a="36.5297" fwhm="0.0257048" res="18706.2" algo="Sum"/><pk mz="480.88212160" i="685.589" sn="3.37373" a="20.4947" fwhm="0.0328362" res="14644.9" algo="Sum"/><pk mz="481.20355768" i="1552.26" sn="7.62013" a="50.4717" fwhm="0.0280491" res="17155.8" algo="Sum"/><pk mz="481.26152597" i="1531.71" sn="7.51939" a="51.4029" fwhm="0.0285849" res="16836.2" algo="Sum"/><pk mz="481.35057177" i="1267.12" sn="6.21944" a="54.5198" fwhm="0.0515873" res="9330.8" algo="Sum"/><pk mz="482.20722677" i="465.837" sn="2.28295" a="16.8967" fwhm="0.0313257" res="15393.3" algo="Sum"/><pk mz="482.26581172" i="518.194" sn="2.53957" a="17.6252" fwhm="0.0284509" res="16950.8" algo="Sum"/><pk mz="482.32185479" i="1507.07" sn="7.37937" a="46.089" fwhm="0.0328294" res="14691.8" algo="Sum"/><pk mz="482.35814868" i="1473.01" sn="7.21056" a="44.9922" fwhm="0.0329086" res="14657.5" algo="Sum"/><pk mz="482.70085473" i="700.157" sn="3.42616" a="23.6047" fwhm="0.026441" res="18255.7" algo="Sum"/><pk mz="482.83395569" i="628.763" sn="3.07102" a="22.8913" fwhm="0.049571" res="9740.25" algo="Sum"/><pk mz="483.27270321" i="595.28" sn="2.90567" a="19.0054" fwhm="0.0382578" res="12632" algo="Sum"/><pk mz="483.34149360" i="1491.56" sn="7.27934" a="54.4934" fwhm="0.0402916" res="11996.1" algo="Sum"/><pk mz="483.37888193" i="9312.76" sn="45.4496" a="256.374" fwhm="0.0232229" res="20814.8" algo="Sum"/><pk mz="484.34094398" i="550.996" sn="2.68328" a="12.5764" fwhm="0.0347176" res="13950.9" algo="Sum"/><pk mz="484.38259499" i="3060.61" sn="14.9048" a="88.3783" fwhm="0.023648" res="20483" algo="Sum"/><pk mz="484.69882353" i="529.371" sn="2.57123" a="14.1719" fwhm="0.0236257" res="20515.7" algo="Sum"/><pk mz="484.78763664" i="1384.87" sn="6.72627" a="41.0321" fwhm="0.0260616" res="18601.6" algo="Sum"/><pk mz="485.29324247" i="849.475" sn="4.12261" a="28.2079" fwhm="0.041844" res="11597.7" algo="Sum"/><pk mz="485.35768854" i="4163.45" sn="20.2066" a="176.934" fwhm="0.0323544" res="15001.3" algo="Sum"/><pk mz="486.36014907" i="1457.99" sn="7.05245" a="58.2632" fwhm="0.0287083" res="16941.5" algo="Sum"/><pk mz="486.78460862" i="1384.01" sn="6.68077" a="41.1036" fwhm="0.0267517" res="18196.4" algo="Sum"/><pk mz="486.96356009" i="768.058" sn="3.7086" a="29.3653" fwhm="0.0319783" res="15228" algo="Sum"/><pk mz="487.29211370" i="537.71" sn="2.59493" a="23.4145" fwhm="0.0484535" res="10056.9" algo="Sum"/><pk mz="487.35399057" i="901.262" sn="4.34962" a="62.9188" fwhm="0.0842695" res="5783.28" algo="Sum"/><pk mz="487.48335904" i="754.577" sn="3.64018" a="20.2008" fwhm="0.0235596" res="20691.5" algo="Sum"/><pk mz="488.33141886" i="564.423" sn="2.71442" a="16.5102" fwhm="0.0422864" res="11548.2" algo="Sum"/><pk mz="488.65256312" i="543.049" sn="2.60787" a="15.5704" fwhm="0.0234793" res="20812.1" algo="Sum"/><pk mz="488.78288286" i="665.178" sn="3.19454" a="24.4787" fwhm="0.0319723" res="15287.7" algo="Sum"/><pk mz="488.87115216" i="1809.21" sn="8.68881" a="57.9366" fwhm="0.0241817" res="20216.6" algo="Sum"/><pk mz="489.31055538" i="733.687" sn="3.52209" a="25.7431" fwhm="0.0495464" res="9875.8" algo="Sum"/><pk mz="489.35084498" i="814.347" sn="3.9093" a="31.3069" fwhm="0.0411191" res="11900.8" algo="Sum"/><pk mz="490.28871764" i="1598.54" sn="7.61952" a="54.3874" fwhm="0.0273869" res="17902.3" algo="Sum"/><pk mz="490.64793935" i="597.624" sn="2.84372" a="18.7738" fwhm="0.0263592" res="18613.9" algo="Sum"/><pk mz="490.73303122" i="569.512" sn="2.7099" a="20.1776" fwhm="0.0279676" res="17546.5" algo="Sum"/><pk mz="490.86717787" i="854.89" sn="4.06787" a="25.8577" fwhm="0.0286977" res="17104.8" algo="Sum"/><pk mz="490.92631481" i="725.428" sn="3.4519" a="32.1481" fwhm="0.046164" res="10634.4" algo="Sum"/><pk mz="491.30119958" i="1532.94" sn="7.28885" a="74.6883" fwhm="0.0466755" res="10525.9" algo="Sum"/><pk mz="491.36800181" i="974.221" sn="4.63227" a="41.4409" fwhm="0.0417689" res="11764" algo="Sum"/><pk mz="492.29968558" i="562.382" sn="2.65413" a="34.6967" fwhm="0.0626421" res="7858.93" algo="Sum"/><pk mz="492.72993853" i="757.873" sn="3.56997" a="23.8091" fwhm="0.0247141" res="19937.2" algo="Sum"/><pk mz="492.91483715" i="920.598" sn="4.3318" a="45.7371" fwhm="0.0424364" res="11615.4" algo="Sum"/><pk mz="493.32009990" i="3275.54" sn="15.3994" a="154.055" fwhm="0.0472613" res="10438.1" algo="Sum"/><pk mz="494.32243275" i="3650.29" sn="17.0573" a="123.704" fwhm="0.029063" res="17008.7" algo="Sum"/><pk mz="494.77785874" i="484.345" sn="2.26162" a="12.2384" fwhm="0.0305353" res="16203.5" algo="Sum"/><pk mz="494.81681736" i="1521.58" sn="7.10456" a="57.8625" fwhm="0.0284467" res="17394.5" algo="Sum"/><pk mz="494.91266856" i="706.274" sn="3.29711" a="30.8373" fwhm="0.0368973" res="13413.3" algo="Sum"/><pk mz="495.33324894" i="1863.88" sn="8.69281" a="89.1955" fwhm="0.048617" res="10188.5" algo="Sum"/><pk mz="496.33817884" i="86821.8" sn="403.496" a="2110.19" fwhm="0.021477" res="23110.3" algo="Sum"/><pk mz="496.81424672" i="1379.2" sn="6.40901" a="46.1483" fwhm="0.0307034" res="16181.1" algo="Sum"/><pk mz="496.94062461" i="2528.45" sn="11.7492" a="70.7616" fwhm="0.0249793" res="19894.1" algo="Sum"/><pk mz="496.98197703" i="527.764" sn="2.45252" a="18.7631" fwhm="0.0348431" res="14263.4" algo="Sum"/><pk mz="497.23611969" i="714.801" sn="3.31933" a="24.2871" fwhm="0.0333096" res="14927.7" algo="Sum"/><pk mz="497.28540589" i="559.279" sn="2.59706" a="17.0219" fwhm="0.0402975" res="12340.4" algo="Sum"/><pk mz="497.34126249" i="23577.1" sn="109.468" a="653.353" fwhm="0.0240808" res="20653" algo="Sum"/><pk mz="497.94261825" i="493.502" sn="2.28673" a="18.7368" fwhm="0.0324043" res="15366.5" algo="Sum"/><pk mz="498.34424529" i="4452.48" sn="20.6227" a="142.93" fwhm="0.0258096" res="19308.5" algo="Sum"/><pk mz="498.68130231" i="702.421" sn="3.25212" a="20.7862" fwhm="0.0259779" res="19196.4" algo="Sum"/><pk mz="498.80767943" i="667.792" sn="3.09202" a="23.2983" fwhm="0.0379921" res="13129.3" algo="Sum"/><pk mz="498.89922783" i="1467.57" sn="6.78895" a="38.1523" fwhm="0.0283633" res="17589.6" algo="Sum"/><pk mz="498.93768840" i="1736.72" sn="8.03379" a="55.6792" fwhm="0.0276491" res="18045.4" algo="Sum"/><pk mz="499.31392106" i="860.458" sn="3.97171" a="37.2372" fwhm="0.0587958" res="8492.34" algo="Sum"/><pk mz="499.37019968" i="4595.27" sn="21.2109" a="140.894" fwhm="0.0337376" res="14801.6" algo="Sum"/><pk mz="500.27454093" i="739.634" sn="3.41198" a="27.622" fwhm="0.0491601" res="10176.4" algo="Sum"/><pk mz="500.30623639" i="544.66" sn="2.51198" a="14.5937" fwhm="0.0267958" res="18671.1" algo="Sum"/><pk mz="500.37432052" i="1679.59" sn="7.74544" a="53.6987" fwhm="0.0359027" res="13937" algo="Sum"/><pk mz="500.67725765" i="629.091" sn="2.89933" a="19.811" fwhm="0.0283827" res="17640.2" algo="Sum"/><pk mz="500.76095184" i="666.271" sn="3.06949" a="22.3011" fwhm="0.0348152" res="14383.4" algo="Sum"/><pk mz="501.33435922" i="1658.01" sn="7.63616" a="64.6058" fwhm="0.0461524" res="10862.6" algo="Sum"/><pk mz="501.38815735" i="2997.32" sn="13.8045" a="98.5202" fwhm="0.0279455" res="17941.6" algo="Sum"/><pk mz="501.49723902" i="744.927" sn="3.42975" a="20.4999" fwhm="0.026709" res="18776.3" algo="Sum"/><pk mz="502.00886102" i="3239.7" sn="14.9011" a="93.3668" fwhm="0.0242301" res="20718.4" algo="Sum"/><pk mz="502.28957193" i="911.929" sn="4.18945" a="21.5777" fwhm="0.0297011" res="16911.5" algo="Sum"/><pk mz="502.32664877" i="2099.13" sn="9.64351" a="71.8076" fwhm="0.0299675" res="16762.4" algo="Sum"/><pk mz="502.39214715" i="1002.48" sn="4.60543" a="34.1113" fwhm="0.0293352" res="17125.9" algo="Sum"/><pk mz="502.75737426" i="723.908" sn="3.31785" a="23.4757" fwhm="0.029401" res="17100" algo="Sum"/><pk mz="503.01117556" i="725.359" sn="3.32401" a="27.3298" fwhm="0.0297342" res="16916.9" algo="Sum"/><pk mz="503.33017240" i="1267.54" sn="5.80474" a="46.3013" fwhm="0.0369979" res="13604.3" algo="Sum"/><pk mz="503.36234869" i="544.847" sn="2.49536" a="10.6734" fwhm="0.0265116" res="18986.5" algo="Sum"/><pk mz="503.40038979" i="549.113" sn="2.51448" a="19.3017" fwhm="0.0398196" res="12642" algo="Sum"/><pk mz="504.00508458" i="2053.83" sn="9.38152" a="60.1982" fwhm="0.0244103" res="20647.3" algo="Sum"/><pk mz="504.30464033" i="2049.65" sn="9.35837" a="65.1684" fwhm="0.0317107" res="15903.3" algo="Sum"/><pk mz="504.33950514" i="1927.73" sn="8.79382" a="65.513" fwhm="0.035939" res="14033.2" algo="Sum"/><pk mz="504.62708325" i="600.254" sn="2.73442" a="18.09" fwhm="0.0262944" res="19191.4" algo="Sum"/><pk mz="504.80667011" i="527.862" sn="2.40052" a="15.9564" fwhm="0.0392915" res="12847.7" algo="Sum"/><pk mz="504.84489608" i="1464.57" sn="6.65341" a="56.1495" fwhm="0.027918" res="18083.1" algo="Sum"/><pk mz="505.00740355" i="551.116" sn="2.50142" a="19.9007" fwhm="0.0284847" res="17729.1" algo="Sum"/><pk mz="505.27562975" i="3339.88" sn="15.1547" a="133.928" fwhm="0.0287675" res="17564.1" algo="Sum"/><pk mz="505.34214254" i="1177.61" sn="5.3435" a="40.9342" fwhm="0.0384033" res="13158.8" algo="Sum"/><pk mz="506.00193901" i="710.359" sn="3.21575" a="26.0752" fwhm="0.024962" res="20270.9" algo="Sum"/><pk mz="506.27730066" i="1151.04" sn="5.20827" a="51.3383" fwhm="0.0353545" res="14320" algo="Sum"/><pk mz="506.35722924" i="1576.19" sn="7.13153" a="57.197" fwhm="0.0294647" res="17185.2" algo="Sum"/><pk mz="506.62470126" i="642.755" sn="2.90512" a="18.5063" fwhm="0.0258786" res="19577" algo="Sum"/><pk mz="506.71190515" i="598.418" sn="2.69961" a="21.5296" fwhm="0.0278436" res="18198.5" algo="Sum"/><pk mz="506.84221612" i="739.866" sn="3.33708" a="28.53" fwhm="0.0378798" res="13380.3" algo="Sum"/><pk mz="507.30007862" i="1606.3" sn="7.23808" a="83.5408" fwhm="0.0548334" res="9251.67" algo="Sum"/><pk mz="508.29415104" i="532.456" sn="2.39356" a="20.7774" fwhm="0.0555015" res="9158.21" algo="Sum"/><pk mz="508.33900817" i="752.149" sn="3.38149" a="21.717" fwhm="0.0398642" res="12751.8" algo="Sum"/><pk mz="508.37288461" i="1357.23" sn="6.1012" a="44.6953" fwhm="0.0277193" res="18340" algo="Sum"/><pk mz="508.70983636" i="1044.59" sn="4.6774" a="29.6921" fwhm="0.0253231" res="20088.8" algo="Sum"/><pk mz="509.31586288" i="2065.24" sn="9.23111" a="108.693" fwhm="0.061217" res="8319.84" algo="Sum"/><pk mz="509.36169374" i="2514.67" sn="11.2415" a="100.349" fwhm="0.0364732" res="13965.4" algo="Sum"/><pk mz="510.35456853" i="2463.35" sn="10.975" a="107.576" fwhm="0.0336843" res="15151.1" algo="Sum"/><pk mz="510.70736773" i="769.409" sn="3.42681" a="23.2307" fwhm="0.027206" res="18771.9" algo="Sum"/><pk mz="510.79201695" i="756.68" sn="3.37115" a="23.1794" fwhm="0.0396242" res="12890.9" algo="Sum"/><pk mz="511.24982408" i="771.455" sn="3.43528" a="28.3819" fwhm="0.0387796" res="13183.5" algo="Sum"/><pk mz="511.35082499" i="1201.47" sn="5.35012" a="44.0811" fwhm="0.0445519" res="11477.7" algo="Sum"/><pk mz="512.33490129" i="789.118" sn="3.51089" a="38.8447" fwhm="0.0519673" res="9858.8" algo="Sum"/><pk mz="512.78823156" i="650.72" sn="2.8918" a="28.1139" fwhm="0.0533868" res="9605.14" algo="Sum"/><pk mz="512.83689199" i="488.99" sn="2.17307" a="15.7992" fwhm="0.0398237" res="12877.7" algo="Sum"/><pk mz="512.91249425" i="2569.86" sn="11.42" a="84.3683" fwhm="0.0274068" res="18714.8" algo="Sum"/><pk mz="513.30090550" i="512.624" sn="2.27814" a="10.6947" fwhm="0.0268053" res="19149.2" algo="Sum"/><pk mz="513.34701538" i="1017.21" sn="4.52055" a="54.1028" fwhm="0.0564187" res="9098.89" algo="Sum"/><pk mz="513.40752208" i="799.858" sn="3.55463" a="28.3071" fwhm="0.0333164" res="15410" algo="Sum"/><pk mz="514.65662429" i="795.813" sn="3.51866" a="25.0372" fwhm="0.0270356" res="19036.3" algo="Sum"/><pk mz="514.78491705" i="467.713" sn="2.06742" a="15.7509" fwhm="0.0447994" res="11490.9" algo="Sum"/><pk mz="514.83355978" i="510.011" sn="2.2544" a="13.7306" fwhm="0.0402681" res="12785.2" algo="Sum"/><pk mz="514.87210733" i="1060.43" sn="4.68742" a="27.678" fwhm="0.0302856" res="17000.6" algo="Sum"/><pk mz="514.90949739" i="1766.89" sn="7.81035" a="60.4867" fwhm="0.0323342" res="15924.6" algo="Sum"/><pk mz="515.29573754" i="561.538" sn="2.4803" a="15.4641" fwhm="0.0402859" res="12791" algo="Sum"/><pk mz="515.34822363" i="1796.05" sn="7.93344" a="77.781" fwhm="0.0406134" res="12689.1" algo="Sum"/><pk mz="515.41030679" i="16128.4" sn="71.1752" a="453.684" fwhm="0.0246725" res="20890.1" algo="Sum"/><pk mz="515.51460494" i="632.797" sn="2.79061" a="19.7375" fwhm="0.0300557" res="17152" algo="Sum"/><pk mz="515.91634942" i="519.718" sn="2.28518" a="21.3774" fwhm="0.0342264" res="15073.6" algo="Sum"/><pk mz="516.30367064" i="3941.29" sn="17.3116" a="116.684" fwhm="0.0255195" res="20231.8" algo="Sum"/><pk mz="516.34857612" i="780.1" sn="3.42608" a="28.2541" fwhm="0.0384311" res="13435.7" algo="Sum"/><pk mz="516.41342851" i="5702.13" sn="25.0431" a="163.138" fwhm="0.025169" res="20517.8" algo="Sum"/><pk mz="516.65239238" i="722.987" sn="3.17282" a="22.9653" fwhm="0.0286152" res="18055.2" algo="Sum"/><pk mz="516.74098871" i="920.255" sn="4.03871" a="34.1813" fwhm="0.0278891" res="18528.4" algo="Sum"/><pk mz="516.90892910" i="581.944" sn="2.54924" a="24.2446" fwhm="0.0404446" res="12780.7" algo="Sum"/><pk mz="517.30857527" i="1382.18" sn="6.04816" a="45.3672" fwhm="0.0352607" res="14671" algo="Sum"/><pk mz="517.36401215" i="1835.76" sn="8.03467" a="75.4073" fwhm="0.0477996" res="10823.6" algo="Sum"/><pk mz="517.41238775" i="1792.28" sn="7.84374" a="67.4199" fwhm="0.0408968" res="12651.7" algo="Sum"/><pk mz="518.31955847" i="119245" sn="519.731" a="2914.37" fwhm="0.0213689" res="24255.8" algo="Sum"/><pk mz="518.73908269" i="1303.06" sn="5.67162" a="39.3287" fwhm="0.0265294" res="19553.3" algo="Sum"/><pk mz="518.78271358" i="485.578" sn="2.11371" a="14.1389" fwhm="0.0339572" res="15277.5" algo="Sum"/><pk mz="518.84539155" i="476.45" sn="2.07375" a="18.3947" fwhm="0.0508935" res="10194.7" algo="Sum"/><pk mz="518.92190692" i="1948.27" sn="8.47915" a="65.016" fwhm="0.0262329" res="19781.3" algo="Sum"/><pk mz="519.26152122" i="558.859" sn="2.42823" a="22.8234" fwhm="0.0421793" res="12310.8" algo="Sum"/><pk mz="519.32228788" i="31979.1" sn="138.927" a="881.595" fwhm="0.0242741" res="21394.1" algo="Sum"/><pk mz="520.27899040" i="548.228" sn="2.37156" a="15.2434" fwhm="0.0519688" res="10011.4" algo="Sum"/><pk mz="520.33546269" i="26736.2" sn="115.651" a="785.997" fwhm="0.0259575" res="20045.7" algo="Sum"/><pk mz="520.73719169" i="855.446" sn="3.69614" a="27.4931" fwhm="0.029148" res="17865.3" algo="Sum"/><pk mz="520.77714202" i="525.87" sn="2.27214" a="15.4645" fwhm="0.045" res="11572.8" algo="Sum"/><pk mz="520.81907152" i="695.93" sn="3.00685" a="22.4369" fwhm="0.0394777" res="13192.7" algo="Sum"/><pk mz="520.91981214" i="1406.77" sn="6.07698" a="55.018" fwhm="0.0306018" res="17022.5" algo="Sum"/><pk mz="521.25705224" i="1055.47" sn="4.5551" a="60.3397" fwhm="0.0606942" res="8588.25" algo="Sum"/><pk mz="521.33979636" i="7590.86" sn="32.7273" a="234.783" fwhm="0.0279424" res="18657.6" algo="Sum"/><pk mz="522.26104069" i="540.367" sn="2.3209" a="29.1279" fwhm="0.0529513" res="9863.04" algo="Sum"/><pk mz="522.35225764" i="18961.8" sn="81.4164" a="548.87" fwhm="0.025157" res="20763.7" algo="Sum"/><pk mz="522.59605275" i="964.632" sn="4.14189" a="29.3918" fwhm="0.0257303" res="20310.6" algo="Sum"/><pk mz="522.68738870" i="668.416" sn="2.86957" a="20.3113" fwhm="0.0267794" res="19518.3" algo="Sum"/><pk mz="522.81380474" i="472.162" sn="2.02711" a="18.2291" fwhm="0.0486233" res="10752.3" algo="Sum"/><pk mz="522.86730812" i="587.568" sn="2.52332" a="20.1987" fwhm="0.0371009" res="14093.1" algo="Sum"/><pk mz="522.92938527" i="559.704" sn="2.40381" a="29.3269" fwhm="0.0517961" res="10095.9" algo="Sum"/><pk mz="523.29878762" i="1510.65" sn="6.47747" a="70.3264" fwhm="0.0578193" res="9050.59" algo="Sum"/><pk mz="523.35607904" i="5926.58" sn="25.4124" a="202.21" fwhm="0.0298721" res="17519.9" algo="Sum"/><pk mz="524.27366549" i="1034.6" sn="4.43" a="40.9617" fwhm="0.0435868" res="12028.3" algo="Sum"/><pk mz="524.36812409" i="29179" sn="124.955" a="811.684" fwhm="0.0243955" res="21494.5" algo="Sum"/><pk mz="524.68363607" i="1073.48" sn="4.59667" a="32.8067" fwhm="0.0255899" res="20503.6" algo="Sum"/><pk mz="524.85927656" i="507.975" sn="2.17404" a="28.0056" fwhm="0.0452657" res="11595.1" algo="Sum"/><pk mz="525.28687324" i="2036.04" sn="8.71158" a="77.9093" fwhm="0.0407398" res="12893.7" algo="Sum"/><pk mz="525.37112295" i="8981.19" sn="38.412" a="277.625" fwhm="0.0270778" res="19402.3" algo="Sum"/><pk mz="526.28998536" i="1349.05" sn="5.75674" a="46.8588" fwhm="0.0369566" res="14240.8" algo="Sum"/><pk mz="526.33129553" i="821.206" sn="3.5043" a="18.9495" fwhm="0.0355838" res="14791.3" algo="Sum"/><pk mz="526.37425008" i="1934.69" sn="8.25583" a="68.1425" fwhm="0.0302679" res="17390.5" algo="Sum"/><pk mz="526.68175487" i="864.095" sn="3.68605" a="27.7389" fwhm="0.0279409" res="18849.9" algo="Sum"/><pk mz="526.77101968" i="1189.17" sn="5.07265" a="46.8772" fwhm="0.0294814" res="17867.9" algo="Sum"/><pk mz="527.09169412" i="625.327" sn="2.65916" a="19.7946" fwhm="0.0322235" res="16357.4" algo="Sum"/><pk mz="527.15487812" i="598.097" sn="2.54291" a="26.9521" fwhm="0.0367924" res="14327.8" algo="Sum"/><pk mz="527.25703316" i="1268" sn="5.39046" a="40.4872" fwhm="0.0331488" res="15905.8" algo="Sum"/><pk mz="527.30097771" i="888.912" sn="3.77823" a="25.0495" fwhm="0.0407526" res="12939.1" algo="Sum"/><pk mz="527.32741519" i="978.773" sn="4.16011" a="33.1132" fwhm="0.043828" res="12031.7" algo="Sum"/><pk mz="527.37540510" i="658.785" sn="2.80037" a="24.565" fwhm="0.0503194" res="10480.6" algo="Sum"/><pk mz="528.26247215" i="499.843" sn="2.12008" a="22.0387" fwhm="0.0404314" res="13065.6" algo="Sum"/><pk mz="528.33408336" i="665.089" sn="2.81997" a="27.1638" fwhm="0.0381586" res="13845.8" algo="Sum"/><pk mz="528.68044181" i="488.549" sn="2.07058" a="16.2602" fwhm="0.0297817" res="17751.8" algo="Sum"/><pk mz="528.76755794" i="1414.62" sn="5.98902" a="48.1874" fwhm="0.031539" res="16765.5" algo="Sum"/><pk mz="528.80804958" i="528.993" sn="2.23729" a="14.583" fwhm="0.0376141" res="14058.8" algo="Sum"/><pk mz="528.88448596" i="1053.8" sn="4.45304" a="48.6731" fwhm="0.0347146" res="15235.2" algo="Sum"/><pk mz="528.95056728" i="821.872" sn="3.47352" a="28.3865" fwhm="0.0303144" res="17448.8" algo="Sum"/><pk mz="529.31976957" i="994.421" sn="4.20191" a="36.8083" fwhm="0.0392045" res="13501.5" algo="Sum"/><pk mz="529.34610673" i="908.488" sn="3.8388" a="36.4293" fwhm="0.0443805" res="11927.5" algo="Sum"/><pk mz="529.40129641" i="723.019" sn="3.05511" a="26.6981" fwhm="0.0410442" res="12898.3" algo="Sum"/><pk mz="529.52939626" i="648.251" sn="2.73948" a="20.7485" fwhm="0.0285063" res="18575.9" algo="Sum"/><pk mz="530.31849566" i="670.527" sn="2.82649" a="18.4437" fwhm="0.0339595" res="15616.2" algo="Sum"/><pk mz="530.35378769" i="1421.04" sn="5.98969" a="53.6277" fwhm="0.03162" res="16772.7" algo="Sum"/><pk mz="530.76588602" i="836.47" sn="3.51302" a="28.8372" fwhm="0.0380704" res="13941.7" algo="Sum"/><pk mz="530.80746364" i="542.015" sn="2.27646" a="16.6286" fwhm="0.0372344" res="14255.8" algo="Sum"/><pk mz="530.84978889" i="566.496" sn="2.37951" a="14.9518" fwhm="0.0324506" res="16358.7" algo="Sum"/><pk mz="530.88226105" i="865.854" sn="3.63675" a="34.4796" fwhm="0.044674" res="11883.5" algo="Sum"/><pk mz="531.25652624" i="621.129" sn="2.60649" a="28.9485" fwhm="0.049414" res="10751.1" algo="Sum"/><pk mz="531.34965534" i="1417.77" sn="5.94975" a="71.8225" fwhm="0.0446304" res="11905.6" algo="Sum"/><pk mz="531.40366938" i="3726.5" sn="15.6377" a="128.973" fwhm="0.0287961" res="18454" algo="Sum"/><pk mz="531.50453780" i="490.167" sn="2.0563" a="13.9906" fwhm="0.0343556" res="15470.7" algo="Sum"/><pk mz="532.27831143" i="941.978" sn="3.93837" a="33.3853" fwhm="0.0304545" res="17477.8" algo="Sum"/><pk mz="532.33552672" i="2713.68" sn="11.346" a="107.695" fwhm="0.032775" res="16242.1" algo="Sum"/><pk mz="532.40793758" i="1398.74" sn="5.84096" a="44.1252" fwhm="0.0403402" res="13197.9" algo="Sum"/><pk mz="532.43335190" i="1169.85" sn="4.88169" a="32.3006" fwhm="0.0310188" res="17164.8" algo="Sum"/><pk mz="532.71602845" i="890.56" sn="3.70727" a="29.725" fwhm="0.0282132" res="18881.8" algo="Sum"/><pk mz="532.80420057" i="466.84" sn="1.94326" a="22.5657" fwhm="0.0423099" res="12592.9" algo="Sum"/><pk mz="532.89544701" i="702.768" sn="2.92412" a="37.1531" fwhm="0.0625982" res="8512.95" algo="Sum"/><pk mz="532.96246809" i="474.679" sn="1.97502" a="18.4224" fwhm="0.0384381" res="13865.5" algo="Sum"/><pk mz="533.28201950" i="579.887" sn="2.41045" a="23.4583" fwhm="0.0518249" res="10290.1" algo="Sum"/><pk mz="533.34011796" i="1570.89" sn="6.52994" a="64.9176" fwhm="0.038341" res="13910.4" algo="Sum"/><pk mz="533.38287042" i="710.849" sn="2.95264" a="12.5613" fwhm="0.0182165" res="29280.2" algo="Sum"/><pk mz="533.40544519" i="815.943" sn="3.38777" a="24.9042" fwhm="0.0455424" res="11712.3" algo="Sum"/><pk mz="533.43945373" i="591.392" sn="2.45526" a="18.4179" fwhm="0.0380345" res="14025.2" algo="Sum"/><pk mz="534.29252683" i="21137.5" sn="87.5232" a="612.685" fwhm="0.0260038" res="20546.7" algo="Sum"/><pk mz="534.71274161" i="1329.84" sn="5.50429" a="43.3503" fwhm="0.027239" res="19630.4" algo="Sum"/><pk mz="534.89426720" i="1853.54" sn="7.6712" a="74.4079" fwhm="0.0326134" res="16401.1" algo="Sum"/><pk mz="535.24973651" i="491.691" sn="2.03521" a="14.2289" fwhm="0.0348382" res="15363.9" algo="Sum"/><pk mz="535.29564254" i="6166.9" sn="25.5261" a="206.703" fwhm="0.0276552" res="19356" algo="Sum"/><pk mz="535.37632920" i="2034.39" sn="8.42077" a="69.8476" fwhm="0.0323565" res="16546.2" algo="Sum"/><pk mz="535.89721455" i="474.412" sn="1.96317" a="14.7612" fwhm="0.0318564" res="16822.3" algo="Sum"/><pk mz="536.29333202" i="2716.14" sn="11.2415" a="98.9048" fwhm="0.0306429" res="17501.4" algo="Sum"/><pk mz="536.37753550" i="842.356" sn="3.48573" a="32.4852" fwhm="0.0406878" res="13182.8" algo="Sum"/><pk mz="536.70920395" i="932.11" sn="3.85326" a="34.4857" fwhm="0.0316691" res="16947.4" algo="Sum"/><pk mz="536.79934765" i="1415.68" sn="5.85228" a="53.4847" fwhm="0.0313388" res="17128.9" algo="Sum"/><pk mz="536.89236106" i="1485.05" sn="6.13717" a="65.5058" fwhm="0.0315426" res="17021.2" algo="Sum"/><pk mz="537.29889595" i="1307.07" sn="5.40159" a="44.9158" fwhm="0.0398492" res="13483.3" algo="Sum"/><pk mz="537.39235984" i="333886" sn="1379.75" a="7060.84" fwhm="0.0182207" res="29493.5" algo="Sum"/><pk mz="537.79996321" i="468.629" sn="1.93565" a="23.5266" fwhm="0.0506219" res="10623.9" algo="Sum"/><pk mz="538.29829701" i="522.336" sn="2.15404" a="12.7616" fwhm="0.0320255" res="16808.4" algo="Sum"/><pk mz="538.39514311" i="105294" sn="434.284" a="2630.13" fwhm="0.0222691" res="24176.8" algo="Sum"/><pk mz="538.79664063" i="1498.78" sn="6.17725" a="54.446" fwhm="0.0312598" res="17236.1" algo="Sum"/><pk mz="538.83709462" i="621.764" sn="2.56261" a="17.7921" fwhm="0.0381742" res="14115.2" algo="Sum"/><pk mz="538.88778081" i="604.16" sn="2.4889" a="20.6124" fwhm="0.0441229" res="12213.3" algo="Sum"/><pk mz="538.97900800" i="825.458" sn="3.40018" a="30.7273" fwhm="0.0321752" res="16751.4" algo="Sum"/><pk mz="539.10200995" i="663.498" sn="2.73258" a="26.2285" fwhm="0.0332002" res="16237.9" algo="Sum"/><pk mz="539.27970874" i="1352.11" sn="5.56858" a="58.5033" fwhm="0.0536262" res="10056.3" algo="Sum"/><pk mz="539.39421712" i="30188.2" sn="124.346" a="937.673" fwhm="0.0285348" res="18903" algo="Sum"/><pk mz="540.30117776" i="839.681" sn="3.4455" a="34.8761" fwhm="0.039865" res="13553.3" algo="Sum"/><pk mz="540.34860724" i="747.049" sn="3.0654" a="21.2568" fwhm="0.0412535" res="13098.2" algo="Sum"/><pk mz="540.39413672" i="6935.19" sn="28.4575" a="250.402" fwhm="0.0308416" res="17521.6" algo="Sum"/><pk mz="540.65742908" i="620.298" sn="2.54501" a="22.1165" fwhm="0.030882" res="17507.2" algo="Sum"/><pk mz="540.79514569" i="777.22" sn="3.18447" a="29.0847" fwhm="0.0392744" res="13769.7" algo="Sum"/><pk mz="540.83771545" i="799.664" sn="3.27559" a="31.3976" fwhm="0.0399936" res="13523.1" algo="Sum"/><pk mz="541.11842112" i="596.516" sn="2.44168" a="20.3079" fwhm="0.0327561" res="16519.6" algo="Sum"/><pk mz="541.26009206" i="957.232" sn="3.91796" a="44.0713" fwhm="0.042147" res="12842.2" algo="Sum"/><pk mz="541.29918836" i="735.065" sn="3.00921" a="19.2495" fwhm="0.0367022" res="14748.4" algo="Sum"/><pk mz="541.33514136" i="900.708" sn="3.6871" a="39.686" fwhm="0.0502553" res="10771.7" algo="Sum"/><pk mz="541.39304904" i="1922.77" sn="7.86831" a="80.3365" fwhm="0.0392274" res="13801.4" algo="Sum"/><pk mz="542.31835864" i="32589.1" sn="132.819" a="896.597" fwhm="0.0249265" res="21756.7" algo="Sum"/><pk mz="542.65360007" i="575.878" sn="2.34754" a="20.7062" fwhm="0.031325" res="17323.4" algo="Sum"/><pk mz="542.74411113" i="1227.92" sn="5.00468" a="41.0614" fwhm="0.0306749" res="17693.4" algo="Sum"/><pk mz="542.79943189" i="524.949" sn="2.13991" a="13.9004" fwhm="0.037927" res="14311.7" algo="Sum"/><pk mz="542.81663297" i="489.94" sn="1.99715" a="10.5826" fwhm="0.0275654" res="19692" algo="Sum"/><pk mz="543.23323346" i="472" sn="1.92092" a="16.9421" fwhm="0.0375853" res="14453.4" algo="Sum"/><pk mz="543.32149752" i="9867.96" sn="40.1546" a="306.802" fwhm="0.0270627" res="20076.4" algo="Sum"/><pk mz="543.38064586" i="894.711" sn="3.6406" a="18.7434" fwhm="0.0275796" res="19702.3" algo="Sum"/><pk mz="543.39823275" i="882.674" sn="3.59133" a="28.592" fwhm="0.0381386" res="14248" algo="Sum"/><pk mz="543.44067389" i="486.93" sn="1.98053" a="14.4005" fwhm="0.033092" res="16422.1" algo="Sum"/><pk mz="543.54382132" i="470.505" sn="1.91061" a="15.5198" fwhm="0.0333395" res="16303.3" algo="Sum"/><pk mz="544.33385765" i="30611.7" sn="124.115" a="895.984" fwhm="0.0257387" res="21148.4" algo="Sum"/><pk mz="544.74040047" i="1436.52" sn="5.82013" a="48.3824" fwhm="0.029189" res="18662.5" algo="Sum"/><pk mz="544.80544698" i="613.211" sn="2.48457" a="28.0076" fwhm="0.0423107" res="12876.3" algo="Sum"/><pk mz="544.84327988" i="468.834" sn="1.89958" a="18.3629" fwhm="0.0552344" res="9864.21" algo="Sum"/><pk mz="544.91960697" i="737.24" sn="2.98608" a="33.9639" fwhm="0.0422977" res="12883" algo="Sum"/><pk mz="545.33734922" i="9275.95" sn="37.464" a="302.517" fwhm="0.0274549" res="19863" algo="Sum"/><pk mz="545.41821256" i="2139.88" sn="8.62723" a="82.9916" fwhm="0.032861" res="16597.7" algo="Sum"/><pk mz="546.34914622" i="39465.2" sn="158.932" a="1124.21" fwhm="0.0250101" res="21845.2" algo="Sum"/><pk mz="546.41842296" i="1127.76" sn="4.54166" a="45.9068" fwhm="0.0385459" res="14175.8" algo="Sum"/><pk mz="546.73851890" i="946.566" sn="3.81115" a="31.4321" fwhm="0.0306207" res="17855.2" algo="Sum"/><pk mz="546.82791296" i="1523.3" sn="6.13342" a="62.1863" fwhm="0.0336205" res="16264.7" algo="Sum"/><pk mz="546.91432934" i="544.186" sn="2.19124" a="18.6579" fwhm="0.0437292" res="12506.9" algo="Sum"/><pk mz="547.35286865" i="11790.9" sn="47.415" a="414.543" fwhm="0.0275574" res="19862.3" algo="Sum"/><pk mz="547.42087373" i="801.456" sn="3.2231" a="29.6473" fwhm="0.0381797" res="14338" algo="Sum"/><pk mz="548.27069265" i="1020" sn="4.09797" a="30.9452" fwhm="0.0366572" res="14956.7" algo="Sum"/><pk mz="548.31370709" i="800.695" sn="3.21746" a="22.9624" fwhm="0.038658" res="14183.7" algo="Sum"/><pk mz="548.35609589" i="2736.21" sn="10.9967" a="107.513" fwhm="0.0348796" res="15721.4" algo="Sum"/><pk mz="548.60671880" i="524.384" sn="2.10663" a="20.1026" fwhm="0.0294543" res="18625.7" algo="Sum"/><pk mz="548.68898252" i="503.085" sn="2.02064" a="19.2558" fwhm="0.0357455" res="15349.9" algo="Sum"/><pk mz="548.82501287" i="1339.7" sn="5.37974" a="49.2161" fwhm="0.0314706" res="17439.3" algo="Sum"/><pk mz="548.87489516" i="575.79" sn="2.31215" a="28.8386" fwhm="0.039119" res="14030.9" algo="Sum"/><pk mz="549.27260785" i="535.553" sn="2.15131" a="20.2124" fwhm="0.0449715" res="12213.8" algo="Sum"/><pk mz="549.32575282" i="655.67" sn="2.63334" a="29.2543" fwhm="0.0581917" res="9439.93" algo="Sum"/><pk mz="549.36794229" i="954.716" sn="3.83375" a="41.5238" fwhm="0.0608664" res="9025.79" algo="Sum"/><pk mz="549.40576092" i="971.747" sn="3.90267" a="37.8418" fwhm="0.0458415" res="11984.9" algo="Sum"/><pk mz="549.78568699" i="2070.06" sn="8.30526" a="63.6417" fwhm="0.0269525" res="20398.3" algo="Sum"/><pk mz="550.28613556" i="1580.36" sn="6.33706" a="59.2429" fwhm="0.0283885" res="19384.1" algo="Sum"/><pk mz="550.38166864" i="721.319" sn="2.89241" a="32.2775" fwhm="0.0570765" res="9642.88" algo="Sum"/><pk mz="550.62262952" i="608.737" sn="2.44058" a="17.0399" fwhm="0.0307548" res="17903.6" algo="Sum"/><pk mz="550.68721059" i="799.891" sn="3.20645" a="25.8238" fwhm="0.0300745" res="18310.8" algo="Sum"/><pk mz="550.78800068" i="760.641" sn="3.04905" a="30.5884" fwhm="0.0390548" res="14102.9" algo="Sum"/><pk mz="550.81836269" i="555.062" sn="2.22494" a="14.5896" fwhm="0.0370239" res="14877.4" algo="Sum"/><pk mz="550.86984623" i="1034.76" sn="4.14498" a="45.7634" fwhm="0.048206" res="11427.4" algo="Sum"/><pk mz="551.29153390" i="531.089" sn="2.12396" a="20.1885" fwhm="0.0415908" res="13255.1" algo="Sum"/><pk mz="551.35054836" i="2256.88" sn="9.02584" a="106.439" fwhm="0.0435092" res="12672.1" algo="Sum"/><pk mz="551.40307972" i="1214.14" sn="4.85497" a="42.7932" fwhm="0.0448305" res="12299.7" algo="Sum"/><pk mz="551.87299518" i="507.92" sn="2.02792" a="19.8186" fwhm="0.0449461" res="12278.5" algo="Sum"/><pk mz="552.35560345" i="873.95" sn="3.48783" a="42.3574" fwhm="0.0512482" res="10778" algo="Sum"/><pk mz="552.40341831" i="702.9" sn="2.80519" a="25.6231" fwhm="0.0406459" res="13590.6" algo="Sum"/><pk mz="552.68412122" i="632.892" sn="2.52481" a="22.1152" fwhm="0.0310752" res="17785.4" algo="Sum"/><pk mz="552.77274305" i="1355.85" sn="5.39905" a="57.5198" fwhm="0.0333758" res="16562.1" algo="Sum"/><pk mz="552.86573399" i="878.22" sn="3.49489" a="48.5314" fwhm="0.0567691" res="9738.84" algo="Sum"/><pk mz="553.31082517" i="1476.42" sn="5.87334" a="52.341" fwhm="0.0337381" res="16400.2" algo="Sum"/><pk mz="553.36660248" i="160537" sn="638.632" a="4820.97" fwhm="0.0255618" res="21648.2" algo="Sum"/><pk mz="553.45350721" i="6019.47" sn="23.9417" a="207.118" fwhm="0.0336124" res="16465.7" algo="Sum"/><pk mz="554.31420907" i="593.332" sn="2.3528" a="18.3706" fwhm="0.0457524" res="12115.5" algo="Sum"/><pk mz="554.36938699" i="54255.6" sn="215.158" a="1810.34" fwhm="0.0291297" res="19031.1" algo="Sum"/><pk mz="554.45797840" i="2592.52" sn="10.283" a="86.9496" fwhm="0.0324499" res="17086.6" algo="Sum"/><pk mz="554.77003684" i="1417.25" sn="5.60426" a="66.9062" fwhm="0.0359973" res="15411.4" algo="Sum"/><pk mz="554.89604937" i="1439.53" sn="5.69373" a="54.8948" fwhm="0.042502" res="13055.8" algo="Sum"/><pk mz="554.94722718" i="731.475" sn="2.89318" a="26.0459" fwhm="0.0465973" res="11909.4" algo="Sum"/><pk mz="555.07109192" i="525.731" sn="2.07899" a="25.9889" fwhm="0.0381835" res="14536.9" algo="Sum"/><pk mz="555.27465113" i="525.613" sn="2.07828" a="18.9107" fwhm="0.0680427" res="8160.68" algo="Sum"/><pk mz="555.30547899" i="633.977" sn="2.50675" a="21.3521" fwhm="0.0464674" res="11950.4" algo="Sum"/><pk mz="555.36609427" i="27127.5" sn="107.25" a="966.644" fwhm="0.0308914" res="17978" algo="Sum"/><pk mz="555.45858006" i="790.833" sn="3.12654" a="27.8665" fwhm="0.0441433" res="12583.1" algo="Sum"/><pk mz="555.50664417" i="547.854" sn="2.16571" a="18.4446" fwhm="0.0414515" res="13401.4" algo="Sum"/><pk mz="556.29184182" i="492.997" sn="1.94614" a="14.7354" fwhm="0.039145" res="14211" algo="Sum"/><pk mz="556.36768444" i="7754.73" sn="30.6079" a="271.646" fwhm="0.0311597" res="17855.4" algo="Sum"/><pk mz="556.63693311" i="549.845" sn="2.16708" a="18.4433" fwhm="0.0298862" res="18625.2" algo="Sum"/><pk mz="556.76576917" i="792.713" sn="3.1238" a="30.6454" fwhm="0.0437546" res="12724.7" algo="Sum"/><pk mz="556.79745816" i="676.956" sn="2.66771" a="20.7777" fwhm="0.0465304" res="11966.3" algo="Sum"/><pk mz="556.85640325" i="1501.3" sn="5.91756" a="49.4493" fwhm="0.0338115" res="16469.5" algo="Sum"/><pk mz="556.89252239" i="1610.95" sn="6.34965" a="48.8679" fwhm="0.0343926" res="16192.2" algo="Sum"/><pk mz="557.08998954" i="677.184" sn="2.66842" a="29.5956" fwhm="0.0324018" res="17193.2" algo="Sum"/><pk mz="557.30907845" i="679.42" sn="2.67646" a="29.1597" fwhm="0.0516893" res="10781.9" algo="Sum"/><pk mz="557.36753350" i="2295.59" sn="9.03886" a="98.1451" fwhm="0.0374428" res="14885.9" algo="Sum"/><pk mz="557.43469396" i="952.412" sn="3.74947" a="35.489" fwhm="0.0389571" res="14309" algo="Sum"/><pk mz="557.52132090" i="475.634" sn="1.87248" a="14.4688" fwhm="0.0365728" res="15244.2" algo="Sum"/><pk mz="557.55924069" i="541.318" sn="2.13107" a="20.6377" fwhm="0.0444765" res="12536" algo="Sum"/><pk mz="558.29223584" i="5911.5" sn="23.2137" a="198.06" fwhm="0.0279836" res="19950.7" algo="Sum"/><pk mz="558.36545361" i="713.84" sn="2.80315" a="35.5729" fwhm="0.0550892" res="10135.7" algo="Sum"/><pk mz="558.63379083" i="625.848" sn="2.4567" a="18.8427" fwhm="0.0268412" res="20812.5" algo="Sum"/><pk mz="558.71817712" i="701.924" sn="2.75513" a="24.7222" fwhm="0.0373771" res="14948.2" algo="Sum"/><pk mz="558.81084992" i="511.754" sn="2.00925" a="22.4529" fwhm="0.0583194" res="9581.9" algo="Sum"/><pk mz="558.85172184" i="794.263" sn="3.11834" a="28.389" fwhm="0.0476472" res="11728.9" algo="Sum"/><pk mz="558.89130422" i="792.769" sn="3.11247" a="30.4048" fwhm="0.0443001" res="12616" algo="Sum"/><pk mz="559.29588420" i="2191.69" sn="8.60419" a="94.7672" fwhm="0.0393237" res="14222.9" algo="Sum"/><pk mz="559.37566699" i="770.748" sn="3.02582" a="13.3596" fwhm="0.018655" res="29985.3" algo="Sum"/><pk mz="559.39911467" i="751.882" sn="2.95175" a="41.9728" fwhm="0.0526644" res="10622" algo="Sum"/><pk mz="559.51347624" i="554.901" sn="2.17804" a="15.3197" fwhm="0.0361438" res="15480.2" algo="Sum"/><pk mz="560.30595102" i="4842.67" sn="18.9969" a="177.434" fwhm="0.0307651" res="18212.4" algo="Sum"/><pk mz="560.36329528" i="570.281" sn="2.23757" a="18.1618" fwhm="0.046311" res="12100" algo="Sum"/><pk mz="560.49844694" i="492.91" sn="1.93327" a="21.6146" fwhm="0.0398187" res="14076.3" algo="Sum"/><pk mz="560.71319611" i="844.999" sn="3.31127" a="29.2567" fwhm="0.0349665" res="16035.7" algo="Sum"/><pk mz="560.77343905" i="647.258" sn="2.53639" a="31.8452" fwhm="0.0521839" res="10746.1" algo="Sum"/><pk mz="560.88579789" i="516.041" sn="2.02178" a="29.8797" fwhm="0.0601357" res="9327" algo="Sum"/><pk mz="561.08255745" i="467.652" sn="1.83324" a="19.3709" fwhm="0.0390721" res="14360.2" algo="Sum"/><pk mz="561.23910008" i="554.775" sn="2.17462" a="16.449" fwhm="0.0340984" res="16459.4" algo="Sum"/><pk mz="561.27619875" i="669.309" sn="2.62395" a="19.1878" fwhm="0.0729469" res="7694.32" algo="Sum"/><pk mz="561.31116808" i="1843.38" sn="7.2269" a="80.8118" fwhm="0.0367202" res="15286.1" algo="Sum"/><pk mz="561.40165086" i="1108.89" sn="4.34735" a="60.1385" fwhm="0.0487882" res="11506.9" algo="Sum"/><pk mz="562.32250339" i="6872.77" sn="26.8907" a="256.971" fwhm="0.0303511" res="18527.3" algo="Sum"/><pk mz="562.40898347" i="520.056" sn="2.03487" a="21.4711" fwhm="0.047223" res="11909.6" algo="Sum"/><pk mz="562.56645826" i="793.478" sn="3.10335" a="34.9445" fwhm="0.0409874" res="13725.3" algo="Sum"/><pk mz="562.71203352" i="517.134" sn="2.02229" a="21.0459" fwhm="0.0442494" res="12716.8" algo="Sum"/><pk mz="562.76105768" i="515.346" sn="2.01508" a="13.7854" fwhm="0.0388909" res="14470.3" algo="Sum"/><pk mz="562.80016710" i="1444.46" sn="5.64784" a="54.7813" fwhm="0.0329676" res="17071.3" algo="Sum"/><pk mz="562.85853564" i="579.034" sn="2.26402" a="19.6335" fwhm="0.0467826" res="12031.4" algo="Sum"/><pk mz="563.32599295" i="2304.39" sn="9.00816" a="100.115" fwhm="0.0336639" res="16733.8" algo="Sum"/><pk mz="563.41008057" i="581.269" sn="2.2722" a="22.7617" fwhm="0.051486" res="10943" algo="Sum"/><pk mz="563.45745736" i="554.508" sn="2.1674" a="14.1747" fwhm="0.0403101" res="13978.1" algo="Sum"/><pk mz="564.30652519" i="2019.89" sn="7.86629" a="95.5177" fwhm="0.0460147" res="12263.6" algo="Sum"/><pk mz="564.58057209" i="549.968" sn="2.14119" a="20.015" fwhm="0.0304798" res="18523.1" algo="Sum"/><pk mz="564.66758203" i="512.074" sn="1.99362" a="21.8235" fwhm="0.0365643" res="15443.1" algo="Sum"/><pk mz="564.79872539" i="1125.51" sn="4.37741" a="52.4079" fwhm="0.0341717" res="16528.3" algo="Sum"/><pk mz="564.87643503" i="547.15" sn="2.12816" a="22.4263" fwhm="0.0600541" res="9406.12" algo="Sum"/><pk mz="565.30593035" i="913.183" sn="3.54988" a="30.0813" fwhm="0.0468843" res="12057.5" algo="Sum"/><pk mz="565.42158361" i="5068.09" sn="19.6989" a="174.382" fwhm="0.0293013" res="19296.8" algo="Sum"/><pk mz="566.31717236" i="8625.13" sn="33.438" a="277.534" fwhm="0.0282947" res="20014.9" algo="Sum"/><pk mz="566.38122694" i="595.55" sn="2.30883" a="9.89211" fwhm="0.0187715" res="30172.4" algo="Sum"/><pk mz="566.42444706" i="2139.22" sn="8.29311" a="82.7937" fwhm="0.0313506" res="18067.4" algo="Sum"/><pk mz="566.66446692" i="785.263" sn="3.04349" a="29.7672" fwhm="0.0327314" res="17312.6" algo="Sum"/><pk mz="566.79260383" i="602.034" sn="2.33233" a="32.687" fwhm="0.0564613" res="10038.6" algo="Sum"/><pk mz="566.83857234" i="469.443" sn="1.81829" a="8.27815" fwhm="0.018779" res="30184.7" algo="Sum"/><pk mz="566.88470515" i="1278.78" sn="4.9524" a="58.9808" fwhm="0.033375" res="16985.3" algo="Sum"/><pk mz="567.32331212" i="3535.77" sn="13.6739" a="133.084" fwhm="0.0364548" res="15562.4" algo="Sum"/><pk mz="567.42104913" i="1140.2" sn="4.41013" a="34.0112" fwhm="0.0336692" res="16852.8" algo="Sum"/><pk mz="568.33418473" i="6244.57" sn="24.065" a="218.683" fwhm="0.0316422" res="17961.3" algo="Sum"/><pk mz="568.66341812" i="789.845" sn="3.04232" a="26.9974" fwhm="0.0315031" res="18051" algo="Sum"/><pk mz="568.75033811" i="801.743" sn="3.0887" a="38.41" fwhm="0.0451154" res="12606.6" algo="Sum"/><pk mz="569.36051581" i="29668.5" sn="114.054" a="925.81" fwhm="0.0277383" res="20526.2" algo="Sum"/><pk mz="569.42759086" i="6667.99" sn="25.6112" a="224.357" fwhm="0.0304823" res="18680.6" algo="Sum"/><pk mz="570.36308748" i="10759.6" sn="41.2803" a="358.634" fwhm="0.0298677" res="19096.3" algo="Sum"/><pk mz="570.43123002" i="2596.88" sn="9.96322" a="98.0803" fwhm="0.0316233" res="18038.3" algo="Sum"/><pk mz="570.66387453" i="481.693" sn="1.84785" a="17.1079" fwhm="0.0424026" res="13458.2" algo="Sum"/><pk mz="570.74331013" i="864.111" sn="3.31499" a="32.3558" fwhm="0.0443957" res="12855.8" algo="Sum"/><pk mz="570.79482218" i="641.812" sn="2.4623" a="22.4675" fwhm="0.0452865" res="12604.1" algo="Sum"/><pk mz="570.86832355" i="1867.26" sn="7.16272" a="81.9985" fwhm="0.0343962" res="16596.8" algo="Sum"/><pk mz="571.36001623" i="5413.27" sn="20.7344" a="217.639" fwhm="0.0319582" res="17878.3" algo="Sum"/><pk mz="571.42943602" i="1395.71" sn="5.34635" a="56.6152" fwhm="0.0424365" res="13465.5" algo="Sum"/><pk mz="571.86927106" i="509.016" sn="1.95034" a="23.159" fwhm="0.047637" res="12004.7" algo="Sum"/><pk mz="572.36269201" i="2142.78" sn="8.20849" a="78.869" fwhm="0.0316932" res="18059.5" algo="Sum"/><pk mz="572.43294805" i="540.998" sn="2.0725" a="21.6424" fwhm="0.0445736" res="12842.4" algo="Sum"/><pk mz="572.61221468" i="471.7" sn="1.80617" a="18.1662" fwhm="0.0372604" res="15367.8" algo="Sum"/><pk mz="572.73984731" i="589.379" sn="2.25659" a="23.7936" fwhm="0.0540306" res="10600.3" algo="Sum"/><pk mz="572.78726790" i="619.787" sn="2.37249" a="20.4492" fwhm="0.0471932" res="12137.1" algo="Sum"/><pk mz="572.83018596" i="1304.72" sn="4.99469" a="39.9771" fwhm="0.0353658" res="16197.3" algo="Sum"/><pk mz="572.86548075" i="1932.44" sn="7.39869" a="71.4629" fwhm="0.0417738" res="13713.5" algo="Sum"/><pk mz="573.36712734" i="1216.43" sn="4.65906" a="42.6148" fwhm="0.0459281" res="12484" algo="Sum"/><pk mz="573.42475001" i="1242.34" sn="4.75807" a="63.1656" fwhm="0.0503371" res="11391.7" algo="Sum"/><pk mz="573.84067992" i="541.712" sn="2.07233" a="15.3956" fwhm="0.0355678" res="16133.7" algo="Sum"/><pk mz="573.86923241" i="632.626" sn="2.42013" a="30.2679" fwhm="0.0535765" res="10711.2" algo="Sum"/><pk mz="574.37847191" i="590.823" sn="2.25906" a="23.3454" fwhm="0.051384" res="11178.2" algo="Sum"/><pk mz="574.42743109" i="554.375" sn="2.11972" a="21.4794" fwhm="0.0434718" res="13213.8" algo="Sum"/><pk mz="574.60883910" i="556.609" sn="2.12692" a="19.0217" fwhm="0.0316506" res="18154.8" algo="Sum"/><pk mz="574.69633237" i="798.752" sn="3.0515" a="30.466" fwhm="0.0355022" res="16187.6" algo="Sum"/><pk mz="574.79154394" i="467.073" sn="1.78374" a="12.2184" fwhm="0.0378205" res="15197.9" algo="Sum"/><pk mz="574.82578673" i="785.357" sn="2.99917" a="25.8273" fwhm="0.0415763" res="13825.8" algo="Sum"/><pk mz="574.86376070" i="997.712" sn="3.81012" a="41.6053" fwhm="0.0398971" res="14408.6" algo="Sum"/><pk mz="575.28221557" i="734.843" sn="2.80385" a="39.1732" fwhm="0.0535633" res="10740.2" algo="Sum"/><pk mz="575.38383537" i="828.773" sn="3.16266" a="39.7198" fwhm="0.064731" res="8888.84" algo="Sum"/><pk mz="575.39901178" i="790.748" sn="3.01755" a="22.0797" fwhm="0.0354738" res="16220.4" algo="Sum"/><pk mz="575.45569761" i="700.611" sn="2.67358" a="27.3727" fwhm="0.0463103" res="12426.1" algo="Sum"/><pk mz="575.49712194" i="753.913" sn="2.87692" a="26.0429" fwhm="0.0411211" res="13995.2" algo="Sum"/><pk mz="576.27574443" i="4277.58" sn="16.2982" a="138.154" fwhm="0.0285908" res="20156" algo="Sum"/><pk mz="576.38389292" i="664.259" sn="2.5305" a="25.6507" fwhm="0.0454111" res="12692.6" algo="Sum"/><pk mz="576.46404719" i="598.136" sn="2.27837" a="22.8547" fwhm="0.0438956" res="13132.6" algo="Sum"/><pk mz="576.60640654" i="465.384" sn="1.77263" a="15.9925" fwhm="0.0352592" res="16353.4" algo="Sum"/><pk mz="576.69476440" i="1160.19" sn="4.4182" a="41.2187" fwhm="0.0295801" res="19496.1" algo="Sum"/><pk mz="576.74319138" i="519.872" sn="1.97774" a="13.8666" fwhm="0.0388023" res="14863.6" algo="Sum"/><pk mz="576.81885526" i="470.862" sn="1.79006" a="11.4449" fwhm="0.0331517" res="17399.4" algo="Sum"/><pk mz="576.87856927" i="1718.81" sn="6.53442" a="70.6722" fwhm="0.0300634" res="19188.8" algo="Sum"/><pk mz="577.28065621" i="1307.68" sn="4.97048" a="58.4285" fwhm="0.0377123" res="15307.5" algo="Sum"/><pk mz="577.33962039" i="551.587" sn="2.09661" a="11.8771" fwhm="0.0284282" res="20308.7" algo="Sum"/><pk mz="577.36718401" i="734.907" sn="2.79342" a="24.3617" fwhm="0.0473816" res="12185.5" algo="Sum"/><pk mz="577.41227788" i="597.857" sn="2.27249" a="13.3033" fwhm="0.0284303" res="20309.7" algo="Sum"/><pk mz="577.47253262" i="651.115" sn="2.4746" a="24.1615" fwhm="0.0501584" res="11513" algo="Sum"/><pk mz="577.51166082" i="623.209" sn="2.3682" a="26.2155" fwhm="0.0458906" res="12584.5" algo="Sum"/><pk mz="578.27316147" i="1671.99" sn="6.34318" a="66.6343" fwhm="0.0321369" res="17994.1" algo="Sum"/><pk mz="578.69285349" i="924.466" sn="3.50634" a="33.6178" fwhm="0.0369332" res="15668.6" algo="Sum"/><pk mz="578.73385594" i="543.609" sn="2.06192" a="15.9758" fwhm="0.0426941" res="13555.4" algo="Sum"/><pk mz="578.77753650" i="879.293" sn="3.33586" a="33.2944" fwhm="0.0451521" res="12818.4" algo="Sum"/><pk mz="578.87628084" i="1472.66" sn="5.58871" a="67.1319" fwhm="0.0353193" res="16389.8" algo="Sum"/><pk mz="579.28645204" i="1834.99" sn="6.95769" a="74.9804" fwhm="0.0344425" res="16819" algo="Sum"/><pk mz="579.36180324" i="703.365" sn="2.66698" a="32.0498" fwhm="0.0456007" res="12705.1" algo="Sum"/><pk mz="579.40099318" i="570.934" sn="2.165" a="10.3065" fwhm="0.0189859" res="30517.4" algo="Sum"/><pk mz="579.43215575" i="979.995" sn="3.71617" a="43.7598" fwhm="0.0449414" res="12893" algo="Sum"/><pk mz="580.28920021" i="1077.81" sn="4.08014" a="50.1451" fwhm="0.0454334" res="12772.3" algo="Sum"/><pk mz="580.35437494" i="545.039" sn="2.06351" a="25.3838" fwhm="0.0583456" res="9946.83" algo="Sum"/><pk mz="580.43449644" i="558.74" sn="2.11413" a="20.1548" fwhm="0.0358477" res="16191.7" algo="Sum"/><pk mz="580.69377852" i="577.569" sn="2.18253" a="23.6956" fwhm="0.0471439" res="12317.5" algo="Sum"/><pk mz="580.73072608" i="465.936" sn="1.76057" a="12.7935" fwhm="0.0380157" res="15276.1" algo="Sum"/><pk mz="580.77530967" i="737.983" sn="2.78847" a="30.9984" fwhm="0.0532535" res="10905.9" algo="Sum"/><pk mz="580.81966800" i="595.982" sn="2.25192" a="24.8309" fwhm="0.0594368" res="9772.05" algo="Sum"/><pk mz="580.87501559" i="769.228" sn="2.90649" a="39.3742" fwhm="0.0586285" res="9907.72" algo="Sum"/><pk mz="581.28809110" i="653.362" sn="2.46636" a="19.9256" fwhm="0.0441597" res="13163.3" algo="Sum"/><pk mz="581.36288829" i="1796.6" sn="6.78182" a="40.0205" fwhm="0.0296472" res="19609.3" algo="Sum"/><pk mz="581.39664958" i="3088.6" sn="11.6541" a="129.454" fwhm="0.0460892" res="12614.6" algo="Sum"/><pk mz="581.82020348" i="494.552" sn="1.86586" a="24.8875" fwhm="0.0573905" res="10137.9" algo="Sum"/><pk mz="582.29135297" i="1857.49" sn="6.99226" a="75.9124" fwhm="0.0350437" res="16616.2" algo="Sum"/><pk mz="582.36254593" i="686.079" sn="2.57943" a="16.3164" fwhm="0.0373093" res="15609" algo="Sum"/><pk mz="582.40018134" i="1275.1" sn="4.79396" a="57.6185" fwhm="0.0464352" res="12542.2" algo="Sum"/><pk mz="582.64027570" i="877.72" sn="3.29936" a="30.3376" fwhm="0.0307355" res="18956.6" algo="Sum"/><pk mz="582.76505637" i="572.262" sn="2.15088" a="21.8692" fwhm="0.0509931" res="11428.3" algo="Sum"/><pk mz="582.81780587" i="736.913" sn="2.76928" a="24.1605" fwhm="0.0476048" res="12242.8" algo="Sum"/><pk mz="582.85716360" i="1136.41" sn="4.27026" a="51.1559" fwhm="0.040514" res="14386.6" algo="Sum"/><pk mz="583.21222714" i="1096.53" sn="4.12067" a="30.6365" fwhm="0.0318011" res="18339.4" algo="Sum"/><pk mz="583.25042621" i="2218.67" sn="8.33759" a="77.8096" fwhm="0.0329979" res="17675.4" algo="Sum"/><pk mz="583.31779356" i="1685.96" sn="6.33573" a="78.3421" fwhm="0.051144" res="11405.4" algo="Sum"/><pk mz="583.38706730" i="1133.33" sn="4.25897" a="68.5893" fwhm="0.0641387" res="9095.72" algo="Sum"/><pk mz="583.46452134" i="471.651" sn="1.7721" a="18.5691" fwhm="0.0397204" res="14689.3" algo="Sum"/><pk mz="583.80871954" i="484.417" sn="1.819" a="22.1743" fwhm="0.0532961" res="10954.1" algo="Sum"/><pk mz="584.25327491" i="927.122" sn="3.47907" a="32.4501" fwhm="0.0402489" res="14516" algo="Sum"/><pk mz="584.31278808" i="1140.36" sn="4.27924" a="56.6111" fwhm="0.0534112" res="10939.9" algo="Sum"/><pk mz="584.36772765" i="882.622" sn="3.31208" a="36.0852" fwhm="0.047593" res="12278.4" algo="Sum"/><pk mz="584.63873690" i="825.317" sn="3.09619" a="30.8623" fwhm="0.0308792" res="18933.1" algo="Sum"/><pk mz="584.72575148" i="924.846" sn="3.4686" a="40.9713" fwhm="0.039796" res="14693.1" algo="Sum"/><pk mz="584.81319549" i="527.792" sn="1.97916" a="29.3319" fwhm="0.0655052" res="8927.74" algo="Sum"/><pk mz="584.86411936" i="713.892" sn="2.67672" a="39.1747" fwhm="0.046547" res="12565" algo="Sum"/><pk mz="585.28150831" i="1179.63" sn="4.42201" a="47.5795" fwhm="0.0421658" res="13880.5" algo="Sum"/><pk mz="585.33623249" i="7606.68" sn="28.522" a="300.846" fwhm="0.0302063" res="19378" algo="Sum"/><pk mz="585.44083657" i="523.326" sn="1.96228" a="18.2792" fwhm="0.0412357" res="14197.4" algo="Sum"/><pk mz="586.30389727" i="4776.87" sn="17.9015" a="171.183" fwhm="0.0367544" res="15951.9" algo="Sum"/><pk mz="586.33509073" i="2956.69" sn="11.0796" a="96.1217" fwhm="0.0323154" res="18144.1" algo="Sum"/><pk mz="586.41423822" i="497.158" sn="1.86237" a="10.6532" fwhm="0.0269062" res="21794.8" algo="Sum"/><pk mz="586.43018119" i="482.254" sn="1.80608" a="22.9969" fwhm="0.0452717" res="12953.6" algo="Sum"/><pk mz="586.63615548" i="586.547" sn="2.19481" a="21.1423" fwhm="0.0321025" res="18273.9" algo="Sum"/><pk mz="586.72425564" i="1285.36" sn="4.8087" a="50.3523" fwhm="0.035398" res="16575.1" algo="Sum"/><pk mz="586.76918382" i="595.356" sn="2.22726" a="23.0068" fwhm="0.050329" res="11658.7" algo="Sum"/><pk mz="586.83996219" i="1099.82" sn="4.11423" a="50.0473" fwhm="0.040509" res="14486.7" algo="Sum"/><pk mz="586.90610260" i="657.094" sn="2.45792" a="28.5347" fwhm="0.0479106" res="12250" algo="Sum"/><pk mz="587.33296071" i="1994.39" sn="7.45614" a="83.6704" fwhm="0.0430833" res="13632.5" algo="Sum"/><pk mz="587.40350149" i="798.304" sn="2.98451" a="37.8282" fwhm="0.065137" res="9017.97" algo="Sum"/><pk mz="587.45517898" i="626.529" sn="2.34232" a="27.154" fwhm="0.0505258" res="11626.8" algo="Sum"/><pk mz="587.54559168" i="574.764" sn="2.14875" a="30.1178" fwhm="0.0527609" res="11136" algo="Sum"/><pk mz="588.33834408" i="897.729" sn="3.34755" a="38.5711" fwhm="0.0600371" res="9799.59" algo="Sum"/><pk mz="588.40404697" i="1667.69" sn="6.21875" a="62.27" fwhm="0.0328957" res="17886.9" algo="Sum"/><pk mz="588.72050013" i="1073.47" sn="3.99913" a="46.8913" fwhm="0.0419841" res="14022.5" algo="Sum"/><pk mz="588.76586090" i="695.241" sn="2.58959" a="20.2066" fwhm="0.0430624" res="13672.4" algo="Sum"/><pk mz="588.80323539" i="771.197" sn="2.87146" a="21.6163" fwhm="0.0379874" res="15500" algo="Sum"/><pk mz="588.83648995" i="1156.38" sn="4.30422" a="45.6746" fwhm="0.0436302" res="13496.1" algo="Sum"/><pk mz="588.90351823" i="574.611" sn="2.13829" a="20.421" fwhm="0.0373798" res="15754.6" algo="Sum"/><pk mz="589.31303870" i="581.909" sn="2.16602" a="28.0999" fwhm="0.0643646" res="9155.86" algo="Sum"/><pk mz="589.34330835" i="587.974" sn="2.1886" a="17.4105" fwhm="0.0428591" res="13750.7" algo="Sum"/><pk mz="589.40811253" i="1376.82" sn="5.12466" a="71.6846" fwhm="0.0470499" res="12527.3" algo="Sum"/><pk mz="589.47475715" i="991.103" sn="3.68866" a="49.0124" fwhm="0.0418103" res="14098.8" algo="Sum"/><pk mz="590.31627168" i="3906.07" sn="14.5094" a="137.278" fwhm="0.0291341" res="20262.1" algo="Sum"/><pk mz="590.41228867" i="647.782" sn="2.40662" a="26.5893" fwhm="0.0446699" res="13217.2" algo="Sum"/><pk mz="590.44235500" i="531.277" sn="1.97381" a="11.1675" fwhm="0.0287493" res="20537.7" algo="Sum"/><pk mz="590.47347943" i="497.912" sn="1.84986" a="24.1375" fwhm="0.0461943" res="12782.4" algo="Sum"/><pk mz="590.58952898" i="1263.27" sn="4.6956" a="46.736" fwhm="0.0312465" res="18901" algo="Sum"/><pk mz="590.67228782" i="732.284" sn="2.72119" a="26.0112" fwhm="0.0401364" res="14716.6" algo="Sum"/><pk mz="590.72414432" i="573.627" sn="2.13144" a="24.3837" fwhm="0.0538084" res="10978.3" algo="Sum"/><pk mz="590.75844676" i="626.804" sn="2.32915" a="15.5023" fwhm="0.0383425" res="15407.4" algo="Sum"/><pk mz="590.79343133" i="589.739" sn="2.19139" a="20.3763" fwhm="0.0414857" res="14240.9" algo="Sum"/><pk mz="590.84403102" i="800.449" sn="2.97504" a="41.9224" fwhm="0.0639293" res="9242.15" algo="Sum"/><pk mz="591.31935467" i="1635.5" sn="6.07363" a="83.207" fwhm="0.0470889" res="12557.5" algo="Sum"/><pk mz="591.37429671" i="716.094" sn="2.65995" a="28.6165" fwhm="0.0492627" res="12004.5" algo="Sum"/><pk mz="591.43446114" i="606.145" sn="2.25194" a="27.7648" fwhm="0.0519297" res="11389.1" algo="Sum"/><pk mz="591.48966269" i="824.13" sn="3.0622" a="26.5423" fwhm="0.0388737" res="15215.7" algo="Sum"/><pk mz="592.24949915" i="973.398" sn="3.61291" a="40.1559" fwhm="0.035014" res="16914.7" algo="Sum"/><pk mz="592.33306503" i="1195.91" sn="4.43818" a="58.3582" fwhm="0.0524456" res="11294.2" algo="Sum"/><pk mz="592.46533575" i="602.206" sn="2.23376" a="27.2033" fwhm="0.0428303" res="13832.9" algo="Sum"/><pk mz="592.66897943" i="1277.08" sn="4.74136" a="47.2912" fwhm="0.0320055" res="18517.7" algo="Sum"/><pk mz="592.76764569" i="523.099" sn="1.94195" a="16.8369" fwhm="0.0445408" res="13308.4" algo="Sum"/><pk mz="592.78324437" i="522.32" sn="1.939" a="9.10213" fwhm="0.0192041" res="30867.5" algo="Sum"/><pk mz="592.85075323" i="1986.83" sn="7.37448" a="83.0827" fwhm="0.0340819" res="17394.9" algo="Sum"/><pk mz="593.25363963" i="557.16" sn="2.06476" a="22.5355" fwhm="0.0420819" res="14097.6" algo="Sum"/><pk mz="593.33494041" i="1004.83" sn="3.72263" a="56.767" fwhm="0.0559176" res="10610.9" algo="Sum"/><pk mz="593.40898632" i="502.811" sn="1.86013" a="17.7346" fwhm="0.0480356" res="12353.5" algo="Sum"/><pk mz="593.46306056" i="523.171" sn="1.93409" a="17.964" fwhm="0.046105" res="12872" algo="Sum"/><pk mz="593.85144706" i="651.266" sn="2.40656" a="31.9525" fwhm="0.0511795" res="11603.3" algo="Sum"/><pk mz="594.24819900" i="519.294" sn="1.91852" a="24.652" fwhm="0.035538" res="16721.5" algo="Sum"/><pk mz="594.36903351" i="709.606" sn="2.61826" a="31.7864" fwhm="0.0463625" res="12820.1" algo="Sum"/><pk mz="594.66753440" i="1078.55" sn="3.97948" a="39.4725" fwhm="0.0313387" res="18975.5" algo="Sum"/><pk mz="594.75417404" i="1241.45" sn="4.58065" a="56.3623" fwhm="0.0374329" res="15888.5" algo="Sum"/><pk mz="594.84799740" i="1762.54" sn="6.50308" a="77.8298" fwhm="0.0358103" res="16611.1" algo="Sum"/><pk mz="595.35086217" i="1497.23" sn="5.50309" a="66.3789" fwhm="0.0415598" res="14325.2" algo="Sum"/><pk mz="595.42734875" i="1365.64" sn="5.01943" a="53.1935" fwhm="0.0567818" res="10486.2" algo="Sum"/><pk mz="595.85233916" i="744.412" sn="2.73468" a="29.3739" fwhm="0.040923" res="14560.3" algo="Sum"/><pk mz="596.35452405" i="625.164" sn="2.29468" a="28.7686" fwhm="0.0487878" res="12223.4" algo="Sum"/><pk mz="596.43158369" i="653.324" sn="2.39823" a="29.1869" fwhm="0.0587589" res="10150.5" algo="Sum"/><pk mz="596.66563165" i="614.05" sn="2.2537" a="31.6366" fwhm="0.0422827" res="14111.3" algo="Sum"/><pk mz="596.75169670" i="1451.99" sn="5.32868" a="56.8631" fwhm="0.0358251" res="16657.4" algo="Sum"/><pk mz="596.79553712" i="662.544" sn="2.43148" a="19.5671" fwhm="0.0399724" res="14930.2" algo="Sum"/><pk mz="596.84584015" i="931.254" sn="3.41662" a="49.3116" fwhm="0.0482943" res="12358.5" algo="Sum"/><pk mz="596.93474942" i="691.572" sn="2.53746" a="28.7822" fwhm="0.0393185" res="15182" algo="Sum"/><pk mz="597.33734101" i="1500.84" sn="5.50625" a="59.9019" fwhm="0.0414017" res="14427.8" algo="Sum"/><pk mz="597.38898683" i="1037.99" sn="3.8081" a="45.608" fwhm="0.0666418" res="8964.18" algo="Sum"/><pk mz="597.44041483" i="989.55" sn="3.63035" a="36.3448" fwhm="0.0484707" res="12325.8" algo="Sum"/><pk mz="598.34020581" i="665.962" sn="2.44177" a="31.2131" fwhm="0.0575852" res="10390.5" algo="Sum"/><pk mz="598.39454158" i="683.716" sn="2.50682" a="33.9425" fwhm="0.0599811" res="9976.38" algo="Sum"/><pk mz="598.61388501" i="620.854" sn="2.27439" a="23.8619" fwhm="0.030435" res="19668.6" algo="Sum"/><pk mz="598.75036522" i="983.248" sn="3.60022" a="45.7575" fwhm="0.0462114" res="12956.8" algo="Sum"/><pk mz="598.79021614" i="674.58" sn="2.47002" a="20.2714" fwhm="0.0434277" res="13788.2" algo="Sum"/><pk mz="598.83418696" i="623.702" sn="2.28372" a="31.3846" fwhm="0.0475705" res="12588.3" algo="Sum"/><pk mz="599.33533514" i="711.773" sn="2.60686" a="25.2016" fwhm="0.0531019" res="11286.5" algo="Sum"/><pk mz="599.37215178" i="786.89" sn="2.88135" a="29.0222" fwhm="0.0524035" res="11437.6" algo="Sum"/><pk mz="599.42541988" i="1213.89" sn="4.44489" a="51.0933" fwhm="0.0612948" res="9779.38" algo="Sum"/><pk mz="599.49172180" i="463.978" sn="1.69877" a="17.86" fwhm="0.0364853" res="16431.1" algo="Sum"/><pk mz="600.27501245" i="1370.21" sn="5.01063" a="51.233" fwhm="0.0349684" res="17166.2" algo="Sum"/><pk mz="600.32410407" i="511.822" sn="1.87139" a="16.9002" fwhm="0.0483148" res="12425.3" algo="Sum"/><pk mz="600.36795715" i="472.473" sn="1.72744" a="11.6947" fwhm="0.0386529" res="15532.3" algo="Sum"/><pk mz="600.42474209" i="580.091" sn="2.12065" a="15.7135" fwhm="0.0377676" res="15897.9" algo="Sum"/><pk mz="600.61065277" i="676.808" sn="2.47399" a="25.629" fwhm="0.0333741" res="17996.3" algo="Sum"/><pk mz="600.70084205" i="1066.72" sn="3.89855" a="41.5498" fwhm="0.0359973" res="16687.4" algo="Sum"/><pk mz="600.76843698" i="674.572" sn="2.46502" a="47.7033" fwhm="0.0568389" res="10569.7" algo="Sum"/><pk mz="600.87841633" i="548.521" sn="2.00111" a="23.6652" fwhm="0.0492397" res="12203.1" algo="Sum"/><pk mz="601.27363796" i="761.707" sn="2.77764" a="33.8596" fwhm="0.0448818" res="13396.8" algo="Sum"/><pk mz="601.34357304" i="1641" sn="5.98465" a="89.0727" fwhm="0.0475826" res="12637.9" algo="Sum"/><pk mz="601.42253985" i="644.47" sn="2.35038" a="22.3309" fwhm="0.0483583" res="12436.8" algo="Sum"/><pk mz="601.46114093" i="1165.67" sn="4.25121" a="47.733" fwhm="0.0442612" res="13588.9" algo="Sum"/><pk mz="601.51504740" i="711.577" sn="2.59493" a="29.2933" fwhm="0.0423845" res="14191.9" algo="Sum"/><pk mz="602.28217316" i="1736.05" sn="6.32065" a="75.5711" fwhm="0.0407728" res="14771.6" algo="Sum"/><pk mz="602.34339731" i="855.366" sn="3.11431" a="44.2792" fwhm="0.0556775" res="10818.4" algo="Sum"/><pk mz="602.46461810" i="532.787" sn="1.93968" a="22.2536" fwhm="0.0494989" res="12171.3" algo="Sum"/><pk mz="602.69738950" i="1635.75" sn="5.9483" a="52.6984" fwhm="0.0328338" res="18356" algo="Sum"/><pk mz="602.78126179" i="541.989" sn="1.97067" a="21.3277" fwhm="0.0538249" res="11198.9" algo="Sum"/><pk mz="602.81459423" i="553.787" sn="2.01337" a="16.7797" fwhm="0.0423952" res="14218.9" algo="Sum"/><pk mz="602.87731495" i="740.732" sn="2.69313" a="43.9016" fwhm="0.0554754" res="10867.5" algo="Sum"/><pk mz="603.29113067" i="790.301" sn="2.87217" a="37.821" fwhm="0.0612348" res="9852.09" algo="Sum"/><pk mz="603.35171696" i="1065.44" sn="3.87209" a="77.1231" fwhm="0.0788836" res="7648.64" algo="Sum"/><pk mz="603.43042066" i="733.169" sn="2.66455" a="33.5888" fwhm="0.052807" res="11427.1" algo="Sum"/><pk mz="603.49011776" i="610.661" sn="2.21991" a="17.4021" fwhm="0.0428653" res="14078.8" algo="Sum"/><pk mz="603.52771773" i="876.126" sn="3.18544" a="36.1134" fwhm="0.0415735" res="14517.1" algo="Sum"/><pk mz="603.84032702" i="506.319" sn="1.8396" a="22.3567" fwhm="0.0508026" res="11886" algo="Sum"/><pk mz="604.30364039" i="1460.77" sn="5.30311" a="77.2346" fwhm="0.0433719" res="13933.1" algo="Sum"/><pk mz="604.36417219" i="623.746" sn="2.26474" a="20.8313" fwhm="0.044338" res="13630.8" algo="Sum"/><pk mz="604.45339431" i="766.574" sn="2.78328" a="35.9776" fwhm="0.0409787" res="14750.4" algo="Sum"/><pk mz="604.69500353" i="1176.18" sn="4.26831" a="49.0878" fwhm="0.0379267" res="15943.8" algo="Sum"/><pk mz="604.73113727" i="547.731" sn="1.98801" a="14.3997" fwhm="0.0380982" res="15872.9" algo="Sum"/><pk mz="604.78421823" i="1428.65" sn="5.1862" a="75.1638" fwhm="0.0411587" res="14694" algo="Sum"/><pk mz="604.87025899" i="616.988" sn="2.23976" a="21.6362" fwhm="0.0533467" res="11338.5" algo="Sum"/><pk mz="605.30888025" i="674.44" sn="2.44504" a="40.4189" fwhm="0.0645671" res="9374.89" algo="Sum"/><pk mz="605.37714147" i="1900.53" sn="6.89022" a="94.8813" fwhm="0.0431696" res="14023.2" algo="Sum"/><pk mz="605.44786699" i="1118.85" sn="4.05626" a="50.2603" fwhm="0.0530169" res="11419.9" algo="Sum"/><pk mz="605.78776035" i="483.604" sn="1.75437" a="28.6213" fwhm="0.0692081" res="8753.13" algo="Sum"/><pk mz="606.29625636" i="1187.96" sn="4.30547" a="60.0462" fwhm="0.0508991" res="11911.7" algo="Sum"/><pk mz="606.37909275" i="1325.45" sn="4.79846" a="61.2473" fwhm="0.0414332" res="14635.1" algo="Sum"/><pk mz="606.44863984" i="583.151" sn="2.11083" a="30.0972" fwhm="0.0561377" res="10802.9" algo="Sum"/><pk mz="606.55882812" i="490.625" sn="1.77592" a="22.3902" fwhm="0.0400712" res="15137" algo="Sum"/><pk mz="606.64709403" i="491.15" sn="1.77783" a="21.716" fwhm="0.0467068" res="12988.4" algo="Sum"/><pk mz="606.69465474" i="613.583" sn="2.22146" a="33.5116" fwhm="0.0545507" res="11121.7" algo="Sum"/><pk mz="606.78230636" i="1323.63" sn="4.79308" a="57.9062" fwhm="0.040765" res="14884.9" algo="Sum"/><pk mz="606.81868319" i="707.273" sn="2.56115" a="22.816" fwhm="0.0448915" res="13517.4" algo="Sum"/><pk mz="606.88065582" i="638.357" sn="2.3114" a="38.8417" fwhm="0.0658402" res="9217.48" algo="Sum"/><pk mz="606.96243998" i="619.027" sn="2.24141" a="27.9889" fwhm="0.0413806" res="14667.8" algo="Sum"/><pk mz="607.30108212" i="633.48" sn="2.29103" a="27.203" fwhm="0.048719" res="12465.4" algo="Sum"/><pk mz="607.32332391" i="535.775" sn="1.93743" a="11.6358" fwhm="0.0291574" res="20829.1" algo="Sum"/><pk mz="607.38544971" i="938.321" sn="3.39245" a="56.1737" fwhm="0.0566423" res="10723.2" algo="Sum"/><pk mz="607.45531201" i="655.092" sn="2.36843" a="31.7554" fwhm="0.0595698" res="10197.4" algo="Sum"/><pk mz="608.30676225" i="468.391" sn="1.68926" a="26.6972" fwhm="0.0549903" res="11062.1" algo="Sum"/><pk mz="608.41197532" i="795.968" sn="2.87069" a="49.0378" fwhm="0.065" res="9360.18" algo="Sum"/><pk mz="608.46321411" i="632.431" sn="2.28081" a="25.0418" fwhm="0.0492556" res="12353.2" algo="Sum"/><pk mz="608.64206387" i="817.407" sn="2.94666" a="31.671" fwhm="0.0370483" res="16428.3" algo="Sum"/><pk mz="608.69463417" i="484.015" sn="1.74482" a="17.6318" fwhm="0.0535152" res="11374.2" algo="Sum"/><pk mz="608.77821152" i="795.168" sn="2.86623" a="36.7195" fwhm="0.0648478" res="9387.79" algo="Sum"/><pk mz="608.82407644" i="1184.81" sn="4.27072" a="61.6274" fwhm="0.0430693" res="14135.9" algo="Sum"/><pk mz="609.30868583" i="740.507" sn="2.669" a="21.7452" fwhm="0.0368066" res="16554.4" algo="Sum"/><pk mz="609.33003116" i="736.566" sn="2.6548" a="24.8971" fwhm="0.0448047" res="13599.7" algo="Sum"/><pk mz="609.41457536" i="889.672" sn="3.20669" a="48.0906" fwhm="0.064586" res="9435.71" algo="Sum"/><pk mz="609.76634111" i="489.175" sn="1.76132" a="19.1426" fwhm="0.0422371" res="14436.7" algo="Sum"/><pk mz="610.30372943" i="1516.43" sn="5.45987" a="67.0101" fwhm="0.0371493" res="16428.4" algo="Sum"/><pk mz="610.36279824" i="476.033" sn="1.71369" a="16.6622" fwhm="0.03382" res="18047.4" algo="Sum"/><pk mz="610.64019458" i="704.137" sn="2.53281" a="31.147" fwhm="0.0402537" res="15169.8" algo="Sum"/><pk mz="610.72924943" i="1240.95" sn="4.46309" a="52.5655" fwhm="0.0451842" res="13516.4" algo="Sum"/><pk mz="610.82143947" i="1154.3" sn="4.15105" a="62.9399" fwhm="0.0435212" res="14035" algo="Sum"/><pk mz="611.31652660" i="1042.18" sn="3.74777" a="39.8425" fwhm="0.0444644" res="13748.5" algo="Sum"/><pk mz="611.34798557" i="966.138" sn="3.47432" a="34.7016" fwhm="0.045435" res="13455.4" algo="Sum"/><pk mz="611.40820950" i="813.63" sn="2.92588" a="36.8512" fwhm="0.0661078" res="9248.66" algo="Sum"/><pk mz="611.82388110" i="516.3" sn="1.85399" a="17.8849" fwhm="0.0423936" res="14432" algo="Sum"/><pk mz="612.31954456" i="1336.99" sn="4.79729" a="70.4433" fwhm="0.0379953" res="16115.6" algo="Sum"/><pk mz="612.40769525" i="476.353" sn="1.70895" a="13.9355" fwhm="0.0439182" res="13944.3" algo="Sum"/><pk mz="612.42602234" i="476.446" sn="1.70919" a="12.4996" fwhm="0.0341595" res="17928.4" algo="Sum"/><pk mz="612.72647991" i="1610.17" sn="5.77262" a="79.6595" fwhm="0.0368302" res="16636.5" algo="Sum"/><pk mz="612.81968495" i="789.996" sn="2.83193" a="28.5615" fwhm="0.049644" res="12344.3" algo="Sum"/><pk mz="612.90178865" i="611.839" sn="2.1924" a="32.8798" fwhm="0.0536532" res="11423.4" algo="Sum"/><pk mz="613.33181019" i="1603.63" sn="5.74531" a="68.3276" fwhm="0.0434087" res="14129.2" algo="Sum"/><pk mz="613.42277436" i="793.313" sn="2.84141" a="30.428" fwhm="0.0537223" res="11418.4" algo="Sum"/><pk mz="613.47215961" i="1068.65" sn="3.82757" a="60.3869" fwhm="0.0668025" res="9183.37" algo="Sum"/><pk mz="614.33582001" i="1764.36" sn="6.29632" a="73.0516" fwhm="0.040867" res="15032.6" algo="Sum"/><pk mz="614.44679244" i="680.564" sn="2.4291" a="22.6202" fwhm="0.0488795" res="12570.6" algo="Sum"/><pk mz="614.59160083" i="494.215" sn="1.76347" a="21.9575" fwhm="0.0359118" res="17113.9" algo="Sum"/><pk mz="614.72227902" i="1083.31" sn="3.86307" a="49.5781" fwhm="0.0511757" res="12012" algo="Sum"/><pk mz="614.81239764" i="1558.63" sn="5.55786" a="59.142" fwhm="0.0445839" res="13790" algo="Sum"/><pk mz="614.88979004" i="490.131" sn="1.7479" a="8.92056" fwhm="0.019559" res="31437.7" algo="Sum"/><pk mz="615.13587585" i="528.643" sn="1.88535" a="23.475" fwhm="0.0408354" res="15063.8" algo="Sum"/><pk mz="615.34053051" i="944.359" sn="3.36666" a="44.2701" fwhm="0.0522527" res="11776.2" algo="Sum"/><pk mz="615.39716432" i="772.905" sn="2.75495" a="24.1026" fwhm="0.0440253" res="13978.3" algo="Sum"/><pk mz="615.45228344" i="1273.64" sn="4.54032" a="50.6925" fwhm="0.0425011" res="14480.8" algo="Sum"/><pk mz="615.48906801" i="2754.61" sn="9.82146" a="108.112" fwhm="0.0348342" res="17669.1" algo="Sum"/><pk mz="616.24639409" i="469.69" sn="1.67115" a="22.8004" fwhm="0.0332273" res="18546.4" algo="Sum"/><pk mz="616.35575276" i="539.226" sn="1.91794" a="14.7275" fwhm="0.0349503" res="17635.2" algo="Sum"/><pk mz="616.46259715" i="770.15" sn="2.7396" a="25.2458" fwhm="0.0387992" res="15888.5" algo="Sum"/><pk mz="616.49198645" i="1272.45" sn="4.52612" a="47.457" fwhm="0.0364779" res="16900.4" algo="Sum"/><pk mz="616.58756532" i="670.055" sn="2.38371" a="33.4338" fwhm="0.0448601" res="13744.7" algo="Sum"/><pk mz="616.67326153" i="811.435" sn="2.88707" a="27.5047" fwhm="0.0441569" res="13965.5" algo="Sum"/><pk mz="616.71740753" i="600.617" sn="2.13718" a="16.0028" fwhm="0.0391756" res="15742.4" algo="Sum"/><pk mz="616.73348140" i="559.499" sn="1.99101" a="22.309" fwhm="0.0724627" res="8511.04" algo="Sum"/><pk mz="616.80919228" i="1083.06" sn="3.85476" a="50.652" fwhm="0.048051" res="12836.5" algo="Sum"/><pk mz="616.84676373" i="753.638" sn="2.68255" a="25.8645" fwhm="0.0405341" res="15218" algo="Sum"/><pk mz="617.32157459" i="1133.77" sn="4.03286" a="60.0749" fwhm="0.0563256" res="10959.9" algo="Sum"/><pk mz="617.36210057" i="804.669" sn="2.86232" a="30.5419" fwhm="0.0489956" res="12600.4" algo="Sum"/><pk mz="617.46318386" i="1881.32" sn="6.68641" a="69.0325" fwhm="0.0536765" res="11503.4" algo="Sum"/><pk mz="617.50389862" i="2684.14" sn="9.53347" a="105.623" fwhm="0.0409841" res="15066.9" algo="Sum"/><pk mz="617.86442029" i="530.292" sn="1.88378" a="21.0618" fwhm="0.0487832" res="12665.5" algo="Sum"/><pk mz="618.25777725" i="479.071" sn="1.69958" a="19.3019" fwhm="0.0416512" res="14843.7" algo="Sum"/><pk mz="618.32675477" i="608.23" sn="2.15797" a="29.6566" fwhm="0.0449831" res="13745.8" algo="Sum"/><pk mz="618.46777410" i="892.484" sn="3.16563" a="33.0335" fwhm="0.0505639" res="12231.4" algo="Sum"/><pk mz="618.50825479" i="1200.22" sn="4.25749" a="50.3355" fwhm="0.0484574" res="12764" algo="Sum"/><pk mz="618.58678490" i="482.952" sn="1.71342" a="13.5462" fwhm="0.0354793" res="17435.1" algo="Sum"/><pk mz="618.62522993" i="763.034" sn="2.70764" a="28.0452" fwhm="0.0538989" res="11477.5" algo="Sum"/><pk mz="618.67135131" i="1057.6" sn="3.75342" a="39.8671" fwhm="0.0380725" res="16249.8" algo="Sum"/><pk mz="618.73296128" i="555.381" sn="1.97133" a="15.672" fwhm="0.0392399" res="15768" algo="Sum"/><pk mz="618.76344780" i="542.509" sn="1.92575" a="12.8382" fwhm="0.0294306" res="21024.5" algo="Sum"/><pk mz="618.80694308" i="633.324" sn="2.24811" a="27.9056" fwhm="0.048602" res="12732.1" algo="Sum"/><pk mz="618.84814041" i="676.42" sn="2.40103" a="32.9664" fwhm="0.06036" res="10252.6" algo="Sum"/><pk mz="619.04187263" i="833.984" sn="2.95762" a="39.5725" fwhm="0.034913" res="17731" algo="Sum"/><pk mz="619.30527317" i="856.49" sn="3.03652" a="35.3852" fwhm="0.0537227" res="11527.8" algo="Sum"/><pk mz="619.35185698" i="739.799" sn="2.62116" a="27.9316" fwhm="0.0468764" res="13212.5" algo="Sum"/><pk mz="619.42935191" i="949.504" sn="3.36259" a="31.2241" fwhm="0.0490773" res="12621.5" algo="Sum"/><pk mz="619.47565106" i="918.015" sn="3.25138" a="39.5747" fwhm="0.0539496" res="11482.5" algo="Sum"/><pk mz="619.51938579" i="940.795" sn="3.33206" a="44.6662" fwhm="0.0489062" res="12667.5" algo="Sum"/><pk mz="620.30627005" i="485.887" sn="1.71811" a="17.473" fwhm="0.0494559" res="12542.6" algo="Sum"/><pk mz="620.40614352" i="650.444" sn="2.29966" a="37.323" fwhm="0.0612033" res="10136.8" algo="Sum"/><pk mz="620.48044151" i="474.948" sn="1.67915" a="18.7102" fwhm="0.0540308" res="11483.8" algo="Sum"/><pk mz="620.53192808" i="601.414" sn="2.12626" a="28.379" fwhm="0.0564805" res="10986.6" algo="Sum"/><pk mz="620.66862631" i="785.757" sn="2.77819" a="33.6409" fwhm="0.0449981" res="13793.2" algo="Sum"/><pk mz="620.71692737" i="625.06" sn="2.2098" a="16.0025" fwhm="0.0393024" res="15793.4" algo="Sum"/><pk mz="620.75735916" i="1442.15" sn="5.09849" a="75.757" fwhm="0.0442615" res="14024.8" algo="Sum"/><pk mz="620.84529593" i="529.405" sn="1.87228" a="28.2853" fwhm="0.0822348" res="7549.67" algo="Sum"/><pk mz="621.34022786" i="861.225" sn="3.03896" a="33.0443" fwhm="0.0401595" res="15471.8" algo="Sum"/><pk mz="621.36819646" i="810.727" sn="2.86077" a="15.4108" fwhm="0.0196615" res="31603.2" algo="Sum"/><pk mz="621.38214660" i="862.406" sn="3.04312" a="15.8249" fwhm="0.0196619" res="31603.4" algo="Sum"/><pk mz="621.40143251" i="811.689" sn="2.86416" a="26.5172" fwhm="0.0393246" res="15801.8" algo="Sum"/><pk mz="621.43831070" i="765.863" sn="2.70246" a="25.7864" fwhm="0.0436367" res="14241.2" algo="Sum"/><pk mz="621.48169776" i="557.098" sn="1.96564" a="22.4711" fwhm="0.0524633" res="11846" algo="Sum"/><pk mz="621.76306781" i="545.199" sn="1.92309" a="22.3269" fwhm="0.0399128" res="15578" algo="Sum"/><pk mz="622.02376142" i="774.519" sn="2.73178" a="30.2233" fwhm="0.0327237" res="19008.3" algo="Sum"/><pk mz="622.34484861" i="565.485" sn="1.99485" a="19.617" fwhm="0.0448926" res="13863" algo="Sum"/><pk mz="622.40017962" i="758.291" sn="2.67534" a="40.8261" fwhm="0.052221" res="11918.6" algo="Sum"/><pk mz="622.43704013" i="490.13" sn="1.72925" a="19.7126" fwhm="0.0590362" res="10543.3" algo="Sum"/><pk mz="622.53853189" i="518.5" sn="1.82864" a="22.5453" fwhm="0.0425671" res="14624.9" algo="Sum"/><pk mz="622.62099606" i="523.228" sn="1.84481" a="24.621" fwhm="0.0520216" res="11968.5" algo="Sum"/><pk mz="622.67252723" i="484.285" sn="1.70749" a="16.1383" fwhm="0.0492054" res="12654.6" algo="Sum"/><pk mz="622.71373714" i="574.172" sn="2.02441" a="16.5744" fwhm="0.0442861" res="14061.1" algo="Sum"/><pk mz="622.75542548" i="1468.75" sn="5.1785" a="78.8881" fwhm="0.0407943" res="15265.7" algo="Sum"/><pk mz="622.84048246" i="472.544" sn="1.66572" a="28.1784" fwhm="0.0598797" res="10401.5" algo="Sum"/><pk mz="622.93097067" i="554.836" sn="1.95598" a="29.3313" fwhm="0.0488189" res="12760" algo="Sum"/><pk mz="623.34841280" i="567.835" sn="2.00191" a="21.5284" fwhm="0.0466891" res="13351" algo="Sum"/><pk mz="623.39471017" i="653.752" sn="2.30501" a="29.2209" fwhm="0.0590807" res="10551.6" algo="Sum"/><pk mz="624.27460267" i="574.447" sn="2.02383" a="35.6418" fwhm="0.0641286" res="9734.73" algo="Sum"/><pk mz="624.38829497" i="594.801" sn="2.0955" a="30.0067" fwhm="0.0629512" res="9918.61" algo="Sum"/><pk mz="624.62114207" i="677.152" sn="2.38449" a="27.7082" fwhm="0.0378346" res="16509.2" algo="Sum"/><pk mz="624.74864572" i="899.544" sn="3.16655" a="27.4491" fwhm="0.0444541" res="14053.8" algo="Sum"/><pk mz="624.79398981" i="680.709" sn="2.39621" a="15.7046" fwhm="0.0295737" res="21126.7" algo="Sum"/><pk mz="624.84053039" i="1402.02" sn="4.93533" a="60.624" fwhm="0.0361736" res="17273.4" algo="Sum"/><pk mz="625.27735292" i="498.538" sn="1.75605" a="24.0268" fwhm="0.0525458" res="11899.7" algo="Sum"/><pk mz="625.38672119" i="1589.48" sn="5.59794" a="74.2853" fwhm="0.0437771" res="14285.7" algo="Sum"/><pk mz="625.85029533" i="532.344" sn="1.87398" a="26.4837" fwhm="0.0517023" res="12104.9" algo="Sum"/><pk mz="626.27624623" i="658.727" sn="2.31997" a="33.3222" fwhm="0.0453641" res="13805.6" algo="Sum"/><pk mz="626.39215002" i="696.816" sn="2.45355" a="24.5158" fwhm="0.0513196" res="12205.7" algo="Sum"/><pk mz="626.61850394" i="660.898" sn="2.32708" a="28.2276" fwhm="0.0382466" res="16383.7" algo="Sum"/><pk mz="626.66247127" i="466.68" sn="1.64331" a="13.043" fwhm="0.0345541" res="18135.7" algo="Sum"/><pk mz="626.70689701" i="845.737" sn="2.97821" a="51.246" fwhm="0.0827835" res="7570.43" algo="Sum"/><pk mz="626.76369687" i="568.839" sn="2.00214" a="10.878" fwhm="0.0197468" res="31740.1" algo="Sum"/><pk mz="626.79057266" i="677.887" sn="2.38539" a="22.6574" fwhm="0.0451666" res="13877.3" algo="Sum"/><pk mz="626.83749387" i="766.438" sn="2.6965" a="32.5072" fwhm="0.0605679" res="10349.3" algo="Sum"/><pk mz="626.87631433" i="468.786" sn="1.64938" a="14.4936" fwhm="0.0444345" res="14107.9" algo="Sum"/><pk mz="627.40133874" i="653.096" sn="2.29771" a="29.9503" fwhm="0.0540306" res="11612" algo="Sum"/><pk mz="627.42724724" i="710.441" sn="2.49947" a="33.1287" fwhm="0.0692195" res="9064.31" algo="Sum"/><pk mz="627.52923524" i="484.361" sn="1.70372" a="20.1942" fwhm="0.0466189" res="13460.8" algo="Sum"/><pk mz="628.39280987" i="775.105" sn="2.72324" a="43.2222" fwhm="0.0605894" res="10371.3" algo="Sum"/><pk mz="628.61376585" i="534.22" sn="1.87476" a="28.514" fwhm="0.0617901" res="10173.4" algo="Sum"/><pk mz="628.70101077" i="1000.25" sn="3.50958" a="42.0999" fwhm="0.0539941" res="11643.9" algo="Sum"/><pk mz="628.74269714" i="669.593" sn="2.3499" a="27.1808" fwhm="0.0543897" res="11560" algo="Sum"/><pk mz="628.82450987" i="933.926" sn="3.2782" a="57.2334" fwhm="0.0628695" res="10002.1" algo="Sum"/><pk mz="628.88928999" i="679.84" sn="2.38618" a="39.0718" fwhm="0.0610624" res="10299.1" algo="Sum"/><pk mz="629.14625061" i="597.411" sn="2.09484" a="23.4666" fwhm="0.0333614" res="18858.5" algo="Sum"/><pk mz="629.30953942" i="988.302" sn="3.46552" a="46.866" fwhm="0.0455186" res="13825.3" algo="Sum"/><pk mz="629.40221883" i="732.026" sn="2.56727" a="29.0114" fwhm="0.0534492" res="11775.7" algo="Sum"/><pk mz="629.44629392" i="1228.78" sn="4.31034" a="59.9915" fwhm="0.0580561" res="10842" algo="Sum"/><pk mz="629.75432694" i="475.085" sn="1.6669" a="19.4216" fwhm="0.0517855" res="12160.8" algo="Sum"/><pk mz="630.31723340" i="749.864" sn="2.62845" a="43.2576" fwhm="0.0572378" res="11012.2" algo="Sum"/><pk mz="630.44590687" i="761.081" sn="2.66503" a="51.1681" fwhm="0.0577773" res="10911.7" algo="Sum"/><pk mz="630.56711842" i="498.887" sn="1.74536" a="24.6887" fwhm="0.0515408" res="12234.3" algo="Sum"/><pk mz="630.61142387" i="638.947" sn="2.23559" a="31.0668" fwhm="0.0486745" res="12955.7" algo="Sum"/><pk mz="630.70108943" i="802.459" sn="2.80775" a="41.3372" fwhm="0.0627077" res="10057.8" algo="Sum"/><pk mz="630.74665983" i="754.53" sn="2.64005" a="20.4812" fwhm="0.0396187" res="15920.4" algo="Sum"/><pk mz="630.78676553" i="1391.42" sn="4.8685" a="55.1012" fwhm="0.0486289" res="12971.4" algo="Sum"/><pk mz="630.81654133" i="1306.49" sn="4.57131" a="42.9085" fwhm="0.0372862" res="16918.2" algo="Sum"/><pk mz="630.87166559" i="499.85" sn="1.74896" a="20.9206" fwhm="0.0521703" res="12092.5" algo="Sum"/><pk mz="631.10881924" i="720.368" sn="2.51889" a="27.2876" fwhm="0.0351387" res="17960.5" algo="Sum"/><pk mz="631.34808498" i="616.109" sn="2.15253" a="23.6808" fwhm="0.0535895" res="11781.2" algo="Sum"/><pk mz="631.46207121" i="1939.91" sn="6.77713" a="78.5608" fwhm="0.0497341" res="12696.8" algo="Sum"/><pk mz="631.81693948" i="480.876" sn="1.67935" a="38.6743" fwhm="0.0701287" res="9009.39" algo="Sum"/><pk mz="632.47866505" i="1162.21" sn="4.04916" a="62.41" fwhm="0.053608" res="11798.2" algo="Sum"/><pk mz="632.56407565" i="617.952" sn="2.15296" a="26.8501" fwhm="0.0489776" res="12915.4" algo="Sum"/><pk mz="632.64270309" i="750.357" sn="2.61427" a="34.4945" fwhm="0.0557033" res="11357.4" algo="Sum"/><pk mz="632.71239388" i="627.474" sn="2.18635" a="28.0252" fwhm="0.0595205" res="10630.2" algo="Sum"/><pk mz="632.78195658" i="1154.01" sn="4.02072" a="46.3054" fwhm="0.0596528" res="10607.7" algo="Sum"/><pk mz="633.24897254" i="902.947" sn="3.14652" a="49.904" fwhm="0.0405186" res="15628.6" algo="Sum"/><pk mz="633.33015581" i="663.811" sn="2.31302" a="21.85" fwhm="0.0495484" res="12782.1" algo="Sum"/><pk mz="633.44315719" i="1164.76" sn="4.05732" a="57.0979" fwhm="0.0447629" res="14151.1" algo="Sum"/><pk mz="633.47813349" i="1622.42" sn="5.65152" a="79.1634" fwhm="0.0578436" res="10951.6" algo="Sum"/><pk mz="633.78506104" i="468.753" sn="1.6323" a="14.6006" fwhm="0.0446786" res="14185.4" algo="Sum"/><pk mz="633.82854229" i="510.741" sn="1.77846" a="23.1902" fwhm="0.0528205" res="11999.7" algo="Sum"/><pk mz="634.23574247" i="973.454" sn="3.38486" a="53.803" fwhm="0.0497377" res="12751.6" algo="Sum"/><pk mz="634.30222912" i="565.609" sn="1.96643" a="25.357" fwhm="0.0584456" res="10852.9" algo="Sum"/><pk mz="634.36704080" i="548.577" sn="1.90725" a="23.4829" fwhm="0.0500509" res="12674.4" algo="Sum"/><pk mz="634.40096985" i="520.734" sn="1.8103" a="19.5423" fwhm="0.0496669" res="12773.1" algo="Sum"/><pk mz="634.44535434" i="578.918" sn="2.01229" a="13.1751" fwhm="0.0298008" res="21289.5" algo="Sum"/><pk mz="634.47963960" i="766.44" sn="2.66365" a="45.6037" fwhm="0.0612522" res="10358.5" algo="Sum"/><pk mz="634.64885637" i="1104.28" sn="3.83742" a="40.3112" fwhm="0.0405209" res="15662.3" algo="Sum"/><pk mz="634.70339249" i="560.358" sn="1.94727" a="26.6675" fwhm="0.0645825" res="9827.79" algo="Sum"/><pk mz="634.76797564" i="786.533" sn="2.73323" a="40.4804" fwhm="0.0532637" res="11917.5" algo="Sum"/><pk mz="634.83339283" i="1240.54" sn="4.31083" a="53.4463" fwhm="0.0456452" res="13908" algo="Sum"/><pk mz="634.86744226" i="969.17" sn="3.36782" a="43.3833" fwhm="0.0397135" res="15986.2" algo="Sum"/><pk mz="635.01204332" i="524.316" sn="1.82188" a="25.0579" fwhm="0.0541806" res="11720.3" algo="Sum"/><pk mz="635.24170270" i="485.117" sn="1.68551" a="11.8493" fwhm="0.0327774" res="19380.5" algo="Sum"/><pk mz="635.26208920" i="487.075" sn="1.69234" a="9.07823" fwhm="0.0198801" res="31954.6" algo="Sum"/><pk mz="635.27373458" i="516.142" sn="1.79335" a="11.1257" fwhm="0.0298208" res="21303" algo="Sum"/><pk mz="635.30718310" i="472.05" sn="1.64012" a="12.3271" fwhm="0.0397618" res="15977.8" algo="Sum"/><pk mz="635.36118131" i="685.86" sn="2.38293" a="29.8906" fwhm="0.0491382" res="12930.1" algo="Sum"/><pk mz="635.41008989" i="865.742" sn="3.00786" a="35.4502" fwhm="0.0533383" res="11912.8" algo="Sum"/><pk mz="635.45263826" i="952.57" sn="3.30999" a="24.4234" fwhm="0.0365974" res="17363.3" algo="Sum"/><pk mz="635.73364171" i="469.54" sn="1.63095" a="14.6877" fwhm="0.0343801" res="18491.4" algo="Sum"/><pk mz="636.23161226" i="717.514" sn="2.491" a="30.1651" fwhm="0.0371991" res="17103.4" algo="Sum"/><pk mz="636.37890360" i="811.78" sn="2.81742" a="45.2926" fwhm="0.0608558" res="10457.2" algo="Sum"/><pk mz="636.41285611" i="611.815" sn="2.1235" a="18.7653" fwhm="0.0742204" res="8574.64" algo="Sum"/><pk mz="636.45857592" i="510.367" sn="1.77124" a="17.6226" fwhm="0.0490901" res="12965.1" algo="Sum"/><pk mz="636.64577365" i="1078.83" sn="3.74279" a="47.7995" fwhm="0.047139" res="13505.7" algo="Sum"/><pk mz="636.69706239" i="672.018" sn="2.33139" a="22.5107" fwhm="0.0447808" res="14218.1" algo="Sum"/><pk mz="636.73166580" i="903.567" sn="3.13445" a="43.166" fwhm="0.0510136" res="12481.6" algo="Sum"/><pk mz="636.83198663" i="1431.9" sn="4.96675" a="57.8413" fwhm="0.0397657" res="16014.6" algo="Sum"/><pk mz="637.38113862" i="703.906" sn="2.44221" a="37.0979" fwhm="0.0674767" res="9445.94" algo="Sum"/><pk mz="637.42751220" i="683.212" sn="2.37045" a="20.3586" fwhm="0.0421326" res="15129.1" algo="Sum"/><pk mz="637.47173658" i="847.816" sn="2.94155" a="38.6624" fwhm="0.055936" res="11396.5" algo="Sum"/><pk mz="637.73390192" i="534.943" sn="1.85387" a="24.1741" fwhm="0.0534579" res="11929.7" algo="Sum"/><pk mz="638.43124788" i="481.818" sn="1.66963" a="14.7642" fwhm="0.0429777" res="14854.9" algo="Sum"/><pk mz="638.47243536" i="711.575" sn="2.46546" a="29.7944" fwhm="0.0492101" res="12974.4" algo="Sum"/><pk mz="638.50902222" i="480.376" sn="1.66439" a="15.8015" fwhm="0.0347518" res="18373.4" algo="Sum"/><pk mz="638.60046346" i="496.196" sn="1.71854" a="18.5624" fwhm="0.0451049" res="14158.1" algo="Sum"/><pk mz="638.64758237" i="641.07" sn="2.21982" a="25.5153" fwhm="0.0603449" res="10583.3" algo="Sum"/><pk mz="638.70091910" i="627.271" sn="2.17177" a="20.089" fwhm="0.044851" res="14240.5" algo="Sum"/><pk mz="638.73144811" i="942.216" sn="3.26219" a="41.9429" fwhm="0.0489819" res="13040.2" algo="Sum"/><pk mz="638.77642253" i="682.56" sn="2.36272" a="24.0932" fwhm="0.0431204" res="14813.8" algo="Sum"/><pk mz="638.83139582" i="975.346" sn="3.37632" a="37.665" fwhm="0.050852" res="12562.6" algo="Sum"/><pk mz="639.40351803" i="1189.42" sn="4.11699" a="62.4844" fwhm="0.0713129" res="8966.16" algo="Sum"/><pk mz="639.48902170" i="2208.27" sn="7.64361" a="88.6805" fwhm="0.0353636" res="18083.3" algo="Sum"/><pk mz="639.73394346" i="598.412" sn="2.06962" a="23.3893" fwhm="0.0537204" res="11908.6" algo="Sum"/><pk mz="639.76810589" i="531.003" sn="1.83595" a="20.5674" fwhm="0.0555942" res="11507.8" algo="Sum"/><pk mz="640.40497795" i="524.832" sn="1.81459" a="48.4205" fwhm="0.0679761" res="9421.04" algo="Sum"/><pk mz="640.49349082" i="1135.81" sn="3.9273" a="56.0225" fwhm="0.041172" res="15556.5" algo="Sum"/><pk mz="640.58579073" i="1435.86" sn="4.96566" a="63.327" fwhm="0.0395602" res="16192.7" algo="Sum"/><pk mz="640.68465264" i="571.526" sn="1.97595" a="14.3075" fwhm="0.0373064" res="17173.6" algo="Sum"/><pk mz="640.72697994" i="677.908" sn="2.34357" a="23.4022" fwhm="0.0416707" res="15375.9" algo="Sum"/><pk mz="640.75056050" i="703.903" sn="2.43366" a="13.0294" fwhm="0.0199658" res="32092.3" algo="Sum"/><pk mz="640.77459249" i="773.868" sn="2.67587" a="21.1725" fwhm="0.0399325" res="16046.5" algo="Sum"/><pk mz="640.81526722" i="1329.13" sn="4.59655" a="69.7415" fwhm="0.0512178" res="12511.6" algo="Sum"/><pk mz="641.35911514" i="1049.09" sn="3.62755" a="45.2811" fwhm="0.0536673" res="11950.7" algo="Sum"/><pk mz="641.40584988" i="746.763" sn="2.58222" a="28.3922" fwhm="0.047476" res="13510.1" algo="Sum"/><pk mz="641.44551856" i="553.686" sn="1.91489" a="15.4875" fwhm="0.0349595" res="18348.3" algo="Sum"/><pk mz="641.50426061" i="4556.56" sn="15.759" a="166.024" fwhm="0.0318912" res="20115.4" algo="Sum"/><pk mz="641.58477927" i="740.311" sn="2.55801" a="29.2299" fwhm="0.0389082" res="16489.7" algo="Sum"/><pk mz="641.74822263" i="602.844" sn="2.08342" a="15.2065" fwhm="0.0399626" res="16058.7" algo="Sum"/><pk mz="641.75998386" i="612.113" sn="2.11557" a="16.6544" fwhm="0.0361695" res="17743.1" algo="Sum"/><pk mz="641.81911022" i="544.385" sn="1.88199" a="26.2892" fwhm="0.0561728" res="11425.8" algo="Sum"/><pk mz="642.36568648" i="649.044" sn="2.24222" a="28.2684" fwhm="0.051502" res="12472.6" algo="Sum"/><pk mz="642.41551739" i="654.755" sn="2.26252" a="38.3007" fwhm="0.0735572" res="8733.55" algo="Sum"/><pk mz="642.50765767" i="2111.83" sn="7.29676" a="79.7682" fwhm="0.0331279" res="19394.8" algo="Sum"/><pk mz="642.59159535" i="888.613" sn="3.06987" a="45.25" fwhm="0.0523134" res="12283.5" algo="Sum"/><pk mz="642.68360706" i="933.083" sn="3.22443" a="58.7837" fwhm="0.0567337" res="11328.1" algo="Sum"/><pk mz="642.76641020" i="759.795" sn="2.62611" a="22.4232" fwhm="0.0420805" res="15274.7" algo="Sum"/><pk mz="642.81216280" i="815.188" sn="2.81739" a="53.1016" fwhm="0.0647531" res="9927.12" algo="Sum"/><pk mz="643.37330291" i="536.45" sn="1.85359" a="25.6608" fwhm="0.0472669" res="13611.5" algo="Sum"/><pk mz="643.42598455" i="777.432" sn="2.68481" a="56.7703" fwhm="0.0692589" res="9290.16" algo="Sum"/><pk mz="643.51943086" i="4041.88" sn="13.9512" a="152.985" fwhm="0.0316203" res="20351.5" algo="Sum"/><pk mz="643.75393777" i="512.816" sn="1.77091" a="19.9728" fwhm="0.0510716" res="12604.9" algo="Sum"/><pk mz="644.00430917" i="791.794" sn="2.73392" a="32.5158" fwhm="0.0352821" res="18253" algo="Sum"/><pk mz="644.26081995" i="923.677" sn="3.18729" a="48.4905" fwhm="0.0405885" res="15873" algo="Sum"/><pk mz="644.38559559" i="501.307" sn="1.73015" a="22.8916" fwhm="0.0583659" res="11040.4" algo="Sum"/><pk mz="644.52389915" i="1675.87" sn="5.78654" a="67.9604" fwhm="0.0350299" res="18399.3" algo="Sum"/><pk mz="644.59019910" i="1092.49" sn="3.77299" a="42.5156" fwhm="0.0396995" res="16236.7" algo="Sum"/><pk mz="644.68047892" i="1325.2" sn="4.57678" a="57.9741" fwhm="0.0410704" res="15697" algo="Sum"/><pk mz="644.72457840" i="681.796" sn="2.35469" a="19.0899" fwhm="0.0398961" res="16160.1" algo="Sum"/><pk mz="644.74904517" i="632.729" sn="2.18527" a="15.4168" fwhm="0.0300423" res="21461.4" algo="Sum"/><pk mz="644.79359265" i="826.186" sn="2.85342" a="48.8065" fwhm="0.069478" res="9280.55" algo="Sum"/><pk mz="644.86160846" i="711.283" sn="2.45619" a="27.1421" fwhm="0.0499081" res="12921" algo="Sum"/><pk mz="645.44185750" i="1109.34" sn="3.82548" a="32.1222" fwhm="0.0450873" res="14315.4" algo="Sum"/><pk mz="645.48255025" i="1224.47" sn="4.22248" a="52.0304" fwhm="0.0550358" res="11728.4" algo="Sum"/><pk mz="645.54636268" i="1483.11" sn="5.1144" a="71.6056" fwhm="0.0511157" res="12629.1" algo="Sum"/><pk mz="645.68059999" i="484.129" sn="1.66884" a="20.5679" fwhm="0.047155" res="13692.7" algo="Sum"/><pk mz="645.71255882" i="477.29" sn="1.64548" a="14.0559" fwhm="0.0304178" res="21228.1" algo="Sum"/><pk mz="646.26070370" i="504.227" sn="1.73656" a="25.5588" fwhm="0.0579849" res="11145.3" algo="Sum"/><pk mz="646.41297330" i="554.155" sn="1.90795" a="22.081" fwhm="0.046354" res="13945.1" algo="Sum"/><pk mz="646.44077978" i="586.117" sn="2.01772" a="21.1173" fwhm="0.0501358" res="12893.8" algo="Sum"/><pk mz="646.49709014" i="1139.38" sn="3.922" a="53.1315" fwhm="0.0540645" res="11957.9" algo="Sum"/><pk mz="646.55169616" i="944.515" sn="3.25114" a="38.9681" fwhm="0.0563385" res="11476.2" algo="Sum"/><pk mz="646.59508653" i="586.714" sn="2.0197" a="22.905" fwhm="0.0471563" res="13711.7" algo="Sum"/><pk mz="646.67612027" i="1165.64" sn="4.01308" a="52.2128" fwhm="0.0531684" res="12162.8" algo="Sum"/><pk mz="646.72310771" i="846.769" sn="2.91527" a="23.7118" fwhm="0.0401174" res="16120.8" algo="Sum"/><pk mz="646.76035005" i="1025.64" sn="3.5311" a="34.8181" fwhm="0.0501481" res="12897" algo="Sum"/><pk mz="646.78968637" i="980.764" sn="3.37659" a="42.3147" fwhm="0.0481403" res="13435.5" algo="Sum"/><pk mz="646.85957527" i="583.741" sn="2.01031" a="27.9944" fwhm="0.0649624" res="9957.44" algo="Sum"/><pk mz="647.35830006" i="611.23" sn="2.10237" a="22.2544" fwhm="0.0501716" res="12902.9" algo="Sum"/><pk mz="647.45148191" i="4628.94" sn="15.9263" a="209.178" fwhm="0.0356739" res="18149.1" algo="Sum"/><pk mz="647.50261033" i="1202.05" sn="4.1354" a="33.3174" fwhm="0.0356715" res="18151.8" algo="Sum"/><pk mz="647.56190396" i="1296.25" sn="4.46018" a="68.86" fwhm="0.0483081" res="13404.8" algo="Sum"/><pk mz="647.72250827" i="521.383" sn="1.79391" a="14.7923" fwhm="0.0356574" res="18165.2" algo="Sum"/><pk mz="647.73611463" i="549.688" sn="1.89132" a="16.7857" fwhm="0.021019" res="30816.7" algo="Sum"/><pk mz="647.78191916" i="486.24" sn="1.67277" a="29.8507" fwhm="0.0493155" res="13135.5" algo="Sum"/><pk mz="647.86473143" i="477.962" sn="1.64415" a="20.0973" fwhm="0.052896" res="12247.9" algo="Sum"/><pk mz="648.27264819" i="467.938" sn="1.6098" a="22.5061" fwhm="0.0548484" res="11819.3" algo="Sum"/><pk mz="648.37642066" i="745.165" sn="2.56341" a="34.2078" fwhm="0.0539562" res="12016.7" algo="Sum"/><pk mz="648.45534152" i="2193.5" sn="7.54719" a="96.7791" fwhm="0.0373208" res="17375.2" algo="Sum"/><pk mz="648.56615352" i="723.282" sn="2.48844" a="23.9111" fwhm="0.0476685" res="13605.8" algo="Sum"/><pk mz="648.62533930" i="829.068" sn="2.85199" a="37.7093" fwhm="0.0526582" res="12317.6" algo="Sum"/><pk mz="648.67925385" i="709.696" sn="2.44135" a="28.8316" fwhm="0.0482746" res="13437.3" algo="Sum"/><pk mz="648.72000041" i="755.56" sn="2.59912" a="21.3497" fwhm="0.0401793" res="16145.6" algo="Sum"/><pk mz="648.75886193" i="817.55" sn="2.81237" a="38.2351" fwhm="0.0606352" res="10699.4" algo="Sum"/><pk mz="648.79796704" i="878.612" sn="3.02211" a="35.3515" fwhm="0.0498447" res="13016.4" algo="Sum"/><pk mz="648.87075063" i="615.148" sn="2.11621" a="31.43" fwhm="0.0646135" res="10042.3" algo="Sum"/><pk mz="649.24372869" i="743.05" sn="2.55588" a="36.8835" fwhm="0.0508101" res="12777.8" algo="Sum"/><pk mz="649.43517631" i="1566.04" sn="5.38663" a="100.679" fwhm="0.0629201" res="10321.6" algo="Sum"/><pk mz="649.50618195" i="475.11" sn="1.63407" a="20.7632" fwhm="0.0344672" res="18844.2" algo="Sum"/><pk mz="649.73114500" i="532.781" sn="1.83135" a="31.9508" fwhm="0.0442394" res="14686.7" algo="Sum"/><pk mz="649.79644841" i="531.938" sn="1.82829" a="15.6344" fwhm="0.040082" res="16211.7" algo="Sum"/><pk mz="649.93202593" i="687.455" sn="2.3628" a="25.7035" fwhm="0.0396004" res="16412.3" algo="Sum"/><pk mz="650.24454411" i="469.225" sn="1.61288" a="23.0063" fwhm="0.0654655" res="9932.63" algo="Sum"/><pk mz="650.43798452" i="1517.78" sn="5.21717" a="73.2789" fwhm="0.0496066" res="13111.9" algo="Sum"/><pk mz="650.62912716" i="1214.74" sn="4.17382" a="58.3137" fwhm="0.0525559" res="12379.8" algo="Sum"/><pk mz="650.67907152" i="640.55" sn="2.20077" a="17.1527" fwhm="0.03079" res="21132.8" algo="Sum"/><pk mz="650.73817258" i="659.461" sn="2.26541" a="39.7518" fwhm="0.0703697" res="9247.43" algo="Sum"/><pk mz="650.80746921" i="1528.39" sn="5.24996" a="67.3866" fwhm="0.0466586" res="13948.3" algo="Sum"/><pk mz="650.90076690" i="620.021" sn="2.12979" a="15.9098" fwhm="0.0364027" res="17880.6" algo="Sum"/><pk mz="650.93539686" i="670.359" sn="2.3027" a="31.921" fwhm="0.0498292" res="13063.3" algo="Sum"/><pk mz="651.12713727" i="904.081" sn="3.10795" a="38.8406" fwhm="0.0369063" res="17642.7" algo="Sum"/><pk mz="651.44164442" i="955.28" sn="3.28481" a="48.8574" fwhm="0.0568804" res="11452.8" algo="Sum"/><pk mz="651.72808651" i="478.876" sn="1.64595" a="11.2877" fwhm="0.0302041" res="21577.5" algo="Sum"/><pk mz="651.74341932" i="494.252" sn="1.69883" a="13.6873" fwhm="0.0402731" res="16183.1" algo="Sum"/><pk mz="651.78692177" i="483.014" sn="1.66051" a="10.9123" fwhm="0.0570757" res="11419.7" algo="Sum"/><pk mz="651.80698277" i="559.233" sn="1.92235" a="17.1408" fwhm="0.0398174" res="16369.9" algo="Sum"/><pk mz="652.44670259" i="530.656" sn="1.82422" a="32.1706" fwhm="0.0538016" res="12126.9" algo="Sum"/><pk mz="652.62426713" i="1073.73" sn="3.69158" a="52.9285" fwhm="0.0360805" res="18088" algo="Sum"/><pk mz="652.71090547" i="1099.25" sn="3.77848" a="66.5092" fwhm="0.0509587" res="12808.6" algo="Sum"/><pk mz="652.80620092" i="1777.39" sn="6.1086" a="82.5772" fwhm="0.0406693" res="16051.6" algo="Sum"/><pk mz="653.32900718" i="576.593" sn="1.98221" a="27.5703" fwhm="0.0515768" res="12667.1" algo="Sum"/><pk mz="653.36798951" i="482.4" sn="1.65852" a="11.0592" fwhm="0.0260319" res="25098.7" algo="Sum"/><pk mz="653.44798711" i="935.276" sn="3.21549" a="52.1559" fwhm="0.0640958" res="10194.9" algo="Sum"/><pk mz="653.71467437" i="474.982" sn="1.6323" a="20.9511" fwhm="0.0821994" res="7952.79" algo="Sum"/><pk mz="653.73080696" i="506.022" sn="1.73864" a="16.0183" fwhm="0.0369154" res="17708.9" algo="Sum"/><pk mz="653.77011241" i="478.778" sn="1.64512" a="8.70138" fwhm="0.0201677" res="32416.7" algo="Sum"/><pk mz="653.80578100" i="547.255" sn="1.88035" a="31.5882" fwhm="0.0691794" res="9450.87" algo="Sum"/><pk mz="654.28979841" i="1002.2" sn="3.44456" a="54.1549" fwhm="0.0446701" res="14647.2" algo="Sum"/><pk mz="654.46903942" i="632.003" sn="2.1717" a="30.0458" fwhm="0.0464118" res="14101.3" algo="Sum"/><pk mz="654.61990806" i="727.769" sn="2.50185" a="30.8123" fwhm="0.0535093" res="12233.7" algo="Sum"/><pk mz="654.65286319" i="586.066" sn="2.01468" a="15.5905" fwhm="0.0262985" res="24893.1" algo="Sum"/><pk mz="654.71092163" i="1339.52" sn="4.6058" a="64.4758" fwhm="0.0442816" res="14785.2" algo="Sum"/><pk mz="654.75333353" i="774.026" sn="2.66089" a="21.5916" fwhm="0.0403659" res="16220.5" algo="Sum"/><pk mz="654.80565455" i="1173.38" sn="4.03338" a="63.2726" fwhm="0.0514344" res="12730.9" algo="Sum"/><pk mz="654.89330299" i="680.954" sn="2.34069" a="34.1992" fwhm="0.0499342" res="13115.1" algo="Sum"/><pk mz="655.23282043" i="510.509" sn="1.75336" a="28.7373" fwhm="0.0473674" res="13833" algo="Sum"/><pk mz="655.29602556" i="511.463" sn="1.75663" a="25.7094" fwhm="0.0635536" res="10310.9" algo="Sum"/><pk mz="655.37751619" i="768.235" sn="2.63821" a="38.022" fwhm="0.0600881" res="10906.9" algo="Sum"/><pk mz="655.46776462" i="1623.67" sn="5.57496" a="95.317" fwhm="0.04809" res="13630" algo="Sum"/><pk mz="655.66666871" i="468.308" sn="1.6081" a="14.6387" fwhm="0.0441976" res="14834.9" algo="Sum"/><pk mz="655.71386034" i="504.554" sn="1.73177" a="18.0253" fwhm="0.0457793" res="14323.4" algo="Sum"/><pk mz="655.74118220" i="514.331" sn="1.76534" a="9.62659" fwhm="0.020198" res="32465.6" algo="Sum"/><pk mz="655.75710392" i="526.439" sn="1.80696" a="14.3272" fwhm="0.0353473" res="18551.8" algo="Sum"/><pk mz="655.79187041" i="486.953" sn="1.67157" a="17.0902" fwhm="0.0459553" res="14270.2" algo="Sum"/><pk mz="656.38540487" i="503.71" sn="1.72895" a="19.2685" fwhm="0.0470041" res="13964.4" algo="Sum"/><pk mz="656.47099040" i="875.653" sn="3.00569" a="55.3015" fwhm="0.0543912" res="12069.4" algo="Sum"/><pk mz="656.58267509" i="540.749" sn="1.85525" a="26.1443" fwhm="0.0533537" res="12306.2" algo="Sum"/><pk mz="656.61891727" i="533.346" sn="1.82965" a="24.2639" fwhm="0.0579795" res="11325" algo="Sum"/><pk mz="656.70645547" i="1077.39" sn="3.69595" a="40.2571" fwhm="0.0496596" res="13224.2" algo="Sum"/><pk mz="656.79033881" i="941.26" sn="3.22926" a="48.8361" fwhm="0.0618992" res="10610.6" algo="Sum"/><pk mz="656.89082397" i="578.919" sn="1.98615" a="26.9312" fwhm="0.0590495" res="11124.4" algo="Sum"/><pk mz="657.36483107" i="1034.12" sn="3.54314" a="51.9752" fwhm="0.0514327" res="12781.1" algo="Sum"/><pk mz="657.40040276" i="669.882" sn="2.29521" a="15.6177" fwhm="0.0303357" res="21670.9" algo="Sum"/><pk mz="657.47872427" i="2459.31" sn="8.42534" a="137.789" fwhm="0.0426839" res="15403.4" algo="Sum"/><pk mz="657.73280954" i="549.329" sn="1.88199" a="22.137" fwhm="0.0556294" res="11823.5" algo="Sum"/><pk mz="658.23213341" i="482.164" sn="1.65013" a="25.7832" fwhm="0.071199" res="9244.96" algo="Sum"/><pk mz="658.36847260" i="651.018" sn="2.2293" a="26.9291" fwhm="0.0468696" res="14046.8" algo="Sum"/><pk mz="658.39460245" i="675.077" sn="2.31193" a="30.5226" fwhm="0.0529625" res="12431.3" algo="Sum"/><pk mz="658.48085701" i="1263.9" sn="4.32845" a="65.6585" fwhm="0.0445626" res="14776.5" algo="Sum"/><pk mz="658.57136828" i="631.629" sn="2.16315" a="18.5136" fwhm="0.0353633" res="18623" algo="Sum"/><pk mz="658.60708059" i="892.753" sn="3.05733" a="36.6384" fwhm="0.0602187" res="10936.9" algo="Sum"/><pk mz="658.65797317" i="947.113" sn="3.24349" a="46.0616" fwhm="0.0529012" res="12450.7" algo="Sum"/><pk mz="658.71730195" i="805.374" sn="2.75841" a="29.2102" fwhm="0.0506094" res="13015.7" algo="Sum"/><pk mz="658.74281346" i="812.985" sn="2.78447" a="31.7579" fwhm="0.0485331" res="13573.1" algo="Sum"/><pk mz="658.83430417" i="587.315" sn="2.01112" a="24.8566" fwhm="0.0607374" res="10847.3" algo="Sum"/><pk mz="658.90043976" i="575.927" sn="1.97198" a="36.5904" fwhm="0.0732065" res="9000.57" algo="Sum"/><pk mz="659.40873672" i="722.626" sn="2.47353" a="22.53" fwhm="0.0455724" res="14469.5" algo="Sum"/><pk mz="659.42875759" i="731.894" sn="2.50525" a="20.1723" fwhm="0.0354461" res="18603.7" algo="Sum"/><pk mz="659.49280101" i="2026.14" sn="6.93528" a="111.897" fwhm="0.0416854" res="15820.7" algo="Sum"/><pk mz="659.60665089" i="585.611" sn="2.00482" a="24.7635" fwhm="0.0514184" res="12828.2" algo="Sum"/><pk mz="659.64374884" i="478.283" sn="1.63759" a="11.5611" fwhm="0.0303872" res="21707.9" algo="Sum"/><pk mz="659.73009490" i="585.911" sn="2.006" a="25.221" fwhm="0.0592632" res="11132.2" algo="Sum"/><pk mz="659.77399355" i="484.511" sn="1.65871" a="10.6469" fwhm="0.0289704" res="22774" algo="Sum"/><pk mz="659.97899666" i="493.513" sn="1.68991" a="26.9938" fwhm="0.0412665" res="15993.1" algo="Sum"/><pk mz="660.23612316" i="666.033" sn="2.28012" a="36.8983" fwhm="0.0533431" res="12377.2" algo="Sum"/><pk mz="660.41991718" i="631.403" sn="2.16247" a="30.2691" fwhm="0.0521871" res="12654.8" algo="Sum"/><pk mz="660.49694853" i="990.097" sn="3.39222" a="50.1946" fwhm="0.050169" res="13165.4" algo="Sum"/><pk mz="660.56435828" i="712.842" sn="2.44245" a="30.3674" fwhm="0.0530663" res="12447.9" algo="Sum"/><pk mz="660.65350618" i="1371.73" sn="4.69962" a="60.2338" fwhm="0.0481864" res="13710.4" algo="Sum"/><pk mz="660.70752617" i="732.117" sn="2.50827" a="16.8809" fwhm="0.0304117" res="21725.4" algo="Sum"/><pk mz="660.73825193" i="738.578" sn="2.5304" a="23.7193" fwhm="0.0456186" res="14484" algo="Sum"/><pk mz="660.76095534" i="691.083" sn="2.36768" a="15.6165" fwhm="0.0304131" res="21726.2" algo="Sum"/><pk mz="660.83457594" i="780.273" sn="2.6727" a="41.8166" fwhm="0.0672026" res="9833.46" algo="Sum"/><pk mz="661.24395616" i="515.357" sn="1.76504" a="32.0963" fwhm="0.0496151" res="13327.5" algo="Sum"/><pk mz="661.43639602" i="1468.83" sn="5.03077" a="72.8021" fwhm="0.0628839" res="10518.4" algo="Sum"/><pk mz="661.51966358" i="1233.11" sn="4.2249" a="57.6726" fwhm="0.0547347" res="12085.9" algo="Sum"/><pk mz="661.73347367" i="595.55" sn="2.04014" a="22.9824" fwhm="0.0491985" res="13450.3" algo="Sum"/><pk mz="661.92977130" i="743.129" sn="2.54505" a="29.9144" fwhm="0.0461774" res="14334.5" algo="Sum"/><pk mz="662.25322699" i="595.721" sn="2.04124" a="25.0395" fwhm="0.0480226" res="13790.4" algo="Sum"/><pk mz="662.43682700" i="1274.58" sn="4.36771" a="48.9005" fwhm="0.0545438" res="12145" algo="Sum"/><pk mz="662.52508387" i="814.7" sn="2.79178" a="34.3915" fwhm="0.0569944" res="11624.4" algo="Sum"/><pk mz="662.65224438" i="1190.72" sn="4.08263" a="51.7581" fwhm="0.0485775" res="13641.1" algo="Sum"/><pk mz="662.73967483" i="1359.31" sn="4.66057" a="74.8654" fwhm="0.0587848" res="11274" algo="Sum"/><pk mz="662.83082235" i="732.939" sn="2.51295" a="46.6612" fwhm="0.0710962" res="9323.01" algo="Sum"/><pk mz="662.93843105" i="620.21" sn="2.12645" a="27.3525" fwhm="0.0501637" res="13215.5" algo="Sum"/><pk mz="663.24560211" i="471.941" sn="1.61923" a="15.8561" fwhm="0.0507828" res="13060.4" algo="Sum"/><pk mz="663.26285764" i="463.929" sn="1.59183" a="14.289" fwhm="0.0452715" res="14650.8" algo="Sum"/><pk mz="663.32788906" i="630.676" sn="2.16456" a="35.2279" fwhm="0.0602809" res="11003.9" algo="Sum"/><pk mz="663.44634434" i="11381.4" sn="39.0645" a="453.204" fwhm="0.0330394" res="20080.4" algo="Sum"/><pk mz="663.55840308" i="1062.4" sn="3.64649" a="66.7071" fwhm="0.0531199" res="12491.7" algo="Sum"/><pk mz="663.69875688" i="498.667" sn="1.71175" a="17.5366" fwhm="0.0431038" res="15397.7" algo="Sum"/><pk mz="663.74360792" i="617.414" sn="2.11924" a="13.7702" fwhm="0.0304816" res="21775.2" algo="Sum"/><pk mz="663.83025971" i="482.789" sn="1.65674" a="24.5551" fwhm="0.0565344" res="11742.1" algo="Sum"/><pk mz="663.94547760" i="741.788" sn="2.54552" a="38.1728" fwhm="0.0374065" res="17749.5" algo="Sum"/><pk mz="664.25736618" i="496.357" sn="1.70703" a="13.134" fwhm="0.0406577" res="16337.8" algo="Sum"/><pk mz="664.44965992" i="5741.88" sn="19.7405" a="231.705" fwhm="0.0349302" res="19022.2" algo="Sum"/><pk mz="664.56587702" i="750.469" sn="2.57997" a="33.6099" fwhm="0.0556727" res="11937" algo="Sum"/><pk mz="664.65031130" i="836.239" sn="2.87421" a="38.838" fwhm="0.050402" res="13187" algo="Sum"/><pk mz="664.68546083" i="630.239" sn="2.16623" a="12.4966" fwhm="0.0203355" res="32686" algo="Sum"/><pk mz="664.73604787" i="1530.29" sn="5.26065" a="66.4656" fwhm="0.0497931" res="13350" algo="Sum"/><pk mz="664.82527738" i="598.506" sn="2.05755" a="11.1725" fwhm="0.0203376" res="32689.5" algo="Sum"/><pk mz="664.84792667" i="598.345" sn="2.05696" a="21.3077" fwhm="0.0455953" res="14581.5" algo="Sum"/><pk mz="664.93098394" i="773.582" sn="2.65893" a="46.3672" fwhm="0.069918" res="9510.15" algo="Sum"/><pk mz="665.24128951" i="675.055" sn="2.32238" a="28.557" fwhm="0.0592969" res="11218.8" algo="Sum"/><pk mz="665.45385188" i="1872.84" sn="6.44468" a="118.642" fwhm="0.0439152" res="15153.1" algo="Sum"/><pk mz="665.50206414" i="950.252" sn="3.26993" a="36.2519" fwhm="0.0455573" res="14608" algo="Sum"/><pk mz="665.67581069" i="495.281" sn="1.70347" a="12.845" fwhm="0.0407011" res="16355.2" algo="Sum"/><pk mz="665.73890961" i="527.98" sn="1.81545" a="32.2475" fwhm="0.0798716" res="8335.11" algo="Sum"/><pk mz="666.45666987" i="609.962" sn="2.09868" a="32.9486" fwhm="0.0763593" res="8727.9" algo="Sum"/><pk mz="666.51037215" i="648.302" sn="2.23026" a="31.6419" fwhm="0.0510517" res="13055.6" algo="Sum"/><pk mz="666.59985188" i="1499.14" sn="5.15821" a="67.7072" fwhm="0.0417896" res="15951.3" algo="Sum"/><pk mz="666.64479850" i="684.422" sn="2.35527" a="24.5485" fwhm="0.0509137" res="13093.6" algo="Sum"/><pk mz="666.73500628" i="940.669" sn="3.2371" a="59.2553" fwhm="0.0826219" res="8069.71" algo="Sum"/><pk mz="666.77812161" i="1150.55" sn="3.95944" a="48.7569" fwhm="0.0611023" res="10912.5" algo="Sum"/><pk mz="667.09549380" i="529.839" sn="1.82581" a="27.3961" fwhm="0.046705" res="14283.2" algo="Sum"/><pk mz="667.42730969" i="554.025" sn="1.90849" a="10.4564" fwhm="0.0254714" res="26203" algo="Sum"/><pk mz="667.43834871" i="567.537" sn="1.95499" a="18.5969" fwhm="0.0407552" res="16376.8" algo="Sum"/><pk mz="667.47026062" i="499.71" sn="1.72154" a="14.0804" fwhm="0.0561379" res="11889.8" algo="Sum"/><pk mz="667.52159240" i="629.166" sn="2.16756" a="31.8724" fwhm="0.0648527" res="10292.9" algo="Sum"/><pk mz="667.60091512" i="546.718" sn="1.88354" a="29.7722" fwhm="0.058715" res="11370.2" algo="Sum"/><pk mz="667.66928700" i="490.842" sn="1.69123" a="11.0399" fwhm="0.0305715" res="21839.6" algo="Sum"/><pk mz="667.71174356" i="575.86" sn="1.98455" a="15.4873" fwhm="0.0407633" res="16380.2" algo="Sum"/><pk mz="667.75884022" i="541.459" sn="1.86636" a="17.9107" fwhm="0.0458604" res="14560.7" algo="Sum"/><pk mz="667.78316126" i="505.467" sn="1.7422" a="13.7802" fwhm="0.0356701" res="18721.1" algo="Sum"/><pk mz="668.26091838" i="467.3" sn="1.60994" a="20.0425" fwhm="0.0465273" res="14362.8" algo="Sum"/><pk mz="668.52367831" i="497.17" sn="1.71313" a="27.2582" fwhm="0.0574533" res="11635.9" algo="Sum"/><pk mz="668.60221529" i="1379.73" sn="4.75474" a="73.56" fwhm="0.0497398" res="13442" algo="Sum"/><pk mz="668.68977713" i="1090.3" sn="3.75835" a="66.0485" fwhm="0.0599238" res="11159" algo="Sum"/><pk mz="668.72733647" i="732.262" sn="2.52454" a="3.6484" fwhm="0.00891639" res="74999.8" algo="Sum"/><pk mz="668.77668200" i="1264.71" sn="4.36121" a="85.1007" fwhm="0.0566141" res="11812.9" algo="Sum"/><pk mz="668.86250985" i="548.583" sn="1.89154" a="24.7665" fwhm="0.0641704" res="10423.2" algo="Sum"/><pk mz="669.42870649" i="1884.32" sn="6.50068" a="91.9533" fwhm="0.0531081" res="12605" algo="Sum"/><pk mz="669.48012134" i="769.624" sn="2.65472" a="27.8127" fwhm="0.048211" res="13886.5" algo="Sum"/><pk mz="669.55192991" i="1008.99" sn="3.48048" a="42.0308" fwhm="0.0415409" res="16117.9" algo="Sum"/><pk mz="669.59450512" i="547.228" sn="1.88789" a="10.183" fwhm="0.0204103" res="32806.7" algo="Sum"/><pk mz="669.61580080" i="590.532" sn="2.03733" a="25.3139" fwhm="0.0423139" res="15825" algo="Sum"/><pk mz="669.69201338" i="603.333" sn="2.08179" a="31.5677" fwhm="0.0604042" res="11086.9" algo="Sum"/><pk mz="669.72154452" i="525.687" sn="1.81409" a="20.387" fwhm="0.0510311" res="13123.8" algo="Sum"/><pk mz="669.77617782" i="575.739" sn="1.98688" a="27.3758" fwhm="0.0588717" res="11376.9" algo="Sum"/><pk mz="670.26394344" i="547.223" sn="1.88624" a="39.9926" fwhm="0.0549089" res="12206.8" algo="Sum"/><pk mz="670.43536318" i="987.275" sn="3.40344" a="51.7975" fwhm="0.0613478" res="10928.4" algo="Sum"/><pk mz="670.55666761" i="641.874" sn="2.21328" a="24.6464" fwhm="0.0494102" res="13571.2" algo="Sum"/><pk mz="670.60393409" i="1785.1" sn="6.1565" a="86.1278" fwhm="0.0405207" res="16549.6" algo="Sum"/><pk mz="670.68394532" i="1622.3" sn="5.59575" a="67.8872" fwhm="0.0438661" res="15289.3" algo="Sum"/><pk mz="670.77707564" i="1005.68" sn="3.46888" a="54.3578" fwhm="0.0809058" res="8290.84" algo="Sum"/><pk mz="670.86255239" i="786.212" sn="2.71145" a="42.5005" fwhm="0.058589" res="11450.3" algo="Sum"/><pk mz="671.22343740" i="583.048" sn="2.01163" a="27.2059" fwhm="0.0399411" res="16805.3" algo="Sum"/><pk mz="671.44430852" i="1291.53" sn="4.45534" a="67.9316" fwhm="0.056448" res="11894.9" algo="Sum"/><pk mz="671.56653629" i="10902" sn="37.6092" a="438.159" fwhm="0.0329704" res="20368.8" algo="Sum"/><pk mz="671.69064672" i="667.2" sn="2.30143" a="37.0126" fwhm="0.0618623" res="10857.8" algo="Sum"/><pk mz="671.72640200" i="621.778" sn="2.14513" a="20.5255" fwhm="0.0453764" res="14803.4" algo="Sum"/><pk mz="671.76714653" i="529.685" sn="1.82708" a="20.0117" fwhm="0.0511087" res="13143.9" algo="Sum"/><pk mz="672.28566152" i="467.101" sn="1.61074" a="23.4259" fwhm="0.0555854" res="12094.6" algo="Sum"/><pk mz="672.42192107" i="914.435" sn="3.15386" a="34.008" fwhm="0.0499096" res="13472.8" algo="Sum"/><pk mz="672.44506179" i="878.391" sn="3.02955" a="18.9882" fwhm="0.0305365" res="22021" algo="Sum"/><pk mz="672.57003317" i="5759.63" sn="19.8653" a="221.07" fwhm="0.0348786" res="19283.2" algo="Sum"/><pk mz="672.61784249" i="2144.87" sn="7.39823" a="79.9543" fwhm="0.0427243" res="15743.2" algo="Sum"/><pk mz="672.68015578" i="1339.25" sn="4.62035" a="54.7929" fwhm="0.0586009" res="11479" algo="Sum"/><pk mz="672.77032767" i="1458.32" sn="5.03115" a="86.7303" fwhm="0.0595323" res="11300.9" algo="Sum"/><pk mz="672.85439438" i="610.899" sn="2.10793" a="32.3416" fwhm="0.0775979" res="8671.04" algo="Sum"/><pk mz="672.92153353" i="621.731" sn="2.14509" a="23.4926" fwhm="0.0452989" res="14855.1" algo="Sum"/><pk mz="673.10840690" i="971.347" sn="3.35019" a="47.4822" fwhm="0.0344597" res="19533.2" algo="Sum"/><pk mz="673.33433974" i="757.654" sn="2.61345" a="33.5537" fwhm="0.056324" res="11954.7" algo="Sum"/><pk mz="673.42543400" i="906.381" sn="3.1279" a="44.2732" fwhm="0.0588328" res="11446.4" algo="Sum"/><pk mz="673.51932663" i="1536.86" sn="5.30493" a="56.4772" fwhm="0.0456304" res="14760.3" algo="Sum"/><pk mz="673.57892735" i="3141.35" sn="10.8453" a="130.16" fwhm="0.0409111" res="16464.5" algo="Sum"/><pk mz="673.68262972" i="547.048" sn="1.88865" a="16.4073" fwhm="0.0409451" res="16453.3" algo="Sum"/><pk mz="673.70356555" i="537.864" sn="1.85698" a="10.6215" fwhm="0.0204729" res="32907" algo="Sum"/><pk mz="673.73385957" i="539.176" sn="1.86137" a="10.3259" fwhm="0.0204733" res="32908" algo="Sum"/><pk mz="673.75108411" i="548.537" sn="1.89369" a="13.1245" fwhm="0.0307105" res="21938.8" algo="Sum"/><pk mz="673.77404602" i="540.21" sn="1.86496" a="15.0254" fwhm="0.0409481" res="16454.4" algo="Sum"/><pk mz="674.43636222" i="797.347" sn="2.75218" a="35.7901" fwhm="0.0568698" res="11859.3" algo="Sum"/><pk mz="674.47869447" i="470.17" sn="1.62306" a="8.97895" fwhm="0.0204847" res="32926" algo="Sum"/><pk mz="674.53088519" i="783.062" sn="2.70343" a="38.7037" fwhm="0.0719167" res="9379.34" algo="Sum"/><pk mz="674.58469944" i="1658.38" sn="5.72536" a="75.1739" fwhm="0.050364" res="13394.2" algo="Sum"/><pk mz="674.63236181" i="974.497" sn="3.36434" a="30.7895" fwhm="0.0433264" res="15570.9" algo="Sum"/><pk mz="674.68464928" i="832.708" sn="2.87483" a="43.195" fwhm="0.0717073" res="9408.87" algo="Sum"/><pk mz="674.71710091" i="700.97" sn="2.42002" a="13.6961" fwhm="0.0204883" res="32931.8" algo="Sum"/><pk mz="674.76466844" i="1304.2" sn="4.5026" a="54.0657" fwhm="0.0467059" res="14447.1" algo="Sum"/><pk mz="674.87178979" i="474.041" sn="1.6364" a="11.076" fwhm="0.030736" res="21957" algo="Sum"/><pk mz="674.94572506" i="766.183" sn="2.64521" a="34.4371" fwhm="0.0486338" res="13878.1" algo="Sum"/><pk mz="675.44588533" i="1143.73" sn="3.94513" a="55.2341" fwhm="0.0564021" res="11975.5" algo="Sum"/><pk mz="675.53626330" i="9490.29" sn="32.7378" a="376.465" fwhm="0.0328599" res="20558.1" algo="Sum"/><pk mz="675.63027212" i="563.295" sn="1.94349" a="11.0087" fwhm="0.0205021" res="32954.2" algo="Sum"/><pk mz="675.66908737" i="655.2" sn="2.26062" a="35.6248" fwhm="0.0591714" res="11418.8" algo="Sum"/><pk mz="675.75061987" i="572.641" sn="1.9758" a="26.7854" fwhm="0.0609715" res="11083.1" algo="Sum"/><pk mz="675.78880834" i="480.653" sn="1.65851" a="13.9599" fwhm="0.0587769" res="11497.5" algo="Sum"/><pk mz="675.95044897" i="725.911" sn="2.50443" a="35.069" fwhm="0.0392793" res="17208.8" algo="Sum"/><pk mz="676.41129254" i="760.71" sn="2.62168" a="33.4938" fwhm="0.0553213" res="12227" algo="Sum"/><pk mz="676.45091228" i="894.761" sn="3.08349" a="40.6177" fwhm="0.0475831" res="14216.2" algo="Sum"/><pk mz="676.53944280" i="4170.73" sn="14.3704" a="170.365" fwhm="0.0337834" res="20025.8" algo="Sum"/><pk mz="676.63072184" i="1058.22" sn="3.64623" a="45.509" fwhm="0.0570049" res="11869.7" algo="Sum"/><pk mz="676.68073252" i="787.963" sn="2.71502" a="46.5999" fwhm="0.0872022" res="7759.9" algo="Sum"/><pk mz="676.76099262" i="826.001" sn="2.84594" a="52.3733" fwhm="0.0773518" res="8749.13" algo="Sum"/><pk mz="676.80127295" i="764.115" sn="2.63272" a="34.6645" fwhm="0.046825" res="14453.8" algo="Sum"/><pk mz="676.95642916" i="599.843" sn="2.06673" a="20.45" fwhm="0.0390062" res="17355.1" algo="Sum"/><pk mz="676.99095283" i="634.203" sn="2.18511" a="27.7259" fwhm="0.056282" res="12028.6" algo="Sum"/><pk mz="677.36624447" i="508.548" sn="1.75243" a="22.8608" fwhm="0.0599525" res="11298.4" algo="Sum"/><pk mz="677.45869426" i="1323.51" sn="4.56054" a="70.3006" fwhm="0.0616308" res="10992.2" algo="Sum"/><pk mz="677.54558006" i="1397.39" sn="4.81499" a="70.7555" fwhm="0.0429233" res="15785" algo="Sum"/><pk mz="677.68003685" i="537.808" sn="1.854" a="14.5111" fwhm="0.0410661" res="16502.2" algo="Sum"/><pk mz="677.69898187" i="562.213" sn="1.93826" a="10.5377" fwhm="0.0205334" res="33004.6" algo="Sum"/><pk mz="677.71690507" i="563.225" sn="1.94202" a="18.1381" fwhm="0.0462012" res="14668.8" algo="Sum"/><pk mz="677.76446249" i="515.349" sn="1.77779" a="27.0454" fwhm="0.059409" res="11408.4" algo="Sum"/><pk mz="678.29036877" i="488.055" sn="1.68216" a="19.4415" fwhm="0.057818" res="11731.5" algo="Sum"/><pk mz="678.42854302" i="610.767" sn="2.10511" a="27.7878" fwhm="0.0458957" res="14782" algo="Sum"/><pk mz="678.46357587" i="728.609" sn="2.51128" a="33.8505" fwhm="0.0616351" res="11007.7" algo="Sum"/><pk mz="678.54374615" i="703.235" sn="2.42382" a="35.2952" fwhm="0.0581086" res="11677.2" algo="Sum"/><pk mz="678.62690340" i="875.276" sn="3.01622" a="41.8843" fwhm="0.0553291" res="12265.3" algo="Sum"/><pk mz="678.67059968" i="691.499" sn="2.38286" a="16.3456" fwhm="0.0308222" res="22018.9" algo="Sum"/><pk mz="678.71497454" i="1298.89" sn="4.47625" a="62.0911" fwhm="0.0505655" res="13422.5" algo="Sum"/><pk mz="678.80005572" i="762.322" sn="2.62702" a="42.343" fwhm="0.0639112" res="10621" algo="Sum"/><pk mz="679.29852341" i="480.097" sn="1.65394" a="24.3876" fwhm="0.067352" res="10085.8" algo="Sum"/><pk mz="679.42605954" i="977.316" sn="3.36992" a="46.5361" fwhm="0.0552888" res="12288.7" algo="Sum"/><pk mz="679.45805771" i="1014.39" sn="3.49777" a="28.1874" fwhm="0.0411202" res="16523.7" algo="Sum"/><pk mz="679.67290837" i="506.732" sn="1.74667" a="22.2749" fwhm="0.0638875" res="10638.6" algo="Sum"/><pk mz="679.71339413" i="654.371" sn="2.25536" a="31.5381" fwhm="0.0584287" res="11633.2" algo="Sum"/><pk mz="679.75350451" i="542.898" sn="1.87111" a="15.6443" fwhm="0.0411293" res="16527.2" algo="Sum"/><pk mz="680.41303388" i="682.148" sn="2.35294" a="42.2231" fwhm="0.0712152" res="9554.32" algo="Sum"/><pk mz="680.48118987" i="1195.57" sn="4.12382" a="79.6512" fwhm="0.0650041" res="10468.3" algo="Sum"/><pk mz="680.57934429" i="508.101" sn="1.75258" a="20.6958" fwhm="0.0562873" res="12091.2" algo="Sum"/><pk mz="680.62444692" i="635.925" sn="2.1939" a="27.229" fwhm="0.0633486" res="10744.1" algo="Sum"/><pk mz="680.71175109" i="1413.06" sn="4.87464" a="80.4865" fwhm="0.0568352" res="11976.9" algo="Sum"/><pk mz="680.77170864" i="673.099" sn="2.32166" a="12.7357" fwhm="0.0459375" res="14819.5" algo="Sum"/><pk mz="680.79746075" i="608.604" sn="2.09907" a="21.781" fwhm="0.0482465" res="14110.8" algo="Sum"/><pk mz="680.89506342" i="683.07" sn="2.35496" a="41.1392" fwhm="0.05994" res="11359.6" algo="Sum"/><pk mz="681.23451842" i="544.419" sn="1.87817" a="23.9025" fwhm="0.0398957" res="17075.4" algo="Sum"/><pk mz="681.41113981" i="584.204" sn="2.01482" a="21.1971" fwhm="0.0520298" res="13096.6" algo="Sum"/><pk mz="681.42619491" i="515.449" sn="1.77753" a="5.11743" fwhm="0.0132522" res="51419.8" algo="Sum"/><pk mz="681.48128899" i="1011.05" sn="3.48625" a="48.8975" fwhm="0.0553699" res="12307.8" algo="Sum"/><pk mz="681.67372256" i="529.155" sn="1.82399" a="14.4493" fwhm="0.0411871" res="16550.7" algo="Sum"/><pk mz="681.70611393" i="586.15" sn="2.02009" a="13.5703" fwhm="0.030891" res="22068.1" algo="Sum"/><pk mz="681.73272438" i="628.571" sn="2.16577" a="33.1522" fwhm="0.0608105" res="11210.8" algo="Sum"/><pk mz="681.77930336" i="542.164" sn="1.86779" a="14.2133" fwhm="0.0357768" res="19056.5" algo="Sum"/><pk mz="682.32007343" i="478.017" sn="1.64964" a="20.5765" fwhm="0.0398696" res="17113.8" algo="Sum"/><pk mz="682.48932462" i="697.881" sn="2.40792" a="44.1218" fwhm="0.0630389" res="10826.5" algo="Sum"/><pk mz="682.57728018" i="663.986" sn="2.29131" a="31.3671" fwhm="0.0500912" res="13626.7" algo="Sum"/><pk mz="682.62714259" i="565.377" sn="1.95058" a="16.1159" fwhm="0.0412159" res="16562.2" algo="Sum"/><pk mz="682.66177520" i="589.613" sn="2.03387" a="17.0306" fwhm="0.0360647" res="18928.8" algo="Sum"/><pk mz="682.71052233" i="1138.2" sn="3.9263" a="79.7376" fwhm="0.061198" res="11155.8" algo="Sum"/><pk mz="682.79819881" i="1256.57" sn="4.33616" a="67.5958" fwhm="0.0514585" res="13268.9" algo="Sum"/><pk mz="682.88200497" i="510.593" sn="1.76184" a="22.6567" fwhm="0.0567356" res="12036.2" algo="Sum"/><pk mz="683.43022331" i="912.182" sn="3.14506" a="41.5218" fwhm="0.0644489" res="10604.2" algo="Sum"/><pk mz="683.50616504" i="893.984" sn="3.08223" a="31.1142" fwhm="0.0490672" res="13930" algo="Sum"/><pk mz="683.52029955" i="854.733" sn="2.94682" a="30.7218" fwhm="0.041327" res="16539.3" algo="Sum"/><pk mz="683.64270511" i="476.334" sn="1.64184" a="15.3099" fwhm="0.0464023" res="14733" algo="Sum"/><pk mz="683.68425393" i="559.606" sn="1.92936" a="23.0857" fwhm="0.0468817" res="14583.2" algo="Sum"/><pk mz="683.73773945" i="625.782" sn="2.15755" a="40.2961" fwhm="0.041828" res="16346.4" algo="Sum"/><pk mz="683.79050235" i="508.393" sn="1.75235" a="16.1611" fwhm="0.0323513" res="21136.4" algo="Sum"/><pk mz="684.43239310" i="532.03" sn="1.83484" a="28.2026" fwhm="0.0586609" res="11667.6" algo="Sum"/><pk mz="684.49295536" i="631.111" sn="2.17649" a="22.4055" fwhm="0.0395304" res="17315.6" algo="Sum"/><pk mz="684.51963880" i="495.197" sn="1.7078" a="2.49072" fwhm="0.0102384" res="66858.2" algo="Sum"/><pk mz="684.52600940" i="483.14" sn="1.66622" a="7.38778" fwhm="0.0286122" res="23924.3" algo="Sum"/><pk mz="684.57104528" i="755.722" sn="2.60618" a="33.2463" fwhm="0.0552789" res="12384" algo="Sum"/><pk mz="684.62857102" i="662.192" sn="2.28347" a="20.7386" fwhm="0.0464355" res="14743.6" algo="Sum"/><pk mz="684.66282778" i="872.385" sn="3.00827" a="55.1911" fwhm="0.074729" res="9161.94" algo="Sum"/><pk mz="684.71609981" i="742.356" sn="2.55989" a="14.8786" fwhm="0.0206395" res="33175" algo="Sum"/><pk mz="684.74730968" i="827.717" sn="2.85424" a="31.1557" fwhm="0.0516" res="13270.3" algo="Sum"/><pk mz="684.79322987" i="1022.35" sn="3.5254" a="42.6344" fwhm="0.0603322" res="11350.4" algo="Sum"/><pk mz="685.42675617" i="35936.1" sn="123.813" a="1447.46" fwhm="0.0348766" res="19652.9" algo="Sum"/><pk mz="685.54590683" i="7296.73" sn="25.1398" a="303.632" fwhm="0.0351246" res="19517.6" algo="Sum"/><pk mz="685.60841355" i="597.982" sn="2.06026" a="8.63889" fwhm="0.0154898" res="44262" algo="Sum"/><pk mz="685.63957128" i="605.472" sn="2.08607" a="20.7715" fwhm="0.0464702" res="14754.4" algo="Sum"/><pk mz="685.67664421" i="632.013" sn="2.17762" a="23.7057" fwhm="0.050572" res="13558.4" algo="Sum"/><pk mz="685.72459479" i="601.316" sn="2.07163" a="25.4581" fwhm="0.0568003" res="12072.6" algo="Sum"/><pk mz="685.75679000" i="604.248" sn="2.08169" a="13.1521" fwhm="0.0309828" res="22133.4" algo="Sum"/><pk mz="685.77485914" i="500.954" sn="1.72569" a="27.1366" fwhm="0.0808534" res="8481.71" algo="Sum"/><pk mz="686.43016240" i="17176.4" sn="59.1818" a="736.715" fwhm="0.0360064" res="19064.1" algo="Sum"/><pk mz="686.55042969" i="3776.57" sn="13.0122" a="188.783" fwhm="0.041174" res="16674.4" algo="Sum"/><pk mz="686.65485805" i="1212.2" sn="4.17758" a="81.6984" fwhm="0.0752617" res="9123.56" algo="Sum"/><pk mz="686.70854200" i="796.409" sn="2.74466" a="30.8887" fwhm="0.051674" res="13289.2" algo="Sum"/><pk mz="686.77832849" i="898.697" sn="3.09708" a="63.0956" fwhm="0.0879925" res="7804.96" algo="Sum"/><pk mz="686.82870097" i="666.9" sn="2.2982" a="31.2803" fwhm="0.0525894" res="13060.2" algo="Sum"/><pk mz="686.94475193" i="485.439" sn="1.67219" a="24.7911" fwhm="0.0537299" res="12785.2" algo="Sum"/><pk mz="687.21979890" i="593.197" sn="2.04389" a="33.4526" fwhm="0.0658034" res="10443.5" algo="Sum"/><pk mz="687.43336615" i="4686.16" sn="16.1412" a="223.836" fwhm="0.0454802" res="15115" algo="Sum"/><pk mz="687.55627144" i="14412.3" sn="49.6628" a="692.822" fwhm="0.0429267" res="16017" algo="Sum"/><pk mz="687.64493170" i="751.218" sn="2.58858" a="11.2606" fwhm="0.0318041" res="21621.3" algo="Sum"/><pk mz="687.65087673" i="752.941" sn="2.59452" a="17.8279" fwhm="0.0597248" res="11513.7" algo="Sum"/><pk mz="687.68311340" i="646.492" sn="2.22771" a="13.1904" fwhm="0.0262785" res="26169.1" algo="Sum"/><pk mz="687.70720157" i="655.437" sn="2.25853" a="26.6024" fwhm="0.034177" res="20121.9" algo="Sum"/><pk mz="687.75326165" i="574.448" sn="1.97946" a="8.26708" fwhm="0.0155139" res="44331.4" algo="Sum"/><pk mz="687.77148542" i="587.471" sn="2.02434" a="18.7118" fwhm="0.0465426" res="14777.3" algo="Sum"/><pk mz="687.79935458" i="479.811" sn="1.65335" a="11.5287" fwhm="0.0310292" res="22166.2" algo="Sum"/><pk mz="688.44005101" i="1255.08" sn="4.32554" a="63.7316" fwhm="0.0577726" res="11916.4" algo="Sum"/><pk mz="688.56103290" i="7356.45" sn="25.3592" a="390.35" fwhm="0.0450413" res="15287.3" algo="Sum"/><pk mz="688.65629968" i="1122.92" sn="3.87092" a="55.4762" fwhm="0.0712531" res="9664.93" algo="Sum"/><pk mz="688.69959589" i="875.463" sn="3.0179" a="25.7487" fwhm="0.041399" res="16635.7" algo="Sum"/><pk mz="688.74583423" i="1327.25" sn="4.57531" a="67.2048" fwhm="0.0629366" res="10943.5" algo="Sum"/><pk mz="688.82289159" i="630.604" sn="2.17358" a="29.7198" fwhm="0.0529722" res="13003.5" algo="Sum"/><pk mz="689.07969384" i="662.38" sn="2.28259" a="34.3059" fwhm="0.0452723" res="15220.8" algo="Sum"/><pk mz="689.21392016" i="496.912" sn="1.71261" a="16.8499" fwhm="0.0436952" res="15773.2" algo="Sum"/><pk mz="689.45501406" i="735.465" sn="2.5366" a="27.82" fwhm="0.0517771" res="13315.8" algo="Sum"/><pk mz="689.55337964" i="8256.6" sn="28.4767" a="364.651" fwhm="0.0384768" res="17921.3" algo="Sum"/><pk mz="689.65625374" i="599.876" sn="2.06877" a="8.74447" fwhm="0.0285512" res="24155.1" algo="Sum"/><pk mz="689.67553131" i="608.04" sn="2.09706" a="14.8932" fwhm="0.0310711" res="22196.7" algo="Sum"/><pk mz="689.69066065" i="588.072" sn="2.02821" a="11.9016" fwhm="0.0207144" res="33295.2" algo="Sum"/><pk mz="689.71954390" i="592.415" sn="2.0428" a="14.5649" fwhm="0.0310721" res="22197.4" algo="Sum"/><pk mz="689.74400942" i="593.07" sn="2.04507" a="14.799" fwhm="0.0310728" res="22197.7" algo="Sum"/><pk mz="689.76916073" i="648.299" sn="2.23551" a="22.2148" fwhm="0.0517891" res="13318.8" algo="Sum"/><pk mz="690.39690004" i="531.051" sn="1.83137" a="23.2891" fwhm="0.0820214" res="8417.28" algo="Sum"/><pk mz="690.42133408" i="605.719" sn="2.0886" a="26.8396" fwhm="0.0615985" res="11208.4" algo="Sum"/><pk mz="690.55550755" i="3481.76" sn="12.0033" a="185.934" fwhm="0.0427215" res="16164.1" algo="Sum"/><pk mz="690.65821543" i="772.176" sn="2.66206" a="29.5659" fwhm="0.051822" res="13327.5" algo="Sum"/><pk mz="690.74032501" i="1336.41" sn="4.60724" a="82.1763" fwhm="0.0509501" res="13557.2" algo="Sum"/><pk mz="690.91720983" i="597.472" sn="2.05978" a="31.0275" fwhm="0.053248" res="12975.4" algo="Sum"/><pk mz="691.41188072" i="779.719" sn="2.68939" a="33.4656" fwhm="0.0570355" res="12122.5" algo="Sum"/><pk mz="691.55715091" i="1072.09" sn="3.69762" a="55.7591" fwhm="0.0612722" res="11286.6" algo="Sum"/><pk mz="691.60802469" i="479.259" sn="1.65286" a="7.09002" fwhm="0.0155574" res="44455.4" algo="Sum"/><pk mz="691.62601018" i="467.569" sn="1.61242" a="11.5845" fwhm="0.0311152" res="22227.9" algo="Sum"/><pk mz="691.68282723" i="538.498" sn="1.85667" a="10.6464" fwhm="0.0207443" res="33343.3" algo="Sum"/><pk mz="691.71688482" i="605.495" sn="2.08778" a="20.1218" fwhm="0.0466756" res="14819.7" algo="Sum"/><pk mz="691.76479493" i="530.098" sn="1.82806" a="22.4366" fwhm="0.0622375" res="11114.9" algo="Sum"/><pk mz="692.19162080" i="498.399" sn="1.7191" a="34.3573" fwhm="0.0792708" res="8731.98" algo="Sum"/><pk mz="692.40978757" i="562.869" sn="1.94273" a="15.0283" fwhm="0.0336939" res="20550" algo="Sum"/><pk mz="692.55590453" i="799.05" sn="2.75743" a="28.6107" fwhm="0.0518933" res="13345.8" algo="Sum"/><pk mz="692.61005697" i="1141.04" sn="3.93727" a="58.5548" fwhm="0.050648" res="13675" algo="Sum"/><pk mz="692.65905782" i="669.067" sn="2.30914" a="10.1028" fwhm="0.0155691" res="44489.2" algo="Sum"/><pk mz="692.69323672" i="744.89" sn="2.57126" a="24.722" fwhm="0.0467083" res="14830.2" algo="Sum"/><pk mz="692.73830376" i="1012.76" sn="3.49646" a="31.462" fwhm="0.034158" res="20280.4" algo="Sum"/><pk mz="692.78300962" i="902.738" sn="3.1166" a="35.7788" fwhm="0.0478335" res="14483.2" algo="Sum"/><pk mz="692.82486735" i="1154.7" sn="3.98648" a="57.3006" fwhm="0.0511219" res="13552.4" algo="Sum"/><pk mz="693.45575129" i="678.324" sn="2.3431" a="41.1639" fwhm="0.065488" res="10589.1" algo="Sum"/><pk mz="693.55176899" i="993.818" sn="3.43414" a="51.3813" fwhm="0.0502922" res="13790.4" algo="Sum"/><pk mz="693.61436343" i="536.391" sn="1.85373" a="23.7778" fwhm="0.0550285" res="12604.6" algo="Sum"/><pk mz="693.68543393" i="557.844" sn="1.92797" a="30.8024" fwhm="0.0600276" res="11556.1" algo="Sum"/><pk mz="693.70705475" i="558.504" sn="1.93002" a="11.1109" fwhm="0.0431781" res="16066.2" algo="Sum"/><pk mz="693.73431430" i="524.827" sn="1.81343" a="13.7114" fwhm="0.00924981" res="74999.8" algo="Sum"/><pk mz="693.75644440" i="553.656" sn="1.91283" a="13.1356" fwhm="0.0311632" res="22262.1" algo="Sum"/><pk mz="693.79289075" i="533.644" sn="1.84343" a="15.1695" fwhm="0.0415517" res="16697.1" algo="Sum"/><pk mz="694.18689265" i="524.884" sn="1.81405" a="22.4054" fwhm="0.0598337" res="11601.9" algo="Sum"/><pk mz="694.43354900" i="724.583" sn="2.50551" a="29.8495" fwhm="0.0562893" res="12336.9" algo="Sum"/><pk mz="694.55439411" i="680.844" sn="2.35575" a="26.2772" fwhm="0.0571126" res="12161.1" algo="Sum"/><pk mz="694.61063752" i="1029.34" sn="3.56162" a="46.1291" fwhm="0.0535056" res="12982" algo="Sum"/><pk mz="694.68971994" i="1036.53" sn="3.58648" a="36.7511" fwhm="0.0466204" res="14901" algo="Sum"/><pk mz="694.79032786" i="1174.48" sn="4.064" a="57.8978" fwhm="0.0548642" res="12663.8" algo="Sum"/><pk mz="694.93508412" i="498.844" sn="1.72791" a="25.4371" fwhm="0.0670133" res="10370.1" algo="Sum"/><pk mz="695.09210869" i="781.183" sn="2.71092" a="35.9879" fwhm="0.0383581" res="18121.1" algo="Sum"/><pk mz="695.39300644" i="697.984" sn="2.42105" a="36.2174" fwhm="0.0551987" res="12598" algo="Sum"/><pk mz="695.50291115" i="1357.91" sn="4.71106" a="66.6217" fwhm="0.0636025" res="10935.2" algo="Sum"/><pk mz="695.56668721" i="1802.47" sn="6.25355" a="84.7231" fwhm="0.0422134" res="16477.4" algo="Sum"/><pk mz="695.63703057" i="568.505" sn="1.97242" a="24.4263" fwhm="0.0564353" res="12326.3" algo="Sum"/><pk mz="695.68307254" i="577.03" sn="2.00201" a="16.4162" fwhm="0.041608" res="16719.9" algo="Sum"/><pk mz="695.69972616" i="611.874" sn="2.12296" a="14.4288" fwhm="0.0305094" res="22802.8" algo="Sum"/><pk mz="695.72148370" i="569.095" sn="1.97469" a="11.1398" fwhm="0.0208048" res="33440.5" algo="Sum"/><pk mz="695.74622714" i="550.476" sn="1.91031" a="15.7587" fwhm="0.0364091" res="19109.1" algo="Sum"/><pk mz="695.78884085" i="535.118" sn="1.85741" a="17.8396" fwhm="0.0468127" res="14863.2" algo="Sum"/><pk mz="696.40451401" i="498.698" sn="1.73096" a="25.216" fwhm="0.050342" res="13833.5" algo="Sum"/><pk mz="696.50176455" i="721.872" sn="2.50613" a="28.1972" fwhm="0.0486215" res="14325" algo="Sum"/><pk mz="696.57132061" i="1169.32" sn="4.05959" a="71.3363" fwhm="0.0621031" res="11216.4" algo="Sum"/><pk mz="696.64984040" i="839.586" sn="2.91494" a="16.4377" fwhm="0.0208186" res="33462.8" algo="Sum"/><pk mz="696.68853120" i="1098.53" sn="3.81464" a="52.2987" fwhm="0.0721917" res="9650.54" algo="Sum"/><pk mz="696.78508165" i="951.293" sn="3.30443" a="36.946" fwhm="0.051593" res="13505.4" algo="Sum"/><pk mz="696.84516049" i="530.818" sn="1.84372" a="24.8418" fwhm="0.0841835" res="8277.69" algo="Sum"/><pk mz="697.51873826" i="7510.23" sn="26.1216" a="286.719" fwhm="0.0349365" res="19965.3" algo="Sum"/><pk mz="697.64896907" i="687.368" sn="2.3903" a="41.0025" fwhm="0.0720572" res="9681.88" algo="Sum"/><pk mz="697.70683020" i="653.309" sn="2.27185" a="26.2836" fwhm="0.0609894" res="11439.8" algo="Sum"/><pk mz="697.78223403" i="495.823" sn="1.72399" a="21.3335" fwhm="0.0497837" res="14016.3" algo="Sum"/><pk mz="698.47336074" i="509.153" sn="1.76913" a="20.9547" fwhm="0.114427" res="6104.1" algo="Sum"/><pk mz="698.52161094" i="3518.99" sn="12.2273" a="164.744" fwhm="0.0361891" res="19302" algo="Sum"/><pk mz="698.60791721" i="608.427" sn="2.11407" a="18.7247" fwhm="0.0416957" res="16754.9" algo="Sum"/><pk mz="698.68497754" i="976.1" sn="3.3916" a="30.8287" fwhm="0.0469104" res="14894" algo="Sum"/><pk mz="698.72726975" i="926.768" sn="3.22019" a="30.2622" fwhm="0.0469116" res="14894.6" algo="Sum"/><pk mz="698.77203256" i="1291.43" sn="4.48724" a="83.16" fwhm="0.065611" res="10650.2" algo="Sum"/><pk mz="699.39946274" i="655.047" sn="2.27964" a="51.8529" fwhm="0.0684493" res="10217.8" algo="Sum"/><pk mz="699.45788254" i="485.969" sn="1.69122" a="11.4208" fwhm="0.0312908" res="22353.5" algo="Sum"/><pk mz="699.52878073" i="1719.88" sn="5.98534" a="106.829" fwhm="0.0485797" res="14399.6" algo="Sum"/><pk mz="699.61762718" i="488.048" sn="1.69872" a="16.3931" fwhm="0.0469414" res="14904.1" algo="Sum"/><pk mz="699.65175420" i="507.73" sn="1.76722" a="9.99307" fwhm="0.0208632" res="33535.1" algo="Sum"/><pk mz="699.69584445" i="659.439" sn="2.29523" a="30.2957" fwhm="0.0678072" res="10318.9" algo="Sum"/><pk mz="699.71643330" i="749.753" sn="2.60944" a="16.8339" fwhm="0.0312966" res="22357.6" algo="Sum"/><pk mz="699.77853902" i="567.465" sn="1.97465" a="21.5027" fwhm="0.039747" res="17605.8" algo="Sum"/><pk mz="700.41070244" i="504.145" sn="1.75442" a="21.4629" fwhm="0.0574053" res="12201.2" algo="Sum"/><pk mz="700.46151570" i="601.455" sn="2.09311" a="29.8827" fwhm="0.0545806" res="12833.5" algo="Sum"/><pk mz="700.52793171" i="1290.74" sn="4.4918" a="86.75" fwhm="0.0656846" res="10665" algo="Sum"/><pk mz="700.64783831" i="893.691" sn="3.10945" a="68.4116" fwhm="0.0912739" res="7676.32" algo="Sum"/><pk mz="700.72207219" i="809.278" sn="2.81575" a="48.7002" fwhm="0.0835168" res="8390.2" algo="Sum"/><pk mz="700.77027930" i="1045.51" sn="3.63768" a="49.2391" fwhm="0.0649908" res="10782.6" algo="Sum"/><pk mz="700.84697930" i="489.395" sn="1.70269" a="11.1793" fwhm="0.0289977" res="24169" algo="Sum"/><pk mz="701.40245920" i="17307.5" sn="60.2033" a="670.346" fwhm="0.0338665" res="20710.8" algo="Sum"/><pk mz="701.54976610" i="23201.1" sn="80.6998" a="1020.7" fwhm="0.0362744" res="19340.1" algo="Sum"/><pk mz="701.69527493" i="729.557" sn="2.5376" a="19.9101" fwhm="0.03803" res="18451.1" algo="Sum"/><pk mz="701.71456053" i="683.511" sn="2.37744" a="10.1129" fwhm="0.0156706" res="44779" algo="Sum"/><pk mz="701.73491476" i="652.231" sn="2.26864" a="18.8305" fwhm="0.041789" res="16792.3" algo="Sum"/><pk mz="701.76756912" i="598.46" sn="2.08159" a="13.9944" fwhm="0.0313425" res="22390.3" algo="Sum"/><pk mz="702.22297223" i="628.93" sn="2.18566" a="42.5987" fwhm="0.0685543" res="10243.3" algo="Sum"/><pk mz="702.40621874" i="8233.27" sn="28.609" a="343.397" fwhm="0.0355613" res="19752" algo="Sum"/><pk mz="702.55215131" i="10909.1" sn="37.9032" a="518.208" fwhm="0.0394937" res="17788.9" algo="Sum"/><pk mz="702.63644694" i="1279.54" sn="4.44571" a="69.3616" fwhm="0.0631061" res="11134.2" algo="Sum"/><pk mz="702.69859949" i="857.391" sn="2.97897" a="25.5531" fwhm="0.0418175" res="16803.9" algo="Sum"/><pk mz="702.72429042" i="856.487" sn="2.97583" a="21.1272" fwhm="0.0313638" res="22405.6" algo="Sum"/><pk mz="702.76317891" i="858.873" sn="2.98412" a="43.804" fwhm="0.0731841" res="9602.67" algo="Sum"/><pk mz="702.81066853" i="672.606" sn="2.33694" a="16.4412" fwhm="0.0313657" res="22407" algo="Sum"/><pk mz="702.85653755" i="810.71" sn="2.81678" a="44.7266" fwhm="0.043949" res="15992.6" algo="Sum"/><pk mz="702.92710948" i="467.492" sn="1.62431" a="27.3718" fwhm="0.0838504" res="8383.11" algo="Sum"/><pk mz="703.21251255" i="546.452" sn="1.89744" a="10.8546" fwhm="0.0209164" res="33620.2" algo="Sum"/><pk mz="703.23389754" i="553.504" sn="1.92179" a="38.0032" fwhm="0.0744982" res="9439.6" algo="Sum"/><pk mz="703.40709475" i="3509.7" sn="12.1847" a="163.635" fwhm="0.0405683" res="17338.8" algo="Sum"/><pk mz="703.47356611" i="1005.55" sn="3.491" a="30.3712" fwhm="0.0418405" res="16813.2" algo="Sum"/><pk mz="703.56691299" i="101531" sn="352.486" a="3630.21" fwhm="0.0300588" res="23406.4" algo="Sum"/><pk mz="704.21602482" i="652.976" sn="2.26708" a="36.728" fwhm="0.0693375" res="10156.3" algo="Sum"/><pk mz="704.40933340" i="1482.44" sn="5.14758" a="98.6786" fwhm="0.0464036" res="15180.1" algo="Sum"/><pk mz="704.57005754" i="43920" sn="152.502" a="1687.58" fwhm="0.0329415" res="21388.5" algo="Sum"/><pk mz="704.72379959" i="1116.14" sn="3.87552" a="54.5192" fwhm="0.0680511" res="10355.8" algo="Sum"/><pk mz="704.81350603" i="704.853" sn="2.44738" a="28.6671" fwhm="0.0368017" res="19151.6" algo="Sum"/><pk mz="704.85314412" i="574.103" sn="1.99295" a="16.1067" fwhm="0.0342475" res="20581.2" algo="Sum"/><pk mz="705.20277758" i="474.599" sn="1.64768" a="12.9538" fwhm="0.0418918" res="16833.9" algo="Sum"/><pk mz="705.22520228" i="472.861" sn="1.64153" a="20.0455" fwhm="0.0571167" res="12347.1" algo="Sum"/><pk mz="705.41525554" i="718.76" sn="2.49434" a="29.6546" fwhm="0.0546387" res="12910.5" algo="Sum"/><pk mz="705.49086361" i="1599.71" sn="5.55155" a="97.7309" fwhm="0.0656747" res="10742.2" algo="Sum"/><pk mz="705.57482593" i="13572.5" sn="47.1012" a="585.844" fwhm="0.0365308" res="19314.5" algo="Sum"/><pk mz="705.69799975" i="711.577" sn="2.46968" a="20.9847" fwhm="0.0419066" res="16839.8" algo="Sum"/><pk mz="705.71858675" i="715.516" sn="2.48348" a="20.4631" fwhm="0.0366692" res="19245.6" algo="Sum"/><pk mz="706.53153285" i="2572.2" sn="8.94484" a="105.119" fwhm="0.0502432" res="14062.2" algo="Sum"/><pk mz="706.57992541" i="3735.02" sn="12.9888" a="197.007" fwhm="0.0486761" res="14515.9" algo="Sum"/><pk mz="706.66151958" i="869.698" sn="3.02557" a="8.85752" fwhm="0.0151148" res="46753" algo="Sum"/><pk mz="706.68181507" i="911.926" sn="3.17279" a="18.0709" fwhm="0.0209679" res="33703" algo="Sum"/><pk mz="706.71233230" i="1098.2" sn="3.82097" a="49.3691" fwhm="0.0638562" res="11067.2" algo="Sum"/><pk mz="706.74923220" i="930.731" sn="3.23829" a="41.6799" fwhm="0.0514274" res="13742.7" algo="Sum"/><pk mz="706.81980476" i="629.101" sn="2.18856" a="14.9133" fwhm="0.0314548" res="22471" algo="Sum"/><pk mz="706.83900496" i="641.08" sn="2.23025" a="20.4232" fwhm="0.045283" res="15609.4" algo="Sum"/><pk mz="706.89036603" i="464.011" sn="1.61439" a="18.5269" fwhm="0.0575294" res="12287.5" algo="Sum"/><pk mz="707.35773780" i="527.47" sn="1.83601" a="32.1549" fwhm="0.0516478" res="13695.8" algo="Sum"/><pk mz="707.48601914" i="842.901" sn="2.93567" a="43.5488" fwhm="0.0461775" res="15321" algo="Sum"/><pk mz="707.53332054" i="1692.2" sn="5.89265" a="78.5887" fwhm="0.0509968" res="13874.1" algo="Sum"/><pk mz="707.58475682" i="994.641" sn="3.46444" a="51.0207" fwhm="0.0638215" res="11086.9" algo="Sum"/><pk mz="707.64931970" i="546.103" sn="1.90221" a="11.221" fwhm="0.0307538" res="23010.1" algo="Sum"/><pk mz="707.67785127" i="599.961" sn="2.08957" a="15.4441" fwhm="0.0314738" res="22484.7" algo="Sum"/><pk mz="707.69144480" i="668.749" sn="2.32904" a="19.2903" fwhm="0.0367203" res="19272.5" algo="Sum"/><pk mz="707.71630113" i="591.427" sn="2.05959" a="14.6454" fwhm="0.0556064" res="12727.2" algo="Sum"/><pk mz="707.75422041" i="614.397" sn="2.13924" a="17.263" fwhm="0.0332227" res="21303.3" algo="Sum"/><pk mz="707.79625112" i="469.218" sn="1.63347" a="11.6339" fwhm="0.031477" res="22486.2" algo="Sum"/><pk mz="708.41678392" i="498.436" sn="1.73992" a="29.6932" fwhm="0.0778244" res="9102.76" algo="Sum"/><pk mz="708.48686825" i="652.971" sn="2.27993" a="21.3841" fwhm="0.0472381" res="14998.2" algo="Sum"/><pk mz="708.53911824" i="826.3" sn="2.88567" a="35.2669" fwhm="0.0563406" res="12576" algo="Sum"/><pk mz="708.58418882" i="925.732" sn="3.23306" a="47.5696" fwhm="0.0760049" res="9322.87" algo="Sum"/><pk mz="708.63552596" i="741.857" sn="2.59089" a="14.3027" fwhm="0.0209969" res="33749.6" algo="Sum"/><pk mz="708.65788163" i="768.13" sn="2.68264" a="26.4526" fwhm="0.0413891" res="17121.9" algo="Sum"/><pk mz="708.71045765" i="861.298" sn="3.00792" a="36.4819" fwhm="0.0453679" res="15621.4" algo="Sum"/><pk mz="708.76633191" i="1215.01" sn="4.2439" a="68.2164" fwhm="0.077645" res="9128.29" algo="Sum"/><pk mz="708.94493336" i="496.743" sn="1.73523" a="23.2596" fwhm="0.0651593" res="10880.2" algo="Sum"/><pk mz="709.44228514" i="553.866" sn="1.93596" a="18.2619" fwhm="0.0472699" res="15008.3" algo="Sum"/><pk mz="709.46675874" i="530.789" sn="1.85558" a="7.71921" fwhm="0.0157569" res="45025.7" algo="Sum"/><pk mz="709.54511830" i="3655.37" sn="12.7817" a="193.039" fwhm="0.0405884" res="17481.5" algo="Sum"/><pk mz="709.63297002" i="551.247" sn="1.92751" a="13.4354" fwhm="0.0315173" res="22515.6" algo="Sum"/><pk mz="709.65364163" i="579.097" sn="2.02459" a="14.1149" fwhm="0.031518" res="22515.8" algo="Sum"/><pk mz="709.70043504" i="624.029" sn="2.18153" a="43.0115" fwhm="0.0801179" res="8858.2" algo="Sum"/><pk mz="709.75901912" i="607.29" sn="2.12351" a="30.6474" fwhm="0.0470142" res="15096.7" algo="Sum"/><pk mz="709.80426908" i="481.422" sn="1.68355" a="11.282" fwhm="0.0315215" res="22518.1" algo="Sum"/><pk mz="710.43098574" i="517.831" sn="1.81472" a="34.4495" fwhm="0.0620266" res="11453.7" algo="Sum"/><pk mz="710.54993844" i="1943.44" sn="6.80825" a="137.105" fwhm="0.0541573" res="13120.1" algo="Sum"/><pk mz="710.67166811" i="1037.63" sn="3.63703" a="87.4768" fwhm="0.0753307" res="9434.02" algo="Sum"/><pk mz="710.76221431" i="1385.91" sn="4.85813" a="78.2575" fwhm="0.0576527" res="12328.3" algo="Sum"/><pk mz="711.06388455" i="554.922" sn="1.94448" a="29.2273" fwhm="0.0509803" res="13947.8" algo="Sum"/><pk mz="711.46887665" i="560.492" sn="1.96585" a="35.1688" fwhm="0.0411894" res="17273.1" algo="Sum"/><pk mz="711.55064136" i="7131.13" sn="25.016" a="447.638" fwhm="0.0554341" res="12836" algo="Sum"/><pk mz="711.66162414" i="630.349" sn="2.21132" a="15.5482" fwhm="0.0315622" res="22547.9" algo="Sum"/><pk mz="711.67809410" i="676.266" sn="2.37235" a="16.3651" fwhm="0.0315628" res="22548" algo="Sum"/><pk mz="711.70388341" i="686.575" sn="2.40872" a="24.9218" fwhm="0.0353961" res="20106.9" algo="Sum"/><pk mz="711.75159670" i="586.37" sn="2.05777" a="11.5619" fwhm="0.0210429" res="33823.9" algo="Sum"/><pk mz="711.76842885" i="644.541" sn="2.26197" a="31.5437" fwhm="0.0570099" res="12485" algo="Sum"/><pk mz="712.24787607" i="621.289" sn="2.18374" a="45.9005" fwhm="0.0670365" res="10624.8" algo="Sum"/><pk mz="712.44680383" i="511.431" sn="1.79883" a="19.6145" fwhm="0.050927" res="13989.6" algo="Sum"/><pk mz="712.55615074" i="3780.31" sn="13.2963" a="269.204" fwhm="0.0613646" res="11611.8" algo="Sum"/><pk mz="712.66730598" i="1320.64" sn="4.645" a="62.9934" fwhm="0.0536115" res="13293.2" algo="Sum"/><pk mz="712.76162583" i="1090.17" sn="3.83419" a="56.6834" fwhm="0.064145" res="11111.7" algo="Sum"/><pk mz="712.84569106" i="591.948" sn="2.08168" a="34.3243" fwhm="0.0428197" res="16647.6" algo="Sum"/><pk mz="713.44230759" i="720.003" sn="2.53442" a="27.8927" fwhm="0.0526698" res="13545.6" algo="Sum"/><pk mz="713.49406769" i="1467.63" sn="5.16594" a="69.3556" fwhm="0.0486949" res="14652.3" algo="Sum"/><pk mz="713.56278292" i="1554.62" sn="5.47248" a="109.418" fwhm="0.0756849" res="9428.08" algo="Sum"/><pk mz="713.67398871" i="636.252" sn="2.24034" a="16.3032" fwhm="0.0316071" res="22579.5" algo="Sum"/><pk mz="713.68653734" i="649.561" sn="2.2872" a="3.27405" fwhm="0.00951584" res="74999.9" algo="Sum"/><pk mz="713.70730327" i="676.133" sn="2.38077" a="22.8389" fwhm="0.0474119" res="15053.4" algo="Sum"/><pk mz="713.73453210" i="597.999" sn="2.10564" a="14.9205" fwhm="0.0316087" res="22580.3" algo="Sum"/><pk mz="714.44594117" i="555.422" sn="1.95955" a="22.5708" fwhm="0.052707" res="13555.1" algo="Sum"/><pk mz="714.49893524" i="909.191" sn="3.20975" a="29.6431" fwhm="0.0454017" res="15737.3" algo="Sum"/><pk mz="714.53505710" i="1077.83" sn="3.80496" a="49.7188" fwhm="0.060049" res="11899.2" algo="Sum"/><pk mz="714.57073150" i="860.71" sn="3.0382" a="49.4502" fwhm="0.0582909" res="12258.7" algo="Sum"/><pk mz="714.66387210" i="1155.1" sn="4.07745" a="62.5074" fwhm="0.0772103" res="9256.07" algo="Sum"/><pk mz="714.70317259" i="945.462" sn="3.33742" a="22.9895" fwhm="0.0316301" res="22595.7" algo="Sum"/><pk mz="714.75144323" i="1048.92" sn="3.70261" a="68.2569" fwhm="0.0599888" res="11914.8" algo="Sum"/><pk mz="714.84291037" i="604.637" sn="2.13421" a="30.6865" fwhm="0.0734173" res="9736.71" algo="Sum"/><pk mz="715.42559664" i="471.16" sn="1.66369" a="16.355" fwhm="0.047982" res="14910.3" algo="Sum"/><pk mz="715.52708414" i="1046.21" sn="3.69558" a="35.8746" fwhm="0.0474722" res="15072.5" algo="Sum"/><pk mz="715.56818085" i="1061.81" sn="3.75067" a="53.6441" fwhm="0.0601615" res="11894.1" algo="Sum"/><pk mz="715.63493480" i="641.707" sn="2.26661" a="25.0807" fwhm="0.0527507" res="13566.4" algo="Sum"/><pk mz="715.66873273" i="680.726" sn="2.40423" a="17.1839" fwhm="0.0316512" res="22611.1" algo="Sum"/><pk mz="715.69847493" i="713.641" sn="2.52054" a="32.2311" fwhm="0.0580287" res="12333.5" algo="Sum"/><pk mz="715.75256052" i="546.211" sn="1.92918" a="15.7801" fwhm="0.0290429" res="24644.6" algo="Sum"/><pk mz="715.79367994" i="506.694" sn="1.78958" a="14.6941" fwhm="0.0422055" res="16959.7" algo="Sum"/><pk mz="716.44306507" i="712.527" sn="2.51721" a="34.3047" fwhm="0.0544721" res="13152.5" algo="Sum"/><pk mz="716.54947838" i="1321.79" sn="4.67084" a="69.428" fwhm="0.0651801" res="10993.4" algo="Sum"/><pk mz="716.62031187" i="844.339" sn="2.98366" a="38.1386" fwhm="0.0633442" res="11313.1" algo="Sum"/><pk mz="716.66776286" i="960.658" sn="3.3947" a="35.7345" fwhm="0.0527886" res="13576.2" algo="Sum"/><pk mz="716.69507372" i="910.759" sn="3.21837" a="39.9752" fwhm="0.0633484" res="11313.5" algo="Sum"/><pk mz="716.74700666" i="844.451" sn="2.98406" a="36.8716" fwhm="0.0580712" res="12342.6" algo="Sum"/><pk mz="716.78427173" i="700.574" sn="2.47548" a="16.8173" fwhm="0.0316761" res="22628.6" algo="Sum"/><pk mz="716.83496029" i="466.498" sn="1.64843" a="9.64582" fwhm="0.0211181" res="33944.1" algo="Sum"/><pk mz="716.86313389" i="516.811" sn="1.82644" a="23.7262" fwhm="0.0655435" res="10937.2" algo="Sum"/><pk mz="716.94917470" i="524.053" sn="1.85233" a="29.7177" fwhm="0.0577546" res="12413.7" algo="Sum"/><pk mz="717.07313773" i="692.687" sn="2.44769" a="36.4822" fwhm="0.047863" res="14981.8" algo="Sum"/><pk mz="717.36137244" i="563.284" sn="1.99273" a="40.2629" fwhm="0.0770546" res="9309.78" algo="Sum"/><pk mz="717.44883319" i="738.051" sn="2.61058" a="35.5823" fwhm="0.0552406" res="12987.7" algo="Sum"/><pk mz="717.52223084" i="2758.87" sn="9.75771" a="148.487" fwhm="0.0647758" res="11077" algo="Sum"/><pk mz="717.58141195" i="2785.3" sn="9.85119" a="140.927" fwhm="0.0509323" res="14088.9" algo="Sum"/><pk mz="717.67484007" i="690.787" sn="2.44275" a="22.9133" fwhm="0.0475433" res="15095.2" algo="Sum"/><pk mz="717.70056252" i="672.464" sn="2.37786" a="19.0595" fwhm="0.0422617" res="16982.3" algo="Sum"/><pk mz="717.73964301" i="615.388" sn="2.1758" a="20.8919" fwhm="0.0475455" res="15095.8" algo="Sum"/><pk mz="718.19353429" i="479.917" sn="1.69687" a="30.4759" fwhm="0.0667932" res="10752.5" algo="Sum"/><pk mz="718.41890279" i="502.869" sn="1.77789" a="17.2757" fwhm="0.0380302" res="18890.8" algo="Sum"/><pk mz="718.45352815" i="547.588" sn="1.93601" a="25.2154" fwhm="0.0677939" res="10597.6" algo="Sum"/><pk mz="718.57013055" i="4198.29" sn="14.8438" a="233.198" fwhm="0.0539765" res="13312.7" algo="Sum"/><pk mz="718.65213540" i="837.116" sn="2.95978" a="29.5073" fwhm="0.0810419" res="8867.66" algo="Sum"/><pk mz="718.69797162" i="779.567" sn="2.75631" a="31.9222" fwhm="0.0739547" res="9718.09" algo="Sum"/><pk mz="718.79161097" i="846.948" sn="2.99478" a="37.4132" fwhm="0.0571221" res="12583.4" algo="Sum"/><pk mz="718.82856428" i="830.206" sn="2.93582" a="38.723" fwhm="0.0559522" res="12847.2" algo="Sum"/><pk mz="719.19250572" i="474.088" sn="1.67809" a="24.3425" fwhm="0.0740344" res="9714.3" algo="Sum"/><pk mz="719.53798656" i="7358.34" sn="26.0517" a="479.642" fwhm="0.0565733" res="12718.7" algo="Sum"/><pk mz="719.65619565" i="608.254" sn="2.15331" a="15.6749" fwhm="0.0317394" res="22673.9" algo="Sum"/><pk mz="719.68263150" i="609.659" sn="2.15811" a="15.434" fwhm="0.03174" res="22674.3" algo="Sum"/><pk mz="719.70169002" i="606.574" sn="2.14718" a="20.4986" fwhm="0.0423209" res="17005.8" algo="Sum"/><pk mz="719.73671508" i="549.226" sn="1.94431" a="8.36328" fwhm="0.0272567" res="26405.8" algo="Sum"/><pk mz="719.76162341" i="534.607" sn="1.89246" a="13.6263" fwhm="0.0317418" res="22675.5" algo="Sum"/><pk mz="720.19580453" i="552.189" sn="1.95696" a="27.6869" fwhm="0.0528178" res="13635.5" algo="Sum"/><pk mz="720.54336201" i="4569.02" sn="16.1847" a="212.605" fwhm="0.0506972" res="14212.7" algo="Sum"/><pk mz="720.69927291" i="1162.49" sn="4.12064" a="74.6521" fwhm="0.0758778" res="9498.16" algo="Sum"/><pk mz="720.78715520" i="771.562" sn="2.73538" a="48.2615" fwhm="0.0838236" res="8598.85" algo="Sum"/><pk mz="720.83119911" i="560.563" sn="1.98716" a="14.5138" fwhm="0.0294816" res="24450.2" algo="Sum"/><pk mz="721.48416222" i="972.892" sn="3.45965" a="52.6698" fwhm="0.0529731" res="13619.8" algo="Sum"/><pk mz="721.54391607" i="1931.61" sn="6.87087" a="94.8725" fwhm="0.0577261" res="12499.4" algo="Sum"/><pk mz="721.57117493" i="1849.49" sn="6.57969" a="19.1368" fwhm="0.0105938" res="68112.6" algo="Sum"/><pk mz="721.57872731" i="1836.38" sn="6.53324" a="70.6928" fwhm="0.0363637" res="19843.4" algo="Sum"/><pk mz="721.65542284" i="645.33" sn="2.29624" a="15.6336" fwhm="0.0306481" res="23546.5" algo="Sum"/><pk mz="721.70014200" i="695.538" sn="2.47494" a="32.5087" fwhm="0.0597613" res="12076.4" algo="Sum"/><pk mz="721.78843147" i="514.056" sn="1.82886" a="16.9671" fwhm="0.0476796" res="15138.3" algo="Sum"/><pk mz="722.20514610" i="473.051" sn="1.68352" a="13.3522" fwhm="0.0423939" res="17035.6" algo="Sum"/><pk mz="722.27563371" i="689.114" sn="2.45246" a="37.6595" fwhm="0.0506244" res="14267.3" algo="Sum"/><pk mz="722.43140925" i="472.947" sn="1.68263" a="16.0437" fwhm="0.0477006" res="15145.1" algo="Sum"/><pk mz="722.50416956" i="1645.4" sn="5.85786" a="88.3554" fwhm="0.0641076" res="11270.2" algo="Sum"/><pk mz="722.60015793" i="1110.49" sn="3.95402" a="58.1909" fwhm="0.0568053" res="12720.6" algo="Sum"/><pk mz="722.69576426" i="1384.45" sn="4.92929" a="90.4864" fwhm="0.055457" res="13031.6" algo="Sum"/><pk mz="722.78690394" i="690.761" sn="2.46012" a="23.0629" fwhm="0.0477126" res="15148.8" algo="Sum"/><pk mz="722.87403214" i="551.496" sn="1.96434" a="30.8411" fwhm="0.0575498" res="12560.8" algo="Sum"/><pk mz="723.53404284" i="15273.1" sn="54.5304" a="672.201" fwhm="0.0351832" res="20564.8" algo="Sum"/><pk mz="723.65075299" i="645.272" sn="2.30409" a="16.3825" fwhm="0.0318271" res="22736.9" algo="Sum"/><pk mz="723.67932668" i="694.443" sn="2.48004" a="27.1146" fwhm="0.0530466" res="13642.3" algo="Sum"/><pk mz="723.71850772" i="656.354" sn="2.3445" a="37.9144" fwhm="0.0466602" res="15510.4" algo="Sum"/><pk mz="723.77213982" i="571.279" sn="2.04112" a="15.6717" fwhm="0.04217" res="17163.2" algo="Sum"/><pk mz="724.53384187" i="8660.5" sn="30.9354" a="416.97" fwhm="0.0433073" res="16730.1" algo="Sum"/><pk mz="724.61174944" i="792.373" sn="2.83056" a="23.1835" fwhm="0.0424648" res="17063.8" algo="Sum"/><pk mz="724.69391566" i="1109.64" sn="3.96492" a="74.6972" fwhm="0.0710243" res="10203.5" algo="Sum"/><pk mz="724.73677216" i="1117.91" sn="3.99445" a="46.686" fwhm="0.0599494" res="12089.1" algo="Sum"/><pk mz="724.88067625" i="492.411" sn="1.75984" a="12.2169" fwhm="0.0318543" res="22756.1" algo="Sum"/><pk mz="724.89989382" i="509.569" sn="1.82102" a="16.5176" fwhm="0.0396115" res="18300.3" algo="Sum"/><pk mz="725.45693268" i="550.74" sn="1.97414" a="22.7414" fwhm="0.0531117" res="13659.1" algo="Sum"/><pk mz="725.54986883" i="75978.8" sn="272.368" a="2742.76" fwhm="0.0313864" res="23116.7" algo="Sum"/><pk mz="725.73326421" i="734.168" sn="2.63183" a="55.3464" fwhm="0.0897041" res="8090.3" algo="Sum"/><pk mz="726.22073448" i="507.877" sn="1.82116" a="26.1172" fwhm="0.0490634" res="14801.7" algo="Sum"/><pk mz="726.46797986" i="662.966" sn="2.38012" a="33.3663" fwhm="0.052195" res="13918.3" algo="Sum"/><pk mz="726.55271259" i="33141.5" sn="118.981" a="1337.86" fwhm="0.0341617" res="21268.1" algo="Sum"/><pk mz="726.64568877" i="1189.58" sn="4.2708" a="56.4589" fwhm="0.0691022" res="10515.5" algo="Sum"/><pk mz="726.69923349" i="966.501" sn="3.47036" a="24.7014" fwhm="0.0318941" res="22784.8" algo="Sum"/><pk mz="726.73712554" i="1218.86" sn="4.3765" a="82.1618" fwhm="0.0668485" res="10871.4" algo="Sum"/><pk mz="726.81319630" i="613.667" sn="2.20393" a="17.9793" fwhm="0.037213" res="19531.2" algo="Sum"/><pk mz="727.47255167" i="1351.06" sn="4.87239" a="74.7801" fwhm="0.0538002" res="13521.7" algo="Sum"/><pk mz="727.55711465" i="15394.3" sn="55.5306" a="758.332" fwhm="0.0403799" res="18017.8" algo="Sum"/><pk mz="727.65545657" i="774.546" sn="2.79422" a="18.7125" fwhm="0.0319153" res="22799.6" algo="Sum"/><pk mz="727.67357768" i="732.367" sn="2.64206" a="10.9591" fwhm="0.0159579" res="45599.7" algo="Sum"/><pk mz="727.69870810" i="749.549" sn="2.70393" a="17.2038" fwhm="0.0297575" res="24454.3" algo="Sum"/><pk mz="727.72507697" i="665.687" sn="2.40133" a="17.1997" fwhm="0.0319168" res="22800.7" algo="Sum"/><pk mz="727.75260738" i="651.948" sn="2.35185" a="22.242" fwhm="0.0478762" res="15200.7" algo="Sum"/><pk mz="728.22517167" i="539.492" sn="1.94755" a="25.2281" fwhm="0.0611485" res="11909.1" algo="Sum"/><pk mz="728.55895989" i="6502.91" sn="23.5064" a="301.772" fwhm="0.0505784" res="14404.5" algo="Sum"/><pk mz="728.64058312" i="1334.18" sn="4.82275" a="65.1096" fwhm="0.0745194" res="9777.86" algo="Sum"/><pk mz="728.73208955" i="1031.71" sn="3.72939" a="54.3145" fwhm="0.0694015" res="10500.2" algo="Sum"/><pk mz="728.82097229" i="689.053" sn="2.49081" a="37.0283" fwhm="0.0741247" res="9832.36" algo="Sum"/><pk mz="729.41318885" i="625.416" sn="2.2622" a="31.4316" fwhm="0.0597515" res="12207.4" algo="Sum"/><pk mz="729.52311065" i="1771.74" sn="6.41793" a="85.4343" fwhm="0.0417967" res="17454.1" algo="Sum"/><pk mz="729.58291899" i="10665.1" sn="38.6332" a="494.218" fwhm="0.0387185" res="18843.3" algo="Sum"/><pk mz="729.70756922" i="659.094" sn="2.3875" a="13.6568" fwhm="0.0213069" res="34247.5" algo="Sum"/><pk mz="729.73997050" i="633.925" sn="2.29605" a="19.6349" fwhm="0.0426146" res="17124.2" algo="Sum"/><pk mz="730.24238286" i="488.385" sn="1.76935" a="26.1577" fwhm="0.0482105" res="15147" algo="Sum"/><pk mz="730.42204416" i="656.634" sn="2.37882" a="29.8023" fwhm="0.0600223" res="12169.2" algo="Sum"/><pk mz="730.46912767" i="621.152" sn="2.24978" a="18.1777" fwhm="0.0426356" res="17132.9" algo="Sum"/><pk mz="730.53234183" i="3790.41" sn="13.7273" a="164.578" fwhm="0.0490422" res="14896" algo="Sum"/><pk mz="730.58579481" i="5308.06" sn="19.2236" a="229.165" fwhm="0.0454512" res="16074.1" algo="Sum"/><pk mz="730.72968868" i="1288.94" sn="4.66771" a="73.09" fwhm="0.0714147" res="10232.2" algo="Sum"/><pk mz="730.79752366" i="668.294" sn="2.42028" a="39.0344" fwhm="0.155645" res="4695.29" algo="Sum"/><pk mz="731.53608374" i="2004.48" sn="7.25963" a="75.5487" fwhm="0.0473992" res="15433.5" algo="Sum"/><pk mz="731.59933318" i="12987.5" sn="47.0368" a="550.908" fwhm="0.0369405" res="19804.8" algo="Sum"/><pk mz="731.72370771" i="699.42" sn="2.533" a="31.0699" fwhm="0.0586749" res="12470.8" algo="Sum"/><pk mz="732.43677834" i="501.848" sn="1.81769" a="28.1237" fwhm="0.063959" res="11451.7" algo="Sum"/><pk mz="732.54747237" i="11927.4" sn="43.2041" a="460.923" fwhm="0.0362182" res="20226" algo="Sum"/><pk mz="732.60131799" i="6630.05" sn="24.0157" a="282.864" fwhm="0.0476412" res="15377.5" algo="Sum"/><pk mz="732.72362179" i="1272.47" sn="4.60921" a="55.5496" fwhm="0.0576444" res="12711.1" algo="Sum"/><pk mz="732.82461885" i="569.019" sn="2.06158" a="13.9277" fwhm="0.0320286" res="22880.3" algo="Sum"/><pk mz="732.91139482" i="490.509" sn="1.77631" a="29.5937" fwhm="0.0693812" res="10563.5" algo="Sum"/><pk mz="733.04809429" i="620.565" sn="2.24873" a="37.231" fwhm="0.0587297" res="12481.7" algo="Sum"/><pk mz="733.46154766" i="569.807" sn="2.06529" a="30.3381" fwhm="0.0483973" res="15155" algo="Sum"/><pk mz="733.54930496" i="6399.16" sn="23.1964" a="308.896" fwhm="0.0409771" res="17901.4" algo="Sum"/><pk mz="733.60567997" i="2390.1" sn="8.66389" a="127.389" fwhm="0.0498366" res="14720.2" algo="Sum"/><pk mz="733.69927503" i="625.388" sn="2.26739" a="35.7274" fwhm="0.0427059" res="17180.3" algo="Sum"/><pk mz="733.80392038" i="465.999" sn="1.69101" a="12.9508" fwhm="0.0373918" res="19624.7" algo="Sum"/><pk mz="734.56258458" i="13165.4" sn="47.7942" a="658.646" fwhm="0.0377514" res="19457.9" algo="Sum"/><pk mz="734.72665753" i="957.071" sn="3.47371" a="54.1642" fwhm="0.0676337" res="10863.3" algo="Sum"/><pk mz="734.76146904" i="885.524" sn="3.21396" a="41.3643" fwhm="0.0629919" res="11664.4" algo="Sum"/><pk mz="735.57058308" i="8407" sn="30.5605" a="414.145" fwhm="0.0473628" res="15530.6" algo="Sum"/><pk mz="735.65721551" i="716.293" sn="2.60403" a="29.3361" fwhm="0.0534836" res="13754.8" algo="Sum"/><pk mz="735.68610712" i="684.479" sn="2.48831" a="13.1935" fwhm="0.0213939" res="34387.6" algo="Sum"/><pk mz="735.71256044" i="649.482" sn="2.36082" a="19.3296" fwhm="0.0427886" res="17194.1" algo="Sum"/><pk mz="735.78064331" i="504.422" sn="1.83358" a="17.2419" fwhm="0.0432832" res="16999.2" algo="Sum"/><pk mz="736.24828453" i="480.944" sn="1.75418" a="18.0082" fwhm="0.0413876" res="17789.1" algo="Sum"/><pk mz="736.45754663" i="525.483" sn="1.91744" a="20.809" fwhm="0.0556231" res="13240.1" algo="Sum"/><pk mz="736.57624995" i="3552.34" sn="12.9597" a="185.337" fwhm="0.0548366" res="13432.2" algo="Sum"/><pk mz="736.67493660" i="1104.4" sn="4.0291" a="75.7384" fwhm="0.0749812" res="9824.79" algo="Sum"/><pk mz="736.75006461" i="792.025" sn="2.89058" a="19.8242" fwhm="0.0595152" res="12379.2" algo="Sum"/><pk mz="736.76414094" i="798.257" sn="2.91341" a="23.2394" fwhm="0.0428193" res="17206.4" algo="Sum"/><pk mz="736.81697235" i="508.585" sn="1.85652" a="17.2487" fwhm="0.042821" res="17206.9" algo="Sum"/><pk mz="736.85492752" i="499.035" sn="1.82166" a="16.7432" fwhm="0.0455296" res="16184.1" algo="Sum"/><pk mz="737.54873139" i="1605.02" sn="5.86824" a="90.7188" fwhm="0.0662999" res="11124.4" algo="Sum"/><pk mz="737.64329362" i="605.615" sn="2.21444" a="9.76346" fwhm="0.01726" res="42737.2" algo="Sum"/><pk mz="737.67866700" i="694.01" sn="2.53773" a="36.5338" fwhm="0.0705676" res="10453.5" algo="Sum"/><pk mz="737.72458651" i="650.161" sn="2.3781" a="37.3992" fwhm="0.066101" res="11160.6" algo="Sum"/><pk mz="737.79062488" i="517.918" sn="1.89465" a="22.0526" fwhm="0.0473743" res="15573.7" algo="Sum"/><pk mz="738.25659365" i="510.014" sn="1.87162" a="27.0954" fwhm="0.036967" res="19970.7" algo="Sum"/><pk mz="738.46472634" i="774.654" sn="2.84259" a="36.0397" fwhm="0.0496561" res="14871.6" algo="Sum"/><pk mz="738.53671248" i="1944.03" sn="7.13398" a="88.3416" fwhm="0.0650644" res="11350.9" algo="Sum"/><pk mz="738.67202210" i="1309.77" sn="4.8095" a="86.5729" fwhm="0.0590819" res="12502.5" algo="Sum"/><pk mz="738.72136804" i="762.408" sn="2.79957" a="22.9652" fwhm="0.042876" res="17229.2" algo="Sum"/><pk mz="738.75540980" i="752.893" sn="2.76463" a="39.5831" fwhm="0.0621502" res="11886.6" algo="Sum"/><pk mz="738.84405773" i="546.916" sn="2.00828" a="42.149" fwhm="0.0588467" res="12555.4" algo="Sum"/><pk mz="739.05233293" i="760.309" sn="2.79119" a="51.4212" fwhm="0.0621267" res="11895.9" algo="Sum"/><pk mz="739.51361822" i="3082.79" sn="11.3234" a="153.595" fwhm="0.0561159" res="13178.3" algo="Sum"/><pk mz="739.56229155" i="2588.77" sn="9.50885" a="129.089" fwhm="0.0486683" res="15196" algo="Sum"/><pk mz="739.64925237" i="612.765" sn="2.25057" a="9.8416" fwhm="0.0160885" res="45973.8" algo="Sum"/><pk mz="739.67380464" i="751.855" sn="2.7615" a="24.719" fwhm="0.0482664" res="15324.8" algo="Sum"/><pk mz="739.69479141" i="658.123" sn="2.41733" a="16.4843" fwhm="0.0321784" res="22987.3" algo="Sum"/><pk mz="739.74688940" i="605.68" sn="2.22539" a="20.5692" fwhm="0.042906" res="17241.1" algo="Sum"/><pk mz="740.05118457" i="476.441" sn="1.75067" a="38.4729" fwhm="0.0624946" res="11841.8" algo="Sum"/><pk mz="740.45722373" i="567.973" sn="2.09417" a="28.1963" fwhm="0.0480531" res="15409.1" algo="Sum"/><pk mz="740.54968078" i="5053.04" sn="18.6317" a="248.78" fwhm="0.0515098" res="14376.9" algo="Sum"/><pk mz="740.67227536" i="1152.78" sn="4.25097" a="69.3754" fwhm="0.0731966" res="10118.9" algo="Sum"/><pk mz="740.75355564" i="1202.18" sn="4.43303" a="54.1365" fwhm="0.0657026" res="11274.3" algo="Sum"/><pk mz="740.84085929" i="572.124" sn="2.10996" a="40.844" fwhm="0.0602096" res="12304.4" algo="Sum"/><pk mz="741.18773902" i="471.479" sn="1.73963" a="17.4342" fwhm="0.0536841" res="13806.5" algo="Sum"/><pk mz="741.52681899" i="12738.1" sn="47.0243" a="659.367" fwhm="0.0435282" res="17035.5" algo="Sum"/><pk mz="741.64828787" i="712.919" sn="2.63182" a="20.3653" fwhm="0.0343308" res="21603" algo="Sum"/><pk mz="741.68373652" i="689.722" sn="2.54619" a="20.7276" fwhm="0.0429617" res="17263.8" algo="Sum"/><pk mz="741.70741362" i="666.373" sn="2.45999" a="26.5534" fwhm="0.0537035" res="13811.2" algo="Sum"/><pk mz="741.75587159" i="620.088" sn="2.28913" a="28.8772" fwhm="0.0573395" res="12936.2" algo="Sum"/><pk mz="742.05503339" i="561.165" sn="2.07252" a="28.5975" fwhm="0.0510657" res="14531.4" algo="Sum"/><pk mz="742.19367478" i="483.565" sn="1.78642" a="29.5901" fwhm="0.0540986" res="13719.3" algo="Sum"/><pk mz="742.56633691" i="12807.9" sn="47.4984" a="546.007" fwhm="0.0463276" res="16028.6" algo="Sum"/><pk mz="742.65147642" i="966.54" sn="3.58443" a="34.1673" fwhm="0.048364" res="15355.4" algo="Sum"/><pk mz="742.70481841" i="913.915" sn="3.38927" a="32.3589" fwhm="0.0483653" res="15356.2" algo="Sum"/><pk mz="742.75469202" i="997.56" sn="3.69947" a="58.8328" fwhm="0.0755607" res="9829.9" algo="Sum"/><pk mz="743.06232545" i="555.097" sn="2.06" a="31.2282" fwhm="0.0479755" res="15488.4" algo="Sum"/><pk mz="743.39517974" i="520.134" sn="1.93043" a="24.1021" fwhm="0.0495526" res="15002.1" algo="Sum"/><pk mz="743.44184078" i="751.053" sn="2.78663" a="50.2114" fwhm="0.0824636" res="9015.39" algo="Sum"/><pk mz="743.56365754" i="8188.73" sn="30.3926" a="397.868" fwhm="0.0490332" res="15164.5" algo="Sum"/><pk mz="743.67357246" i="694.692" sn="2.57828" a="11.1193" fwhm="0.0218498" res="34035.7" algo="Sum"/><pk mz="743.68246670" i="699.547" sn="2.5963" a="14.448" fwhm="0.0356469" res="20862.5" algo="Sum"/><pk mz="743.72100638" i="687.489" sn="2.55134" a="28.4077" fwhm="0.053776" res="13830" algo="Sum"/><pk mz="744.48822888" i="1343.46" sn="4.99276" a="50.1164" fwhm="0.0488502" res="15240.2" algo="Sum"/><pk mz="744.58024848" i="10020.3" sn="37.2387" a="433.342" fwhm="0.0470072" res="15839.7" algo="Sum"/><pk mz="744.65339731" i="1065.34" sn="3.95917" a="44.8906" fwhm="0.0369255" res="20166.4" algo="Sum"/><pk mz="744.70956159" i="909.128" sn="3.37862" a="27.7614" fwhm="0.0603929" res="12331.1" algo="Sum"/><pk mz="744.73894656" i="946.623" sn="3.51779" a="19.3717" fwhm="0.0269061" res="27679.1" algo="Sum"/><pk mz="744.74457000" i="937.183" sn="3.48274" a="27.2845" fwhm="0.0740806" res="10053.2" algo="Sum"/><pk mz="745.41117584" i="548.453" sn="2.03961" a="28.8897" fwhm="0.0522671" res="14261.6" algo="Sum"/><pk mz="745.46672519" i="1145.35" sn="4.25916" a="76.1008" fwhm="0.0805059" res="9259.78" algo="Sum"/><pk mz="745.58604216" i="4702.2" sn="17.4858" a="275.978" fwhm="0.059093" res="12617.2" algo="Sum"/><pk mz="745.69586032" i="682.74" sn="2.53947" a="27.8373" fwhm="0.0538476" res="13848.3" algo="Sum"/><pk mz="746.50467414" i="3528.86" sn="13.1352" a="167.716" fwhm="0.0525248" res="14212.4" algo="Sum"/><pk mz="746.59827611" i="7167.68" sn="26.6798" a="356.417" fwhm="0.0518578" res="14397" algo="Sum"/><pk mz="746.70430825" i="1168.65" sn="4.35023" a="46.5943" fwhm="0.050972" res="14649.3" algo="Sum"/><pk mz="747.50870211" i="1998.09" sn="7.44434" a="114.629" fwhm="0.0583294" res="12815.3" algo="Sum"/><pk mz="747.60095462" i="3264.43" sn="12.1634" a="165.314" fwhm="0.0478575" res="15621.4" algo="Sum"/><pk mz="747.69399748" i="704.737" sn="2.62541" a="24.8484" fwhm="0.0485276" res="15407.6" algo="Sum"/><pk mz="747.72741848" i="674.936" sn="2.51439" a="32.1447" fwhm="0.0386312" res="19355.5" algo="Sum"/><pk mz="748.52205733" i="3303.78" sn="12.3209" a="156.341" fwhm="0.0458928" res="16310.2" algo="Sum"/><pk mz="748.58390685" i="2091.39" sn="7.80112" a="79.1608" fwhm="0.0539512" res="13875.2" algo="Sum"/><pk mz="748.70026574" i="1260.92" sn="4.70499" a="68.3387" fwhm="0.0630153" res="11881.2" algo="Sum"/><pk mz="748.84350039" i="488.021" sn="1.82341" a="19.7677" fwhm="0.0539607" res="13877.6" algo="Sum"/><pk mz="748.87861111" i="515.745" sn="1.92856" a="16.7629" fwhm="0.0453626" res="16508.7" algo="Sum"/><pk mz="749.52977832" i="2970.09" sn="11.1159" a="223.807" fwhm="0.0703387" res="10656" algo="Sum"/><pk mz="749.65196331" i="653.902" sn="2.44769" a="17.1075" fwhm="0.0323943" res="23141.5" algo="Sum"/><pk mz="749.69826871" i="655.672" sn="2.45479" a="20.373" fwhm="0.0431932" res="17356.9" algo="Sum"/><pk mz="749.71091646" i="653.277" sn="2.44598" a="16.6936" fwhm="0.0323956" res="23142.4" algo="Sum"/><pk mz="749.77984687" i="503.466" sn="1.88566" a="17.0309" fwhm="0.0364509" res="20569.6" algo="Sum"/><pk mz="750.53817171" i="4824.75" sn="18.0874" a="247.932" fwhm="0.0462347" res="16233.2" algo="Sum"/><pk mz="750.69599245" i="1119.76" sn="4.19985" a="40.9108" fwhm="0.0540276" res="13894.7" algo="Sum"/><pk mz="750.74800115" i="1136.54" sn="4.26366" a="52.1382" fwhm="0.0657273" res="11422.2" algo="Sum"/><pk mz="750.78422176" i="982.382" sn="3.68569" a="51.3749" fwhm="0.0511086" res="14690" algo="Sum"/><pk mz="750.85837556" i="470.624" sn="1.76499" a="11.5473" fwhm="0.0304632" res="24648" algo="Sum"/><pk mz="751.45900940" i="471.021" sn="1.77164" a="26.08" fwhm="0.0664636" res="11306.3" algo="Sum"/><pk mz="751.56458234" i="10345.7" sn="38.9325" a="576.791" fwhm="0.0445051" res="16887.2" algo="Sum"/><pk mz="751.67754966" i="732.47" sn="2.75794" a="17.9939" fwhm="0.0324378" res="23172.9" algo="Sum"/><pk mz="751.69307891" i="672.613" sn="2.53268" a="20.1731" fwhm="0.0630589" res="11920.5" algo="Sum"/><pk mz="751.74039958" i="658.994" sn="2.48168" a="34.6663" fwhm="0.0430046" res="17480.5" algo="Sum"/><pk mz="752.04234423" i="661.078" sn="2.49104" a="39.4272" fwhm="0.047829" res="15723.6" algo="Sum"/><pk mz="752.56058442" i="8184.51" sn="30.8861" a="424.738" fwhm="0.0557666" res="13494.8" algo="Sum"/><pk mz="752.65033193" i="1075.78" sn="4.0608" a="50.3603" fwhm="0.062259" res="12089" algo="Sum"/><pk mz="752.69316753" i="826.373" sn="3.11957" a="17.3862" fwhm="0.0216398" res="34782.8" algo="Sum"/><pk mz="752.75022155" i="1194.62" sn="4.50883" a="92.7818" fwhm="0.0738323" res="10195.4" algo="Sum"/><pk mz="753.04887386" i="2333.6" sn="8.80695" a="104.57" fwhm="0.0367906" res="20468.5" algo="Sum"/><pk mz="753.41913317" i="710.654" sn="2.69214" a="47.2619" fwhm="0.0665834" res="11315.4" algo="Sum"/><pk mz="753.57991764" i="11009.7" sn="41.7216" a="535.832" fwhm="0.0500079" res="15069.2" algo="Sum"/><pk mz="753.67513760" i="749.769" sn="2.84124" a="33.9197" fwhm="0.0595485" res="12656.5" algo="Sum"/><pk mz="753.72301913" i="676.819" sn="2.5646" a="13.8503" fwhm="0.0216545" res="34806.7" algo="Sum"/><pk mz="753.74083304" i="703.843" sn="2.66703" a="13.7055" fwhm="0.0216548" res="34807.1" algo="Sum"/><pk mz="753.76695894" i="649.15" sn="2.4598" a="19.784" fwhm="0.0358979" res="20997.5" algo="Sum"/><pk mz="754.05486980" i="2156.54" sn="8.17243" a="96.2237" fwhm="0.0359356" res="20983.5" algo="Sum"/><pk mz="754.42546940" i="603.204" sn="2.28783" a="23.2871" fwhm="0.0541616" res="13929.2" algo="Sum"/><pk mz="754.53139208" i="14242.4" sn="54.0192" a="633.389" fwhm="0.0423672" res="17809.3" algo="Sum"/><pk mz="754.57618214" i="6180.77" sn="23.4419" a="248.202" fwhm="0.0449816" res="16775.2" algo="Sum"/><pk mz="754.74575962" i="1134.05" sn="4.30119" a="71.3392" fwhm="0.0927547" res="8137" algo="Sum"/><pk mz="755.05821510" i="1077.04" sn="4.08837" a="50.8264" fwhm="0.0459287" res="16439.8" algo="Sum"/><pk mz="755.53480935" i="6974.56" sn="26.5093" a="330.535" fwhm="0.0411282" res="18370.2" algo="Sum"/><pk mz="755.58810919" i="2764.97" sn="10.5102" a="123.186" fwhm="0.0444146" res="17012.2" algo="Sum"/><pk mz="755.67123704" i="747.935" sn="2.84327" a="26.6225" fwhm="0.0487857" res="15489.6" algo="Sum"/><pk mz="755.70043422" i="684.472" sn="2.60201" a="17.1856" fwhm="0.0325246" res="23234.8" algo="Sum"/><pk mz="755.73289362" i="666.623" sn="2.53419" a="16.8114" fwhm="0.0325252" res="23235.3" algo="Sum"/><pk mz="755.74715530" i="624.911" sn="2.37548" a="9.79257" fwhm="0.0311797" res="24238.4" algo="Sum"/><pk mz="756.06962551" i="571.328" sn="2.17178" a="34.3038" fwhm="0.067405" res="11216.8" algo="Sum"/><pk mz="756.54707138" i="26701" sn="101.546" a="1162.35" fwhm="0.0362631" res="20862.7" algo="Sum"/><pk mz="756.70605792" i="990.261" sn="3.76605" a="15.2379" fwhm="0.0162729" res="46500.9" algo="Sum"/><pk mz="756.73635095" i="1289.38" sn="4.90363" a="74.6803" fwhm="0.0706389" res="10712.7" algo="Sum"/><pk mz="756.93803184" i="513.932" sn="1.9561" a="23.4835" fwhm="0.0616487" res="12278.3" algo="Sum"/><pk mz="757.05726660" i="527.881" sn="2.00849" a="26.2016" fwhm="0.0528231" res="14331.9" algo="Sum"/><pk mz="757.07758044" i="541.804" sn="2.06155" a="24.3585" fwhm="0.0539806" res="14025" algo="Sum"/><pk mz="757.17402658" i="497.133" sn="1.89212" a="16.9067" fwhm="0.0488342" res="15505" algo="Sum"/><pk mz="757.54968569" i="13087.8" sn="49.8861" a="614.373" fwhm="0.0417434" res="18147.8" algo="Sum"/><pk mz="757.61567527" i="5612.38" sn="21.3924" a="244.972" fwhm="0.0486253" res="15580.7" algo="Sum"/><pk mz="757.73445248" i="751" sn="2.86254" a="29.8782" fwhm="0.0542803" res="13959.6" algo="Sum"/><pk mz="758.05504869" i="511.028" sn="1.94879" a="23.4693" fwhm="0.0590362" res="12840.5" algo="Sum"/><pk mz="758.17412614" i="529.397" sn="2.01949" a="10.2547" fwhm="0.0217184" res="34909.4" algo="Sum"/><pk mz="758.19182220" i="501.44" sn="1.91301" a="10.1036" fwhm="0.0217187" res="34909.7" algo="Sum"/><pk mz="758.21478000" i="497.686" sn="1.89884" a="12.3716" fwhm="0.0310042" res="24455.2" algo="Sum"/><pk mz="758.24727965" i="479.769" sn="1.83064" a="14.3618" fwhm="0.0380091" res="19949.1" algo="Sum"/><pk mz="758.33777844" i="468.25" sn="1.78643" a="11.0789" fwhm="0.0302376" res="25079.3" algo="Sum"/><pk mz="758.37286635" i="478.026" sn="1.82334" a="16.7393" fwhm="0.0488725" res="15517.4" algo="Sum"/><pk mz="758.56542977" i="414565" sn="1581.13" a="11476.6" fwhm="0.0233085" res="32544.6" algo="Sum"/><pk mz="758.71941252" i="1616" sn="6.16327" a="71.2707" fwhm="0.0597474" res="12698.8" algo="Sum"/><pk mz="758.82147238" i="693.987" sn="2.64776" a="25.9577" fwhm="0.0402066" res="18873" algo="Sum"/><pk mz="758.86904625" i="536.296" sn="2.04608" a="13.5913" fwhm="0.0325926" res="23283.5" algo="Sum"/><pk mz="758.88404073" i="495.002" sn="1.88853" a="5.37873" fwhm="0.0101184" res="75000" algo="Sum"/><pk mz="758.93202696" i="656.321" sn="2.50423" a="50.3112" fwhm="0.0841273" res="9021.23" algo="Sum"/><pk mz="759.06030582" i="563.363" sn="2.15071" a="40.0633" fwhm="0.0764877" res="9923.96" algo="Sum"/><pk mz="759.09853137" i="471.402" sn="1.80022" a="8.97667" fwhm="0.0217317" res="34930.5" algo="Sum"/><pk mz="759.12755863" i="480.344" sn="1.83438" a="9.19018" fwhm="0.021732" res="34931.4" algo="Sum"/><pk mz="759.15130394" i="511.169" sn="1.95214" a="15.2046" fwhm="0.0380317" res="19961" algo="Sum"/><pk mz="759.18555495" i="542.826" sn="2.07343" a="21.374" fwhm="0.0543322" res="13973" algo="Sum"/><pk mz="759.21729510" i="522.674" sn="1.99654" a="17.4331" fwhm="0.0326434" res="23257.9" algo="Sum"/><pk mz="759.37070752" i="489.307" sn="1.87003" a="12.2824" fwhm="0.0326032" res="23291.3" algo="Sum"/><pk mz="759.38714117" i="489.075" sn="1.86903" a="7.62288" fwhm="0.0163018" res="46583" algo="Sum"/><pk mz="759.41942047" i="550.338" sn="2.10279" a="16.0274" fwhm="0.0434722" res="17469.1" algo="Sum"/><pk mz="759.56857154" i="180561" sn="689.833" a="5898.48" fwhm="0.0279994" res="27128" algo="Sum"/><pk mz="759.62840110" i="9259.89" sn="35.3774" a="319.4" fwhm="0.0368654" res="20605.4" algo="Sum"/><pk mz="759.82481327" i="543.67" sn="2.0778" a="13.3853" fwhm="0.0326133" res="23298" algo="Sum"/><pk mz="759.85765213" i="470.265" sn="1.79698" a="16.8901" fwhm="0.0725564" res="10472.7" algo="Sum"/><pk mz="760.05178162" i="484.675" sn="1.85337" a="33.0314" fwhm="0.0959277" res="7923.17" algo="Sum"/><pk mz="760.08038680" i="517.466" sn="1.97903" a="14.8679" fwhm="0.0359749" res="21128.1" algo="Sum"/><pk mz="760.15341262" i="469.793" sn="1.79696" a="9.59767" fwhm="0.0217466" res="34955.1" algo="Sum"/><pk mz="760.17977369" i="593.3" sn="2.26937" a="27.4483" fwhm="0.0632334" res="12021.8" algo="Sum"/><pk mz="760.21738467" i="481.76" sn="1.84261" a="9.80315" fwhm="0.0217477" res="34956.3" algo="Sum"/><pk mz="760.24208643" i="476.303" sn="1.82192" a="23.2543" fwhm="0.0594939" res="12778.5" algo="Sum"/><pk mz="760.41605243" i="541.963" sn="2.07324" a="29.2182" fwhm="0.0528066" res="14400" algo="Sum"/><pk mz="760.57935707" i="211534" sn="809.247" a="6935.61" fwhm="0.0277593" res="27399.1" algo="Sum"/><pk mz="760.81036674" i="918.171" sn="3.51373" a="48.9515" fwhm="0.062184" res="12234.8" algo="Sum"/><pk mz="760.93213958" i="525.913" sn="2.01268" a="23.1284" fwhm="0.0582494" res="13063.3" algo="Sum"/><pk mz="760.97795010" i="479.206" sn="1.83413" a="16.6202" fwhm="0.0400456" res="19002.8" algo="Sum"/><pk mz="761.04297121" i="871.351" sn="3.33598" a="63.3859" fwhm="0.082963" res="9173.28" algo="Sum"/><pk mz="761.17236733" i="514.677" sn="1.97043" a="12.3989" fwhm="0.0326417" res="23319" algo="Sum"/><pk mz="761.19129065" i="492.473" sn="1.88542" a="15.2524" fwhm="0.0380829" res="19987.8" algo="Sum"/><pk mz="761.38874422" i="555.321" sn="2.12618" a="28.8249" fwhm="0.0628326" res="12117.7" algo="Sum"/><pk mz="761.58323303" i="83464.6" sn="319.671" a="3195.7" fwhm="0.0322673" res="23602.3" algo="Sum"/><pk mz="761.72085172" i="848.664" sn="3.25102" a="33.919" fwhm="0.0884496" res="8611.92" algo="Sum"/><pk mz="761.80871752" i="600.503" sn="2.30265" a="32.5035" fwhm="0.070294" res="10837.5" algo="Sum"/><pk mz="762.05121231" i="668.099" sn="2.56401" a="42.1281" fwhm="0.0707218" res="10775.3" algo="Sum"/><pk mz="762.17470590" i="552.518" sn="2.12081" a="23.708" fwhm="0.0554396" res="13747.8" algo="Sum"/><pk mz="762.49846669" i="1745.63" sn="6.70015" a="99.9412" fwhm="0.0646066" res="11802.2" algo="Sum"/><pk mz="762.58714364" i="22989.9" sn="88.2409" a="1053.38" fwhm="0.0368917" res="20671" algo="Sum"/><pk mz="762.70285696" i="1134.43" sn="4.35487" a="60.2999" fwhm="0.0667999" res="11417.7" algo="Sum"/><pk mz="762.77198953" i="776.634" sn="2.9823" a="27.6463" fwhm="0.0490144" res="15562.2" algo="Sum"/><pk mz="762.81258609" i="735.451" sn="2.82477" a="28.368" fwhm="0.0409595" res="18623.6" algo="Sum"/><pk mz="762.88760588" i="470.646" sn="1.80935" a="20.593" fwhm="0.0437577" res="17434.4" algo="Sum"/><pk mz="763.05460563" i="494.183" sn="1.89933" a="7.72719" fwhm="0.0163411" res="46695.4" algo="Sum"/><pk mz="763.06889069" i="502.18" sn="1.93005" a="15.9474" fwhm="0.0352522" res="21646" algo="Sum"/><pk mz="763.18637009" i="531.363" sn="2.04178" a="33.8171" fwhm="0.054442" res="14018.3" algo="Sum"/><pk mz="763.50185363" i="1236.56" sn="4.75451" a="71.2456" fwhm="0.0697093" res="10952.7" algo="Sum"/><pk mz="763.59120113" i="5414.96" sn="20.824" a="287.143" fwhm="0.0427882" res="17845.8" algo="Sum"/><pk mz="763.73189328" i="689.358" sn="2.65232" a="31.8493" fwhm="0.0653942" res="11678.9" algo="Sum"/><pk mz="763.77207244" i="607.474" sn="2.33773" a="12.7213" fwhm="0.0217985" res="35037.8" algo="Sum"/><pk mz="764.04464933" i="593.837" sn="2.29166" a="40.283" fwhm="0.0614021" res="12443.3" algo="Sum"/><pk mz="764.55185590" i="11058.1" sn="42.691" a="621.987" fwhm="0.0405135" res="18871.5" algo="Sum"/><pk mz="764.67351624" i="1084.26" sn="4.18815" a="50.148" fwhm="0.0599809" res="12748.6" algo="Sum"/><pk mz="764.71192764" i="1053.53" sn="4.07021" a="56.7039" fwhm="0.0561277" res="13624.5" algo="Sum"/><pk mz="764.78445224" i="705.675" sn="2.72707" a="25.2579" fwhm="0.0490788" res="15582.8" algo="Sum"/><pk mz="764.82324978" i="630.86" sn="2.43791" a="24.1884" fwhm="0.053227" res="14369.1" algo="Sum"/><pk mz="765.05009660" i="1218.63" sn="4.71226" a="63.8081" fwhm="0.0434969" res="17588.6" algo="Sum"/><pk mz="765.17264206" i="498.43" sn="1.92699" a="24.0233" fwhm="0.056038" res="13654.5" algo="Sum"/><pk mz="765.55423752" i="6416.77" sn="24.8235" a="330.388" fwhm="0.0457862" res="16720.2" algo="Sum"/><pk mz="765.66533252" i="762.078" sn="2.94963" a="31.5714" fwhm="0.0545634" res="14032.6" algo="Sum"/><pk mz="765.69949682" i="769.436" sn="2.97852" a="26.8937" fwhm="0.0491084" res="15592" algo="Sum"/><pk mz="765.72817991" i="697.541" sn="2.70014" a="19.98" fwhm="0.0381964" res="20047.2" algo="Sum"/><pk mz="765.76165178" i="602.584" sn="2.3329" a="14.5873" fwhm="0.0327404" res="23388.9" algo="Sum"/><pk mz="765.78558519" i="532.341" sn="2.06091" a="13.207" fwhm="0.032741" res="23389.2" algo="Sum"/><pk mz="765.81612005" i="514.918" sn="1.99308" a="14.1148" fwhm="0.0428372" res="17877.4" algo="Sum"/><pk mz="766.05673828" i="1667.27" sn="6.45874" a="83.0516" fwhm="0.0383202" res="19991" algo="Sum"/><pk mz="766.56753554" i="22220.6" sn="86.2543" a="1127.97" fwhm="0.0407259" res="18822.6" algo="Sum"/><pk mz="766.67575538" i="1115.04" sn="4.32963" a="43.9848" fwhm="0.0545994" res="14041.8" algo="Sum"/><pk mz="766.72740812" i="1209.05" sn="4.69424" a="58.3297" fwhm="0.0655213" res="11701.9" algo="Sum"/><pk mz="766.83883769" i="465.362" sn="1.80681" a="11.5479" fwhm="0.0583121" res="13150.6" algo="Sum"/><pk mz="767.06420765" i="2095.21" sn="8.13459" a="108.349" fwhm="0.0394995" res="19419.6" algo="Sum"/><pk mz="767.57035802" i="12395.8" sn="48.2558" a="684.895" fwhm="0.0490716" res="15641.8" algo="Sum"/><pk mz="767.70770209" i="674.5" sn="2.62572" a="27.8059" fwhm="0.0546367" res="14051.1" algo="Sum"/><pk mz="767.74410373" i="613.569" sn="2.38833" a="15.688" fwhm="0.0327827" res="23419.2" algo="Sum"/><pk mz="767.76939044" i="569.142" sn="2.21545" a="11.8993" fwhm="0.0218555" res="35129.4" algo="Sum"/><pk mz="768.06821417" i="1383.72" sn="5.38876" a="90.8532" fwhm="0.0510157" res="15055.5" algo="Sum"/><pk mz="768.49512550" i="1392.13" sn="5.44372" a="47.4406" fwhm="0.0420741" res="18265.3" algo="Sum"/><pk mz="768.58286843" i="23066.7" sn="90.1964" a="1033.86" fwhm="0.0445461" res="17253.7" algo="Sum"/><pk mz="768.72411334" i="1355.97" sn="5.30254" a="76.5277" fwhm="0.0832907" res="9229.41" algo="Sum"/><pk mz="769.05461632" i="951.411" sn="3.72194" a="49.0858" fwhm="0.0527785" res="14571.4" algo="Sum"/><pk mz="769.58577175" i="11054.8" sn="43.2994" a="495.149" fwhm="0.0503357" res="15289.1" algo="Sum"/><pk mz="769.71479460" i="733.184" sn="2.87186" a="21.8827" fwhm="0.043766" res="17587.1" algo="Sum"/><pk mz="769.73656752" i="715.198" sn="2.8014" a="30.4261" fwhm="0.0600216" res="12824.3" algo="Sum"/><pk mz="770.05719947" i="1340.51" sn="5.25256" a="78.4708" fwhm="0.0472453" res="16299.1" algo="Sum"/><pk mz="770.50671068" i="4485.35" sn="17.6303" a="207.023" fwhm="0.0461925" res="16680.3" algo="Sum"/><pk mz="770.59492579" i="8174.76" sn="32.1363" a="417.212" fwhm="0.0513213" res="15015.1" algo="Sum"/><pk mz="770.72374666" i="1256.98" sn="4.94138" a="68.6526" fwhm="0.0841518" res="9158.73" algo="Sum"/><pk mz="770.80235735" i="647.941" sn="2.54724" a="21.93" fwhm="0.0492718" res="15643.9" algo="Sum"/><pk mz="770.84114107" i="615.571" sn="2.42049" a="19.6259" fwhm="0.044029" res="17507.6" algo="Sum"/><pk mz="771.06373074" i="1455.24" sn="5.72377" a="80.9173" fwhm="0.046409" res="16614.5" algo="Sum"/><pk mz="771.50957816" i="2785.31" sn="10.959" a="147.619" fwhm="0.0519207" res="14859.4" algo="Sum"/><pk mz="771.59959405" i="3761.14" sn="14.7985" a="199.312" fwhm="0.062734" res="12299.6" algo="Sum"/><pk mz="771.71831445" i="732.553" sn="2.88212" a="20.7437" fwhm="0.03637" res="21218.6" algo="Sum"/><pk mz="771.73972996" i="631.176" sn="2.48315" a="21.554" fwhm="0.0800674" res="9638.63" algo="Sum"/><pk mz="772.07095788" i="778.006" sn="3.06244" a="49.6634" fwhm="0.0539447" res="14312.3" algo="Sum"/><pk mz="772.52383808" i="6609.55" sn="26.0525" a="293.9" fwhm="0.0510359" res="15136.9" algo="Sum"/><pk mz="772.58103847" i="9832.12" sn="38.7548" a="435.666" fwhm="0.0539339" res="14324.6" algo="Sum"/><pk mz="772.71090234" i="1115.66" sn="4.39754" a="74.4562" fwhm="0.0662538" res="11662.9" algo="Sum"/><pk mz="772.77381105" i="587.457" sn="2.3156" a="9.23981" fwhm="0.0164449" res="46991.6" algo="Sum"/><pk mz="772.80720634" i="614.119" sn="2.421" a="21.4285" fwhm="0.0493357" res="15664.3" algo="Sum"/><pk mz="772.86376564" i="473.075" sn="1.86489" a="12.9346" fwhm="0.0357789" res="21601.1" algo="Sum"/><pk mz="772.91419958" i="471.428" sn="1.85808" a="25.8706" fwhm="0.0789931" res="9784.57" algo="Sum"/><pk mz="773.05187101" i="636.291" sn="2.50797" a="33.7307" fwhm="0.0501424" res="15417.1" algo="Sum"/><pk mz="773.43899233" i="500.137" sn="1.97264" a="23.9453" fwhm="0.0641541" res="12056" algo="Sum"/><pk mz="773.52968381" i="4144.14" sn="16.3432" a="204.54" fwhm="0.0529139" res="14618.6" algo="Sum"/><pk mz="773.58227944" i="5261.79" sn="20.7508" a="262.094" fwhm="0.0671714" res="11516.5" algo="Sum"/><pk mz="773.64579615" i="4063.68" sn="16.0258" a="212.937" fwhm="0.0584938" res="13226.1" algo="Sum"/><pk mz="773.71601209" i="736.667" sn="2.90563" a="29.2331" fwhm="0.0471225" res="16419.2" algo="Sum"/><pk mz="774.05320944" i="704.439" sn="2.77995" a="41.9989" fwhm="0.0632237" res="12243.1" algo="Sum"/><pk mz="774.55773306" i="12060.3" sn="47.6342" a="659.02" fwhm="0.0630642" res="12282.1" algo="Sum"/><pk mz="774.64381112" i="2852.31" sn="11.2671" a="159.636" fwhm="0.0574325" res="13487.9" algo="Sum"/><pk mz="774.74767556" i="724.962" sn="2.864" a="32.9815" fwhm="0.0603751" res="12832.2" algo="Sum"/><pk mz="774.90816269" i="495.404" sn="1.95783" a="14.4149" fwhm="0.0432341" res="17923.5" algo="Sum"/><pk mz="775.05655529" i="846.994" sn="3.34811" a="58.8927" fwhm="0.0708321" res="10942.2" algo="Sum"/><pk mz="775.13853727" i="472.672" sn="1.86858" a="13.2971" fwhm="0.0384302" res="20170.1" algo="Sum"/><pk mz="775.56036587" i="6929.94" sn="27.4041" a="426.814" fwhm="0.069544" res="11152.1" algo="Sum"/><pk mz="775.72677124" i="666.657" sn="2.63683" a="13.5609" fwhm="0.0219684" res="35311.1" algo="Sum"/><pk mz="776.05942925" i="652.363" sn="2.58413" a="51.0307" fwhm="0.0764511" res="10151.1" algo="Sum"/><pk mz="776.55947919" i="4925.44" sn="19.5224" a="316.389" fwhm="0.0715638" res="10851.3" algo="Sum"/><pk mz="776.70975610" i="840.177" sn="3.33166" a="20.9187" fwhm="0.0329736" res="23555.5" algo="Sum"/><pk mz="776.74879713" i="808.661" sn="3.20728" a="24.9849" fwhm="0.0439655" res="17667.2" algo="Sum"/><pk mz="776.78260819" i="829.347" sn="3.28969" a="58.403" fwhm="0.079438" res="9778.48" algo="Sum"/><pk mz="777.05268090" i="954.366" sn="3.79298" a="62.0912" fwhm="0.0708837" res="10962.4" algo="Sum"/><pk mz="777.14067482" i="474.718" sn="1.88652" a="22.8675" fwhm="0.0562803" res="13808.4" algo="Sum"/><pk mz="777.56110157" i="3161.9" sn="12.5633" a="198.191" fwhm="0.0715175" res="10872.3" algo="Sum"/><pk mz="777.71824589" i="713.157" sn="2.83529" a="29.6887" fwhm="0.0401996" res="19346.4" algo="Sum"/><pk mz="777.76895181" i="557.341" sn="2.21654" a="17.1437" fwhm="0.0384953" res="20204.2" algo="Sum"/><pk mz="778.05561474" i="1078.44" sn="4.29258" a="58.8917" fwhm="0.0498072" res="15621.4" algo="Sum"/><pk mz="778.16210641" i="472.509" sn="1.88015" a="14.4332" fwhm="0.038505" res="20209.4" algo="Sum"/><pk mz="778.19282154" i="482.806" sn="1.92113" a="11.6465" fwhm="0.0276222" res="28172.7" algo="Sum"/><pk mz="778.53305297" i="13281.3" sn="52.8901" a="731.41" fwhm="0.0431983" res="18022.3" algo="Sum"/><pk mz="778.66286340" i="1121.28" sn="4.4675" a="49.8754" fwhm="0.0605273" res="12864.7" algo="Sum"/><pk mz="778.73693278" i="802.69" sn="3.1993" a="25.851" fwhm="0.0440218" res="17689.8" algo="Sum"/><pk mz="778.78407406" i="793.067" sn="3.16159" a="33.8904" fwhm="0.0547256" res="14230.7" algo="Sum"/><pk mz="779.06480634" i="1264.89" sn="5.05178" a="80.4153" fwhm="0.0528459" res="14742.2" algo="Sum"/><pk mz="779.14681356" i="556.356" sn="2.2214" a="19.616" fwhm="0.0495374" res="15728.5" algo="Sum"/><pk mz="779.19386194" i="550.921" sn="2.19928" a="10.2042" fwhm="0.0220174" res="35390" algo="Sum"/><pk mz="779.21468281" i="499.696" sn="1.9946" a="20.1349" fwhm="0.0377396" res="20647.1" algo="Sum"/><pk mz="779.53710911" i="7155.85" sn="28.588" a="375.658" fwhm="0.0478021" res="16307.6" algo="Sum"/><pk mz="779.59672106" i="4568.1" sn="18.2542" a="216.708" fwhm="0.0533362" res="14616.6" algo="Sum"/><pk mz="779.71337217" i="698.563" sn="2.79302" a="25.0086" fwhm="0.0292197" res="26684.5" algo="Sum"/><pk mz="779.75576094" i="627.837" sn="2.51046" a="19.3538" fwhm="0.0385445" res="20230" algo="Sum"/><pk mz="780.07001385" i="1322.09" sn="5.29053" a="78.116" fwhm="0.0514476" res="15162.4" algo="Sum"/><pk mz="780.16747434" i="601.962" sn="2.40874" a="15.2679" fwhm="0.0330463" res="23608.3" algo="Sum"/><pk mz="780.18058912" i="606.941" sn="2.42861" a="18.6758" fwhm="0.0440627" res="17706.1" algo="Sum"/><pk mz="780.23660333" i="659.277" sn="2.63767" a="43.2239" fwhm="0.0941181" res="8289.98" algo="Sum"/><pk mz="780.30184939" i="532.781" sn="2.13154" a="13.4862" fwhm="0.0330494" res="23610.2" algo="Sum"/><pk mz="780.32293603" i="558.512" sn="2.23432" a="16.7054" fwhm="0.0440666" res="17707.8" algo="Sum"/><pk mz="780.35470946" i="502.141" sn="2.00881" a="16.5625" fwhm="0.0440675" res="17708.2" algo="Sum"/><pk mz="780.54916908" i="463895" sn="1857.43" a="12548.2" fwhm="0.0231527" res="33713.1" algo="Sum"/><pk mz="780.83521845" i="654.632" sn="2.62201" a="41.5302" fwhm="0.0516048" res="15131.1" algo="Sum"/><pk mz="780.90253411" i="528.738" sn="2.11736" a="13.0832" fwhm="0.0326472" res="23919.4" algo="Sum"/><pk mz="780.93767652" i="505.097" sn="2.02241" a="19.0086" fwhm="0.0551052" res="14171.8" algo="Sum"/><pk mz="781.05045956" i="4603.35" sn="18.4302" a="252.837" fwhm="0.0416238" res="18764.5" algo="Sum"/><pk mz="781.15827343" i="693.764" sn="2.778" a="23.255" fwhm="0.0352366" res="22169" algo="Sum"/><pk mz="781.18586828" i="594.559" sn="2.38168" a="15.1796" fwhm="0.0330685" res="23623.3" algo="Sum"/><pk mz="781.22490525" i="558.905" sn="2.23968" a="18.0611" fwhm="0.0385807" res="20249.1" algo="Sum"/><pk mz="781.25164230" i="567.41" sn="2.27374" a="21.9702" fwhm="0.0551165" res="14174.5" algo="Sum"/><pk mz="781.30871916" i="523.956" sn="2.09897" a="22.6608" fwhm="0.06063" res="12886.5" algo="Sum"/><pk mz="781.36925518" i="502.948" sn="2.01479" a="17.6495" fwhm="0.0496077" res="15751" algo="Sum"/><pk mz="781.40133078" i="548.56" sn="2.19765" a="22.3028" fwhm="0.0551212" res="14176.1" algo="Sum"/><pk mz="781.55232242" i="205330" sn="822.993" a="6482.63" fwhm="0.027801" res="28112.4" algo="Sum"/><pk mz="781.78742654" i="686.578" sn="2.75223" a="20.8003" fwhm="0.0385948" res="20256.3" algo="Sum"/><pk mz="781.85600462" i="531.635" sn="2.13112" a="22.0198" fwhm="0.0576621" res="13559.3" algo="Sum"/><pk mz="781.90434626" i="496.814" sn="1.99154" a="20.3605" fwhm="0.0551394" res="14180.5" algo="Sum"/><pk mz="782.05718543" i="5747.78" sn="23.0391" a="289.033" fwhm="0.0374329" res="20892.3" algo="Sum"/><pk mz="782.16489207" i="576.299" sn="2.31102" a="21.5597" fwhm="0.0496336" res="15758.8" algo="Sum"/><pk mz="782.21402040" i="645.45" sn="2.59164" a="21.8021" fwhm="0.0443165" res="17650.6" algo="Sum"/><pk mz="782.24602458" i="608.776" sn="2.44495" a="29.0843" fwhm="0.0595151" res="13143.6" algo="Sum"/><pk mz="782.29833956" i="525.67" sn="2.11173" a="13.7006" fwhm="0.0330918" res="23640.2" algo="Sum"/><pk mz="782.31826071" i="559.995" sn="2.24965" a="13.76" fwhm="0.0330924" res="23640.4" algo="Sum"/><pk mz="782.35561144" i="537.036" sn="2.15732" a="13.9224" fwhm="0.033093" res="23641.1" algo="Sum"/><pk mz="782.56367261" i="425913" sn="1711.81" a="11987.9" fwhm="0.0238517" res="32809.6" algo="Sum"/><pk mz="782.82959821" i="699.417" sn="2.81103" a="18.4977" fwhm="0.033103" res="23648.3" algo="Sum"/><pk mz="782.84415978" i="700.809" sn="2.81663" a="23.5638" fwhm="0.0477088" res="16408.8" algo="Sum"/><pk mz="782.89462064" i="586.125" sn="2.3557" a="17.7429" fwhm="0.0381816" res="20504.5" algo="Sum"/><pk mz="782.92459831" i="530.704" sn="2.13318" a="19.4862" fwhm="0.0496578" res="15766.4" algo="Sum"/><pk mz="782.98284310" i="547.766" sn="2.2023" a="16.5871" fwhm="0.0356597" res="21957.1" algo="Sum"/><pk mz="783.06322746" i="3305.38" sn="13.291" a="179.222" fwhm="0.0429696" res="18223.7" algo="Sum"/><pk mz="783.17605351" i="565.31" sn="2.27285" a="12.1032" fwhm="0.0220736" res="35480.2" algo="Sum"/><pk mz="783.20586939" i="622.816" sn="2.50418" a="15.1201" fwhm="0.0331108" res="23654.1" algo="Sum"/><pk mz="783.22485047" i="621.715" sn="2.50074" a="23.0457" fwhm="0.0429658" res="18229" algo="Sum"/><pk mz="783.27309499" i="503.426" sn="2.02828" a="25.0431" fwhm="0.063642" res="12307.5" algo="Sum"/><pk mz="783.38810821" i="506.038" sn="2.04238" a="14.8592" fwhm="0.0441529" res="17742.6" algo="Sum"/><pk mz="783.42472067" i="523.698" sn="2.11368" a="21.3074" fwhm="0.0551925" res="14194.4" algo="Sum"/><pk mz="783.56680925" i="177067" sn="714.647" a="5666.88" fwhm="0.0284299" res="27561.3" algo="Sum"/><pk mz="783.81409206" i="585.448" sn="2.36336" a="15.6751" fwhm="0.0331241" res="23662.9" algo="Sum"/><pk mz="783.90354654" i="467.743" sn="1.88853" a="15.299" fwhm="0.0375599" res="20870.8" algo="Sum"/><pk mz="784.07076563" i="2132.93" sn="8.6148" a="150.179" fwhm="0.0453975" res="17271.2" algo="Sum"/><pk mz="784.17269115" i="570.18" sn="2.30354" a="28.9781" fwhm="0.0450655" res="17400.7" algo="Sum"/><pk mz="784.24654295" i="465.496" sn="1.88061" a="27.3038" fwhm="0.0452489" res="17331.8" algo="Sum"/><pk mz="784.43119016" i="747.61" sn="3.02543" a="49.2136" fwhm="0.0626683" res="12517.2" algo="Sum"/><pk mz="784.57781490" i="147590" sn="597.168" a="5269.31" fwhm="0.0307927" res="25479.3" algo="Sum"/><pk mz="784.77502024" i="843.09" sn="3.41125" a="35.7757" fwhm="0.0573229" res="13690.4" algo="Sum"/><pk mz="784.83849610" i="699.067" sn="2.82831" a="26.3285" fwhm="0.0539574" res="14545.5" algo="Sum"/><pk mz="784.91304799" i="477.53" sn="1.93198" a="9.88493" fwhm="0.0220981" res="35519.5" algo="Sum"/><pk mz="784.93787728" i="466.819" sn="1.88863" a="18.0066" fwhm="0.055066" res="14254.5" algo="Sum"/><pk mz="785.07752091" i="1474.03" sn="5.9653" a="118.311" fwhm="0.0626787" res="12525.4" algo="Sum"/><pk mz="785.15000830" i="596.672" sn="2.41541" a="13.8588" fwhm="0.0331523" res="23683.2" algo="Sum"/><pk mz="785.18867979" i="523.242" sn="2.11821" a="21.1946" fwhm="0.0552549" res="14210.3" algo="Sum"/><pk mz="785.23140792" i="566.391" sn="2.29281" a="15.5628" fwhm="0.0336402" res="23342.1" algo="Sum"/><pk mz="785.24951314" i="524.087" sn="2.12158" a="5.11198" fwhm="0.0179403" res="43770.1" algo="Sum"/><pk mz="785.27171179" i="489.753" sn="1.98277" a="24.0656" fwhm="0.0570518" res="13764.2" algo="Sum"/><pk mz="785.38396871" i="471.135" sn="1.91076" a="9.42507" fwhm="0.0221045" res="35530.4" algo="Sum"/><pk mz="785.42733026" i="534.876" sn="2.17188" a="43.0327" fwhm="0.0850487" res="9235.03" algo="Sum"/><pk mz="785.58223483" i="58125.8" sn="236.212" a="2272.97" fwhm="0.0351854" res="22327" algo="Sum"/><pk mz="785.64826194" i="17297.6" sn="70.2942" a="713.546" fwhm="0.0423376" res="18556.8" algo="Sum"/><pk mz="785.81736591" i="633.147" sn="2.57299" a="15.9028" fwhm="0.0331664" res="23693.2" algo="Sum"/><pk mz="785.87008241" i="540.086" sn="2.19518" a="13.6138" fwhm="0.0323076" res="24324.6" algo="Sum"/><pk mz="786.05679927" i="947.127" sn="3.85478" a="79.5099" fwhm="0.0614906" res="12783.4" algo="Sum"/><pk mz="786.13984749" i="519.826" sn="2.11587" a="10.7708" fwhm="0.0221153" res="35547.4" algo="Sum"/><pk mz="786.16940745" i="614.479" sn="2.50114" a="20.7241" fwhm="0.0497603" res="15799.1" algo="Sum"/><pk mz="786.25874927" i="490.957" sn="1.99936" a="11.5987" fwhm="0.0331756" res="23699.9" algo="Sum"/><pk mz="786.43241306" i="669.552" sn="2.72589" a="29.0032" fwhm="0.04375" res="17975.6" algo="Sum"/><pk mz="786.59594439" i="186687" sn="760.065" a="5996.95" fwhm="0.0281828" res="27910.5" algo="Sum"/><pk mz="786.76791023" i="1023.34" sn="4.16664" a="41.2959" fwhm="0.0553107" res="14224.5" algo="Sum"/><pk mz="786.80855720" i="885.655" sn="3.60666" a="22.6307" fwhm="0.0331873" res="23708.2" algo="Sum"/><pk mz="786.88531676" i="478.594" sn="1.94957" a="12.5726" fwhm="0.0331889" res="23709.3" algo="Sum"/><pk mz="787.06420490" i="1022.69" sn="4.16691" a="70.1346" fwhm="0.067868" res="11597" algo="Sum"/><pk mz="787.15175471" i="565.407" sn="2.30505" a="19.2825" fwhm="0.0462705" res="17012" algo="Sum"/><pk mz="787.18639774" i="511.708" sn="2.0865" a="10.8512" fwhm="0.02213" res="35571.1" algo="Sum"/><pk mz="787.21236626" i="557.669" sn="2.27397" a="24.2578" fwhm="0.0609301" res="12919.9" algo="Sum"/><pk mz="787.25133019" i="504.551" sn="2.0579" a="11.9987" fwhm="0.0313685" res="25096.8" algo="Sum"/><pk mz="787.59927395" i="80601.5" sn="328.808" a="3048.28" fwhm="0.0331292" res="23773.6" algo="Sum"/><pk mz="787.66259871" i="16144.8" sn="65.8617" a="656.103" fwhm="0.0452245" res="17416.7" algo="Sum"/><pk mz="787.87814735" i="527.167" sn="2.15141" a="18.5544" fwhm="0.0498146" res="15816.2" algo="Sum"/><pk mz="788.06695048" i="1021.65" sn="4.1713" a="73.359" fwhm="0.0733168" res="10748.8" algo="Sum"/><pk mz="788.17845346" i="474.702" sn="1.93954" a="14.9978" fwhm="0.0768718" res="10253.2" algo="Sum"/><pk mz="788.19832996" i="510.999" sn="2.08781" a="33.9708" fwhm="0.0833983" res="9451.01" algo="Sum"/><pk mz="788.55209331" i="14159.1" sn="57.8584" a="639.721" fwhm="0.0471601" res="16720.8" algo="Sum"/><pk mz="788.60701730" i="41772.8" sn="170.697" a="1762.08" fwhm="0.0381213" res="20686.8" algo="Sum"/><pk mz="788.66463873" i="8379.5" sn="34.2486" a="385.046" fwhm="0.0446978" res="17644.4" algo="Sum"/><pk mz="788.76569557" i="886.391" sn="3.62317" a="26.9228" fwhm="0.0443046" res="17803.3" algo="Sum"/><pk mz="788.86920981" i="467.209" sn="1.90941" a="24.9837" fwhm="0.0664618" res="11869.5" algo="Sum"/><pk mz="789.05855651" i="1027.23" sn="4.19998" a="103.848" fwhm="0.0845216" res="9335.58" algo="Sum"/><pk mz="789.18711627" i="526" sn="2.15065" a="12.1618" fwhm="0.0291014" res="27118.5" algo="Sum"/><pk mz="789.21280775" i="465.263" sn="1.90224" a="16.3969" fwhm="0.0498567" res="15829.6" algo="Sum"/><pk mz="789.44132679" i="490.035" sn="2.00545" a="18.033" fwhm="0.0554038" res="14248.9" algo="Sum"/><pk mz="789.55409033" i="7841.39" sn="32.0853" a="414.19" fwhm="0.0551035" res="14328.6" algo="Sum"/><pk mz="789.61243490" i="14898.9" sn="60.9784" a="651.667" fwhm="0.041446" res="19051.6" algo="Sum"/><pk mz="789.66514073" i="3222.95" sn="13.1922" a="141.726" fwhm="0.0497409" res="15875.6" algo="Sum"/><pk mz="789.84219105" i="468.624" sn="1.91947" a="15.5443" fwhm="0.0383731" res="20583.2" algo="Sum"/><pk mz="790.04923069" i="1086.16" sn="4.44902" a="64.9056" fwhm="0.0690583" res="11440.3" algo="Sum"/><pk mz="790.26471689" i="506.583" sn="2.07731" a="25.2928" fwhm="0.0636555" res="12414.7" algo="Sum"/><pk mz="790.56503697" i="20832.2" sn="85.4546" a="1034.38" fwhm="0.0443502" res="17825.5" algo="Sum"/><pk mz="790.67768892" i="1647.23" sn="6.75648" a="74.6269" fwhm="0.0618509" res="12783.6" algo="Sum"/><pk mz="790.77073172" i="659.428" sn="2.70622" a="26.8547" fwhm="0.0554511" res="14260.7" algo="Sum"/><pk mz="790.86887109" i="538.587" sn="2.21308" a="24.1883" fwhm="0.0609995" res="12965.2" algo="Sum"/><pk mz="791.05910554" i="943.208" sn="3.87436" a="70.3592" fwhm="0.0785013" res="10077" algo="Sum"/><pk mz="791.11187296" i="514.309" sn="2.11305" a="10.8023" fwhm="0.0221852" res="35659.5" algo="Sum"/><pk mz="791.18403342" i="474.731" sn="1.95051" a="13.5483" fwhm="0.034437" res="22974.8" algo="Sum"/><pk mz="791.56796707" i="10785.1" sn="44.3274" a="510.477" fwhm="0.052804" res="14990.7" algo="Sum"/><pk mz="791.73230532" i="646.212" sn="2.65745" a="23.0293" fwhm="0.0384668" res="20582.2" algo="Sum"/><pk mz="791.76424655" i="550.125" sn="2.26319" a="14.0971" fwhm="0.056223" res="14082.6" algo="Sum"/><pk mz="791.79360943" i="528.094" sn="2.1737" a="13.0976" fwhm="0.0332922" res="23783.1" algo="Sum"/><pk mz="792.04724546" i="1229.97" sn="5.07808" a="88.1801" fwhm="0.0602996" res="13135.2" algo="Sum"/><pk mz="792.12672741" i="468.871" sn="1.93574" a="23.1045" fwhm="0.0416328" res="19026.5" algo="Sum"/><pk mz="792.58032451" i="15778.4" sn="65.1492" a="716.949" fwhm="0.0497127" res="15943.2" algo="Sum"/><pk mz="792.67956336" i="1056.41" sn="4.3638" a="42.3072" fwhm="0.055518" res="14277.9" algo="Sum"/><pk mz="792.71565593" i="881.227" sn="3.6408" a="27.2063" fwhm="0.03592" res="22068.9" algo="Sum"/><pk mz="792.82134156" i="504.055" sn="2.08395" a="14.7551" fwhm="0.0396337" res="20003.7" algo="Sum"/><pk mz="792.86848139" i="478.416" sn="1.97782" a="19.4492" fwhm="0.0555242" res="14279.7" algo="Sum"/><pk mz="793.04961123" i="4352.2" sn="18.0219" a="195.578" fwhm="0.0374987" res="21148.7" algo="Sum"/><pk mz="793.55265649" i="12164.7" sn="50.3863" a="560.057" fwhm="0.0493276" res="16087.4" algo="Sum"/><pk mz="793.72215481" i="622.556" sn="2.58086" a="21.7" fwhm="0.0444438" res="17859" algo="Sum"/><pk mz="793.78924402" i="507.854" sn="2.10538" a="25.6363" fwhm="0.0374808" res="21178.5" algo="Sum"/><pk mz="794.05594054" i="5644.85" sn="23.4454" a="287.655" fwhm="0.0380052" res="20893.4" algo="Sum"/><pk mz="794.19335924" i="473.605" sn="1.96675" a="11.5286" fwhm="0.0333424" res="23819.3" algo="Sum"/><pk mz="794.43381817" i="530.865" sn="2.20426" a="27.0686" fwhm="0.0684249" res="11610.3" algo="Sum"/><pk mz="794.56266195" i="20200.2" sn="83.9353" a="814.221" fwhm="0.0465715" res="17061.2" algo="Sum"/><pk mz="794.59499352" i="18750.6" sn="77.9246" a="784.14" fwhm="0.0443299" res="17924.6" algo="Sum"/><pk mz="794.77797111" i="647.15" sn="2.69059" a="15.3427" fwhm="0.0322729" res="24626.8" algo="Sum"/><pk mz="795.06463897" i="6775.76" sn="28.1724" a="316.19" fwhm="0.0389362" res="20419.7" algo="Sum"/><pk mz="795.19070240" i="487.136" sn="2.02561" a="23.2121" fwhm="0.0634109" res="12540.3" algo="Sum"/><pk mz="795.56962357" i="12869.2" sn="53.5592" a="572.69" fwhm="0.0516499" res="15403.1" algo="Sum"/><pk mz="795.68958897" i="982.883" sn="4.09117" a="31.8543" fwhm="0.0832997" res="9552.13" algo="Sum"/><pk mz="796.07157734" i="4876.84" sn="20.2934" a="256.315" fwhm="0.0385503" res="20650.2" algo="Sum"/><pk mz="796.21210194" i="514.991" sn="2.14497" a="31.3428" fwhm="0.0677053" res="11760" algo="Sum"/><pk mz="796.41590551" i="759.883" sn="3.16456" a="46.6906" fwhm="0.0709682" res="11222.2" algo="Sum"/><pk mz="796.52318190" i="76816.9" sn="320.049" a="3407.21" fwhm="0.0375547" res="21209.7" algo="Sum"/><pk mz="796.79151397" i="631.319" sn="2.6305" a="13.0901" fwhm="0.0222647" res="35787.3" algo="Sum"/><pk mz="796.81201458" i="599.365" sn="2.49735" a="15.1229" fwhm="0.0333976" res="23858.4" algo="Sum"/><pk mz="797.07873171" i="2086.34" sn="8.69588" a="105.954" fwhm="0.0559651" res="14242.4" algo="Sum"/><pk mz="797.52633729" i="35790.6" sn="149.414" a="1687.04" fwhm="0.0408087" res="19543.1" algo="Sum"/><pk mz="797.77168303" i="532.538" sn="2.223" a="17.0285" fwhm="0.0445567" res="17904.6" algo="Sum"/><pk mz="798.08379770" i="1148.86" sn="4.80161" a="50.3507" fwhm="0.0597706" res="13352.4" algo="Sum"/><pk mz="798.17235966" i="478.432" sn="1.99941" a="18.3581" fwhm="0.0397343" res="20087.8" algo="Sum"/><pk mz="798.41508378" i="765.016" sn="3.21187" a="43.5" fwhm="0.0562322" res="14198.5" algo="Sum"/><pk mz="798.53648918" i="45923.4" sn="192.844" a="2344.35" fwhm="0.0449597" res="17761.1" algo="Sum"/><pk mz="798.79547384" i="603.262" sn="2.53341" a="39.7104" fwhm="0.068999" res="11576.9" algo="Sum"/><pk mz="799.06748373" i="1018.6" sn="4.27936" a="43.6891" fwhm="0.0613154" res="13032.1" algo="Sum"/><pk mz="799.54108980" i="20093.2" sn="84.6486" a="1160.79" fwhm="0.0491954" res="16252.4" algo="Sum"/><pk mz="799.66377546" i="8828.6" sn="37.1934" a="415.665" fwhm="0.0409927" res="19507.5" algo="Sum"/><pk mz="799.77153530" i="579.652" sn="2.44198" a="14.5214" fwhm="0.0287198" res="27847.4" algo="Sum"/><pk mz="799.79450020" i="536.537" sn="2.26034" a="27.8441" fwhm="0.0626972" res="12756.5" algo="Sum"/><pk mz="800.07149978" i="1099.81" sn="4.63879" a="61.306" fwhm="0.0665795" res="12016.8" algo="Sum"/><pk mz="800.20843964" i="474.864" sn="2.00551" a="14.9565" fwhm="0.0467335" res="17122.8" algo="Sum"/><pk mz="800.40798955" i="674.859" sn="2.85473" a="42.0302" fwhm="0.0664103" res="12052.5" algo="Sum"/><pk mz="800.55055095" i="9920.31" sn="42.0399" a="850.881" fwhm="0.0769644" res="10401.6" algo="Sum"/><pk mz="800.66689734" i="5095.11" sn="21.5918" a="277.087" fwhm="0.0479556" res="16696" algo="Sum"/><pk mz="801.05117881" i="1154.45" sn="4.89915" a="63.9668" fwhm="0.0597662" res="13403.1" algo="Sum"/><pk mz="801.08135258" i="1052.46" sn="4.46686" a="50.3775" fwhm="0.0501151" res="15984.8" algo="Sum"/><pk mz="801.56999785" i="4714.35" sn="20.0335" a="419.129" fwhm="0.0713584" res="11233" algo="Sum"/><pk mz="801.67880167" i="7806.02" sn="33.1715" a="413.513" fwhm="0.042563" res="18835.1" algo="Sum"/><pk mz="801.78051264" i="548.108" sn="2.32962" a="16.7838" fwhm="0.0390851" res="20513.7" algo="Sum"/><pk mz="802.05171354" i="1217.27" sn="5.17693" a="68.9479" fwhm="0.0634295" res="12644.8" algo="Sum"/><pk mz="802.09812961" i="997.24" sn="4.2421" a="63.0958" fwhm="0.0531216" res="15099.3" algo="Sum"/><pk mz="802.40885329" i="525.055" sn="2.23614" a="28.3516" fwhm="0.0619359" res="12955.5" algo="Sum"/><pk mz="802.53174494" i="28414.2" sn="121.025" a="1218.9" fwhm="0.038658" res="20759.8" algo="Sum"/><pk mz="802.68291019" i="4278.9" sn="18.2278" a="224.909" fwhm="0.0501601" res="16002.4" algo="Sum"/><pk mz="803.05573966" i="1329.57" sn="5.67173" a="74.0399" fwhm="0.0644436" res="12461.4" algo="Sum"/><pk mz="803.53557514" i="14269.4" sn="60.9266" a="644.485" fwhm="0.0418325" res="19208.4" algo="Sum"/><pk mz="803.68305319" i="1810.96" sn="7.73484" a="122.422" fwhm="0.0709727" res="11323.8" algo="Sum"/><pk mz="803.76232812" i="553.199" sn="2.36292" a="17.0229" fwhm="0.0330326" res="24332.4" algo="Sum"/><pk mz="804.05724468" i="1245.23" sn="5.32112" a="78.1333" fwhm="0.0701964" res="11454.4" algo="Sum"/><pk mz="804.10885115" i="622.522" sn="2.66025" a="25.712" fwhm="0.0559169" res="14380.4" algo="Sum"/><pk mz="804.18293273" i="510.124" sn="2.18004" a="15.4616" fwhm="0.0447352" res="17976.5" algo="Sum"/><pk mz="804.21537922" i="502.096" sn="2.14598" a="22.1184" fwhm="0.0492469" res="16330.3" algo="Sum"/><pk mz="804.54699285" i="182150" sn="778.93" a="6203.06" fwhm="0.0288478" res="27889.4" algo="Sum"/><pk mz="804.90348425" i="463.984" sn="1.98656" a="21.1814" fwhm="0.0566148" res="14217.2" algo="Sum"/><pk mz="805.04981980" i="3676.77" sn="15.7393" a="190.613" fwhm="0.0397585" res="20248.5" algo="Sum"/><pk mz="805.14350884" i="599.658" sn="2.56639" a="14.3574" fwhm="0.0335716" res="23982.9" algo="Sum"/><pk mz="805.17960585" i="550.294" sn="2.35611" a="22.2883" fwhm="0.0559538" res="14390.1" algo="Sum"/><pk mz="805.40951831" i="499.998" sn="2.14126" a="16.5544" fwhm="0.0503652" res="15991.4" algo="Sum"/><pk mz="805.42828528" i="495.863" sn="2.12355" a="10.2678" fwhm="0.022385" res="35980.8" algo="Sum"/><pk mz="805.55050725" i="89014.8" sn="381.24" a="3310.63" fwhm="0.0323636" res="24890.6" algo="Sum"/><pk mz="805.82137780" i="493.307" sn="2.11613" a="17.1186" fwhm="0.0503787" res="15995.3" algo="Sum"/><pk mz="806.05732984" i="4357.72" sn="18.6958" a="203.074" fwhm="0.0410415" res="19640.1" algo="Sum"/><pk mz="806.17623261" i="517.947" sn="2.22259" a="13.4831" fwhm="0.033593" res="23998.4" algo="Sum"/><pk mz="806.20221759" i="520.849" sn="2.23542" a="19.5513" fwhm="0.0503904" res="15999.1" algo="Sum"/><pk mz="806.23701060" i="520.893" sn="2.23597" a="13.5956" fwhm="0.0335944" res="23999.2" algo="Sum"/><pk mz="806.45257804" i="833.111" sn="3.57888" a="52.8906" fwhm="0.0699428" res="11530.2" algo="Sum"/><pk mz="806.56318138" i="244488" sn="1050.59" a="7975.35" fwhm="0.0275882" res="29235.8" algo="Sum"/><pk mz="806.73387262" i="987.105" sn="4.24448" a="31.5874" fwhm="0.0448063" res="18004.9" algo="Sum"/><pk mz="806.82713107" i="671.442" sn="2.88853" a="17.3021" fwhm="0.0336067" res="24007.9" algo="Sum"/><pk mz="807.06486661" i="5681.16" sn="24.4925" a="292.091" fwhm="0.0434161" res="18589.1" algo="Sum"/><pk mz="807.27348980" i="470.823" sn="2.03085" a="13.8434" fwhm="0.0386528" res="20885.2" algo="Sum"/><pk mz="807.56701433" i="112938" sn="487.595" a="4204.19" fwhm="0.0316924" res="25481.4" algo="Sum"/><pk mz="807.62842922" i="12287.6" sn="53.058" a="506.108" fwhm="0.0437842" res="18445.6" algo="Sum"/><pk mz="808.07373171" i="5001.61" sn="21.6321" a="227.772" fwhm="0.0520634" res="15520.9" algo="Sum"/><pk mz="808.17806235" i="542.773" sn="2.34722" a="11.4622" fwhm="0.0224231" res="36042.1" algo="Sum"/><pk mz="808.19540188" i="517.535" sn="2.23792" a="11.0883" fwhm="0.0224235" res="36042.4" algo="Sum"/><pk mz="808.22095209" i="503.547" sn="2.17729" a="10.5788" fwhm="0.0224238" res="36043.1" algo="Sum"/><pk mz="808.25481910" i="541.032" sn="2.33914" a="30.305" fwhm="0.080725" res="10012.4" algo="Sum"/><pk mz="808.44467473" i="886.891" sn="3.83602" a="41.2296" fwhm="0.055257" res="14630.6" algo="Sum"/><pk mz="808.57843397" i="252903" sn="1094.27" a="8085.27" fwhm="0.0271625" res="29768.2" algo="Sum"/><pk mz="808.84772965" i="611.202" sn="2.64548" a="35.0592" fwhm="0.0519458" res="15571" algo="Sum"/><pk mz="809.08185168" i="3227.59" sn="14.0006" a="155.366" fwhm="0.0447619" res="18075.2" algo="Sum"/><pk mz="809.22157765" i="525.641" sn="2.2804" a="13.5865" fwhm="0.0336565" res="24043.5" algo="Sum"/><pk mz="809.58202617" i="109461" sn="475.298" a="4165.37" fwhm="0.0323504" res="25025.4" algo="Sum"/><pk mz="809.64378831" i="13574.8" sn="58.9563" a="567.422" fwhm="0.0464705" res="17422.8" algo="Sum"/><pk mz="810.09105933" i="1808.62" sn="7.85628" a="60.9407" fwhm="0.0473143" res="17121.5" algo="Sum"/><pk mz="810.17492969" i="574.124" sn="2.49407" a="18.9624" fwhm="0.044902" res="18043.2" algo="Sum"/><pk mz="810.21196861" i="501.422" sn="2.17824" a="12.6559" fwhm="0.0323509" res="25044.5" algo="Sum"/><pk mz="810.25289433" i="472.721" sn="2.05377" a="21.5289" fwhm="0.0620684" res="13054.2" algo="Sum"/><pk mz="810.39454580" i="604.906" sn="2.63038" a="20.0566" fwhm="0.0474074" res="17094.3" algo="Sum"/><pk mz="810.43820476" i="718.283" sn="3.12376" a="35.5934" fwhm="0.053653" res="15105.2" algo="Sum"/><pk mz="810.59389163" i="128886" sn="560.817" a="4646.34" fwhm="0.0322329" res="25148.1" algo="Sum"/><pk mz="810.86103669" i="563.086" sn="2.45036" a="19.7152" fwhm="0.043667" res="18569.2" algo="Sum"/><pk mz="810.93028729" i="466.349" sn="2.03017" a="21.9214" fwhm="0.0598269" res="13554.6" algo="Sum"/><pk mz="811.08344097" i="1012.07" sn="4.40459" a="55.8129" fwhm="0.0663842" res="12218" algo="Sum"/><pk mz="811.09211970" i="1023.93" sn="4.45626" a="21.2498" fwhm="0.0279608" res="29008.1" algo="Sum"/><pk mz="811.17544634" i="495.712" sn="2.15874" a="21.9746" fwhm="0.0393132" res="20633.6" algo="Sum"/><pk mz="811.20777008" i="509.36" sn="2.21956" a="17.5951" fwhm="0.0388417" res="20885" algo="Sum"/><pk mz="811.59812681" i="56662.3" sn="247.297" a="2212.25" fwhm="0.0354132" res="22918" algo="Sum"/><pk mz="811.66408907" i="24606.3" sn="107.389" a="1020.92" fwhm="0.0407496" res="19918.3" algo="Sum"/><pk mz="811.81007656" i="640.78" sn="2.79681" a="24.3521" fwhm="0.0386596" res="20998.9" algo="Sum"/><pk mz="811.85577848" i="489.919" sn="2.13835" a="20.0778" fwhm="0.0551171" res="14729.6" algo="Sum"/><pk mz="812.07368903" i="985.107" sn="4.3021" a="90.385" fwhm="0.0817889" res="9928.89" algo="Sum"/><pk mz="812.38819863" i="674.644" sn="2.95007" a="38.0529" fwhm="0.0665973" res="12198.5" algo="Sum"/><pk mz="812.43829187" i="484.499" sn="2.11943" a="5.06435" fwhm="0.0218998" res="37098" algo="Sum"/><pk mz="812.54108702" i="9156.55" sn="40.059" a="503.565" fwhm="0.0583298" res="13930.1" algo="Sum"/><pk mz="812.60833563" i="38332.9" sn="167.697" a="1691.53" fwhm="0.039204" res="20727.7" algo="Sum"/><pk mz="812.66654583" i="13078.2" sn="57.2224" a="538.786" fwhm="0.0473396" res="17166.8" algo="Sum"/><pk mz="812.76560579" i="751.533" sn="3.28827" a="46.6568" fwhm="0.0801208" res="10144.2" algo="Sum"/><pk mz="812.85049422" i="491.935" sn="2.15242" a="12.7085" fwhm="0.033732" res="24097.3" algo="Sum"/><pk mz="812.99230983" i="511.662" sn="2.23921" a="12.6424" fwhm="0.0337344" res="24099.8" algo="Sum"/><pk mz="813.05360438" i="1034.54" sn="4.52873" a="55.4349" fwhm="0.0612289" res="13278.9" algo="Sum"/><pk mz="813.18356031" i="473.903" sn="2.07473" a="17.0122" fwhm="0.0454313" res="17899.2" algo="Sum"/><pk mz="813.54589631" i="5374.13" sn="23.5961" a="289.68" fwhm="0.0588511" res="13823.8" algo="Sum"/><pk mz="813.61334484" i="15925.7" sn="69.9314" a="699.83" fwhm="0.0431006" res="18877.1" algo="Sum"/><pk mz="813.67926872" i="37254.5" sn="163.589" a="1539.63" fwhm="0.0365433" res="22266.2" algo="Sum"/><pk mz="813.81926000" i="518.954" sn="2.27878" a="16.2922" fwhm="0.0450027" res="18083.8" algo="Sum"/><pk mz="813.85545822" i="487.955" sn="2.14267" a="14.6259" fwhm="0.0315818" res="25769.8" algo="Sum"/><pk mz="814.05388962" i="1140.8" sn="5.01225" a="62.4795" fwhm="0.0593058" res="13726.4" algo="Sum"/><pk mz="814.08278797" i="935.554" sn="4.11094" a="61.7142" fwhm="0.0745192" res="10924.5" algo="Sum"/><pk mz="814.38429888" i="781.37" sn="3.44018" a="42.6456" fwhm="0.0564516" res="14426.2" algo="Sum"/><pk mz="814.56201303" i="11655.5" sn="51.335" a="727.579" fwhm="0.0563519" res="14454.9" algo="Sum"/><pk mz="814.61890866" i="7415.37" sn="32.66" a="284.569" fwhm="0.0549202" res="14832.8" algo="Sum"/><pk mz="814.68314565" i="19122.1" sn="84.2209" a="847.805" fwhm="0.0386941" res="21054.5" algo="Sum"/><pk mz="814.84880449" i="494.279" sn="2.17815" a="30.3074" fwhm="0.0843882" res="9655.96" algo="Sum"/><pk mz="815.05832214" i="1208.38" sn="5.32895" a="73.719" fwhm="0.0703516" res="11585.5" algo="Sum"/><pk mz="815.56369874" i="6914.46" sn="30.598" a="433.11" fwhm="0.0594917" res="13708.9" algo="Sum"/><pk mz="815.62506717" i="3206.65" sn="14.1901" a="116.273" fwhm="0.050684" res="16092.4" algo="Sum"/><pk mz="815.69249186" i="14058.7" sn="62.2127" a="679.911" fwhm="0.0399136" res="20436.4" algo="Sum"/><pk mz="815.82170500" i="523.048" sn="2.31476" a="14.2597" fwhm="0.045058" res="18106.1" algo="Sum"/><pk mz="816.06148925" i="1155.73" sn="5.12339" a="65.7331" fwhm="0.0500775" res="16296" algo="Sum"/><pk mz="816.38476835" i="613.83" sn="2.72247" a="36.1189" fwhm="0.0521606" res="15651.4" algo="Sum"/><pk mz="816.58070133" i="16330.1" sn="72.4407" a="949.416" fwhm="0.0464416" res="17583" algo="Sum"/><pk mz="816.69681155" i="6251.83" sn="27.734" a="317.269" fwhm="0.0451989" res="18069" algo="Sum"/><pk mz="817.05356955" i="1568.45" sn="6.96583" a="101.624" fwhm="0.0694411" res="11766.1" algo="Sum"/><pk mz="817.58386829" i="8678.53" sn="38.6074" a="428.773" fwhm="0.0505131" res="16185.6" algo="Sum"/><pk mz="817.69992878" i="2084.69" sn="9.27592" a="136.879" fwhm="0.0708965" res="11533.7" algo="Sum"/><pk mz="818.05754866" i="2022.98" sn="9.01262" a="117.406" fwhm="0.0465659" res="17567.7" algo="Sum"/><pk mz="818.51593106" i="8091.55" sn="36.065" a="413.339" fwhm="0.0534642" res="15309.6" algo="Sum"/><pk mz="818.59138226" i="12376.9" sn="55.1716" a="637.236" fwhm="0.0523831" res="15627" algo="Sum"/><pk mz="818.69388660" i="1181.12" sn="5.26637" a="61.2829" fwhm="0.0591023" res="13852.2" algo="Sum"/><pk mz="818.76635240" i="730.554" sn="3.25771" a="25.3514" fwhm="0.0507816" res="16123.3" algo="Sum"/><pk mz="819.06545778" i="3595.11" sn="16.043" a="177.409" fwhm="0.0425028" res="19270.9" algo="Sum"/><pk mz="819.52011324" i="4288.57" sn="19.1515" a="182.802" fwhm="0.0440424" res="18607.5" algo="Sum"/><pk mz="819.57470439" i="7588.14" sn="33.8925" a="625.155" fwhm="0.0951772" res="8611.04" algo="Sum"/><pk mz="819.72952150" i="568.029" sn="2.53975" a="23.4937" fwhm="0.0564572" res="14519.5" algo="Sum"/><pk mz="819.76828181" i="488.983" sn="2.18757" a="15.3661" fwhm="0.039521" res="20742.6" algo="Sum"/><pk mz="820.07375349" i="3158.99" sn="14.1496" a="168.362" fwhm="0.0525654" res="15601" algo="Sum"/><pk mz="820.42485992" i="471.171" sn="2.11131" a="17.2268" fwhm="0.0300841" res="27271.1" algo="Sum"/><pk mz="820.52643712" i="39465.5" sn="176.887" a="2091.58" fwhm="0.0464423" res="17667.6" algo="Sum"/><pk mz="820.71508688" i="815.259" sn="3.65616" a="77.8051" fwhm="0.0836033" res="9816.78" algo="Sum"/><pk mz="820.77476906" i="633.593" sn="2.84214" a="25.5758" fwhm="0.0564933" res="14528.7" algo="Sum"/><pk mz="821.08189543" i="2393.7" sn="10.753" a="191.512" fwhm="0.0656222" res="12512.3" algo="Sum"/><pk mz="821.52972648" i="19646.7" sn="88.3422" a="1225.99" fwhm="0.0487667" res="16846.1" algo="Sum"/><pk mz="821.64091888" i="6552.29" sn="29.4754" a="358.565" fwhm="0.0582195" res="14112.8" algo="Sum"/><pk mz="821.77142477" i="471.312" sn="2.12132" a="12.1214" fwhm="0.0246981" res="33272.6" algo="Sum"/><pk mz="822.11271910" i="1657.94" sn="7.49369" a="134.304" fwhm="0.0774698" res="10612" algo="Sum"/><pk mz="822.42147232" i="504.204" sn="2.28121" a="31.459" fwhm="0.0875238" res="9396.55" algo="Sum"/><pk mz="822.54292887" i="32152.7" sn="145.523" a="1959.18" fwhm="0.0530837" res="15495.2" algo="Sum"/><pk mz="822.63543239" i="5955.89" sn="26.9639" a="316.798" fwhm="0.0549605" res="14967.8" algo="Sum"/><pk mz="823.12530655" i="1072.13" sn="4.86222" a="63.7934" fwhm="0.0645818" res="12745.5" algo="Sum"/><pk mz="823.54824934" i="15080.8" sn="68.4524" a="1026.95" fwhm="0.0568291" res="14491.7" algo="Sum"/><pk mz="823.65772540" i="5813.22" sn="26.3984" a="320.247" fwhm="0.064847" res="12701.5" algo="Sum"/><pk mz="823.77160962" i="471.043" sn="2.14029" a="21.8249" fwhm="0.108878" res="7566.02" algo="Sum"/><pk mz="824.06500222" i="714.203" sn="3.25389" a="28.9519" fwhm="0.0566061" res="14557.9" algo="Sum"/><pk mz="824.12824812" i="663.362" sn="3.02226" a="29.2777" fwhm="0.0555084" res="14846.9" algo="Sum"/><pk mz="824.16703422" i="464.286" sn="2.11506" a="16.8219" fwhm="0.0355761" res="23166.3" algo="Sum"/><pk mz="824.41422229" i="518.021" sn="2.36113" a="29.9633" fwhm="0.0603947" res="13650.4" algo="Sum"/><pk mz="824.55415784" i="38963.3" sn="177.69" a="1997.82" fwhm="0.0428104" res="19260.6" algo="Sum"/><pk mz="824.65693208" i="3879.81" sn="17.6994" a="236.174" fwhm="0.0633814" res="13011" algo="Sum"/><pk mz="825.06675981" i="745.406" sn="3.40299" a="27.8981" fwhm="0.0509765" res="16185.2" algo="Sum"/><pk mz="825.55742240" i="18134.7" sn="82.8837" a="1065.19" fwhm="0.0468924" res="17605.4" algo="Sum"/><pk mz="825.66710494" i="2325.02" sn="10.627" a="158.736" fwhm="0.0633638" res="13030.6" algo="Sum"/><pk mz="826.06317516" i="763.978" sn="3.49357" a="45.8811" fwhm="0.0769933" res="10729" algo="Sum"/><pk mz="826.56517862" i="13110.8" sn="60.2344" a="1034.49" fwhm="0.0673575" res="12271.3" algo="Sum"/><pk mz="826.67396886" i="1753.35" sn="8.0568" a="72.2125" fwhm="0.0566959" res="14580.8" algo="Sum"/><pk mz="826.81332227" i="485.994" sn="2.2332" a="12.1847" fwhm="0.0340203" res="24303.5" algo="Sum"/><pk mz="827.06467928" i="968.808" sn="4.45303" a="63.7734" fwhm="0.0670635" res="12332.6" algo="Sum"/><pk mz="827.57156896" i="5778.5" sn="26.6208" a="497.994" fwhm="0.0779398" res="10618.1" algo="Sum"/><pk mz="827.69541452" i="2247.33" sn="10.3548" a="131.521" fwhm="0.0672948" res="12299.5" algo="Sum"/><pk mz="828.07087589" i="835.712" sn="3.85644" a="53.7118" fwhm="0.0797217" res="10387" algo="Sum"/><pk mz="828.35868503" i="485.54" sn="2.24723" a="30.7634" fwhm="0.0789716" res="10489.3" algo="Sum"/><pk mz="828.54722453" i="100041" sn="463.433" a="3985.48" fwhm="0.0326174" res="25402" algo="Sum"/><pk mz="828.69299722" i="1849.17" sn="8.56616" a="115.886" fwhm="0.0804134" res="10305.4" algo="Sum"/><pk mz="828.79622539" i="606.103" sn="2.80802" a="15.9182" fwhm="0.0340612" res="24332.6" algo="Sum"/><pk mz="829.05675068" i="887.969" sn="4.11602" a="53.3179" fwhm="0.0619927" res="13373.5" algo="Sum"/><pk mz="829.55041701" i="50275.4" sn="233.798" a="2153.67" fwhm="0.0358477" res="23141" algo="Sum"/><pk mz="829.65714965" i="1416.56" sn="6.58746" a="23.5434" fwhm="0.0289224" res="28685.6" algo="Sum"/><pk mz="829.69991461" i="1520.46" sn="7.07065" a="116.395" fwhm="0.0778319" res="10660.2" algo="Sum"/><pk mz="829.81434898" i="503.457" sn="2.34094" a="26.288" fwhm="0.0621794" res="13345.5" algo="Sum"/><pk mz="830.05945772" i="1004.2" sn="4.67316" a="72.343" fwhm="0.0762504" res="10886" algo="Sum"/><pk mz="830.16186853" i="502.243" sn="2.33929" a="30.4833" fwhm="0.0607546" res="13664.2" algo="Sum"/><pk mz="830.36135422" i="476.714" sn="2.22174" a="32.0781" fwhm="0.082398" res="10077.4" algo="Sum"/><pk mz="830.56064916" i="59796.8" sn="279.304" a="2599.37" fwhm="0.0367542" res="22597.7" algo="Sum"/><pk mz="830.67443854" i="1385.64" sn="6.47216" a="43.8514" fwhm="0.0454664" res="18270.1" algo="Sum"/><pk mz="831.06561122" i="1504.43" sn="7.0361" a="88.9337" fwhm="0.0531018" res="15650.4" algo="Sum"/><pk mz="831.56483026" i="27313.4" sn="127.858" a="1237.96" fwhm="0.0389259" res="21362.8" algo="Sum"/><pk mz="831.75537878" i="527.613" sn="2.4702" a="13.4019" fwhm="0.0341221" res="24375.9" algo="Sum"/><pk mz="832.07531793" i="1391.53" sn="6.51881" a="67.0064" fwhm="0.0605952" res="13731.7" algo="Sum"/><pk mz="832.57794839" i="92074.6" sn="431.727" a="3741.09" fwhm="0.0340874" res="24424.8" algo="Sum"/><pk mz="833.08675527" i="1445.67" sn="6.78862" a="67.1375" fwhm="0.0567982" res="14667.5" algo="Sum"/><pk mz="833.58162934" i="44723" sn="210.113" a="1863.99" fwhm="0.0370434" res="22502.9" algo="Sum"/><pk mz="833.64591288" i="15762.7" sn="74.0657" a="728.652" fwhm="0.0489968" res="17014.3" algo="Sum"/><pk mz="833.75891919" i="584.205" sn="2.74583" a="21.3184" fwhm="0.0512446" res="16270.2" algo="Sum"/><pk mz="834.10437361" i="999.146" sn="4.69783" a="96.3446" fwhm="0.0885801" res="9416.39" algo="Sum"/><pk mz="834.59344204" i="61125.6" sn="287.572" a="2491.28" fwhm="0.0367082" res="22735.9" algo="Sum"/><pk mz="834.74205295" i="804.72" sn="3.78786" a="57.0928" fwhm="0.0578141" res="14438.4" algo="Sum"/><pk mz="834.80968446" i="473.594" sn="2.2299" a="18.1045" fwhm="0.0512768" res="16280.5" algo="Sum"/><pk mz="834.85426167" i="471.894" sn="2.22231" a="24.9943" fwhm="0.0582988" res="14320.3" algo="Sum"/><pk mz="835.11336048" i="743.745" sn="3.50377" a="55.6655" fwhm="0.0850295" res="9821.46" algo="Sum"/><pk mz="835.59786574" i="28350.7" sn="133.649" a="1194.57" fwhm="0.0395816" res="21110.8" algo="Sum"/><pk mz="835.66108014" i="23850.6" sn="112.464" a="1045.23" fwhm="0.0402837" res="20744.4" algo="Sum"/><pk mz="836.07193324" i="562.057" sn="2.65267" a="21.2751" fwhm="0.0513153" res="16292.8" algo="Sum"/><pk mz="836.12531488" i="582.97" sn="2.75115" a="33.369" fwhm="0.0798261" res="10474.3" algo="Sum"/><pk mz="836.53225504" i="7073.16" sn="33.4038" a="392.135" fwhm="0.0627137" res="13338.9" algo="Sum"/><pk mz="836.60632197" i="16030.1" sn="75.7278" a="743.494" fwhm="0.0456327" res="18333.5" algo="Sum"/><pk mz="836.66473139" i="12373.2" sn="58.4658" a="557.731" fwhm="0.0489357" res="17097.2" algo="Sum"/><pk mz="837.08125427" i="596.366" sn="2.82483" a="21.0952" fwhm="0.0513464" res="16302.6" algo="Sum"/><pk mz="837.11850454" i="475.074" sn="2.25076" a="21.4159" fwhm="0.0489468" res="17102.6" algo="Sum"/><pk mz="837.53915594" i="3807.05" sn="18.0559" a="262.311" fwhm="0.0803178" res="10427.8" algo="Sum"/><pk mz="837.61239800" i="7219.87" sn="34.2523" a="346.922" fwhm="0.0561812" res="14909.1" algo="Sum"/><pk mz="837.67397792" i="9166.77" sn="43.4994" a="417.691" fwhm="0.0449406" res="18639.6" algo="Sum"/><pk mz="838.07590887" i="634.975" sn="3.01731" a="27.4748" fwhm="0.0395283" res="21201.9" algo="Sum"/><pk mz="838.50887642" i="8460.61" sn="40.2532" a="377.472" fwhm="0.0519116" res="16152.6" algo="Sum"/><pk mz="838.55049541" i="7270.58" sn="34.5969" a="319.166" fwhm="0.0527962" res="15882.8" algo="Sum"/><pk mz="838.62176011" i="5047.61" sn="24.0257" a="241.963" fwhm="0.0585312" res="14327.8" algo="Sum"/><pk mz="838.67917842" i="4169.59" sn="19.8502" a="209.725" fwhm="0.0562603" res="14907.1" algo="Sum"/><pk mz="838.76838503" i="551.965" sn="2.62857" a="23.3799" fwhm="0.0542337" res="15465.8" algo="Sum"/><pk mz="838.79810185" i="476.936" sn="2.27139" a="15.2443" fwhm="0.038545" res="21761.5" algo="Sum"/><pk mz="839.06400650" i="592.589" sn="2.82985" a="33.0747" fwhm="0.0799663" res="10492.7" algo="Sum"/><pk mz="839.51259978" i="4187.76" sn="20.0457" a="197.779" fwhm="0.0539037" res="15574.3" algo="Sum"/><pk mz="839.55728180" i="3896.55" sn="18.6553" a="178.147" fwhm="0.0586125" res="14323.9" algo="Sum"/><pk mz="839.62809928" i="3027.01" sn="14.4957" a="161.58" fwhm="0.075919" res="11059.5" algo="Sum"/><pk mz="839.68437151" i="1956.44" sn="9.37002" a="103.278" fwhm="0.0565439" res="14850.1" algo="Sum"/><pk mz="840.07055320" i="585.286" sn="2.80257" a="27.3815" fwhm="0.0659914" res="12730" algo="Sum"/><pk mz="840.09611811" i="547.763" sn="2.62348" a="25.978" fwhm="0.0444194" res="18912.8" algo="Sum"/><pk mz="840.51769395" i="6591.44" sn="31.625" a="349.706" fwhm="0.0589501" res="14258.1" algo="Sum"/><pk mz="840.57296091" i="6836.23" sn="32.8044" a="367.106" fwhm="0.0632673" res="13286" algo="Sum"/><pk mz="840.75723711" i="481.236" sn="2.30981" a="12.7117" fwhm="0.0654075" res="12854.1" algo="Sum"/><pk mz="840.80260881" i="464.461" sn="2.22929" a="25.4613" fwhm="0.0544051" res="15454.5" algo="Sum"/><pk mz="841.06405677" i="580.53" sn="2.78739" a="26.1559" fwhm="0.0629054" res="13370.3" algo="Sum"/><pk mz="841.11290152" i="473.487" sn="2.27505" a="13.0906" fwhm="0.0517165" res="16263.9" algo="Sum"/><pk mz="841.52235782" i="3032.65" sn="14.6352" a="156.66" fwhm="0.0599043" res="14047.8" algo="Sum"/><pk mz="841.57726281" i="3738.39" sn="18.0431" a="213.498" fwhm="0.0774829" res="10861.5" algo="Sum"/><pk mz="841.70890932" i="966.395" sn="4.6649" a="44.8944" fwhm="0.060458" res="13922.2" algo="Sum"/><pk mz="842.06424639" i="488.281" sn="2.35933" a="18.7137" fwhm="0.0484322" res="17386.4" algo="Sum"/><pk mz="842.08746372" i="496.952" sn="2.40121" a="13.1019" fwhm="0.0343331" res="24527" algo="Sum"/><pk mz="842.11205584" i="491.188" sn="2.37333" a="32.4509" fwhm="0.0353742" res="23805.8" algo="Sum"/><pk mz="842.52450180" i="3581.84" sn="17.3456" a="134.455" fwhm="0.044188" res="19066.8" algo="Sum"/><pk mz="842.58874828" i="5548.66" sn="26.8726" a="417.527" fwhm="0.091475" res="9211.14" algo="Sum"/><pk mz="843.06331892" i="629.519" sn="3.05126" a="46.4477" fwhm="0.0695084" res="12128.9" algo="Sum"/><pk mz="843.59420442" i="3001.51" sn="14.6041" a="233.349" fwhm="0.0915262" res="9216.97" algo="Sum"/><pk mz="843.70929202" i="716.621" sn="3.48679" a="18.5155" fwhm="0.0343664" res="24550.4" algo="Sum"/><pk mz="844.07536536" i="532.648" sn="2.59425" a="28.0226" fwhm="0.0704878" res="11974.8" algo="Sum"/><pk mz="844.52862578" i="25640.7" sn="125.085" a="1365.34" fwhm="0.0491156" res="17194.7" algo="Sum"/><pk mz="845.08240670" i="632.148" sn="3.08903" a="32.5165" fwhm="0.0802531" res="10530.2" algo="Sum"/><pk mz="845.53262135" i="13184.8" sn="64.6505" a="734.463" fwhm="0.0509128" res="16607.5" algo="Sum"/><pk mz="846.08588744" i="510.807" sn="2.51095" a="13.1665" fwhm="0.0318829" res="26537.3" algo="Sum"/><pk mz="846.10443997" i="541.445" sn="2.66172" a="13.4871" fwhm="0.034415" res="24585.4" algo="Sum"/><pk mz="846.12498805" i="533.513" sn="2.62295" a="15.367" fwhm="0.0279903" res="30229.2" algo="Sum"/><pk mz="846.54114413" i="16479.3" sn="81.087" a="1006.84" fwhm="0.0522996" res="16186.4" algo="Sum"/><pk mz="846.62374729" i="2712.25" sn="13.3457" a="133.061" fwhm="0.0552234" res="15330.9" algo="Sum"/><pk mz="847.54552059" i="7756.88" sn="38.2704" a="506.113" fwhm="0.055863" res="15171.9" algo="Sum"/><pk mz="847.62715051" i="1746.62" sn="8.61777" a="120.473" fwhm="0.0816789" res="10377.5" algo="Sum"/><pk mz="847.73117932" i="495.148" sn="2.44382" a="21.3745" fwhm="0.0426336" res="19884.1" algo="Sum"/><pk mz="848.55048120" i="24985.2" sn="123.674" a="1500.58" fwhm="0.0530056" res="16008.7" algo="Sum"/><pk mz="848.64402943" i="2682.49" sn="13.2815" a="135.078" fwhm="0.0557842" res="15213" algo="Sum"/><pk mz="849.55487264" i="12446.3" sn="61.8012" a="756.703" fwhm="0.0563638" res="15072.7" algo="Sum"/><pk mz="850.56206923" i="12843" sn="63.9765" a="949.531" fwhm="0.0644923" res="13188.6" algo="Sum"/><pk mz="850.65948210" i="2723.89" sn="13.5737" a="145.115" fwhm="0.0589325" res="14434.5" algo="Sum"/><pk mz="851.06392676" i="481.751" sn="2.40461" a="24.9525" fwhm="0.0583456" res="14586.6" algo="Sum"/><pk mz="851.56645366" i="5918.14" sn="29.5728" a="370.893" fwhm="0.0773984" res="11002.4" algo="Sum"/><pk mz="851.63428377" i="4311.87" sn="21.5525" a="235.03" fwhm="0.0720006" res="11828.2" algo="Sum"/><pk mz="852.54459634" i="4018.49" sn="20.1882" a="429.421" fwhm="0.126527" res="6738.06" algo="Sum"/><pk mz="852.63570848" i="2715.03" sn="13.6447" a="126.316" fwhm="0.0633371" res="13461.9" algo="Sum"/><pk mz="853.54744895" i="2186.52" sn="11.0223" a="239.806" fwhm="0.107808" res="7917.29" algo="Sum"/><pk mz="853.64932463" i="2219.38" sn="11.1921" a="151.206" fwhm="0.0957274" res="8917.5" algo="Sum"/><pk mz="853.71150075" i="1413.1" sn="7.12733" a="69.7419" fwhm="0.0586341" res="14560" algo="Sum"/><pk mz="854.49643594" i="1787.05" sn="9.05814" a="78.4769" fwhm="0.0744525" res="11477.1" algo="Sum"/><pk mz="854.55978288" i="7646.88" sn="38.7695" a="444.352" fwhm="0.050477" res="16929.7" algo="Sum"/><pk mz="855.56374069" i="4246.97" sn="21.6064" a="236.752" fwhm="0.0539282" res="15864.9" algo="Sum"/><pk mz="855.73126441" i="926.927" sn="4.71706" a="41.4571" fwhm="0.0499025" res="17148.1" algo="Sum"/><pk mz="856.50049874" i="1565.93" sn="8.0047" a="78.8524" fwhm="0.0500014" res="17129.5" algo="Sum"/><pk mz="856.57769362" i="26847.5" sn="137.256" a="1239.42" fwhm="0.0394406" res="21718.2" algo="Sum"/><pk mz="857.58153108" i="14651.6" sn="75.0919" a="679.948" fwhm="0.0403843" res="21235.5" algo="Sum"/><pk mz="857.74510378" i="607.67" sn="3.11485" a="27.2376" fwhm="0.0466624" res="18381.9" algo="Sum"/><pk mz="858.58965665" i="11100" sn="57.1681" a="583.873" fwhm="0.0459905" res="18668.8" algo="Sum"/><pk mz="859.59386538" i="4836.59" sn="25.0086" a="279.711" fwhm="0.0497944" res="17262.9" algo="Sum"/><pk mz="859.73162477" i="478.018" sn="2.47203" a="17.5791" fwhm="0.0518226" res="16589.9" algo="Sum"/><pk mz="860.53247089" i="6072.81" sn="31.5181" a="391.681" fwhm="0.0583087" res="14758.2" algo="Sum"/><pk mz="860.60345315" i="3910.93" sn="20.2979" a="214.62" fwhm="0.0641039" res="13425.1" algo="Sum"/><pk mz="860.71636176" i="567.527" sn="2.94549" a="24.7604" fwhm="0.0578513" res="14878.1" algo="Sum"/><pk mz="861.53302642" i="3469.07" sn="18.0548" a="228.669" fwhm="0.0622005" res="13850.9" algo="Sum"/><pk mz="861.60734857" i="2170.88" sn="11.2984" a="109.303" fwhm="0.0581985" res="14804.6" algo="Sum"/><pk mz="862.52541463" i="4760.23" sn="24.827" a="413.132" fwhm="0.084723" res="10180.5" algo="Sum"/><pk mz="862.61803000" i="1985.3" sn="10.3548" a="118.603" fwhm="0.0684354" res="12604.8" algo="Sum"/><pk mz="863.52147030" i="2432.41" sn="12.721" a="113.354" fwhm="0.0501804" res="17208.3" algo="Sum"/><pk mz="863.54178097" i="2464.09" sn="12.8868" a="118.019" fwhm="0.059436" res="14528.9" algo="Sum"/><pk mz="863.61626809" i="1290.42" sn="6.75017" a="72.129" fwhm="0.0764951" res="11289.8" algo="Sum"/><pk mz="864.52215607" i="4979.52" sn="26.1035" a="272.789" fwhm="0.0671684" res="12871" algo="Sum"/><pk mz="864.62704537" i="1491.35" sn="7.82061" a="81.1958" fwhm="0.0544064" res="15892" algo="Sum"/><pk mz="865.52103992" i="2670.67" sn="14.0344" a="166.413" fwhm="0.0710542" res="12181.1" algo="Sum"/><pk mz="865.56000002" i="2386.42" sn="12.5418" a="140.099" fwhm="0.0805646" res="10743.7" algo="Sum"/><pk mz="865.63412058" i="1284.6" sn="6.75301" a="87.698" fwhm="0.0418649" res="20676.8" algo="Sum"/><pk mz="866.53368398" i="5259.03" sn="27.7022" a="334.49" fwhm="0.0681196" res="12720.8" algo="Sum"/><pk mz="867.53823085" i="2835.86" sn="14.9892" a="180.397" fwhm="0.0658944" res="13165.6" algo="Sum"/><pk mz="867.58891265" i="1843.27" sn="9.74477" a="97.1297" fwhm="0.0606307" res="14309.4" algo="Sum"/><pk mz="867.68489822" i="1231.14" sn="6.51097" a="88.3374" fwhm="0.0792887" res="10943.4" algo="Sum"/><pk mz="868.53818255" i="3664.58" sn="19.4531" a="234.832" fwhm="0.0648575" res="13391.5" algo="Sum"/><pk mz="868.59909649" i="1663.01" sn="8.82989" a="81.4977" fwhm="0.0598363" res="14516.3" algo="Sum"/><pk mz="868.66846263" i="1152.37" sn="6.12026" a="81.2701" fwhm="0.0916861" res="9474.38" algo="Sum"/><pk mz="869.53962145" i="1888.7" sn="10.0744" a="142.089" fwhm="0.0697967" res="12458.2" algo="Sum"/><pk mz="869.60859589" i="1134.77" sn="6.05439" a="58.3538" fwhm="0.0697797" res="12462.2" algo="Sum"/><pk mz="869.68887612" i="1059.48" sn="5.65385" a="75.7178" fwhm="0.0936013" res="9291.42" algo="Sum"/><pk mz="870.54323534" i="3628.12" sn="19.457" a="260.872" fwhm="0.0698363" res="12465.5" algo="Sum"/><pk mz="870.62640041" i="1740.84" sn="9.33765" a="99.2235" fwhm="0.0688294" res="12649" algo="Sum"/><pk mz="871.54899886" i="1999.93" sn="10.7738" a="155.259" fwhm="0.0938148" res="9290.1" algo="Sum"/><pk mz="871.62745569" i="1440.1" sn="7.75952" a="86.1259" fwhm="0.0612232" res="14236.9" algo="Sum"/><pk mz="871.69157968" i="817.433" sn="4.4051" a="46.4368" fwhm="0.0764281" res="11405.4" algo="Sum"/><pk mz="872.55302826" i="9004.27" sn="48.7994" a="610.107" fwhm="0.0615924" res="14166.6" algo="Sum"/><pk mz="872.64408290" i="2257.87" sn="12.2391" a="130.401" fwhm="0.0611404" res="14272.8" algo="Sum"/><pk mz="872.71445489" i="669.489" sn="3.62912" a="27.5845" fwhm="0.0430191" res="20286.7" algo="Sum"/><pk mz="873.55601300" i="4953.14" sn="26.9352" a="349.112" fwhm="0.0649442" res="13450.9" algo="Sum"/><pk mz="873.64754574" i="1536.02" sn="8.35289" a="77.5503" fwhm="0.0566188" res="15430.4" algo="Sum"/><pk mz="874.55853651" i="5549.55" sn="30.259" a="389.536" fwhm="0.0624025" res="14014.8" algo="Sum"/><pk mz="874.65780977" i="1862" sn="10.1527" a="106.036" fwhm="0.0669289" res="13068.5" algo="Sum"/><pk mz="874.72508566" i="1107.92" sn="6.04102" a="67.305" fwhm="0.0593941" res="14727.5" algo="Sum"/><pk mz="875.56227266" i="2717.55" sn="14.8571" a="168.461" fwhm="0.0688872" res="12710.1" algo="Sum"/><pk mz="875.66588666" i="1151.27" sn="6.29411" a="60.279" fwhm="0.0700221" res="12505.6" algo="Sum"/><pk mz="875.71459624" i="939.365" sn="5.13559" a="45.5125" fwhm="0.0561193" res="15604.5" algo="Sum"/><pk mz="876.56497219" i="5210.12" sn="28.5746" a="333.482" fwhm="0.0674838" res="12989.3" algo="Sum"/><pk mz="876.67759038" i="1919.96" sn="10.5301" a="102.694" fwhm="0.0693579" res="12639.9" algo="Sum"/><pk mz="877.56909058" i="2802.33" sn="15.411" a="144.497" fwhm="0.064058" res="13699.6" algo="Sum"/><pk mz="877.68727524" i="1363.64" sn="7.50123" a="41.6512" fwhm="0.0449021" res="19546.7" algo="Sum"/><pk mz="877.71538872" i="1509.19" sn="8.30239" a="91.5254" fwhm="0.0627226" res="13993.6" algo="Sum"/><pk mz="878.55267412" i="2410.7" sn="13.2911" a="212.204" fwhm="0.0703526" res="12487.8" algo="Sum"/><pk mz="878.69857050" i="2077.73" sn="11.4588" a="144.673" fwhm="0.0698163" res="12585.9" algo="Sum"/><pk mz="879.55548043" i="1409.78" sn="7.78947" a="67.5039" fwhm="0.0643288" res="13672.8" algo="Sum"/><pk mz="879.73309172" i="2026.12" sn="11.2015" a="111.533" fwhm="0.0579747" res="15174.4" algo="Sum"/><pk mz="880.55806823" i="2151.79" sn="11.9152" a="191.768" fwhm="0.0932922" res="9438.71" algo="Sum"/><pk mz="880.73702022" i="1341.35" sn="7.43204" a="68.4652" fwhm="0.0539107" res="16337" algo="Sum"/><pk mz="881.50709582" i="939.346" sn="5.21586" a="47.9485" fwhm="0.0459368" res="19189.5" algo="Sum"/><pk mz="881.57022033" i="1414.85" sn="7.85793" a="100.315" fwhm="0.0967528" res="9111.58" algo="Sum"/><pk mz="881.67346512" i="922.832" sn="5.12727" a="48.4966" fwhm="0.0699194" res="12609.9" algo="Sum"/><pk mz="881.75008032" i="1388.47" sn="7.71665" a="85.1929" fwhm="0.0591539" res="14906" algo="Sum"/><pk mz="882.51739894" i="1475.73" sn="8.22974" a="81.6003" fwhm="0.0703231" res="12549.5" algo="Sum"/><pk mz="882.58456174" i="1772.73" sn="9.88845" a="151.581" fwhm="0.0889279" res="9924.72" algo="Sum"/><pk mz="882.66762547" i="851.107" sn="4.74905" a="44.2134" fwhm="0.0439486" res="20084.1" algo="Sum"/><pk mz="882.75455107" i="887.475" sn="4.95359" a="60.9996" fwhm="0.0730647" res="12081.8" algo="Sum"/><pk mz="883.52120879" i="920.273" sn="5.14635" a="43.1299" fwhm="0.0536621" res="16464.5" algo="Sum"/><pk mz="883.54383615" i="914.633" sn="5.11527" a="21.1229" fwhm="0.0234453" res="37685.4" algo="Sum"/><pk mz="883.58330333" i="1182.39" sn="6.61376" a="54.0992" fwhm="0.0582409" res="15171.2" algo="Sum"/><pk mz="883.64888356" i="745.871" sn="4.17313" a="4.20371" fwhm="0.011782" res="75000" algo="Sum"/><pk mz="883.68926323" i="887.446" sn="4.96591" a="63.2451" fwhm="0.093815" res="9419.49" algo="Sum"/><pk mz="883.75034312" i="582.71" sn="3.26108" a="36.4147" fwhm="0.0490274" res="18025.7" algo="Sum"/><pk mz="884.52198122" i="1470.15" sn="8.24994" a="84.9923" fwhm="0.0720444" res="12277.5" algo="Sum"/><pk mz="884.59878512" i="1725.92" sn="9.68788" a="160.153" fwhm="0.0862104" res="10260.9" algo="Sum"/><pk mz="884.69129057" i="794.988" sn="4.46359" a="29.0942" fwhm="0.0527864" res="16759.8" algo="Sum"/><pk mz="885.54903138" i="1120.78" sn="6.31313" a="48.9734" fwhm="0.0586799" res="15091.2" algo="Sum"/><pk mz="885.60099297" i="1070.6" sn="6.03131" a="79.3986" fwhm="0.0713062" res="12419.7" algo="Sum"/><pk mz="885.68843820" i="656.032" sn="3.6963" a="27.9745" fwhm="0.0586845" res="15092.4" algo="Sum"/><pk mz="886.51083113" i="2487.58" sn="14.0641" a="148.817" fwhm="0.0670996" res="13211.9" algo="Sum"/><pk mz="886.62041639" i="1247.74" sn="7.05639" a="81.9872" fwhm="0.0854137" res="10380.3" algo="Sum"/><pk mz="886.708743
[truncated: 29,593 more chars]
