# Supplementary material for: Diagnosing Impaired Glucose Tolerance Using Direct Infusion Mass Spectrometry of Blood Plasma
Source: PLoS One. 2014 Sep 9;9(9):e105343. doi: 10.1371/journal.pone.0105343 (PMC4159123; doi:10.1371/journal.pone.0105343)
Supplement: Supporting Information S1 — Mass spectra of blood plasma metabolites obtained by direct infusion mass spectrometry (DIMS) of blood plasma samples from control subjects (n = 30) and patients with impaired glucose tolerance (n = 20). (ZIP) [file pone.0105343.s002.zip › Mass spectra/Sample 50.xml]

<root><fileinfo appname="Bruker Compass DataAnalysis" appversion="4.1.335.0" date="2014-06-18T11:41:14" type="DataAnalysisResults" typeversion="1.1" subtype="MS Spectrum"/><generalinfo organisation="" user="111" hostname="TRIFONOVA-PC" os="Windows 7"/><analysis name="C:\Users\Trifonova\Desktop\Mass spectra\Diabetes\Plasma Sample 96 ST PM 06022013.d\analysis.baf"><info><DateTime>2013-02-06T17:21:18+04:00</DateTime><method>Tune_pos_Standard.m</method><sample><![CDATA[Plasma Sample 96 ST PM 06022013]]></sample><comment><![CDATA[Sample 96. Diabetes. Human blood plasma after protein precipitation 50 fold in MeoH with 0.1% FA
]]></comment><operator>BDAL@DE</operator><instrument>maXis impact</instrument><instrument_serial_number>282001.00069</instrument_serial_number></info><DataAnalysis version="DataAnalysis 4.1.335.0" DataAnalysisResults=""><DataAnalysis_processing_parameters><find_compounds_chromatogram detect_version="3" detect_areamode="1" detect_areathresholdabs="0" detect_areathresholdrel="0" detect_intensitymode="1" detect_intensitythresholdabs="3000" detect_intensitythresholdrel="3" detect_sensitivity="0.333333" detect_skimratio="0" detect_smoothingwidth="3" detect_averageno="5" detect_averagemode="0" add_uv_or_ms_spectra="0" spectrum_load_mode="0" background_subtraction_mode="2" MS_peaksensmode2="1" MS_pc12="0.4" MS_pc22="4" MS_peaksens12="99" MS_peaksens22="99" MS_areamode2="2" MS_areathresholdabs2="1000" MS_areathresholdrel2="10" MS_intensitymode2="0" MS_intensitythresholdabs2="1000" MS_intensitythresholdrel2="10" MS_basesmoothmode2="1" MS_basesmoothpts2="8" MS_basesmoothmin2="12" MS_basesmoothforce2="0.1" MS_startendslope2="10" MS_valleyfilterused2="1" MS_valleyfilter2="10" MS_noisecorr2="0" UV_peaksensmode2="1" UV_pc12="0.4" UV_pc22="4" UV_peaksens12="99.9" UV_peaksens22="100" UV_areamode2="0" UV_areathresholdabs2="5" UV_areathresholdrel2="1" UV_intensitymode2="1" UV_intensitythresholdabs2="1" UV_intensitythresholdrel2="0.01" UV_basesmoothmode2="1" UV_basesmoothpts2="8" UV_basesmoothmin2="12" UV_basesmoothforce2="1" UV_startendslope2="10" UV_valleyfilterused2="1" UV_valleyfilter2="10" UV_noisecorr2="0" detect_delcmpdsinrng="1"/><auto_ms_n use_retention_time_window="0" retention_time_window="1" rt_unit="min" minimum_intensity_positive="1000" minimum_intensity_negative="1000" create_max_number_compounds="100000" spectrum_load_mode="0" background_type="0" create_auto_ms_n_traces="0" create_detailed_traces="0" merge_positive_negative_compounds="0" detect_delcmpdsinrng="1" detect_keep_cmpds_detectedneutralloss="0" add_uv_spectra="0" create_individual_MSMS_cmpds="0" advanced_precursor_determination="0"/><dissect_params dissect_addsmoothing="0" dissect_allow_wider_peaks="0" dissect_resolving_power="1" dissect_deletepeaksinrange="1" dissect_fullrange="1" dissect_cutoff="0.1" dissect_sensitivity="0.333333" dissect_maxoverlap="5" dissect_smoothwidth="1" spectrum_load_mode="0" add_uv_spectra="0"/><find_all_compounds min_time_points="20" min_correlation="0.7" background_type="0" load_spec_type="2" additional_smoothing="1" proteomics="1" chrom_sn_threshold="3" chrom_smoothingwidth="10" detect_delcmpdsinrng="1" add_MSMS_spectra="1"/><ms_peak_finder ms_peak_finder_type="3" ms_manually_use_peak_finder="1"><ms_peak_finder_apex minimum_intensity="100" peak_width="0.05" relative_threshold_base_peak="0.1" signal_to_noise="10"/><ms_peak_finder_centroid peak_width="1" signal_to_noise="1" relative_threshold_base_peak="2" minimum_intensity="100" centroid_percentage="80"/><ms_peak_finder_snap minimum_intensity="0" relative_threshold_base_peak="0" signal_to_noise="2" maximum_charge="12" quality_factor_threshold="0.9" number_of_patterns="500000" building_block_1="C 4.9384 N 1.3577 O 1.4773 S 0.0417 H 7.7583" building_block_2="" use_snap_2="1" add_detailed_results="0"/><ms_peak_finder_sumpeak minimum_intensity="100" peak_width="5" use_datapoints="1" sum_width="2" relative_threshold_base_peak="0.1" signal_to_noise="1" baseline_type="1" baseline_flatness="1" same_sumwidth_as_acquisition="1" use_resolution="0" res="10000" instrument_sum_width="2" use_sum_of_intensities="0"/><ms_peak_finder_ftms signal_to_noise="4" relative_threshold_base_peak="0.01" minimum_intensity="100" centroid_percentage="80" use_centroid="0"/></ms_peak_finder><deconvolution clear_prev_results="1" create_neutral_spectrum="0" incl_shifted_spectra="0" ret_residuals="0" incl_comp_details="0" show_comp_details="0" substance_class="1" extend_evelope="0" extend_before="1" extend_after="1" auto_apply="0"><deconvolution_detailed perf_deconv="1" rel_isotop_deconv="0" resolve_isotop="1" exclude_itraq_ions="1" abund_cutoff="2" envelope_cutoff="75" high_mass="4000" low_mass="250" mw_agreement="0" maximum_charge="10" max_charge_isotop="5" min_charge="1" min_peaks="3" precursor_deconv="0" max_components="10" adduct_ion_name="+H" adduct_ion_mass="1.00728" apply_min_max_mass_boundaries="0"/><deconvolution_detailed perf_deconv="1" rel_isotop_deconv="0" resolve_isotop="1" exclude_itraq_ions="1" abund_cutoff="2" envelope_cutoff="75" high_mass="3000" low_mass="100" mw_agreement="5" maximum_charge="3" max_charge_isotop="0" min_charge="1" min_peaks="3" precursor_deconv="0" max_components="10" adduct_ion_name="+H" adduct_ion_mass="1.00728" apply_min_max_mass_boundaries="0"/><deconvolution_detailed perf_deconv="1" rel_isotop_deconv="0" resolve_isotop="1" exclude_itraq_ions="1" abund_cutoff="0.5" envelope_cutoff="75" high_mass="2000" low_mass="50" mw_agreement="5" maximum_charge="3" max_charge_isotop="4" min_charge="1" min_peaks="3" precursor_deconv="0" max_components="10" adduct_ion_name="+H" adduct_ion_mass="1.00728" apply_min_max_mass_boundaries="0"/><deconvolution_detailed perf_deconv="1" rel_isotop_deconv="1" resolve_isotop="0" exclude_itraq_ions="0" abund_cutoff="10" envelope_cutoff="75" high_mass="100000" low_mass="5000" mw_agreement="5" maximum_charge="100" max_charge_isotop="0" min_charge="1" min_peaks="3" precursor_deconv="0" max_components="10" adduct_ion_name="+H" adduct_ion_mass="1.00728" apply_min_max_mass_boundaries="1"/><max_entropy_deconvolution adduct_ion_name="-H" adduct_ion_mass="-1.00783" low_mass="5000" high_mass="100000" spacint_out="0" resolving_power="10000" peak_width="0.3" width="1" maxentx="0"/></deconvolution><mascot_export globalchargelimit_apply="1" globalchargelimit="1+, 2+ and 3+" prefer_fullscan_deconvolution_results="1" deconvolution_export_type="2" msmssignals="50" threshold="100" mssignals_deconv="2" mssignals_non_deconv="20" normalize_msms="0" single_charged="0"/><process_parameters baseline_flatness="0.8" baseline_addchild="1" baseline_disableoriginal="0" baseline_usesamecolor="1" smoothing_algorithm="1" smoothing_width="0.2" smoothing_cycles="1" smoothing_addchild="1" smoothing_disableoriginal="0" smoothing_usesamecolor="1"/><process_parameters baseline_flatness="0.8" baseline_addchild="1" baseline_disableoriginal="0" baseline_usesamecolor="1" smoothing_algorithm="1" smoothing_width="0.2" smoothing_cycles="1" smoothing_addchild="1" smoothing_disableoriginal="0" smoothing_usesamecolor="1"/><display_params mass_precision="4" time_precision="1" structure_size="30" chrom_peak_label="Index"/><calibration_params calibration_range="0.05" calibration_listname="Samples Recalibration Diabetes" calibration_listgroupname="ESI" calibration_fit_mode="2" calibration_intensitythreshold="1000"/><calibration_params calibration_range="0.05" calibration_listname="Lockmass 1222" calibration_listgroupname="ESI" calibration_intensitythreshold="1000" calibration_lockmassmode="0"/><library_search_params del_prev_res="1"><library_search_basic_params accept_score="50" allowmasses_above="0" allowmasses_below="0" desired_score="900" increasedepth="0" maxnr_spectra="10" match_all="0" sort_by="1" include_precursor_spectra="1" skip_low_frgamnet_spectra="1" min_effective_score="500" minmatch_score="250" min_score="400"/><library_search_basic_params add_int_range="5" extended="1" locnorm="0" root="0" hwfstp="50" hwscdp="7" intrangefac="1.9" locnormeqfac="1" locnormfac="2" locnormwin="25" masdisint="20" minsrcint="100" minspepresrc="15" threshfstp="40" maskadducts="0" maskprecursor="0"/><library_search_libraries_params add_unid="0" srcparallel="0" libraries="" librariey_unidentified=""/><library_search_match_params chrgdeconv="0" collenerg="0" fragampl="1" instrtp="2" ionmeth="1" isolwidth="0" msmsstg="2" ms_vs_msms="4" pkwidth="0" polarity="4" psd="0" precion="0" prodion="0" rgtgaspress="0" rgtion="0" refl="0" trgtgas="0" trgtgaspress="0" trapdrv="1"/><library_search_basic_params add_confirm_mode="0"/><library_search_basic_params accepted_deviation="1" apply_rt_match="0" match_columnname="1" max_deviation="5"/></library_search_params><masslist_layout layout_columntypes="1 2 6 5 3 11 4 " layout_columnwidth="30 60 45 54 45 36 48 "/><cmpdlist_layout layout_columntypes="14 20 1 23 12 26 31 6 52 " layout_columnwidth="23 55 49 60 50 37 272 61 0 "/><cmpdlist_layout layout_columntypes="24 1 2 3 5 18 18 40 7 9 8 " layout_columnwidth="-1 -1 -1 -1 -1 -1 -1 -1 -1 -1 -1 "/><cmpdlist_layout layout_columntypes="6 0 5 3 4 2 12 14 10 11 " layout_columnwidth="-1 -1 -1 -1 -1 -1 -1 -1 -1 -1 "/><cmpdlist_layout layout_columntypes="15 14 6 5 43 11 1 2 17 7 8 9 10 4 3 39 40 41 42 16 18 19 25 20 21 22 23 24 31 26 27 28 29 30 37 32 33 34 35 36 " layout_columnwidth="-1 -1 -1 -1 -1 -1 -1 -1 -1 -1 -1 -1 -1 -1 -1 -1 -1 -1 -1 -1 -1 -1 -1 -1 -1 -1 -1 -1 -1 -1 -1 -1 -1 -1 -1 -1 -1 -1 -1 -1 "/><exclusion_masses/><xml_export_parameters export_detailed_information="0" export_peptide_database_query_information="1"/><smf1D_params max_nr_formulae="500" z="1" rdb_min="0" rdb_max="80" tolerance_ppm="5" tolerance_abs="2" tolerance_ppm_MSn="5" tolerance_abs_MSn="2" use_rel_tolerance="1" use_rel_tolerance_MSn="0" lower_bound_formula="" upper_bound_formula="" electron_configuration="2" electron_configuration_MSn="0" sigma_limit="0.02" sigma_limit_MSn="0.05" HC_Ratio_min="0" HC_Ratio_max="3" filtering="1" patternsearch="0" validate_formulae="1" filter_by_elementratio="1" estimate_carbon_count="1" relative_threshold_base_peak="10" delete_previous_results="1" filter_criteriy="0" adducts_positive_mode="'M+H' " adducts_negative_mode="'M-H' " collect_adducts="0"/><smf3D_params tolerance_neutralloss="2" intensitythresholdabs2="100" intensity_threshold_abs_msms="100" auto_filter="0" nr_explained_peaks="5" highlight_unexplained_peaks="0"/><uv_parameters rt_offset="0"/><target_screening delta_rt="1.5" threshold_sigma="0.05" detection_tolerance="5" identification_tolerance="5" use_tolerance_ppm="0" compound_database="C:\BDALSystemData\BuildingBlocks\TargetScreeningDataBase.csv" use_sampleinfo_xml="0" rt_range_start="0" rt_range_end="0" additional_smoothing="0" create_chromatogram_time_slices="1" rt_window_halfwidth="45" enable_BPC="1" evaluate_qualifier_ions="1" qualifier_ion_intensity_threshold="0" group_id="':' " lc_method_id=":" ms_method_id=":" matrix_id=":" useDB="0" sortanalytes="4"/><automatic_calibration automatic_calibration="0/0" automatic_calibration_use_spectrum_type="0/0" automatic_calibration_retain_data="0/0" automatic_calibration_perform_lockmass="0/0"/><target_screening_scoring threshold1_qualityfactor="0.05" threshold1_massaccuracy="10" threshold1_retentiontime="20" threshold2_retentiontime="40" use_tolerance_ppm="0"/></DataAnalysis_processing_parameters><ms_spectrum info="+MS, 0.2-0.7min #12-41" msmsinfo="All MS" polarity="+" scanmode="fullscan" seq_nr_start="12" seq_nr_end="41" spec_index="0" spec_nrs="12/13/14/15/16/17/18/19/20/21/22/23/24/25/26/27/28/29/30/31/32/33/34/35/36/37/38/39/40/41" rt="0.447517" rt_unit="min"><ms_peaks><pk mz="80.94785174" i="2147.08" sn="474.839" a="12.9594" fwhm="0.00527568" res="15343.6" algo="Sum"/><pk mz="82.94487168" i="1884" sn="416.153" a="11.2505" fwhm="0.00540608" res="15342.9" algo="Sum"/><pk mz="83.06044698" i="966.525" sn="213.479" a="5.4418" fwhm="0.00468369" res="17734" algo="Sum"/><pk mz="84.04439125" i="2492.46" sn="550.295" a="15.3783" fwhm="0.00563331" res="14919.2" algo="Sum"/><pk mz="84.08074691" i="1593.48" sn="351.8" a="9.76798" fwhm="0.0054907" res="15313.3" algo="Sum"/><pk mz="84.95949689" i="1268.75" sn="279.419" a="7.06021" fwhm="0.00503318" res="16879.9" algo="Sum"/><pk mz="85.02827469" i="1182.48" sn="260.463" a="7.19121" fwhm="0.00539191" res="15769.6" algo="Sum"/><pk mz="86.09631962" i="7619.69" sn="1676.76" a="45.2983" fwhm="0.00535301" res="16083.7" algo="Sum"/><pk mz="90.97648494" i="21434.1" sn="4671.09" a="131.104" fwhm="0.0054013" res="16843.4" algo="Sum"/><pk mz="91.05436754" i="1057.84" sn="230.522" a="6.37297" fwhm="0.00559709" res="16268.2" algo="Sum"/><pk mz="93.05725133" i="4471.69" sn="969.537" a="29.4861" fwhm="0.00564572" res="16482.8" algo="Sum"/><pk mz="94.06498235" i="9849.27" sn="2127.47" a="61.7034" fwhm="0.00574317" res="16378.6" algo="Sum"/><pk mz="95.06835081" i="684.202" sn="147.438" a="4.88251" fwhm="0.00662361" res="14353" algo="Sum"/><pk mz="96.07863340" i="956.861" sn="205.608" a="7.0756" fwhm="0.00640145" res="15008.9" algo="Sum"/><pk mz="96.92169810" i="44240.3" sn="9488.25" a="271.975" fwhm="0.00554613" res="17475.5" algo="Sum"/><pk mz="97.10141279" i="709.371" sn="152.08" a="4.55802" fwhm="0.00610938" res="15893.8" algo="Sum"/><pk mz="98.91887760" i="19356" sn="4110.39" a="122.682" fwhm="0.00578937" res="17086.3" algo="Sum"/><pk mz="98.99540798" i="1351.76" sn="286.965" a="8.70841" fwhm="0.00566051" res="17488.8" algo="Sum"/><pk mz="100.91687072" i="1200.74" sn="252.673" a="8.02413" fwhm="0.00623719" res="16179.9" algo="Sum"/><pk mz="101.07102956" i="842.446" sn="177.189" a="5.71605" fwhm="0.00609064" res="16594.5" algo="Sum"/><pk mz="102.05498629" i="4436.93" sn="930.073" a="28.1536" fwhm="0.00566721" res="18008" algo="Sum"/><pk mz="102.09123115" i="934.253" sn="195.783" a="6.2635" fwhm="0.00554264" res="18419.2" algo="Sum"/><pk mz="103.03889139" i="2258.42" sn="470.869" a="14.201" fwhm="0.00589534" res="17478" algo="Sum"/><pk mz="103.05448720" i="1860.44" sn="387.867" a="14.5812" fwhm="0.00725253" res="14209.4" algo="Sum"/><pk mz="104.05313937" i="1470.52" sn="304.742" a="11.7331" fwhm="0.00707502" res="14707.1" algo="Sum"/><pk mz="104.10699093" i="11186" sn="2317.15" a="75.6083" fwhm="0.00615106" res="16925.1" algo="Sum"/><pk mz="104.99231156" i="7175.03" sn="1479.6" a="48.1725" fwhm="0.00605996" res="17325.6" algo="Sum"/><pk mz="106.08631427" i="1958.73" sn="402.137" a="12.9541" fwhm="0.00617341" res="17184.4" algo="Sum"/><pk mz="106.95049706" i="13346.7" sn="2729.57" a="88.4562" fwhm="0.00617631" res="17316.2" algo="Sum"/><pk mz="107.04915942" i="1690.54" sn="345.784" a="11.2519" fwhm="0.00604377" res="17712.3" algo="Sum"/><pk mz="108.08079254" i="5728.11" sn="1166.13" a="40.0387" fwhm="0.00614632" res="17584.6" algo="Sum"/><pk mz="108.94881752" i="1117.75" sn="226.245" a="7.87111" fwhm="0.00622549" res="17500.4" algo="Sum"/><pk mz="109.10128075" i="696.608" sn="140.723" a="4.68288" fwhm="0.00612713" res="17806.3" algo="Sum"/><pk mz="110.00865726" i="10210.1" sn="2038.51" a="70.3581" fwhm="0.00635926" res="17299" algo="Sum"/><pk mz="110.07132628" i="3766.69" sn="751.703" a="26.0407" fwhm="0.00643526" res="17104.4" algo="Sum"/><pk mz="111.00973783" i="1570.51" sn="311.213" a="12.6435" fwhm="0.00714702" res="15532.3" algo="Sum"/><pk mz="111.11683589" i="1036.49" sn="205.053" a="7.41985" fwhm="0.00671394" res="16550.2" algo="Sum"/><pk mz="112.00633979" i="1527.12" sn="300.214" a="11.5765" fwhm="0.00641243" res="17467.1" algo="Sum"/><pk mz="112.89559841" i="88321.2" sn="17216.7" a="617.707" fwhm="0.00619591" res="18221" algo="Sum"/><pk mz="114.06610314" i="14567.7" sn="2815.7" a="108.972" fwhm="0.00667635" res="17085.1" algo="Sum"/><pk mz="114.09124708" i="5373.78" sn="1038.5" a="39.4177" fwhm="0.00657815" res="17344" algo="Sum"/><pk mz="114.89297904" i="41744.4" sn="7989.18" a="301.056" fwhm="0.00652312" res="17613.2" algo="Sum"/><pk mz="115.03707699" i="1008.23" sn="192.66" a="8.57367" fwhm="0.00791903" res="14526.7" algo="Sum"/><pk mz="115.06963081" i="787.328" sn="150.406" a="7.13632" fwhm="0.00730164" res="15759.4" algo="Sum"/><pk mz="116.05311985" i="690.443" sn="131.074" a="5.33123" fwhm="0.0071694" res="16187.3" algo="Sum"/><pk mz="116.07059482" i="42188.1" sn="8009" a="303.211" fwhm="0.00648552" res="17896.9" algo="Sum"/><pk mz="116.89090428" i="4918.64" sn="929.217" a="35.8585" fwhm="0.00672179" res="17389.8" algo="Sum"/><pk mz="116.99232819" i="1163.95" sn="219.643" a="8.42647" fwhm="0.00658039" res="17778.9" algo="Sum"/><pk mz="117.07381229" i="2474.04" sn="466.716" a="20.6059" fwhm="0.00746943" res="15673.7" algo="Sum"/><pk mz="118.06498567" i="1077.46" sn="201.259" a="9.32309" fwhm="0.00739081" res="15974.6" algo="Sum"/><pk mz="118.08625935" i="30777.9" sn="5747.44" a="219.896" fwhm="0.00658216" res="17940.3" algo="Sum"/><pk mz="119.04931249" i="1116.56" sn="206.953" a="7.98919" fwhm="0.00633012" res="18806.8" algo="Sum"/><pk mz="119.08910068" i="2034.05" sn="376.942" a="16.3437" fwhm="0.00703479" res="16928.6" algo="Sum"/><pk mz="120.00327068" i="2268.63" sn="415.02" a="17.9573" fwhm="0.00708693" res="16933" algo="Sum"/><pk mz="120.06559565" i="1027.29" sn="187.743" a="7.62978" fwhm="0.00729485" res="16459" algo="Sum"/><pk mz="120.08078818" i="28678.2" sn="5241.25" a="212.225" fwhm="0.0067463" res="17799.5" algo="Sum"/><pk mz="120.96639615" i="1678.95" sn="303.594" a="13.0752" fwhm="0.00714025" res="16941.5" algo="Sum"/><pk mz="121.08421089" i="2502.22" sn="451.383" a="19.9866" fwhm="0.00719238" res="16835.1" algo="Sum"/><pk mz="122.92455882" i="14634.1" sn="2575.89" a="105.29" fwhm="0.00666307" res="18448.6" algo="Sum"/><pk mz="123.04409170" i="1799.59" sn="316.25" a="14.2396" fwhm="0.00702962" res="17503.7" algo="Sum"/><pk mz="124.92287105" i="2078.03" sn="356.047" a="15.7762" fwhm="0.00687952" res="18158.7" algo="Sum"/><pk mz="125.02103984" i="1666.9" sn="285.301" a="13.8574" fwhm="0.00734034" res="17032.1" algo="Sum"/><pk mz="128.01934841" i="8263.63" sn="1352.05" a="69.012" fwhm="0.0072681" res="17613.9" algo="Sum"/><pk mz="128.06858659" i="2867.26" sn="468.696" a="23.9966" fwhm="0.0075655" res="16928" algo="Sum"/><pk mz="129.02060381" i="1359.63" sn="219.11" a="13.5333" fwhm="0.00882036" res="14627.6" algo="Sum"/><pk mz="129.06609249" i="6724.93" sn="1083.74" a="55.8703" fwhm="0.00745095" res="17322.1" algo="Sum"/><pk mz="129.10242393" i="786.742" sn="126.785" a="7.2955" fwhm="0.0073568" res="17548.7" algo="Sum"/><pk mz="130.01733015" i="1172.71" sn="186.946" a="11.1526" fwhm="0.00855065" res="15205.6" algo="Sum"/><pk mz="130.05008851" i="21188.2" sn="3377.68" a="164.351" fwhm="0.00722539" res="17999" algo="Sum"/><pk mz="130.08648241" i="8480.09" sn="1351.63" a="74.2324" fwhm="0.00742639" res="17516.8" algo="Sum"/><pk mz="130.15923226" i="5381.82" sn="857.378" a="46.8522" fwhm="0.0079346" res="16404" algo="Sum"/><pk mz="131.05173770" i="1802.15" sn="281.568" a="21.3547" fwhm="0.00973643" res="13459.9" algo="Sum"/><pk mz="132.06630171" i="1178.04" sn="179.68" a="9.50128" fwhm="0.00789008" res="16738.3" algo="Sum"/><pk mz="132.07809709" i="2342.46" sn="357.203" a="22.1428" fwhm="0.00857997" res="15393.8" algo="Sum"/><pk mz="132.10215547" i="9462.54" sn="1441.8" a="74.8513" fwhm="0.00728478" res="18134" algo="Sum"/><pk mz="133.03223698" i="1483.25" sn="221.743" a="14.3827" fwhm="0.00838393" res="15867.5" algo="Sum"/><pk mz="133.10038968" i="994.428" sn="148.496" a="14.8115" fwhm="0.0142296" res="9353.8" algo="Sum"/><pk mz="134.01916495" i="1640.26" sn="241.466" a="15.9816" fwhm="0.00776461" res="17260.3" algo="Sum"/><pk mz="135.00310192" i="32217.9" sn="4664.92" a="267.602" fwhm="0.00745952" res="18098.1" algo="Sum"/><pk mz="135.11718112" i="741.031" sn="107.293" a="6.63807" fwhm="0.00818285" res="16512.2" algo="Sum"/><pk mz="135.97747915" i="989.406" sn="141.817" a="8.81133" fwhm="0.00806866" res="16852.6" algo="Sum"/><pk mz="136.00649717" i="1186.88" sn="170.123" a="10.2719" fwhm="0.0082239" res="16538" algo="Sum"/><pk mz="136.02188842" i="2242.54" sn="321.439" a="18.8522" fwhm="0.00774859" res="17554.4" algo="Sum"/><pk mz="136.04840243" i="7100.19" sn="1017.69" a="59.4196" fwhm="0.00761372" res="17868.9" algo="Sum"/><pk mz="136.07518225" i="9248.9" sn="1325.59" a="82.4925" fwhm="0.0080672" res="16867.7" algo="Sum"/><pk mz="137.05989598" i="2175.67" sn="307.294" a="24.9341" fwhm="0.00843811" res="16243" algo="Sum"/><pk mz="137.07784693" i="899.256" sn="126.959" a="9.31129" fwhm="0.0122515" res="11188.7" algo="Sum"/><pk mz="138.05293270" i="2354.28" sn="328.036" a="22.8442" fwhm="0.00802984" res="17192.5" algo="Sum"/><pk mz="138.90681260" i="2560.08" sn="352.772" a="22.7762" fwhm="0.0080224" res="17314.9" algo="Sum"/><pk mz="139.91507547" i="934.485" sn="127.142" a="8.08711" fwhm="0.00771997" res="18123.8" algo="Sum"/><pk mz="140.06853519" i="14439.4" sn="1956.26" a="124.84" fwhm="0.00781403" res="17925.3" algo="Sum"/><pk mz="140.90385113" i="1653.1" sn="221.372" a="15.2753" fwhm="0.00845615" res="16662.9" algo="Sum"/><pk mz="141.07122632" i="896.414" sn="120.01" a="9.68429" fwhm="0.0091798" res="15367.6" algo="Sum"/><pk mz="143.08175027" i="1152.41" sn="150.234" a="11.3721" fwhm="0.00916965" res="15603.8" algo="Sum"/><pk mz="144.06419455" i="756.813" sn="96.8238" a="6.68576" fwhm="0.00864965" res="16655.5" algo="Sum"/><pk mz="144.08125939" i="1270.68" sn="162.498" a="12.1363" fwhm="0.00850257" res="16945.6" algo="Sum"/><pk mz="144.10226967" i="807.374" sn="103.217" a="7.41359" fwhm="0.0071262" res="20221.5" algo="Sum"/><pk mz="145.04933366" i="2333.06" sn="292.622" a="22.5458" fwhm="0.00833147" res="17409.8" algo="Sum"/><pk mz="146.02973972" i="1752.79" sn="216.067" a="16.6406" fwhm="0.00857149" res="17036.7" algo="Sum"/><pk mz="146.06029063" i="3740.68" sn="461.087" a="35.3558" fwhm="0.00817728" res="17861.7" algo="Sum"/><pk mz="146.11786150" i="1787.62" sn="220.295" a="16.1" fwhm="0.00809291" res="18055" algo="Sum"/><pk mz="147.04467277" i="912.966" sn="110.756" a="9.69219" fwhm="0.00941265" res="15622" algo="Sum"/><pk mz="147.07679675" i="4877.03" sn="591.654" a="47.2176" fwhm="0.00865034" res="17002.4" algo="Sum"/><pk mz="147.11340733" i="3246.09" sn="393.798" a="33.9761" fwhm="0.00935434" res="15726.7" algo="Sum"/><pk mz="148.06078981" i="2859.12" sn="342.773" a="26.9667" fwhm="0.00820261" res="18050.5" algo="Sum"/><pk mz="148.93567688" i="1933.12" sn="228.224" a="18.0631" fwhm="0.00832407" res="17892.2" algo="Sum"/><pk mz="149.02296273" i="10004.8" sn="1179.98" a="107.024" fwhm="0.00954776" res="15608.2" algo="Sum"/><pk mz="149.06032767" i="1721.44" sn="202.908" a="16.4662" fwhm="0.00861612" res="17300.2" algo="Sum"/><pk mz="149.99316412" i="973.869" sn="112.954" a="9.16763" fwhm="0.00870003" res="17240.5" algo="Sum"/><pk mz="150.01437832" i="2476.17" sn="287.136" a="25.6026" fwhm="0.00902126" res="16629" algo="Sum"/><pk mz="150.02556530" i="1020.35" sn="118.313" a="7.18438" fwhm="0.00618511" res="24255.9" algo="Sum"/><pk mz="150.05901564" i="1253.34" sn="145.282" a="12.9089" fwhm="0.00963847" res="15568.8" algo="Sum"/><pk mz="150.11307205" i="740.325" sn="85.7758" a="7.19241" fwhm="0.0082291" res="18241.7" algo="Sum"/><pk mz="150.93246305" i="795.722" sn="91.5379" a="6.8735" fwhm="0.00753433" res="20032.6" algo="Sum"/><pk mz="150.97712140" i="15897.1" sn="1828.5" a="144.142" fwhm="0.00839885" res="17975.9" algo="Sum"/><pk mz="151.04801380" i="2137.26" sn="245.843" a="21.4684" fwhm="0.0087462" res="17270.1" algo="Sum"/><pk mz="151.98127043" i="698.929" sn="80.0417" a="7.7272" fwhm="0.00900895" res="16870" algo="Sum"/><pk mz="152.02264211" i="9026.03" sn="1033.66" a="103.441" fwhm="0.00954595" res="15925.4" algo="Sum"/><pk mz="152.97566459" i="1179.81" sn="134.119" a="12.338" fwhm="0.00913597" res="16744.3" algo="Sum"/><pk mz="154.02474507" i="1166.07" sn="131.885" a="16.0181" fwhm="0.0131193" res="11740.3" algo="Sum"/><pk mz="154.08452505" i="729.71" sn="82.5288" a="7.7161" fwhm="0.00906182" res="17003.7" algo="Sum"/><pk mz="154.88094215" i="1612.81" sn="181.124" a="15.4338" fwhm="0.00885887" res="17483.1" algo="Sum"/><pk mz="155.07988736" i="725.19" sn="81.3978" a="8.6699" fwhm="0.0108536" res="14288.3" algo="Sum"/><pk mz="156.04237130" i="6951.1" sn="764.079" a="67.4998" fwhm="0.00875167" res="17830" algo="Sum"/><pk mz="156.07708952" i="3696.67" sn="405.891" a="36.128" fwhm="0.00852592" res="18306.2" algo="Sum"/><pk mz="156.87811832" i="1122.63" sn="121.252" a="11.0042" fwhm="0.00933257" res="16809.7" algo="Sum"/><pk mz="157.08309921" i="3211.05" sn="345.589" a="40.0883" fwhm="0.0108395" res="14491.8" algo="Sum"/><pk mz="158.09304021" i="888.198" sn="93.8486" a="13.1755" fwhm="0.0116716" res="13545.1" algo="Sum"/><pk mz="158.96436458" i="20477.4" sn="2132.81" a="200.639" fwhm="0.00899722" res="17668.2" algo="Sum"/><pk mz="159.00836199" i="957.781" sn="99.6892" a="14.2531" fwhm="0.0123512" res="12873.9" algo="Sum"/><pk mz="159.04221329" i="4116.97" sn="428.475" a="42.4257" fwhm="0.009063" res="17548.5" algo="Sum"/><pk mz="159.07671139" i="2969.14" sn="309.015" a="33.7539" fwhm="0.00941821" res="16890.3" algo="Sum"/><pk mz="159.09155043" i="1053.97" sn="109.693" a="10.6069" fwhm="0.00925157" res="17196.2" algo="Sum"/><pk mz="160.03503962" i="2340.25" sn="240.842" a="25.8492" fwhm="0.00918056" res="17431.9" algo="Sum"/><pk mz="160.06079794" i="5277.07" sn="543.077" a="54.1641" fwhm="0.00889211" res="18000.3" algo="Sum"/><pk mz="160.13349343" i="1405.31" sn="144.623" a="14.6176" fwhm="0.00943525" res="16971.8" algo="Sum"/><pk mz="161.13153716" i="939.521" sn="95.602" a="11.104" fwhm="0.0106037" res="15195.8" algo="Sum"/><pk mz="162.05057365" i="2784.25" sn="278.636" a="31.3254" fwhm="0.00977419" res="16579.4" algo="Sum"/><pk mz="162.11285124" i="61209.4" sn="6117.81" a="591.321" fwhm="0.00872691" res="18576.2" algo="Sum"/><pk mz="163.11655992" i="4928.33" sn="484.538" a="59.0547" fwhm="0.0105926" res="15399.2" algo="Sum"/><pk mz="164.02981316" i="3056.82" sn="298.063" a="31.1604" fwhm="0.00927866" res="17678.2" algo="Sum"/><pk mz="164.12707994" i="715.12" sn="69.7116" a="7.73311" fwhm="0.0112577" res="14579.1" algo="Sum"/><pk mz="164.90947861" i="908.749" sn="88.209" a="8.92917" fwhm="0.00877754" res="18787.7" algo="Sum"/><pk mz="164.93027534" i="831.298" sn="80.6911" a="9.30479" fwhm="0.00959119" res="17196" algo="Sum"/><pk mz="164.99299586" i="970.132" sn="94.1645" a="10.3858" fwhm="0.0102555" res="16088.3" algo="Sum"/><pk mz="165.01380116" i="8156.95" sn="791.767" a="78.6392" fwhm="0.00888613" res="18569.8" algo="Sum"/><pk mz="165.05501313" i="5829.49" sn="565.848" a="59.9296" fwhm="0.00904011" res="18258.1" algo="Sum"/><pk mz="165.98817180" i="2020.41" sn="195.279" a="19.9432" fwhm="0.00896977" res="18505.3" algo="Sum"/><pk mz="166.02662290" i="2325.26" sn="224.751" a="26.1631" fwhm="0.00937519" res="17709.1" algo="Sum"/><pk mz="166.08657558" i="9219.59" sn="891.133" a="94.2816" fwhm="0.00944898" res="17577.2" algo="Sum"/><pk mz="166.95103359" i="5162.03" sn="496.257" a="52.7539" fwhm="0.00943415" res="17696.5" algo="Sum"/><pk mz="167.09032727" i="992.634" sn="95.4277" a="10.7233" fwhm="0.00942774" res="17723.3" algo="Sum"/><pk mz="168.94931869" i="823.382" sn="78.0011" a="8.17588" fwhm="0.00919654" res="18371" algo="Sum"/><pk mz="169.03617147" i="745.477" sn="70.4344" a="7.39772" fwhm="0.00955946" res="17682.6" algo="Sum"/><pk mz="169.05851878" i="3321.4" sn="313.606" a="36.7316" fwhm="0.00952986" res="17739.9" algo="Sum"/><pk mz="169.09497946" i="1270.26" sn="119.891" a="19.0189" fwhm="0.0109967" res="15376.9" algo="Sum"/><pk mz="169.98622425" i="1942.56" sn="180.065" a="19.1377" fwhm="0.00878323" res="19353.5" algo="Sum"/><pk mz="170.04227055" i="881.72" sn="81.6184" a="10.8309" fwhm="0.0111106" res="15304.4" algo="Sum"/><pk mz="170.05950669" i="891.378" sn="82.5116" a="9.82128" fwhm="0.00978685" res="17376.3" algo="Sum"/><pk mz="170.09464252" i="1086.55" sn="100.491" a="14.4663" fwhm="0.0107575" res="15811.8" algo="Sum"/><pk mz="170.85478907" i="1440.58" sn="131.871" a="15.4019" fwhm="0.00990897" res="17242.4" algo="Sum"/><pk mz="171.09951220" i="2162.5" sn="197.229" a="22.9683" fwhm="0.00958905" res="17843.2" algo="Sum"/><pk mz="172.09493840" i="1513.62" sn="136.392" a="19.7698" fwhm="0.0105044" res="16383.1" algo="Sum"/><pk mz="172.85203421" i="1295.45" sn="115.792" a="12.9979" fwhm="0.00912744" res="18937.6" algo="Sum"/><pk mz="172.98012875" i="1813.84" sn="161.997" a="19.0767" fwhm="0.00980784" res="17636.9" algo="Sum"/><pk mz="173.07896274" i="5127.84" sn="457.967" a="66.2186" fwhm="0.0097827" res="17692.4" algo="Sum"/><pk mz="174.01447281" i="850.618" sn="75.1173" a="9.24136" fwhm="0.00976793" res="17814.9" algo="Sum"/><pk mz="174.93835873" i="6803.24" sn="597.067" a="71.9842" fwhm="0.00964345" res="18140.6" algo="Sum"/><pk mz="175.03283675" i="7785.18" sn="683.244" a="86.9582" fwhm="0.00997275" res="17551.1" algo="Sum"/><pk mz="175.11925989" i="11813.3" sn="1034.66" a="123.732" fwhm="0.00946434" res="18503.1" algo="Sum"/><pk mz="176.00919242" i="973.685" sn="83.2685" a="10.5222" fwhm="0.00985674" res="17856.7" algo="Sum"/><pk mz="176.06636806" i="4964.97" sn="423.751" a="54.7785" fwhm="0.00980485" res="17957.1" algo="Sum"/><pk mz="176.12280351" i="1018.28" sn="86.7457" a="12.6991" fwhm="0.011085" res="15888.4" algo="Sum"/><pk mz="177.02543206" i="1410.1" sn="117.6" a="18.1163" fwhm="0.0104655" res="16915.2" algo="Sum"/><pk mz="177.06157737" i="2000.86" sn="166.749" a="27.591" fwhm="0.0113176" res="15644.8" algo="Sum"/><pk mz="178.02438572" i="1460.4" sn="120.048" a="16.8556" fwhm="0.0100023" res="17798.3" algo="Sum"/><pk mz="178.05967772" i="1015.72" sn="83.4944" a="12.6707" fwhm="0.0112797" res="15785.9" algo="Sum"/><pk mz="180.00382267" i="2110.45" sn="169.799" a="24.0531" fwhm="0.0105559" res="17052.5" algo="Sum"/><pk mz="180.98767640" i="1806.9" sn="142.778" a="18.316" fwhm="0.00898202" res="20150" algo="Sum"/><pk mz="181.08459478" i="1197.66" sn="94.634" a="16.4401" fwhm="0.0116628" res="15526.6" algo="Sum"/><pk mz="182.08165330" i="2993.59" sn="232.54" a="34.7749" fwhm="0.0101146" res="18001.9" algo="Sum"/><pk mz="184.07375714" i="1815.64" sn="133.534" a="20.2267" fwhm="0.00985787" res="18672.8" algo="Sum"/><pk mz="184.09491732" i="3794.69" sn="279.04" a="44.2642" fwhm="0.010402" res="17698.1" algo="Sum"/><pk mz="185.03291759" i="1545.66" sn="111.401" a="22.3609" fwhm="0.0126843" res="14587.6" algo="Sum"/><pk mz="185.11512197" i="33066.2" sn="2382.3" a="351.396" fwhm="0.00950688" res="19471.7" algo="Sum"/><pk mz="185.96025828" i="987.912" sn="70.5162" a="11.4157" fwhm="0.010666" res="17434.9" algo="Sum"/><pk mz="186.11835591" i="3040.73" sn="216.992" a="39.3515" fwhm="0.0112842" res="16493.7" algo="Sum"/><pk mz="187.05804882" i="6725.81" sn="473.364" a="79.5337" fwhm="0.0103167" res="18131.6" algo="Sum"/><pk mz="188.07083599" i="23918.2" sn="1663.15" a="268.238" fwhm="0.0100404" res="18731.4" algo="Sum"/><pk mz="189.01999133" i="1028.02" sn="70.4466" a="15.5717" fwhm="0.0138783" res="13619.8" algo="Sum"/><pk mz="189.07413024" i="4207.03" sn="288.126" a="51.559" fwhm="0.0115671" res="16345.9" algo="Sum"/><pk mz="190.91212223" i="2481.54" sn="161.174" a="27.7682" fwhm="0.0102055" res="18706.9" algo="Sum"/><pk mz="191.00898800" i="1287.04" sn="83.2316" a="16.8321" fwhm="0.0121416" res="15731.8" algo="Sum"/><pk mz="191.04053858" i="15701" sn="1014.15" a="181.474" fwhm="0.0103377" res="18480" algo="Sum"/><pk mz="191.07661692" i="3659.34" sn="236.047" a="49.4557" fwhm="0.01131" res="16894.4" algo="Sum"/><pk mz="192.02483945" i="2075.25" sn="131.213" a="23.6407" fwhm="0.011666" res="16460.2" algo="Sum"/><pk mz="192.04069266" i="2814.16" sn="177.933" a="37.2825" fwhm="0.0124342" res="15444.5" algo="Sum"/><pk mz="192.96225145" i="1080.41" sn="67.1365" a="12.7866" fwhm="0.0108052" res="17858.2" algo="Sum"/><pk mz="192.99997690" i="835.312" sn="51.905" a="11.4131" fwhm="0.0118877" res="16235.3" algo="Sum"/><pk mz="193.03622911" i="829.427" sn="51.5393" a="17.5874" fwhm="0.0168899" res="11429.1" algo="Sum"/><pk mz="195.09972356" i="728.025" sn="44.0578" a="10.5685" fwhm="0.0129345" res="15083.6" algo="Sum"/><pk mz="196.86528679" i="4018.75" sn="234.826" a="47.6314" fwhm="0.0103898" res="18947.9" algo="Sum"/><pk mz="197.07898458" i="1024.11" sn="59.3662" a="12.3624" fwhm="0.0111452" res="17682.9" algo="Sum"/><pk mz="197.10136061" i="1370.22" sn="79.3578" a="18.529" fwhm="0.013135" res="15005.8" algo="Sum"/><pk mz="198.08513242" i="1270.62" sn="71.8347" a="16.7193" fwhm="0.0108052" res="18332.4" algo="Sum"/><pk mz="198.86238501" i="3930.93" sn="219.403" a="45.5876" fwhm="0.0104832" res="18969.6" algo="Sum"/><pk mz="199.13080139" i="2047.49" sn="113.392" a="24.2632" fwhm="0.0107673" res="18494" algo="Sum"/><pk mz="200.04112910" i="1815.05" sn="99.334" a="21.1604" fwhm="0.0104755" res="19096" algo="Sum"/><pk mz="200.06894476" i="1768.7" sn="96.7972" a="21.8509" fwhm="0.0110467" res="18111.2" algo="Sum"/><pk mz="200.85939937" i="1292.26" sn="69.7067" a="14.8072" fwhm="0.0103635" res="19381.5" algo="Sum"/><pk mz="201.08837587" i="2007.46" sn="108.057" a="25.9779" fwhm="0.0114753" res="17523.6" algo="Sum"/><pk mz="201.18526468" i="841.172" sn="45.2757" a="11.2453" fwhm="0.0120789" res="16656" algo="Sum"/><pk mz="202.04772473" i="723.817" sn="38.5448" a="9.62312" fwhm="0.0152834" res="13220.1" algo="Sum"/><pk mz="202.99037896" i="1128" sn="59.206" a="14.4885" fwhm="0.0111969" res="18129.1" algo="Sum"/><pk mz="203.03211567" i="6152.52" sn="322.93" a="59.906" fwhm="0.00968531" res="20962.9" algo="Sum"/><pk mz="203.05319323" i="256815" sn="13479.6" a="2599.84" fwhm="0.00902327" res="22503.3" algo="Sum"/><pk mz="203.10197174" i="1009.83" sn="53.0035" a="15.5234" fwhm="0.0136094" res="14923.6" algo="Sum"/><pk mz="203.14999008" i="779.72" sn="40.8828" a="13.7318" fwhm="0.0141646" res="14342.1" algo="Sum"/><pk mz="204.05654959" i="16592.7" sn="851.728" a="213.58" fwhm="0.0113166" res="18031.7" algo="Sum"/><pk mz="204.12333731" i="17912.2" sn="917.561" a="216.602" fwhm="0.0112293" res="18177.7" algo="Sum"/><pk mz="205.05835972" i="3746.12" sn="187.284" a="74.3788" fwhm="0.0194494" res="10543.1" algo="Sum"/><pk mz="205.09655612" i="4048.69" sn="202.098" a="69.8374" fwhm="0.0158336" res="12953.2" algo="Sum"/><pk mz="205.12593740" i="2033.02" sn="101.429" a="28.7522" fwhm="0.0125665" res="16323.3" algo="Sum"/><pk mz="206.89412832" i="9826.2" sn="472.459" a="121.806" fwhm="0.011365" res="18204.5" algo="Sum"/><pk mz="206.98207605" i="688.226" sn="33.039" a="9.29789" fwhm="0.0117744" res="17578.9" algo="Sum"/><pk mz="207.01455044" i="8564.75" sn="411.151" a="103.826" fwhm="0.0107226" res="19306.4" algo="Sum"/><pk mz="207.05088189" i="1306.16" sn="62.7025" a="22.1763" fwhm="0.0134386" res="15407.2" algo="Sum"/><pk mz="207.10984871" i="1017.92" sn="48.8651" a="16.9267" fwhm="0.0125231" res="16538.2" algo="Sum"/><pk mz="208.01598492" i="756.156" sn="36.0345" a="12.2776" fwhm="0.014136" res="14715.4" algo="Sum"/><pk mz="208.89103686" i="6467.8" sn="303.878" a="78.4672" fwhm="0.0109591" res="19060.9" algo="Sum"/><pk mz="208.93580153" i="725.298" sn="34.077" a="9.80385" fwhm="0.0120426" res="17349.7" algo="Sum"/><pk mz="209.01328972" i="718.409" sn="33.7486" a="10.9501" fwhm="0.0125593" res="16642.2" algo="Sum"/><pk mz="209.11512530" i="844.191" sn="39.6556" a="11.8228" fwhm="0.0116976" res="17876.7" algo="Sum"/><pk mz="210.05067136" i="2393.12" sn="111.137" a="30.3098" fwhm="0.0114233" res="18387.9" algo="Sum"/><pk mz="210.88838826" i="978.576" sn="44.8923" a="12.9101" fwhm="0.0114253" res="18458" algo="Sum"/><pk mz="211.13048604" i="765.336" sn="35.0119" a="12.0057" fwhm="0.0125067" res="16881.4" algo="Sum"/><pk mz="212.83927566" i="2989.86" sn="131.811" a="36.8713" fwhm="0.0113789" res="18704.7" algo="Sum"/><pk mz="212.99979957" i="2942.35" sn="128.847" a="36.8018" fwhm="0.0108635" res="19607" algo="Sum"/><pk mz="213.07482406" i="838.301" sn="36.6383" a="13.8564" fwhm="0.0136135" res="15651.8" algo="Sum"/><pk mz="213.11015110" i="1044.58" sn="45.6306" a="15.9779" fwhm="0.0122201" res="17439.3" algo="Sum"/><pk mz="213.14630737" i="2214.74" sn="96.6193" a="29.1673" fwhm="0.0113097" res="18846.3" algo="Sum"/><pk mz="214.00633159" i="2194.73" sn="94.1109" a="30.0665" fwhm="0.0120369" res="17779.1" algo="Sum"/><pk mz="214.83644067" i="3043.52" sn="128.417" a="38.5319" fwhm="0.0115852" res="18544" algo="Sum"/><pk mz="215.01628681" i="2694.11" sn="113.532" a="36.4709" fwhm="0.0120381" res="17861.3" algo="Sum"/><pk mz="215.12592543" i="718.711" sn="30.2779" a="10.0443" fwhm="0.0130207" res="16521.9" algo="Sum"/><pk mz="216.01561691" i="1068.53" sn="44.6266" a="15.4454" fwhm="0.0124624" res="17333.3" algo="Sum"/><pk mz="216.83359093" i="1048.58" sn="43.1442" a="14.2129" fwhm="0.0120844" res="17943.3" algo="Sum"/><pk mz="216.92290681" i="33264.9" sn="1368.08" a="410.387" fwhm="0.0112426" res="19294.7" algo="Sum"/><pk mz="217.08201696" i="1399.51" sn="57.5507" a="23.2913" fwhm="0.0120657" res="17991.7" algo="Sum"/><pk mz="217.10517113" i="5417.2" sn="222.767" a="78.2939" fwhm="0.0120012" res="18090.3" algo="Sum"/><pk mz="217.92646988" i="790.314" sn="32.1204" a="10.623" fwhm="0.0120748" res="18048.1" algo="Sum"/><pk mz="218.13891737" i="952.631" sn="38.6882" a="13.7156" fwhm="0.0126731" res="17212.7" algo="Sum"/><pk mz="218.92001996" i="11017.5" sn="440.77" a="138.186" fwhm="0.011359" res="19272.8" algo="Sum"/><pk mz="219.02720598" i="352771" sn="14052.4" a="3594.42" fwhm="0.00912176" res="24011.5" algo="Sum"/><pk mz="219.08295215" i="2782.42" sn="110.6" a="45.6186" fwhm="0.013534" res="16187.6" algo="Sum"/><pk mz="220.03030345" i="22115.2" sn="861.532" a="287.728" fwhm="0.0117882" res="18665.3" algo="Sum"/><pk mz="220.06708015" i="1848.97" sn="71.9614" a="26.007" fwhm="0.0125836" res="17488.4" algo="Sum"/><pk mz="221.02572102" i="25225.8" sn="966.458" a="370.946" fwhm="0.0127296" res="17363.2" algo="Sum"/><pk mz="221.06333087" i="3106.54" sn="118.932" a="51.6984" fwhm="0.0128603" res="17189.6" algo="Sum"/><pk mz="221.11661565" i="905.657" sn="34.6338" a="12.7169" fwhm="0.0117221" res="18863.2" algo="Sum"/><pk mz="222.02927060" i="1884.73" sn="71.3458" a="29.6813" fwhm="0.0127565" res="17405.2" algo="Sum"/><pk mz="222.86796801" i="11479.3" sn="430.416" a="148.271" fwhm="0.0117436" res="18977.8" algo="Sum"/><pk mz="222.98834907" i="1141.27" sn="42.7748" a="15.5591" fwhm="0.0121573" res="18341.9" algo="Sum"/><pk mz="223.09490698" i="955.398" sn="35.8058" a="17.5534" fwhm="0.0136829" res="16304.6" algo="Sum"/><pk mz="224.02940775" i="792.468" sn="29.4105" a="10.8032" fwhm="0.0122664" res="18263.6" algo="Sum"/><pk mz="224.86518809" i="8762.95" sn="321.703" a="109.387" fwhm="0.0114596" res="19622.5" algo="Sum"/><pk mz="225.03475630" i="15503.5" sn="568.919" a="205.557" fwhm="0.0117588" res="19137.5" algo="Sum"/><pk mz="225.10959854" i="880.93" sn="32.329" a="14.4345" fwhm="0.0143007" res="15741.2" algo="Sum"/><pk mz="226.02658555" i="1259.14" sn="45.5109" a="12.0082" fwhm="0.00890637" res="25378.1" algo="Sum"/><pk mz="226.04387994" i="3036.36" sn="109.747" a="49.6373" fwhm="0.0146476" res="15432.2" algo="Sum"/><pk mz="226.86273185" i="1723.64" sn="61.3398" a="23.6301" fwhm="0.0124759" res="18184.1" algo="Sum"/><pk mz="226.95166914" i="35847.1" sn="1272.01" a="446.335" fwhm="0.0115016" res="19732.2" algo="Sum"/><pk mz="227.07943568" i="2530.08" sn="89.3595" a="42.6238" fwhm="0.0144788" res="15683.5" algo="Sum"/><pk mz="227.12558256" i="3253.98" sn="114.746" a="48.4488" fwhm="0.0124575" res="18232" algo="Sum"/><pk mz="227.95489116" i="1230.56" sn="42.5935" a="18.3059" fwhm="0.0132171" res="17246.9" algo="Sum"/><pk mz="228.81308223" i="1211.83" sn="41.3422" a="15.318" fwhm="0.0114215" res="20033.5" algo="Sum"/><pk mz="228.97331254" i="751.973" sn="25.5283" a="9.90941" fwhm="0.0120542" res="18995.3" algo="Sum"/><pk mz="229.15445433" i="2278.91" sn="77.1007" a="32.0232" fwhm="0.0143287" res="15992.7" algo="Sum"/><pk mz="229.98047019" i="1055.49" sn="35.2713" a="14.9299" fwhm="0.012272" res="18740.2" algo="Sum"/><pk mz="230.24864526" i="814.925" sn="27.2187" a="11.4978" fwhm="0.0120715" res="19073.8" algo="Sum"/><pk mz="230.81045399" i="1155.64" sn="38.1934" a="16.2477" fwhm="0.012795" res="18039.1" algo="Sum"/><pk mz="232.15450436" i="746.698" sn="24.3642" a="10.6809" fwhm="0.012228" res="18985.5" algo="Sum"/><pk mz="232.89677037" i="40276.5" sn="1300.27" a="526.063" fwhm="0.012021" res="19374.2" algo="Sum"/><pk mz="232.98663793" i="2953.88" sn="95.3568" a="33.4808" fwhm="0.0132123" res="17634.1" algo="Sum"/><pk mz="232.99997965" i="3133.58" sn="101.158" a="47.2678" fwhm="0.0166123" res="14025.8" algo="Sum"/><pk mz="233.07852912" i="1410.81" sn="45.5414" a="22.9868" fwhm="0.0125748" res="18535.3" algo="Sum"/><pk mz="233.11383054" i="936.094" sn="30.2174" a="13.3908" fwhm="0.0129056" res="18063" algo="Sum"/><pk mz="233.15101436" i="1381.95" sn="44.6097" a="20.7414" fwhm="0.0134526" res="17331.3" algo="Sum"/><pk mz="233.90054948" i="1028.94" sn="32.8673" a="14.8448" fwhm="0.0120453" res="19418.5" algo="Sum"/><pk mz="234.89407932" i="15891.1" sn="499.3" a="221.409" fwhm="0.0126622" res="18550.9" algo="Sum"/><pk mz="234.98187528" i="1771.63" sn="55.5919" a="27.1029" fwhm="0.0130682" res="17981.1" algo="Sum"/><pk mz="235.05687538" i="929.064" sn="29.0901" a="14.7782" fwhm="0.0138504" res="16971.1" algo="Sum"/><pk mz="235.09222068" i="1249.31" sn="39.09" a="21.7268" fwhm="0.0184835" res="12719" algo="Sum"/><pk mz="236.04085804" i="1020.66" sn="31.4881" a="18.1217" fwhm="0.0133651" res="17661" algo="Sum"/><pk mz="236.89240517" i="1068.45" sn="32.6103" a="18.0167" fwhm="0.0136069" res="17409.7" algo="Sum"/><pk mz="236.99825640" i="1269.71" sn="38.6676" a="20.1062" fwhm="0.0135402" res="17503.4" algo="Sum"/><pk mz="237.10964690" i="771.68" sn="23.4945" a="13.0558" fwhm="0.0155328" res="15265.1" algo="Sum"/><pk mz="237.14765605" i="1219.11" sn="37.1169" a="18.0452" fwhm="0.0133823" res="17721" algo="Sum"/><pk mz="238.84179570" i="6995.76" sn="211.118" a="95.7277" fwhm="0.0124434" res="19194.2" algo="Sum"/><pk mz="239.06423408" i="2233.23" sn="67.3382" a="30.1685" fwhm="0.0122944" res="19444.9" algo="Sum"/><pk mz="239.08904188" i="7367.32" sn="222.146" a="106.565" fwhm="0.0129946" res="18399.1" algo="Sum"/><pk mz="239.12686307" i="949.658" sn="28.6349" a="13.6102" fwhm="0.0184798" res="12939.9" algo="Sum"/><pk mz="239.13961879" i="847.69" sn="25.5602" a="11.4055" fwhm="0.0155272" res="15401.3" algo="Sum"/><pk mz="239.16202889" i="1901.13" sn="57.3245" a="28.4584" fwhm="0.0128378" res="18629.5" algo="Sum"/><pk mz="240.09331927" i="902.622" sn="27.0574" a="14.8039" fwhm="0.0141485" res="16969.5" algo="Sum"/><pk mz="240.23266762" i="733.19" sn="21.9693" a="10.0696" fwhm="0.0124212" res="19340.6" algo="Sum"/><pk mz="240.83903907" i="5619.79" sn="167.999" a="78.0177" fwhm="0.0126761" res="18999.5" algo="Sum"/><pk mz="240.96734229" i="3091.97" sn="92.3678" a="42.7507" fwhm="0.0127438" res="18908.6" algo="Sum"/><pk mz="241.00878999" i="3901.96" sn="116.565" a="51.9746" fwhm="0.0122556" res="19665.2" algo="Sum"/><pk mz="241.02854338" i="1579.07" sn="47.1722" a="23.8062" fwhm="0.0151533" res="15906" algo="Sum"/><pk mz="241.10475723" i="685.132" sn="20.4672" a="15.8923" fwhm="0.0175567" res="13732.9" algo="Sum"/><pk mz="241.15577272" i="1105.41" sn="33.0225" a="17.1028" fwhm="0.0172474" res="13982.1" algo="Sum"/><pk mz="242.01882340" i="1216.81" sn="35.9895" a="22.9144" fwhm="0.0151393" res="15986.1" algo="Sum"/><pk mz="242.83655559" i="1418.08" sn="41.3865" a="20.249" fwhm="0.0128739" res="18862.7" algo="Sum"/><pk mz="242.92548784" i="25196.3" sn="734.708" a="338.45" fwhm="0.0123008" res="19748.7" algo="Sum"/><pk mz="243.00998235" i="912.353" sn="26.557" a="18.6228" fwhm="0.0181104" res="13418.3" algo="Sum"/><pk mz="243.05252958" i="986.986" sn="28.7116" a="18.6749" fwhm="0.0166915" res="14561.5" algo="Sum"/><pk mz="243.09946440" i="4733.66" sn="137.536" a="76.0539" fwhm="0.0136585" res="17798.4" algo="Sum"/><pk mz="243.92898197" i="963.602" sn="27.5474" a="15.2051" fwhm="0.0138733" res="17582.6" algo="Sum"/><pk mz="244.10220463" i="850.479" sn="24.2414" a="13.7979" fwhm="0.0143604" res="16998.3" algo="Sum"/><pk mz="244.92440035" i="1899.46" sn="53.4949" a="29.5142" fwhm="0.0145498" res="16833.5" algo="Sum"/><pk mz="245.04674328" i="976.13" sn="27.3967" a="15.6654" fwhm="0.0147153" res="16652.5" algo="Sum"/><pk mz="245.07843540" i="2782.06" sn="78.0286" a="46.1846" fwhm="0.0133025" res="18423.5" algo="Sum"/><pk mz="247.09251295" i="1296.65" sn="35.5188" a="21.9251" fwhm="0.014007" res="17640.6" algo="Sum"/><pk mz="247.13049066" i="1229.2" sn="33.6691" a="19.7544" fwhm="0.0140207" res="17626.1" algo="Sum"/><pk mz="247.24193120" i="776.36" sn="21.2597" a="11.2213" fwhm="0.0123952" res="19946.5" algo="Sum"/><pk mz="248.87060999" i="23047.7" sn="620.029" a="314.671" fwhm="0.0126558" res="19664.6" algo="Sum"/><pk mz="248.95964134" i="1437.14" sn="38.6549" a="23.4669" fwhm="0.0159945" res="15565.3" algo="Sum"/><pk mz="249.06098300" i="2762.38" sn="74.3044" a="43.1578" fwhm="0.0143563" res="17348.5" algo="Sum"/><pk mz="249.10763770" i="1631.88" sn="43.8955" a="27.2918" fwhm="0.0192542" res="12937.9" algo="Sum"/><pk mz="249.15630706" i="3960.25" sn="106.526" a="74.5247" fwhm="0.016926" res="14720.3" algo="Sum"/><pk mz="249.18389255" i="1211.31" sn="32.5827" a="16.8379" fwhm="0.0133027" res="18731.8" algo="Sum"/><pk mz="250.86817094" i="10328.4" sn="272.179" a="149.113" fwhm="0.0132364" res="18952.9" algo="Sum"/><pk mz="250.91972719" i="1205.98" sn="31.7631" a="18.9567" fwhm="0.0144488" res="17366.2" algo="Sum"/><pk mz="250.95595106" i="873.266" sn="22.9763" a="15.5393" fwhm="0.0150063" res="16723.4" algo="Sum"/><pk mz="251.12577289" i="958.893" sn="25.1376" a="17.4896" fwhm="0.0157527" res="15941.7" algo="Sum"/><pk mz="251.16223614" i="688.429" sn="18.0402" a="11.8047" fwhm="0.0144078" res="17432.4" algo="Sum"/><pk mz="251.19815990" i="1142.18" sn="29.9049" a="18.264" fwhm="0.0135917" res="18481.7" algo="Sum"/><pk mz="252.86629100" i="1155.79" sn="29.6747" a="19.6423" fwhm="0.0145917" res="17329.4" algo="Sum"/><pk mz="252.91735874" i="866.604" sn="22.2237" a="12.4284" fwhm="0.0124974" res="20237.6" algo="Sum"/><pk mz="253.14141255" i="1538.91" sn="39.4302" a="29.4268" fwhm="0.0159648" res="15856.2" algo="Sum"/><pk mz="254.81925905" i="4590.16" sn="115.404" a="88.1314" fwhm="0.017617" res="14464.4" algo="Sum"/><pk mz="255.06292716" i="837.162" sn="21.0202" a="15.5311" fwhm="0.0154603" res="16497.9" algo="Sum"/><pk mz="255.12136929" i="759.017" sn="19.058" a="16.2271" fwhm="0.0242676" res="10512.9" algo="Sum"/><pk mz="255.15718321" i="3055.44" sn="76.7186" a="54.491" fwhm="0.0141724" res="18003.8" algo="Sum"/><pk mz="255.97810038" i="696.037" sn="17.2912" a="10.1159" fwhm="0.0126491" res="20236.9" algo="Sum"/><pk mz="256.15686185" i="960.158" sn="23.8298" a="19.1523" fwhm="0.0162978" res="15717.3" algo="Sum"/><pk mz="256.26376363" i="2506.18" sn="62.0941" a="36.1862" fwhm="0.0135063" res="18973.7" algo="Sum"/><pk mz="256.29985017" i="3664.73" sn="90.6751" a="57.0539" fwhm="0.0137468" res="18644.4" algo="Sum"/><pk mz="256.81775324" i="4924.65" sn="120.829" a="92.4138" fwhm="0.0174231" res="14740.1" algo="Sum"/><pk mz="256.94135966" i="1441.77" sn="35.3533" a="22.2701" fwhm="0.0136315" res="18849.1" algo="Sum"/><pk mz="257.07599603" i="865.839" sn="21.2259" a="17.2432" fwhm="0.0158847" res="16183.9" algo="Sum"/><pk mz="257.15147617" i="1130.5" sn="27.7103" a="20.8583" fwhm="0.0165769" res="15512.6" algo="Sum"/><pk mz="258.27921665" i="918.22" sn="22.0261" a="13.6914" fwhm="0.0136063" res="18982.4" algo="Sum"/><pk mz="258.81575442" i="2228.01" sn="53.1767" a="37.561" fwhm="0.0153473" res="16863.9" algo="Sum"/><pk mz="258.89939785" i="7881.51" sn="188.105" a="112.095" fwhm="0.0128582" res="20135" algo="Sum"/><pk mz="258.98105520" i="964.797" sn="22.9898" a="14.792" fwhm="0.0142092" res="18226.3" algo="Sum"/><pk mz="259.13047995" i="2137.27" sn="50.6877" a="36.535" fwhm="0.0143885" res="18009.6" algo="Sum"/><pk mz="259.16746884" i="773.294" sn="18.3259" a="15.7787" fwhm="0.020782" res="12470.8" algo="Sum"/><pk mz="260.89842233" i="1229.16" sn="28.4863" a="18.7715" fwhm="0.0134238" res="19435.5" algo="Sum"/><pk mz="260.94890275" i="3220.28" sn="74.5597" a="47.8255" fwhm="0.0132544" res="19687.7" algo="Sum"/><pk mz="261.01245968" i="1672.03" sn="38.6822" a="31.6923" fwhm="0.0182772" res="14280.8" algo="Sum"/><pk mz="261.04518400" i="1684.12" sn="38.9379" a="31.6427" fwhm="0.0169722" res="15380.7" algo="Sum"/><pk mz="261.10983675" i="18253.9" sn="421.782" a="275.815" fwhm="0.0139228" res="18754.1" algo="Sum"/><pk mz="262.11335020" i="2651.36" sn="60.7219" a="40.4803" fwhm="0.0144405" res="18151.3" algo="Sum"/><pk mz="262.94583645" i="995.239" sn="22.5944" a="15.8829" fwhm="0.0138129" res="19036.2" algo="Sum"/><pk mz="263.01011156" i="915.939" sn="20.7906" a="16.9333" fwhm="0.0146019" res="18012" algo="Sum"/><pk mz="263.08625917" i="1983.52" sn="45.0281" a="36.1144" fwhm="0.0147072" res="17888.2" algo="Sum"/><pk mz="263.12227847" i="813.529" sn="18.4662" a="21.8302" fwhm="0.0293947" res="8951.34" algo="Sum"/><pk mz="263.19827511" i="4589.93" sn="104.169" a="68.5883" fwhm="0.0138268" res="19035.3" algo="Sum"/><pk mz="263.23620809" i="957.364" sn="21.7274" a="15.7966" fwhm="0.0150789" res="17457.3" algo="Sum"/><pk mz="264.20148860" i="767.539" sn="17.3038" a="12.7212" fwhm="0.0150825" res="17517.1" algo="Sum"/><pk mz="264.84665037" i="7595.73" sn="170.112" a="138.112" fwhm="0.0169286" res="15644.9" algo="Sum"/><pk mz="264.93394126" i="1162.76" sn="26.0379" a="19.5424" fwhm="0.0146435" res="18092.2" algo="Sum"/><pk mz="265.03465392" i="1587.94" sn="35.559" a="27.1141" fwhm="0.0142088" res="18652.8" algo="Sum"/><pk mz="265.13625412" i="1128.37" sn="25.2678" a="31.8915" fwhm="0.0256759" res="10326.3" algo="Sum"/><pk mz="265.17773177" i="884.397" sn="19.8055" a="15.4739" fwhm="0.0143113" res="18529.2" algo="Sum"/><pk mz="265.25256224" i="1164.25" sn="26.0727" a="19.2222" fwhm="0.0152726" res="17367.9" algo="Sum"/><pk mz="266.17298860" i="2026.43" sn="45.09" a="35.5209" fwhm="0.0146433" res="18177.1" algo="Sum"/><pk mz="266.84614114" i="5014.31" sn="110.282" a="94.9229" fwhm="0.0173" res="15424.6" algo="Sum"/><pk mz="266.89434149" i="1190.28" sn="26.1783" a="20.1841" fwhm="0.0153568" res="17379.6" algo="Sum"/><pk mz="267.15775640" i="1222.73" sn="26.7815" a="24.2619" fwhm="0.0203625" res="13120.1" algo="Sum"/><pk mz="268.10570210" i="2298.61" sn="49.6287" a="38.2342" fwhm="0.0138094" res="19414.7" algo="Sum"/><pk mz="268.15455178" i="1474.54" sn="31.8237" a="25.9851" fwhm="0.0146899" res="18254.3" algo="Sum"/><pk mz="268.84463154" i="1317.86" sn="28.156" a="25.9799" fwhm="0.0173408" res="15503.6" algo="Sum"/><pk mz="268.89137472" i="928.793" sn="19.8143" a="14.7197" fwhm="0.0140258" res="19171.2" algo="Sum"/><pk mz="270.79764011" i="3235" sn="67.5167" a="48.5219" fwhm="0.0137233" res="19732.7" algo="Sum"/><pk mz="270.97775559" i="8094.69" sn="168.757" a="138.268" fwhm="0.0144926" res="18697.7" algo="Sum"/><pk mz="271.03899515" i="1089.77" sn="22.7193" a="22.0636" fwhm="0.0165809" res="16346.4" algo="Sum"/><pk mz="271.16611305" i="1327.18" sn="27.6689" a="19.4016" fwhm="0.0171312" res="15828.8" algo="Sum"/><pk mz="271.18797727" i="1803.18" sn="37.5925" a="35.2584" fwhm="0.015592" res="17392.8" algo="Sum"/><pk mz="271.96418875" i="1383.62" sn="28.6371" a="28.241" fwhm="0.0190625" res="14267" algo="Sum"/><pk mz="272.79472977" i="4127.4" sn="84.7889" a="64.6989" fwhm="0.0144322" res="18901.8" algo="Sum"/><pk mz="273.18125840" i="1105.9" sn="22.6914" a="27.3231" fwhm="0.0256417" res="10653.8" algo="Sum"/><pk mz="274.79201860" i="2291.05" sn="46.1921" a="34.7967" fwhm="0.0136964" res="20063" algo="Sum"/><pk mz="274.87934503" i="2997.44" sn="60.4344" a="52.9624" fwhm="0.0165959" res="16563.1" algo="Sum"/><pk mz="274.95811729" i="681.331" sn="13.737" a="15.7404" fwhm="0.0189264" res="14527.7" algo="Sum"/><pk mz="275.16219524" i="730.23" sn="14.6958" a="13.152" fwhm="0.0155988" res="17640" algo="Sum"/><pk mz="276.87804368" i="1624.95" sn="32.0669" a="26.7944" fwhm="0.0149374" res="18535.9" algo="Sum"/><pk mz="276.92261566" i="3877.07" sn="76.4032" a="64.6203" fwhm="0.0146012" res="18965.8" algo="Sum"/><pk mz="276.98525062" i="977.268" sn="19.2265" a="16.9941" fwhm="0.0156599" res="17687.6" algo="Sum"/><pk mz="277.01910434" i="722.272" sn="14.2" a="14.4333" fwhm="0.0199298" res="13899.7" algo="Sum"/><pk mz="277.08336615" i="1418.98" sn="27.8698" a="24.5387" fwhm="0.0179837" res="15407.4" algo="Sum"/><pk mz="277.10403536" i="1683.74" sn="33.0597" a="36.2285" fwhm="0.0185411" res="14945.4" algo="Sum"/><pk mz="277.17831119" i="806.409" sn="15.807" a="14.2357" fwhm="0.0153179" res="18095.1" algo="Sum"/><pk mz="277.21431896" i="975.196" sn="19.1052" a="16.5625" fwhm="0.0144005" res="19250.3" algo="Sum"/><pk mz="278.24568172" i="4598.24" sn="89.3955" a="77.6896" fwhm="0.0154994" res="17952" algo="Sum"/><pk mz="278.92027717" i="1696.23" sn="32.5508" a="26.532" fwhm="0.0143576" res="19426.7" algo="Sum"/><pk mz="279.05776463" i="738.377" sn="14.1359" a="14.0974" fwhm="0.0163581" res="17059.3" algo="Sum"/><pk mz="279.10242056" i="697.17" sn="13.3461" a="15.0125" fwhm="0.0246307" res="11331.5" algo="Sum"/><pk mz="279.15779676" i="2745.89" sn="52.5714" a="47.819" fwhm="0.0147841" res="18882.3" algo="Sum"/><pk mz="279.23038303" i="1160.74" sn="22.2237" a="16.483" fwhm="0.0160345" res="17414.3" algo="Sum"/><pk mz="279.24776233" i="985.699" sn="18.8711" a="16.6628" fwhm="0.0183114" res="15250" algo="Sum"/><pk mz="280.09220448" i="756.119" sn="14.3186" a="15.3755" fwhm="0.0165317" res="16942.7" algo="Sum"/><pk mz="280.26347210" i="868.36" sn="16.4411" a="15.1943" fwhm="0.0150514" res="18620.5" algo="Sum"/><pk mz="280.82645279" i="3164.71" sn="59.3127" a="50.9415" fwhm="0.014377" res="19533" algo="Sum"/><pk mz="281.15113374" i="2150.26" sn="40.296" a="43.8328" fwhm="0.0158589" res="17728.3" algo="Sum"/><pk mz="281.17128278" i="971.58" sn="18.2075" a="16.2882" fwhm="0.0236916" res="11868" algo="Sum"/><pk mz="281.20844456" i="1667.61" sn="31.2512" a="31.974" fwhm="0.0163648" res="17183.8" algo="Sum"/><pk mz="282.20727372" i="717.576" sn="13.3484" a="23.3388" fwhm="0.0254482" res="11089.5" algo="Sum"/><pk mz="282.27915039" i="10304.4" sn="191.424" a="162.397" fwhm="0.014796" res="19078" algo="Sum"/><pk mz="282.82369558" i="3201.49" sn="58.9821" a="50.602" fwhm="0.014407" res="19631" algo="Sum"/><pk mz="283.02860438" i="709.62" sn="13.069" a="12.7569" fwhm="0.0172288" res="16427.6" algo="Sum"/><pk mz="283.16566812" i="1254.74" sn="23.0961" a="22.2162" fwhm="0.0202944" res="13952.9" algo="Sum"/><pk mz="283.20516922" i="724.352" sn="13.3258" a="15.1357" fwhm="0.022343" res="12675.3" algo="Sum"/><pk mz="283.28274784" i="2065.09" sn="37.8765" a="41.1879" fwhm="0.0164495" res="17221.4" algo="Sum"/><pk mz="284.29467192" i="2242.16" sn="40.5909" a="39.4174" fwhm="0.0163479" res="17390.3" algo="Sum"/><pk mz="284.33102192" i="993.334" sn="17.9733" a="16.697" fwhm="0.0150348" res="18911.5" algo="Sum"/><pk mz="284.82109122" i="1169.39" sn="21.0853" a="20.6665" fwhm="0.0152876" res="18630.9" algo="Sum"/><pk mz="284.91032967" i="2179.18" sn="39.2666" a="37.0239" fwhm="0.0148493" res="19186.7" algo="Sum"/><pk mz="284.99391917" i="761.377" sn="13.6771" a="15.4657" fwhm="0.0158986" res="17925.7" algo="Sum"/><pk mz="285.13121783" i="1035.57" sn="18.5207" a="23.1471" fwhm="0.0229737" res="12411.2" algo="Sum"/><pk mz="285.16696250" i="1407.12" sn="25.1466" a="30.6575" fwhm="0.0256556" res="11115.2" algo="Sum"/><pk mz="285.22077650" i="1238.57" sn="22.1269" a="22.6596" fwhm="0.0151841" res="18784.2" algo="Sum"/><pk mz="286.77157399" i="1911.45" sn="33.5371" a="32.1718" fwhm="0.0154934" res="18509.3" algo="Sum"/><pk mz="286.90709476" i="839.244" sn="14.6686" a="13.2385" fwhm="0.0140354" res="20441.6" algo="Sum"/><pk mz="286.95160502" i="5933.76" sn="103.632" a="98.7019" fwhm="0.0148595" res="19311" algo="Sum"/><pk mz="287.01416103" i="905.312" sn="15.8054" a="17.8962" fwhm="0.0156241" res="18370" algo="Sum"/><pk mz="287.09998934" i="1612.69" sn="28.1532" a="34.2682" fwhm="0.0179756" res="15971.6" algo="Sum"/><pk mz="287.16124779" i="872.414" sn="15.2287" a="16.335" fwhm="0.0183098" res="15683.5" algo="Sum"/><pk mz="287.19905064" i="754.478" sn="13.1697" a="16.3917" fwhm="0.0191979" res="14959.9" algo="Sum"/><pk mz="287.23683652" i="1836.03" sn="32.0483" a="32.9848" fwhm="0.0159685" res="17987.7" algo="Sum"/><pk mz="287.93877656" i="953.183" sn="16.4989" a="18.5391" fwhm="0.0191168" res="15062.1" algo="Sum"/><pk mz="288.21664259" i="1800.82" sn="31.1543" a="35.6558" fwhm="0.0168779" res="17076.6" algo="Sum"/><pk mz="288.28992402" i="790.416" sn="13.6737" a="12.6139" fwhm="0.0140411" res="20531.9" algo="Sum"/><pk mz="288.76880599" i="2865.3" sn="49.172" a="47.3845" fwhm="0.0150236" res="19221" algo="Sum"/><pk mz="288.92220762" i="711.77" sn="12.2046" a="15.2549" fwhm="0.0203869" res="14172" algo="Sum"/><pk mz="289.17760008" i="924.592" sn="15.8462" a="19.5238" fwhm="0.0189917" res="15226.6" algo="Sum"/><pk mz="289.21684934" i="826.709" sn="14.1678" a="15.6822" fwhm="0.0182915" res="15811.5" algo="Sum"/><pk mz="289.25239926" i="687.207" sn="11.7771" a="12.4807" fwhm="0.0160967" res="17969.7" algo="Sum"/><pk mz="290.76593722" i="1651.62" sn="28.022" a="26.8271" fwhm="0.01524" res="19079.1" algo="Sum"/><pk mz="290.85508846" i="2508.91" sn="42.5634" a="40.4606" fwhm="0.0144473" res="20132.1" algo="Sum"/><pk mz="291.12031491" i="752.26" sn="12.7561" a="14.777" fwhm="0.0163631" res="17791.2" algo="Sum"/><pk mz="291.15554226" i="681.807" sn="11.5614" a="13.5729" fwhm="0.01787" res="16293" algo="Sum"/><pk mz="291.19490486" i="1621.84" sn="27.5015" a="30.0959" fwhm="0.0165349" res="17611" algo="Sum"/><pk mz="291.22977995" i="908.957" sn="15.4132" a="16.1763" fwhm="0.0167324" res="17405.1" algo="Sum"/><pk mz="291.26563629" i="873.3" sn="14.8076" a="15.004" fwhm="0.0150971" res="19292.8" algo="Sum"/><pk mz="292.85196505" i="1760.89" sn="29.4058" a="29.6975" fwhm="0.0150097" res="19510.8" algo="Sum"/><pk mz="292.89693846" i="1700.59" sn="28.3987" a="31.1736" fwhm="0.0159177" res="18400.7" algo="Sum"/><pk mz="293.09783926" i="10685.2" sn="177.887" a="180.098" fwhm="0.0152338" res="19239.9" algo="Sum"/><pk mz="293.17326959" i="837.964" sn="13.9346" a="21.4412" fwhm="0.0304488" res="9628.41" algo="Sum"/><pk mz="293.20826711" i="1154.94" sn="19.1968" a="21.216" fwhm="0.0165841" res="17680.1" algo="Sum"/><pk mz="293.24594085" i="1194.56" sn="19.8534" a="21.1556" fwhm="0.0152531" res="19225.3" algo="Sum"/><pk mz="294.10100358" i="1330.93" sn="21.9112" a="25.1004" fwhm="0.015588" res="18867.1" algo="Sum"/><pk mz="294.89428674" i="819.111" sn="13.3744" a="14.1185" fwhm="0.0159178" res="18526.1" algo="Sum"/><pk mz="294.93917870" i="2857.92" sn="46.5824" a="49.7033" fwhm="0.0153766" res="19181.1" algo="Sum"/><pk mz="295.15271650" i="723.344" sn="11.7341" a="13.8033" fwhm="0.0225617" res="13082" algo="Sum"/><pk mz="295.18798776" i="2342.01" sn="37.9865" a="45.1093" fwhm="0.0178012" res="16582.5" algo="Sum"/><pk mz="295.22441728" i="2849.17" sn="46.2124" a="53.5103" fwhm="0.0161762" res="18250.6" algo="Sum"/><pk mz="296.22018570" i="3169.25" sn="50.9862" a="63.8208" fwhm="0.0177791" res="16661.2" algo="Sum"/><pk mz="296.80017438" i="1429.9" sn="22.7856" a="24.8463" fwhm="0.0143669" res="20658.6" algo="Sum"/><pk mz="297.12653754" i="819.091" sn="13.0065" a="21.6761" fwhm="0.0229953" res="12921.2" algo="Sum"/><pk mz="297.16841257" i="880.194" sn="13.9809" a="17.4715" fwhm="0.0255488" res="11631.4" algo="Sum"/><pk mz="297.22276030" i="877.157" sn="13.9335" a="19.6313" fwhm="0.0209958" res="14156.3" algo="Sum"/><pk mz="298.34711568" i="1260.94" sn="19.8663" a="21.8889" fwhm="0.0157161" res="18983.5" algo="Sum"/><pk mz="298.79720766" i="1526.52" sn="23.8854" a="27.2743" fwhm="0.0155086" res="19266.5" algo="Sum"/><pk mz="299.11007487" i="1012.53" sn="15.8213" a="26.1745" fwhm="0.0274751" res="10886.6" algo="Sum"/><pk mz="299.16152813" i="3837.62" sn="59.9646" a="79.2002" fwhm="0.0160896" res="18593.5" algo="Sum"/><pk mz="299.19636980" i="2536.01" sn="39.6263" a="57.3745" fwhm="0.0211331" res="14157.7" algo="Sum"/><pk mz="300.00435932" i="684.69" sn="10.6602" a="11.9909" fwhm="0.0153301" res="19569.6" algo="Sum"/><pk mz="300.16478876" i="773.122" sn="12.0283" a="16.2147" fwhm="0.0183178" res="16386.5" algo="Sum"/><pk mz="300.20022770" i="690.01" sn="10.7297" a="15.1716" fwhm="0.0209804" res="14308.6" algo="Sum"/><pk mz="300.88395812" i="2146.7" sn="33.0524" a="39.1851" fwhm="0.0158877" res="18938.2" algo="Sum"/><pk mz="300.98668764" i="970.177" sn="14.9377" a="19.991" fwhm="0.0211805" res="14210.6" algo="Sum"/><pk mz="301.14132682" i="172423" sn="2649.33" a="2560.89" fwhm="0.0133799" res="22507" algo="Sum"/><pk mz="301.21225810" i="4845.54" sn="74.295" a="100.502" fwhm="0.0180497" res="16687.9" algo="Sum"/><pk mz="302.14435973" i="29123.6" sn="440.629" a="508.947" fwhm="0.0155351" res="19449.2" algo="Sum"/><pk mz="302.21530399" i="1249.93" sn="18.8909" a="21.0006" fwhm="0.0183708" res="16450.8" algo="Sum"/><pk mz="302.24528752" i="6656.85" sn="100.609" a="125.302" fwhm="0.0161879" res="18671.1" algo="Sum"/><pk mz="302.74508541" i="720.146" sn="10.8462" a="11.9725" fwhm="0.0140708" res="21515.8" algo="Sum"/><pk mz="302.88172078" i="812.816" sn="12.2245" a="15.8968" fwhm="0.0173338" res="17473.5" algo="Sum"/><pk mz="302.92551057" i="1206.57" sn="18.1223" a="25.8941" fwhm="0.0170881" res="17727.3" algo="Sum"/><pk mz="303.14743166" i="3950.34" sn="59.0495" a="80.6833" fwhm="0.0183733" res="16499.4" algo="Sum"/><pk mz="303.19301649" i="2142.67" sn="32.0201" a="42.117" fwhm="0.0169884" res="17847" algo="Sum"/><pk mz="303.23033152" i="4312.95" sn="64.4546" a="84.911" fwhm="0.0189557" res="15996.8" algo="Sum"/><pk mz="304.21122120" i="698.372" sn="10.345" a="12.4087" fwhm="0.0271715" res="11196" algo="Sum"/><pk mz="304.23453306" i="1024.07" sn="15.1682" a="13.1136" fwhm="0.0262511" res="11589.4" algo="Sum"/><pk mz="304.26108488" i="43708.2" sn="647.399" a="747.748" fwhm="0.0155058" res="19622.4" algo="Sum"/><pk mz="304.74239490" i="1069.81" sn="15.7853" a="18.8167" fwhm="0.0158233" res="19259.1" algo="Sum"/><pk mz="305.15795922" i="1679.39" sn="24.6907" a="33.9614" fwhm="0.0250109" res="12201" algo="Sum"/><pk mz="305.21031934" i="871.023" sn="12.806" a="16.0374" fwhm="0.0208498" res="14638.5" algo="Sum"/><pk mz="305.26353545" i="9176.14" sn="134.891" a="196.577" fwhm="0.0226626" res="13469.9" algo="Sum"/><pk mz="306.25001985" i="1173.05" sn="17.075" a="16.7728" fwhm="0.0175035" res="17496.5" algo="Sum"/><pk mz="306.27595902" i="5273.75" sn="76.7651" a="107.733" fwhm="0.017551" res="17450.6" algo="Sum"/><pk mz="306.82928330" i="1159.08" sn="16.7494" a="19.7737" fwhm="0.0146364" res="20963.4" algo="Sum"/><pk mz="307.20190220" i="1181.8" sn="17.0617" a="21.382" fwhm="0.0248572" res="12358.7" algo="Sum"/><pk mz="307.22421962" i="936.349" sn="13.5181" a="16.5519" fwhm="0.0207693" res="14792.2" algo="Sum"/><pk mz="307.26148130" i="1719.57" sn="24.8255" a="33.324" fwhm="0.0235201" res="13063.8" algo="Sum"/><pk mz="308.82621773" i="908.272" sn="12.9425" a="15.6048" fwhm="0.0156681" res="19710.5" algo="Sum"/><pk mz="308.87743420" i="1050.38" sn="14.9675" a="22.3302" fwhm="0.0190335" res="16228.1" algo="Sum"/><pk mz="308.95442155" i="1040.75" sn="14.8298" a="19.7825" fwhm="0.0167525" res="18442.3" algo="Sum"/><pk mz="309.20408155" i="13009.3" sn="185.295" a="289.883" fwhm="0.0185164" res="16699" algo="Sum"/><pk mz="309.27644007" i="836.771" sn="11.9153" a="16.3736" fwhm="0.0172143" res="17966.3" algo="Sum"/><pk mz="310.20700723" i="2696.91" sn="38.0112" a="63.1868" fwhm="0.0192435" res="16120.1" algo="Sum"/><pk mz="310.31106377" i="2228.17" sn="31.3594" a="41.6473" fwhm="0.0162631" res="19080.6" algo="Sum"/><pk mz="310.87575092" i="1002.62" sn="14.064" a="18.0121" fwhm="0.0170777" res="18203.6" algo="Sum"/><pk mz="310.91269975" i="2563.17" sn="35.955" a="47.6525" fwhm="0.0167657" res="18544.6" algo="Sum"/><pk mz="311.16148688" i="776.745" sn="10.8658" a="19.9841" fwhm="0.0338849" res="9182.88" algo="Sum"/><pk mz="311.19837017" i="1596.52" sn="22.3237" a="35.4982" fwhm="0.0218311" res="14254.8" algo="Sum"/><pk mz="311.22712823" i="1489.79" sn="20.8323" a="47.1987" fwhm="0.0372231" res="8361.14" algo="Sum"/><pk mz="312.19453663" i="1278.58" sn="17.759" a="26.5219" fwhm="0.0193871" res="16103.2" algo="Sum"/><pk mz="312.77899493" i="758.279" sn="10.4903" a="15.8429" fwhm="0.0186555" res="16766" algo="Sum"/><pk mz="313.17589436" i="1186.49" sn="16.2782" a="25.496" fwhm="0.0281016" res="11144.4" algo="Sum"/><pk mz="313.21392216" i="2598.61" sn="35.6555" a="55.1916" fwhm="0.0178966" res="17501.4" algo="Sum"/><pk mz="314.23244128" i="3340.51" sn="45.4606" a="71.1416" fwhm="0.0170987" res="18377.6" algo="Sum"/><pk mz="314.77694416" i="1092.34" sn="14.7328" a="22.3142" fwhm="0.0195491" res="16101.9" algo="Sum"/><pk mz="315.00393759" i="720.1" sn="9.68455" a="14.3017" fwhm="0.0157512" res="19998.8" algo="Sum"/><pk mz="315.07979532" i="18667" sn="251.06" a="337.328" fwhm="0.0160007" res="19691.7" algo="Sum"/><pk mz="315.13578034" i="1635.21" sn="21.9991" a="35.6575" fwhm="0.0201698" res="15624.1" algo="Sum"/><pk mz="315.15806957" i="1169.17" sn="15.7283" a="18.9314" fwhm="0.0210052" res="15003.8" algo="Sum"/><pk mz="315.19294159" i="35713.8" sn="480.567" a="640.622" fwhm="0.0161375" res="19531.7" algo="Sum"/><pk mz="315.22982352" i="2791.95" sn="37.5733" a="56.3743" fwhm="0.023046" res="13678.3" algo="Sum"/><pk mz="316.08313972" i="2230.69" sn="29.7391" a="44.0425" fwhm="0.0173668" res="18200.5" algo="Sum"/><pk mz="316.11089106" i="1503.7" sn="20.0457" a="29.426" fwhm="0.0193495" res="16336.9" algo="Sum"/><pk mz="316.19627986" i="7097.8" sn="94.6201" a="135.142" fwhm="0.0170971" res="18494.2" algo="Sum"/><pk mz="316.24776187" i="4518.77" sn="60.2393" a="99.3585" fwhm="0.0176572" res="17910.4" algo="Sum"/><pk mz="316.85818194" i="917.15" sn="12.1402" a="17.3082" fwhm="0.0162954" res="19444.6" algo="Sum"/><pk mz="316.98564280" i="929.46" sn="12.2993" a="18.3358" fwhm="0.019048" res="16641.4" algo="Sum"/><pk mz="317.11483878" i="30986.4" sn="410.014" a="578.395" fwhm="0.0164179" res="19315.2" algo="Sum"/><pk mz="317.17493185" i="1439.1" sn="19.0423" a="32.0746" fwhm="0.0279579" res="11344.7" algo="Sum"/><pk mz="317.20484806" i="1903.97" sn="25.1914" a="49.031" fwhm="0.0324683" res="9769.69" algo="Sum"/><pk mz="317.24670900" i="3206.59" sn="42.426" a="65.7741" fwhm="0.0186153" res="17042.2" algo="Sum"/><pk mz="318.11813597" i="5750.03" sn="75.6131" a="109.347" fwhm="0.0167888" res="18948.3" algo="Sum"/><pk mz="318.21843433" i="1245.1" sn="16.3677" a="27.8369" fwhm="0.0222559" res="14298.2" algo="Sum"/><pk mz="318.24506808" i="1098.67" sn="14.4362" a="25.927" fwhm="0.026697" res="11920.6" algo="Sum"/><pk mz="318.97489997" i="733.286" sn="9.56874" a="24.5921" fwhm="0.0293933" res="10851.9" algo="Sum"/><pk mz="319.11484559" i="2843.37" sn="37.0676" a="63.9707" fwhm="0.0199075" res="16029.9" algo="Sum"/><pk mz="319.15280004" i="1472.53" sn="19.1758" a="45.0649" fwhm="0.0284403" res="11221.8" algo="Sum"/><pk mz="319.22523298" i="2741.98" sn="35.6523" a="54.4676" fwhm="0.0174727" res="18269.9" algo="Sum"/><pk mz="319.26024147" i="1377.12" sn="17.8913" a="27.3902" fwhm="0.0187878" res="16992.9" algo="Sum"/><pk mz="319.29720780" i="1173.46" sn="15.2314" a="22.3846" fwhm="0.0176681" res="18072" algo="Sum"/><pk mz="320.23459975" i="6097.94" sn="78.5344" a="118.932" fwhm="0.0174212" res="18381.9" algo="Sum"/><pk mz="321.13146963" i="1236.68" sn="15.7999" a="32.8371" fwhm="0.0238467" res="13466.5" algo="Sum"/><pk mz="321.18125970" i="1752.46" sn="22.3894" a="34.3669" fwhm="0.0244397" res="13141.8" algo="Sum"/><pk mz="321.21166455" i="1119.27" sn="14.3003" a="20.1217" fwhm="0.0271517" res="11830.3" algo="Sum"/><pk mz="321.23909852" i="3410.28" sn="43.5689" a="76.524" fwhm="0.0191585" res="16767.5" algo="Sum"/><pk mz="321.27549274" i="775.884" sn="9.9125" a="14.8289" fwhm="0.0227131" res="14144.9" algo="Sum"/><pk mz="321.31512610" i="1483.79" sn="18.9561" a="27.5044" fwhm="0.0163677" res="19631" algo="Sum"/><pk mz="322.24497541" i="1148.96" sn="14.5644" a="37.9041" fwhm="0.0289174" res="11143.6" algo="Sum"/><pk mz="322.81018087" i="1131.47" sn="14.2701" a="22.3991" fwhm="0.0174956" res="18450.9" algo="Sum"/><pk mz="323.19749654" i="3984.71" sn="50.1008" a="93.8671" fwhm="0.0186847" res="17297.4" algo="Sum"/><pk mz="323.23234925" i="1048.49" sn="13.1829" a="20.4832" fwhm="0.0283632" res="11396.2" algo="Sum"/><pk mz="323.25458325" i="1258.83" sn="15.8276" a="25.7106" fwhm="0.0241601" res="13379.7" algo="Sum"/><pk mz="324.20146338" i="1007.99" sn="12.5639" a="24.4259" fwhm="0.0214816" res="15092" algo="Sum"/><pk mz="324.80747205" i="1425.78" sn="17.6576" a="27.4783" fwhm="0.0177681" res="18280.3" algo="Sum"/><pk mz="324.85239105" i="1004.3" sn="12.435" a="18.9227" fwhm="0.017053" res="19049.6" algo="Sum"/><pk mz="325.17738129" i="2565.88" sn="31.7441" a="55.619" fwhm="0.0234882" res="13844.3" algo="Sum"/><pk mz="325.21306067" i="19091.4" sn="236.192" a="387.12" fwhm="0.0170793" res="19041.4" algo="Sum"/><pk mz="326.21666714" i="4218.39" sn="51.9632" a="90.3955" fwhm="0.0177589" res="18369.2" algo="Sum"/><pk mz="326.80533682" i="694.74" sn="8.5187" a="13.8508" fwhm="0.0177981" res="18361.8" algo="Sum"/><pk mz="326.84964214" i="1011.8" sn="12.4034" a="19.2806" fwhm="0.0173463" res="18842.7" algo="Sum"/><pk mz="326.88713836" i="1052.57" sn="12.9029" a="20.2347" fwhm="0.0174401" res="18743.4" algo="Sum"/><pk mz="327.01483862" i="1856.69" sn="22.7528" a="34.7841" fwhm="0.0168077" res="19456.2" algo="Sum"/><pk mz="327.19544611" i="5858.28" sn="71.7668" a="123.004" fwhm="0.0197901" res="16533.3" algo="Sum"/><pk mz="327.22904027" i="44407.2" sn="544.01" a="819.914" fwhm="0.0164314" res="19914.9" algo="Sum"/><pk mz="328.19867740" i="1167.08" sn="14.2083" a="29.8213" fwhm="0.0212877" res="15417.3" algo="Sum"/><pk mz="328.23244442" i="9541.11" sn="116.06" a="195.522" fwhm="0.017831" res="18408" algo="Sum"/><pk mz="329.18066304" i="1600.69" sn="19.2754" a="36.8929" fwhm="0.0249248" res="13207" algo="Sum"/><pk mz="329.20978901" i="5775.73" sn="69.4927" a="129.383" fwhm="0.0202556" res="16252.8" algo="Sum"/><pk mz="329.24384713" i="10010.7" sn="120.334" a="197.129" fwhm="0.0179697" res="18322.2" algo="Sum"/><pk mz="330.21306132" i="1304.18" sn="15.5526" a="29.5768" fwhm="0.022022" res="14994.7" algo="Sum"/><pk mz="330.24810601" i="2197.5" sn="26.2045" a="45.9238" fwhm="0.0196682" res="16791" algo="Sum"/><pk mz="330.75298779" i="1240.59" sn="14.7488" a="22.7624" fwhm="0.0168702" res="19605.7" algo="Sum"/><pk mz="331.04822074" i="10013.2" sn="118.102" a="227.662" fwhm="0.0209869" res="15774" algo="Sum"/><pk mz="331.18725012" i="34572.8" sn="407.599" a="665.667" fwhm="0.0180881" res="18309.7" algo="Sum"/><pk mz="331.22022062" i="2621.69" sn="30.9064" a="40.901" fwhm="0.014394" res="23011.1" algo="Sum"/><pk mz="331.25998419" i="1561.51" sn="18.4126" a="37.1679" fwhm="0.0229997" res="14402.8" algo="Sum"/><pk mz="332.05114163" i="1232.79" sn="14.4288" a="31.636" fwhm="0.0240023" res="13834.2" algo="Sum"/><pk mz="332.08517730" i="975.543" sn="11.4179" a="21.5107" fwhm="0.0195109" res="17020.5" algo="Sum"/><pk mz="332.19096059" i="6833.46" sn="79.9799" a="142.106" fwhm="0.0198017" res="16775.9" algo="Sum"/><pk mz="332.23957336" i="820.67" sn="9.60526" a="18.6231" fwhm="0.0295611" res="11239.1" algo="Sum"/><pk mz="332.29195448" i="8864.1" sn="103.768" a="170.579" fwhm="0.0175838" res="18897.6" algo="Sum"/><pk mz="332.74980573" i="788.446" sn="9.18777" a="14.8253" fwhm="0.0171276" res="19427.7" algo="Sum"/><pk mz="332.83932054" i="1874.02" sn="21.777" a="39.3269" fwhm="0.0183653" res="18123.2" algo="Sum"/><pk mz="332.95932441" i="958.864" sn="11.1284" a="21.78" fwhm="0.0185861" res="17914.4" algo="Sum"/><pk mz="333.16715235" i="2227.61" sn="25.8543" a="52.3036" fwhm="0.0256409" res="12993.6" algo="Sum"/><pk mz="333.19813622" i="1620.52" sn="18.8038" a="45.9507" fwhm="0.0315516" res="10560.4" algo="Sum"/><pk mz="333.23980938" i="1306.81" sn="15.1642" a="27.1691" fwhm="0.019254" res="17307.5" algo="Sum"/><pk mz="333.29575325" i="2145.74" sn="24.9079" a="41.9516" fwhm="0.0252112" res="13220.1" algo="Sum"/><pk mz="334.30872377" i="1217.24" sn="14.0173" a="28.3901" fwhm="0.020615" res="16216.8" algo="Sum"/><pk mz="334.83655124" i="1897.24" sn="21.7291" a="35.9763" fwhm="0.0169192" res="19790.4" algo="Sum"/><pk mz="335.12596811" i="753.534" sn="8.62751" a="17.3132" fwhm="0.0195708" res="17123.8" algo="Sum"/><pk mz="335.16154211" i="757.9" sn="8.67706" a="20.2578" fwhm="0.0277428" res="12081" algo="Sum"/><pk mz="335.22010063" i="1169.17" sn="13.3856" a="28.1608" fwhm="0.0230208" res="14561.6" algo="Sum"/><pk mz="335.25500226" i="957.359" sn="10.9606" a="21.818" fwhm="0.0217055" res="15445.7" algo="Sum"/><pk mz="335.29213371" i="1209.16" sn="13.8438" a="31.8083" fwhm="0.0198703" res="16874" algo="Sum"/><pk mz="337.06142756" i="13333.5" sn="150.848" a="254.743" fwhm="0.0171441" res="19660.5" algo="Sum"/><pk mz="337.17659956" i="2228.38" sn="25.2125" a="52.0176" fwhm="0.021231" res="15881.3" algo="Sum"/><pk mz="337.21300462" i="1167.95" sn="13.2091" a="23.348" fwhm="0.0290915" res="11591.5" algo="Sum"/><pk mz="337.23364760" i="1280.8" sn="14.4777" a="28.6377" fwhm="0.027943" res="12068.6" algo="Sum"/><pk mz="337.27064614" i="1446.04" sn="16.3284" a="28.8556" fwhm="0.0191737" res="17590.3" algo="Sum"/><pk mz="337.30779732" i="3880.93" sn="43.782" a="81.4838" fwhm="0.0180467" res="18690.9" algo="Sum"/><pk mz="338.06465973" i="1550.11" sn="17.4199" a="33.7997" fwhm="0.0186539" res="18123" algo="Sum"/><pk mz="338.31110829" i="881.752" sn="9.85418" a="12.2269" fwhm="0.013351" res="25339.8" algo="Sum"/><pk mz="338.34149651" i="23177.8" sn="259.044" a="441.971" fwhm="0.0170176" res="19881.9" algo="Sum"/><pk mz="338.78496723" i="1473.17" sn="16.4412" a="28.1372" fwhm="0.0171085" res="19802.1" algo="Sum"/><pk mz="339.03205618" i="1075.35" sn="11.9788" a="28.7092" fwhm="0.0252848" res="13408.5" algo="Sum"/><pk mz="339.19229090" i="4528.25" sn="50.2555" a="93.7508" fwhm="0.021693" res="15636" algo="Sum"/><pk mz="339.22913554" i="2356.21" sn="26.1497" a="53.4121" fwhm="0.0237944" res="14256.7" algo="Sum"/><pk mz="339.34487196" i="5602.16" sn="62.1646" a="115.07" fwhm="0.0186532" res="18192.3" algo="Sum"/><pk mz="340.19437945" i="1210.92" sn="13.3424" a="26.5782" fwhm="0.0258265" res="13172.3" algo="Sum"/><pk mz="340.25338502" i="1022.6" sn="11.2694" a="23.6512" fwhm="0.0288592" res="11790.1" algo="Sum"/><pk mz="340.35087359" i="855.873" sn="9.43434" a="22.0823" fwhm="0.0242766" res="14019.7" algo="Sum"/><pk mz="340.78174233" i="1907.59" sn="20.9623" a="37.3666" fwhm="0.0177643" res="19183.6" algo="Sum"/><pk mz="341.20772993" i="15334" sn="167.53" a="309.642" fwhm="0.0204177" res="16711.4" algo="Sum"/><pk mz="341.24453194" i="3415.28" sn="37.3134" a="86.1121" fwhm="0.0229623" res="14861.1" algo="Sum"/><pk mz="342.21133200" i="3489.45" sn="37.7586" a="74.1423" fwhm="0.0209492" res="16335.3" algo="Sum"/><pk mz="342.26273895" i="4158.86" sn="45.0043" a="108.293" fwhm="0.0211374" res="16192.3" algo="Sum"/><pk mz="342.77903497" i="1112.37" sn="11.9643" a="20.9456" fwhm="0.0162634" res="21076.7" algo="Sum"/><pk mz="342.86798727" i="3136.81" sn="33.7349" a="65.422" fwhm="0.0181497" res="18891.1" algo="Sum"/><pk mz="342.98858657" i="1108.84" sn="11.921" a="23.2625" fwhm="0.0192519" res="17815.8" algo="Sum"/><pk mz="343.19393202" i="44899.8" sn="482.609" a="1078.84" fwhm="0.0231529" res="14822.9" algo="Sum"/><pk mz="343.26269268" i="2047.58" sn="22.0086" a="49.4184" fwhm="0.0292682" res="11728.2" algo="Sum"/><pk mz="343.29375719" i="802.628" sn="8.62711" a="17.9412" fwhm="0.0222397" res="15436.1" algo="Sum"/><pk mz="344.19752926" i="8674.15" sn="92.51" a="227.43" fwhm="0.0249779" res="13780.1" algo="Sum"/><pk mz="344.27905026" i="4000.01" sn="42.6602" a="85.9131" fwhm="0.0186342" res="18475.7" algo="Sum"/><pk mz="344.86582483" i="1974.24" sn="20.9387" a="40.5485" fwhm="0.017614" res="19579.1" algo="Sum"/><pk mz="345.20268631" i="7589.75" sn="80.4436" a="217.772" fwhm="0.0354166" res="9746.91" algo="Sum"/><pk mz="345.23811348" i="4938.7" sn="52.3451" a="100.241" fwhm="0.0230408" res="14983.7" algo="Sum"/><pk mz="345.28168333" i="1064.35" sn="11.2817" a="25.2036" fwhm="0.0217938" res="15843.1" algo="Sum"/><pk mz="346.20734337" i="1628.3" sn="17.1832" a="40.0074" fwhm="0.0330218" res="10484.2" algo="Sum"/><pk mz="346.24191498" i="1181.1" sn="12.4631" a="27.4405" fwhm="0.0219418" res="15780" algo="Sum"/><pk mz="347.16172695" i="11001.3" sn="115.477" a="230.671" fwhm="0.0197322" res="17593.7" algo="Sum"/><pk mz="347.21837363" i="2646.64" sn="27.738" a="61.9574" fwhm="0.0256532" res="13535.1" algo="Sum"/><pk mz="347.25404482" i="1379.16" sn="14.4385" a="28.138" fwhm="0.0208196" res="16679.2" algo="Sum"/><pk mz="347.32845604" i="981.974" sn="10.2587" a="20.4662" fwhm="0.0197526" res="17584" algo="Sum"/><pk mz="348.16490431" i="2380.47" sn="24.7254" a="51.3953" fwhm="0.0217675" res="15994.7" algo="Sum"/><pk mz="348.26562445" i="1620.15" sn="16.8168" a="35.2741" fwhm="0.0208948" res="16667.6" algo="Sum"/><pk mz="348.81386986" i="2456.01" sn="25.4294" a="47.9154" fwhm="0.0180629" res="19311" algo="Sum"/><pk mz="349.05584198" i="1176.91" sn="12.1339" a="24.5896" fwhm="0.0177069" res="19713" algo="Sum"/><pk mz="349.16461635" i="1361.21" sn="13.9963" a="36.0673" fwhm="0.0283066" res="12335.1" algo="Sum"/><pk mz="349.18152208" i="1392.66" sn="14.3192" a="31.2759" fwhm="0.033165" res="10528.6" algo="Sum"/><pk mz="349.21068994" i="1319.28" sn="13.5648" a="26.8441" fwhm="0.026913" res="12975.5" algo="Sum"/><pk mz="349.27091486" i="1583.96" sn="16.2827" a="37.6317" fwhm="0.0212529" res="16434" algo="Sum"/><pk mz="350.81069573" i="2464.66" sn="25.101" a="49.4228" fwhm="0.0183422" res="19125.9" algo="Sum"/><pk mz="351.15550256" i="714.67" sn="7.24255" a="21.7539" fwhm="0.0362815" res="9678.63" algo="Sum"/><pk mz="351.19377352" i="758.982" sn="7.69292" a="18.5535" fwhm="0.0369555" res="9503.15" algo="Sum"/><pk mz="351.22787771" i="1333.63" sn="13.5175" a="35.6331" fwhm="0.0345006" res="10180.3" algo="Sum"/><pk mz="351.24957606" i="1112.9" sn="11.2807" a="27.2025" fwhm="0.0298973" res="11748.5" algo="Sum"/><pk mz="351.28431996" i="763.883" sn="7.74198" a="15.422" fwhm="0.0224831" res="15624.4" algo="Sum"/><pk mz="352.80800538" i="954.082" sn="9.54793" a="20.3183" fwhm="0.018327" res="19250.7" algo="Sum"/><pk mz="352.89726879" i="5260.29" sn="52.6298" a="111.404" fwhm="0.0185445" res="19029.8" algo="Sum"/><pk mz="353.03262110" i="8585.9" sn="85.9242" a="203.181" fwhm="0.0213176" res="16560.6" algo="Sum"/><pk mz="353.15233482" i="1105.39" sn="11.0648" a="26.9873" fwhm="0.0263591" res="13397.7" algo="Sum"/><pk mz="353.17120773" i="1100.95" sn="11.0215" a="27.0032" fwhm="0.0324312" res="10889.9" algo="Sum"/><pk mz="353.20802397" i="1096.38" sn="10.9736" a="27.1236" fwhm="0.0359014" res="9838.28" algo="Sum"/><pk mz="353.24376711" i="1142.19" sn="11.4319" a="22.5496" fwhm="0.0280106" res="12611.1" algo="Sum"/><pk mz="353.26714695" i="1729.61" sn="17.3112" a="44.6777" fwhm="0.0291428" res="12121.9" algo="Sum"/><pk mz="354.03584784" i="1058.46" sn="10.5286" a="27.1933" fwhm="0.0229181" res="15447.9" algo="Sum"/><pk mz="354.75853853" i="786.613" sn="7.80057" a="16.8379" fwhm="0.0190385" res="18633.8" algo="Sum"/><pk mz="354.89446302" i="2204.64" sn="21.8669" a="45.136" fwhm="0.0178092" res="19927.6" algo="Sum"/><pk mz="355.03522582" i="778.008" sn="7.71392" a="21.015" fwhm="0.0233529" res="15203.1" algo="Sum"/><pk mz="355.12537990" i="733.336" sn="7.27022" a="18.8331" fwhm="0.0274654" res="12929.9" algo="Sum"/><pk mz="355.16798710" i="2208.12" sn="21.8925" a="42.5113" fwhm="0.021145" res="16796.8" algo="Sum"/><pk mz="355.18781350" i="2855.08" sn="28.3103" a="75.9072" fwhm="0.0318537" res="11150.6" algo="Sum"/><pk mz="355.22312424" i="2228.96" sn="22.1057" a="51.1647" fwhm="0.0254253" res="13971.2" algo="Sum"/><pk mz="355.25979210" i="792.579" sn="7.86079" a="18.2795" fwhm="0.0333359" res="10657" algo="Sum"/><pk mz="356.28270612" i="1075.42" sn="10.6266" a="33.2219" fwhm="0.0278169" res="12808.1" algo="Sum"/><pk mz="356.75618039" i="1056.38" sn="10.3935" a="22.9167" fwhm="0.018862" res="18914" algo="Sum"/><pk mz="357.18318981" i="8628.22" sn="84.6356" a="172.421" fwhm="0.0245691" res="14537.9" algo="Sum"/><pk mz="357.20430622" i="9018.05" sn="88.4039" a="194.079" fwhm="0.0258855" res="13799.4" algo="Sum"/><pk mz="357.23907917" i="3797.03" sn="37.2001" a="80.8769" fwhm="0.0229291" res="15580.1" algo="Sum"/><pk mz="357.27753361" i="703.594" sn="6.89304" a="21.4461" fwhm="0.0294009" res="12151.9" algo="Sum"/><pk mz="358.18656721" i="1927.93" sn="18.7743" a="41.7015" fwhm="0.0249435" res="14359.9" algo="Sum"/><pk mz="358.20733548" i="2021.38" sn="19.6822" a="40.7022" fwhm="0.0256995" res="13938.3" algo="Sum"/><pk mz="358.24258197" i="1122.09" sn="10.9253" a="30.3948" fwhm="0.0250122" res="14322.7" algo="Sum"/><pk mz="358.30717268" i="2229.15" sn="21.7039" a="55.5709" fwhm="0.0201455" res="17786" algo="Sum"/><pk mz="358.84240620" i="3591.64" sn="34.8845" a="71.661" fwhm="0.0184275" res="19473.2" algo="Sum"/><pk mz="358.94665934" i="699.683" sn="6.78702" a="21.6177" fwhm="0.0376286" res="9539.19" algo="Sum"/><pk mz="358.97942582" i="2023.24" sn="19.6079" a="46.6015" fwhm="0.0191323" res="18763" algo="Sum"/><pk mz="359.04318272" i="8671.35" sn="83.9138" a="183.656" fwhm="0.0185587" res="19346.3" algo="Sum"/><pk mz="359.16538086" i="11105.3" sn="107.477" a="252.585" fwhm="0.0204623" res="17552.6" algo="Sum"/><pk mz="359.21814945" i="9685.49" sn="93.7361" a="210.96" fwhm="0.0233939" res="15355.2" algo="Sum"/><pk mz="359.25159419" i="1243.72" sn="12.0367" a="23.7949" fwhm="0.0186736" res="19238.5" algo="Sum"/><pk mz="360.04679594" i="1117.71" sn="10.7526" a="28.4366" fwhm="0.0202965" res="17739.3" algo="Sum"/><pk mz="360.16928066" i="2203.72" sn="21.1957" a="52.8911" fwhm="0.0222874" res="16160.2" algo="Sum"/><pk mz="360.22145251" i="2196.3" sn="21.1285" a="49.2086" fwhm="0.025112" res="14344.6" algo="Sum"/><pk mz="360.32354455" i="89554" sn="861.577" a="1671.91" fwhm="0.0169588" res="21247" algo="Sum"/><pk mz="360.83974507" i="2609.63" sn="24.9633" a="55.842" fwhm="0.0190301" res="18961.5" algo="Sum"/><pk mz="360.97740343" i="1309.07" sn="12.5121" a="28.0339" fwhm="0.0221139" res="16323.6" algo="Sum"/><pk mz="361.01056844" i="2652.05" sn="25.3482" a="64.7275" fwhm="0.0213373" res="16919.2" algo="Sum"/><pk mz="361.17384510" i="2656.17" sn="25.3873" a="86.0623" fwhm="0.0367814" res="9819.46" algo="Sum"/><pk mz="361.21012685" i="2259.91" sn="21.5999" a="54.3579" fwhm="0.0337308" res="10708.6" algo="Sum"/><pk mz="361.23427419" i="3487.89" sn="33.3367" a="91.237" fwhm="0.0334501" res="10799.2" algo="Sum"/><pk mz="361.27107105" i="1192.94" sn="11.4038" a="27.0755" fwhm="0.0236635" res="15267" algo="Sum"/><pk mz="361.32675862" i="21689.9" sn="207.384" a="462.363" fwhm="0.01882" res="19199" algo="Sum"/><pk mz="362.19144274" i="755.694" sn="7.15596" a="30.693" fwhm="0.0415001" res="8727.49" algo="Sum"/><pk mz="362.24061361" i="6234.94" sn="59.0414" a="138.114" fwhm="0.019468" res="18607" algo="Sum"/><pk mz="362.33219703" i="3263.36" sn="30.8934" a="83.691" fwhm="0.0220672" res="16419.5" algo="Sum"/><pk mz="362.92627625" i="5202.98" sn="48.9094" a="109.449" fwhm="0.0190952" res="19006.1" algo="Sum"/><pk mz="363.15740263" i="2198.19" sn="20.651" a="55.0181" fwhm="0.0268382" res="13531.3" algo="Sum"/><pk mz="363.19011058" i="1314.57" sn="12.3494" a="30.0389" fwhm="0.0331897" res="10942.8" algo="Sum"/><pk mz="363.21406167" i="1145.65" sn="10.7626" a="23.437" fwhm="0.025038" res="14506.5" algo="Sum"/><pk mz="363.24541601" i="2107.69" sn="19.8002" a="56.1988" fwhm="0.025553" res="14215.4" algo="Sum"/><pk mz="363.32704528" i="706.162" sn="6.63388" a="26.5275" fwhm="0.0348005" res="10440.3" algo="Sum"/><pk mz="364.78762339" i="1450.83" sn="13.4716" a="30.0463" fwhm="0.0185052" res="19712.7" algo="Sum"/><pk mz="365.10537302" i="1906.89" sn="17.6976" a="39.3104" fwhm="0.0196546" res="18576.1" algo="Sum"/><pk mz="365.13653706" i="1665.99" sn="15.4618" a="37.159" fwhm="0.0285124" res="12806.2" algo="Sum"/><pk mz="365.20634865" i="998.228" sn="9.26546" a="22.9749" fwhm="0.0305917" res="11938.1" algo="Sum"/><pk mz="365.24463308" i="1219.17" sn="11.3119" a="26.7274" fwhm="0.0275146" res="13274.6" algo="Sum"/><pk mz="365.26942853" i="1195.44" sn="11.085" a="32.087" fwhm="0.0292737" res="12477.7" algo="Sum"/><pk mz="365.33885000" i="1070.96" sn="9.9279" a="22.7394" fwhm="0.0187072" res="19529.4" algo="Sum"/><pk mz="366.78501543" i="1661.66" sn="15.2617" a="34.1743" fwhm="0.0191097" res="19193.7" algo="Sum"/><pk mz="367.12110710" i="4447.64" sn="40.8059" a="96.4109" fwhm="0.0201475" res="18221.7" algo="Sum"/><pk mz="367.18743536" i="784.17" sn="7.1824" a="21.8846" fwhm="0.0389946" res="9416.37" algo="Sum"/><pk mz="367.22180986" i="869.262" sn="7.9539" a="26.7656" fwhm="0.0446332" res="8227.54" algo="Sum"/><pk mz="367.26041228" i="851.907" sn="7.78682" a="23.1487" fwhm="0.0371145" res="9895.34" algo="Sum"/><pk mz="368.27926556" i="3163.72" sn="28.7747" a="77.174" fwhm="0.0200867" res="18334.5" algo="Sum"/><pk mz="368.78240453" i="699.51" sn="6.35297" a="15.5261" fwhm="0.018737" res="19682" algo="Sum"/><pk mz="368.87111104" i="5171.3" sn="46.9599" a="108.667" fwhm="0.0186974" res="19728.4" algo="Sum"/><pk mz="368.97445397" i="848.072" sn="7.68613" a="15.4645" fwhm="0.0275133" res="13410.8" algo="Sum"/><pk mz="369.00410145" i="1502.82" sn="13.6094" a="38.6219" fwhm="0.0227802" res="16198.4" algo="Sum"/><pk mz="369.14255527" i="891.315" sn="8.04968" a="31.6375" fwhm="0.0416031" res="8872.95" algo="Sum"/><pk mz="369.20362685" i="1569.24" sn="14.1719" a="26.081" fwhm="0.0192809" res="19148.7" algo="Sum"/><pk mz="369.22480262" i="2795.18" sn="25.2441" a="86.648" fwhm="0.0313779" res="11767" algo="Sum"/><pk mz="369.28136894" i="1139.28" sn="10.29" a="32.4118" fwhm="0.0267879" res="13785.4" algo="Sum"/><pk mz="369.35133353" i="14730.1" sn="133.052" a="307.094" fwhm="0.0186196" res="19836.7" algo="Sum"/><pk mz="370.20006794" i="978.021" sn="8.78595" a="31.8586" fwhm="0.0280888" res="13179.6" algo="Sum"/><pk mz="370.29462315" i="5380.93" sn="48.3341" a="120.808" fwhm="0.0200459" res="18472.3" algo="Sum"/><pk mz="370.35463677" i="4368.15" sn="39.2369" a="98.5879" fwhm="0.0199497" res="18564.5" algo="Sum"/><pk mz="370.86869229" i="2204.18" sn="19.6849" a="46.7247" fwhm="0.0178895" res="20731" algo="Sum"/><pk mz="371.03702590" i="880.698" sn="7.84986" a="22.3318" fwhm="0.0218207" res="17003.9" algo="Sum"/><pk mz="371.16227247" i="1562.52" sn="13.927" a="38.7094" fwhm="0.026215" res="14158.4" algo="Sum"/><pk mz="371.19581719" i="1669.42" sn="14.8804" a="48.6459" fwhm="0.0379928" res="9770.16" algo="Sum"/><pk mz="371.21822491" i="1595.73" sn="14.224" a="41.6637" fwhm="0.0341449" res="10871.8" algo="Sum"/><pk mz="371.25271199" i="930.922" sn="8.29651" a="22.3674" fwhm="0.0281021" res="13210.8" algo="Sum"/><pk mz="371.29836495" i="1315.7" sn="11.7211" a="32.8699" fwhm="0.0253124" res="14668.6" algo="Sum"/><pk mz="372.31024102" i="1207.72" sn="10.6849" a="35.6033" fwhm="0.0245466" res="15167.5" algo="Sum"/><pk mz="372.73560497" i="904.582" sn="7.9611" a="20.881" fwhm="0.0215081" res="17330" algo="Sum"/><pk mz="373.17946710" i="4185.58" sn="36.7339" a="98.0814" fwhm="0.0292033" res="12778.7" algo="Sum"/><pk mz="373.23356134" i="2986.78" sn="26.2103" a="73.8994" fwhm="0.0292702" res="12751.3" algo="Sum"/><pk mz="373.27014804" i="1344.49" sn="11.7979" a="32.3643" fwhm="0.0238697" res="15637.8" algo="Sum"/><pk mz="374.18349234" i="965.428" sn="8.4246" a="26.7849" fwhm="0.0285524" res="13105.2" algo="Sum"/><pk mz="374.23618785" i="769.837" sn="6.71782" a="18.2631" fwhm="0.0290183" res="12896.6" algo="Sum"/><pk mz="374.28063994" i="957.711" sn="8.35787" a="17.2568" fwhm="0.0218785" res="17107.2" algo="Sum"/><pk mz="374.30244940" i="1889.99" sn="16.4922" a="44.8896" fwhm="0.0232271" res="16114.9" algo="Sum"/><pk mz="374.73272374" i="694.969" sn="6.04652" a="16.354" fwhm="0.0202304" res="18523.3" algo="Sum"/><pk mz="374.81628492" i="1865.09" sn="16.2312" a="39.1213" fwhm="0.0191369" res="19586" algo="Sum"/><pk mz="375.01525757" i="6314.63" sn="54.8992" a="152.41" fwhm="0.0220423" res="17013.5" algo="Sum"/><pk mz="375.19278213" i="3928.84" sn="34.1351" a="93.4153" fwhm="0.028463" res="13181.8" algo="Sum"/><pk mz="375.24962236" i="1148.44" sn="9.975" a="29.4013" fwhm="0.0333203" res="11261.9" algo="Sum"/><pk mz="375.28646000" i="1606.01" sn="13.9493" a="42.2425" fwhm="0.0266836" res="14064.3" algo="Sum"/><pk mz="375.35902449" i="836.764" sn="7.26754" a="20.3841" fwhm="0.0212501" res="17663.8" algo="Sum"/><pk mz="376.01826331" i="840.284" sn="7.28683" a="23.4261" fwhm="0.020845" res="18038.8" algo="Sum"/><pk mz="376.19642288" i="974.875" sn="8.45015" a="24.1295" fwhm="0.0293715" res="12808.2" algo="Sum"/><pk mz="376.29721924" i="18567.1" sn="160.527" a="438.912" fwhm="0.0196223" res="19177" algo="Sum"/><pk mz="376.81371999" i="1406.84" sn="12.112" a="31.8977" fwhm="0.0200909" res="18755.4" algo="Sum"/><pk mz="376.98533402" i="1364.38" sn="11.7468" a="38.3477" fwhm="0.0251235" res="15005.3" algo="Sum"/><pk mz="377.20675231" i="1577.59" sn="13.5311" a="42.7569" fwhm="0.0382252" res="9868.02" algo="Sum"/><pk mz="377.23207934" i="1557.86" sn="13.3544" a="42.2429" fwhm="0.0345449" res="10920.1" algo="Sum"/><pk mz="377.26562501" i="938.181" sn="8.04045" a="19.2537" fwhm="0.0306424" res="12311.9" algo="Sum"/><pk mz="377.30107609" i="5295.92" sn="45.3874" a="137.648" fwhm="0.0205264" res="18381.2" algo="Sum"/><pk mz="378.21468584" i="1705.02" sn="14.5233" a="49.3202" fwhm="0.0229013" res="16515" algo="Sum"/><pk mz="378.29816291" i="1936.97" sn="16.4993" a="52.7374" fwhm="0.0243918" res="15509.2" algo="Sum"/><pk mz="378.89976499" i="4451.67" sn="37.7876" a="104.147" fwhm="0.0188457" res="20105.3" algo="Sum"/><pk mz="379.18930884" i="716.675" sn="6.05842" a="19.2855" fwhm="0.0356232" res="10644.5" algo="Sum"/><pk mz="379.22051929" i="898.75" sn="7.59674" a="24.5809" fwhm="0.041669" res="9100.78" algo="Sum"/><pk mz="379.24541449" i="691.951" sn="5.8485" a="16.4124" fwhm="0.0320845" res="11820.2" algo="Sum"/><pk mz="379.28279401" i="1175.5" sn="9.93501" a="35.4763" fwhm="0.0298992" res="12685.4" algo="Sum"/><pk mz="379.31501340" i="939.374" sn="7.93867" a="22.8451" fwhm="0.02728" res="13904.5" algo="Sum"/><pk mz="380.76676820" i="1096.52" sn="9.18214" a="28.6792" fwhm="0.0226287" res="16826.7" algo="Sum"/><pk mz="381.02494010" i="4869.72" sn="40.6693" a="107.951" fwhm="0.0197379" res="19304.2" algo="Sum"/><pk mz="381.07884438" i="1026.72" sn="8.57431" a="23.0994" fwhm="0.0209696" res="18173" algo="Sum"/><pk mz="381.20422684" i="1437.1" sn="12.0034" a="40.4327" fwhm="0.030159" res="12639.8" algo="Sum"/><pk mz="381.24314268" i="858.754" sn="7.1733" a="29.4948" fwhm="0.0488211" res="7808.99" algo="Sum"/><pk mz="381.29734432" i="1627.79" sn="13.5962" a="46.9273" fwhm="0.0243638" res="15650.1" algo="Sum"/><pk mz="382.76503364" i="1693.99" sn="13.982" a="41.7885" fwhm="0.0219869" res="17408.8" algo="Sum"/><pk mz="383.11577022" i="56878.6" sn="469.183" a="1204.1" fwhm="0.0187399" res="20443.9" algo="Sum"/><pk mz="383.22214087" i="30917.3" sn="255.032" a="683.285" fwhm="0.0194452" res="19707.8" algo="Sum"/><pk mz="384.11925017" i="8055.56" sn="66.1546" a="174.184" fwhm="0.0198117" res="19388.5" algo="Sum"/><pk mz="384.22546676" i="6749.47" sn="55.4161" a="161.81" fwhm="0.0204312" res="18805.9" algo="Sum"/><pk mz="384.76210510" i="1014.6" sn="8.30141" a="26.0029" fwhm="0.0225523" res="17060.9" algo="Sum"/><pk mz="384.84479876" i="2258.01" sn="18.4754" a="50.1957" fwhm="0.0198332" res="19404.1" algo="Sum"/><pk mz="385.12232664" i="2265.53" sn="18.526" a="63.2328" fwhm="0.0242212" res="15900.2" algo="Sum"/><pk mz="385.19922632" i="2102.91" sn="17.1953" a="47.7289" fwhm="0.0317067" res="12148.8" algo="Sum"/><pk mz="385.22334615" i="2628.14" sn="21.4907" a="80.7374" fwhm="0.0344231" res="11190.8" algo="Sum"/><pk mz="386.84265067" i="1133.15" sn="9.2175" a="27.0617" fwhm="0.0204201" res="18944.2" algo="Sum"/><pk mz="387.15762459" i="755.415" sn="6.13293" a="16.3706" fwhm="0.0260141" res="14882.6" algo="Sum"/><pk mz="387.19495211" i="1321.99" sn="10.7228" a="38.0576" fwhm="0.0387265" res="9998.2" algo="Sum"/><pk mz="387.24985413" i="1008.2" sn="8.16471" a="30.9198" fwhm="0.030054" res="12885.1" algo="Sum"/><pk mz="388.35459498" i="1624.65" sn="13.0613" a="36.8829" fwhm="0.0201932" res="19232" algo="Sum"/><pk mz="388.71082619" i="1137.1" sn="9.12527" a="25.0408" fwhm="0.0191328" res="20316.4" algo="Sum"/><pk mz="389.17364532" i="1307.39" sn="10.4157" a="30.0546" fwhm="0.0246332" res="15798.7" algo="Sum"/><pk mz="389.20801478" i="1586.7" sn="12.6409" a="49.242" fwhm="0.0413035" res="9423.12" algo="Sum"/><pk mz="389.37299880" i="869.839" sn="6.92961" a="26.3463" fwhm="0.0321743" res="12102" algo="Sum"/><pk mz="389.97247803" i="1192.22" sn="9.45751" a="28.2539" fwhm="0.0218193" res="17872.9" algo="Sum"/><pk mz="390.27551425" i="1066.95" sn="8.46193" a="29.6568" fwhm="0.0312556" res="12486.6" algo="Sum"/><pk mz="390.70882840" i="891.107" sn="7.05727" a="20.7503" fwhm="0.0206973" res="18877.3" algo="Sum"/><pk mz="390.79653004" i="2357.96" sn="18.6274" a="60.2798" fwhm="0.0213419" res="18311.3" algo="Sum"/><pk mz="390.98659474" i="1630.66" sn="12.8329" a="49.1731" fwhm="0.0261028" res="14978.7" algo="Sum"/><pk mz="391.19283647" i="979.93" sn="7.70468" a="24.2485" fwhm="0.0257428" res="15196.2" algo="Sum"/><pk mz="391.20757797" i="1132.71" sn="8.90588" a="32.3272" fwhm="0.0429051" res="9117.98" algo="Sum"/><pk mz="391.27985158" i="1700.3" sn="13.3613" a="44.139" fwhm="0.0300404" res="13025.1" algo="Sum"/><pk mz="392.28972454" i="1591.29" sn="12.4143" a="56.5564" fwhm="0.0368845" res="10635.6" algo="Sum"/><pk mz="392.79420624" i="2749.92" sn="21.3454" a="61.5965" fwhm="0.0200028" res="19637" algo="Sum"/><pk mz="393.20455327" i="1490.89" sn="11.5513" a="47.0581" fwhm="0.0386053" res="10185.2" algo="Sum"/><pk mz="393.29703883" i="23197.7" sn="179.725" a="558.629" fwhm="0.0204858" res="19198.5" algo="Sum"/><pk mz="394.30011841" i="6185.71" sn="47.6713" a="141.257" fwhm="0.021117" res="18672.1" algo="Sum"/><pk mz="394.34530849" i="2157.78" sn="16.6291" a="56.3348" fwhm="0.0239971" res="16433" algo="Sum"/><pk mz="394.79118263" i="1180.49" sn="9.07337" a="29.4728" fwhm="0.0224879" res="17555.7" algo="Sum"/><pk mz="394.87391557" i="1711.08" sn="13.151" a="46.6499" fwhm="0.0210925" res="18721" algo="Sum"/><pk mz="395.21559433" i="1341.8" sn="10.3002" a="40.4512" fwhm="0.026813" res="14739.7" algo="Sum"/><pk mz="395.30155755" i="1350.99" sn="10.3708" a="47.9797" fwhm="0.0313627" res="12604.2" algo="Sum"/><pk mz="395.34935951" i="766.705" sn="5.8856" a="21.3335" fwhm="0.0252276" res="15671.3" algo="Sum"/><pk mz="396.74309279" i="1382.98" sn="10.53" a="33.0832" fwhm="0.0209889" res="18902.5" algo="Sum"/><pk mz="396.99752899" i="3927.02" sn="29.9077" a="98.8509" fwhm="0.0217307" res="18269" algo="Sum"/><pk mz="397.18041421" i="690.129" sn="5.24454" a="28.3294" fwhm="0.041448" res="9582.62" algo="Sum"/><pk mz="397.23459748" i="1406.92" sn="10.6882" a="47.3517" fwhm="0.0333102" res="11925.3" algo="Sum"/><pk mz="397.26682262" i="809.493" sn="6.15024" a="20.4943" fwhm="0.0269226" res="14755.9" algo="Sum"/><pk mz="398.32632948" i="1117.86" sn="8.45401" a="28.9455" fwhm="0.0225398" res="17672.1" algo="Sum"/><pk mz="398.74011667" i="2516.85" sn="18.9815" a="61.7882" fwhm="0.0211965" res="18811.6" algo="Sum"/><pk mz="399.08943658" i="13511.7" sn="101.603" a="315.699" fwhm="0.020476" res="19490.6" algo="Sum"/><pk mz="399.20002579" i="13540.5" sn="101.806" a="235.499" fwhm="0.0191879" res="20804.7" algo="Sum"/><pk mz="399.21379149" i="14415" sn="108.381" a="369.665" fwhm="0.0294071" res="13575.4" algo="Sum"/><pk mz="400.09269821" i="1952.87" sn="14.6161" a="45.8221" fwhm="0.0211764" res="18893.3" algo="Sum"/><pk mz="400.20279495" i="3104.44" sn="23.2215" a="61.8725" fwhm="0.0222111" res="18018.1" algo="Sum"/><pk mz="400.21690487" i="3412.3" sn="25.5265" a="86.5334" fwhm="0.0277322" res="14431.5" algo="Sum"/><pk mz="400.34145731" i="2553.07" sn="19.1012" a="60.9286" fwhm="0.0215134" res="18609" algo="Sum"/><pk mz="400.73775405" i="1585.13" sn="11.8342" a="37.4751" fwhm="0.0213682" res="18753.9" algo="Sum"/><pk mz="400.82560997" i="3089.3" sn="23.0124" a="75.8174" fwhm="0.0210648" res="19028.3" algo="Sum"/><pk mz="401.08927364" i="1426.86" sn="10.6126" a="36.934" fwhm="0.0221262" res="18127.3" algo="Sum"/><pk mz="401.19860113" i="2173.4" sn="16.1697" a="107.961" fwhm="0.0469084" res="8552.8" algo="Sum"/><pk mz="401.34421086" i="814.711" sn="6.06098" a="21.3931" fwhm="0.0243426" res="16487.3" algo="Sum"/><pk mz="401.76966542" i="723.74" sn="5.36329" a="18.0909" fwhm="0.0232264" res="17298" algo="Sum"/><pk mz="402.35712231" i="1925.68" sn="14.2135" a="45.2552" fwhm="0.0203675" res="19754.8" algo="Sum"/><pk mz="402.82337454" i="2713.31" sn="19.9375" a="64.2671" fwhm="0.020917" res="19258.2" algo="Sum"/><pk mz="403.00754380" i="1829.68" sn="13.4393" a="46.1752" fwhm="0.0200522" res="20097.9" algo="Sum"/><pk mz="403.21881574" i="703.708" sn="5.16724" a="32.8647" fwhm="0.0673173" res="5989.82" algo="Sum"/><pk mz="403.38956653" i="736.429" sn="5.40662" a="18.1368" fwhm="0.0219709" res="18360.2" algo="Sum"/><pk mz="404.68527921" i="889.657" sn="6.47171" a="19.571" fwhm="0.019763" res="20476.9" algo="Sum"/><pk mz="404.82100248" i="945.159" sn="6.87468" a="25.416" fwhm="0.0234214" res="17284.3" algo="Sum"/><pk mz="405.09823403" i="702.741" sn="5.10928" a="18.1598" fwhm="0.0225464" res="17967.3" algo="Sum"/><pk mz="405.22207324" i="838.618" sn="6.09636" a="26.0989" fwhm="0.0436667" res="9279.89" algo="Sum"/><pk mz="405.26297719" i="1086.15" sn="7.89766" a="43.2814" fwhm="0.0387445" res="10459.9" algo="Sum"/><pk mz="405.94695844" i="815.822" sn="5.90939" a="19.779" fwhm="0.0201382" res="20158" algo="Sum"/><pk mz="406.68210809" i="787.96" sn="5.68022" a="17.9593" fwhm="0.0200716" res="20261.6" algo="Sum"/><pk mz="406.77168175" i="2817.98" sn="20.3141" a="66.1247" fwhm="0.0206926" res="19657.9" algo="Sum"/><pk mz="406.95328663" i="816.806" sn="5.88952" a="25.5289" fwhm="0.0266164" res="15289.6" algo="Sum"/><pk mz="407.25272626" i="851.108" sn="6.1182" a="17.7474" fwhm="0.0318367" res="12791.9" algo="Sum"/><pk mz="407.27546944" i="884.161" sn="6.35327" a="31.2021" fwhm="0.0508327" res="8012.08" algo="Sum"/><pk mz="408.76876865" i="3828.65" sn="27.3279" a="93.454" fwhm="0.0217811" res="18767.1" algo="Sum"/><pk mz="409.18233848" i="972.686" sn="6.91421" a="37.4648" fwhm="0.0322121" res="12702.7" algo="Sum"/><pk mz="409.27092311" i="9367.09" sn="66.6117" a="250.017" fwhm="0.0225317" res="18164.3" algo="Sum"/><pk mz="409.34352165" i="1683.1" sn="11.9658" a="52.9583" fwhm="0.0269203" res="15205.7" algo="Sum"/><pk mz="410.27472332" i="2501.4" sn="17.6994" a="70.8993" fwhm="0.0224772" res="18252.9" algo="Sum"/><pk mz="410.76596492" i="2195.4" sn="15.5137" a="53.8842" fwhm="0.0215781" res="19036.3" algo="Sum"/><pk mz="410.85500439" i="3458.8" sn="24.4123" a="84.0551" fwhm="0.0211423" res="19432.8" algo="Sum"/><pk mz="411.26263288" i="1552.15" sn="10.9231" a="65.5844" fwhm="0.0412924" res="9959.76" algo="Sum"/><pk mz="412.71686429" i="997.405" sn="6.97177" a="24.3153" fwhm="0.0222805" res="18523.7" algo="Sum"/><pk mz="412.85193570" i="2307.51" sn="16.0983" a="54.6294" fwhm="0.0209613" res="19695.9" algo="Sum"/><pk mz="412.97040209" i="1264.89" sn="8.82342" a="37.419" fwhm="0.0263393" res="15678.8" algo="Sum"/><pk mz="413.17973260" i="1031.73" sn="7.18948" a="29.0596" fwhm="0.0345381" res="11963" algo="Sum"/><pk mz="413.20984474" i="828.059" sn="5.76993" a="12.4848" fwhm="0.0160343" res="25770.4" algo="Sum"/><pk mz="413.23090655" i="1087.06" sn="7.57468" a="27.0198" fwhm="0.0307219" res="13450.7" algo="Sum"/><pk mz="413.26563534" i="5381.6" sn="37.4991" a="140.108" fwhm="0.0230136" res="17957.4" algo="Sum"/><pk mz="414.26908643" i="1655.85" sn="11.5076" a="49.6136" fwhm="0.0221445" res="18707.5" algo="Sum"/><pk mz="414.71409168" i="1738.79" sn="12.0513" a="42.9123" fwhm="0.0219317" res="18909.4" algo="Sum"/><pk mz="415.19189912" i="11361.3" sn="78.7089" a="313.853" fwhm="0.0230689" res="17997.9" algo="Sum"/><pk mz="415.28021041" i="1580.73" sn="10.9514" a="56.3435" fwhm="0.0260021" res="15971" algo="Sum"/><pk mz="416.19520733" i="2608.82" sn="18.0065" a="74.5011" fwhm="0.0233681" res="17810.4" algo="Sum"/><pk mz="416.71132062" i="1285.29" sn="8.83633" a="30.1653" fwhm="0.0213773" res="19493.2" algo="Sum"/><pk mz="416.80053399" i="3744.52" sn="25.7328" a="89.2294" fwhm="0.021368" res="19505.9" algo="Sum"/><pk mz="417.00131582" i="1039.87" sn="7.14337" a="28.103" fwhm="0.0236534" res="17629.6" algo="Sum"/><pk mz="417.19140433" i="1751.65" sn="12.0241" a="68.3657" fwhm="0.0268114" res="15560.2" algo="Sum"/><pk mz="417.40601615" i="749.099" sn="5.13159" a="19.5254" fwhm="0.023335" res="17887.6" algo="Sum"/><pk mz="418.79742851" i="3659.62" sn="24.9075" a="89.5041" fwhm="0.0212719" res="19687.8" algo="Sum"/><pk mz="418.98028226" i="1353.99" sn="9.21553" a="49.569" fwhm="0.0310421" res="13497.2" algo="Sum"/><pk mz="420.79425252" i="1549.7" sn="10.4726" a="38.5544" fwhm="0.0230042" res="18292" algo="Sum"/><pk mz="420.88405985" i="4043.69" sn="27.3025" a="88.7703" fwhm="0.0208875" res="20150" algo="Sum"/><pk mz="421.24557606" i="774.299" sn="5.22393" a="44.7583" fwhm="0.0624716" res="6742.99" algo="Sum"/><pk mz="422.74558457" i="1851.59" sn="12.3809" a="49.3009" fwhm="0.0221915" res="19049.9" algo="Sum"/><pk mz="422.88132726" i="1474.89" sn="9.85578" a="36.5541" fwhm="0.0212199" res="19928.5" algo="Sum"/><pk mz="423.19919924" i="1088.87" sn="7.26658" a="31.0918" fwhm="0.0298898" res="14158.7" algo="Sum"/><pk mz="423.32269475" i="799.219" sn="5.33433" a="23.8125" fwhm="0.0334212" res="12666.3" algo="Sum"/><pk mz="424.28178811" i="681.827" sn="4.51912" a="21.347" fwhm="0.0300574" res="14115.7" algo="Sum"/><pk mz="424.34123157" i="1883.79" sn="12.4857" a="57.4095" fwhm="0.0259173" res="16372.9" algo="Sum"/><pk mz="424.74263462" i="2620.01" sn="17.3203" a="63.6773" fwhm="0.0222375" res="19100.3" algo="Sum"/><pk mz="425.28427802" i="761.565" sn="5.03172" a="23.8721" fwhm="0.0359379" res="11833.9" algo="Sum"/><pk mz="425.31881607" i="1307.67" sn="8.63946" a="35.8682" fwhm="0.0332569" res="12788.9" algo="Sum"/><pk mz="425.33904160" i="1161.36" sn="7.67302" a="32.8808" fwhm="0.0278441" res="15275.8" algo="Sum"/><pk mz="426.35651604" i="3066.28" sn="20.1676" a="82.4137" fwhm="0.023594" res="18070.6" algo="Sum"/><pk mz="426.74021703" i="1512.69" sn="9.93243" a="38.3985" fwhm="0.0217832" res="19590.3" algo="Sum"/><pk mz="426.82902069" i="3652.83" sn="23.9824" a="87.2732" fwhm="0.0225673" res="18913.6" algo="Sum"/><pk mz="427.24313885" i="693.601" sn="4.55199" a="34.299" fwhm="0.0568009" res="7521.76" algo="Sum"/><pk mz="427.35830466" i="1441.29" sn="9.43937" a="36.0345" fwhm="0.021501" res="19876.2" algo="Sum"/><pk mz="428.37173647" i="1800.37" sn="11.7267" a="48.5331" fwhm="0.0224408" res="19088.9" algo="Sum"/><pk mz="428.82661570" i="2779.58" sn="18.0945" a="67.9682" fwhm="0.0223993" res="19144.6" algo="Sum"/><pk mz="429.23877460" i="3431.12" sn="22.2558" a="104.086" fwhm="0.0258742" res="16589.4" algo="Sum"/><pk mz="429.37252829" i="1770.86" sn="11.4883" a="46.0604" fwhm="0.0232811" res="18442.9" algo="Sum"/><pk mz="430.24320752" i="891.782" sn="5.76139" a="35.1941" fwhm="0.0324303" res="13266.7" algo="Sum"/><pk mz="430.38383975" i="871.646" sn="5.63135" a="28.025" fwhm="0.0284992" res="15101.6" algo="Sum"/><pk mz="430.68996302" i="1053.83" sn="6.80723" a="28.4793" fwhm="0.0246541" res="17469.3" algo="Sum"/><pk mz="430.82312932" i="711.137" sn="4.59256" a="22.6003" fwhm="0.029527" res="14590.8" algo="Sum"/><pk mz="430.91302792" i="3248.88" sn="20.9719" a="81.3757" fwhm="0.0220295" res="19560.7" algo="Sum"/><pk mz="431.17093339" i="2087.72" sn="13.4494" a="76.785" fwhm="0.0338131" res="12751.6" algo="Sum"/><pk mz="431.23996470" i="1181.41" sn="7.61072" a="43.5247" fwhm="0.0466336" res="9247.41" algo="Sum"/><pk mz="431.27471569" i="819.686" sn="5.28033" a="22.057" fwhm="0.0322737" res="13363" algo="Sum"/><pk mz="432.68683522" i="839.889" sn="5.38733" a="22.5696" fwhm="0.0235692" res="18358.1" algo="Sum"/><pk mz="432.77415485" i="2236.91" sn="14.3383" a="56.3364" fwhm="0.0213518" res="20268.7" algo="Sum"/><pk mz="432.97363928" i="817.887" sn="5.23382" a="23.4862" fwhm="0.0253557" res="17076" algo="Sum"/><pk mz="434.77227967" i="2645.43" sn="16.8705" a="64.0761" fwhm="0.0217096" res="20026.7" algo="Sum"/><pk mz="436.76817617" i="1066.57" sn="6.77242" a="32.0656" fwhm="0.0269228" res="16223" algo="Sum"/><pk mz="436.85820166" i="3638.88" sn="23.106" a="99.9139" fwhm="0.022318" res="19574.2" algo="Sum"/><pk mz="437.18566861" i="739.495" sn="4.69094" a="24.0919" fwhm="0.0325152" res="13445.6" algo="Sum"/><pk mz="437.23344344" i="1030.76" sn="6.53833" a="40.6266" fwhm="0.0360879" res="12115.8" algo="Sum"/><pk mz="438.72169411" i="977.635" sn="6.17326" a="24.647" fwhm="0.0230542" res="19030" algo="Sum"/><pk mz="438.85487062" i="1717.35" sn="10.8334" a="47.1975" fwhm="0.0239516" res="18322.6" algo="Sum"/><pk mz="438.98373984" i="1786.11" sn="11.2672" a="48.784" fwhm="0.0234184" res="18745.3" algo="Sum"/><pk mz="440.71929373" i="1478.2" sn="9.25116" a="39.4428" fwhm="0.0239803" res="18378.4" algo="Sum"/><pk mz="441.29766473" i="1859.63" sn="11.6095" a="52.3375" fwhm="0.0250809" res="17595" algo="Sum"/><pk mz="442.71780304" i="975.616" sn="6.05023" a="27.8774" fwhm="0.0245344" res="18044.8" algo="Sum"/><pk mz="442.80261871" i="1936.47" sn="11.9982" a="51.7016" fwhm="0.0237831" res="18618.3" algo="Sum"/><pk mz="444.79992316" i="1531.38" sn="9.41612" a="42.1418" fwhm="0.0253708" res="17532" algo="Sum"/><pk mz="445.36672122" i="705.613" sn="4.33645" a="17.9905" fwhm="0.027431" res="16235.9" algo="Sum"/><pk mz="446.66841823" i="704.933" sn="4.30595" a="18.6601" fwhm="0.0239037" res="18686.1" algo="Sum"/><pk mz="446.88668803" i="2857.39" sn="17.4547" a="81.5051" fwhm="0.0236228" res="18917.6" algo="Sum"/><pk mz="448.66565689" i="719.015" sn="4.37217" a="19.6027" fwhm="0.0244841" res="18324.8" algo="Sum"/><pk mz="448.75185504" i="1155.3" sn="7.02598" a="33.5874" fwhm="0.0262006" res="17127.5" algo="Sum"/><pk mz="450.75083541" i="1563.47" sn="9.4766" a="50.4116" fwhm="0.028948" res="15571.1" algo="Sum"/><pk mz="452.74764923" i="977.743" sn="5.91142" a="27.0799" fwhm="0.0263945" res="17153.1" algo="Sum"/><pk mz="452.79416335" i="706.037" sn="4.26866" a="18.7487" fwhm="0.0300459" res="15070.1" algo="Sum"/><pk mz="452.83197611" i="1711.59" sn="10.3482" a="44.2932" fwhm="0.0245808" res="18422.2" algo="Sum"/><pk mz="453.16770512" i="718.862" sn="4.33709" a="26.0239" fwhm="0.0347726" res="13032.3" algo="Sum"/><pk mz="453.20933949" i="867.022" sn="5.23178" a="29.4441" fwhm="0.0302808" res="14966.9" algo="Sum"/><pk mz="453.29635050" i="691.19" sn="4.17205" a="25.9697" fwhm="0.0457744" res="9902.82" algo="Sum"/><pk mz="454.69969835" i="681.097" sn="4.09978" a="17.8996" fwhm="0.0242209" res="18773" algo="Sum"/><pk mz="454.83040506" i="941.572" sn="5.66523" a="30.0136" fwhm="0.028172" res="16144.8" algo="Sum"/><pk mz="454.95565322" i="1908.97" sn="11.4857" a="59.8703" fwhm="0.0253163" res="17970.8" algo="Sum"/><pk mz="456.69708658" i="1223.04" sn="7.32432" a="32.3322" fwhm="0.0234836" res="19447.5" algo="Sum"/><pk mz="456.95219257" i="787.827" sn="4.71775" a="28.2856" fwhm="0.0277813" res="16448.2" algo="Sum"/><pk mz="457.27048230" i="1318.76" sn="7.89075" a="49.034" fwhm="0.0312522" res="14631.6" algo="Sum"/><pk mz="458.69482841" i="959.113" sn="5.7169" a="25.6215" fwhm="0.0250874" res="18283.8" algo="Sum"/><pk mz="458.78225474" i="1382.45" sn="8.24009" a="49.3713" fwhm="0.0282289" res="16252.2" algo="Sum"/><pk mz="459.31736765" i="842.424" sn="5.01337" a="32.9476" fwhm="0.0363482" res="12636.6" algo="Sum"/><pk mz="460.78055155" i="1604" sn="9.48505" a="45.7986" fwhm="0.0257606" res="17887.1" algo="Sum"/><pk mz="460.96492788" i="1040.2" sn="6.15098" a="31.12" fwhm="0.0264121" res="17452.8" algo="Sum"/><pk mz="461.33391941" i="1324.27" sn="7.82939" a="58.4276" fwhm="0.0446528" res="10331.6" algo="Sum"/><pk mz="462.77725162" i="813.706" sn="4.78939" a="23.0519" fwhm="0.0264456" res="17499.2" algo="Sum"/><pk mz="462.82258058" i="705.953" sn="4.15516" a="17.879" fwhm="0.026554" res="17429.5" algo="Sum"/><pk mz="462.86045358" i="1405.99" sn="8.27567" a="39.0997" fwhm="0.0253854" res="18233.3" algo="Sum"/><pk mz="463.20227699" i="735.739" sn="4.32793" a="25.6326" fwhm="0.0293057" res="15805.9" algo="Sum"/><pk mz="463.35234538" i="1641.04" sn="9.65549" a="65.5028" fwhm="0.031249" res="14827.7" algo="Sum"/><pk mz="464.72923624" i="1032.51" sn="6.03849" a="30.4538" fwhm="0.0255881" res="18162" algo="Sum"/><pk mz="464.91034467" i="704.624" sn="4.11704" a="22.4974" fwhm="0.0266684" res="17433" algo="Sum"/><pk mz="465.36740423" i="744.6" sn="4.35052" a="24.4933" fwhm="0.0292894" res="15888.6" algo="Sum"/><pk mz="466.72610317" i="1731.63" sn="10.0956" a="46.6028" fwhm="0.0241386" res="19335.3" algo="Sum"/><pk mz="467.27635601" i="733.486" sn="4.27283" a="29.3656" fwhm="0.042725" res="10936.8" algo="Sum"/><pk mz="468.30649192" i="919.345" sn="5.33734" a="30.1225" fwhm="0.0308826" res="15164.1" algo="Sum"/><pk mz="468.72460792" i="1122.83" sn="6.506" a="29.7606" fwhm="0.0247777" res="18917.2" algo="Sum"/><pk mz="468.81202131" i="1479.08" sn="8.5702" a="52.338" fwhm="0.030182" res="15532.8" algo="Sum"/><pk mz="469.32332387" i="1050.36" sn="6.08438" a="30.8832" fwhm="0.0421285" res="11140.3" algo="Sum"/><pk mz="469.36371985" i="1972.03" sn="11.4241" a="59.5466" fwhm="0.027528" res="17050.4" algo="Sum"/><pk mz="470.80952918" i="1466.41" sn="8.45857" a="42.3728" fwhm="0.0255186" res="18449.7" algo="Sum"/><pk mz="470.85372537" i="717.797" sn="4.14056" a="24.9533" fwhm="0.0290285" res="16220.4" algo="Sum"/><pk mz="470.92811338" i="933.763" sn="5.38421" a="28.8283" fwhm="0.0273949" res="17190.4" algo="Sum"/><pk mz="470.99335895" i="747.152" sn="4.30853" a="21.9662" fwhm="0.0248656" res="18941.6" algo="Sum"/><pk mz="472.30122958" i="771.924" sn="4.43099" a="24.4357" fwhm="0.028154" res="16775.6" algo="Sum"/><pk mz="472.67189547" i="799.22" sn="4.58575" a="22.5405" fwhm="0.0251682" res="18780.5" algo="Sum"/><pk mz="473.30319421" i="803.5" sn="4.59527" a="32.2364" fwhm="0.0546011" res="8668.38" algo="Sum"/><pk mz="473.34596833" i="697.811" sn="3.99147" a="33.3196" fwhm="0.0567205" res="8345.23" algo="Sum"/><pk mz="474.75820127" i="1424.65" sn="8.10955" a="44.635" fwhm="0.0275632" res="17224.3" algo="Sum"/><pk mz="475.32296291" i="3249.78" sn="18.439" a="108.091" fwhm="0.0274592" res="17310.2" algo="Sum"/><pk mz="476.32519537" i="1016.51" sn="5.74294" a="36.7675" fwhm="0.0312149" res="15259.5" algo="Sum"/><pk mz="476.75559986" i="1984.5" sn="11.2041" a="52.6353" fwhm="0.0240291" res="19840.7" algo="Sum"/><pk mz="476.93816312" i="1120.77" sn="6.31649" a="41.9323" fwhm="0.0310702" res="15350.3" algo="Sum"/><pk mz="477.32923294" i="1907.1" sn="10.7117" a="61.2687" fwhm="0.0363443" res="13133.6" algo="Sum"/><pk mz="478.29268857" i="782.658" sn="4.37834" a="20.8282" fwhm="0.0297643" res="16069.3" algo="Sum"/><pk mz="478.32884684" i="1820" sn="10.1809" a="62.0063" fwhm="0.0320626" res="14918.6" algo="Sum"/><pk mz="478.75267261" i="1054.02" sn="5.87556" a="29.4191" fwhm="0.026588" res="18006.4" algo="Sum"/><pk mz="478.84134355" i="1564.86" sn="8.72257" a="52.1916" fwhm="0.0286652" res="16704.6" algo="Sum"/><pk mz="479.33100797" i="1619.1" sn="9.02021" a="78.1599" fwhm="0.0553515" res="8659.76" algo="Sum"/><pk mz="480.34262312" i="1118.68" sn="6.20961" a="40.2316" fwhm="0.036139" res="13291.5" algo="Sum"/><pk mz="480.83858387" i="1137.3" sn="6.30509" a="34.0486" fwhm="0.0254871" res="18866" algo="Sum"/><pk mz="481.20295743" i="1180.57" sn="6.53178" a="38.0701" fwhm="0.0287191" res="16755.5" algo="Sum"/><pk mz="481.26060008" i="1022.38" sn="5.6562" a="40.7056" fwhm="0.0405513" res="11867.9" algo="Sum"/><pk mz="481.34514375" i="1026.63" sn="5.68039" a="65.6996" fwhm="0.0505305" res="9525.84" algo="Sum"/><pk mz="482.32178064" i="985.549" sn="5.4378" a="28.5227" fwhm="0.0288338" res="16727.6" algo="Sum"/><pk mz="482.35779335" i="913.227" sn="5.03619" a="32.5228" fwhm="0.0385213" res="12521.9" algo="Sum"/><pk mz="482.70056844" i="1223.59" sn="6.74232" a="33.0148" fwhm="0.0248344" res="19436.8" algo="Sum"/><pk mz="483.27153202" i="681.444" sn="3.74352" a="22.1293" fwhm="0.046881" res="10308.5" algo="Sum"/><pk mz="483.33363050" i="685.547" sn="3.76636" a="30.6384" fwhm="0.0554415" res="8717.91" algo="Sum"/><pk mz="483.37821305" i="2548.06" sn="13.9989" a="80.066" fwhm="0.0267524" res="18068.6" algo="Sum"/><pk mz="484.38182016" i="916.225" sn="5.02146" a="27.2961" fwhm="0.0269028" res="18004.9" algo="Sum"/><pk mz="484.69711077" i="912.814" sn="4.98444" a="24.3618" fwhm="0.0251659" res="19260.1" algo="Sum"/><pk mz="484.78641384" i="1554.49" sn="8.4882" a="48.624" fwhm="0.0290545" res="16685.4" algo="Sum"/><pk mz="485.35612730" i="2742.89" sn="14.9689" a="88.7586" fwhm="0.0358344" res="13544.4" algo="Sum"/><pk mz="486.36018931" i="1088.14" sn="5.90546" a="30.42" fwhm="0.0295665" res="16449.7" algo="Sum"/><pk mz="486.78433984" i="1716.61" sn="9.29464" a="52.2208" fwhm="0.0259432" res="18763.4" algo="Sum"/><pk mz="486.96465810" i="716.202" sn="3.87859" a="26.9921" fwhm="0.0307188" res="15852.3" algo="Sum"/><pk mz="487.33725492" i="897.049" sn="4.85469" a="37.6418" fwhm="0.0563588" res="8647.05" algo="Sum"/><pk mz="488.78058056" i="736.061" sn="3.96126" a="23.7561" fwhm="0.0288275" res="16955.4" algo="Sum"/><pk mz="488.87131331" i="1814.09" sn="9.76283" a="57.7669" fwhm="0.0256799" res="19037.1" algo="Sum"/><pk mz="489.31385074" i="684.884" sn="3.68401" a="25.0366" fwhm="0.0479837" res="10197.5" algo="Sum"/><pk mz="489.35250435" i="895.009" sn="4.81428" a="32.2614" fwhm="0.0421154" res="11619.3" algo="Sum"/><pk mz="490.28937054" i="1745.37" sn="9.31454" a="63.1702" fwhm="0.0295751" res="16577.8" algo="Sum"/><pk mz="490.73240751" i="954.075" sn="5.07954" a="27.0418" fwhm="0.0251472" res="19514.4" algo="Sum"/><pk mz="490.86679405" i="826.481" sn="4.39982" a="28.4473" fwhm="0.0304435" res="16123.9" algo="Sum"/><pk mz="491.29850451" i="1785.65" sn="9.49459" a="78.2609" fwhm="0.0436008" res="11268.1" algo="Sum"/><pk mz="491.36787363" i="1005.33" sn="5.34524" a="37.1418" fwhm="0.0367305" res="13377.7" algo="Sum"/><pk mz="492.73018081" i="1290.35" sn="6.79283" a="35.9921" fwhm="0.0240393" res="20496.8" algo="Sum"/><pk mz="492.90917292" i="697.659" sn="3.66738" a="30.9871" fwhm="0.0372454" res="13234.1" algo="Sum"/><pk mz="493.32142968" i="2193.46" sn="11.5118" a="118.177" fwhm="0.0506298" res="9743.7" algo="Sum"/><pk mz="494.32225988" i="2843.48" sn="14.8157" a="94.7398" fwhm="0.0302904" res="16319.4" algo="Sum"/><pk mz="494.72567657" i="731.223" sn="3.80699" a="23.1921" fwhm="0.0284788" res="17371.7" algo="Sum"/><pk mz="494.81556900" i="1797.9" sn="9.35709" a="53.5609" fwhm="0.0270847" res="18269.2" algo="Sum"/><pk mz="495.32926589" i="1679.77" sn="8.73263" a="79.107" fwhm="0.0479973" res="10319.9" algo="Sum"/><pk mz="496.33801476" i="56175.9" sn="290.862" a="1536.62" fwhm="0.0241598" res="20544" algo="Sum"/><pk mz="496.81242375" i="1458.11" sn="7.54017" a="49.6784" fwhm="0.0279049" res="17803.8" algo="Sum"/><pk mz="496.94022199" i="902.046" sn="4.66407" a="27.5982" fwhm="0.0299665" res="16583.2" algo="Sum"/><pk mz="497.23492752" i="1001.53" sn="5.17375" a="33.2673" fwhm="0.0323819" res="15355.4" algo="Sum"/><pk mz="497.34135540" i="15685.5" sn="81.0269" a="483.241" fwhm="0.0264878" res="18776.3" algo="Sum"/><pk mz="498.34413287" i="3104.38" sn="15.9685" a="101.601" fwhm="0.0274763" res="18137.2" algo="Sum"/><pk mz="498.67768057" i="818.977" sn="4.20908" a="24.3682" fwhm="0.0265512" res="18781.7" algo="Sum"/><pk mz="498.89893697" i="1364.96" sn="7.01019" a="42.7369" fwhm="0.0270982" res="18410.7" algo="Sum"/><pk mz="499.36813065" i="2052.17" sn="10.5083" a="69.57" fwhm="0.0364115" res="13714.6" algo="Sum"/><pk mz="500.27374752" i="1558.56" sn="7.96689" a="61.5937" fwhm="0.031162" res="16053.9" algo="Sum"/><pk mz="500.37375124" i="735.719" sn="3.76024" a="24.629" fwhm="0.0317362" res="15766.6" algo="Sum"/><pk mz="500.67448198" i="681.119" sn="3.47961" a="20.5779" fwhm="0.0283283" res="17674" algo="Sum"/><pk mz="500.76076370" i="1096.94" sn="5.60132" a="33.6147" fwhm="0.0250795" res="19966.9" algo="Sum"/><pk mz="501.33137028" i="1485.63" sn="7.58004" a="58.208" fwhm="0.038349" res="13072.9" algo="Sum"/><pk mz="501.38762337" i="1621.86" sn="8.27513" a="54.8813" fwhm="0.0297178" res="16871.6" algo="Sum"/><pk mz="502.28900530" i="1249.55" sn="6.35553" a="32.305" fwhm="0.0297631" res="16876.3" algo="Sum"/><pk mz="502.32648437" i="1599.7" sn="8.13591" a="59.3338" fwhm="0.0344417" res="14584.8" algo="Sum"/><pk mz="502.75754348" i="1138.28" sn="5.77399" a="35.3879" fwhm="0.0283293" res="17746.9" algo="Sum"/><pk mz="503.32783354" i="1124.53" sn="5.69836" a="42.1159" fwhm="0.0434479" res="11584.6" algo="Sum"/><pk mz="504.30473159" i="1996.45" sn="10.0761" a="57.313" fwhm="0.0299253" res="16852.1" algo="Sum"/><pk mz="504.33953472" i="1797.69" sn="9.0643" a="54.2499" fwhm="0.0327181" res="15414.7" algo="Sum"/><pk mz="504.84451307" i="1831.32" sn="9.18562" a="63.9238" fwhm="0.0286742" res="17606.2" algo="Sum"/><pk mz="505.27996818" i="718.844" sn="3.60043" a="21.7584" fwhm="0.0588602" res="8584.41" algo="Sum"/><pk mz="505.31209620" i="935.475" sn="4.68545" a="28.9861" fwhm="0.0425641" res="11871.8" algo="Sum"/><pk mz="505.33974931" i="1102.2" sn="5.52047" a="49.7879" fwhm="0.0452989" res="11155.7" algo="Sum"/><pk mz="506.35563150" i="923.452" sn="4.60299" a="35.1569" fwhm="0.0319924" res="15827.4" algo="Sum"/><pk mz="506.84150207" i="944.862" sn="4.68872" a="34.3894" fwhm="0.0287398" res="17635.5" algo="Sum"/><pk mz="507.29540414" i="1255.19" sn="6.22118" a="71.6546" fwhm="0.0572433" res="8862.1" algo="Sum"/><pk mz="508.37329012" i="769.027" sn="3.80178" a="26.2945" fwhm="0.03536" res="14377.1" algo="Sum"/><pk mz="508.70800460" i="1064.85" sn="5.24019" a="33.5615" fwhm="0.0287161" res="17715.1" algo="Sum"/><pk mz="509.30567187" i="1717.36" sn="8.44039" a="85.0196" fwhm="0.0556154" res="9157.64" algo="Sum"/><pk mz="509.36071134" i="2026.09" sn="9.95792" a="84.6839" fwhm="0.0380284" res="13394.2" algo="Sum"/><pk mz="510.31293050" i="697.2" sn="3.41167" a="24.8659" fwhm="0.0439653" res="11607.2" algo="Sum"/><pk mz="510.35705314" i="1560.9" sn="7.63809" a="71.0371" fwhm="0.0368514" res="13849.1" algo="Sum"/><pk mz="510.70572321" i="757.586" sn="3.70689" a="24.4255" fwhm="0.030061" res="16989" algo="Sum"/><pk mz="510.79001825" i="1036.42" sn="5.07252" a="32.433" fwhm="0.0311817" res="16381.1" algo="Sum"/><pk mz="511.31446105" i="934.341" sn="4.56926" a="37.06" fwhm="0.0355996" res="14362.9" algo="Sum"/><pk mz="511.33012144" i="955.475" sn="4.67262" a="23.9865" fwhm="0.0312146" res="16381.1" algo="Sum"/><pk mz="511.35186542" i="924.336" sn="4.52033" a="26.5065" fwhm="0.039624" res="12905.1" algo="Sum"/><pk mz="512.78737473" i="928.121" sn="4.52742" a="35.8619" fwhm="0.0340038" res="15080.3" algo="Sum"/><pk mz="512.91327588" i="1338.09" sn="6.52718" a="44.4564" fwhm="0.0282207" res="18175.1" algo="Sum"/><pk mz="513.34792087" i="959.239" sn="4.67841" a="46.3681" fwhm="0.0533502" res="9622.23" algo="Sum"/><pk mz="514.65449785" i="763.161" sn="3.70282" a="23.7382" fwhm="0.028754" res="17898.5" algo="Sum"/><pk mz="514.87380956" i="1300.36" sn="6.30734" a="44.7397" fwhm="0.0395664" res="13012.9" algo="Sum"/><pk mz="514.90887303" i="907.259" sn="4.39943" a="28.5604" fwhm="0.0336384" res="15307.2" algo="Sum"/><pk mz="515.34898159" i="1289.67" sn="6.24123" a="54.3959" fwhm="0.0480432" res="10726.8" algo="Sum"/><pk mz="515.41074229" i="8016.08" sn="38.7462" a="254.342" fwhm="0.0270767" res="19035.2" algo="Sum"/><pk mz="516.30398422" i="4787.28" sn="23.0188" a="138.988" fwhm="0.0266649" res="19362.7" algo="Sum"/><pk mz="516.41368972" i="2779.89" sn="13.3663" a="84.5078" fwhm="0.0262896" res="19643.3" algo="Sum"/><pk mz="516.65228876" i="698.464" sn="3.35593" a="22.064" fwhm="0.0289294" res="17859.1" algo="Sum"/><pk mz="516.73888223" i="919.439" sn="4.41609" a="40.1648" fwhm="0.0317691" res="16265.5" algo="Sum"/><pk mz="517.30720964" i="1577.1" sn="7.53742" a="59.0796" fwhm="0.0385281" res="13426.8" algo="Sum"/><pk mz="517.36150601" i="1545.96" sn="7.38943" a="68.5025" fwhm="0.0581919" res="8890.62" algo="Sum"/><pk mz="517.41294726" i="1000.87" sn="4.78333" a="37.5007" fwhm="0.0422161" res="12256.3" algo="Sum"/><pk mz="518.31968124" i="127035" sn="604.348" a="3367.15" fwhm="0.0229395" res="22595" algo="Sum"/><pk mz="518.73741062" i="1295.78" sn="6.14932" a="44.1593" fwhm="0.0300083" res="17286.5" algo="Sum"/><pk mz="518.92113119" i="853.055" sn="4.04772" a="30.6561" fwhm="0.0316604" res="16390.2" algo="Sum"/><pk mz="519.32267893" i="34403.1" sn="163.05" a="985.722" fwhm="0.0255024" res="20363.7" algo="Sum"/><pk mz="520.27896520" i="753.162" sn="3.54895" a="26.062" fwhm="0.0317598" res="16381.7" algo="Sum"/><pk mz="520.33543567" i="25196" sn="118.732" a="824.157" fwhm="0.0286419" res="18166.9" algo="Sum"/><pk mz="520.73570065" i="816.417" sn="3.83902" a="26.2898" fwhm="0.0295044" res="17649.4" algo="Sum"/><pk mz="520.81886988" i="1028.01" sn="4.83386" a="44.2497" fwhm="0.0314688" res="16550.3" algo="Sum"/><pk mz="521.27289190" i="707.529" sn="3.32192" a="39.4806" fwhm="0.0510508" res="10210.9" algo="Sum"/><pk mz="521.33953247" i="7080.75" sn="33.2106" a="254.498" fwhm="0.0299104" res="17430" algo="Sum"/><pk mz="522.35247085" i="15523.2" sn="72.3932" a="485.188" fwhm="0.0274535" res="19026.8" algo="Sum"/><pk mz="522.68672658" i="697.291" sn="3.2515" a="23.7018" fwhm="0.0305382" res="17115.8" algo="Sum"/><pk mz="523.29881208" i="1262.8" sn="5.87761" a="54.5187" fwhm="0.0638695" res="8193.25" algo="Sum"/><pk mz="523.35638591" i="4821.75" sn="22.4424" a="176.387" fwhm="0.0322623" res="16221.9" algo="Sum"/><pk mz="524.27349306" i="1347.22" sn="6.26483" a="63.083" fwhm="0.037374" res="14027.8" algo="Sum"/><pk mz="524.36841312" i="20488.2" sn="95.2524" a="602.726" fwhm="0.0261852" res="20025.4" algo="Sum"/><pk mz="524.68337375" i="1297.81" sn="6.03384" a="39.8225" fwhm="0.026797" res="19579.9" algo="Sum"/><pk mz="525.28753798" i="1719.9" sn="7.99196" a="67.9399" fwhm="0.0482053" res="10896.9" algo="Sum"/><pk mz="525.33890459" i="1726.34" sn="8.02108" a="38.7942" fwhm="0.0344942" res="15229.8" algo="Sum"/><pk mz="525.37143336" i="6615.06" sn="30.7383" a="225.183" fwhm="0.0288359" res="18219.3" algo="Sum"/><pk mz="526.29083209" i="867.808" sn="4.02052" a="35.2215" fwhm="0.0405939" res="12964.8" algo="Sum"/><pk mz="526.33617166" i="731.669" sn="3.38979" a="19.3334" fwhm="0.0407174" res="12926.6" algo="Sum"/><pk mz="526.37461206" i="1422.23" sn="6.58911" a="52.2343" fwhm="0.0349929" res="15042.3" algo="Sum"/><pk mz="526.68135490" i="1056.01" sn="4.88709" a="31.5768" fwhm="0.0285309" res="18460" algo="Sum"/><pk mz="526.77092334" i="1153.02" sn="5.33566" a="47.3464" fwhm="0.0346497" res="15202.8" algo="Sum"/><pk mz="527.15529616" i="1065.7" sn="4.91523" a="36.4849" fwhm="0.0294707" res="17887.5" algo="Sum"/><pk mz="527.32926862" i="797.523" sn="3.67811" a="30.451" fwhm="0.0454679" res="11597.8" algo="Sum"/><pk mz="528.76730565" i="1410.38" sn="6.4592" a="47.318" fwhm="0.0299622" res="17647.8" algo="Sum"/><pk mz="528.88712363" i="857.272" sn="3.91911" a="32.5297" fwhm="0.0346253" res="15274.6" algo="Sum"/><pk mz="530.32078819" i="734.332" sn="3.34481" a="27.1553" fwhm="0.0337848" res="15697" algo="Sum"/><pk mz="530.35381041" i="1221.88" sn="5.56558" a="40.0122" fwhm="0.0335817" res="15792.9" algo="Sum"/><pk mz="530.76565394" i="850.602" sn="3.858" a="29.075" fwhm="0.0349804" res="15173.2" algo="Sum"/><pk mz="530.84667012" i="703.645" sn="3.19194" a="25.389" fwhm="0.045751" res="11603" algo="Sum"/><pk mz="531.35005016" i="1180.16" sn="5.34933" a="66.717" fwhm="0.0558121" res="9520.33" algo="Sum"/><pk mz="531.40391902" i="2079.14" sn="9.42576" a="75.6079" fwhm="0.0318149" res="16703" algo="Sum"/><pk mz="532.27798307" i="1600.12" sn="7.2181" a="51.8839" fwhm="0.0299998" res="17742.7" algo="Sum"/><pk mz="532.33560066" i="2464.61" sn="11.1148" a="80.2856" fwhm="0.0321794" res="16542.8" algo="Sum"/><pk mz="532.40876164" i="861.614" sn="3.87975" a="25.6028" fwhm="0.0377159" res="14116.3" algo="Sum"/><pk mz="532.43403595" i="794.808" sn="3.57611" a="25.4872" fwhm="0.0346021" res="15387.3" algo="Sum"/><pk mz="532.71645323" i="1104.83" sn="4.9583" a="36.4872" fwhm="0.0297553" res="17903.2" algo="Sum"/><pk mz="533.28338129" i="729.568" sn="3.26811" a="26.2944" fwhm="0.0428509" res="12445.1" algo="Sum"/><pk mz="533.33853826" i="1417.5" sn="6.34682" a="62.7863" fwhm="0.0516937" res="10317.3" algo="Sum"/><pk mz="534.29287412" i="37120.2" sn="165.212" a="1143.5" fwhm="0.0265347" res="20135.6" algo="Sum"/><pk mz="534.71207905" i="1739.86" sn="7.73874" a="53.6359" fwhm="0.0279866" res="19106" algo="Sum"/><pk mz="534.89549413" i="1156.11" sn="5.14252" a="44.4708" fwhm="0.0322282" res="16597.1" algo="Sum"/><pk mz="535.29623820" i="10400.7" sn="46.2398" a="340.084" fwhm="0.0281213" res="19035.3" algo="Sum"/><pk mz="535.37618582" i="1747.43" sn="7.76879" a="65.3584" fwhm="0.0361124" res="14825.3" algo="Sum"/><pk mz="536.29448852" i="4507.3" sn="20.0202" a="161.428" fwhm="0.0303117" res="17692.7" algo="Sum"/><pk mz="536.37853042" i="742.908" sn="3.29955" a="27.1071" fwhm="0.0425313" res="12611.4" algo="Sum"/><pk mz="536.70964142" i="1179.2" sn="5.23061" a="39.1646" fwhm="0.0296984" res="18072" algo="Sum"/><pk mz="536.79776003" i="1378.23" sn="6.11342" a="47.9584" fwhm="0.0335393" res="16005" algo="Sum"/><pk mz="536.89184237" i="833.601" sn="3.69604" a="34.6477" fwhm="0.0445986" res="12038.3" algo="Sum"/><pk mz="537.29746987" i="1527.67" sn="6.77427" a="63.3514" fwhm="0.0470783" res="11412.8" algo="Sum"/><pk mz="537.39259071" i="243879" sn="1081.28" a="6040.03" fwhm="0.0212779" res="25255.9" algo="Sum"/><pk mz="538.39546496" i="80903.2" sn="358.208" a="2262.25" fwhm="0.0249326" res="21594" algo="Sum"/><pk mz="538.79570493" i="1365.55" sn="6.04135" a="48.2259" fwhm="0.0307764" res="17506.8" algo="Sum"/><pk mz="539.28584902" i="726.716" sn="3.20941" a="35.2652" fwhm="0.0377254" res="14295" algo="Sum"/><pk mz="539.39454657" i="23847.2" sn="105.332" a="798.852" fwhm="0.0303832" res="17753" algo="Sum"/><pk mz="540.30288937" i="873.669" sn="3.84242" a="37.5556" fwhm="0.0401523" res="13456.4" algo="Sum"/><pk mz="540.39467211" i="5517.42" sn="24.2638" a="214.773" fwhm="0.0335168" res="16123.1" algo="Sum"/><pk mz="540.65835485" i="1025.37" sn="4.50859" a="32.6826" fwhm="0.0287249" res="18821.9" algo="Sum"/><pk mz="541.26073111" i="1193.3" sn="5.23204" a="49.7215" fwhm="0.0367269" res="14737.5" algo="Sum"/><pk mz="541.30404866" i="745.605" sn="3.26913" a="16.3696" fwhm="0.0248132" res="21815.1" algo="Sum"/><pk mz="541.33511142" i="865.874" sn="3.79646" a="24.5894" fwhm="0.0412935" res="13109.5" algo="Sum"/><pk mz="541.38996359" i="1873.91" sn="8.21495" a="89.8012" fwhm="0.0406966" res="13303.1" algo="Sum"/><pk mz="542.31865320" i="47394.2" sn="206.869" a="1373.28" fwhm="0.0259445" res="20903" algo="Sum"/><pk mz="542.65525491" i="898.854" sn="3.91838" a="30.5743" fwhm="0.0294496" res="18426.6" algo="Sum"/><pk mz="542.74435415" i="1463.17" sn="6.37785" a="61.1248" fwhm="0.0308812" res="17575.2" algo="Sum"/><pk mz="543.32203880" i="14219.6" sn="61.8835" a="453.641" fwhm="0.0276924" res="19619.9" algo="Sum"/><pk mz="543.39663047" i="999.178" sn="4.34763" a="37.8036" fwhm="0.043038" res="12626" algo="Sum"/><pk mz="544.33412627" i="37016.9" sn="160.366" a="1097.31" fwhm="0.0270783" res="20102.2" algo="Sum"/><pk mz="544.74086624" i="1844.52" sn="7.97557" a="61.9396" fwhm="0.0296684" res="18360.9" algo="Sum"/><pk mz="545.33733242" i="11115.5" sn="47.9144" a="363.947" fwhm="0.0284575" res="19163.2" algo="Sum"/><pk mz="545.40400837" i="802.973" sn="3.45599" a="18.1899" fwhm="0.0229046" res="23812" algo="Sum"/><pk mz="546.34967663" i="44338.7" sn="190.548" a="1361.36" fwhm="0.0266675" res="20487.5" algo="Sum"/><pk mz="546.73910210" i="1091.04" sn="4.68533" a="39.439" fwhm="0.0324116" res="16868.6" algo="Sum"/><pk mz="546.82776295" i="1542.38" sn="6.62236" a="65.3699" fwhm="0.0335422" res="16302.7" algo="Sum"/><pk mz="547.35322583" i="13339.6" sn="57.1844" a="465.5" fwhm="0.0291716" res="18763.2" algo="Sum"/><pk mz="548.30998061" i="895.699" sn="3.83769" a="29.9118" fwhm="0.0410673" res="13351.5" algo="Sum"/><pk mz="548.35736258" i="2977.62" sn="12.7605" a="121.192" fwhm="0.0335461" res="16346.4" algo="Sum"/><pk mz="548.69068708" i="805.305" sn="3.44652" a="31.2411" fwhm="0.0388302" res="14130.5" algo="Sum"/><pk mz="548.82581969" i="1112.18" sn="4.75774" a="51.5313" fwhm="0.037013" res="14827.9" algo="Sum"/><pk mz="549.31366252" i="694.758" sn="2.97236" a="24.4703" fwhm="0.0479568" res="11454.3" algo="Sum"/><pk mz="549.36309988" i="1026.87" sn="4.39259" a="49.2267" fwhm="0.0549157" res="10003.7" algo="Sum"/><pk mz="550.68698957" i="1357.67" sn="5.78631" a="44.5781" fwhm="0.0273022" res="20170.1" algo="Sum"/><pk mz="550.86613048" i="821.285" sn="3.49652" a="42.4038" fwhm="0.0458382" res="12017.6" algo="Sum"/><pk mz="551.35087350" i="2025.07" sn="8.60286" a="78.6046" fwhm="0.035347" res="15598.2" algo="Sum"/><pk mz="551.40295636" i="838.145" sn="3.55971" a="30.6521" fwhm="0.0460815" res="11965.8" algo="Sum"/><pk mz="552.35323026" i="758.308" sn="3.2108" a="34.8311" fwhm="0.0440274" res="12545.7" algo="Sum"/><pk mz="552.68316497" i="952.722" sn="4.03013" a="32.9026" fwhm="0.0313439" res="17632.9" algo="Sum"/><pk mz="552.77296256" i="1701.12" sn="7.1814" a="67.0726" fwhm="0.0306472" res="18036.7" algo="Sum"/><pk mz="552.86589551" i="725.686" sn="3.06255" a="38.3213" fwhm="0.0562868" res="9822.3" algo="Sum"/><pk mz="553.36706239" i="193858" sn="817.948" a="5853.05" fwhm="0.0254258" res="21764" algo="Sum"/><pk mz="553.45252897" i="5626.15" sn="23.735" a="222.339" fwhm="0.0430432" res="12858.1" algo="Sum"/><pk mz="554.36985889" i="64960.5" sn="273.211" a="2209.02" fwhm="0.0296094" res="18722.7" algo="Sum"/><pk mz="554.45764710" i="2381.78" sn="10.0191" a="99.7047" fwhm="0.0437989" res="12659.2" algo="Sum"/><pk mz="554.76984096" i="1735.83" sn="7.28138" a="62.9916" fwhm="0.0315285" res="17595.8" algo="Sum"/><pk mz="555.36655122" i="33640.3" sn="141.093" a="1221.3" fwhm="0.0311048" res="17854.7" algo="Sum"/><pk mz="555.45525348" i="799.34" sn="3.35261" a="25.712" fwhm="0.0374804" res="14819.9" algo="Sum"/><pk mz="556.36756475" i="9383.43" sn="39.2567" a="343.609" fwhm="0.0316885" res="17557.4" algo="Sum"/><pk mz="556.76567041" i="865.139" sn="3.61002" a="34.9827" fwhm="0.0343424" res="16212.2" algo="Sum"/><pk mz="556.85585755" i="1526.88" sn="6.37304" a="50.4984" fwhm="0.03122" res="17836.5" algo="Sum"/><pk mz="557.36763675" i="2774.02" sn="11.561" a="118.275" fwhm="0.0367498" res="15166.5" algo="Sum"/><pk mz="558.29207651" i="14094.3" sn="58.4681" a="458.006" fwhm="0.0286935" res="19457.1" algo="Sum"/><pk mz="558.35750061" i="951.12" sn="3.94558" a="48.2702" fwhm="0.0514168" res="10859.4" algo="Sum"/><pk mz="558.71823711" i="1100.88" sn="4.56616" a="40.2789" fwhm="0.0326903" res="17091.3" algo="Sum"/><pk mz="558.85186036" i="727.646" sn="3.01802" a="29.7287" fwhm="0.0454597" res="12293.3" algo="Sum"/><pk mz="559.29597295" i="4497.2" sn="18.649" a="166.242" fwhm="0.0303245" res="18443.7" algo="Sum"/><pk mz="559.37622645" i="752.689" sn="3.12125" a="45.7321" fwhm="0.0674713" res="8290.58" algo="Sum"/><pk mz="560.30681519" i="10194.6" sn="42.2215" a="354.24" fwhm="0.0315625" res="17752.3" algo="Sum"/><pk mz="560.71588579" i="1358.95" sn="5.62666" a="49.0585" fwhm="0.0317707" res="17648.9" algo="Sum"/><pk mz="561.30998424" i="3109.88" sn="12.8814" a="132.063" fwhm="0.033931" res="16542.7" algo="Sum"/><pk mz="561.40667233" i="1367.09" sn="5.66259" a="62.6392" fwhm="0.039135" res="14345.4" algo="Sum"/><pk mz="562.32263051" i="12874.3" sn="53.193" a="444.629" fwhm="0.0296529" res="18963.5" algo="Sum"/><pk mz="562.71260641" i="878.663" sn="3.6281" a="32.3988" fwhm="0.030468" res="18469" algo="Sum"/><pk mz="562.80176867" i="1735.74" sn="7.16666" a="71.0589" fwhm="0.0335094" res="16795.3" algo="Sum"/><pk mz="563.32651141" i="4185.27" sn="17.2611" a="164.574" fwhm="0.0310636" res="18134.6" algo="Sum"/><pk mz="564.32338981" i="1825.66" sn="7.49828" a="80.6051" fwhm="0.0390344" res="14457.1" algo="Sum"/><pk mz="564.79816998" i="1397.29" sn="5.7271" a="50.7225" fwhm="0.0344876" res="16376.8" algo="Sum"/><pk mz="565.33042942" i="751.09" sn="3.07655" a="42.6577" fwhm="0.05833" res="9691.94" algo="Sum"/><pk mz="565.42219915" i="3968.67" sn="16.2534" a="140.317" fwhm="0.0312698" res="18082.1" algo="Sum"/><pk mz="566.31804825" i="10127.6" sn="41.3893" a="343.653" fwhm="0.0290348" res="19504.8" algo="Sum"/><pk mz="566.42441879" i="1599.22" sn="6.5353" a="66.6047" fwhm="0.0350989" res="16138" algo="Sum"/><pk mz="566.66382711" i="1023.36" sn="4.17961" a="35.7819" fwhm="0.0319321" res="17745.9" algo="Sum"/><pk mz="566.79082196" i="688.295" sn="2.81137" a="32.4785" fwhm="0.0508117" res="11154.7" algo="Sum"/><pk mz="566.88479364" i="1188.34" sn="4.85285" a="48.9966" fwhm="0.0332891" res="17029.1" algo="Sum"/><pk mz="567.32395385" i="3816.89" sn="15.5666" a="129.622" fwhm="0.0381701" res="14863.1" algo="Sum"/><pk mz="567.40368126" i="985.163" sn="4.01809" a="51.2749" fwhm="0.0433858" res="13078.1" algo="Sum"/><pk mz="568.33421654" i="6038.71" sn="24.5576" a="235.466" fwhm="0.0320457" res="17735.1" algo="Sum"/><pk mz="568.66155162" i="824.934" sn="3.35002" a="31.1443" fwhm="0.0319229" res="17813.6" algo="Sum"/><pk mz="568.74718476" i="1071.3" sn="4.3508" a="55.9945" fwhm="0.0412891" res="13774.7" algo="Sum"/><pk mz="569.36072757" i="32666.1" sn="132.332" a="1084.81" fwhm="0.029456" res="19329.2" algo="Sum"/><pk mz="569.42801033" i="7172.65" sn="29.0287" a="261.202" fwhm="0.0340306" res="16732.8" algo="Sum"/><pk mz="570.36344476" i="12208.2" sn="49.3265" a="421.864" fwhm="0.0309118" res="18451.3" algo="Sum"/><pk mz="570.43140302" i="2871.21" sn="11.601" a="111.627" fwhm="0.0347634" res="16409" algo="Sum"/><pk mz="570.74309580" i="1261.56" sn="5.09787" a="49.2936" fwhm="0.0364081" res="15676.3" algo="Sum"/><pk mz="570.86833473" i="920.497" sn="3.71954" a="37.8227" fwhm="0.0405565" res="14075.9" algo="Sum"/><pk mz="571.36051425" i="5879.77" sn="23.7138" a="224.381" fwhm="0.0323409" res="17666.8" algo="Sum"/><pk mz="571.43006966" i="1349.34" sn="5.4424" a="53.5766" fwhm="0.0398477" res="14340.4" algo="Sum"/><pk mz="572.36282913" i="2415.68" sn="9.74389" a="98.105" fwhm="0.0325964" res="17559.1" algo="Sum"/><pk mz="572.74158989" i="751.306" sn="3.02895" a="33.7968" fwhm="0.0436052" res="13134.7" algo="Sum"/><pk mz="572.82942464" i="1656.7" sn="6.67825" a="59.0508" fwhm="0.0364872" res="15699.5" algo="Sum"/><pk mz="572.86194222" i="996.475" sn="4.01737" a="33.7126" fwhm="0.035673" res="16058.7" algo="Sum"/><pk mz="573.36420652" i="982.643" sn="3.96254" a="56.1207" fwhm="0.0575391" res="9964.78" algo="Sum"/><pk mz="574.69726199" i="846.373" sn="3.4063" a="34.8721" fwhm="0.0457819" res="12552.9" algo="Sum"/><pk mz="574.82845210" i="909.244" sn="3.65846" a="38.3072" fwhm="0.0477572" res="12036.5" algo="Sum"/><pk mz="576.27651212" i="3090.11" sn="12.389" a="104.585" fwhm="0.0304895" res="18900.8" algo="Sum"/><pk mz="576.69228113" i="1292.19" sn="5.17703" a="53.6461" fwhm="0.0327077" res="17631.7" algo="Sum"/><pk mz="576.87677184" i="702.651" sn="2.80828" a="35.9086" fwhm="0.043327" res="13314.5" algo="Sum"/><pk mz="577.28122744" i="1031.05" sn="4.11943" a="52.4268" fwhm="0.0415304" res="13900.2" algo="Sum"/><pk mz="577.37703430" i="685.586" sn="2.73933" a="45.087" fwhm="0.0718983" res="8030.46" algo="Sum"/><pk mz="578.27636429" i="1221.93" sn="4.87176" a="47.236" fwhm="0.0335337" res="17244.7" algo="Sum"/><pk mz="578.69149527" i="929.459" sn="3.70349" a="38.4503" fwhm="0.0380968" res="15190" algo="Sum"/><pk mz="578.77520089" i="1214.86" sn="4.84153" a="53.2961" fwhm="0.0364633" res="15872.8" algo="Sum"/><pk mz="578.87664408" i="708.582" sn="2.82448" a="39.6628" fwhm="0.048335" res="11976.3" algo="Sum"/><pk mz="579.28712529" i="1505.28" sn="5.99438" a="68.146" fwhm="0.0392877" res="14744.7" algo="Sum"/><pk mz="580.28865422" i="779.633" sn="3.10082" a="32.92" fwhm="0.0382143" res="15185.1" algo="Sum"/><pk mz="580.77322445" i="976.086" sn="3.87484" a="43.2088" fwhm="0.0423875" res="13701.5" algo="Sum"/><pk mz="581.39759597" i="3619.97" sn="14.3451" a="154.339" fwhm="0.0367964" res="15800.4" algo="Sum"/><pk mz="582.29194004" i="3156.52" sn="12.4663" a="130.164" fwhm="0.0335298" res="17366.4" algo="Sum"/><pk mz="582.40143672" i="1551.46" sn="6.11902" a="60.8777" fwhm="0.0367827" res="15833.6" algo="Sum"/><pk mz="582.63961616" i="1109.45" sn="4.37506" a="38.9607" fwhm="0.0290114" res="20083.1" algo="Sum"/><pk mz="582.85839661" i="1258.13" sn="4.96011" a="45.1641" fwhm="0.0369858" res="15759" algo="Sum"/><pk mz="583.25061380" i="1083.88" sn="4.27" a="39.646" fwhm="0.0405986" res="14366.3" algo="Sum"/><pk mz="583.31830215" i="2052.64" sn="8.08645" a="109.612" fwhm="0.0542701" res="10748.4" algo="Sum"/><pk mz="583.39509412" i="1065.77" sn="4.19864" a="64.9755" fwhm="0.0509544" res="11449.4" algo="Sum"/><pk mz="584.30721780" i="2110.37" sn="8.30162" a="106.104" fwhm="0.0429736" res="13596.9" algo="Sum"/><pk mz="584.63770265" i="1075.87" sn="4.22918" a="36.4052" fwhm="0.0311357" res="18777.1" algo="Sum"/><pk mz="584.72559114" i="1120.51" sn="4.40463" a="43.4585" fwhm="0.0388409" res="15054.4" algo="Sum"/><pk mz="585.28180939" i="1589.99" sn="6.24608" a="58.7048" fwhm="0.0420617" res="13914.8" algo="Sum"/><pk mz="585.33640762" i="9356.66" sn="36.7639" a="386.199" fwhm="0.0318908" res="18354.4" algo="Sum"/><pk mz="586.30534234" i="5220.64" sn="20.5008" a="192.601" fwhm="0.0428136" res="13694.4" algo="Sum"/><pk mz="586.33569800" i="3769.11" sn="14.8008" a="128.784" fwhm="0.0351675" res="16672.7" algo="Sum"/><pk mz="586.72383685" i="1455.56" sn="5.71158" a="59.5489" fwhm="0.0351244" res="16704.2" algo="Sum"/><pk mz="586.84116681" i="764.848" sn="3.00112" a="32.0809" fwhm="0.0521218" res="11259" algo="Sum"/><pk mz="587.33322553" i="2492.02" sn="9.76386" a="109.947" fwhm="0.044719" res="13133.9" algo="Sum"/><pk mz="588.33707879" i="1004.58" sn="3.92385" a="39.0822" fwhm="0.0486773" res="12086.5" algo="Sum"/><pk mz="588.40550935" i="698.627" sn="2.72881" a="34.1437" fwhm="0.0544675" res="10802.9" algo="Sum"/><pk mz="588.71944913" i="1018.92" sn="3.97646" a="34.7807" fwhm="0.0368908" res="15958.4" algo="Sum"/><pk mz="588.76237319" i="702.105" sn="2.73877" a="23.7168" fwhm="0.0478494" res="12304.5" algo="Sum"/><pk mz="588.80326277" i="1047.82" sn="4.08472" a="39.3553" fwhm="0.053911" res="10921.8" algo="Sum"/><pk mz="588.83879677" i="887.285" sn="3.45795" a="28.542" fwhm="0.0363474" res="16200.3" algo="Sum"/><pk mz="589.40674760" i="725.311" sn="2.82646" a="41.6211" fwhm="0.0728709" res="8088.37" algo="Sum"/><pk mz="590.31702587" i="1445.55" sn="5.61741" a="73.4857" fwhm="0.0375674" res="15713.5" algo="Sum"/><pk mz="590.58598080" i="727.779" sn="2.8296" a="28.5217" fwhm="0.0336569" res="17547.3" algo="Sum"/><pk mz="590.67231759" i="904.813" sn="3.51719" a="35.1084" fwhm="0.0390723" res="15117.4" algo="Sum"/><pk mz="590.79750962" i="705.856" sn="2.74286" a="30.2241" fwhm="0.0628731" res="9396.67" algo="Sum"/><pk mz="591.31490124" i="1169.46" sn="4.54221" a="57.0191" fwhm="0.0476691" res="12404.6" algo="Sum"/><pk mz="592.25161300" i="1022.05" sn="3.96465" a="38.9065" fwhm="0.0330155" res="17938.6" algo="Sum"/><pk mz="592.33106510" i="1213.12" sn="4.70555" a="57.0936" fwhm="0.0401689" res="14746" algo="Sum"/><pk mz="592.66996189" i="1616.3" sn="6.26685" a="54.7745" fwhm="0.0301774" res="19639.5" algo="Sum"/><pk mz="592.85180252" i="1139.31" sn="4.41628" a="50.2315" fwhm="0.0385464" res="15380.2" algo="Sum"/><pk mz="593.33414959" i="963.684" sn="3.72849" a="57.4061" fwhm="0.0562068" res="10556.3" algo="Sum"/><pk mz="594.34823045" i="872.035" sn="3.35769" a="53.168" fwhm="0.0452219" res="13142.9" algo="Sum"/><pk mz="594.66754396" i="1287.82" sn="4.95687" a="49.8504" fwhm="0.0321736" res="18483.1" algo="Sum"/><pk mz="594.75427793" i="1327.94" sn="5.11105" a="51.6275" fwhm="0.0377542" res="15753.3" algo="Sum"/><pk mz="594.84793634" i="1118.2" sn="4.30536" a="48.7984" fwhm="0.0354166" res="16795.8" algo="Sum"/><pk mz="595.34909185" i="1025.74" sn="3.93232" a="50.2964" fwhm="0.057736" res="10311.6" algo="Sum"/><pk mz="595.42552839" i="762.32" sn="2.92243" a="37.4376" fwhm="0.0720117" res="8268.45" algo="Sum"/><pk mz="596.75300508" i="1446.43" sn="5.53173" a="60.2694" fwhm="0.0379827" res="15711.2" algo="Sum"/><pk mz="597.38877560" i="873.957" sn="3.34006" a="38.7323" fwhm="0.0633302" res="9432.92" algo="Sum"/><pk mz="597.44127429" i="878.149" sn="3.3562" a="33.8109" fwhm="0.0506905" res="11786.1" algo="Sum"/><pk mz="598.61353912" i="985.71" sn="3.7631" a="32.1138" fwhm="0.0291804" res="20514.2" algo="Sum"/><pk mz="598.74804039" i="883.026" sn="3.3694" a="42.7317" fwhm="0.0466128" res="12845.1" algo="Sum"/><pk mz="598.83298568" i="854.76" sn="3.26155" a="30.0026" fwhm="0.0402955" res="14861" algo="Sum"/><pk mz="600.27478142" i="1239.26" sn="4.72129" a="53.4171" fwhm="0.0385074" res="15588.6" algo="Sum"/><pk mz="600.61154798" i="972.746" sn="3.70481" a="36.7207" fwhm="0.0321903" res="18658.1" algo="Sum"/><pk mz="600.70154879" i="1248.94" sn="4.75572" a="51.4126" fwhm="0.0397081" res="15127.9" algo="Sum"/><pk mz="601.27956927" i="729.216" sn="2.77118" a="33.5198" fwhm="0.0429423" res="14002" algo="Sum"/><pk mz="601.34770169" i="1684.63" sn="6.40226" a="83.0163" fwhm="0.0469318" res="12813.2" algo="Sum"/><pk mz="602.28233615" i="1776.64" sn="6.73147" a="83.8742" fwhm="0.0421126" res="14301.7" algo="Sum"/><pk mz="602.34838917" i="818.578" sn="3.10148" a="41.0109" fwhm="0.042586" res="14144.3" algo="Sum"/><pk mz="602.69799155" i="1889.6" sn="7.1453" a="68.4493" fwhm="0.0346547" res="17391.5" algo="Sum"/><pk mz="603.28650487" i="854.371" sn="3.22831" a="35.6765" fwhm="0.0490953" res="12288.1" algo="Sum"/><pk mz="603.35814010" i="890.743" sn="3.36572" a="41.8192" fwhm="0.0501799" res="12023.9" algo="Sum"/><pk mz="604.30385491" i="1250.19" sn="4.71874" a="58.7844" fwhm="0.0385235" res="15686.6" algo="Sum"/><pk mz="604.69494817" i="1454.52" sn="5.48394" a="60.5543" fwhm="0.0360947" res="16753" algo="Sum"/><pk mz="604.78377930" i="1507.13" sn="5.68413" a="74.3534" fwhm="0.0417267" res="14493.9" algo="Sum"/><pk mz="605.37714751" i="1689.58" sn="6.36255" a="79.1178" fwhm="0.0420367" res="14401.2" algo="Sum"/><pk mz="605.44714872" i="806.899" sn="3.03697" a="41.9563" fwhm="0.0487835" res="12410.9" algo="Sum"/><pk mz="606.29803519" i="781.519" sn="2.93617" a="41.2643" fwhm="0.0595716" res="10177.6" algo="Sum"/><pk mz="606.38328856" i="843.105" sn="3.16215" a="44.8346" fwhm="0.0445974" res="13596.8" algo="Sum"/><pk mz="606.64788694" i="746.373" sn="2.79746" a="28.3551" fwhm="0.0325097" res="18660.5" algo="Sum"/><pk mz="606.69179253" i="682.741" sn="2.55909" a="26.555" fwhm="0.0463766" res="13081.9" algo="Sum"/><pk mz="606.78247917" i="1449.56" sn="5.43373" a="59.0808" fwhm="0.0380119" res="15962.9" algo="Sum"/><pk mz="608.64395754" i="1450.66" sn="5.40212" a="50.0756" fwhm="0.031009" res="19628" algo="Sum"/><pk mz="608.77734636" i="686.355" sn="2.55537" a="33.4286" fwhm="0.0673571" res="9038.05" algo="Sum"/><pk mz="608.82306257" i="991.768" sn="3.69236" a="42.5587" fwhm="0.0444119" res="13708.6" algo="Sum"/><pk mz="610.30469162" i="1882.21" sn="6.9995" a="96.9908" fwhm="0.0363396" res="16794.5" algo="Sum"/><pk mz="610.64095021" i="1257.77" sn="4.67398" a="46.1411" fwhm="0.0338729" res="18027.4" algo="Sum"/><pk mz="610.72977298" i="1541.49" sn="5.72797" a="60.5842" fwhm="0.0400115" res="15263.8" algo="Sum"/><pk mz="610.82114393" i="995.371" sn="3.69853" a="46.6914" fwhm="0.0437362" res="13966" algo="Sum"/><pk mz="611.31525491" i="1006.64" sn="3.74014" a="48.0856" fwhm="0.0618085" res="9890.47" algo="Sum"/><pk mz="612.32059362" i="1539.8" sn="5.70452" a="61.523" fwhm="0.0367783" res="16649" algo="Sum"/><pk mz="612.72780657" i="1905.18" sn="7.04962" a="71.5831" fwhm="0.037466" res="16354.2" algo="Sum"/><pk mz="613.33253779" i="1394.16" sn="5.15386" a="79.5202" fwhm="0.0474666" res="12921.4" algo="Sum"/><pk mz="613.42452094" i="838.528" sn="3.09982" a="40.6183" fwhm="0.0471681" res="13005.1" algo="Sum"/><pk mz="613.47092642" i="803.771" sn="2.97133" a="32.8313" fwhm="0.0435561" res="14084.6" algo="Sum"/><pk mz="614.33573211" i="1853.21" sn="6.82126" a="82.6887" fwhm="0.0359429" res="17092" algo="Sum"/><pk mz="614.72421671" i="1260.73" sn="4.63205" a="61.0747" fwhm="0.0452542" res="13583.8" algo="Sum"/><pk mz="614.81205837" i="1504.9" sn="5.52894" a="63.6189" fwhm="0.0381772" res="16104.2" algo="Sum"/><pk mz="615.34162426" i="955.389" sn="3.50989" a="51.014" fwhm="0.0437595" res="14061.9" algo="Sum"/><pk mz="615.45594336" i="942.109" sn="3.46066" a="27.7716" fwhm="0.0716396" res="8591.01" algo="Sum"/><pk mz="615.48996337" i="1932.27" sn="7.09861" a="82.2926" fwhm="0.0368719" res="16692.7" algo="Sum"/><pk mz="616.17131293" i="7032.5" sn="25.7674" a="247.329" fwhm="0.0311262" res="19795.9" algo="Sum"/><pk mz="616.49225505" i="864.248" sn="3.16554" a="37.0862" fwhm="0.0417577" res="14763.6" algo="Sum"/><pk mz="616.58448419" i="847.206" sn="3.10322" a="37.2295" fwhm="0.0385508" res="15994.1" algo="Sum"/><pk mz="616.67675814" i="1206.71" sn="4.42084" a="54.5622" fwhm="0.0373122" res="16527.5" algo="Sum"/><pk mz="616.81016411" i="1179.4" sn="4.32215" a="44.324" fwhm="0.038908" res="15853" algo="Sum"/><pk mz="617.17508582" i="2819.88" sn="10.3291" a="109.857" fwhm="0.0330837" res="18654.9" algo="Sum"/><pk mz="617.32235495" i="1552.53" sn="5.68777" a="92.6557" fwhm="0.0482347" res="12798.3" algo="Sum"/><pk mz="617.46731684" i="1431.74" sn="5.24029" a="55.4722" fwhm="0.0435104" res="14191.3" algo="Sum"/><pk mz="617.50392697" i="1952.88" sn="7.14204" a="82.2641" fwhm="0.0395033" res="15631.7" algo="Sum"/><pk mz="618.17903271" i="717.704" sn="2.6216" a="31.0652" fwhm="0.038562" res="16030.8" algo="Sum"/><pk mz="618.50927102" i="800.782" sn="2.9212" a="34.8906" fwhm="0.0489632" res="12632.1" algo="Sum"/><pk mz="618.67244466" i="1618.73" sn="5.90525" a="81.4995" fwhm="0.0363421" res="17023.6" algo="Sum"/><pk mz="619.31295767" i="777.975" sn="2.83122" a="30.9816" fwhm="0.047557" res="13022.5" algo="Sum"/><pk mz="619.35025788" i="682.863" sn="2.48329" a="26.2495" fwhm="0.0471517" res="13135.3" algo="Sum"/><pk mz="620.66962394" i="1260.84" sn="4.57362" a="52.6834" fwhm="0.0404427" res="15346.9" algo="Sum"/><pk mz="620.75829014" i="1683.49" sn="6.10651" a="75.7088" fwhm="0.0382903" res="16211.9" algo="Sum"/><pk mz="621.34510692" i="782.34" sn="2.8309" a="54.0783" fwhm="0.0571833" res="10865.9" algo="Sum"/><pk mz="622.40202939" i="726.453" sn="2.62569" a="35.97" fwhm="0.054981" res="11320.3" algo="Sum"/><pk mz="622.66625911" i="696.734" sn="2.51662" a="28.2902" fwhm="0.0581966" res="10699.4" algo="Sum"/><pk mz="622.75580115" i="1791.22" sn="6.46994" a="89.7958" fwhm="0.0387562" res="16068.5" algo="Sum"/><pk mz="624.61939349" i="1056.92" sn="3.80958" a="41.0562" fwhm="0.0357672" res="17463.5" algo="Sum"/><pk mz="624.75243730" i="934.683" sn="3.36809" a="45.7328" fwhm="0.069004" res="9053.86" algo="Sum"/><pk mz="624.84142639" i="1337.08" sn="4.8181" a="60.7243" fwhm="0.0391232" res="15971.1" algo="Sum"/><pk mz="626.27823343" i="741.344" sn="2.66857" a="36.0478" fwhm="0.0428894" res="14602.2" algo="Sum"/><pk mz="626.61679668" i="991.004" sn="3.56632" a="38.5691" fwhm="0.0353708" res="17715.7" algo="Sum"/><pk mz="626.70434816" i="1205.94" sn="4.33775" a="64.7829" fwhm="0.0461972" res="13565.9" algo="Sum"/><pk mz="626.79624976" i="704.293" sn="2.5308" a="17.7316" fwhm="0.0392455" res="15971.2" algo="Sum"/><pk mz="626.83604945" i="710.835" sn="2.55418" a="32.0808" fwhm="0.0601214" res="10426.2" algo="Sum"/><pk mz="628.70159756" i="1566.85" sn="5.60302" a="71.8012" fwhm="0.0412603" res="15237.5" algo="Sum"/><pk mz="629.30830217" i="1347.3" sn="4.81328" a="57.9475" fwhm="0.0380413" res="16542.8" algo="Sum"/><pk mz="629.44677510" i="1005.2" sn="3.59125" a="50.5943" fwhm="0.0575791" res="10931.9" algo="Sum"/><pk mz="630.31402503" i="797.839" sn="2.8452" a="54.2053" fwhm="0.0568958" res="11078.4" algo="Sum"/><pk mz="630.69887528" i="1116.96" sn="3.97531" a="48.3896" fwhm="0.0507532" res="12426.8" algo="Sum"/><pk mz="630.74160446" i="687.213" sn="2.44586" a="16.298" fwhm="0.0297156" res="21225.9" algo="Sum"/><pk mz="630.78674086" i="1770.48" sn="6.30132" a="68.6712" fwhm="0.042848" res="14721.5" algo="Sum"/><pk mz="631.46371942" i="1859.94" sn="6.60642" a="81.3594" fwhm="0.0414212" res="15244.9" algo="Sum"/><pk mz="632.47240608" i="964.005" sn="3.41313" a="52.7005" fwhm="0.0533094" res="11864.2" algo="Sum"/><pk mz="632.65017856" i="891.552" sn="3.15661" a="48.7725" fwhm="0.0659532" res="9592.41" algo="Sum"/><pk mz="632.78326810" i="1337.4" sn="4.73579" a="53.3191" fwhm="0.0504567" res="12541.1" algo="Sum"/><pk mz="633.47841731" i="1664.27" sn="5.88505" a="79.1013" fwhm="0.0453383" res="13972.3" algo="Sum"/><pk mz="634.23731895" i="699.565" sn="2.46711" a="35.7572" fwhm="0.0553706" res="11454.4" algo="Sum"/><pk mz="634.48194168" i="701.889" sn="2.47446" a="35.0762" fwhm="0.0562428" res="11281.1" algo="Sum"/><pk mz="634.64731901" i="1393.36" sn="4.9123" a="76.0405" fwhm="0.0390364" res="16257.8" algo="Sum"/><pk mz="634.77630849" i="727.369" sn="2.56435" a="36.0841" fwhm="0.0749618" res="8468" algo="Sum"/><pk mz="634.83071606" i="717.713" sn="2.53026" a="24.8309" fwhm="0.0496796" res="12778.5" algo="Sum"/><pk mz="634.86839921" i="902.812" sn="3.18281" a="38.6654" fwhm="0.0421156" res="15074.4" algo="Sum"/><pk mz="635.40501227" i="721.389" sn="2.5415" a="38.4833" fwhm="0.074564" res="8521.61" algo="Sum"/><pk mz="635.46758718" i="686.407" sn="2.41884" a="17.3533" fwhm="0.0397689" res="15979" algo="Sum"/><pk mz="636.64543070" i="1147.52" sn="4.03291" a="55.2759" fwhm="0.0428166" res="14869.1" algo="Sum"/><pk mz="636.69416868" i="733.879" sn="2.57918" a="16.7493" fwhm="0.0298554" res="21325.9" algo="Sum"/><pk mz="636.73236087" i="1205.57" sn="4.23691" a="74.8894" fwhm="0.0617291" res="10314.9" algo="Sum"/><pk mz="636.82872816" i="765.013" sn="2.6883" a="31.9407" fwhm="0.0544803" res="11689.2" algo="Sum"/><pk mz="638.47258158" i="769.469" sn="2.6985" a="34.8786" fwhm="0.0451552" res="14139.5" algo="Sum"/><pk mz="638.64192452" i="716.287" sn="2.51068" a="30.6219" fwhm="0.0421236" res="15161.2" algo="Sum"/><pk mz="638.72901804" i="1321.43" sn="4.63166" a="65.5917" fwhm="0.0490037" res="13034.3" algo="Sum"/><pk mz="639.48863763" i="1360.99" sn="4.76594" a="64.9463" fwhm="0.0400813" res="15954.8" algo="Sum"/><pk mz="640.49513333" i="746.49" sn="2.60933" a="38.7386" fwhm="0.0481905" res="13290.9" algo="Sum"/><pk mz="640.58928225" i="1364.47" sn="4.76959" a="64.2727" fwhm="0.042664" res="15014.8" algo="Sum"/><pk mz="640.72494603" i="869.707" sn="3.03756" a="33.3673" fwhm="0.0525973" res="12181.7" algo="Sum"/><pk mz="640.77034080" i="714.381" sn="2.49558" a="19.6651" fwhm="0.03954" res="16205.6" algo="Sum"/><pk mz="640.81501042" i="1466.27" sn="5.12286" a="78.2308" fwhm="0.0423128" res="15144.7" algo="Sum"/><pk mz="641.50539036" i="2824.87" sn="9.8652" a="110.695" fwhm="0.0347833" res="18442.9" algo="Sum"/><pk mz="641.58833641" i="976.375" sn="3.40576" a="41.499" fwhm="0.0398583" res="16096.7" algo="Sum"/><pk mz="642.50837219" i="1482.37" sn="5.16561" a="56.5236" fwhm="0.0319832" res="20089" algo="Sum"/><pk mz="642.59237163" i="1293.39" sn="4.50619" a="52.9329" fwhm="0.0381964" res="16823.4" algo="Sum"/><pk mz="642.68098824" i="1079.51" sn="3.76196" a="50.1858" fwhm="0.0640918" res="10027.5" algo="Sum"/><pk mz="642.81213820" i="856.406" sn="2.98513" a="42.6914" fwhm="0.0627639" res="10241.8" algo="Sum"/><pk mz="643.52025946" i="2579.88" sn="8.97431" a="103.513" fwhm="0.0340903" res="18876.9" algo="Sum"/><pk mz="644.26142904" i="824.178" sn="2.86474" a="44.285" fwhm="0.0415171" res="15518" algo="Sum"/><pk mz="644.52573841" i="1116.76" sn="3.88149" a="50.1954" fwhm="0.040599" res="15875.4" algo="Sum"/><pk mz="644.59220360" i="1055.61" sn="3.66889" a="43.8737" fwhm="0.0434661" res="14829.8" algo="Sum"/><pk mz="644.67956724" i="1582.9" sn="5.50158" a="74.9756" fwhm="0.0474309" res="13592" algo="Sum"/><pk mz="644.71859825" i="772.079" sn="2.68347" a="25.4343" fwhm="0.0364228" res="17701" algo="Sum"/><pk mz="644.79887730" i="712.03" sn="2.47485" a="33.872" fwhm="0.0583232" res="11055.6" algo="Sum"/><pk mz="645.44390590" i="812.782" sn="2.81955" a="38.1442" fwhm="0.0581841" res="11093.1" algo="Sum"/><pk mz="646.50049615" i="722.461" sn="2.50045" a="34.2735" fwhm="0.0500097" res="12927.5" algo="Sum"/><pk mz="646.67413236" i="1278.21" sn="4.42533" a="68.2087" fwhm="0.0454829" res="14218" algo="Sum"/><pk mz="646.72042278" i="930.856" sn="3.22275" a="20.5204" fwhm="0.0300897" res="21493.1" algo="Sum"/><pk mz="646.76022292" i="1315.59" sn="4.55475" a="55.1943" fwhm="0.0595854" res="10854.3" algo="Sum"/><pk mz="647.45267786" i="2650.87" sn="9.16053" a="131.432" fwhm="0.0406093" res="15943.4" algo="Sum"/><pk mz="647.50167814" i="876.984" sn="3.03054" a="33.4702" fwhm="0.0437294" res="14807" algo="Sum"/><pk mz="648.37934155" i="824.773" sn="2.84747" a="36.7256" fwhm="0.0485251" res="13361.7" algo="Sum"/><pk mz="648.45637649" i="1291.92" sn="4.46114" a="68.8813" fwhm="0.0431174" res="15039.3" algo="Sum"/><pk mz="648.62930661" i="851.856" sn="2.94072" a="38.0785" fwhm="0.050201" res="12920.6" algo="Sum"/><pk mz="648.68144001" i="817.161" sn="2.82095" a="35.056" fwhm="0.0585189" res="11085" algo="Sum"/><pk mz="648.75597331" i="1043.69" sn="3.60297" a="45.2142" fwhm="0.0627309" res="10341.9" algo="Sum"/><pk mz="649.43140857" i="1946.08" sn="6.71044" a="94.1181" fwhm="0.0446262" res="14552.7" algo="Sum"/><pk mz="649.93294389" i="1064.23" sn="3.66507" a="46.2724" fwhm="0.0343272" res="18933.5" algo="Sum"/><pk mz="650.43755177" i="1848.77" sn="6.36468" a="79.9023" fwhm="0.0374048" res="17389.1" algo="Sum"/><pk mz="650.62683636" i="1407.56" sn="4.8439" a="59.9684" fwhm="0.0431308" res="15085" algo="Sum"/><pk mz="650.73200292" i="707.425" sn="2.43445" a="23.1094" fwhm="0.0663006" res="9814.87" algo="Sum"/><pk mz="650.75408950" i="773.735" sn="2.66264" a="22.727" fwhm="0.0400636" res="16243" algo="Sum"/><pk mz="650.80948429" i="1070.01" sn="3.68212" a="40.9715" fwhm="0.0447202" res="14552.9" algo="Sum"/><pk mz="650.84049911" i="928.295" sn="3.19445" a="48.3465" fwhm="0.0536447" res="12132.4" algo="Sum"/><pk mz="650.93932806" i="829.922" sn="2.85578" a="33.4667" fwhm="0.0407616" res="15969.4" algo="Sum"/><pk mz="651.44242188" i="910.591" sn="3.13095" a="62.7749" fwhm="0.0753963" res="8640.24" algo="Sum"/><pk mz="652.62330385" i="1280.21" sn="4.39646" a="51.1621" fwhm="0.0440943" res="14800.6" algo="Sum"/><pk mz="652.66418792" i="751.482" sn="2.58075" a="17.4575" fwhm="0.0302277" res="21591.6" algo="Sum"/><pk mz="652.71082833" i="1311.53" sn="4.50317" a="72.9673" fwhm="0.0523128" res="12477.1" algo="Sum"/><pk mz="652.80585554" i="1106.99" sn="3.79939" a="60.0227" fwhm="0.0526089" res="12408.7" algo="Sum"/><pk mz="654.29059375" i="1084.24" sn="3.71446" a="46.0518" fwhm="0.0381669" res="17142.9" algo="Sum"/><pk mz="654.62018914" i="833.08" sn="2.85279" a="41.5811" fwhm="0.0453236" res="14443.3" algo="Sum"/><pk mz="654.70911031" i="1681.45" sn="5.75663" a="65.5289" fwhm="0.0435753" res="15024.8" algo="Sum"/><pk mz="654.74555358" i="788.725" sn="2.6996" a="28.5873" fwhm="0.0504599" res="12975.6" algo="Sum"/><pk mz="654.80246493" i="837.079" sn="2.86393" a="53.4766" fwhm="0.0707773" res="9251.59" algo="Sum"/><pk mz="655.46891187" i="1139.15" sn="3.8925" a="69.5129" fwhm="0.0511511" res="12814.4" algo="Sum"/><pk mz="656.57518650" i="745.724" sn="2.54247" a="34.8398" fwhm="0.0526917" res="12460.7" algo="Sum"/><pk mz="656.70507103" i="1136.19" sn="3.87188" a="46.8545" fwhm="0.0483907" res="13570.9" algo="Sum"/><pk mz="656.74243015" i="857.861" sn="2.92374" a="23.8816" fwhm="0.0404294" res="16244.2" algo="Sum"/><pk mz="656.78956671" i="1106.56" sn="3.77135" a="52.1122" fwhm="0.0633646" res="10365.3" algo="Sum"/><pk mz="657.36183772" i="803.83" sn="2.73709" a="47.7628" fwhm="0.0511838" res="12843.2" algo="Sum"/><pk mz="657.47977755" i="2256.81" sn="7.68308" a="120.402" fwhm="0.0405839" res="16200.5" algo="Sum"/><pk mz="658.48113046" i="1051.74" sn="3.5723" a="55.6458" fwhm="0.0464868" res="14164.9" algo="Sum"/><pk mz="658.57020475" i="821.121" sn="2.789" a="33.7941" fwhm="0.0447645" res="14711.9" algo="Sum"/><pk mz="658.61211792" i="731.203" sn="2.48358" a="23.5338" fwhm="0.0455474" res="14459.9" algo="Sum"/><pk mz="658.65768515" i="1143.66" sn="3.88461" a="53.3319" fwhm="0.060001" res="10977.4" algo="Sum"/><pk mz="658.70085007" i="784.041" sn="2.66341" a="18.471" fwhm="0.0303671" res="21691.3" algo="Sum"/><pk mz="658.71982450" i="765.893" sn="2.60161" a="14.6816" fwhm="0.020245" res="32537.4" algo="Sum"/><pk mz="658.74258600" i="768.277" sn="2.60971" a="21.5658" fwhm="0.0404908" res="16268.9" algo="Sum"/><pk mz="658.78450974" i="721.224" sn="2.44987" a="35.8398" fwhm="0.0708614" res="9296.8" algo="Sum"/><pk mz="659.49326290" i="1919.51" sn="6.51411" a="87.1664" fwhm="0.0404876" res="16288.8" algo="Sum"/><pk mz="660.49848377" i="854.172" sn="2.89732" a="40.6822" fwhm="0.0488143" res="13530.8" algo="Sum"/><pk mz="660.56507665" i="907.36" sn="3.07811" a="35.8404" fwhm="0.0444522" res="14860.1" algo="Sum"/><pk mz="660.65492166" i="1896.57" sn="6.43355" a="94.2546" fwhm="0.043028" res="15354.1" algo="Sum"/><pk mz="660.70016328" i="762.102" sn="2.5852" a="25.3702" fwhm="0.0456198" res="14482.7" algo="Sum"/><pk mz="660.73697970" i="693.586" sn="2.35278" a="17.2535" fwhm="0.030414" res="21724.8" algo="Sum"/><pk mz="661.43174556" i="1451.4" sn="4.92003" a="79.9735" fwhm="0.0562034" res="11768.5" algo="Sum"/><pk mz="661.51210150" i="772.159" sn="2.61843" a="46.6631" fwhm="0.0649275" res="10188.5" algo="Sum"/><pk mz="661.93120069" i="688.215" sn="2.33306" a="32.7846" fwhm="0.0421414" res="15707.4" algo="Sum"/><pk mz="662.43852239" i="1539.35" sn="5.21723" a="72.7004" fwhm="0.0404026" res="16396" algo="Sum"/><pk mz="662.65180256" i="1638.75" sn="5.55622" a="80.3023" fwhm="0.0450107" res="14722.1" algo="Sum"/><pk mz="662.69569626" i="837.248" sn="2.83871" a="16.2133" fwhm="0.020306" res="32635.5" algo="Sum"/><pk mz="662.74130001" i="1329.82" sn="4.5088" a="84.1188" fwhm="0.0696227" res="9519.04" algo="Sum"/><pk mz="662.94022553" i="918.759" sn="3.11494" a="35.9641" fwhm="0.0364446" res="18190.3" algo="Sum"/><pk mz="663.44674506" i="5867.55" sn="19.9034" a="236.49" fwhm="0.034592" res="19179.2" algo="Sum"/><pk mz="663.95019365" i="1154.56" sn="3.91464" a="52.2323" fwhm="0.03487" res="19040.7" algo="Sum"/><pk mz="664.45122629" i="2945.1" sn="9.99008" a="137.508" fwhm="0.0373575" res="17786.3" algo="Sum"/><pk mz="664.60469762" i="701.353" sn="2.37848" a="24.9502" fwhm="0.0508379" res="13073" algo="Sum"/><pk mz="664.65284272" i="949.811" sn="3.22107" a="46.6048" fwhm="0.0642257" res="10348.7" algo="Sum"/><pk mz="664.69462431" i="810.954" sn="2.75016" a="14.5983" fwhm="0.0203366" res="32684.7" algo="Sum"/><pk mz="664.73744858" i="1496.03" sn="5.07345" a="69.5134" fwhm="0.0578865" res="11483.5" algo="Sum"/><pk mz="665.45484401" i="1067.76" sn="3.62068" a="46.0172" fwhm="0.0502076" res="13254.1" algo="Sum"/><pk mz="666.59912269" i="1929.66" sn="6.52751" a="83.9744" fwhm="0.0411266" res="16208.5" algo="Sum"/><pk mz="666.73182446" i="1042.77" sn="3.52729" a="50.4094" fwhm="0.0601216" res="11089.7" algo="Sum"/><pk mz="666.78124718" i="1080.9" sn="3.65616" a="52.3182" fwhm="0.0492619" res="13535.4" algo="Sum"/><pk mz="666.81943824" i="706.604" sn="2.38995" a="19.0432" fwhm="0.0571346" res="11671" algo="Sum"/><pk mz="668.60106723" i="1675.5" sn="5.65827" a="91.5801" fwhm="0.0504483" res="13253.2" algo="Sum"/><pk mz="668.68542541" i="1425.96" sn="4.81455" a="82.2573" fwhm="0.0648415" res="10312.6" algo="Sum"/><pk mz="668.77737418" i="1107.49" sn="3.74038" a="77.8965" fwhm="0.0671289" res="9962.58" algo="Sum"/><pk mz="669.43376217" i="1243.32" sn="4.19888" a="60.5696" fwhm="0.0480831" res="13922.4" algo="Sum"/><pk mz="669.62116657" i="684.979" sn="2.31228" a="43.5479" fwhm="0.0738149" res="9071.62" algo="Sum"/><pk mz="669.68320798" i="691.028" sn="2.33239" a="22.8897" fwhm="0.0471228" res="14211.4" algo="Sum"/><pk mz="670.43886924" i="747.097" sn="2.51969" a="33.1156" fwhm="0.0623686" res="10749.6" algo="Sum"/><pk mz="670.60326617" i="1541.63" sn="5.19747" a="86.1777" fwhm="0.0575983" res="11642.8" algo="Sum"/><pk mz="670.68294736" i="2120.25" sn="7.14915" a="87.8246" fwhm="0.042059" res="15946.2" algo="Sum"/><pk mz="670.77993860" i="870.477" sn="2.93511" a="20.092" fwhm="0.0306444" res="21889.2" algo="Sum"/><pk mz="671.44493904" i="1073.32" sn="3.61755" a="60.3843" fwhm="0.0562795" res="11930.5" algo="Sum"/><pk mz="671.56761283" i="1691.41" sn="5.69896" a="66.7695" fwhm="0.0407885" res="16464.6" algo="Sum"/><pk mz="671.68562099" i="750.052" sn="2.52699" a="46.8067" fwhm="0.0696976" res="9637.14" algo="Sum"/><pk mz="672.56934681" i="1160.24" sn="3.90749" a="57.4369" fwhm="0.054295" res="12387.3" algo="Sum"/><pk mz="672.61859564" i="1332.69" sn="4.48876" a="63.3605" fwhm="0.0620764" res="10835.3" algo="Sum"/><pk mz="672.68044276" i="1632.77" sn="5.50096" a="69.2942" fwhm="0.053359" res="12606.7" algo="Sum"/><pk mz="672.76831475" i="1484.02" sn="4.9997" a="78.6119" fwhm="0.0511672" res="13148.4" algo="Sum"/><pk mz="673.33632330" i="922.467" sn="3.10602" a="54.2069" fwhm="0.0544509" res="12365.9" algo="Sum"/><pk mz="673.42702363" i="914.194" sn="3.0791" a="46.8532" fwhm="0.0615443" res="10942.1" algo="Sum"/><pk mz="673.52049571" i="740.67" sn="2.49515" a="33.0711" fwhm="0.0529057" res="12730.6" algo="Sum"/><pk mz="673.62277087" i="850.347" sn="2.86486" a="46.0447" fwhm="0.0423827" res="15893.8" algo="Sum"/><pk mz="674.43694336" i="878.122" sn="2.9558" a="41.1864" fwhm="0.0550229" res="12257.4" algo="Sum"/><pk mz="674.54063175" i="695.526" sn="2.34146" a="34.2911" fwhm="0.0539176" res="12510.6" algo="Sum"/><pk mz="674.59236534" i="733.282" sn="2.46851" a="26.555" fwhm="0.0372298" res="18119.7" algo="Sum"/><pk mz="674.63422049" i="1128.84" sn="3.8001" a="51.2432" fwhm="0.0527085" res="12799.3" algo="Sum"/><pk mz="674.67588040" i="990.261" sn="3.3336" a="39.2067" fwhm="0.0518044" res="13023.5" algo="Sum"/><pk mz="674.71747383" i="783.851" sn="2.63875" a="18.7396" fwhm="0.0307341" res="21953.4" algo="Sum"/><pk mz="674.76607830" i="1293.7" sn="4.35509" a="63.2358" fwhm="0.0584781" res="11538.8" algo="Sum"/><pk mz="675.44589725" i="1250.68" sn="4.20576" a="56.8324" fwhm="0.0441415" res="15301.8" algo="Sum"/><pk mz="675.53791309" i="6347.86" sn="21.3484" a="270.485" fwhm="0.0345676" res="19542.5" algo="Sum"/><pk mz="675.67132155" i="848.055" sn="2.8523" a="50.301" fwhm="0.0677779" res="9968.91" algo="Sum"/><pk mz="675.95024858" i="682.508" sn="2.29415" a="38.9047" fwhm="0.0467557" res="14457.1" algo="Sum"/><pk mz="676.41027234" i="973.112" sn="3.26745" a="40.2024" fwhm="0.049475" res="13671.8" algo="Sum"/><pk mz="676.45161687" i="1059.06" sn="3.55603" a="44.0789" fwhm="0.0468941" res="14425.1" algo="Sum"/><pk mz="676.54088802" i="3058.23" sn="10.2677" a="132.755" fwhm="0.0358555" res="18868.5" algo="Sum"/><pk mz="676.63046613" i="1695.24" sn="5.69118" a="78.0293" fwhm="0.0397932" res="17003.7" algo="Sum"/><pk mz="676.67237193" i="1010.25" sn="3.39155" a="35.7578" fwhm="0.048403" res="13980" algo="Sum"/><pk mz="676.70883874" i="789.307" sn="2.64983" a="22.3611" fwhm="0.0615702" res="10990.8" algo="Sum"/><pk mz="676.75882795" i="854.072" sn="2.86725" a="38.3412" fwhm="0.0666912" res="10147.6" algo="Sum"/><pk mz="676.80316526" i="742.009" sn="2.49104" a="38.5637" fwhm="0.0550699" res="12289.9" algo="Sum"/><pk mz="677.41897584" i="768.735" sn="2.58088" a="31.7469" fwhm="0.0454241" res="14913.2" algo="Sum"/><pk mz="677.45781794" i="940.832" sn="3.15867" a="57.562" fwhm="0.068578" res="9878.65" algo="Sum"/><pk mz="677.54670602" i="964.283" sn="3.23714" a="50.1487" fwhm="0.0502865" res="13473.7" algo="Sum"/><pk mz="678.62658400" i="1528.03" sn="5.12285" a="65.9759" fwhm="0.0414511" res="16371.7" algo="Sum"/><pk mz="678.67712361" i="837.489" sn="2.80776" a="16.4821" fwhm="0.0350525" res="19361.7" algo="Sum"/><pk mz="678.71636648" i="1533.93" sn="5.14285" a="97.7115" fwhm="0.06325" res="10730.7" algo="Sum"/><pk mz="679.42600437" i="772.151" sn="2.58845" a="42.3949" fwhm="0.0573892" res="11838.9" algo="Sum"/><pk mz="680.48091393" i="769.305" sn="2.5758" a="42.6541" fwhm="0.0577628" res="11780.6" algo="Sum"/><pk mz="680.62361590" i="900.732" sn="3.0152" a="48.3541" fwhm="0.0684072" res="9949.59" algo="Sum"/><pk mz="680.71271522" i="1865.24" sn="6.24373" a="98.0739" fwhm="0.0456408" res="14914.6" algo="Sum"/><pk mz="682.57675706" i="920.077" sn="3.07731" a="41.6185" fwhm="0.0500458" res="13639" algo="Sum"/><pk mz="682.70973008" i="1331.39" sn="4.44987" a="66.8947" fwhm="0.0615618" res="11089.8" algo="Sum"/><pk mz="682.79763427" i="1371.16" sn="4.58438" a="72.7079" fwhm="0.0585411" res="11663.6" algo="Sum"/><pk mz="683.50549472" i="693.181" sn="2.31547" a="44.199" fwhm="0.0698547" res="9784.68" algo="Sum"/><pk mz="684.57263334" i="971.767" sn="3.24099" a="48.7145" fwhm="0.050176" res="13643.4" algo="Sum"/><pk mz="684.66445409" i="1284.2" sn="4.28293" a="67.6028" fwhm="0.0760919" res="8997.86" algo="Sum"/><pk mz="684.70051499" i="887.083" sn="2.9585" a="16.8656" fwhm="0.0206405" res="33172.7" algo="Sum"/><pk mz="684.74065640" i="866.36" sn="2.88938" a="36.9605" fwhm="0.0567628" res="12063.2" algo="Sum"/><pk mz="684.79315307" i="970.547" sn="3.23686" a="49.9312" fwhm="0.0713469" res="9598.08" algo="Sum"/><pk mz="685.42660691" i="22286.8" sn="74.2742" a="993.09" fwhm="0.0389247" res="17609" algo="Sum"/><pk mz="685.54631324" i="2401.94" sn="8.00482" a="118.098" fwhm="0.0420571" res="16300.4" algo="Sum"/><pk mz="685.64517198" i="717.31" sn="2.39065" a="31.5852" fwhm="0.0568" res="12071.2" algo="Sum"/><pk mz="685.67325810" i="713.436" sn="2.37803" a="16.5582" fwhm="0.0309827" res="22130.8" algo="Sum"/><pk mz="686.43012208" i="11001.9" sn="36.6576" a="499.897" fwhm="0.038672" res="17750.1" algo="Sum"/><pk mz="686.56222684" i="1625.46" sn="5.41643" a="100.499" fwhm="0.0653504" res="10505.9" algo="Sum"/><pk mz="686.65656352" i="1901.69" sn="6.33761" a="99.9483" fwhm="0.0511418" res="13426.5" algo="Sum"/><pk mz="686.73824288" i="837.702" sn="2.79174" a="27.2308" fwhm="0.0465098" res="14765.4" algo="Sum"/><pk mz="686.75544662" i="791.578" sn="2.63802" a="18.3273" fwhm="0.059582" res="11526.2" algo="Sum"/><pk mz="686.78830490" i="726.28" sn="2.42041" a="22.6917" fwhm="0.044896" res="15297.3" algo="Sum"/><pk mz="687.43488264" i="3206.46" sn="10.6822" a="174.053" fwhm="0.0501276" res="13713.7" algo="Sum"/><pk mz="687.55903686" i="3888.98" sn="12.9626" a="221.998" fwhm="0.0473063" res="14534.2" algo="Sum"/><pk mz="687.66267124" i="814.497" sn="2.7146" a="22.4557" fwhm="0.04137" res="16622.3" algo="Sum"/><pk mz="687.68921265" i="686.58" sn="2.28827" a="20.1657" fwhm="0.0316926" res="21698.7" algo="Sum"/><pk mz="688.44311231" i="1110.51" sn="3.70169" a="85.3456" fwhm="0.0594129" res="11587.4" algo="Sum"/><pk mz="688.56661406" i="2330.66" sn="7.77107" a="151.876" fwhm="0.0582271" res="11825.5" algo="Sum"/><pk mz="688.65499550" i="1603.67" sn="5.34707" a="72.773" fwhm="0.0553278" res="12446.8" algo="Sum"/><pk mz="688.69433494" i="957.409" sn="3.19227" a="23.0224" fwhm="0.0310508" res="22179.6" algo="Sum"/><pk mz="688.74351608" i="1608.8" sn="5.3642" a="63.148" fwhm="0.052044" res="13233.9" algo="Sum"/><pk mz="689.45838846" i="704.104" sn="2.34664" a="30.2079" fwhm="0.0569106" res="12114.8" algo="Sum"/><pk mz="689.55374603" i="4611.76" sn="15.3706" a="225.814" fwhm="0.0386932" res="17821.1" algo="Sum"/><pk mz="689.66463094" i="716.403" sn="2.38761" a="29.7602" fwhm="0.056966" res="12106.6" algo="Sum"/><pk mz="689.68524571" i="732.542" sn="2.4414" a="25.69" fwhm="0.0298419" res="23111.3" algo="Sum"/><pk mz="690.42337765" i="836.707" sn="2.78412" a="30.4704" fwhm="0.0546932" res="12623.6" algo="Sum"/><pk mz="690.55789335" i="2178.75" sn="7.2489" a="117.264" fwhm="0.0456919" res="15113.3" algo="Sum"/><pk mz="690.60019451" i="1042.18" sn="3.46744" a="35.1594" fwhm="0.0414585" res="16657.6" algo="Sum"/><pk mz="690.64786433" i="960.479" sn="3.1956" a="50.0962" fwhm="0.0677089" res="10200.3" algo="Sum"/><pk mz="690.74165179" i="1596.75" sn="5.31253" a="72.9819" fwhm="0.0578857" res="11932.8" algo="Sum"/><pk mz="691.41848892" i="691.965" sn="2.3003" a="38.8816" fwhm="0.0583901" res="11841.4" algo="Sum"/><pk mz="692.60696893" i="1655.09" sn="5.50019" a="78.4302" fwhm="0.0491418" res="14094" algo="Sum"/><pk mz="692.65808264" i="910.297" sn="3.02586" a="40.8047" fwhm="0.0500478" res="13839.9" algo="Sum"/><pk mz="692.73460652" i="1072.98" sn="3.56799" a="48.8416" fwhm="0.0639502" res="10832.4" algo="Sum"/><pk mz="692.78359430" i="732.429" sn="2.43542" a="17.9442" fwhm="0.0311429" res="22245.3" algo="Sum"/><pk mz="692.82800736" i="1139.11" sn="3.7877" a="58.9253" fwhm="0.0531035" res="13046.8" algo="Sum"/><pk mz="694.60545695" i="1389.74" sn="4.62149" a="63.8662" fwhm="0.0564899" res="12296.1" algo="Sum"/><pk mz="694.68741106" i="1332.85" sn="4.43231" a="75.6161" fwhm="0.081733" res="8499.48" algo="Sum"/><pk mz="694.78532846" i="787.412" sn="2.61714" a="32.5442" fwhm="0.0571773" res="12151.4" algo="Sum"/><pk mz="694.81634035" i="723.422" sn="2.40458" a="28.6885" fwhm="0.0563126" res="12338.6" algo="Sum"/><pk mz="695.50476074" i="920.047" sn="3.06317" a="49.4244" fwhm="0.0545126" res="12758.6" algo="Sum"/><pk mz="695.63680923" i="733.011" sn="2.44042" a="44.358" fwhm="0.0575672" res="12083.9" algo="Sum"/><pk mz="696.59822081" i="899.586" sn="2.99665" a="45.9162" fwhm="0.0760475" res="9160.04" algo="Sum"/><pk mz="696.64364342" i="929.17" sn="3.09461" a="22.9596" fwhm="0.0312293" res="22307.4" algo="Sum"/><pk mz="696.68605104" i="1546.82" sn="5.15205" a="80.2876" fwhm="0.0602741" res="11558.6" algo="Sum"/><pk mz="696.77562034" i="688.531" sn="2.29394" a="14.0577" fwhm="0.0208215" res="33464.3" algo="Sum"/><pk mz="696.79195830" i="712.518" sn="2.37386" a="34.22" fwhm="0.0510049" res="13661.3" algo="Sum"/><pk mz="697.51952874" i="9034.96" sn="30.1288" a="367.033" fwhm="0.0348687" res="20004.2" algo="Sum"/><pk mz="697.65204862" i="1475.2" sn="4.91621" a="98.2639" fwhm="0.0553353" res="12607.7" algo="Sum"/><pk mz="697.71670722" i="743.316" sn="2.47716" a="21.1658" fwhm="0.0416714" res="16743.3" algo="Sum"/><pk mz="698.52364637" i="3704.33" sn="12.3297" a="187.954" fwhm="0.0414669" res="16845.3" algo="Sum"/><pk mz="698.67800290" i="1351.27" sn="4.49767" a="61.3355" fwhm="0.0604708" res="11554" algo="Sum"/><pk mz="698.72094825" i="984.435" sn="3.27666" a="28.7719" fwhm="0.0364888" res="19148.9" algo="Sum"/><pk mz="698.77329636" i="1412.83" sn="4.70255" a="79.031" fwhm="0.0528899" res="13211.8" algo="Sum"/><pk mz="699.52771415" i="1569.03" sn="5.22617" a="88.5435" fwhm="0.0457908" res="15276.6" algo="Sum"/><pk mz="699.66288414" i="726.176" sn="2.41772" a="30.5134" fwhm="0.0573775" res="12194" algo="Sum"/><pk mz="699.70657652" i="737.095" sn="2.45408" a="39.0836" fwhm="0.0730285" res="9581.29" algo="Sum"/><pk mz="700.54137745" i="1145.52" sn="3.81081" a="72.9117" fwhm="0.0669868" res="10457.9" algo="Sum"/><pk mz="700.64012369" i="1201.56" sn="3.99604" a="62.6887" fwhm="0.0615537" res="11382.6" algo="Sum"/><pk mz="700.69318383" i="894.834" sn="2.97595" a="17.4171" fwhm="0.0343672" res="20388.4" algo="Sum"/><pk mz="700.72369316" i="898.887" sn="2.98943" a="21.622" fwhm="0.0313208" res="22372.5" algo="Sum"/><pk mz="700.76729182" i="1249.17" sn="4.15436" a="59.3079" fwhm="0.045468" res="15412.3" algo="Sum"/><pk mz="701.40349054" i="17120.6" sn="56.8538" a="709.182" fwhm="0.0354546" res="19783.2" algo="Sum"/><pk mz="701.54926901" i="13119.5" sn="43.5542" a="639.056" fwhm="0.0402719" res="17420.3" algo="Sum"/><pk mz="701.63788851" i="861.093" sn="2.85866" a="25.6776" fwhm="0.0417883" res="16790.3" algo="Sum"/><pk mz="701.66184872" i="849.41" sn="2.81987" a="19.773" fwhm="0.0313419" res="22387.4" algo="Sum"/><pk mz="701.68825733" i="739.552" sn="2.45517" a="11.2602" fwhm="0.0181062" res="38754.1" algo="Sum"/><pk mz="701.70570770" i="727.851" sn="2.41632" a="30.9411" fwhm="0.0562651" res="12471.4" algo="Sum"/><pk mz="702.40729097" i="8212.23" sn="27.2021" a="345.006" fwhm="0.0370693" res="18948.5" algo="Sum"/><pk mz="702.55214224" i="6645.26" sn="22.0078" a="329.494" fwhm="0.0420125" res="16722.4" algo="Sum"/><pk mz="702.63415368" i="1849.79" sn="6.12617" a="79.3668" fwhm="0.0612343" res="11474.5" algo="Sum"/><pk mz="702.72386189" i="869.425" sn="2.87937" a="25.2785" fwhm="0.0365931" res="19203.7" algo="Sum"/><pk mz="702.75870798" i="869.884" sn="2.88089" a="39.1021" fwhm="0.0555198" res="12657.8" algo="Sum"/><pk mz="702.85294506" i="754.901" sn="2.50009" a="40.2242" fwhm="0.0618332" res="11366.9" algo="Sum"/><pk mz="703.40773659" i="3412.02" sn="11.2845" a="163.019" fwhm="0.040955" res="17175.1" algo="Sum"/><pk mz="703.46654212" i="712.881" sn="2.3577" a="17.0711" fwhm="0.0577846" res="12174" algo="Sum"/><pk mz="703.56818120" i="65491.4" sn="216.61" a="2533.74" fwhm="0.0331273" res="21238.3" algo="Sum"/><pk mz="704.41080591" i="1553.09" sn="5.13423" a="77.8221" fwhm="0.0523162" res="13464.5" algo="Sum"/><pk mz="704.57155355" i="28917.7" sn="95.5837" a="1155.36" fwhm="0.0353176" res="19949.6" algo="Sum"/><pk mz="704.67389931" i="1267.1" sn="4.18823" a="43.8114" fwhm="0.0471134" res="14957" algo="Sum"/><pk mz="704.71824288" i="1461.52" sn="4.83088" a="103.854" fwhm="0.0682738" res="10321.9" algo="Sum"/><pk mz="705.57686686" i="9244.66" sn="30.5238" a="429.64" fwhm="0.0388157" res="18177.6" algo="Sum"/><pk mz="705.65262594" i="866.855" sn="2.86216" a="41.7123" fwhm="0.0635482" res="11104.2" algo="Sum"/><pk mz="705.71226349" i="792.035" sn="2.61573" a="42.5036" fwhm="0.0617321" res="11431.9" algo="Sum"/><pk mz="706.53281599" i="2634.73" sn="8.7097" a="127.951" fwhm="0.0458773" res="15400.5" algo="Sum"/><pk mz="706.58211070" i="3080.91" sn="10.183" a="145.032" fwhm="0.0522795" res="13515.5" algo="Sum"/><pk mz="706.67678113" i="985.59" sn="3.25904" a="25.0134" fwhm="0.0314534" res="22467.4" algo="Sum"/><pk mz="706.71481101" i="1380.4" sn="4.56449" a="69.2032" fwhm="0.0685355" res="10311.7" algo="Sum"/><pk mz="706.75945542" i="872.187" sn="2.88402" a="33.3509" fwhm="0.0456025" res="15498.2" algo="Sum"/><pk mz="707.53609926" i="1276.7" sn="4.22496" a="63.4384" fwhm="0.0577182" res="12258.4" algo="Sum"/><pk mz="707.59005188" i="860.583" sn="2.84874" a="45.596" fwhm="0.0816672" res="8664.31" algo="Sum"/><pk mz="707.69213165" i="694.289" sn="2.2981" a="33.5271" fwhm="0.0681985" res="10376.9" algo="Sum"/><pk mz="708.58492255" i="1155.19" sn="3.83057" a="52.7876" fwhm="0.0567304" res="12490.4" algo="Sum"/><pk mz="708.62410584" i="813.507" sn="2.69756" a="12.5676" fwhm="0.0289712" res="24459.6" algo="Sum"/><pk mz="708.63832543" i="832.88" sn="2.7618" a="21.0703" fwhm="0.0314972" res="22498.5" algo="Sum"/><pk mz="708.66301481" i="798.173" sn="2.64671" a="12.4852" fwhm="0.0157488" res="44997.9" algo="Sum"/><pk mz="708.70740404" i="999.633" sn="3.31417" a="59.8973" fwhm="0.0842389" res="8413.07" algo="Sum"/><pk mz="708.76841017" i="999.541" sn="3.31445" a="37.8659" fwhm="0.0524996" res="13500.5" algo="Sum"/><pk mz="708.80037272" i="1266.49" sn="4.20037" a="66.8652" fwhm="0.0557302" res="12718.4" algo="Sum"/><pk mz="709.54599672" i="685.262" sn="2.27575" a="45.3917" fwhm="0.0577828" res="12279.5" algo="Sum"/><pk mz="709.65799203" i="722.92" sn="2.40007" a="31.3514" fwhm="0.0577862" res="12280.8" algo="Sum"/><pk mz="709.69788059" i="697.11" sn="2.3146" a="26.8419" fwhm="0.0525346" res="13509.2" algo="Sum"/><pk mz="710.57922791" i="1235.1" sn="4.1045" a="55.316" fwhm="0.0514755" res="13804.2" algo="Sum"/><pk mz="710.66780578" i="1341.63" sn="4.46006" a="89.5879" fwhm="0.0793591" res="8955.09" algo="Sum"/><pk mz="710.75777894" i="1074.25" sn="3.57151" a="46.5214" fwhm="0.0630293" res="11276.6" algo="Sum"/><pk mz="710.79485546" i="841.726" sn="2.79846" a="30.2942" fwhm="0.0456796" res="15560.4" algo="Sum"/><pk mz="711.53749705" i="5620.11" sn="18.6958" a="305.692" fwhm="0.0477875" res="14889.6" algo="Sum"/><pk mz="711.61609367" i="710.802" sn="2.36457" a="28.789" fwhm="0.0526055" res="13527.4" algo="Sum"/><pk mz="711.67394109" i="778.856" sn="2.59107" a="39.5944" fwhm="0.0561244" res="12680.3" algo="Sum"/><pk mz="712.54105671" i="2907.75" sn="9.6858" a="184.513" fwhm="0.0639357" res="11144.7" algo="Sum"/><pk mz="712.62524678" i="852.866" sn="2.84092" a="13.144" fwhm="0.0157927" res="45123.7" algo="Sum"/><pk mz="712.66601925" i="1718.97" sn="5.72594" a="85.7917" fwhm="0.0595721" res="11963.1" algo="Sum"/><pk mz="712.73527265" i="839.645" sn="2.79678" a="4.21475" fwhm="0.00950313" res="75000" algo="Sum"/><pk mz="712.75947418" i="901.414" sn="3.00253" a="42.5307" fwhm="0.0631773" res="11281.9" algo="Sum"/><pk mz="713.49438695" i="2325.75" sn="7.75222" a="110.745" fwhm="0.0462786" res="15417.4" algo="Sum"/><pk mz="713.53817509" i="1131.1" sn="3.77019" a="36.8748" fwhm="0.0474091" res="15050.7" algo="Sum"/><pk mz="713.61027271" i="736.188" sn="2.45464" a="21.7329" fwhm="0.0421434" res="16932.9" algo="Sum"/><pk mz="713.65206068" i="824.506" sn="2.74927" a="23.1579" fwhm="0.0411804" res="17329.9" algo="Sum"/><pk mz="713.67335014" i="778.595" sn="2.59618" a="19.7206" fwhm="0.0316089" res="22578.2" algo="Sum"/><pk mz="714.49892647" i="1230.76" sn="4.10972" a="52.2731" fwhm="0.043734" res="16337.4" algo="Sum"/><pk mz="714.52804778" i="1195.24" sn="3.99118" a="53.0617" fwhm="0.0567104" res="12599.6" algo="Sum"/><pk mz="714.56684407" i="817.923" sn="2.73103" a="26.9371" fwhm="0.0795535" res="8982.21" algo="Sum"/><pk mz="714.66397066" i="1442.47" sn="4.81636" a="76.6407" fwhm="0.0633732" res="11277.1" algo="Sum"/><pk mz="714.70318244" i="1080.04" sn="3.60624" a="25.9009" fwhm="0.0312962" res="22836.8" algo="Sum"/><pk mz="714.74647114" i="1250.75" sn="4.17622" a="50.7784" fwhm="0.057993" res="12324.7" algo="Sum"/><pk mz="715.51823670" i="984.542" sn="3.29157" a="81.6994" fwhm="0.0740947" res="9656.81" algo="Sum"/><pk mz="715.57674736" i="748.545" sn="2.50252" a="27.3593" fwhm="0.0437101" res="16371" algo="Sum"/><pk mz="715.66634542" i="783.788" sn="2.61999" a="19.313" fwhm="0.0316529" res="22609.8" algo="Sum"/><pk mz="715.69216634" i="772.35" sn="2.58175" a="38.1391" fwhm="0.048728" res="14687.5" algo="Sum"/><pk mz="716.52385940" i="1508.61" sn="5.04255" a="72.2168" fwhm="0.0551923" res="12982.3" algo="Sum"/><pk mz="716.62104623" i="1128.38" sn="3.77163" a="67.1069" fwhm="0.0813838" res="8805.45" algo="Sum"/><pk mz="716.66774045" i="1056.91" sn="3.53275" a="30.7821" fwhm="0.0369543" res="19393.3" algo="Sum"/><pk mz="716.70070425" i="991.516" sn="3.31416" a="29.8138" fwhm="0.0422344" res="16969.6" algo="Sum"/><pk mz="716.74223846" i="1150.29" sn="3.84485" a="50.3295" fwhm="0.0633534" res="11313.4" algo="Sum"/><pk mz="717.36239093" i="788.932" sn="2.63803" a="44.3066" fwhm="0.0612611" res="11709.9" algo="Sum"/><pk mz="717.51849249" i="3662.35" sn="12.2407" a="166.871" fwhm="0.0444199" res="16153.1" algo="Sum"/><pk mz="717.58303592" i="1982.65" sn="6.62662" a="96.118" fwhm="0.0612694" res="11711.9" algo="Sum"/><pk mz="717.63181433" i="815.365" sn="2.7252" a="26.9717" fwhm="0.0422621" res="16980.5" algo="Sum"/><pk mz="717.68555987" i="749.344" sn="2.50441" a="40.2751" fwhm="0.0739608" res="9703.6" algo="Sum"/><pk mz="718.52434562" i="2377.24" sn="7.93902" a="88.5541" fwhm="0.0414397" res="17339.1" algo="Sum"/><pk mz="718.57068067" i="3324.27" sn="11.1017" a="156.478" fwhm="0.0689595" res="10420.2" algo="Sum"/><pk mz="718.69402160" i="908.38" sn="3.03363" a="69.6613" fwhm="0.0736148" res="9762.9" algo="Sum"/><pk mz="718.73584221" i="854.259" sn="2.85297" a="27.6499" fwhm="0.0475815" res="15105.4" algo="Sum"/><pk mz="718.78867696" i="748.33" sn="2.49971" a="29.0071" fwhm="0.0528698" res="13595.5" algo="Sum"/><pk mz="718.82971436" i="819.891" sn="2.73913" a="46.819" fwhm="0.0564788" res="12727.4" algo="Sum"/><pk mz="719.53680986" i="2222.28" sn="7.42738" a="108.381" fwhm="0.0490371" res="14673.3" algo="Sum"/><pk mz="719.56078561" i="2253.51" sn="7.53177" a="105.894" fwhm="0.0543803" res="13232" algo="Sum"/><pk mz="719.66603704" i="764.331" sn="2.55544" a="29.2581" fwhm="0.0529022" res="13603.7" algo="Sum"/><pk mz="720.58446170" i="3418.93" sn="11.4417" a="193.73" fwhm="0.0674757" res="10679.2" algo="Sum"/><pk mz="720.69830525" i="1422.86" sn="4.76359" a="61.2727" fwhm="0.0543764" res="13253.9" algo="Sum"/><pk mz="720.78316849" i="694.135" sn="2.32402" a="26.7881" fwhm="0.0529433" res="13614.3" algo="Sum"/><pk mz="721.58691595" i="1623.02" sn="5.44302" a="94.7269" fwhm="0.0570933" res="12638.7" algo="Sum"/><pk mz="721.64400926" i="804.986" sn="2.69984" a="26.4919" fwhm="0.0415668" res="17361.1" algo="Sum"/><pk mz="721.68709977" i="748.042" sn="2.50886" a="21.4441" fwhm="0.0370835" res="19461.1" algo="Sum"/><pk mz="722.50101220" i="1060.55" sn="3.55911" a="60.8733" fwhm="0.0502385" res="14381.4" algo="Sum"/><pk mz="722.55964420" i="1138.81" sn="3.82239" a="53.9357" fwhm="0.0636096" res="11359.3" algo="Sum"/><pk mz="722.60181895" i="1338.87" sn="4.49388" a="65.686" fwhm="0.0595328" res="12137.9" algo="Sum"/><pk mz="722.65049458" i="1067.34" sn="3.58249" a="26.0634" fwhm="0.031807" res="22719.8" algo="Sum"/><pk mz="722.69750975" i="1559.3" sn="5.23318" a="78.7395" fwhm="0.0738788" res="9782.2" algo="Sum"/><pk mz="723.53541759" i="12787.5" sn="42.9963" a="532.889" fwhm="0.0373526" res="19370.4" algo="Sum"/><pk mz="723.64437834" i="795.458" sn="2.67423" a="20.0373" fwhm="0.0318288" res="22735.5" algo="Sum"/><pk mz="723.65880961" i="796.017" sn="2.67627" a="3.98502" fwhm="0.00964878" res="75000.1" algo="Sum"/><pk mz="723.68432632" i="782.936" sn="2.63249" a="20.7393" fwhm="0.05898" res="12270" algo="Sum"/><pk mz="723.69618682" i="808.883" sn="2.7199" a="26.8536" fwhm="0.076449" res="9466.39" algo="Sum"/><pk mz="724.53767699" i="7012.59" sn="23.595" a="334.978" fwhm="0.0425545" res="17026.1" algo="Sum"/><pk mz="724.69263246" i="1222.77" sn="4.11495" a="87.5422" fwhm="0.074109" res="9778.74" algo="Sum"/><pk mz="724.73052341" i="1115.57" sn="3.75421" a="32.3078" fwhm="0.0371617" res="19502.1" algo="Sum"/><pk mz="724.76789352" i="1058.76" sn="3.56302" a="66.6805" fwhm="0.0619062" res="11707.5" algo="Sum"/><pk mz="725.55119572" i="85993.9" sn="289.909" a="3201.75" fwhm="0.0327634" res="22145.2" algo="Sum"/><pk mz="725.73708352" i="846.045" sn="2.85225" a="29.2869" fwhm="0.044051" res="16474.9" algo="Sum"/><pk mz="726.55412757" i="38870.3" sn="131.244" a="1555.3" fwhm="0.0350019" res="20757.6" algo="Sum"/><pk mz="726.63838098" i="1807.93" sn="6.10469" a="95.6725" fwhm="0.0630013" res="11533.7" algo="Sum"/><pk mz="726.69970204" i="1067.95" sn="3.60683" a="11.185" fwhm="0.00968932" res="75000.1" algo="Sum"/><pk mz="726.73458054" i="1211.32" sn="4.09095" a="76.1946" fwhm="0.0915925" res="7934.43" algo="Sum"/><pk mz="727.55871724" i="14513.2" sn="49.1584" a="678.881" fwhm="0.0401265" res="18131.6" algo="Sum"/><pk mz="727.72397446" i="723.548" sn="2.45075" a="25.1629" fwhm="0.0747332" res="9737.63" algo="Sum"/><pk mz="728.51627271" i="4908.34" sn="16.6576" a="192.135" fwhm="0.0429452" res="16963.8" algo="Sum"/><pk mz="728.55990053" i="5327.33" sn="18.0824" a="274.544" fwhm="0.0573291" res="12708.4" algo="Sum"/><pk mz="728.64256506" i="1875.1" sn="6.36438" a="88.9342" fwhm="0.0658474" res="11065.6" algo="Sum"/><pk mz="728.73533985" i="1053.21" sn="3.57475" a="79.1351" fwhm="0.0765654" res="9517.81" algo="Sum"/><pk mz="729.51886423" i="2261.59" sn="7.68789" a="103.097" fwhm="0.0528312" res="13808.5" algo="Sum"/><pk mz="729.58268053" i="5284.63" sn="17.9642" a="242.226" fwhm="0.0441507" res="16524.8" algo="Sum"/><pk mz="729.69606926" i="732.356" sn="2.48952" a="14.6013" fwhm="0.0213078" res="34245.5" algo="Sum"/><pk mz="729.72362063" i="696.992" sn="2.36927" a="26.8292" fwhm="0.0532707" res="13698.4" algo="Sum"/><pk mz="730.53295796" i="3548.32" sn="12.0527" a="177.719" fwhm="0.054685" res="13358.9" algo="Sum"/><pk mz="730.58609590" i="2944.76" sn="10.0026" a="121.837" fwhm="0.0590989" res="12362.1" algo="Sum"/><pk mz="730.63806316" i="1845.86" sn="6.26988" a="107.224" fwhm="0.0630464" res="11588.9" algo="Sum"/><pk mz="730.72838626" i="1419.39" sn="4.82118" a="84.407" fwhm="0.0739589" res="9880.2" algo="Sum"/><pk mz="731.53649590" i="1863.3" sn="6.32604" a="81.3114" fwhm="0.0524448" res="13948.7" algo="Sum"/><pk mz="731.60019175" i="8608.43" sn="29.2262" a="383.94" fwhm="0.0394638" res="18538.5" algo="Sum"/><pk mz="731.70682019" i="861.845" sn="2.92548" a="24.6249" fwhm="0.0402556" res="18176.5" algo="Sum"/><pk mz="731.72611630" i="763.994" sn="2.59333" a="38.3759" fwhm="0.0403573" res="18131.2" algo="Sum"/><pk mz="732.43318853" i="724.661" sn="2.45836" a="33.9706" fwhm="0.0659814" res="11100.6" algo="Sum"/><pk mz="732.54812575" i="16309" sn="55.3329" a="694.432" fwhm="0.0368344" res="19887.6" algo="Sum"/><pk mz="732.60121098" i="5004.63" sn="16.9797" a="200.262" fwhm="0.0438406" res="16710.6" algo="Sum"/><pk mz="732.72260182" i="1386.75" sn="4.70469" a="74.9999" fwhm="0.0849161" res="8628.78" algo="Sum"/><pk mz="733.55141820" i="7602.21" sn="25.7766" a="335.431" fwhm="0.0386912" res="18959.1" algo="Sum"/><pk mz="733.60498439" i="2011.9" sn="6.8225" a="72.0279" fwhm="0.0461919" res="15881.7" algo="Sum"/><pk mz="734.56331633" i="13419.6" sn="45.4858" a="658.684" fwhm="0.0405151" res="18130.6" algo="Sum"/><pk mz="734.69942858" i="971.857" sn="3.29239" a="41.0313" fwhm="0.0407441" res="18032" algo="Sum"/><pk mz="734.72333267" i="1024.2" sn="3.46955" a="39.682" fwhm="0.0534527" res="13745.3" algo="Sum"/><pk mz="734.76085448" i="901.471" sn="3.05377" a="34.0125" fwhm="0.0534542" res="13745.6" algo="Sum"/><pk mz="735.57000955" i="6346.84" sn="21.512" a="343.953" fwhm="0.0443352" res="16591.1" algo="Sum"/><pk mz="735.72107411" i="695.636" sn="2.3578" a="16.8694" fwhm="0.0320935" res="22924.3" algo="Sum"/><pk mz="736.57842804" i="3056.12" sn="10.3735" a="170.782" fwhm="0.0491493" res="14986.5" algo="Sum"/><pk mz="736.67382840" i="1477.61" sn="5.01537" a="104.372" fwhm="0.101593" res="7251.25" algo="Sum"/><pk mz="736.74977862" i="843.806" sn="2.86513" a="25.0896" fwhm="0.0428209" res="17205.4" algo="Sum"/><pk mz="737.56882275" i="1108.8" sn="3.76837" a="40.5174" fwhm="0.0500165" res="14746.5" algo="Sum"/><pk mz="737.58975780" i="1064.26" sn="3.61665" a="25.7037" fwhm="0.0321342" res="22953.4" algo="Sum"/><pk mz="737.66434225" i="851.48" sn="2.89411" a="35.6799" fwhm="0.0589161" res="12520.6" algo="Sum"/><pk mz="737.72711096" i="788.536" sn="2.68042" a="48.8706" fwhm="0.0721399" res="10226.3" algo="Sum"/><pk mz="738.50691625" i="1737.27" sn="5.91422" a="65.0958" fwhm="0.0454829" res="16237" algo="Sum"/><pk mz="738.53338750" i="2023.3" sn="6.88748" a="80.313" fwhm="0.0539152" res="13698" algo="Sum"/><pk mz="738.62331947" i="953.761" sn="3.24802" a="19.712" fwhm="0.0214377" res="34454.4" algo="Sum"/><pk mz="738.67129366" i="1859.86" sn="6.33382" a="122.729" fwhm="0.0618895" res="11935.3" algo="Sum"/><pk mz="738.75389685" i="776.215" sn="2.6435" a="26.3815" fwhm="0.0482393" res="15314.4" algo="Sum"/><pk mz="739.51123144" i="3633.19" sn="12.3737" a="180.814" fwhm="0.0558017" res="13252.5" algo="Sum"/><pk mz="739.56510802" i="2765.77" sn="9.41952" a="146.298" fwhm="0.0507824" res="14563.4" algo="Sum"/><pk mz="739.66761112" i="857.406" sn="2.92011" a="21.6608" fwhm="0.0321794" res="22985.8" algo="Sum"/><pk mz="740.54981657" i="5819.04" sn="19.86" a="306.359" fwhm="0.0549464" res="13477.7" algo="Sum"/><pk mz="740.66845445" i="1445.46" sn="4.93291" a="88.9663" fwhm="0.0789754" res="9378.47" algo="Sum"/><pk mz="740.75598433" i="1263.17" sn="4.31079" a="78.37" fwhm="0.0679123" res="10907.5" algo="Sum"/><pk mz="741.52608661" i="20691.5" sn="70.6797" a="1003.15" fwhm="0.0401266" res="18479.6" algo="Sum"/><pk mz="741.66758881" i="925.861" sn="3.16231" a="33.8106" fwhm="0.0537049" res="13810.1" algo="Sum"/><pk mz="741.70947269" i="808.132" sn="2.7602" a="26.0766" fwhm="0.0483357" res="15345" algo="Sum"/><pk mz="742.53416743" i="11236.8" sn="38.4654" a="393.73" fwhm="0.0399023" res="18608.8" algo="Sum"/><pk mz="742.56471512" i="12573" sn="43.0388" a="558.698" fwhm="0.0475656" res="15611.4" algo="Sum"/><pk mz="742.70123285" i="1118.09" sn="3.82737" a="39.2384" fwhm="0.0429939" res="17274.6" algo="Sum"/><pk mz="742.74667117" i="1154.58" sn="3.95226" a="52.9441" fwhm="0.0644927" res="11516.8" algo="Sum"/><pk mz="743.45206253" i="792.623" sn="2.71322" a="42.7695" fwhm="0.0641774" res="11584.3" algo="Sum"/><pk mz="743.53837238" i="6458.72" sn="22.1151" a="221.279" fwhm="0.0378337" res="19652.8" algo="Sum"/><pk mz="743.56528981" i="6926.95" sn="23.7183" a="360.496" fwhm="0.0514038" res="14465.2" algo="Sum"/><pk mz="743.66692558" i="826.185" sn="2.82891" a="16.9775" fwhm="0.0215108" res="34571.8" algo="Sum"/><pk mz="743.68750606" i="809.521" sn="2.77185" a="16.6435" fwhm="0.0215111" res="34572.3" algo="Sum"/><pk mz="743.70860986" i="784.404" sn="2.68585" a="19.79" fwhm="0.0322672" res="23048.4" algo="Sum"/><pk mz="744.49296483" i="1734.45" sn="5.94447" a="62.3832" fwhm="0.0462667" res="16091.3" algo="Sum"/><pk mz="744.58079767" i="8885" sn="30.4515" a="443.319" fwhm="0.0557702" res="13350.9" algo="Sum"/><pk mz="744.69940434" i="1058.85" sn="3.6288" a="26.5033" fwhm="0.0322886" res="23063.9" algo="Sum"/><pk mz="744.74213429" i="1031.31" sn="3.53397" a="35.9197" fwhm="0.0517693" res="14385.8" algo="Sum"/><pk mz="745.48986504" i="1063.36" sn="3.63932" a="50.7883" fwhm="0.064611" res="11538.1" algo="Sum"/><pk mz="745.58622869" i="4172.14" sn="14.279" a="271.389" fwhm="0.0636316" res="11717.2" algo="Sum"/><pk mz="745.69368686" i="795.295" sn="2.72229" a="30.918" fwhm="0.0538505" res="13847.5" algo="Sum"/><pk mz="746.50499912" i="2571.15" sn="8.80016" a="128.348" fwhm="0.0554394" res="13465.3" algo="Sum"/><pk mz="746.60010338" i="6722.7" sn="23.0095" a="348.945" fwhm="0.0544337" res="13715.8" algo="Sum"/><pk mz="746.70033983" i="1511.72" sn="5.17464" a="103.282" fwhm="0.0715349" res="10438.3" algo="Sum"/><pk mz="746.79343526" i="698.189" sn="2.39034" a="21.8588" fwhm="0.0439201" res="17003.5" algo="Sum"/><pk mz="747.51071109" i="1587.06" sn="5.42987" a="88.6827" fwhm="0.0564194" res="13249.2" algo="Sum"/><pk mz="747.60245367" i="2951.83" sn="10.1011" a="181.098" fwhm="0.0571661" res="13077.7" algo="Sum"/><pk mz="747.69411842" i="790.923" sn="2.70548" a="26.807" fwhm="0.0431383" res="17332.5" algo="Sum"/><pk mz="748.52154763" i="1932.2" sn="6.61825" a="94.8481" fwhm="0.0563588" res="13281.4" algo="Sum"/><pk mz="748.60159613" i="2175.23" sn="7.45046" a="118.382" fwhm="0.0725882" res="10313" algo="Sum"/><pk mz="748.70038644" i="1537.36" sn="5.26637" a="117.21" fwhm="0.0771302" res="9706.97" algo="Sum"/><pk mz="749.54283156" i="1534.37" sn="5.26515" a="109.203" fwhm="0.086382" res="8677.08" algo="Sum"/><pk mz="749.62159724" i="1016.31" sn="3.48768" a="37.1617" fwhm="0.0351085" res="21351.6" algo="Sum"/><pk mz="749.68135583" i="800.543" sn="2.74736" a="45.7109" fwhm="0.0711214" res="10540.9" algo="Sum"/><pk mz="750.54080727" i="3180.69" sn="10.9264" a="192.538" fwhm="0.0598869" res="12532.6" algo="Sum"/><pk mz="750.69398868" i="1176.09" sn="4.04139" a="55.1099" fwhm="0.0626928" res="11974.2" algo="Sum"/><pk mz="750.78297099" i="964.34" sn="3.31466" a="59.5914" fwhm="0.063135" res="11891.7" algo="Sum"/><pk mz="751.56552905" i="6716.02" sn="23.1069" a="390.463" fwhm="0.0435813" res="17245.1" algo="Sum"/><pk mz="751.64725623" i="810.087" sn="2.78794" a="25.152" fwhm="0.0378457" res="19860.9" algo="Sum"/><pk mz="751.71708040" i="689.908" sn="2.37476" a="23.3814" fwhm="0.0448893" res="16746" algo="Sum"/><pk mz="752.04298267" i="919.783" sn="3.16645" a="46.1688" fwhm="0.0395958" res="18993" algo="Sum"/><pk mz="752.51929649" i="5176.1" sn="17.8223" a="194.514" fwhm="0.0401973" res="18720.6" algo="Sum"/><pk mz="752.55918345" i="6058.13" sn="20.8636" a="342.253" fwhm="0.0597326" res="12598.8" algo="Sum"/><pk mz="752.64977654" i="1388.23" sn="4.78235" a="79.3104" fwhm="0.0865615" res="8694.98" algo="Sum"/><pk mz="752.73901974" i="1047.24" sn="3.60698" a="28.6509" fwhm="0.0432831" res="17391.1" algo="Sum"/><pk mz="752.76322807" i="898.947" sn="3.09573" a="48.2176" fwhm="0.0586523" res="12834.3" algo="Sum"/><pk mz="753.04971918" i="4437.99" sn="15.2778" a="189.935" fwhm="0.0361867" res="20810.1" algo="Sum"/><pk mz="753.57926556" i="11820.6" sn="40.7473" a="814.912" fwhm="0.0586131" res="12856.8" algo="Sum"/><pk mz="753.66485124" i="942.052" sn="3.24711" a="27.3767" fwhm="0.0378964" res="19887.5" algo="Sum"/><pk mz="753.71711007" i="746.057" sn="2.57163" a="18.4824" fwhm="0.0324836" res="23203" algo="Sum"/><pk mz="753.74485520" i="682.321" sn="2.3521" a="13.3384" fwhm="0.0216561" res="34805.2" algo="Sum"/><pk mz="754.05480018" i="4139.12" sn="14.2702" a="175.488" fwhm="0.0361225" res="20874.9" algo="Sum"/><pk mz="754.53196007" i="27046.6" sn="93.2512" a="1138.41" fwhm="0.0406402" res="18566.1" algo="Sum"/><pk mz="754.63898518" i="2016.27" sn="6.94857" a="110.068" fwhm="0.0549508" res="13733" algo="Sum"/><pk mz="754.74039217" i="980.784" sn="3.38023" a="47.418" fwhm="0.0650109" res="11609.4" algo="Sum"/><pk mz="755.05995356" i="1532.77" sn="5.28558" a="90.566" fwhm="0.0476844" res="15834.5" algo="Sum"/><pk mz="755.53481202" i="12778.4" sn="44.1004" a="534.897" fwhm="0.0408424" res="18498.8" algo="Sum"/><pk mz="756.54642278" i="33628.7" sn="116.083" a="1493.14" fwhm="0.0378412" res="19992.7" algo="Sum"/><pk mz="756.73128237" i="1343.45" sn="4.63763" a="104.49" fwhm="0.0805151" res="9398.63" algo="Sum"/><pk mz="757.55057538" i="15204" sn="52.6054" a="701.458" fwhm="0.0402036" res="18842.8" algo="Sum"/><pk mz="757.61446782" i="3542.96" sn="12.2585" a="198.362" fwhm="0.0494873" res="15309.3" algo="Sum"/><pk mz="757.72504998" i="778.001" sn="2.69186" a="27.8888" fwhm="0.0488547" res="15509.8" algo="Sum"/><pk mz="758.05524973" i="758.877" sn="2.62524" a="48.1683" fwhm="0.0425652" res="17809.3" algo="Sum"/><pk mz="758.42120181" i="733.674" sn="2.53775" a="26.8815" fwhm="0.036777" res="20622.2" algo="Sum"/><pk mz="758.56563800" i="372914" sn="1289.94" a="11451.2" fwhm="0.0254667" res="29786.5" algo="Sum"/><pk mz="758.72103298" i="2142.18" sn="7.41075" a="152.95" fwhm="0.0626264" res="12115" algo="Sum"/><pk mz="759.56869905" i="168409" sn="582.911" a="5701.52" fwhm="0.0299146" res="25391.2" algo="Sum"/><pk mz="760.05898599" i="744.9" sn="2.5777" a="45.734" fwhm="0.0588602" res="12913" algo="Sum"/><pk mz="760.57928481" i="195473" sn="676.195" a="6915.2" fwhm="0.0299815" res="25368.3" algo="Sum"/><pk mz="760.80708397" i="1037.03" sn="3.58714" a="49.8444" fwhm="0.0670246" res="11351.2" algo="Sum"/><pk mz="761.04574567" i="1059.06" sn="3.66312" a="73.599" fwhm="0.0636056" res="11965.1" algo="Sum"/><pk mz="761.58354983" i="78092.8" sn="270.226" a="3136.53" fwhm="0.0349093" res="21816" algo="Sum"/><pk mz="762.04624381" i="964.663" sn="3.34015" a="67.1759" fwhm="0.0590016" res="12915.7" algo="Sum"/><pk mz="762.49887901" i="2360.16" sn="8.17115" a="138.079" fwhm="0.0611302" res="12473.4" algo="Sum"/><pk mz="762.58728575" i="21838.2" sn="75.5955" a="989.852" fwhm="0.0390683" res="19519.3" algo="Sum"/><pk mz="762.76396481" i="811.813" sn="2.81023" a="34.2885" fwhm="0.0543717" res="14028.7" algo="Sum"/><pk mz="763.50304149" i="1327.87" sn="4.60065" a="70.5375" fwhm="0.0681526" res="11202.8" algo="Sum"/><pk mz="763.59133657" i="5342.89" sn="18.5097" a="305.473" fwhm="0.0458531" res="16653" algo="Sum"/><pk mz="763.66282411" i="979.841" sn="3.39493" a="29.7955" fwhm="0.0435963" res="17516.7" algo="Sum"/><pk mz="763.69633570" i="893.602" sn="3.09621" a="26.1709" fwhm="0.0377789" res="20214.9" algo="Sum"/><pk mz="764.55179409" i="12464.9" sn="43.2711" a="721.692" fwhm="0.0420783" res="18169.7" algo="Sum"/><pk mz="764.67293048" i="1467.43" sn="5.095" a="85.8868" fwhm="0.0618005" res="12373.2" algo="Sum"/><pk mz="764.76028812" i="760.269" sn="2.64071" a="22.613" fwhm="0.0359973" res="21244.9" algo="Sum"/><pk mz="765.05055518" i="1721.17" sn="5.98245" a="86.5268" fwhm="0.0390158" res="19608.7" algo="Sum"/><pk mz="765.55479356" i="7518.28" sn="26.1261" a="335.323" fwhm="0.0422966" res="18099.7" algo="Sum"/><pk mz="765.66749378" i="896.727" sn="3.11745" a="46.0562" fwhm="0.0654799" res="11693.2" algo="Sum"/><pk mz="765.69780814" i="778.822" sn="2.70786" a="15.9851" fwhm="0.0509605" res="15025.3" algo="Sum"/><pk mz="766.05758974" i="2458.03" sn="8.54722" a="114.527" fwhm="0.0390016" res="19641.7" algo="Sum"/><pk mz="766.56607249" i="21979.8" sn="76.4484" a="1044.84" fwhm="0.0463657" res="16533.1" algo="Sum"/><pk mz="766.66869995" i="1319.9" sn="4.5923" a="53.5612" fwhm="0.0546026" res="14040.9" algo="Sum"/><pk mz="766.71780825" i="1134.27" sn="3.9462" a="41.8715" fwhm="0.0491436" res="15601.6" algo="Sum"/><pk mz="766.75733063" i="1147.15" sn="3.99085" a="72.7332" fwhm="0.0585384" res="13098.4" algo="Sum"/><pk mz="767.06498095" i="3710.33" sn="12.9078" a="178.668" fwhm="0.0369647" res="20751.3" algo="Sum"/><pk mz="767.56865866" i="12998.4" sn="45.2588" a="638.934" fwhm="0.0524922" res="14622.5" algo="Sum"/><pk mz="768.06798855" i="2337.89" sn="8.13684" a="103.729" fwhm="0.0475618" res="16148.8" algo="Sum"/><pk mz="768.49715423" i="2157.89" sn="7.51999" a="101.236" fwhm="0.0409871" res="18749.8" algo="Sum"/><pk mz="768.58182973" i="22168.2" sn="77.2482" a="1052.22" fwhm="0.0504973" res="15220.3" algo="Sum"/><pk mz="768.72600069" i="1168.49" sn="4.07239" a="110.784" fwhm="0.106987" res="7185.24" algo="Sum"/><pk mz="769.04991008" i="1952.47" sn="6.80627" a="122.603" fwhm="0.0494195" res="15561.7" algo="Sum"/><pk mz="769.49593306" i="1357.89" sn="4.73766" a="65.6118" fwhm="0.0433735" res="17741.2" algo="Sum"/><pk mz="769.58164222" i="11098" sn="38.7021" a="468.701" fwhm="0.0432381" res="17798.7" algo="Sum"/><pk mz="770.05688194" i="2486.21" sn="8.66785" a="118.181" fwhm="0.0393701" res="19559.5" algo="Sum"/><pk mz="770.50650341" i="9298.62" sn="32.4971" a="423.682" fwhm="0.0501017" res="15378.9" algo="Sum"/><pk mz="770.56799827" i="8269.06" sn="28.9029" a="271.274" fwhm="0.0461196" res="16708" algo="Sum"/><pk mz="770.59416064" i="8474.85" sn="29.6222" a="448.506" fwhm="0.0511872" res="15054.4" algo="Sum"/><pk mz="770.71359180" i="1035.02" sn="3.61772" a="48.2236" fwhm="0.0602208" res="12798.1" algo="Sum"/><pk mz="771.06542158" i="2061.01" sn="7.20539" a="101.041" fwhm="0.0418957" res="18404.4" algo="Sum"/><pk mz="771.51019125" i="4506.82" sn="15.7592" a="225.226" fwhm="0.052016" res="14832.2" algo="Sum"/><pk mz="771.57043968" i="3991.04" sn="13.9556" a="170.285" fwhm="0.059141" res="13046.3" algo="Sum"/><pk mz="771.59916830" i="3890.37" sn="13.6036" a="175.309" fwhm="0.0479878" res="16079.1" algo="Sum"/><pk mz="772.07087880" i="1133.59" sn="3.9625" a="67.113" fwhm="0.0485254" res="15910.7" algo="Sum"/><pk mz="772.52196900" i="10369.1" sn="36.2789" a="518.062" fwhm="0.0554298" res="13936.9" algo="Sum"/><pk mz="772.58045085" i="8599.76" sn="30.0885" a="393.72" fwhm="0.0657748" res="11745.8" algo="Sum"/><pk mz="772.70609031" i="1331.8" sn="4.65963" a="95.0389" fwhm="0.064606" res="11960.3" algo="Sum"/><pk mz="773.05584915" i="901.275" sn="3.15211" a="63.6468" fwhm="0.0615008" res="12569.8" algo="Sum"/><pk mz="773.52835381" i="5178.58" sn="18.1108" a="280.984" fwhm="0.059194" res="13067.7" algo="Sum"/><pk mz="773.58174801" i="4546.92" sn="15.9017" a="245.312" fwhm="0.0824563" res="9381.72" algo="Sum"/><pk mz="773.64649900" i="3229.11" sn="11.2935" a="166.445" fwhm="0.0540485" res="14313.9" algo="Sum"/><pk mz="774.05687794" i="1233.14" sn="4.31437" a="89.1841" fwhm="0.0523649" res="14782" algo="Sum"/><pk mz="774.55609240" i="10881.5" sn="38.0544" a="823.535" fwhm="0.0730421" res="10604.2" algo="Sum"/><pk mz="775.05896427" i="1459.99" sn="5.10734" a="84.3608" fwhm="0.0526672" res="14716.2" algo="Sum"/><pk mz="775.55825445" i="6284.83" sn="21.9741" a="455.497" fwhm="0.0664416" res="11672.8" algo="Sum"/><pk mz="776.06248343" i="995.232" sn="3.48054" a="79.4908" fwhm="0.0680373" res="11406.4" algo="Sum"/><pk mz="776.56286800" i="4153.98" sn="14.5286" a="243.175" fwhm="0.0732606" res="10600" algo="Sum"/><pk mz="776.78970656" i="929.567" sn="3.25201" a="59.9204" fwhm="0.0742225" res="10465.7" algo="Sum"/><pk mz="777.05204171" i="926.214" sn="3.2424" a="76.6041" fwhm="0.0779089" res="9973.86" algo="Sum"/><pk mz="777.56037265" i="2302.52" sn="8.0599" a="138.693" fwhm="0.0863777" res="9001.87" algo="Sum"/><pk mz="778.05763168" i="1092.71" sn="3.82982" a="74.2064" fwhm="0.0568224" res="13692.8" algo="Sum"/><pk mz="778.53263422" i="17464.9" sn="61.204" a="927.534" fwhm="0.0425945" res="18277.8" algo="Sum"/><pk mz="778.65102871" i="1407.67" sn="4.93381" a="84.8507" fwhm="0.0755377" res="10308.1" algo="Sum"/><pk mz="778.72081653" i="936.521" sn="3.28342" a="33.1052" fwhm="0.0495268" res="15723.2" algo="Sum"/><pk mz="778.75453644" i="828.706" sn="2.90585" a="21.4978" fwhm="0.0330187" res="23585.3" algo="Sum"/><pk mz="779.06548811" i="1692.9" sn="5.94563" a="91.4705" fwhm="0.0449948" res="17314.6" algo="Sum"/><pk mz="779.53669788" i="9845.78" sn="34.5673" a="529.687" fwhm="0.0470156" res="16580.4" algo="Sum"/><pk mz="779.59382681" i="4265.92" sn="14.978" a="187.445" fwhm="0.0484442" res="16092.6" algo="Sum"/><pk mz="779.71373819" i="787.209" sn="2.76536" a="24.0582" fwhm="0.0440519" res="17699.9" algo="Sum"/><pk mz="779.74106369" i="714.035" sn="2.50843" a="14.9918" fwhm="0.0431488" res="18071" algo="Sum"/><pk mz="780.06762340" i="1987.96" sn="6.98612" a="151.054" fwhm="0.0693067" res="11255.3" algo="Sum"/><pk mz="780.15210648" i="702.015" sn="2.46698" a="21.6924" fwhm="0.0385563" res="20234.1" algo="Sum"/><pk mz="780.18702847" i="696.592" sn="2.44765" a="13.7631" fwhm="0.0220325" res="35410.7" algo="Sum"/><pk mz="780.20093293" i="681.936" sn="2.39614" a="10.7003" fwhm="0.0165246" res="47214.6" algo="Sum"/><pk mz="780.23747701" i="788.362" sn="2.77034" a="34.0174" fwhm="0.0605914" res="12877" algo="Sum"/><pk mz="780.54904815" i="681044" sn="2393.74" a="17525.7" fwhm="0.0218326" res="35751.5" algo="Sum"/><pk mz="780.88230334" i="687.258" sn="2.41652" a="20.6949" fwhm="0.040545" res="19259.7" algo="Sum"/><pk mz="781.05053311" i="12408.9" sn="43.6312" a="604.425" fwhm="0.0369515" res="21137.2" algo="Sum"/><pk mz="781.18845787" i="754.34" sn="2.65303" a="29.4221" fwhm="0.055117" res="14173.3" algo="Sum"/><pk mz="781.55232223" i="299082" sn="1051.86" a="9362.09" fwhm="0.0272328" res="28698.9" algo="Sum"/><pk mz="781.81749665" i="766.789" sn="2.69742" a="22.5395" fwhm="0.0374979" res="20849.6" algo="Sum"/><pk mz="782.05654780" i="13904" sn="48.8986" a="580.639" fwhm="0.0367994" res="21251.9" algo="Sum"/><pk mz="782.17867152" i="736.218" sn="2.5903" a="15.1183" fwhm="0.0220607" res="35455.7" algo="Sum"/><pk mz="782.23394160" i="686.323" sn="2.41504" a="34.9511" fwhm="0.0717003" res="10909.8" algo="Sum"/><pk mz="782.56325059" i="463580" sn="1631.7" a="14036" fwhm="0.0252512" res="30991.2" algo="Sum"/><pk mz="782.82956742" i="844.679" sn="2.97287" a="66.2411" fwhm="0.0622474" res="12576.1" algo="Sum"/><pk mz="782.87209546" i="718.788" sn="2.5298" a="20.9908" fwhm="0.0398105" res="19665" algo="Sum"/><pk mz="783.06297108" i="6718.95" sn="23.6524" a="345.398" fwhm="0.0389812" res="20088.2" algo="Sum"/><pk mz="783.15325191" i="762.037" sn="2.68213" a="26.0098" fwhm="0.0496679" res="15767.8" algo="Sum"/><pk mz="783.56678820" i="188119" sn="663.055" a="6991.72" fwhm="0.0305777" res="25625.5" algo="Sum"/><pk mz="784.07160226" i="3474.52" sn="12.252" a="165.619" fwhm="0.042287" res="18541.7" algo="Sum"/><pk mz="784.57773773" i="141057" sn="497.844" a="5473.64" fwhm="0.0338878" res="23152.2" algo="Sum"/><pk mz="785.07810171" i="2005.36" sn="7.07669" a="132.901" fwhm="0.0604382" res="12989.8" algo="Sum"/><pk mz="785.58242954" i="55737.1" sn="197.257" a="2357.9" fwhm="0.0379692" res="20690" algo="Sum"/><pk mz="785.64737755" i="10420.3" sn="36.8778" a="470.508" fwhm="0.0501446" res="15667.6" algo="Sum"/><pk mz="785.79337165" i="770.034" sn="2.72518" a="19.7294" fwhm="0.0331677" res="23691.5" algo="Sum"/><pk mz="785.82695084" i="713.245" sn="2.52425" a="17.5216" fwhm="0.0331683" res="23692.1" algo="Sum"/><pk mz="786.06437436" i="1508.57" sn="5.34257" a="103.788" fwhm="0.0680699" res="11547.9" algo="Sum"/><pk mz="786.17995678" i="683.131" sn="2.41983" a="30.0365" fwhm="0.0450871" res="17436.9" algo="Sum"/><pk mz="786.59631633" i="171831" sn="608.953" a="6388.82" fwhm="0.0311839" res="25224.4" algo="Sum"/><pk mz="786.81795798" i="938.6" sn="3.32722" a="30.1529" fwhm="0.0497839" res="15804.7" algo="Sum"/><pk mz="787.06270067" i="1582.93" sn="5.61204" a="121.589" fwhm="0.0569833" res="13812.2" algo="Sum"/><pk mz="787.59953946" i="79671.5" sn="282.62" a="3147.67" fwhm="0.034529" res="22809.8" algo="Sum"/><pk mz="787.66181751" i="12290" sn="43.5966" a="523.652" fwhm="0.0456697" res="17246.9" algo="Sum"/><pk mz="788.06469631" i="1803.03" sn="6.40096" a="135.183" fwhm="0.0602583" res="13078.1" algo="Sum"/><pk mz="788.55108095" i="16609.5" sn="58.9724" a="812.213" fwhm="0.0478231" res="16488.9" algo="Sum"/><pk mz="788.60699880" i="39930.9" sn="141.779" a="1851.11" fwhm="0.0407127" res="19370" algo="Sum"/><pk mz="788.66286857" i="7043.52" sn="25.0117" a="259.638" fwhm="0.0384075" res="20534.1" algo="Sum"/><pk mz="789.04205667" i="2443.43" sn="8.67573" a="138.545" fwhm="0.0645515" res="12223.4" algo="Sum"/><pk mz="789.55180387" i="10291.4" sn="36.5325" a="520.374" fwhm="0.0529702" res="14905.6" algo="Sum"/><pk mz="789.61228909" i="14193.9" sn="50.3955" a="671.877" fwhm="0.0456191" res="17308.8" algo="Sum"/><pk mz="790.04635235" i="2723.62" sn="9.67438" a="157.047" fwhm="0.0485555" res="16271" algo="Sum"/><pk mz="790.56504803" i="22416.2" sn="79.6149" a="1189.26" fwhm="0.0489233" res="16159.3" algo="Sum"/><pk mz="790.67108370" i="1793.36" sn="6.36883" a="105.973" fwhm="0.0796795" res="9923.14" algo="Sum"/><pk mz="791.05083519" i="1661.55" sn="5.90718" a="92.0276" fwhm="0.0491436" res="16096.7" algo="Sum"/><pk mz="791.56873607" i="11143.1" sn="39.6363" a="572.469" fwhm="0.051981" res="15228" algo="Sum"/><pk mz="791.72784800" i="694.959" sn="2.47267" a="20.6234" fwhm="0.0373047" res="21223.3" algo="Sum"/><pk mz="792.05454089" i="1248.48" sn="4.45246" a="91.9744" fwhm="0.0640519" res="12365.8" algo="Sum"/><pk mz="792.57593047" i="14301.5" sn="51.0064" a="623.742" fwhm="0.0465711" res="17018.6" algo="Sum"/><pk mz="792.75344235" i="889.044" sn="3.17224" a="41.9025" fwhm="0.0666285" res="11898.1" algo="Sum"/><pk mz="793.04882526" i="7758.96" sn="27.7213" a="366.037" fwhm="0.0376416" res="21068.4" algo="Sum"/><pk mz="793.55315064" i="19447.6" sn="69.4935" a="1109.77" fwhm="0.048149" res="16481.2" algo="Sum"/><pk mz="794.05653932" i="11832.4" sn="42.3483" a="533.884" fwhm="0.037139" res="21380.6" algo="Sum"/><pk mz="794.56213335" i="33280.4" sn="119.078" a="1448.24" fwhm="0.0515953" res="15399.9" algo="Sum"/><pk mz="795.06436171" i="15835.5" sn="56.6663" a="725.414" fwhm="0.0384024" res="20703.5" algo="Sum"/><pk mz="795.56925704" i="22568.9" sn="80.7957" a="965.452" fwhm="0.050836" res="15649.7" algo="Sum"/><pk mz="796.07148974" i="10504.3" sn="37.6017" a="487.421" fwhm="0.0403557" res="19726.4" algo="Sum"/><pk mz="796.41761204" i="703.152" sn="2.51769" a="35.1978" fwhm="0.0563711" res="14128.1" algo="Sum"/><pk mz="796.52274002" i="190913" sn="683.842" a="7256.94" fwhm="0.031613" res="25196" algo="Sum"/><pk mz="796.80127829" i="718.863" sn="2.57539" a="34.9769" fwhm="0.0533956" res="14922.6" algo="Sum"/><pk mz="797.07868791" i="3906.41" sn="13.9988" a="265.645" fwhm="0.0465018" res="17140.8" algo="Sum"/><pk mz="797.52575212" i="87130" sn="312.504" a="3656.6" fwhm="0.0359287" res="22197.4" algo="Sum"/><pk mz="798.08627659" i="1564.55" sn="5.61296" a="105.61" fwhm="0.0879521" res="9074.1" algo="Sum"/><pk mz="798.53483769" i="109516" sn="394.082" a="4703.59" fwhm="0.0371987" res="21466.7" algo="Sum"/><pk mz="798.71049325" i="1343.96" sn="4.83653" a="101.54" fwhm="0.100316" res="7961.93" algo="Sum"/><pk mz="799.06974171" i="1616.37" sn="5.81899" a="103.315" fwhm="0.0579673" res="13784.8" algo="Sum"/><pk mz="799.53910726" i="46105.7" sn="166.271" a="2247.9" fwhm="0.0410003" res="19500.8" algo="Sum"/><pk mz="799.66452704" i="5213.13" sn="18.8001" a="290.804" fwhm="0.0553054" res="14459.1" algo="Sum"/><pk mz="800.06987080" i="1668.79" sn="6.01959" a="134.065" fwhm="0.0650488" res="12299.5" algo="Sum"/><pk mz="800.54174249" i="19964.7" sn="72.2518" a="1344.92" fwhm="0.0566295" res="14136.5" algo="Sum"/><pk mz="800.66656537" i="3628.93" sn="13.133" a="173.73" fwhm="0.061575" res="13003.1" algo="Sum"/><pk mz="801.04636576" i="1875.53" sn="6.7899" a="179.51" fwhm="0.093745" res="8544.95" algo="Sum"/><pk mz="801.54544171" i="8928.68" sn="32.3485" a="620.457" fwhm="0.0631862" res="12685.4" algo="Sum"/><pk mz="801.67883218" i="5520.54" sn="20.0009" a="272.996" fwhm="0.0451632" res="17750.7" algo="Sum"/><pk mz="802.04772084" i="2664.19" sn="9.66042" a="132.182" fwhm="0.0557427" res="14388.4" algo="Sum"/><pk mz="802.53971474" i="12040.4" sn="43.6958" a="667.907" fwhm="0.0597101" res="13440.6" algo="Sum"/><pk mz="802.68334230" i="3210.84" sn="11.6548" a="181.266" fwhm="0.0659942" res="12162.9" algo="Sum"/><pk mz="802.77723717" i="684.402" sn="2.48446" a="21.9028" fwhm="0.0446987" res="17959.7" algo="Sum"/><pk mz="803.05441254" i="3514.85" sn="12.7642" a="172.426" fwhm="0.0446644" res="17979.7" algo="Sum"/><pk mz="803.54621407" i="6858.36" sn="24.9149" a="422.992" fwhm="0.0725814" res="11071" algo="Sum"/><pk mz="803.68338118" i="1507.39" sn="5.47751" a="96.1475" fwhm="0.0674753" res="11910.8" algo="Sum"/><pk mz="804.06007849" i="2360.92" sn="8.57747" a="147.974" fwhm="0.0528578" res="15211.8" algo="Sum"/><pk mz="804.54785533" i="195366" sn="710.169" a="6955.06" fwhm="0.0300582" res="26766.3" algo="Sum"/><pk mz="805.05203862" i="3530.29" sn="12.8358" a="190.291" fwhm="0.0445011" res="18090.6" algo="Sum"/><pk mz="805.55098192" i="95321" sn="346.619" a="3862.56" fwhm="0.0343861" res="23426.7" algo="Sum"/><pk mz="805.76053132" i="737.415" sn="2.68284" a="39.3127" fwhm="0.0516617" res="15596.9" algo="Sum"/><pk mz="806.05759771" i="5495.86" sn="20.0156" a="282.643" fwhm="0.040368" res="19967.7" algo="Sum"/><pk mz="806.56260828" i="215419" sn="784.904" a="7732.62" fwhm="0.0301549" res="26747.3" algo="Sum"/><pk mz="807.06547359" i="10585.4" sn="38.6464" a="517.017" fwhm="0.0400371" res="20158" algo="Sum"/><pk mz="807.56669753" i="102935" sn="376.009" a="4126.75" fwhm="0.0342769" res="23560.1" algo="Sum"/><pk mz="807.62798935" i="11952.2" sn="43.6665" a="454.293" fwhm="0.0419255" res="19263.4" algo="Sum"/><pk mz="808.07339483" i="9869.42" sn="36.1145" a="562.607" fwhm="0.049772" res="16235.5" algo="Sum"/><pk mz="808.43776750" i="972.913" sn="3.55964" a="44.9366" fwhm="0.0696436" res="11608.2" algo="Sum"/><pk mz="808.57895523" i="324905" sn="1189.32" a="10718.2" fwhm="0.0272876" res="29631.8" algo="Sum"/><pk mz="809.08164869" i="6820.86" sn="25.0179" a="310.816" fwhm="0.0475225" res="17025.2" algo="Sum"/><pk mz="809.58238153" i="145072" sn="532.431" a="5520.38" fwhm="0.0322145" res="25131" algo="Sum"/><pk mz="809.64266384" i="15004.2" sn="55.0766" a="627.783" fwhm="0.044029" res="18388.8" algo="Sum"/><pk mz="810.08939760" i="3082.76" sn="11.315" a="212.409" fwhm="0.0678109" res="11946.3" algo="Sum"/><pk mz="810.59338147" i="127684" sn="469.092" a="4832.22" fwhm="0.0341262" res="23752.8" algo="Sum"/><pk mz="811.09276532" i="1373.46" sn="5.04621" a="42.887" fwhm="0.0393135" res="20631.4" algo="Sum"/><pk mz="811.59813616" i="53372.9" sn="196.423" a="2268.17" fwhm="0.0381683" res="21263.7" algo="Sum"/><pk mz="811.66299593" i="14357.3" sn="52.8363" a="635.657" fwhm="0.0499597" res="16246.4" algo="Sum"/><pk mz="812.07197192" i="1200.96" sn="4.42201" a="109.059" fwhm="0.0934658" res="8688.44" algo="Sum"/><pk mz="812.53014834" i="9014.06" sn="33.2562" a="575.7" fwhm="0.0744244" res="10917.5" algo="Sum"/><pk mz="812.60882480" i="38077.7" sn="140.47" a="1835.23" fwhm="0.0417331" res="19471.6" algo="Sum"/><pk mz="812.66242906" i="8414.8" sn="31.0464" a="288.017" fwhm="0.0382633" res="21238.7" algo="Sum"/><pk mz="813.06996249" i="1305.55" sn="4.81839" a="85.6365" fwhm="0.0870581" res="9339.4" algo="Sum"/><pk mz="813.54098495" i="5478.42" sn="20.2854" a="345.855" fwhm="0.0724388" res="11230.7" algo="Sum"/><pk mz="813.61392479" i="16649.8" sn="61.6538" a="773.879" fwhm="0.0444169" res="18317.7" algo="Sum"/><pk mz="813.68011715" i="21922.6" sn="81.1789" a="981.893" fwhm="0.0408808" res="19903.7" algo="Sum"/><pk mz="814.05484895" i="1542.91" sn="5.71633" a="95.2341" fwhm="0.0601009" res="13544.8" algo="Sum"/><pk mz="814.56139997" i="9591.8" sn="35.6286" a="626.403" fwhm="0.0647377" res="12582.5" algo="Sum"/><pk mz="814.61876632" i="7906.18" sn="29.3674" a="362.856" fwhm="0.0630946" res="12911.1" algo="Sum"/><pk mz="814.68412698" i="11786.4" sn="43.7803" a="560.176" fwhm="0.0433815" res="18779.5" algo="Sum"/><pk mz="815.05488131" i="2618.41" sn="9.7324" a="146.248" fwhm="0.0602918" res="13518.5" algo="Sum"/><pk mz="815.56154600" i="6874.94" sn="25.6211" a="415.408" fwhm="0.0572109" res="14255.3" algo="Sum"/><pk mz="815.62348649" i="3392.95" sn="12.6446" a="137.49" fwhm="0.0563186" res="14482.3" algo="Sum"/><pk mz="815.69318233" i="9451.81" sn="35.2244" a="457.839" fwhm="0.0437871" res="18628.6" algo="Sum"/><pk mz="816.06316402" i="2479.29" sn="9.25013" a="140.909" fwhm="0.0611637" res="13342.3" algo="Sum"/><pk mz="816.58188345" i="19282.4" sn="71.9302" a="1085.78" fwhm="0.0458663" res="17803.5" algo="Sum"/><pk mz="816.69678096" i="4651.92" sn="17.3565" a="243.316" fwhm="0.0483437" res="16893.5" algo="Sum"/><pk mz="817.06412271" i="1977.09" sn="7.37777" a="125.661" fwhm="0.0611419" res="13363.4" algo="Sum"/><pk mz="817.58475942" i="10094.7" sn="37.6906" a="676.615" fwhm="0.0501524" res="16302" algo="Sum"/><pk mz="817.70160460" i="1657.86" sn="6.19228" a="97.7648" fwhm="0.0685824" res="11922.9" algo="Sum"/><pk mz="818.06136857" i="1881.83" sn="7.0316" a="104.961" fwhm="0.0604393" res="13535.3" algo="Sum"/><pk mz="818.59338998" i="13634.2" sn="50.9599" a="575.566" fwhm="0.0481639" res="16996" algo="Sum"/><pk mz="818.76401036" i="719.638" sn="2.69001" a="34.3123" fwhm="0.0627505" res="13047.9" algo="Sum"/><pk mz="819.06583227" i="3743.64" sn="13.9968" a="227.519" fwhm="0.0436074" res="18782.7" algo="Sum"/><pk mz="819.57408099" i="8567.52" sn="32.0588" a="682.605" fwhm="0.0768599" res="10663.2" algo="Sum"/><pk mz="820.07405274" i="4514.87" sn="16.9244" a="252.427" fwhm="0.0464175" res="17667.3" algo="Sum"/><pk mz="820.52463260" i="65461.4" sn="245.486" a="3151.14" fwhm="0.041453" res="19794.1" algo="Sum"/><pk mz="821.08282645" i="4471.61" sn="16.7989" a="220.9" fwhm="0.0520627" res="15771" algo="Sum"/><pk mz="821.52770658" i="32765.5" sn="123.095" a="1546.13" fwhm="0.0432339" res="19001.9" algo="Sum"/><pk mz="821.64036688" i="6175.89" sn="23.2093" a="309.173" fwhm="0.0550865" res="14915.5" algo="Sum"/><pk mz="822.09357507" i="2907.85" sn="10.9659" a="246.869" fwhm="0.0699208" res="11757.5" algo="Sum"/><pk mz="822.53784341" i="64322.4" sn="242.679" a="3172.35" fwhm="0.0421327" res="19522.6" algo="Sum"/><pk mz="822.62926328" i="5871.4" sn="22.1575" a="396.647" fwhm="0.0742937" res="11072.7" algo="Sum"/><pk mz="823.12125867" i="1591.28" sn="6.01671" a="80.2176" fwhm="0.0479157" res="17178.5" algo="Sum"/><pk mz="823.54137519" i="29211.1" sn="110.438" a="1689.52" fwhm="0.0461492" res="17845.2" algo="Sum"/><pk mz="823.65860026" i="6267.58" sn="23.7059" a="356.05" fwhm="0.0619085" res="13304.4" algo="Sum"/><pk mz="824.07396822" i="797.929" sn="3.02426" a="53.7015" fwhm="0.122715" res="6715.35" algo="Sum"/><pk mz="824.08341167" i="837.843" sn="3.17554" a="22.099" fwhm="0.0614369" res="13413.5" algo="Sum"/><pk mz="824.13319039" i="831.17" sn="3.15025" a="34.1656" fwhm="0.0510587" res="16140.9" algo="Sum"/><pk mz="824.55313828" i="92043.2" sn="349.079" a="4122.62" fwhm="0.0372441" res="22139.2" algo="Sum"/><pk mz="824.65474820" i="4379.65" sn="16.6137" a="232.742" fwhm="0.0591242" res="13947.8" algo="Sum"/><pk mz="825.05422712" i="828.652" sn="3.14473" a="41.9107" fwhm="0.0908898" res="9077.52" algo="Sum"/><pk mz="825.07400641" i="883.362" sn="3.35235" a="42.1506" fwhm="0.0583932" res="14129.6" algo="Sum"/><pk mz="825.55669280" i="43690.3" sn="165.929" a="1945.41" fwhm="0.0402701" res="20500.5" algo="Sum"/><pk mz="826.05326537" i="869.859" sn="3.30367" a="48.8439" fwhm="0.0542665" res="15222.1" algo="Sum"/><pk mz="826.56252230" i="27381.4" sn="104.342" a="1539.01" fwhm="0.0492632" res="16778.5" algo="Sum"/><pk mz="827.05554960" i="1219.54" sn="4.64985" a="65.5682" fwhm="0.0590613" res="14003.3" algo="Sum"/><pk mz="827.56666603" i="11389.3" sn="43.5258" a="746.498" fwhm="0.0553525" res="14950.9" algo="Sum"/><pk mz="827.69462139" i="1653.28" sn="6.31927" a="86.2016" fwhm="0.0592594" res="13967.3" algo="Sum"/><pk mz="828.06675822" i="1352.84" sn="5.1735" a="89.5145" fwhm="0.0653878" res="12663.9" algo="Sum"/><pk mz="828.54881201" i="35633.3" sn="136.775" a="1902.57" fwhm="0.0417076" res="19865.6" algo="Sum"/><pk mz="828.68528948" i="1455.36" sn="5.58636" a="90.4015" fwhm="0.0836098" res="9911.34" algo="Sum"/><pk mz="829.07010919" i="1381.88" sn="5.30692" a="102.505" fwhm="0.0702569" res="11800.5" algo="Sum"/><pk mz="829.55182274" i="19036.7" sn="73.2867" a="980.379" fwhm="0.0421799" res="19667" algo="Sum"/><pk mz="829.66077453" i="1258.4" sn="4.84454" a="42.6825" fwhm="0.0394082" res="21053" algo="Sum"/><pk mz="829.69730843" i="1473.18" sn="5.67137" a="93.6978" fwhm="0.068067" res="12189.4" algo="Sum"/><pk mz="830.07182420" i="1329.59" sn="5.12065" a="80.6677" fwhm="0.0718187" res="11557.9" algo="Sum"/><pk mz="830.56253844" i="47358.3" sn="182.875" a="2148.74" fwhm="0.0395988" res="20974.4" algo="Sum"/><pk mz="831.06965702" i="1161.72" sn="4.49017" a="67.3204" fwhm="0.072529" res="11458.4" algo="Sum"/><pk mz="831.56622307" i="24409.2" sn="94.4147" a="1126.4" fwhm="0.0395976" res="21000.4" algo="Sum"/><pk mz="831.62340926" i="3648.67" sn="14.1131" a="129.216" fwhm="0.0396003" res="21000.4" algo="Sum"/><pk mz="832.07473685" i="1425.04" sn="5.51482" a="76.7085" fwhm="0.0617017" res="13485.4" algo="Sum"/><pk mz="832.45001716" i="822.935" sn="3.18672" a="39.172" fwhm="0.0497915" res="16718.7" algo="Sum"/><pk mz="832.57837428" i="106636" sn="412.937" a="4499.85" fwhm="0.0353883" res="23526.9" algo="Sum"/><pk mz="833.08168673" i="1798.9" sn="6.9723" a="112.684" fwhm="0.0612508" res="13601.2" algo="Sum"/><pk mz="833.58192758" i="53690.5" sn="208.189" a="2305.47" fwhm="0.0380631" res="21900" algo="Sum"/><pk mz="833.64608609" i="14802.2" sn="57.4009" a="649.295" fwhm="0.0493232" res="16901.7" algo="Sum"/><pk mz="834.09436797" i="1415.94" sn="5.49318" a="74.8747" fwhm="0.0610066" res="13672.2" algo="Sum"/><pk mz="834.45175853" i="764.098" sn="2.96543" a="34.5588" fwhm="0.05799" res="14389.6" algo="Sum"/><pk mz="834.59256540" i="61525.4" sn="238.863" a="2619.35" fwhm="0.0392538" res="21261.5" algo="Sum"/><pk mz="835.11406021" i="994.372" sn="3.8643" a="85.0113" fwhm="0.110026" res="7590.16" algo="Sum"/><pk mz="835.59729915" i="28193.7" sn="109.634" a="1378.56" fwhm="0.0419419" res="19922.7" algo="Sum"/><pk mz="835.66189480" i="24697.4" sn="96.0627" a="1099.74" fwhm="0.0420051" res="19894.3" algo="Sum"/><pk mz="836.10372529" i="708.816" sn="2.75948" a="30.6322" fwhm="0.0570209" res="14663.1" algo="Sum"/><pk mz="836.52796929" i="8287.87" sn="32.2749" a="473.928" fwhm="0.0685772" res="12198.3" algo="Sum"/><pk mz="836.60686972" i="17044.9" sn="66.3979" a="825.924" fwhm="0.0491971" res="17005.2" algo="Sum"/><pk mz="836.66516096" i="12939.8" sn="50.4168" a="592.793" fwhm="0.0529118" res="15812.5" algo="Sum"/><pk mz="837.07758287" i="691.249" sn="2.69949" a="24.2133" fwhm="0.0507321" res="16500" algo="Sum"/><pk mz="837.53265140" i="4227.61" sn="16.5251" a="257.249" fwhm="0.0758094" res="11047.9" algo="Sum"/><pk mz="837.61365905" i="8235.74" sn="32.2015" a="406.993" fwhm="0.056031" res="14949.1" algo="Sum"/><pk mz="837.67536550" i="10445.6" sn="40.8514" a="488.43" fwhm="0.0458864" res="18255.4" algo="Sum"/><pk mz="838.51203048" i="12166.8" sn="47.6816" a="642.96" fwhm="0.0615755" res="13617.6" algo="Sum"/><pk mz="838.62325772" i="6373.29" sn="24.9871" a="303.92" fwhm="0.0648293" res="12935.9" algo="Sum"/><pk mz="838.67909975" i="4931.68" sn="19.3382" a="272.144" fwhm="0.0563454" res="14884.6" algo="Sum"/><pk mz="839.51489128" i="5865.32" sn="23.0806" a="312.994" fwhm="0.0592836" res="14161" algo="Sum"/><pk mz="839.63061553" i="4204.35" sn="16.5511" a="207.812" fwhm="0.060698" res="13832.9" algo="Sum"/><pk mz="840.51906346" i="9015.85" sn="35.5599" a="546.858" fwhm="0.071644" res="11731.9" algo="Sum"/><pk mz="840.63142178" i="2577.7" sn="10.1684" a="110.611" fwhm="0.0569433" res="14762.6" algo="Sum"/><pk mz="841.07246467" i="799.101" sn="3.15357" a="37.6721" fwhm="0.0680109" res="12366.7" algo="Sum"/><pk mz="841.52380868" i="4205.02" sn="16.6462" a="252.19" fwhm="0.062251" res="13518.2" algo="Sum"/><pk mz="841.62864164" i="2016.68" sn="7.98426" a="99.9003" fwhm="0.0687199" res="12247.2" algo="Sum"/><pk mz="842.52358036" i="3752.35" sn="14.8913" a="198.625" fwhm="0.0694613" res="12129.4" algo="Sum"/><pk mz="842.59323037" i="4175.13" sn="16.5703" a="260.289" fwhm="0.0725878" res="11607.9" algo="Sum"/><pk mz="843.53145761" i="1995.97" sn="7.95143" a="103.319" fwhm="0.0610304" res="13821.5" algo="Sum"/><pk mz="843.59521454" i="2425.25" sn="9.66163" a="163.911" fwhm="0.0880513" res="9580.73" algo="Sum"/><pk mz="844.52729779" i="13976.6" sn="55.8137" a="875.804" fwhm="0.0533524" res="15829.2" algo="Sum"/><pk mz="844.60888966" i="3726.84" sn="14.8827" a="186.174" fwhm="0.0564111" res="14972.4" algo="Sum"/><pk mz="845.52992132" i="7359.76" sn="29.4977" a="487.574" fwhm="0.0534942" res="15806" algo="Sum"/><pk mz="845.61319715" i="2278.08" sn="9.13047" a="103.835" fwhm="0.0530717" res="15933.4" algo="Sum"/><pk mz="846.54055561" i="19106.2" sn="76.7338" a="1108.82" fwhm="0.0504173" res="16790.7" algo="Sum"/><pk mz="846.62294391" i="2797.94" sn="11.237" a="153.944" fwhm="0.079141" res="10697.7" algo="Sum"/><pk mz="847.54425968" i="9439.53" sn="37.9753" a="560" fwhm="0.053837" res="15742.8" algo="Sum"/><pk mz="848.54990465" i="47354.9" sn="190.926" a="2552.5" fwhm="0.0479003" res="17714.9" algo="Sum"/><pk mz="849.55404988" i="23818.1" sn="96.211" a="1256.55" fwhm="0.0498758" res="17033.4" algo="Sum"/><pk mz="850.56107590" i="27422.8" sn="110.995" a="1661.08" fwhm="0.0506048" res="16807.9" algo="Sum"/><pk mz="851.56593822" i="12261.9" sn="49.7495" a="678.999" fwhm="0.0548106" res="15536.5" algo="Sum"/><pk mz="851.63560128" i="6835.85" sn="27.7409" a="381.633" fwhm="0.0590668" res="14418.2" algo="Sum"/><pk mz="852.56770112" i="6518.45" sn="26.5356" a="413.339" fwhm="0.0914523" res="9322.54" algo="Sum"/><pk mz="852.63777859" i="3971.49" sn="16.1717" a="196.501" fwhm="0.0617735" res="13802.7" algo="Sum"/><pk mz="853.57367630" i="2926.7" sn="11.9445" a="145.582" fwhm="0.0638509" res="13368.2" algo="Sum"/><pk mz="853.64704584" i="3374.47" sn="13.7759" a="220.637" fwhm="0.0714622" res="11945.4" algo="Sum"/><pk mz="854.48729220" i="3083.16" sn="12.6279" a="163.646" fwhm="0.0580364" res="14723.3" algo="Sum"/><pk mz="854.56108240" i="5093.47" sn="20.8679" a="363.95" fwhm="0.0760226" res="11240.9" algo="Sum"/><pk mz="854.65006390" i="1964.95" sn="8.05247" a="128.476" fwhm="0.0870238" res="9820.88" algo="Sum"/><pk mz="855.49037259" i="1541.73" sn="6.33289" a="82.6547" fwhm="0.0515469" res="16596.3" algo="Sum"/><pk mz="855.56515142" i="2926.43" sn="12.0237" a="220.724" fwhm="0.0844404" res="10132.2" algo="Sum"/><pk mz="855.63248025" i="1300.79" sn="5.34464" a="35.7396" fwhm="0.0346101" res="24722" algo="Sum"/><pk mz="856.49323571" i="2850.26" sn="11.7507" a="155.751" fwhm="0.059658" res="14356.7" algo="Sum"/><pk mz="856.57820936" i="13448.5" sn="55.4513" a="705.465" fwhm="0.0447556" res="19139" algo="Sum"/><pk mz="857.50527878" i="1392.42" sn="5.75487" a="83.2289" fwhm="0.0568605" res="15080.9" algo="Sum"/><pk mz="857.58205484" i="7564.24" sn="31.2655" a="431.006" fwhm="0.0475707" res="18027.5" algo="Sum"/><pk mz="858.59206562" i="11927.4" sn="49.4757" a="642.468" fwhm="0.0456732" res="18798.6" algo="Sum"/><pk mz="859.59629997" i="6188.81" sn="25.7462" a="328.136" fwhm="0.0474035" res="18133.6" algo="Sum"/><pk mz="860.53165294" i="3532.16" sn="14.7445" a="215.049" fwhm="0.0709267" res="12132.7" algo="Sum"/><pk mz="860.60631588" i="6798.87" sn="28.381" a="405.558" fwhm="0.0533748" res="16123.8" algo="Sum"/><pk mz="861.53350332" i="2602.92" sn="10.8882" a="161.009" fwhm="0.0665971" res="12936.5" algo="Sum"/><pk mz="861.61131282" i="3478.01" sn="14.5488" a="196.362" fwhm="0.0577107" res="14929.8" algo="Sum"/><pk mz="862.52656054" i="5210.37" sn="21.8338" a="425.093" fwhm="0.0821845" res="10495" algo="Sum"/><pk mz="862.61079822" i="2527.18" sn="10.591" a="170.606" fwhm="0.0635051" res="13583.3" algo="Sum"/><pk mz="863.52622622" i="2611.29" sn="10.9718" a="255.017" fwhm="0.0853381" res="10118.9" algo="Sum"/><pk mz="863.61586019" i="1531.67" sn="6.43749" a="85.6516" fwhm="0.0663049" res="13024.9" algo="Sum"/><pk mz="864.51887427" i="7843.33" sn="33.0497" a="485.344" fwhm="0.0734775" res="11765.8" algo="Sum"/><pk mz="865.52272757" i="4149.45" sn="17.5378" a="207.571" fwhm="0.0521789" res="16587.6" algo="Sum"/><pk mz="865.64537900" i="1154.65" sn="4.88208" a="47.5692" fwhm="0.0580201" res="14919.7" algo="Sum"/><pk mz="866.53338529" i="7790.79" sn="33.002" a="535.944" fwhm="0.0599722" res="14448.9" algo="Sum"/><pk mz="867.53815212" i="4134.19" sn="17.5688" a="259.11" fwhm="0.0632046" res="13725.9" algo="Sum"/><pk mz="867.65866517" i="1027.5" sn="4.36839" a="47.9611" fwhm="0.0442581" res="19604.5" algo="Sum"/><pk mz="868.53825853" i="4421.59" sn="18.8507" a="336.738" fwhm="0.0638414" res="13604.6" algo="Sum"/><pk mz="868.60683248" i="1531.62" sn="6.53156" a="80.9626" fwhm="0.0669169" res="12980.4" algo="Sum"/><pk mz="868.66014904" i="1021.09" sn="4.35528" a="21.5912" fwhm="0.0232484" res="37364.3" algo="Sum"/><pk mz="869.54167842" i="2355.6" sn="10.0873" a="153.805" fwhm="0.0817844" res="10632.1" algo="Sum"/><pk mz="869.67859187" i="888.766" sn="3.80731" a="22.5473" fwhm="0.0348929" res="24924.2" algo="Sum"/><pk mz="870.54595619" i="3168.92" sn="13.6286" a="236.376" fwhm="0.0780053" res="11160.1" algo="Sum"/><pk mz="870.62837031" i="1689.46" sn="7.26678" a="85.4934" fwhm="0.0631145" res="13794.4" algo="Sum"/><pk mz="871.55323497" i="1820.86" sn="7.85688" a="133.26" fwhm="0.0801453" res="10874.7" algo="Sum"/><pk mz="871.62551993" i="1548.29" sn="6.68194" a="85.6139" fwhm="0.0699581" res="12459.2" algo="Sum"/><pk mz="872.54638321" i="8766.34" sn="37.9714" a="599.202" fwhm="0.0600138" res="14539.1" algo="Sum"/><pk mz="872.64347642" i="2113.38" sn="9.1559" a="110.063" fwhm="0.0578996" res="15071.7" algo="Sum"/><pk mz="873.54939195" i="4737.37" sn="20.5848" a="339.886" fwhm="0.0655911" res="13318.1" algo="Sum"/><pk mz="873.64700122" i="1460.24" sn="6.34505" a="74.2119" fwhm="0.0630229" res="13862.4" algo="Sum"/><pk mz="874.55836850" i="8819.08" sn="38.419" a="596.877" fwhm="0.0560366" res="15606.9" algo="Sum"/><pk mz="874.65565958" i="1736.67" sn="7.56553" a="85.9035" fwhm="0.0676367" res="12931.7" algo="Sum"/><pk mz="874.72597853" i="1945.43" sn="8.47496" a="110.529" fwhm="0.0609777" res="14345" algo="Sum"/><pk mz="875.56285801" i="4440.92" sn="19.3988" a="304.775" fwhm="0.0652615" res="13416.2" algo="Sum"/><pk mz="875.72802592" i="1284.67" sn="5.61168" a="71.1426" fwhm="0.066174" res="13233.7" algo="Sum"/><pk mz="876.56859422" i="10073.4" sn="44.1075" a="604.293" fwhm="0.0500782" res="17504" algo="Sum"/><pk mz="876.67915555" i="1421.35" sn="6.22387" a="82.9799" fwhm="0.0866141" res="10121.7" algo="Sum"/><pk mz="876.72905777" i="896.815" sn="3.92758" a="43.0105" fwhm="0.0472505" res="18554.9" algo="Sum"/><pk mz="877.57274370" i="4960.6" sn="21.7558" a="299.375" fwhm="0.0567025" res="15476.8" algo="Sum"/><pk mz="878.57497007" i="3518.55" sn="15.4641" a="311.02" fwhm="0.0953823" res="9211.09" algo="Sum"/><pk mz="878.69305827" i="1380.15" sn="6.06758" a="105.662" fwhm="0.0841364" res="10443.7" algo="Sum"/><pk mz="879.58167920" i="1924.94" sn="8.47827" a="120.479" fwhm="0.0634187" res="13869.4" algo="Sum"/><pk mz="879.69717345" i="920.436" sn="4.05535" a="59.0204" fwhm="0.0813914" res="10808.2" algo="Sum"/><pk mz="880.49718203" i="2030.56" sn="8.96278" a="112.918" fwhm="0.0578653" res="15216.3" algo="Sum"/><pk mz="880.56473461" i="2454.26" sn="10.8343" a="233.028" fwhm="0.100019" res="8803.98" algo="Sum"/><pk mz="880.70702326" i="819.083" sn="3.61768" a="37.2604" fwhm="0.0435535" res="20221.3" algo="Sum"/><pk mz="881.50469233" i="1280.97" sn="5.66781" a="92.3181" fwhm="0.076078" res="11586.9" algo="Sum"/><pk mz="881.57113444" i="1417.41" sn="6.27287" a="90.7224" fwhm="0.0847323" res="10404.2" algo="Sum"/><pk mz="881.67156363" i="779.721" sn="3.45202" a="48.5538" fwhm="0.0578731" res="15234.6" algo="Sum"/><pk mz="882.51071000" i="2337.29" sn="10.3809" a="175.358" fwhm="0.0665838" res="13254.1" algo="Sum"/><pk mz="882.57926645" i="1845.53" sn="8.19887" a="142.946" fwhm="0.0898336" res="9824.6" algo="Sum"/><pk mz="882.66545996" i="856.967" sn="3.80836" a="44.4463" fwhm="0.066813" res="13211" algo="Sum"/><pk mz="883.52243317" i="1427.38" sn="6.36351" a="88.4202" fwhm="0.0657873" res="13430" algo="Sum"/><pk mz="883.58539674" i="1244.67" sn="5.55024" a="39.4537" fwhm="0.0468944" res="18842" algo="Sum"/><pk mz="883.67911668" i="765.09" sn="3.41288" a="29.5482" fwhm="0.0562325" res="15714.7" algo="Sum"/><pk mz="884.52230274" i="1878.67" sn="8.4079" a="105.495" fwhm="0.0751591" res="11768.7" algo="Sum"/><pk mz="884.59852582" i="1916.87" sn="8.58127" a="154.71" fwhm="0.0748952" res="11811.1" algo="Sum"/><pk mz="885.52964615" i="1215.71" sn="5.45806" a="60.7161" fwhm="0.0585328" res="15128.8" algo="Sum"/><pk mz="885.60354413" i="1274.11" sn="5.72142" a="77.8764" fwhm="0.0747015" res="11855.2" algo="Sum"/><pk mz="886.52727753" i="1703.75" sn="7.67814" a="68.5714" fwhm="0.046818" res="18935.6" algo="Sum"/><pk mz="886.53779959" i="1779.66" sn="8.0204" a="90.5689" fwhm="0.133753" res="6628.16" algo="Sum"/><pk mz="886.61128457" i="1524.44" sn="6.8711" a="78.5385" fwhm="0.0733457" res="12088.1" algo="Sum"/><pk mz="887.54858903" i="1226.21" sn="5.54287" a="70.5233" fwhm="0.0658083" res="13486.9" algo="Sum"/><pk mz="887.59432996" i="1007.1" sn="4.55286" a="71.4784" fwhm="0.108878" res="8152.22" algo="Sum"/><pk mz="888.52430393" i="2726.1" sn="12.3717" a="191.033" fwhm="0.0804878" res="11039.2" algo="Sum"/><pk mz="888.62858247" i="1400.8" sn="6.35741" a="83.7306" fwhm="0.0811867" res="10945.5" algo="Sum"/><pk mz="889.52625735" i="1648.69" sn="7.50271" a="81.9573" fwhm="0.0562492" res="15814" algo="Sum"/><pk mz="889.63248476" i="1096.8" sn="4.99121" a="58.9093" fwhm="0.0655299" res="13576" algo="Sum"/><pk mz="890.53433206" i="3647.97" sn="16.6408" a="300.777" fwhm="0.0666448" res="13362.4" algo="Sum"/><pk mz="890.62816031" i="1237.1" sn="5.64321" a="80.474" fwhm="0.0878451" res="10138.6" algo="Sum"/><pk mz="890.71441537" i="706.172" sn="3.22132" a="38.9501" fwhm="0.060421" res="14741.8" algo="Sum"/><pk mz="891.53997453" i="2103.62" sn="9.61702" a="154.969" fwhm="0.0640871" res="13911.4" algo="Sum"/><pk mz="891.70500032" i="810.09" sn="3.70383" a="42.4416" fwhm="0.0526503" res="16936.4" algo="Sum"/><pk mz="892.54571471" i="3926.34" sn="18.0026" a="325.594" fwhm="0.0666951" res="13382.5" algo="Sum"/><pk mz="892.66112645" i="1055.23" sn="4.83929" a="48.3925" fwhm="0.068278" res="13073.9" algo="Sum"/><pk mz="893.54982609" i="2194.46" sn="10.0832" a="153.442" fwhm="0.0781354" res="11435.9" algo="Sum"/><pk mz="893.61442904" i="1431.27" sn="6.57773" a="73.2561" fwhm="0.06564" res="13613.9" algo="Sum"/><pk mz="893.70542902" i="1033.68" sn="4.75165" a="75.1525" fwhm="0.092512" res="9660.43" algo="Sum"/><pk mz="894.55149813" i="2171.22" sn="10.0029" a="160.783" fwhm="0.0953545" res="9381.32" algo="Sum"/><pk mz="894.70036491" i="869.008" sn="4.00507" a="65.7102" fwhm="0.0877233" res="10199.1" algo="Sum"/><pk mz="895.55040685" i="1232.8" sn="5.69195" a="78.0037" fwhm="0.0720532" res="12429" algo="Sum"/><pk mz="895.62478073" i="1124.13" sn="5.19126" a="71.8472" fwhm="0.0926107" res="9670.86" algo="Sum"/><pk mz="895.71357850" i="918.451" sn="4.24276" a="65.3005" fwhm="0.0671392" res="13341.1" algo="Sum"/><pk mz="896.47178439" i="1380.61" sn="6.40244" a="76.1085" fwhm="0.0588372" res="15236.5" algo="Sum"/><pk mz="896.54401272" i="2217.15" sn="10.2837" a="187.258" fwhm="0.0865848" res="10354.5" algo="Sum"/><pk mz="896.64151241" i="1135.21" sn="5.26714" a="65.7986" fwhm="0.0633717" res="14148.9" algo="Sum"/><pk mz="897.47536836" i="867.229" sn="4.03659" a="52.8595" fwhm="0.0655431" res="13692.9" algo="Sum"/><pk mz="897.54784753" i="1423.55" sn="6.62774" a="107.514" fwhm="0.0666468" res="13467.2" algo="Sum"/><pk mz="897.62790256" i="1304.2" sn="6.07366" a="93.4388" fwhm="0.0784237" res="11445.9" algo="Sum"/><pk mz="898.47782895" i="1487.93" sn="6.96022" a="102.999" fwhm="0.0767858" res="11701.1" algo="Sum"/><pk mz="898.55526059" i="2278.75" sn="10.6624" a="156.527" fwhm="0.0771923" res="11640.5" algo="Sum"/><pk mz="898.65633541" i="1553.56" sn="7.27188" a="120.151" fwhm="0.0816183" res="11010.5" algo="Sum"/><pk mz="899.48290146" i="871.35" sn="4.09313" a="63.6021" fwhm="0.0660376" res="13620.8" algo="Sum"/><pk mz="899.56154804" i="1339.83" sn="6.29557" a="105.248" fwhm="0.107514" res="8366.95" algo="Sum"/><pk mz="899.66195018" i="1235.11" sn="5.80501" a="87.6597" fwhm="0.0673801" res="13352" algo="Sum"/><pk mz="900.56687796" i="3641.05" sn="17.1784" a="227.239" fwhm="0.053728" res="16761.6" algo="Sum"/><pk mz="900.67579802" i="1659.92" sn="7.83295" a="98.0149" fwhm="0.0670056" res="13441.8" algo="Sum"/><pk mz="901.56984028" i="2049.19" sn="9.70453" a="123.516" fwhm="0.0633989" res="14220.6" algo="Sum"/><pk mz="901.63745214" i="1214.4" sn="5.75181" a="58.1484" fwhm="0.065135" res="13842.6" algo="Sum"/><pk mz="901.67493535" i="1079.7" sn="5.11439" a="50.7051" fwhm="0.0537496" res="16775.5" algo="Sum"/><pk mz="902.58185756" i="2251.06" sn="10.698" a="129.362" fwhm="0.0762162" res="11842.4" algo="Sum"/><pk mz="902.68905391" i="856.734" sn="4.0725" a="42.4297" fwhm="0.0614447" res="14691.1" algo="Sum"/><pk mz="903.58586020" i="1306.75" sn="6.23158" a="80.4632" fwhm="0.0652263" res="13853.1" algo="Sum"/><pk mz="903.64965004" i="1563.8" sn="7.45735" a="95.9824" fwhm="0.0717501" res="12594.4" algo="Sum"/><pk mz="904.51944543" i="1233.57" sn="5.8994" a="56.4207" fwhm="0.0580805" res="15573.5" algo="Sum"/><pk mz="904.55066841" i="1200.07" sn="5.73951" a="20.3486" fwhm="0.0177927" res="50838.4" algo="Sum"/><pk mz="904.55841239" i="1182.87" sn="5.65726" a="33.7234" fwhm="0.0673944" res="13421.9" algo="Sum"/><pk mz="904.58937305" i="1145.94" sn="5.48062" a="37.8442" fwhm="0.0474488" res="19064.6" algo="Sum"/><pk mz="904.65635376" i="1171.14" sn="5.60114" a="72.7823" fwhm="0.0936715" res="9657.75" algo="Sum"/><pk mz="905.55699784" i="880.378" sn="4.22173" a="15.234" fwhm="0.031353" res="28882.6" algo="Sum"/><pk mz="905.56582855" i="860.34" sn="4.12564" a="19.8019" fwhm="0.0578021" res="15666.7" algo="Sum"/><pk mz="905.59739790" i="849.407" sn="4.07322" a="23.6286" fwhm="0.0356063" res="25433.6" algo="Sum"/><pk mz="905.66595170" i="1182.31" sn="5.66961" a="85.2996" fwhm="0.0828887" res="10926.3" algo="Sum"/><pk mz="906.50097506" i="2141.18" sn="10.2933" a="163.469" fwhm="0.07501" res="12085.1" algo="Sum"/><pk mz="906.58868604" i="1019.39" sn="4.90049" a="65.078" fwhm="0.0757155" res="11973.6" algo="Sum"/><pk mz="906.67968035" i="907.958" sn="4.36494" a="72.9184" fwhm="0.0862321" res="10514.4" algo="Sum"/><pk mz="907.51457915" i="1419.38" sn="6.83447" a="117.508" fwhm="0.0795318" res="11410.7" algo="Sum"/><pk mz="907.57313536" i="869.172" sn="4.1852" a="49.9957" fwhm="0.0477494" res="19007" algo="Sum"/><pk mz="907.69399491" i="1482.88" sn="7.14132" a="99.1041" fwhm="0.0699144" res="12982.9" algo="Sum"/><pk mz="908.51185434" i="2129.35" sn="10.2742" a="170.126" fwhm="0.0851536" res="10669.1" algo="Sum"/><pk mz="908.69414326" i="1127.48" sn="5.44144" a="72.2483" fwhm="0.0673049" res="13501.2" algo="Sum"/><pk mz="909.54005425" i="1738.71" sn="8.41426" a="80.8114" fwhm="0.0666406" res="13648.4" algo="Sum"/><pk mz="909.70370931" i="1287.52" sn="6.23371" a="90.5647" fwhm="0.0618794" res="14701.2" algo="Sum"/><pk mz="910.54149985" i="1482.63" sn="7.19713" a="122.166" fwhm="0.101538" res="8967.5" algo="Sum"/><pk mz="910.69557776" i="882.336" sn="4.28409" a="39.7468" fwhm="0.065461" res="13912" algo="Sum"/><pk mz="911.55219778" i="984.681" sn="4.79352" a="74.9806" fwhm="0.0967305" res="9423.62" algo="Sum"/><pk mz="911.61601111" i="737.955" sn="3.593" a="42.2345" fwhm="0.131283" res="6943.9" algo="Sum"/><pk mz="911.71162427" i="686.544" sn="3.34377" a="51.4393" fwhm="0.082654" res="11030.5" algo="Sum"/><pk mz="912.54655388" i="1249" sn="6.09766" a="55.4838" fwhm="0.0595711" res="15318.6" algo="Sum"/><pk mz="913.54623025" i="844.909" sn="4.13307" a="48.8302" fwhm="0.0710029" res="12866.3" algo="Sum"/><pk mz="913.61391375" i="1039.33" sn="5.08524" a="99.4563" fwhm="0.106528" res="8576.31" algo="Sum"/><pk mz="914.45782282" i="705.249" sn="3.46222" a="39.0966" fwhm="0.055296" res="16537.5" algo="Sum"/><pk mz="914.54058194" i="1320.23" sn="6.48311" a="113.16" fwhm="0.0994044" res="9200.2" algo="Sum"/><pk mz="914.63295520" i="1134.3" sn="5.57177" a="71.0336" fwhm="0.0954217" res="9585.17" algo="Sum"/><pk mz="915.53238563" i="760.664" sn="3.74691" a="28.8382" fwhm="0.0786549" res="11639.9" algo="Sum"/><pk mz="915.55104098" i="821.591" sn="4.04718" a="26.912" fwhm="0.0417683" res="21919.8" algo="Sum"/><pk mz="915.63533534" i="809.786" sn="3.98962" a="57.7141" fwhm="0.0806633" res="11351.3" algo="Sum"/><pk mz="916.52952298" i="2931.76" sn="14.4848" a="217.469" fwhm="0.0670671" res="13665.9" algo="Sum"/><pk mz="916.65537743" i="966.573" sn="4.77705" a="52.3581" fwhm="0.0583316" res="15714.6" algo="Sum"/><pk mz="917.53560712" i="1760.7" sn="8.72272" a="113.101" fwhm="0.073333" res="12511.9" algo="Sum"/><pk mz="917.66392698" i="705.742" sn="3.49721" a="41.9888" fwhm="0.0714592" res="12841.8" algo="Sum"/><pk mz="918.54211545" i="2045.16" sn="10.1685" a="151.599" fwhm="0.0779603" res="11782.2" algo="Sum"/><pk mz="918.66470922" i="724.582" sn="3.60297" a="28.0635" fwhm="0.0537931" res="17077.7" algo="Sum"/><pk mz="919.55306312" i="1186.66" sn="5.91667" a="78.8797" fwhm="0.086345" res="10649.8" algo="Sum"/><pk mz="919.61794703" i="773.36" sn="3.8564" a="17.8239" fwhm="0.0478248" res="19228.9" algo="Sum"/><pk mz="919.62637130" i="756.273" sn="3.7712" a="22.0806" fwhm="0.0668897" res="13748.4" algo="Sum"/><pk mz="920.49456039" i="892.643" sn="4.46101" a="59.5032" fwhm="0.0770638" res="11944.6" algo="Sum"/><pk mz="920.55567706" i="1011.5" sn="5.05502" a="49.8372" fwhm="0.0716596" res="12846.2" algo="Sum"/><pk mz="920.58600155" i="1055.72" sn="5.27599" a="62.5428" fwhm="0.0668704" res="13766.7" algo="Sum"/><pk mz="920.65479720" i="697.285" sn="3.4847" a="32.4588" fwhm="0.0439984" res="20924.7" algo="Sum"/><pk mz="921.55030568" i="683.901" sn="3.4281" a="19.3414" fwhm="0.0359181" res="25657" algo="Sum"/><pk mz="921.58804599" i="710.06" sn="3.55927" a="41.0418" fwhm="0.0718381" res="12828.7" algo="Sum"/><pk mz="921.64872717" i="728.134" sn="3.65039" a="24.7473" fwhm="0.0478933" res="19243.8" algo="Sum"/><pk mz="921.66465457" i="735.305" sn="3.68638" a="37.0615" fwhm="0.0601473" res="15323.5" algo="Sum"/><pk mz="922.47750683" i="1152.63" sn="5.79772" a="81.7547" fwhm="0.0809503" res="11395.6" algo="Sum"/><pk mz="922.57780827" i="916.633" sn="4.61078" a="68.8997" fwhm="0.107814" res="8557.11" algo="Sum"/><pk mz="922.66571764" i="739.497" sn="3.71977" a="42.3068" fwhm="0.0796617" res="11582.3" algo="Sum"/><pk mz="923.49056181" i="788.514" sn="3.98193" a="54.4637" fwhm="0.0831861" res="11101.5" algo="Sum"/><pk mz="923.55715342" i="766.688" sn="3.87171" a="32.5974" fwhm="0.059916" res="15414.2" algo="Sum"/><pk mz="923.58457444" i="717.307" sn="3.62234" a="35.0617" fwhm="0.0464409" res="19887.3" algo="Sum"/><pk mz="923.67009112" i="974.305" sn="4.92064" a="73.6205" fwhm="0.0915498" res="10089.3" algo="Sum"/><pk mz="924.49110938" i="1328.83" sn="6.739" a="102.893" fwhm="0.0802419" res="11521.3" algo="Sum"/><pk mz="924.57128203" i="1078.43" sn="5.46909" a="68.1017" fwhm="0.0888475" res="10406.3" algo="Sum"/><pk mz="924.67462195" i="982.617" sn="4.98439" a="61.4707" fwhm="0.0762171" res="12132.1" algo="Sum"/><pk mz="925.51284642" i="970.094" sn="4.93596" a="80.9234" fwhm="0.0875392" res="10572.6" algo="Sum"/><pk mz="925.55781181" i="859.544" sn="4.37408" a="55.6021" fwhm="0.0733737" res="12614.3" algo="Sum"/><pk mz="925.68363619" i="945.908" sn="4.81493" a="59.1538" fwhm="0.0658034" res="14067.4" algo="Sum"/><pk mz="926.51634610" i="1031.08" sn="5.26031" a="72.1761" fwhm="0.0969414" res="9557.49" algo="Sum"/><pk mz="926.57151207" i="983.228" sn="5.01686" a="81.7711" fwhm="0.106506" res="8699.71" algo="Sum"/><pk mz="926.68642116" i="800.567" sn="4.08619" a="54.5122" fwhm="0.0889353" res="10419.8" algo="Sum"/><pk mz="927.50959640" i="727.269" sn="3.72321" a="15.6194" fwhm="0.0240228" res="38609.6" algo="Sum"/><pk mz="927.52790705" i="736.06" sn="3.76839" a="12.1303" fwhm="0.0180173" res="51479.9" algo="Sum"/><pk mz="927.54978964" i="697.719" sn="3.57233" a="16.1869" fwhm="0.0240233" res="38610.4" algo="Sum"/><pk mz="927.58296727" i="704.181" sn="3.60578" a="53.3328" fwhm="0.0896744" res="10343.9" algo="Sum"/><pk mz="928.52890290" i="958.308" sn="4.91695" a="45.4917" fwhm="0.0586813" res="15823.2" algo="Sum"/><pk mz="928.57341275" i="812.269" sn="4.16821" a="28.1138" fwhm="0.0480734" res="19315.7" algo="Sum"/><pk mz="929.52391945" i="788.802" sn="4.06163" a="57.0607" fwhm="0.0882561" res="10532.1" algo="Sum"/><pk mz="929.59676328" i="805.898" sn="4.15054" a="67.1656" fwhm="0.089407" res="10397.4" algo="Sum"/><pk mz="930.51587171" i="1085.78" sn="5.60458" a="69.2387" fwhm="0.094952" res="9799.86" algo="Sum"/><pk mz="930.60474997" i="874.272" sn="4.51387" a="46.5327" fwhm="0.0739155" res="12590.1" algo="Sum"/><pk mz="931.52695370" i="1288.83" sn="6.66886" a="88.7386" fwhm="0.0828634" res="11241.7" algo="Sum"/><pk mz="932.51332656" i="1617.06" sn="8.38834" a="138.027" fwhm="0.0836462" res="11148.3" algo="Sum"/><pk mz="932.60530631" i="783.82" sn="4.06638" a="35.0546" fwhm="0.0662446" res="14078.2" algo="Sum"/><pk mz="932.66773569" i="694.647" sn="3.60425" a="21.7177" fwhm="0.048179" res="19358.4" algo="Sum"/><pk mz="933.51973043" i="971.313" sn="5.05057" a="94.3368" fwhm="0.071174" res="13116" algo="Sum"/><pk mz="933.70230206" i="928.106" sn="4.82783" a="75.8712" fwhm="0.0581703" res="16051.2" algo="Sum"/><pk mz="934.52418419" i="1437.72" sn="7.49147" a="116.08" fwhm="0.0726698" res="12859.9" algo="Sum"/><pk mz="934.60704593" i="724.342" sn="3.77468" a="26.8074" fwhm="0.0538453" res="17357.3" algo="Sum"/><pk mz="934.69376170" i="715.642" sn="3.72976" a="49.124" fwhm="0.0755735" res="12368" algo="Sum"/><pk mz="935.52880253" i="848.465" sn="4.43538" a="60.1332" fwhm="0.0800874" res="11681.3" algo="Sum"/><pk mz="935.71611687" i="835.792" sn="4.36958" a="62.1561" fwhm="0.0808517" res="11573.2" algo="Sum"/><pk mz="936.53080044" i="877.862" sn="4.59938" a="79.5577" fwhm="0.0911346" res="10276.3" algo="Sum"/><pk mz="936.60279613" i="689.372" sn="3.61205" a="22.3981" fwhm="0.0473222" res="19792" algo="Sum"/><pk mz="938.55026483" i="863.604" sn="4.54787" a="48.7695" fwhm="0.0649231" res="14456.3" algo="Sum"/><pk mz="940.53284548" i="1203.78" sn="6.36767" a="75.4497" fwhm="0.0850585" res="11057.5" algo="Sum"/><pk mz="941.53347635" i="751.049" sn="3.98213" a="60.3896" fwhm="0.0860655" res="10939.7" algo="Sum"/><pk mz="942.54315030" i="1160.23" sn="6.17217" a="58.7466" fwhm="0.0491482" res="19177.6" algo="Sum"/><pk mz="942.59919089" i="699.01" sn="3.71913" a="18.1941" fwhm="0.0363264" res="25948" algo="Sum"/><pk mz="943.54702022" i="771.173" sn="4.11217" a="51.7655" fwhm="0.0997991" res="9454.46" algo="Sum"/><pk mz="944.55480755" i="1388.73" sn="7.4244" a="75.8392" fwhm="0.0757629" res="12467.2" algo="Sum"/><pk mz="945.56129624" i="841.353" sn="4.50648" a="63.2994" fwhm="0.0867574" res="10898.9" algo="Sum"/><pk mz="946.49683465" i="712.716" sn="3.83047" a="51.4903" fwhm="0.0665987" res="14211.9" algo="Sum"/><pk mz="946.56804290" i="773.153" sn="4.15609" a="31.9401" fwhm="0.058688" res="16128.8" algo="Sum"/><pk mz="946.58642309" i="774.137" sn="4.16154" a="21.9405" fwhm="0.0364031" res="26002.9" algo="Sum"/><pk mz="947.50378942" i="853.644" sn="4.59996" a="62.5486" fwhm="0.0783715" res="12089.9" algo="Sum"/><pk mz="948.50043394" i="991.923" sn="5.3631" a="87.3629" fwhm="0.0816038" res="11623.2" algo="Sum"/><pk mz="948.58944326" i="736.891" sn="3.98533" a="47.7144" fwhm="0.0619288" res="15317.4" algo="Sum"/><pk mz="949.68979948" i="743.009" sn="4.03107" a="64.5337" fwhm="0.0989653" res="9596.19" algo="Sum"/><pk mz="950.50382595" i="813.219" sn="4.42584" a="39.462" fwhm="0.0668766" res="14212.8" algo="Sum"/><pk mz="952.53441731" i="699.755" sn="3.82943" a="37.1659" fwhm="0.0782452" res="12173.7" algo="Sum"/><pk mz="954.52725533" i="708.587" sn="3.90013" a="31.2875" fwhm="0.0609255" res="15667.1" algo="Sum"/><pk mz="955.56707562" i="797.538" sn="4.40958" a="35.2215" fwhm="0.0638835" res="14958" algo="Sum"/><pk mz="956.51712472" i="736.045" sn="4.08266" a="51.6087" fwhm="0.0877811" res="10896.6" algo="Sum"/><pk mz="956.57198063" i="699.564" sn="3.88048" a="33.2903" fwhm="0.0625637" res="15289.6" algo="Sum"/><pk mz="958.52262088" i="825.804" sn="4.61875" a="59.0701" fwhm="0.0675612" res="14187.5" algo="Sum"/><pk mz="960.53229431" i="823.932" sn="4.65062" a="43.0786" fwhm="0.0648234" res="14817.7" algo="Sum"/><pk mz="960.58255073" i="681.624" sn="3.84784" a="18.2468" fwhm="0.0366713" res="26194.4" algo="Sum"/><pk mz="963.58644211" i="895.348" sn="5.13372" a="56.9099" fwhm="0.052588" res="18323.3" algo="Sum"/><pk mz="964.46561455" i="756.935" sn="4.35788" a="41.1497" fwhm="0.0623218" res="15475.6" algo="Sum"/><pk mz="964.58740231" i="696.629" sn="4.01195" a="45.1398" fwhm="0.0685958" res="14061.9" algo="Sum"/><pk mz="966.46643394" i="713.83" sn="4.14872" a="39.2433" fwhm="0.0720167" res="13420" algo="Sum"/><pk mz="966.69850016" i="708.116" sn="4.11812" a="49.8245" fwhm="0.0805182" res="12006" algo="Sum"/><pk mz="968.55333382" i="759.718" sn="4.45488" a="63.4755" fwhm="0.0893929" res="10834.8" algo="Sum"/><pk mz="974.49221525" i="818.473" sn="4.9401" a="65.1334" fwhm="0.0903767" res="10782.6" algo="Sum"/><pk mz="976.49793721" i="734.852" sn="4.48298" a="55.6809" fwhm="0.0645604" res="15125.3" algo="Sum"/><pk mz="984.51286110" i="961.897" sn="6.16239" a="68.7554" fwhm="0.06863" res="14345.2" algo="Sum"/><pk mz="986.53072040" i="701.987" sn="4.55425" a="52.6176" fwhm="0.0865797" res="11394.5" algo="Sum"/><pk mz="1051.79755074" i="2213.94" sn="21.6166" a="120.229" fwhm="0.0500409" res="21018.7" algo="Sum"/><pk mz="1052.80063026" i="1608.44" sn="15.7901" a="90.2475" fwhm="0.0493907" res="21315.8" algo="Sum"/><pk mz="1053.80313601" i="753.831" sn="7.43649" a="52.4573" fwhm="0.0609756" res="17282.4" algo="Sum"/><pk mz="1067.77603490" i="1403.13" sn="15.1361" a="90.0497" fwhm="0.0620536" res="17207.3" algo="Sum"/><pk mz="1068.77967937" i="1085.96" sn="11.7539" a="68.4954" fwhm="0.0571187" res="18711.6" algo="Sum"/></ms_peaks><deconvolution_results/><annotation_list/><GMF_results/></ms_spectrum></DataAnalysis></analysis><checksums><DataAnalysis_checksum>c2c3955b9698e1eae262efa5639f2860</DataAnalysis_checksum></checksums></root>
