# Supplementary material for: Diagnosing Impaired Glucose Tolerance Using Direct Infusion Mass Spectrometry of Blood Plasma
Source: PLoS One. 2014 Sep 9;9(9):e105343. doi: 10.1371/journal.pone.0105343 (PMC4159123; doi:10.1371/journal.pone.0105343)
Supplement: Supporting Information S1 — Mass spectra of blood plasma metabolites obtained by direct infusion mass spectrometry (DIMS) of blood plasma samples from control subjects (n = 30) and patients with impaired glucose tolerance (n = 20). (ZIP) [file pone.0105343.s002.zip › Mass spectra/Sample 6.xml]

<root><fileinfo appname="Bruker Compass DataAnalysis" appversion="4.1.335.0" date="2014-06-18T11:53:02" type="DataAnalysisResults" typeversion="1.1" subtype="MS Spectrum"/><generalinfo organisation="" user="111" hostname="TRIFONOVA-PC" os="Windows 7"/><analysis name="C:\Users\Trifonova\Desktop\Mass spectra\Diabetes\Plasma Sample 228 ST PM 08022013.d\analysis.baf"><info><DateTime>2013-02-08T12:08:20+04:00</DateTime><method>Tune_pos_Standard.m</method><sample><![CDATA[Plasma Sample 228 ST PM 08022013]]></sample><comment><![CDATA[Sample 228. Diabetes. Human blood plasma after protein precipitation 50 fold in MeOH with 0.1% FA
]]></comment><operator>BDAL@DE</operator><instrument>maXis impact</instrument><instrument_serial_number>282001.00069</instrument_serial_number></info><DataAnalysis version="DataAnalysis 4.1.335.0" DataAnalysisResults=""><DataAnalysis_processing_parameters><find_compounds_chromatogram detect_version="3" detect_areamode="1" detect_areathresholdabs="0" detect_areathresholdrel="0" detect_intensitymode="1" detect_intensitythresholdabs="3000" detect_intensitythresholdrel="3" detect_sensitivity="0.333333" detect_skimratio="0" detect_smoothingwidth="3" detect_averageno="5" detect_averagemode="0" add_uv_or_ms_spectra="0" spectrum_load_mode="0" background_subtraction_mode="2" MS_peaksensmode2="1" MS_pc12="0.4" MS_pc22="4" MS_peaksens12="99" MS_peaksens22="99" MS_areamode2="2" MS_areathresholdabs2="1000" MS_areathresholdrel2="10" MS_intensitymode2="0" MS_intensitythresholdabs2="1000" MS_intensitythresholdrel2="10" MS_basesmoothmode2="1" MS_basesmoothpts2="8" MS_basesmoothmin2="12" MS_basesmoothforce2="0.1" MS_startendslope2="10" MS_valleyfilterused2="1" MS_valleyfilter2="10" MS_noisecorr2="0" UV_peaksensmode2="1" UV_pc12="0.4" UV_pc22="4" UV_peaksens12="99.9" UV_peaksens22="100" UV_areamode2="0" UV_areathresholdabs2="5" UV_areathresholdrel2="1" UV_intensitymode2="1" UV_intensitythresholdabs2="1" UV_intensitythresholdrel2="0.01" UV_basesmoothmode2="1" UV_basesmoothpts2="8" UV_basesmoothmin2="12" UV_basesmoothforce2="1" UV_startendslope2="10" UV_valleyfilterused2="1" UV_valleyfilter2="10" UV_noisecorr2="0" detect_delcmpdsinrng="1"/><auto_ms_n use_retention_time_window="0" retention_time_window="1" rt_unit="min" minimum_intensity_positive="1000" minimum_intensity_negative="1000" create_max_number_compounds="100000" spectrum_load_mode="0" background_type="0" create_auto_ms_n_traces="0" create_detailed_traces="0" merge_positive_negative_compounds="0" detect_delcmpdsinrng="1" detect_keep_cmpds_detectedneutralloss="0" add_uv_spectra="0" create_individual_MSMS_cmpds="0" advanced_precursor_determination="0"/><dissect_params dissect_addsmoothing="0" dissect_allow_wider_peaks="0" dissect_resolving_power="1" dissect_deletepeaksinrange="1" dissect_fullrange="1" dissect_cutoff="0.1" dissect_sensitivity="0.333333" dissect_maxoverlap="5" dissect_smoothwidth="1" spectrum_load_mode="0" add_uv_spectra="0"/><find_all_compounds min_time_points="20" min_correlation="0.7" background_type="0" load_spec_type="2" additional_smoothing="1" proteomics="1" chrom_sn_threshold="3" chrom_smoothingwidth="10" detect_delcmpdsinrng="1" add_MSMS_spectra="1"/><ms_peak_finder ms_peak_finder_type="3" ms_manually_use_peak_finder="1"><ms_peak_finder_apex minimum_intensity="100" peak_width="0.05" relative_threshold_base_peak="0.1" signal_to_noise="10"/><ms_peak_finder_centroid peak_width="1" signal_to_noise="1" relative_threshold_base_peak="2" minimum_intensity="100" centroid_percentage="80"/><ms_peak_finder_snap minimum_intensity="0" relative_threshold_base_peak="0" signal_to_noise="2" maximum_charge="12" quality_factor_threshold="0.9" number_of_patterns="500000" building_block_1="C 4.9384 N 1.3577 O 1.4773 S 0.0417 H 7.7583" building_block_2="" use_snap_2="1" add_detailed_results="0"/><ms_peak_finder_sumpeak minimum_intensity="100" peak_width="5" use_datapoints="1" sum_width="2" relative_threshold_base_peak="0.1" signal_to_noise="1" baseline_type="1" baseline_flatness="1" same_sumwidth_as_acquisition="1" use_resolution="0" res="10000" instrument_sum_width="2" use_sum_of_intensities="0"/><ms_peak_finder_ftms signal_to_noise="4" relative_threshold_base_peak="0.01" minimum_intensity="100" centroid_percentage="80" use_centroid="0"/></ms_peak_finder><deconvolution clear_prev_results="1" create_neutral_spectrum="0" incl_shifted_spectra="0" ret_residuals="0" incl_comp_details="0" show_comp_details="0" substance_class="1" extend_evelope="0" extend_before="1" extend_after="1" auto_apply="0"><deconvolution_detailed perf_deconv="1" rel_isotop_deconv="0" resolve_isotop="1" exclude_itraq_ions="1" abund_cutoff="2" envelope_cutoff="75" high_mass="4000" low_mass="250" mw_agreement="0" maximum_charge="10" max_charge_isotop="5" min_charge="1" min_peaks="3" precursor_deconv="0" max_components="10" adduct_ion_name="+H" adduct_ion_mass="1.00728" apply_min_max_mass_boundaries="0"/><deconvolution_detailed perf_deconv="1" rel_isotop_deconv="0" resolve_isotop="1" exclude_itraq_ions="1" abund_cutoff="2" envelope_cutoff="75" high_mass="3000" low_mass="100" mw_agreement="5" maximum_charge="3" max_charge_isotop="0" min_charge="1" min_peaks="3" precursor_deconv="0" max_components="10" adduct_ion_name="+H" adduct_ion_mass="1.00728" apply_min_max_mass_boundaries="0"/><deconvolution_detailed perf_deconv="1" rel_isotop_deconv="0" resolve_isotop="1" exclude_itraq_ions="1" abund_cutoff="0.5" envelope_cutoff="75" high_mass="2000" low_mass="50" mw_agreement="5" maximum_charge="3" max_charge_isotop="4" min_charge="1" min_peaks="3" precursor_deconv="0" max_components="10" adduct_ion_name="+H" adduct_ion_mass="1.00728" apply_min_max_mass_boundaries="0"/><deconvolution_detailed perf_deconv="1" rel_isotop_deconv="1" resolve_isotop="0" exclude_itraq_ions="0" abund_cutoff="10" envelope_cutoff="75" high_mass="100000" low_mass="5000" mw_agreement="5" maximum_charge="100" max_charge_isotop="0" min_charge="1" min_peaks="3" precursor_deconv="0" max_components="10" adduct_ion_name="+H" adduct_ion_mass="1.00728" apply_min_max_mass_boundaries="1"/><max_entropy_deconvolution adduct_ion_name="-H" adduct_ion_mass="-1.00783" low_mass="5000" high_mass="100000" spacint_out="0" resolving_power="10000" peak_width="0.3" width="1" maxentx="0"/></deconvolution><mascot_export globalchargelimit_apply="1" globalchargelimit="1+, 2+ and 3+" prefer_fullscan_deconvolution_results="1" deconvolution_export_type="2" msmssignals="50" threshold="100" mssignals_deconv="2" mssignals_non_deconv="20" normalize_msms="0" single_charged="0"/><process_parameters baseline_flatness="0.8" baseline_addchild="1" baseline_disableoriginal="0" baseline_usesamecolor="1" smoothing_algorithm="1" smoothing_width="0.2" smoothing_cycles="1" smoothing_addchild="1" smoothing_disableoriginal="0" smoothing_usesamecolor="1"/><process_parameters baseline_flatness="0.8" baseline_addchild="1" baseline_disableoriginal="0" baseline_usesamecolor="1" smoothing_algorithm="1" smoothing_width="0.2" smoothing_cycles="1" smoothing_addchild="1" smoothing_disableoriginal="0" smoothing_usesamecolor="1"/><display_params mass_precision="4" time_precision="1" structure_size="30" chrom_peak_label="Index"/><calibration_params calibration_range="0.05" calibration_listname="Samples Recalibration Diabetes" calibration_listgroupname="ESI" calibration_fit_mode="2" calibration_intensitythreshold="1000"/><calibration_params calibration_range="0.05" calibration_listname="Lockmass 1222" calibration_listgroupname="ESI" calibration_intensitythreshold="1000" calibration_lockmassmode="0"/><library_search_params del_prev_res="1"><library_search_basic_params accept_score="50" allowmasses_above="0" allowmasses_below="0" desired_score="900" increasedepth="0" maxnr_spectra="10" match_all="0" sort_by="1" include_precursor_spectra="1" skip_low_frgamnet_spectra="1" min_effective_score="500" minmatch_score="250" min_score="400"/><library_search_basic_params add_int_range="5" extended="1" locnorm="0" root="0" hwfstp="50" hwscdp="7" intrangefac="1.9" locnormeqfac="1" locnormfac="2" locnormwin="25" masdisint="20" minsrcint="100" minspepresrc="15" threshfstp="40" maskadducts="0" maskprecursor="0"/><library_search_libraries_params add_unid="0" srcparallel="0" libraries="" librariey_unidentified=""/><library_search_match_params chrgdeconv="0" collenerg="0" fragampl="1" instrtp="2" ionmeth="1" isolwidth="0" msmsstg="2" ms_vs_msms="4" pkwidth="0" polarity="4" psd="0" precion="0" prodion="0" rgtgaspress="0" rgtion="0" refl="0" trgtgas="0" trgtgaspress="0" trapdrv="1"/><library_search_basic_params add_confirm_mode="0"/><library_search_basic_params accepted_deviation="1" apply_rt_match="0" match_columnname="1" max_deviation="5"/></library_search_params><masslist_layout layout_columntypes="1 2 6 5 3 11 4 " layout_columnwidth="30 60 45 54 45 30 48 "/><cmpdlist_layout layout_columntypes="14 20 1 23 12 26 31 6 52 " layout_columnwidth="23 55 49 60 50 37 272 61 0 "/><cmpdlist_layout layout_columntypes="24 1 2 3 5 18 18 40 7 9 8 " layout_columnwidth="-1 -1 -1 -1 -1 -1 -1 -1 -1 -1 -1 "/><cmpdlist_layout layout_columntypes="6 0 5 3 4 2 12 14 10 11 " layout_columnwidth="-1 -1 -1 -1 -1 -1 -1 -1 -1 -1 "/><cmpdlist_layout layout_columntypes="15 14 6 5 43 11 1 2 17 7 8 9 10 4 3 39 40 41 42 16 18 19 25 20 21 22 23 24 31 26 27 28 29 30 37 32 33 34 35 36 " layout_columnwidth="-1 -1 -1 -1 -1 -1 -1 -1 -1 -1 -1 -1 -1 -1 -1 -1 -1 -1 -1 -1 -1 -1 -1 -1 -1 -1 -1 -1 -1 -1 -1 -1 -1 -1 -1 -1 -1 -1 -1 -1 "/><exclusion_masses/><xml_export_parameters export_detailed_information="0" export_peptide_database_query_information="1"/><smf1D_params max_nr_formulae="500" z="1" rdb_min="0" rdb_max="80" tolerance_ppm="5" tolerance_abs="2" tolerance_ppm_MSn="5" tolerance_abs_MSn="2" use_rel_tolerance="1" use_rel_tolerance_MSn="0" lower_bound_formula="" upper_bound_formula="" electron_configuration="2" electron_configuration_MSn="0" sigma_limit="0.02" sigma_limit_MSn="0.05" HC_Ratio_min="0" HC_Ratio_max="3" filtering="1" patternsearch="0" validate_formulae="1" filter_by_elementratio="1" estimate_carbon_count="1" relative_threshold_base_peak="10" delete_previous_results="1" filter_criteriy="0" adducts_positive_mode="'M+H' " adducts_negative_mode="'M-H' " collect_adducts="0"/><smf3D_params tolerance_neutralloss="2" intensitythresholdabs2="100" intensity_threshold_abs_msms="100" auto_filter="0" nr_explained_peaks="5" highlight_unexplained_peaks="0"/><uv_parameters rt_offset="0"/><target_screening delta_rt="1.5" threshold_sigma="0.05" detection_tolerance="5" identification_tolerance="5" use_tolerance_ppm="0" compound_database="C:\BDALSystemData\BuildingBlocks\TargetScreeningDataBase.csv" use_sampleinfo_xml="0" rt_range_start="0" rt_range_end="0" additional_smoothing="0" create_chromatogram_time_slices="1" rt_window_halfwidth="45" enable_BPC="1" evaluate_qualifier_ions="1" qualifier_ion_intensity_threshold="0" group_id="':' " lc_method_id=":" ms_method_id=":" matrix_id=":" useDB="0" sortanalytes="4"/><automatic_calibration automatic_calibration="0/0" automatic_calibration_use_spectrum_type="0/0" automatic_calibration_retain_data="0/0" automatic_calibration_perform_lockmass="0/0"/><target_screening_scoring threshold1_qualityfactor="0.05" threshold1_massaccuracy="10" threshold1_retentiontime="20" threshold2_retentiontime="40" use_tolerance_ppm="0"/></DataAnalysis_processing_parameters><ms_spectrum info="+MS, 0.2-0.7min #12-41" msmsinfo="All MS" polarity="+" scanmode="fullscan" seq_nr_start="12" seq_nr_end="41" spec_index="0" spec_nrs="12/13/14/15/16/17/18/19/20/21/22/23/24/25/26/27/28/29/30/31/32/33/34/35/36/37/38/39/40/41" rt="0.447975" rt_unit="min"><ms_peaks><pk mz="80.94790299" i="2191.8" sn="535.164" a="13.6114" fwhm="0.00527838" res="15335.7" algo="Sum"/><pk mz="82.94493158" i="1991.47" sn="484.822" a="11.9108" fwhm="0.00538302" res="15408.6" algo="Sum"/><pk mz="84.04429956" i="2457.6" sn="595.063" a="14.9966" fwhm="0.00519123" res="16189.7" algo="Sum"/><pk mz="84.08069736" i="2237.47" sn="541.605" a="13.9655" fwhm="0.0051842" res="16218.7" algo="Sum"/><pk mz="84.95958887" i="3973.32" sn="957.333" a="24.2718" fwhm="0.00558032" res="15224.9" algo="Sum"/><pk mz="85.02833994" i="869.789" sn="209.492" a="5.37374" fwhm="0.00569377" res="14933.6" algo="Sum"/><pk mz="86.09628117" i="6807.38" sn="1635.25" a="42.67" fwhm="0.00535999" res="16062.8" algo="Sum"/><pk mz="90.05475671" i="976.081" sn="229.868" a="6.16833" fwhm="0.00544491" res="16539.2" algo="Sum"/><pk mz="90.97653107" i="17922.1" sn="4207.05" a="105.422" fwhm="0.00543119" res="16750.7" algo="Sum"/><pk mz="91.05407124" i="1097.62" sn="257.596" a="6.84727" fwhm="0.00576897" res="15783.4" algo="Sum"/><pk mz="93.05708937" i="4049.8" sn="941.17" a="24.6857" fwhm="0.0055305" res="16826.2" algo="Sum"/><pk mz="94.06505691" i="8273.17" sn="1911.22" a="53.0523" fwhm="0.00579203" res="16240.4" algo="Sum"/><pk mz="95.08562850" i="833.094" sn="191.569" a="5.34088" fwhm="0.00555492" res="17117.4" algo="Sum"/><pk mz="96.07876029" i="860.706" sn="197.151" a="6.63311" fwhm="0.00680836" res="14111.9" algo="Sum"/><pk mz="96.92166092" i="35171.7" sn="8011.15" a="227.27" fwhm="0.00568375" res="17052.4" algo="Sum"/><pk mz="97.10124476" i="1725.62" sn="392.895" a="10.8705" fwhm="0.00589048" res="16484.4" algo="Sum"/><pk mz="98.91893425" i="16370.9" sn="3678.77" a="101.919" fwhm="0.00573035" res="17262.3" algo="Sum"/><pk mz="98.99537328" i="2669.63" sn="599.192" a="17.9979" fwhm="0.00581706" res="17018.1" algo="Sum"/><pk mz="100.91686010" i="961.26" sn="212.605" a="6.6849" fwhm="0.00653615" res="15439.8" algo="Sum"/><pk mz="101.00839863" i="1174.82" sn="259.606" a="7.58033" fwhm="0.00594995" res="16976.4" algo="Sum"/><pk mz="101.07077123" i="965.651" sn="213.292" a="6.27464" fwhm="0.00559361" res="18069" algo="Sum"/><pk mz="102.05493331" i="3899.77" sn="856.377" a="26.0883" fwhm="0.00591511" res="17253.3" algo="Sum"/><pk mz="102.09117280" i="862.301" sn="189.288" a="5.91037" fwhm="0.00602366" res="16948.3" algo="Sum"/><pk mz="103.03901875" i="2040.77" sn="444.162" a="12.8687" fwhm="0.0058683" res="17558.6" algo="Sum"/><pk mz="103.05437490" i="2062.04" sn="448.712" a="14.2392" fwhm="0.00618849" res="16652.6" algo="Sum"/><pk mz="104.05291556" i="1476.66" sn="317.86" a="10.5099" fwhm="0.00592666" res="17556.8" algo="Sum"/><pk mz="104.10698820" i="8126.1" sn="1748.48" a="55.6954" fwhm="0.00619202" res="16813.1" algo="Sum"/><pk mz="104.99231045" i="5188.15" sn="1107.04" a="38.2148" fwhm="0.0062323" res="16846.5" algo="Sum"/><pk mz="105.03354721" i="999.323" sn="213.203" a="6.97599" fwhm="0.00630762" res="16651.8" algo="Sum"/><pk mz="106.08624991" i="2085.42" sn="442.218" a="15.1667" fwhm="0.00636742" res="16660.8" algo="Sum"/><pk mz="106.95055547" i="7769.99" sn="1634.8" a="52.2429" fwhm="0.006252" res="17106.6" algo="Sum"/><pk mz="107.04912887" i="2345.54" sn="493.487" a="16.678" fwhm="0.00657801" res="16273.8" algo="Sum"/><pk mz="108.08068715" i="5148.97" sn="1075.15" a="36.0198" fwhm="0.00631766" res="17107.7" algo="Sum"/><pk mz="109.10133842" i="1016.19" sn="209.645" a="7.40109" fwhm="0.00674798" res="16168" algo="Sum"/><pk mz="110.00867633" i="12318" sn="2498.84" a="83.4673" fwhm="0.00616202" res="17852.7" algo="Sum"/><pk mz="110.07123571" i="4910.99" sn="995.641" a="34.3336" fwhm="0.00630782" res="17450" algo="Sum"/><pk mz="111.00995884" i="2087.32" sn="418.329" a="16.0704" fwhm="0.00686209" res="16177.3" algo="Sum"/><pk mz="111.11678863" i="2221.03" sn="444.252" a="15.5424" fwhm="0.00616329" res="18028.8" algo="Sum"/><pk mz="112.00640764" i="1733.1" sn="343.393" a="13.725" fwhm="0.00713749" res="15692.7" algo="Sum"/><pk mz="112.89559735" i="69006" sn="13504.1" a="464.608" fwhm="0.00616315" res="18317.8" algo="Sum"/><pk mz="113.02101040" i="964.722" sn="188.728" a="7.43956" fwhm="0.00657046" res="17201.4" algo="Sum"/><pk mz="114.06620242" i="10928" sn="2114.57" a="75.9797" fwhm="0.00639597" res="17834.1" algo="Sum"/><pk mz="114.09136947" i="5841.05" sn="1130.11" a="41.6968" fwhm="0.00644935" res="17690.4" algo="Sum"/><pk mz="114.89303620" i="32205.8" sn="6184.05" a="227.35" fwhm="0.00644896" res="17815.8" algo="Sum"/><pk mz="115.03691146" i="1421.65" sn="272.405" a="10.3536" fwhm="0.00628493" res="18303.6" algo="Sum"/><pk mz="116.05277156" i="1142.08" sn="217.006" a="8.12325" fwhm="0.00681307" res="17033.8" algo="Sum"/><pk mz="116.07065705" i="17050.1" sn="3239.69" a="130.53" fwhm="0.00680327" res="17061" algo="Sum"/><pk mz="116.89104173" i="3664.73" sn="692.112" a="26.5741" fwhm="0.00671194" res="17415.4" algo="Sum"/><pk mz="116.99224488" i="880.642" sn="165.987" a="7.5447" fwhm="0.00697093" res="16782.9" algo="Sum"/><pk mz="117.07361050" i="1179.42" sn="222.251" a="10.0695" fwhm="0.00742106" res="15775.9" algo="Sum"/><pk mz="118.06528959" i="779.489" sn="145.212" a="6.57336" fwhm="0.00719594" res="16407.2" algo="Sum"/><pk mz="118.08640824" i="24947.3" sn="4647.07" a="178.286" fwhm="0.00647876" res="18226.7" algo="Sum"/><pk mz="119.01783012" i="1713.41" sn="316.448" a="14.1858" fwhm="0.00731539" res="16269.5" algo="Sum"/><pk mz="119.04954045" i="804.694" sn="148.611" a="6.23905" fwhm="0.00661207" res="18004.9" algo="Sum"/><pk mz="119.08930418" i="1492.63" sn="275.55" a="13.3384" fwhm="0.00801768" res="14853.3" algo="Sum"/><pk mz="120.00343239" i="2218.64" sn="404.498" a="17.637" fwhm="0.00688448" res="17431" algo="Sum"/><pk mz="120.06552700" i="927.187" sn="168.953" a="6.93604" fwhm="0.0074011" res="16222.7" algo="Sum"/><pk mz="120.08095524" i="27296.7" sn="4974.05" a="200.928" fwhm="0.00670884" res="17898.9" algo="Sum"/><pk mz="120.96649072" i="1020.84" sn="184.003" a="7.43316" fwhm="0.00671395" res="18017.2" algo="Sum"/><pk mz="120.99559037" i="1083.73" sn="195.199" a="10.4976" fwhm="0.0073034" res="16567" algo="Sum"/><pk mz="121.02912076" i="1108.8" sn="199.522" a="9.62324" fwhm="0.0067119" res="18032" algo="Sum"/><pk mz="121.08435963" i="2373.69" sn="426.392" a="18.6707" fwhm="0.00706492" res="17138.8" algo="Sum"/><pk mz="122.92483670" i="6249.8" sn="1094.84" a="47.9403" fwhm="0.00701369" res="17526.4" algo="Sum"/><pk mz="123.04415514" i="1456.73" sn="254.894" a="11.3477" fwhm="0.00681226" res="18062.2" algo="Sum"/><pk mz="124.92299333" i="895.707" sn="151.893" a="7.25301" fwhm="0.00724351" res="17246.2" algo="Sum"/><pk mz="125.02161412" i="1466.39" sn="248.275" a="13.5217" fwhm="0.00818896" res="15267.1" algo="Sum"/><pk mz="125.13279459" i="1159.53" sn="195.671" a="9.0771" fwhm="0.00689874" res="18138.5" algo="Sum"/><pk mz="125.98674584" i="1275.23" sn="210.739" a="9.44348" fwhm="0.00676468" res="18624.2" algo="Sum"/><pk mz="127.14853878" i="840.376" sn="136.023" a="6.47702" fwhm="0.00686873" res="18511.2" algo="Sum"/><pk mz="128.01952833" i="10424.9" sn="1677.93" a="86.3439" fwhm="0.0072223" res="17725.6" algo="Sum"/><pk mz="128.06871001" i="2313.37" sn="372.021" a="18.4005" fwhm="0.00700379" res="18285.6" algo="Sum"/><pk mz="128.99544053" i="826.97" sn="131.05" a="8.47619" fwhm="0.00867366" res="14872.1" algo="Sum"/><pk mz="129.02045452" i="1715.72" sn="271.89" a="17.5712" fwhm="0.00903216" res="14284.6" algo="Sum"/><pk mz="129.05475142" i="884.856" sn="140.223" a="7.55677" fwhm="0.0102589" res="12579.8" algo="Sum"/><pk mz="129.06640722" i="3879.27" sn="614.747" a="32.3885" fwhm="0.00754524" res="17105.7" algo="Sum"/><pk mz="129.10269198" i="1299.16" sn="205.877" a="11.2551" fwhm="0.00695945" res="18550.7" algo="Sum"/><pk mz="130.01725719" i="1677.4" sn="262.506" a="15.8474" fwhm="0.00799122" res="16270" algo="Sum"/><pk mz="130.05028434" i="23040" sn="3605.49" a="179.011" fwhm="0.00717315" res="18130.2" algo="Sum"/><pk mz="130.08663355" i="12107.5" sn="1894.07" a="105.745" fwhm="0.00748097" res="17389" algo="Sum"/><pk mz="130.15945093" i="5943.3" sn="928.424" a="48.5205" fwhm="0.00752709" res="17292.1" algo="Sum"/><pk mz="131.05216042" i="2002.53" sn="306.196" a="22.9705" fwhm="0.00988127" res="13262.7" algo="Sum"/><pk mz="131.08929064" i="926.072" sn="141.484" a="10.2272" fwhm="0.00944424" res="13880.3" algo="Sum"/><pk mz="132.06620046" i="3740.39" sn="553.95" a="29.4143" fwhm="0.0074568" res="17710.8" algo="Sum"/><pk mz="132.07738209" i="2977.73" sn="440.879" a="25.9862" fwhm="0.00903531" res="14617.9" algo="Sum"/><pk mz="132.10238665" i="10202" sn="1508.75" a="81.4719" fwhm="0.00721057" res="18320.7" algo="Sum"/><pk mz="132.98762292" i="1704.83" sn="246.954" a="14.7622" fwhm="0.00760765" res="17480.8" algo="Sum"/><pk mz="133.03266696" i="1856.87" sn="268.717" a="16.6388" fwhm="0.0080392" res="16548" algo="Sum"/><pk mz="133.09970399" i="1659.14" sn="239.74" a="20.3525" fwhm="0.011716" res="11360.5" algo="Sum"/><pk mz="134.01925601" i="2732.84" sn="387.569" a="23.3436" fwhm="0.00737553" res="18170.8" algo="Sum"/><pk mz="135.00341668" i="43410.9" sn="6036.34" a="357.623" fwhm="0.00737903" res="18295.5" algo="Sum"/><pk mz="135.11723769" i="1227.99" sn="170.749" a="10.5395" fwhm="0.0076968" res="17555" algo="Sum"/><pk mz="135.97777264" i="785.608" sn="108.107" a="6.10453" fwhm="0.00677275" res="20077.2" algo="Sum"/><pk mz="136.00685349" i="1551.44" sn="213.489" a="13.034" fwhm="0.00807171" res="16849.8" algo="Sum"/><pk mz="136.02189260" i="2251.87" sn="309.874" a="20.2977" fwhm="0.0081288" res="16733.3" algo="Sum"/><pk mz="136.04861129" i="8225.7" sn="1131.88" a="69.1564" fwhm="0.00751022" res="18115.1" algo="Sum"/><pk mz="136.07529497" i="8080.8" sn="1111.89" a="72.7757" fwhm="0.00816415" res="16667.4" algo="Sum"/><pk mz="137.06016123" i="2628.95" sn="355.313" a="26.6799" fwhm="0.00863059" res="15880.7" algo="Sum"/><pk mz="138.05341861" i="1299.38" sn="172.736" a="14.0093" fwhm="0.00820515" res="16825.2" algo="Sum"/><pk mz="138.90705681" i="3520.72" sn="461.72" a="29.7187" fwhm="0.00767621" res="18095.8" algo="Sum"/><pk mz="139.04079610" i="1614.95" sn="211.162" a="17.5515" fwhm="0.00806622" res="17237.4" algo="Sum"/><pk mz="140.06871970" i="14083.4" sn="1814.1" a="122.841" fwhm="0.0079136" res="17699.7" algo="Sum"/><pk mz="140.90392927" i="2287.46" sn="290.008" a="19.6585" fwhm="0.00775045" res="18180.1" algo="Sum"/><pk mz="141.07159530" i="881.697" sn="111.762" a="9.39153" fwhm="0.00989423" res="14258" algo="Sum"/><pk mz="142.94849678" i="1251.41" sn="153.959" a="11.7007" fwhm="0.00790884" res="18074.5" algo="Sum"/><pk mz="143.01703093" i="2093.36" sn="257.073" a="22.3741" fwhm="0.00869186" res="16454.1" algo="Sum"/><pk mz="143.08195003" i="2179.99" sn="267.434" a="20.0452" fwhm="0.00808128" res="17705.3" algo="Sum"/><pk mz="144.10249137" i="4995.7" sn="598.311" a="46.1502" fwhm="0.00815411" res="17672.4" algo="Sum"/><pk mz="145.04971090" i="1838.15" sn="215.273" a="18.145" fwhm="0.00825586" res="17569.3" algo="Sum"/><pk mz="146.03033595" i="2580.55" sn="296.151" a="24.1624" fwhm="0.00817854" res="17855.3" algo="Sum"/><pk mz="146.06042876" i="2305.99" sn="264.646" a="22.5137" fwhm="0.00857116" res="17040.9" algo="Sum"/><pk mz="146.11814248" i="1209.33" sn="138.781" a="11.9091" fwhm="0.00850849" res="17173.2" algo="Sum"/><pk mz="147.07711648" i="6497.54" sn="731.337" a="67.1" fwhm="0.00847396" res="17356.4" algo="Sum"/><pk mz="147.11383442" i="6298.03" sn="708.881" a="60.5536" fwhm="0.00870766" res="16894.8" algo="Sum"/><pk mz="148.06112852" i="1340.94" sn="148.727" a="13.4203" fwhm="0.0089671" res="16511.6" algo="Sum"/><pk mz="148.93589940" i="2009.34" sn="218.848" a="17.9725" fwhm="0.00804459" res="18513.8" algo="Sum"/><pk mz="149.02345821" i="13488.7" sn="1467.92" a="134.553" fwhm="0.00896307" res="16626.4" algo="Sum"/><pk mz="149.06054017" i="1735.47" sn="188.686" a="17.6087" fwhm="0.0088486" res="16845.7" algo="Sum"/><pk mz="149.13314770" i="908.897" sn="98.6065" a="8.82301" fwhm="0.00836609" res="17825.9" algo="Sum"/><pk mz="149.99351948" i="1157.2" sn="123.639" a="10.8547" fwhm="0.00865828" res="17323.7" algo="Sum"/><pk mz="150.01459303" i="2127.8" sn="227.289" a="19.3994" fwhm="0.00854502" res="17555.8" algo="Sum"/><pk mz="150.02649754" i="1298.11" sn="138.649" a="11.6254" fwhm="0.00889483" res="16866.7" algo="Sum"/><pk mz="150.05934422" i="1342.96" sn="143.399" a="14.7672" fwhm="0.00927039" res="16187" algo="Sum"/><pk mz="150.97735020" i="17552.4" sn="1857.48" a="155.225" fwhm="0.00818734" res="18440.4" algo="Sum"/><pk mz="151.04834693" i="2499.58" sn="264.397" a="25.0523" fwhm="0.00857231" res="17620.5" algo="Sum"/><pk mz="151.98220753" i="852.466" sn="89.6552" a="9.53004" fwhm="0.010124" res="15012" algo="Sum"/><pk mz="152.02313426" i="9584.47" sn="1008.01" a="116.743" fwhm="0.010187" res="14923.2" algo="Sum"/><pk mz="152.97575545" i="1233.6" sn="128.883" a="12.859" fwhm="0.00910559" res="16800.2" algo="Sum"/><pk mz="154.02448082" i="1123.25" sn="116.778" a="15.3239" fwhm="0.0127589" res="12072" algo="Sum"/><pk mz="154.08475824" i="1058.38" sn="110.021" a="11.3691" fwhm="0.00940315" res="16386.5" algo="Sum"/><pk mz="154.88108875" i="1385.24" sn="142.697" a="13.7686" fwhm="0.00927059" res="16706.7" algo="Sum"/><pk mz="154.97332561" i="783.03" sn="80.6167" a="9.60185" fwhm="0.0117339" res="13207.3" algo="Sum"/><pk mz="155.08035888" i="846.492" sn="87.1426" a="9.4639" fwhm="0.0118533" res="13083.3" algo="Sum"/><pk mz="156.04263208" i="5889.47" sn="591.72" a="56.9878" fwhm="0.00860472" res="18134.5" algo="Sum"/><pk mz="156.07737993" i="5027.88" sn="504.538" a="49.8233" fwhm="0.00876066" res="17815.7" algo="Sum"/><pk mz="156.87805428" i="992.589" sn="97.7684" a="9.53164" fwhm="0.00888848" res="17649.6" algo="Sum"/><pk mz="157.08360138" i="3699.7" sn="362.623" a="39.2593" fwhm="0.00945963" res="16605.7" algo="Sum"/><pk mz="158.03983133" i="886.224" sn="84.9548" a="9.43213" fwhm="0.00908269" res="17400.1" algo="Sum"/><pk mz="158.09256902" i="892.116" sn="85.5197" a="12.4224" fwhm="0.0115403" res="13699.2" algo="Sum"/><pk mz="158.96468022" i="15352.7" sn="1446.83" a="143.659" fwhm="0.00849251" res="18718.2" algo="Sum"/><pk mz="159.01059982" i="1289.51" sn="121.407" a="22.2516" fwhm="0.0150748" res="10548.1" algo="Sum"/><pk mz="159.04240244" i="8226.82" sn="774.4" a="86.4302" fwhm="0.00890685" res="17856.2" algo="Sum"/><pk mz="159.07696643" i="1532.89" sn="144.295" a="17.2699" fwhm="0.00929169" res="17120.4" algo="Sum"/><pk mz="160.03645668" i="992.359" sn="92.1604" a="12.1358" fwhm="0.012812" res="12491.1" algo="Sum"/><pk mz="160.06103676" i="43263.4" sn="4017.87" a="412.76" fwhm="0.00855751" res="18704.2" algo="Sum"/><pk mz="160.13379747" i="1845.67" sn="171.4" a="19.4303" fwhm="0.00919711" res="17411.3" algo="Sum"/><pk mz="161.02198653" i="778.113" sn="71.107" a="12.3345" fwhm="0.0182294" res="8833.08" algo="Sum"/><pk mz="161.06446981" i="2934.15" sn="268.131" a="32.0305" fwhm="0.00957" res="16830.1" algo="Sum"/><pk mz="161.09692347" i="841.268" sn="76.8687" a="9.35489" fwhm="0.00962787" res="16732.4" algo="Sum"/><pk mz="161.13260169" i="1407.25" sn="128.581" a="16.7535" fwhm="0.0106548" res="15123.1" algo="Sum"/><pk mz="162.05101822" i="3009.28" sn="269.411" a="32.1814" fwhm="0.00973009" res="16654.6" algo="Sum"/><pk mz="162.11308952" i="56652.5" sn="5063.61" a="538.89" fwhm="0.0085581" res="18942.6" algo="Sum"/><pk mz="163.11668522" i="4543.64" sn="398.149" a="54.1378" fwhm="0.0101804" res="16022.6" algo="Sum"/><pk mz="164.02993241" i="2775.21" sn="240.782" a="29.1225" fwhm="0.0092775" res="17680.4" algo="Sum"/><pk mz="164.93074026" i="4565.67" sn="394.385" a="48.1972" fwhm="0.00939153" res="17561.7" algo="Sum"/><pk mz="165.01390241" i="6572.5" sn="567.624" a="64.5497" fwhm="0.00881785" res="18713.6" algo="Sum"/><pk mz="165.05534818" i="4448.39" sn="384.178" a="46.8082" fwhm="0.00875926" res="18843.5" algo="Sum"/><pk mz="165.98842167" i="1258.88" sn="108.274" a="13.2999" fwhm="0.00923742" res="17969.1" algo="Sum"/><pk mz="166.02683401" i="16311.6" sn="1402.91" a="148.346" fwhm="0.00830435" res="19992.7" algo="Sum"/><pk mz="166.08651073" i="13217" sn="1136.76" a="138.337" fwhm="0.00938873" res="17690" algo="Sum"/><pk mz="166.52829072" i="1936.28" sn="166.067" a="17.5955" fwhm="0.008323" res="20008.2" algo="Sum"/><pk mz="166.95141550" i="4019.43" sn="343.491" a="42.4804" fwhm="0.00957155" res="17442.5" algo="Sum"/><pk mz="167.03123703" i="912.01" sn="77.9383" a="16.6853" fwhm="0.0166229" res="10048.2" algo="Sum"/><pk mz="167.08725210" i="3078.54" sn="263.085" a="37.3314" fwhm="0.0110008" res="15188.6" algo="Sum"/><pk mz="169.03637197" i="1198.62" sn="100.437" a="13.3599" fwhm="0.00950094" res="17791.5" algo="Sum"/><pk mz="169.05901222" i="6732.39" sn="563.835" a="68.373" fwhm="0.00922402" res="18328.1" algo="Sum"/><pk mz="169.09550080" i="2136.47" sn="178.83" a="27.6216" fwhm="0.00975425" res="17335.6" algo="Sum"/><pk mz="169.19586152" i="817.448" sn="68.3068" a="8.52266" fwhm="0.00976193" res="17332.2" algo="Sum"/><pk mz="170.03444408" i="885.017" sn="72.4486" a="16.3479" fwhm="0.0185534" res="9164.62" algo="Sum"/><pk mz="170.05915410" i="1551.42" sn="126.994" a="18.4748" fwhm="0.010755" res="15812" algo="Sum"/><pk mz="170.09454281" i="1525.25" sn="124.754" a="20.6911" fwhm="0.0114657" res="14835" algo="Sum"/><pk mz="170.85496957" i="979.029" sn="79.0502" a="10.0533" fwhm="0.00955274" res="17885.4" algo="Sum"/><pk mz="171.09965708" i="1709.76" sn="137.208" a="18.0143" fwhm="0.00944791" res="18109.8" algo="Sum"/><pk mz="172.98022262" i="1238.51" sn="96.5696" a="13.2406" fwhm="0.00964002" res="17944" algo="Sum"/><pk mz="173.04231198" i="888.464" sn="69.2736" a="10.7159" fwhm="0.0116008" res="14916.4" algo="Sum"/><pk mz="173.07941506" i="2632.37" sn="205.246" a="28.421" fwhm="0.00974019" res="17769.6" algo="Sum"/><pk mz="173.09194080" i="1388.31" sn="108.246" a="14.5998" fwhm="0.0106665" res="16227.6" algo="Sum"/><pk mz="174.93852405" i="3776.01" sn="287.629" a="39.803" fwhm="0.00950767" res="18399.7" algo="Sum"/><pk mz="175.03226960" i="39984.5" sn="3045.73" a="396.422" fwhm="0.00896904" res="19515.2" algo="Sum"/><pk mz="175.11946753" i="14746.3" sn="1121.15" a="152.826" fwhm="0.00930018" res="18829.7" algo="Sum"/><pk mz="175.14812189" i="873.706" sn="66.3563" a="10.4445" fwhm="0.011282" res="15524.5" algo="Sum"/><pk mz="175.53361824" i="4528.23" sn="338.817" a="43.8741" fwhm="0.00856219" res="20501" algo="Sum"/><pk mz="176.03403088" i="1437.44" sn="106.413" a="18.1424" fwhm="0.0113471" res="15513.6" algo="Sum"/><pk mz="176.06638492" i="4991.79" sn="369.102" a="55.4121" fwhm="0.00992061" res="17747.5" algo="Sum"/><pk mz="176.12256978" i="1179.62" sn="87.0271" a="14.7698" fwhm="0.0114051" res="15442.4" algo="Sum"/><pk mz="177.02616169" i="2640.84" sn="189.987" a="32.2693" fwhm="0.0106798" res="16575.8" algo="Sum"/><pk mz="177.06186502" i="1730.12" sn="124.325" a="25.7437" fwhm="0.012504" res="14160.5" algo="Sum"/><pk mz="178.02500852" i="1198.55" sn="84.4738" a="13.3882" fwhm="0.00946786" res="18803.1" algo="Sum"/><pk mz="178.05932894" i="1625.01" sn="114.531" a="19.423" fwhm="0.0102238" res="17416.2" algo="Sum"/><pk mz="180.00404221" i="1683.02" sn="115.139" a="19.4573" fwhm="0.0103106" res="17458.1" algo="Sum"/><pk mz="180.90441393" i="2017.06" sn="135.292" a="21.4898" fwhm="0.0098468" res="18371.9" algo="Sum"/><pk mz="180.98789167" i="1087.94" sn="72.9599" a="12.1762" fwhm="0.00988339" res="18312.3" algo="Sum"/><pk mz="181.08542372" i="1726.06" sn="115.755" a="27.6709" fwhm="0.0111871" res="16187" algo="Sum"/><pk mz="182.08174583" i="2338.44" sn="153.996" a="27.7923" fwhm="0.0101418" res="17953.6" algo="Sum"/><pk mz="184.07389531" i="1964.68" sn="122.005" a="21.112" fwhm="0.0103487" res="17787.1" algo="Sum"/><pk mz="184.09496189" i="3411.32" sn="211.795" a="40.1054" fwhm="0.0104837" res="17560.1" algo="Sum"/><pk mz="185.03282837" i="6696.89" sn="407.237" a="78.132" fwhm="0.0103169" res="17935" algo="Sum"/><pk mz="185.06957924" i="1243.84" sn="75.6204" a="18.5889" fwhm="0.0126249" res="14659.1" algo="Sum"/><pk mz="185.11530993" i="34211.3" sn="2079.44" a="365.199" fwhm="0.0094983" res="19489.3" algo="Sum"/><pk mz="186.11863748" i="3060.71" sn="183.857" a="38.6053" fwhm="0.0110013" res="16917.9" algo="Sum"/><pk mz="187.05829870" i="5834.2" sn="344.469" a="72.2875" fwhm="0.0102648" res="18223.3" algo="Sum"/><pk mz="188.07100916" i="14080.2" sn="820.476" a="164.378" fwhm="0.0104799" res="17945.9" algo="Sum"/><pk mz="189.02133121" i="1807.53" sn="103.214" a="29.9785" fwhm="0.0144818" res="13052.3" algo="Sum"/><pk mz="189.07445772" i="3111.77" sn="177.638" a="35.8444" fwhm="0.012081" res="15650.5" algo="Sum"/><pk mz="189.08669887" i="2968.28" sn="169.418" a="36.4269" fwhm="0.0126293" res="14972" algo="Sum"/><pk mz="190.91249713" i="1035.64" sn="56.1313" a="11.4729" fwhm="0.00988082" res="19321.5" algo="Sum"/><pk mz="191.00984363" i="1047.1" sn="56.5548" a="18.6962" fwhm="0.0189804" res="10063.5" algo="Sum"/><pk mz="191.04067415" i="18670.6" sn="1007.09" a="208.77" fwhm="0.010115" res="18886.9" algo="Sum"/><pk mz="191.07651061" i="5105.84" sn="275" a="71.5199" fwhm="0.0120768" res="15821.8" algo="Sum"/><pk mz="192.02544667" i="994.576" sn="52.4962" a="9.65001" fwhm="0.00927362" res="20706.6" algo="Sum"/><pk mz="192.04145879" i="2322.16" sn="122.57" a="33.7744" fwhm="0.0126431" res="15189.5" algo="Sum"/><pk mz="192.96205349" i="1863.27" sn="96.6544" a="21.2501" fwhm="0.0104405" res="18482.1" algo="Sum"/><pk mz="193.00045565" i="1111.83" sn="57.6745" a="14.2062" fwhm="0.0115467" res="16714.8" algo="Sum"/><pk mz="194.03121553" i="859.69" sn="44.1727" a="18.3193" fwhm="0.0204662" res="9480.56" algo="Sum"/><pk mz="196.86557494" i="5138.2" sn="250.891" a="64.3936" fwhm="0.0108162" res="18200.9" algo="Sum"/><pk mz="197.07912305" i="946.643" sn="45.8703" a="11.7316" fwhm="0.0114257" res="17248.8" algo="Sum"/><pk mz="197.10162182" i="1307.42" sn="63.3019" a="19.927" fwhm="0.013399" res="14710.2" algo="Sum"/><pk mz="198.08580717" i="987.803" sn="46.6904" a="13.2922" fwhm="0.0111477" res="17769.2" algo="Sum"/><pk mz="198.86248606" i="5068.66" sn="236.892" a="58.6743" fwhm="0.010466" res="19000.9" algo="Sum"/><pk mz="200.04094880" i="2085.23" sn="95.5329" a="26.0231" fwhm="0.0114629" res="17451.1" algo="Sum"/><pk mz="200.06867723" i="1701.69" sn="77.9612" a="19.835" fwhm="0.0105589" res="18947.8" algo="Sum"/><pk mz="200.85970220" i="1550.27" sn="69.9324" a="19.0386" fwhm="0.0108309" res="18545.1" algo="Sum"/><pk mz="201.08775922" i="2971.86" sn="133.848" a="35.749" fwhm="0.0110175" res="18251.6" algo="Sum"/><pk mz="201.18527969" i="2807.75" sn="126.454" a="34.8047" fwhm="0.0108954" res="18465.2" algo="Sum"/><pk mz="202.03397048" i="1082.02" sn="48.1088" a="9.8471" fwhm="0.00932575" res="21664.1" algo="Sum"/><pk mz="202.04755905" i="2376.78" sn="105.676" a="31.9417" fwhm="0.0120511" res="16765.9" algo="Sum"/><pk mz="202.99068272" i="1103.68" sn="48.3185" a="16.2364" fwhm="0.0119642" res="16966.5" algo="Sum"/><pk mz="203.03231811" i="5626.19" sn="246.292" a="52.407" fwhm="0.00921413" res="22034.9" algo="Sum"/><pk mz="203.05333597" i="302266" sn="13232" a="2987.33" fwhm="0.00873475" res="23246.6" algo="Sum"/><pk mz="203.10185105" i="1183.9" sn="51.8264" a="18.1173" fwhm="0.0161058" res="12610.5" algo="Sum"/><pk mz="203.15013656" i="892.791" sn="39.0511" a="17.4042" fwhm="0.0179079" res="11344.2" algo="Sum"/><pk mz="204.05648842" i="19058.4" sn="820.035" a="248.925" fwhm="0.0115471" res="17671.6" algo="Sum"/><pk mz="204.12338318" i="12041" sn="517.655" a="151.107" fwhm="0.0112662" res="18118.2" algo="Sum"/><pk mz="205.05787127" i="4378.22" sn="184.398" a="66.568" fwhm="0.0128793" res="15921.6" algo="Sum"/><pk mz="205.09602481" i="2950.86" sn="124.093" a="63.1919" fwhm="0.0178442" res="11493.7" algo="Sum"/><pk mz="205.12563469" i="1522.4" sn="63.9729" a="22.7394" fwhm="0.0139602" res="14693.6" algo="Sum"/><pk mz="206.89418571" i="10412.9" sn="423.34" a="125.579" fwhm="0.0110597" res="18707" algo="Sum"/><pk mz="207.01460422" i="7918.08" sn="321.582" a="99.9725" fwhm="0.0110579" res="18721" algo="Sum"/><pk mz="207.05099741" i="1442.39" sn="58.5807" a="24.8487" fwhm="0.0135607" res="15268.4" algo="Sum"/><pk mz="207.11080950" i="1656.98" sn="67.296" a="22.7867" fwhm="0.0106131" res="19514.7" algo="Sum"/><pk mz="208.89120967" i="6913.85" sn="274.506" a="80.9701" fwhm="0.0108378" res="19274.4" algo="Sum"/><pk mz="208.93597515" i="909.906" sn="36.1256" a="12.8421" fwhm="0.0123561" res="16909.6" algo="Sum"/><pk mz="210.05082116" i="2305.95" sn="90.598" a="29.6281" fwhm="0.0115056" res="18256.4" algo="Sum"/><pk mz="210.88857913" i="1047.43" sn="40.6241" a="14.75" fwhm="0.0114666" res="18391.5" algo="Sum"/><pk mz="212.83921603" i="2683.9" sn="100.157" a="33.4009" fwhm="0.0111842" res="19030.4" algo="Sum"/><pk mz="212.99985967" i="2376.97" sn="88.1053" a="31.7632" fwhm="0.0118176" res="18024" algo="Sum"/><pk mz="213.10996898" i="891.059" sn="32.938" a="14.291" fwhm="0.0121728" res="17507.1" algo="Sum"/><pk mz="213.14642891" i="1706.84" sn="63.013" a="23.5349" fwhm="0.0115539" res="18448" algo="Sum"/><pk mz="214.00632146" i="1205.69" sn="43.7297" a="16.2131" fwhm="0.0116449" res="18377.6" algo="Sum"/><pk mz="214.83640656" i="2790.04" sn="99.5738" a="35.1937" fwhm="0.0115216" res="18646.4" algo="Sum"/><pk mz="215.01643567" i="2827.87" sn="100.712" a="37.8496" fwhm="0.0118217" res="18188.2" algo="Sum"/><pk mz="216.01568070" i="1014.12" sn="35.8139" a="14.3912" fwhm="0.0117722" res="18349.7" algo="Sum"/><pk mz="216.83348841" i="1026.34" sn="35.7472" a="13.074" fwhm="0.0114024" res="19016.5" algo="Sum"/><pk mz="216.92292489" i="29111.5" sn="1013.59" a="355.311" fwhm="0.0112581" res="19268.1" algo="Sum"/><pk mz="217.08196043" i="1565.15" sn="54.4841" a="20.4577" fwhm="0.0138377" res="15687.8" algo="Sum"/><pk mz="217.10564210" i="2217.76" sn="77.2024" a="36.7756" fwhm="0.0127336" res="17049.9" algo="Sum"/><pk mz="218.02719174" i="1177.89" sn="40.5315" a="19.4124" fwhm="0.0126963" res="17172.5" algo="Sum"/><pk mz="218.92003036" i="9544.66" sn="323.896" a="120" fwhm="0.0114176" res="19173.8" algo="Sum"/><pk mz="219.02721848" i="402676" sn="13618.5" a="3997.01" fwhm="0.00886655" res="24702.6" algo="Sum"/><pk mz="219.08305939" i="2617.14" sn="88.3212" a="49.1784" fwhm="0.0148398" res="14763.2" algo="Sum"/><pk mz="220.03031308" i="24431" sn="808.015" a="322.046" fwhm="0.0120412" res="18273.1" algo="Sum"/><pk mz="220.06675712" i="1001.7" sn="33.0844" a="13.9831" fwhm="0.0136436" res="16129.7" algo="Sum"/><pk mz="221.02569473" i="28202.3" sn="915.409" a="402.6" fwhm="0.01273" res="17362.6" algo="Sum"/><pk mz="221.06331633" i="3503.36" sn="113.623" a="54.6057" fwhm="0.012579" res="17574" algo="Sum"/><pk mz="221.11650726" i="801.98" sn="25.9832" a="11.6529" fwhm="0.0116187" res="19031.1" algo="Sum"/><pk mz="222.02914819" i="2108.79" sn="67.6255" a="32.1949" fwhm="0.0131274" res="16913.5" algo="Sum"/><pk mz="222.86800572" i="8084.15" sn="256.678" a="104.814" fwhm="0.0121448" res="18350.9" algo="Sum"/><pk mz="222.97293872" i="783.532" sn="24.8683" a="10.5662" fwhm="0.0146345" res="15236.1" algo="Sum"/><pk mz="223.09538037" i="1110.45" sn="35.2442" a="18.1283" fwhm="0.0137244" res="16255.4" algo="Sum"/><pk mz="223.16763425" i="929.087" sn="29.486" a="11.9223" fwhm="0.0110292" res="20234.2" algo="Sum"/><pk mz="224.02948863" i="2869.47" sn="90.1733" a="38.6772" fwhm="0.0121617" res="18421" algo="Sum"/><pk mz="224.86507623" i="6231.51" sn="193.593" a="81.7796" fwhm="0.0115429" res="19480.9" algo="Sum"/><pk mz="225.03462853" i="11478.9" sn="356.488" a="162.671" fwhm="0.0124924" res="18013.7" algo="Sum"/><pk mz="225.08514238" i="873.298" sn="27.1205" a="13.4698" fwhm="0.0133279" res="16888.3" algo="Sum"/><pk mz="225.10975459" i="921.121" sn="28.6037" a="11.9031" fwhm="0.011646" res="19329.4" algo="Sum"/><pk mz="226.02596277" i="863.109" sn="26.4279" a="8.73738" fwhm="0.00982114" res="23014.2" algo="Sum"/><pk mz="226.04362798" i="2578.35" sn="78.9475" a="43.9395" fwhm="0.0145249" res="15562.5" algo="Sum"/><pk mz="226.86282039" i="1195.89" sn="36.0489" a="16.9488" fwhm="0.0124301" res="18251" algo="Sum"/><pk mz="226.95163927" i="26814.8" sn="806.191" a="340.753" fwhm="0.0117023" res="19393.7" algo="Sum"/><pk mz="227.07967036" i="1672.2" sn="50.0417" a="29.6865" fwhm="0.0138113" res="16441.6" algo="Sum"/><pk mz="227.12543699" i="2086.15" sn="62.3428" a="33.4091" fwhm="0.0122435" res="18550.6" algo="Sum"/><pk mz="227.95511820" i="984.492" sn="28.8916" a="14.0012" fwhm="0.0125728" res="18130.8" algo="Sum"/><pk mz="228.26878623" i="1042.9" sn="30.4769" a="13.5493" fwhm="0.0117374" res="19448.1" algo="Sum"/><pk mz="229.15488287" i="2119.4" sn="61.1167" a="29.7686" fwhm="0.0140254" res="16338.6" algo="Sum"/><pk mz="229.21622471" i="1740.78" sn="50.1987" a="26.2112" fwhm="0.0132122" res="17348.9" algo="Sum"/><pk mz="230.81044598" i="818.32" sn="23.3163" a="10.5936" fwhm="0.0118931" res="19407.2" algo="Sum"/><pk mz="232.89664805" i="25065.6" sn="700.861" a="334.978" fwhm="0.0122197" res="19059.1" algo="Sum"/><pk mz="233.00058867" i="2161.58" sn="60.4316" a="36.8965" fwhm="0.0131054" res="17778.9" algo="Sum"/><pk mz="233.11339930" i="1632.68" sn="45.6452" a="22.9978" fwhm="0.0121469" res="19191.3" algo="Sum"/><pk mz="233.15072663" i="966.411" sn="27.0182" a="15.2629" fwhm="0.0139087" res="16762.9" algo="Sum"/><pk mz="234.89393020" i="10038" sn="273.872" a="138.526" fwhm="0.0125282" res="18749.2" algo="Sum"/><pk mz="234.98138146" i="1655.07" sn="45.1237" a="23.5643" fwhm="0.0122542" res="19175.5" algo="Sum"/><pk mz="235.09233302" i="2789.76" sn="75.8735" a="50.0023" fwhm="0.0136002" res="17286" algo="Sum"/><pk mz="235.16903922" i="815.46" sn="22.149" a="12.9472" fwhm="0.0140423" res="16747.2" algo="Sum"/><pk mz="235.20415611" i="811.926" sn="22.0406" a="11.5026" fwhm="0.0130209" res="18063.6" algo="Sum"/><pk mz="236.99864224" i="1575" sn="41.7667" a="23.1377" fwhm="0.0124737" res="18999.8" algo="Sum"/><pk mz="237.14746476" i="1028.23" sn="27.2615" a="16.5402" fwhm="0.0136507" res="17372.5" algo="Sum"/><pk mz="238.84179756" i="3352.52" sn="88.1395" a="47.7823" fwhm="0.012927" res="18476.2" algo="Sum"/><pk mz="239.06430673" i="1420.43" sn="37.308" a="20.5683" fwhm="0.0138752" res="17229.6" algo="Sum"/><pk mz="239.08908328" i="5784.7" sn="151.936" a="83.4405" fwhm="0.0128682" res="18579.8" algo="Sum"/><pk mz="239.14054504" i="1370.91" sn="36.0073" a="21.2411" fwhm="0.0185026" res="12924.7" algo="Sum"/><pk mz="239.16170132" i="1637.31" sn="43.0042" a="25.3479" fwhm="0.0140692" res="16999" algo="Sum"/><pk mz="240.00380763" i="819.065" sn="21.4124" a="10.8528" fwhm="0.0113992" res="21054.5" algo="Sum"/><pk mz="240.83909338" i="2768.43" sn="72.0529" a="37.148" fwhm="0.0126327" res="19064.8" algo="Sum"/><pk mz="240.96717722" i="2112.15" sn="54.9353" a="29.647" fwhm="0.0129434" res="18617" algo="Sum"/><pk mz="241.00838943" i="2117.35" sn="55.0681" a="30.6496" fwhm="0.0135851" res="17740.6" algo="Sum"/><pk mz="241.03034944" i="1512.73" sn="39.3432" a="21.925" fwhm="0.0140416" res="17165.5" algo="Sum"/><pk mz="241.15574473" i="2082.53" sn="54.1626" a="34.0643" fwhm="0.0130826" res="18433.3" algo="Sum"/><pk mz="242.01843090" i="814.256" sn="20.9562" a="15.5526" fwhm="0.0165817" res="14595.5" algo="Sum"/><pk mz="242.92533287" i="13681.6" sn="347.083" a="192.919" fwhm="0.0127195" res="19098.7" algo="Sum"/><pk mz="243.05360366" i="1182.02" sn="29.8716" a="23.1784" fwhm="0.0184554" res="13169.8" algo="Sum"/><pk mz="243.09926077" i="3374.64" sn="85.1669" a="53.4673" fwhm="0.0131181" res="18531.6" algo="Sum"/><pk mz="244.92471184" i="1081.43" sn="26.4755" a="19.798" fwhm="0.0147619" res="16591.6" algo="Sum"/><pk mz="245.04571377" i="1005.87" sn="24.5491" a="15.2586" fwhm="0.0142846" res="17154.6" algo="Sum"/><pk mz="245.07828724" i="2709.47" sn="66.0864" a="46.236" fwhm="0.013662" res="17938.7" algo="Sum"/><pk mz="247.09240510" i="4836.81" sn="115.408" a="72.3184" fwhm="0.0132922" res="18589.3" algo="Sum"/><pk mz="247.12990563" i="1036.2" sn="24.7203" a="17.2884" fwhm="0.0143439" res="17228.9" algo="Sum"/><pk mz="248.87057974" i="9599.31" sn="224.75" a="139.826" fwhm="0.013063" res="19051.5" algo="Sum"/><pk mz="249.04592585" i="1552.61" sn="36.3378" a="23.9948" fwhm="0.0162339" res="15341.1" algo="Sum"/><pk mz="249.06028047" i="2014.14" sn="47.1385" a="32.5954" fwhm="0.0152334" res="16349.6" algo="Sum"/><pk mz="249.10671678" i="1340.06" sn="31.3618" a="20.4631" fwhm="0.0150718" res="16528" algo="Sum"/><pk mz="249.15644612" i="3652.57" sn="85.4822" a="68.9146" fwhm="0.0166451" res="14968.7" algo="Sum"/><pk mz="249.18392068" i="1297.79" sn="30.3726" a="19.1017" fwhm="0.0139101" res="17913.9" algo="Sum"/><pk mz="249.21884976" i="972.914" sn="22.7508" a="14.6764" fwhm="0.0135785" res="18354" algo="Sum"/><pk mz="250.86804216" i="4679.24" sn="108.002" a="66.4371" fwhm="0.013207" res="18995" algo="Sum"/><pk mz="250.91983742" i="2221.08" sn="51.2348" a="33.8008" fwhm="0.0133492" res="18796.7" algo="Sum"/><pk mz="251.19820502" i="5678.07" sn="130.332" a="84.1854" fwhm="0.0131981" res="19032.9" algo="Sum"/><pk mz="252.20172188" i="956.529" sn="21.7219" a="13.5689" fwhm="0.0126848" res="19882.2" algo="Sum"/><pk mz="252.91704467" i="1421.15" sn="32.0793" a="21.1655" fwhm="0.0135469" res="18669.7" algo="Sum"/><pk mz="253.14176409" i="1373.81" sn="30.9766" a="22.3661" fwhm="0.01852" res="13668.6" algo="Sum"/><pk mz="254.82240890" i="4380.58" sn="96.6385" a="72.3639" fwhm="0.0148252" res="17188.5" algo="Sum"/><pk mz="255.15515252" i="2866.11" sn="63.1601" a="61.246" fwhm="0.0162808" res="15672.1" algo="Sum"/><pk mz="255.26846428" i="1037.27" sn="22.8536" a="15.796" fwhm="0.0135459" res="18844.7" algo="Sum"/><pk mz="256.15567636" i="1127.08" sn="24.5495" a="20.9896" fwhm="0.0148494" res="17250.3" algo="Sum"/><pk mz="256.26487298" i="831.177" sn="18.075" a="14.1355" fwhm="0.0163179" res="15704.5" algo="Sum"/><pk mz="256.29977118" i="7438.69" sn="161.553" a="107.683" fwhm="0.0132127" res="19398" algo="Sum"/><pk mz="256.81978013" i="5291.64" sn="113.976" a="85.1107" fwhm="0.0143564" res="17888.9" algo="Sum"/><pk mz="256.94138058" i="778.472" sn="16.7584" a="12.9218" fwhm="0.0138792" res="18512.7" algo="Sum"/><pk mz="257.07444217" i="1700.2" sn="36.5826" a="28.2367" fwhm="0.0136191" res="18876" algo="Sum"/><pk mz="257.15141609" i="1947.51" sn="41.903" a="35.4171" fwhm="0.0144712" res="17769.9" algo="Sum"/><pk mz="257.24734005" i="1426.22" sn="30.6838" a="22.1205" fwhm="0.0138641" res="18554.9" algo="Sum"/><pk mz="257.30365455" i="1393.45" sn="29.9182" a="21.2736" fwhm="0.0135145" res="19039.1" algo="Sum"/><pk mz="258.81732294" i="2276.27" sn="47.6109" a="39.2345" fwhm="0.0149767" res="17281.3" algo="Sum"/><pk mz="258.89907043" i="3432.99" sn="71.8049" a="48.5847" fwhm="0.0128572" res="20136.5" algo="Sum"/><pk mz="258.98048646" i="839.897" sn="17.5459" a="13.3748" fwhm="0.0135636" res="19093.8" algo="Sum"/><pk mz="259.13021455" i="2970.59" sn="61.7386" a="47.1593" fwhm="0.0132756" res="19519.2" algo="Sum"/><pk mz="259.16636953" i="886.255" sn="18.3982" a="14.8277" fwhm="0.015907" res="16292.6" algo="Sum"/><pk mz="260.94867191" i="4191.74" sn="84.9645" a="64.1095" fwhm="0.013527" res="19291" algo="Sum"/><pk mz="261.01185855" i="1969.24" sn="39.8628" a="37.0358" fwhm="0.016343" res="15970.8" algo="Sum"/><pk mz="261.04401153" i="1327.92" sn="26.8562" a="25.3529" fwhm="0.0176626" res="14779.5" algo="Sum"/><pk mz="261.10956314" i="12475.7" sn="252.007" a="179.876" fwhm="0.0133602" res="19543.8" algo="Sum"/><pk mz="262.11302318" i="1694.78" sn="33.9143" a="28.6112" fwhm="0.014435" res="18158.1" algo="Sum"/><pk mz="262.94586751" i="1364.07" sn="27.0371" a="21.2819" fwhm="0.0139195" res="18890.4" algo="Sum"/><pk mz="263.01070444" i="1079.32" sn="21.3901" a="20.3733" fwhm="0.0164494" res="15989" algo="Sum"/><pk mz="263.08616145" i="7365.25" sn="145.962" a="122.717" fwhm="0.0148188" res="17753.6" algo="Sum"/><pk mz="263.12370043" i="796.595" sn="15.7844" a="17.2311" fwhm="0.0243737" res="10795.4" algo="Sum"/><pk mz="263.19809413" i="30054.8" sn="595.409" a="441.378" fwhm="0.0135355" res="19445.1" algo="Sum"/><pk mz="263.23488470" i="3461.01" sn="68.5652" a="59.2589" fwhm="0.015089" res="17445.5" algo="Sum"/><pk mz="264.08965070" i="825.386" sn="16.2257" a="16.0646" fwhm="0.0153473" res="17207.5" algo="Sum"/><pk mz="264.20126056" i="4864.6" sn="95.5957" a="76.0741" fwhm="0.0143759" res="18378" algo="Sum"/><pk mz="264.85009170" i="4446.12" sn="86.8382" a="80.6817" fwhm="0.0166615" res="15896" algo="Sum"/><pk mz="265.02854999" i="974.051" sn="19.0217" a="27.2023" fwhm="0.0253396" res="10459.1" algo="Sum"/><pk mz="265.13695956" i="810.609" sn="15.8299" a="23.1618" fwhm="0.024248" res="10934.4" algo="Sum"/><pk mz="265.21270850" i="2178.62" sn="42.5294" a="39.4727" fwhm="0.0158175" res="16767" algo="Sum"/><pk mz="265.25260064" i="1075.18" sn="20.9889" a="18.0945" fwhm="0.0146023" res="18165.1" algo="Sum"/><pk mz="266.17277411" i="1253.74" sn="24.3213" a="22.1069" fwhm="0.0157019" res="16951.6" algo="Sum"/><pk mz="266.84834049" i="3696.68" sn="70.9634" a="63.189" fwhm="0.015359" res="17374" algo="Sum"/><pk mz="266.89358211" i="1620.24" sn="31.103" a="26.061" fwhm="0.0138762" res="19233.9" algo="Sum"/><pk mz="267.15757425" i="1113.34" sn="21.3311" a="18.6033" fwhm="0.020316" res="13150.1" algo="Sum"/><pk mz="268.84624609" i="1085.58" sn="20.3038" a="18.6467" fwhm="0.0197609" res="13604.9" algo="Sum"/><pk mz="268.89102320" i="1179.54" sn="22.0412" a="18.6864" fwhm="0.0143399" res="18751.2" algo="Sum"/><pk mz="269.28366690" i="835.301" sn="15.5351" a="13.2604" fwhm="0.0141223" res="19068" algo="Sum"/><pk mz="270.79739166" i="3010.26" sn="55.0396" a="45.4072" fwhm="0.013549" res="19986.6" algo="Sum"/><pk mz="270.97758719" i="9476.69" sn="173.05" a="147.886" fwhm="0.0140169" res="19332.3" algo="Sum"/><pk mz="271.03976189" i="961.047" sn="17.5492" a="18.8835" fwhm="0.0144736" res="18726.5" algo="Sum"/><pk mz="271.14498252" i="909.333" sn="16.6049" a="16.7927" fwhm="0.01826" res="14849.2" algo="Sum"/><pk mz="271.16678877" i="1937.72" sn="35.3838" a="31.1972" fwhm="0.0157905" res="17172.8" algo="Sum"/><pk mz="271.18715913" i="1365.37" sn="24.9325" a="25.3109" fwhm="0.0175455" res="15456.2" algo="Sum"/><pk mz="271.96406360" i="846.419" sn="15.3436" a="15.9063" fwhm="0.0218227" res="12462.5" algo="Sum"/><pk mz="272.79456516" i="3893.04" sn="70.0561" a="61.4327" fwhm="0.0144174" res="18921.3" algo="Sum"/><pk mz="273.18200388" i="1217.12" sn="21.8732" a="26.4033" fwhm="0.0183575" res="14881.2" algo="Sum"/><pk mz="274.14208432" i="988.702" sn="17.6336" a="18.2411" fwhm="0.0157592" res="17395.7" algo="Sum"/><pk mz="274.79178645" i="2036.29" sn="35.9182" a="33.4383" fwhm="0.0144646" res="18997.6" algo="Sum"/><pk mz="274.88021478" i="2242.52" sn="39.5559" a="38.2236" fwhm="0.0151985" res="18086.1" algo="Sum"/><pk mz="276.87808085" i="1383.41" sn="23.8035" a="22.3339" fwhm="0.0148387" res="18659.2" algo="Sum"/><pk mz="276.92264974" i="3688.2" sn="63.3623" a="63.6465" fwhm="0.014944" res="18530.7" algo="Sum"/><pk mz="276.98491236" i="972.237" sn="16.6693" a="18.1834" fwhm="0.0167411" res="16545.2" algo="Sum"/><pk mz="277.08223570" i="826.258" sn="14.1257" a="15.7448" fwhm="0.0179353" res="15449" algo="Sum"/><pk mz="277.17859229" i="796.856" sn="13.5854" a="13.0616" fwhm="0.0148452" res="18671.3" algo="Sum"/><pk mz="277.21382458" i="1815.37" sn="30.9331" a="27.9632" fwhm="0.0139208" res="19913.6" algo="Sum"/><pk mz="277.25002967" i="2393.93" sn="40.7883" a="40.0784" fwhm="0.0151867" res="18256.1" algo="Sum"/><pk mz="278.24740705" i="1297.59" sn="21.9059" a="24.4333" fwhm="0.01701" res="16357.9" algo="Sum"/><pk mz="278.89191830" i="1139.27" sn="19.0055" a="20.272" fwhm="0.0163965" res="17009.2" algo="Sum"/><pk mz="278.92037310" i="1435.63" sn="23.9309" a="26.2162" fwhm="0.0153888" res="18124.9" algo="Sum"/><pk mz="279.05801507" i="1591.35" sn="26.4609" a="29.3525" fwhm="0.0163116" res="17107.9" algo="Sum"/><pk mz="279.08571979" i="792.571" sn="13.1789" a="15.042" fwhm="0.0254871" res="10950.1" algo="Sum"/><pk mz="279.15780291" i="3093.82" sn="51.4334" a="55.071" fwhm="0.0154606" res="18056" algo="Sum"/><pk mz="279.22936876" i="2929.21" sn="48.7114" a="49.8054" fwhm="0.0143756" res="19423.9" algo="Sum"/><pk mz="280.82625739" i="2300.26" sn="37.4201" a="36.4172" fwhm="0.0145682" res="19276.6" algo="Sum"/><pk mz="281.17160592" i="793.506" sn="12.9103" a="17.4277" fwhm="0.0311542" res="9025.16" algo="Sum"/><pk mz="281.20839573" i="2678" sn="43.5708" a="46.491" fwhm="0.015198" res="18503" algo="Sum"/><pk mz="281.24513153" i="1376.92" sn="22.404" a="25.6249" fwhm="0.0155377" res="18100.8" algo="Sum"/><pk mz="282.20611258" i="1329.08" sn="21.4535" a="28.8449" fwhm="0.0252219" res="11189" algo="Sum"/><pk mz="282.27894956" i="2408.76" sn="38.8317" a="41.2828" fwhm="0.0157682" res="17901.8" algo="Sum"/><pk mz="282.82327887" i="2394.91" sn="38.2833" a="41.2711" fwhm="0.014804" res="19104.6" algo="Sum"/><pk mz="283.03094147" i="929.528" sn="14.8544" a="17.4701" fwhm="0.0151533" res="18677.8" algo="Sum"/><pk mz="283.15282819" i="894.67" sn="14.2909" a="17.0667" fwhm="0.023586" res="12005.1" algo="Sum"/><pk mz="283.26324731" i="1208.37" sn="19.2543" a="21.2871" fwhm="0.0169659" res="16696" algo="Sum"/><pk mz="283.29953254" i="1278.41" sn="20.3465" a="27.0634" fwhm="0.0177878" res="15926.6" algo="Sum"/><pk mz="284.29543696" i="1264.53" sn="19.9011" a="21.8815" fwhm="0.0150173" res="18931.2" algo="Sum"/><pk mz="284.33110318" i="1680.54" sn="26.4284" a="28.5152" fwhm="0.0148638" res="19129.1" algo="Sum"/><pk mz="284.82109936" i="865.025" sn="13.5569" a="18.3059" fwhm="0.0166328" res="17124" algo="Sum"/><pk mz="284.90985918" i="1692.33" sn="26.5079" a="27.96" fwhm="0.0140291" res="20308.4" algo="Sum"/><pk mz="285.07300573" i="957.508" sn="14.9122" a="21.6429" fwhm="0.020163" res="14138.4" algo="Sum"/><pk mz="285.13078118" i="1056.72" sn="16.4257" a="21.5406" fwhm="0.0197058" res="14469.4" algo="Sum"/><pk mz="285.16300975" i="2077.38" sn="32.2657" a="43.437" fwhm="0.0237999" res="11981.7" algo="Sum"/><pk mz="285.27861446" i="1145.38" sn="17.7839" a="23.3336" fwhm="0.0170991" res="16683.8" algo="Sum"/><pk mz="286.77152631" i="1378.52" sn="21.0114" a="22.0512" fwhm="0.0142722" res="20093" algo="Sum"/><pk mz="286.95137349" i="5042.09" sn="76.5121" a="93.8354" fwhm="0.0147433" res="19463.2" algo="Sum"/><pk mz="287.05536400" i="2371.88" sn="35.9781" a="48.7874" fwhm="0.0166387" res="17252.2" algo="Sum"/><pk mz="287.19788440" i="838.347" sn="12.7155" a="15.7039" fwhm="0.0170727" res="16822" algo="Sum"/><pk mz="287.23663388" i="1005.09" sn="15.2426" a="15.9843" fwhm="0.0136385" res="21060.7" algo="Sum"/><pk mz="288.21708134" i="1508.86" sn="22.643" a="25.8122" fwhm="0.0145433" res="19817.8" algo="Sum"/><pk mz="288.76850306" i="1849.1" sn="27.4839" a="30.5415" fwhm="0.0150692" res="19162.8" algo="Sum"/><pk mz="288.92215835" i="1778.36" sn="26.4149" a="32.3585" fwhm="0.0163627" res="17657.4" algo="Sum"/><pk mz="289.17825462" i="996.749" sn="14.7959" a="18.0809" fwhm="0.0163684" res="17666.8" algo="Sum"/><pk mz="289.25093743" i="929.134" sn="13.7915" a="16.5104" fwhm="0.0152174" res="19007.9" algo="Sum"/><pk mz="290.76566069" i="1005.72" sn="14.733" a="18.0112" fwhm="0.0154967" res="18763" algo="Sum"/><pk mz="290.85501771" i="1648.97" sn="24.1536" a="28.3336" fwhm="0.0152218" res="19107.7" algo="Sum"/><pk mz="291.19512966" i="2558.07" sn="37.4405" a="44.548" fwhm="0.0158742" res="18343.9" algo="Sum"/><pk mz="291.22926707" i="2886.44" sn="42.2466" a="48.4651" fwhm="0.0150765" res="19316.8" algo="Sum"/><pk mz="291.26556847" i="5123.14" sn="74.9835" a="85.3728" fwhm="0.0153921" res="18923.1" algo="Sum"/><pk mz="292.26876387" i="1052.03" sn="15.2109" a="18.233" fwhm="0.0157743" res="18528.2" algo="Sum"/><pk mz="292.85231247" i="1115.92" sn="16.0563" a="19.4011" fwhm="0.0158434" res="18484.2" algo="Sum"/><pk mz="292.89645742" i="1151.17" sn="16.5625" a="23.0473" fwhm="0.0174835" res="16752.7" algo="Sum"/><pk mz="293.09785713" i="105846" sn="1517.95" a="1638.92" fwhm="0.0136269" res="21508.8" algo="Sum"/><pk mz="293.17359912" i="959.717" sn="13.7337" a="25.9738" fwhm="0.0333051" res="8802.67" algo="Sum"/><pk mz="293.20909236" i="1157.12" sn="16.544" a="22.0868" fwhm="0.0176434" res="16618.7" algo="Sum"/><pk mz="293.24490934" i="3444.12" sn="49.216" a="60.2381" fwhm="0.0155748" res="18828.1" algo="Sum"/><pk mz="294.10084658" i="12262.2" sn="173.541" a="212.878" fwhm="0.0152832" res="19243.4" algo="Sum"/><pk mz="294.93865863" i="1931.36" sn="27.0677" a="34.5812" fwhm="0.0154627" res="19074.2" algo="Sum"/><pk mz="295.10225388" i="2582.38" sn="36.0257" a="54.6576" fwhm="0.0167208" res="17648.9" algo="Sum"/><pk mz="295.18791252" i="2528.14" sn="35.2653" a="52.6155" fwhm="0.0186679" res="15812.6" algo="Sum"/><pk mz="295.22426199" i="4842.41" sn="67.5499" a="85.5935" fwhm="0.0156378" res="18878.9" algo="Sum"/><pk mz="295.26036960" i="986.548" sn="13.7593" a="19.2486" fwhm="0.0185393" res="15926.2" algo="Sum"/><pk mz="296.22299000" i="1750.66" sn="24.1922" a="38.0814" fwhm="0.0195575" res="15146.3" algo="Sum"/><pk mz="297.16857955" i="844.086" sn="11.5257" a="17.8285" fwhm="0.0265014" res="11213.3" algo="Sum"/><pk mz="297.31518808" i="995.46" sn="13.5909" a="16.7761" fwhm="0.0158975" res="18702" algo="Sum"/><pk mz="298.34640008" i="1963.45" sn="26.5714" a="32.9449" fwhm="0.0150122" res="19873.6" algo="Sum"/><pk mz="298.79804628" i="807.6" sn="10.871" a="14.506" fwhm="0.0163942" res="18225.8" algo="Sum"/><pk mz="299.11028410" i="1065.13" sn="14.3194" a="19.516" fwhm="0.0172404" res="17349.4" algo="Sum"/><pk mz="299.16184949" i="3381.86" sn="45.4653" a="68.7819" fwhm="0.0189314" res="15802.4" algo="Sum"/><pk mz="299.19765518" i="3201.36" sn="43.036" a="65.9223" fwhm="0.0178345" res="16776.3" algo="Sum"/><pk mz="300.88394278" i="1204.16" sn="15.9453" a="22.964" fwhm="0.0164465" res="18294.7" algo="Sum"/><pk mz="301.14128658" i="224973" sn="2973.33" a="3274.21" fwhm="0.012742" res="23633.8" algo="Sum"/><pk mz="301.21179661" i="4569.12" sn="60.2868" a="98.647" fwhm="0.0181563" res="16589.9" algo="Sum"/><pk mz="302.14414495" i="37822.7" sn="492.255" a="641.362" fwhm="0.0151071" res="20000.1" algo="Sum"/><pk mz="302.21543736" i="1086.36" sn="14.1238" a="20.543" fwhm="0.01899" res="15914.5" algo="Sum"/><pk mz="302.24486699" i="1877.78" sn="24.4124" a="38.2331" fwhm="0.0176375" res="17136.5" algo="Sum"/><pk mz="303.14712866" i="4994.61" sn="64.16" a="94.261" fwhm="0.0169962" res="17836.2" algo="Sum"/><pk mz="303.19286680" i="2055.68" sn="26.4043" a="36.8044" fwhm="0.0159647" res="18991.5" algo="Sum"/><pk mz="303.22928880" i="16112.4" sn="206.965" a="282.9" fwhm="0.0158209" res="19166.4" algo="Sum"/><pk mz="303.26215227" i="848.886" sn="10.9041" a="14.7478" fwhm="0.0149998" res="20217.7" algo="Sum"/><pk mz="304.23255837" i="3336.11" sn="42.5311" a="63.1697" fwhm="0.0169147" res="17986.3" algo="Sum"/><pk mz="304.26085649" i="7058.32" sn="89.9892" a="131.544" fwhm="0.016679" res="18242.1" algo="Sum"/><pk mz="304.89532083" i="789.205" sn="9.98585" a="16.8581" fwhm="0.0170289" res="17904.6" algo="Sum"/><pk mz="305.06536901" i="1632.94" sn="20.631" a="28.4515" fwhm="0.0146897" res="20767.3" algo="Sum"/><pk mz="305.15740538" i="1051.67" sn="13.2867" a="28.348" fwhm="0.0317225" res="9619.57" algo="Sum"/><pk mz="305.24486416" i="15846.4" sn="200.181" a="290.177" fwhm="0.0161006" res="18958.6" algo="Sum"/><pk mz="305.28016321" i="3685.44" sn="46.5534" a="72.7754" fwhm="0.0220612" res="13837.8" algo="Sum"/><pk mz="306.24829062" i="3101.95" sn="38.8058" a="57.1872" fwhm="0.0172257" res="17778.6" algo="Sum"/><pk mz="306.27866079" i="2052.22" sn="25.6735" a="42.6155" fwhm="0.0204574" res="14971.5" algo="Sum"/><pk mz="306.95793130" i="843.423" sn="10.4824" a="20.5991" fwhm="0.0303861" res="10101.9" algo="Sum"/><pk mz="307.20200142" i="1319.63" sn="16.3971" a="30.7435" fwhm="0.0244357" res="12571.8" algo="Sum"/><pk mz="307.22346110" i="1017.67" sn="12.6451" a="18.1496" fwhm="0.0220052" res="13961.4" algo="Sum"/><pk mz="307.26019729" i="6026.03" sn="74.8764" a="110.851" fwhm="0.0163566" res="18785.1" algo="Sum"/><pk mz="308.26409719" i="1201.71" sn="14.8382" a="23.1654" fwhm="0.0166294" res="18537.2" algo="Sum"/><pk mz="308.87826458" i="1871.64" sn="22.9352" a="35.0738" fwhm="0.0157901" res="19561.5" algo="Sum"/><pk mz="308.95389793" i="883.533" sn="10.8266" a="19.9704" fwhm="0.0188031" res="16431" algo="Sum"/><pk mz="309.20379316" i="13182.9" sn="161.497" a="262.428" fwhm="0.017117" res="18064.1" algo="Sum"/><pk mz="309.23844892" i="1548.75" sn="18.9729" a="24.8963" fwhm="0.0158018" res="19569.9" algo="Sum"/><pk mz="309.27625975" i="2486.94" sn="30.4661" a="46.0813" fwhm="0.016595" res="18636.8" algo="Sum"/><pk mz="310.20694660" i="2416.33" sn="29.3768" a="52.9244" fwhm="0.0178349" res="17393.3" algo="Sum"/><pk mz="310.31049599" i="1026.89" sn="12.4703" a="18.9274" fwhm="0.0168445" res="18422.1" algo="Sum"/><pk mz="310.87533020" i="1652.63" sn="19.9997" a="29.7849" fwhm="0.0162742" res="19102.3" algo="Sum"/><pk mz="310.91219641" i="1458.78" sn="17.6538" a="26.8659" fwhm="0.0161171" res="19290.9" algo="Sum"/><pk mz="311.21918323" i="1651.8" sn="19.9609" a="32.1252" fwhm="0.0284553" res="10937.1" algo="Sum"/><pk mz="311.33072891" i="1106.39" sn="13.3722" a="21.8876" fwhm="0.0174667" res="17824.2" algo="Sum"/><pk mz="312.78177919" i="937.961" sn="11.228" a="19.3889" fwhm="0.0174056" res="17970.2" algo="Sum"/><pk mz="313.17425449" i="889.843" sn="10.5711" a="29.8019" fwhm="0.0323369" res="9684.73" algo="Sum"/><pk mz="313.21335983" i="1291.35" sn="15.3416" a="29.6274" fwhm="0.0189437" res="16533.9" algo="Sum"/><pk mz="314.23203650" i="2371.22" sn="27.9862" a="50.8825" fwhm="0.0176615" res="17791.9" algo="Sum"/><pk mz="314.77872863" i="1451.1" sn="16.9957" a="28.4038" fwhm="0.0173602" res="18132.2" algo="Sum"/><pk mz="315.00419118" i="1093.29" sn="12.7639" a="22.3449" fwhm="0.0176042" res="17893.7" algo="Sum"/><pk mz="315.07982977" i="128902" sn="1504.94" a="2076.43" fwhm="0.0141442" res="22276.3" algo="Sum"/><pk mz="315.13287787" i="1311.22" sn="15.3116" a="27.1604" fwhm="0.0262421" res="12008.7" algo="Sum"/><pk mz="315.15847937" i="1066.02" sn="12.4496" a="16.7126" fwhm="0.0210054" res="15003.7" algo="Sum"/><pk mz="315.19285626" i="45673.9" sn="533.44" a="793.2" fwhm="0.0154671" res="20378.3" algo="Sum"/><pk mz="315.22843466" i="1980.55" sn="23.1348" a="35.872" fwhm="0.0173812" res="18136.2" algo="Sum"/><pk mz="316.08264328" i="14696.4" sn="169.979" a="269.368" fwhm="0.0163643" res="19315.4" algo="Sum"/><pk mz="316.11053656" i="3222.32" sn="37.2664" a="54.6538" fwhm="0.0168981" res="18706.9" algo="Sum"/><pk mz="316.19614515" i="8754.09" sn="101.242" a="165.389" fwhm="0.0172322" res="18349.2" algo="Sum"/><pk mz="316.24817562" i="2856.3" sn="33.0333" a="63.4275" fwhm="0.0178195" res="17747.3" algo="Sum"/><pk mz="316.77588825" i="927.652" sn="10.6638" a="18.3582" fwhm="0.0167588" res="18902.1" algo="Sum"/><pk mz="316.98543139" i="921.632" sn="10.5846" a="19.7766" fwhm="0.0217729" res="14558.7" algo="Sum"/><pk mz="317.08440868" i="2940.72" sn="33.7679" a="56.263" fwhm="0.0174568" res="18164" algo="Sum"/><pk mz="317.11466778" i="25213.8" sn="289.526" a="476.064" fwhm="0.0162885" res="19468.6" algo="Sum"/><pk mz="317.17309445" i="1406.56" sn="16.1517" a="28.6106" fwhm="0.0252735" res="12549.6" algo="Sum"/><pk mz="317.20190353" i="1749.67" sn="20.0915" a="46.3096" fwhm="0.0304754" res="10408.5" algo="Sum"/><pk mz="317.24515027" i="4531.52" sn="52.031" a="88.6922" fwhm="0.0179188" res="17704.6" algo="Sum"/><pk mz="317.28028959" i="1229.54" sn="14.1153" a="23.1274" fwhm="0.0177019" res="17923.5" algo="Sum"/><pk mz="318.11796763" i="4764.75" sn="54.3337" a="90.847" fwhm="0.0171872" res="18509" algo="Sum"/><pk mz="318.24744183" i="1120.27" sn="12.757" a="24.296" fwhm="0.0184158" res="17281.2" algo="Sum"/><pk mz="318.97144149" i="888.94" sn="10.0508" a="29.0388" fwhm="0.0293989" res="10849.8" algo="Sum"/><pk mz="319.11478546" i="2384.87" sn="26.9407" a="51.6123" fwhm="0.0189503" res="16839.5" algo="Sum"/><pk mz="319.15139407" i="1633.33" sn="18.4473" a="41.5082" fwhm="0.0214384" res="14886.9" algo="Sum"/><pk mz="319.20045985" i="811.143" sn="9.15689" a="17.2331" fwhm="0.0271782" res="11744.7" algo="Sum"/><pk mz="319.22441108" i="1613.28" sn="18.1981" a="30.0359" fwhm="0.018297" res="17446.9" algo="Sum"/><pk mz="319.26036144" i="6318.57" sn="71.1945" a="114.285" fwhm="0.0164526" res="19404.9" algo="Sum"/><pk mz="319.29669332" i="6499.46" sn="73.1629" a="120.522" fwhm="0.0170827" res="18691.2" algo="Sum"/><pk mz="320.12879184" i="837.593" sn="9.37541" a="24.194" fwhm="0.0271785" res="11778.7" algo="Sum"/><pk mz="320.23271155" i="930.033" sn="10.3939" a="22.8905" fwhm="0.0188852" res="16956.8" algo="Sum"/><pk mz="320.26359720" i="1423.16" sn="15.9016" a="27.1391" fwhm="0.0185638" res="17252.1" algo="Sum"/><pk mz="320.30008739" i="1531.91" sn="17.1153" a="28.3028" fwhm="0.0172636" res="18553.5" algo="Sum"/><pk mz="321.13061345" i="809.151" sn="8.97603" a="20.2219" fwhm="0.0232117" res="13834.9" algo="Sum"/><pk mz="321.17738159" i="848.756" sn="9.41587" a="28.504" fwhm="0.0358831" res="8950.65" algo="Sum"/><pk mz="321.21740989" i="1593.86" sn="17.6817" a="32.2953" fwhm="0.0241028" res="13327" algo="Sum"/><pk mz="321.23723762" i="2364.66" sn="26.2326" a="56.224" fwhm="0.0267544" res="12006.9" algo="Sum"/><pk mz="321.27609579" i="2191.1" sn="24.3072" a="41.9043" fwhm="0.0165351" res="19429.9" algo="Sum"/><pk mz="321.31438475" i="947.335" sn="10.5094" a="21.6819" fwhm="0.0202502" res="15867.2" algo="Sum"/><pk mz="322.81066889" i="1184.71" sn="12.9763" a="25.7975" fwhm="0.0174477" res="18501.6" algo="Sum"/><pk mz="323.19713326" i="2354.18" sn="25.7218" a="52.2382" fwhm="0.0197385" res="16373.9" algo="Sum"/><pk mz="323.22275541" i="1129.89" sn="12.3452" a="25.4485" fwhm="0.0319088" res="10129.6" algo="Sum"/><pk mz="323.25524978" i="1902.46" sn="20.7863" a="41.0209" fwhm="0.0229636" res="14076.8" algo="Sum"/><pk mz="323.29182312" i="1400.04" sn="15.2974" a="27.0564" fwhm="0.0180467" res="17914.1" algo="Sum"/><pk mz="324.80758397" i="1497.52" sn="16.1173" a="28.6937" fwhm="0.0178112" res="18236.2" algo="Sum"/><pk mz="324.85250776" i="1406.88" sn="15.1408" a="26.9994" fwhm="0.0160915" res="20187.8" algo="Sum"/><pk mz="325.17818900" i="2022.72" sn="21.7467" a="45.6921" fwhm="0.0241536" res="13462.9" algo="Sum"/><pk mz="325.21243383" i="9195.5" sn="98.863" a="184.824" fwhm="0.0183674" res="17706" algo="Sum"/><pk mz="325.34659828" i="862.494" sn="9.27231" a="17.5267" fwhm="0.0181422" res="17933.2" algo="Sum"/><pk mz="326.21595671" i="1958.71" sn="20.9618" a="40.2542" fwhm="0.0191899" res="16999.3" algo="Sum"/><pk mz="326.84955913" i="1371.63" sn="14.6158" a="26.7416" fwhm="0.0171212" res="19090.4" algo="Sum"/><pk mz="327.01440929" i="1742.45" sn="18.5554" a="33.3314" fwhm="0.0167024" res="19578.9" algo="Sum"/><pk mz="327.19596114" i="9826.12" sn="104.606" a="211.207" fwhm="0.0178979" res="18281.3" algo="Sum"/><pk mz="327.22817097" i="16317.1" sn="173.633" a="327.986" fwhm="0.0178216" res="18361.4" algo="Sum"/><pk mz="328.19960822" i="1945.6" sn="20.5679" a="40.7203" fwhm="0.0183218" res="17913.1" algo="Sum"/><pk mz="328.23197555" i="3687.5" sn="38.9463" a="85.5942" fwhm="0.0193861" res="16931.3" algo="Sum"/><pk mz="328.75563951" i="794.989" sn="8.35227" a="14.7945" fwhm="0.0163855" res="20063.8" algo="Sum"/><pk mz="329.17561857" i="1919.97" sn="20.113" a="43.5963" fwhm="0.0250481" res="13141.7" algo="Sum"/><pk mz="329.21213762" i="9947.25" sn="104.098" a="211.321" fwhm="0.0189783" res="17346.8" algo="Sum"/><pk mz="329.24337089" i="6670.33" sn="69.7413" a="129.981" fwhm="0.0189898" res="17337.9" algo="Sum"/><pk mz="330.21566583" i="2141.59" sn="22.227" a="45.9099" fwhm="0.019785" res="16690.2" algo="Sum"/><pk mz="330.24682260" i="1554.63" sn="16.1351" a="36.8147" fwhm="0.0225935" res="14616.9" algo="Sum"/><pk mz="330.75320421" i="1338.8" sn="13.8515" a="24.3676" fwhm="0.0159634" res="20719.4" algo="Sum"/><pk mz="331.04748129" i="45180.4" sn="464.173" a="974.975" fwhm="0.0199551" res="16589.6" algo="Sum"/><pk mz="331.18739385" i="37078.8" sn="380.453" a="704.522" fwhm="0.0175402" res="18881.6" algo="Sum"/><pk mz="331.26046880" i="3990.35" sn="40.9598" a="80.6618" fwhm="0.0185676" res="17840.8" algo="Sum"/><pk mz="331.29651219" i="1053.57" sn="10.8144" a="21.8586" fwhm="0.0191207" res="17326.6" algo="Sum"/><pk mz="332.05093527" i="5477.64" sn="55.8452" a="124.747" fwhm="0.0211814" res="15676.5" algo="Sum"/><pk mz="332.08516613" i="1242.48" sn="12.6672" a="25.0714" fwhm="0.0218281" res="15213.7" algo="Sum"/><pk mz="332.19069959" i="7312.88" sn="74.5346" a="147.426" fwhm="0.0183719" res="18081.4" algo="Sum"/><pk mz="332.26299131" i="983.434" sn="10.0245" a="19.898" fwhm="0.0218946" res="15175.6" algo="Sum"/><pk mz="332.29290531" i="2168.41" sn="22.1053" a="48.9329" fwhm="0.0198094" res="16774.5" algo="Sum"/><pk mz="332.75009681" i="874.667" sn="8.88172" a="18.2894" fwhm="0.0179675" res="18519.6" algo="Sum"/><pk mz="332.83936729" i="1795.55" sn="18.1746" a="37.1044" fwhm="0.0179025" res="18591.8" algo="Sum"/><pk mz="332.95594641" i="851.846" sn="8.6069" a="25.768" fwhm="0.0268948" res="12379.9" algo="Sum"/><pk mz="333.05131744" i="2449.82" sn="24.7523" a="55.9301" fwhm="0.0203504" res="16365.8" algo="Sum"/><pk mz="333.16673543" i="1861.09" sn="18.8013" a="50.6257" fwhm="0.0253455" res="13145" algo="Sum"/><pk mz="333.19581110" i="1449.54" sn="14.6413" a="44.4258" fwhm="0.036357" res="9164.56" algo="Sum"/><pk mz="333.24059490" i="1098.69" sn="11.0948" a="22.6065" fwhm="0.0224832" res="14821.7" algo="Sum"/><pk mz="333.27600456" i="4114.49" sn="41.5494" a="87.9783" fwhm="0.0184549" res="18059" algo="Sum"/><pk mz="333.31216674" i="4305.01" sn="43.4776" a="85.0873" fwhm="0.0178747" res="18647.2" algo="Sum"/><pk mz="334.27792401" i="1330.75" sn="13.3312" a="27.9544" fwhm="0.019908" res="16791.2" algo="Sum"/><pk mz="334.31362800" i="1338.65" sn="13.4104" a="29.5621" fwhm="0.0202171" res="16536.2" algo="Sum"/><pk mz="334.83672361" i="1682.99" sn="16.7655" a="32.0347" fwhm="0.0166862" res="20066.7" algo="Sum"/><pk mz="335.03711362" i="947.516" sn="9.43995" a="20.4922" fwhm="0.0171477" res="19538.3" algo="Sum"/><pk mz="335.12635979" i="801.879" sn="7.98738" a="19.9385" fwhm="0.0248988" res="13459.6" algo="Sum"/><pk mz="335.22139353" i="1077.32" sn="10.7312" a="25.721" fwhm="0.0264116" res="12692.2" algo="Sum"/><pk mz="335.25509627" i="1357.74" sn="13.5244" a="29.8698" fwhm="0.022332" res="15012.3" algo="Sum"/><pk mz="335.29160444" i="2115.47" sn="21.0717" a="46.1633" fwhm="0.0188475" res="17789.7" algo="Sum"/><pk mz="337.06152649" i="66910.7" sn="659.249" a="1223.36" fwhm="0.016187" res="20822.9" algo="Sum"/><pk mz="337.17632559" i="1090.88" sn="10.7472" a="27.6037" fwhm="0.02425" res="13904.2" algo="Sum"/><pk mz="337.21108345" i="1264.69" sn="12.4545" a="26.4675" fwhm="0.0247812" res="13607.6" algo="Sum"/><pk mz="337.23454861" i="1261.35" sn="12.4133" a="27.0663" fwhm="0.0276462" res="12198.2" algo="Sum"/><pk mz="337.27082993" i="2491.23" sn="24.4907" a="47.9952" fwhm="0.0178544" res="18890" algo="Sum"/><pk mz="337.30745835" i="4584.67" sn="45.0233" a="93.4403" fwhm="0.0184397" res="18292.4" algo="Sum"/><pk mz="338.06440028" i="7487.67" sn="73.2352" a="157.451" fwhm="0.0184375" res="18335.7" algo="Sum"/><pk mz="338.31075300" i="1044.44" sn="10.1535" a="17.6121" fwhm="0.019622" res="17241.4" algo="Sum"/><pk mz="338.34157113" i="13603.3" sn="132.23" a="269.107" fwhm="0.0176497" res="19169.8" algo="Sum"/><pk mz="338.78490265" i="1155.97" sn="11.2213" a="27.8366" fwhm="0.0167173" res="20265.6" algo="Sum"/><pk mz="339.03574486" i="1179.32" sn="11.426" a="27.5753" fwhm="0.0259428" res="13068.6" algo="Sum"/><pk mz="339.06617760" i="1533.65" sn="14.8465" a="37.6249" fwhm="0.0211751" res="16012.5" algo="Sum"/><pk mz="339.19235780" i="1787.08" sn="17.2518" a="38.0347" fwhm="0.0245709" res="13804.6" algo="Sum"/><pk mz="339.22886795" i="1636.73" sn="15.8004" a="43.0032" fwhm="0.0351315" res="9655.98" algo="Sum"/><pk mz="339.34534021" i="3438.14" sn="33.188" a="87.1784" fwhm="0.0220088" res="15418.6" algo="Sum"/><pk mz="340.25522162" i="890.134" sn="8.5338" a="21.6364" fwhm="0.0271206" res="12546" algo="Sum"/><pk mz="340.78197007" i="1479.86" sn="14.1593" a="31.1849" fwhm="0.0178215" res="19121.9" algo="Sum"/><pk mz="341.20774840" i="5122.79" sn="48.753" a="105.201" fwhm="0.0225137" res="15155.6" algo="Sum"/><pk mz="341.24471511" i="2481.07" sn="23.6087" a="68.4095" fwhm="0.0224574" res="15195.2" algo="Sum"/><pk mz="342.21121369" i="1103.94" sn="10.4252" a="23.115" fwhm="0.023647" res="14471.7" algo="Sum"/><pk mz="342.24608864" i="1801.69" sn="17.0144" a="36.2574" fwhm="0.0245065" res="13965.5" algo="Sum"/><pk mz="342.77872126" i="818.496" sn="7.69018" a="19.8298" fwhm="0.0218483" res="15689" algo="Sum"/><pk mz="342.86814070" i="2587.07" sn="24.3019" a="53.2922" fwhm="0.0173622" res="19748" algo="Sum"/><pk mz="342.98797321" i="826.882" sn="7.7644" a="16.8233" fwhm="0.0178013" res="19267.6" algo="Sum"/><pk mz="343.19145891" i="59539.4" sn="558.949" a="1168.42" fwhm="0.017529" res="19578.5" algo="Sum"/><pk mz="343.25860067" i="1309.84" sn="12.2944" a="32.5532" fwhm="0.0279383" res="12286.3" algo="Sum"/><pk mz="344.19450804" i="11135.6" sn="103.738" a="232.3" fwhm="0.0189398" res="18173.1" algo="Sum"/><pk mz="344.27820060" i="1005.51" sn="9.36679" a="23.1331" fwhm="0.0212005" res="16239.2" algo="Sum"/><pk mz="344.86542601" i="1588.79" sn="14.7203" a="33.5462" fwhm="0.0179497" res="19212.9" algo="Sum"/><pk mz="345.19958035" i="5917.89" sn="54.7824" a="219.298" fwhm="0.0373091" res="9252.42" algo="Sum"/><pk mz="345.23892628" i="4739.3" sn="43.8721" a="101.785" fwhm="0.019921" res="17330.4" algo="Sum"/><pk mz="345.31263315" i="1092.59" sn="10.1143" a="24.3072" fwhm="0.019446" res="17757.5" algo="Sum"/><pk mz="346.20470273" i="1254.55" sn="11.5629" a="34.0334" fwhm="0.0318541" res="10868.4" algo="Sum"/><pk mz="346.24288257" i="1153.32" sn="10.624" a="23.0403" fwhm="0.0192424" res="17993.8" algo="Sum"/><pk mz="347.16193167" i="8307.37" sn="76.0817" a="168.343" fwhm="0.024291" res="14291.8" algo="Sum"/><pk mz="347.22131580" i="2711.64" sn="24.7932" a="64.8952" fwhm="0.0246688" res="14075.3" algo="Sum"/><pk mz="347.25400793" i="1607.61" sn="14.684" a="33.9988" fwhm="0.0231025" res="15031" algo="Sum"/><pk mz="347.29134168" i="1061.28" sn="9.68268" a="20.0491" fwhm="0.0200828" res="17293" algo="Sum"/><pk mz="347.32790180" i="6111.87" sn="55.7014" a="120.485" fwhm="0.017641" res="19688.6" algo="Sum"/><pk mz="348.16503824" i="1909.34" sn="17.2832" a="37.1468" fwhm="0.0192576" res="18079.3" algo="Sum"/><pk mz="348.33159307" i="1405.83" sn="12.7148" a="29.4367" fwhm="0.01925" res="18095.2" algo="Sum"/><pk mz="348.81346318" i="1800.18" sn="16.2474" a="35.1904" fwhm="0.0181744" res="19192.5" algo="Sum"/><pk mz="349.05503760" i="5309.83" sn="47.7439" a="108.606" fwhm="0.0180975" res="19287.5" algo="Sum"/><pk mz="349.12156142" i="1083.11" sn="9.71848" a="23.8926" fwhm="0.0200157" res="17442.4" algo="Sum"/><pk mz="349.16173394" i="1212.26" sn="10.8672" a="26.9606" fwhm="0.0247164" res="14126.7" algo="Sum"/><pk mz="349.18154871" i="1117.85" sn="10.0186" a="28.3505" fwhm="0.0368504" res="9475.66" algo="Sum"/><pk mz="349.21139063" i="1072.96" sn="9.61634" a="22.3923" fwhm="0.028127" res="12415.5" algo="Sum"/><pk mz="349.27032201" i="1864.72" sn="16.7128" a="41.7182" fwhm="0.0197835" res="17654.7" algo="Sum"/><pk mz="349.30703774" i="834.627" sn="7.48105" a="17.9194" fwhm="0.0234644" res="14886.7" algo="Sum"/><pk mz="350.81065816" i="1745.56" sn="15.4843" a="34.7563" fwhm="0.0175058" res="20039.7" algo="Sum"/><pk mz="351.22850178" i="2705.82" sn="23.8887" a="66.7852" fwhm="0.0277909" res="12638.3" algo="Sum"/><pk mz="351.28641992" i="1384.25" sn="12.217" a="29.3435" fwhm="0.0216498" res="16225.9" algo="Sum"/><pk mz="351.32326254" i="1389" sn="12.2578" a="28.2349" fwhm="0.0189394" res="18549.9" algo="Sum"/><pk mz="352.89721529" i="3901.96" sn="33.9971" a="83.2187" fwhm="0.0179806" res="19626.6" algo="Sum"/><pk mz="353.03215297" i="30954.7" sn="269.755" a="706.773" fwhm="0.0207189" res="17039.2" algo="Sum"/><pk mz="353.24448873" i="1657.73" sn="14.4435" a="39.6042" fwhm="0.0286151" res="12344.7" algo="Sum"/><pk mz="353.26602828" i="1878.64" sn="16.3682" a="48.3224" fwhm="0.0277451" res="12732.5" algo="Sum"/><pk mz="353.37762557" i="796.405" sn="6.93682" a="16.008" fwhm="0.0178942" res="19748.2" algo="Sum"/><pk mz="354.03532382" i="3696.96" sn="32.0326" a="90.1302" fwhm="0.0217" res="16315" algo="Sum"/><pk mz="354.89447016" i="1396.22" sn="12.0704" a="33.6944" fwhm="0.0205463" res="17272.9" algo="Sum"/><pk mz="355.03412867" i="2367.7" sn="20.4554" a="56.6013" fwhm="0.0216668" res="16386.1" algo="Sum"/><pk mz="355.18825952" i="1248.9" sn="10.784" a="33.2891" fwhm="0.0346749" res="10243.4" algo="Sum"/><pk mz="355.22378241" i="1020.26" sn="8.80978" a="22.3912" fwhm="0.026137" res="13590.8" algo="Sum"/><pk mz="355.25955248" i="833.991" sn="7.20119" a="20.874" fwhm="0.0338125" res="10506.7" algo="Sum"/><pk mz="356.28050617" i="859.818" sn="7.40338" a="26.705" fwhm="0.0232837" res="15301.7" algo="Sum"/><pk mz="357.20596494" i="8495.78" sn="72.6222" a="173.483" fwhm="0.0194945" res="18323.4" algo="Sum"/><pk mz="357.23669045" i="1276.58" sn="10.9028" a="31.4174" fwhm="0.0273022" res="13084.5" algo="Sum"/><pk mz="358.20944929" i="1709.49" sn="14.5044" a="37.5146" fwhm="0.0200053" res="17905.7" algo="Sum"/><pk mz="358.30100213" i="978.132" sn="8.29509" a="32.6945" fwhm="0.0300813" res="11911.1" algo="Sum"/><pk mz="358.84243937" i="2192.77" sn="18.5414" a="43.3062" fwhm="0.0181098" res="19814.8" algo="Sum"/><pk mz="358.97954563" i="9363.69" sn="79.0328" a="193.264" fwhm="0.0181767" res="19749.4" algo="Sum"/><pk mz="359.04328539" i="42705.9" sn="359.774" a="864.767" fwhm="0.0180874" res="19850.5" algo="Sum"/><pk mz="359.16521215" i="10688.6" sn="90.0318" a="230.583" fwhm="0.0190518" res="18852.1" algo="Sum"/><pk mz="359.21781859" i="3550.96" sn="29.9102" a="104.349" fwhm="0.0253323" res="14180.2" algo="Sum"/><pk mz="359.32742793" i="939.214" sn="7.91142" a="23.4933" fwhm="0.0225678" res="15922.1" algo="Sum"/><pk mz="359.98218615" i="1334.56" sn="11.1774" a="35.4231" fwhm="0.021914" res="16427.1" algo="Sum"/><pk mz="360.04643058" i="5180.86" sn="43.3558" a="114.2" fwhm="0.0193618" res="18595.7" algo="Sum"/><pk mz="360.16857905" i="2057.17" sn="17.2077" a="47.8983" fwhm="0.0200827" res="17934.3" algo="Sum"/><pk mz="360.22158386" i="801.408" sn="6.7044" a="23.4261" fwhm="0.0256066" res="14067.5" algo="Sum"/><pk mz="360.32335854" i="33143.8" sn="277.336" a="670.744" fwhm="0.018267" res="19725.3" algo="Sum"/><pk mz="360.83986466" i="1595.37" sn="13.2731" a="36.0488" fwhm="0.0188256" res="19167.6" algo="Sum"/><pk mz="360.97722912" i="5955.84" sn="49.4916" a="125.198" fwhm="0.0188524" res="19147.5" algo="Sum"/><pk mz="361.01029672" i="2100.63" sn="17.4557" a="49.9513" fwhm="0.0282687" res="12770.6" algo="Sum"/><pk mz="361.04774867" i="1200.71" sn="9.97763" a="28.5542" fwhm="0.0263628" res="13695.4" algo="Sum"/><pk mz="361.18309909" i="2370" sn="19.6938" a="128.415" fwhm="0.0493443" res="7319.64" algo="Sum"/><pk mz="361.23751958" i="2629.95" sn="21.8539" a="66.3487" fwhm="0.026354" res="13707.1" algo="Sum"/><pk mz="361.27122694" i="888.386" sn="7.38196" a="19.5116" fwhm="0.0273696" res="13199.7" algo="Sum"/><pk mz="361.32852625" i="8618.02" sn="71.6336" a="272.047" fwhm="0.0301587" res="11980.9" algo="Sum"/><pk mz="361.97962012" i="966.615" sn="7.96354" a="23.0557" fwhm="0.0224637" res="16114" algo="Sum"/><pk mz="362.18942061" i="917.363" sn="7.55171" a="32.537" fwhm="0.0302894" res="11957.6" algo="Sum"/><pk mz="362.24091316" i="6289.57" sn="51.7465" a="146.044" fwhm="0.0194362" res="18637.4" algo="Sum"/><pk mz="362.34072151" i="1585.83" sn="13.0503" a="57.2777" fwhm="0.0327531" res="11062.8" algo="Sum"/><pk mz="362.92624009" i="3658.13" sn="29.8842" a="78.0157" fwhm="0.0195445" res="18569.3" algo="Sum"/><pk mz="362.97309419" i="1024.55" sn="8.37047" a="25.8542" fwhm="0.0220037" res="16496" algo="Sum"/><pk mz="363.15738165" i="1601.1" sn="13.0744" a="40.7148" fwhm="0.0302096" res="12021.2" algo="Sum"/><pk mz="363.17888632" i="1012.53" sn="8.26748" a="24.5182" fwhm="0.0324134" res="11204.6" algo="Sum"/><pk mz="363.24506112" i="1958.91" sn="15.9948" a="60.5109" fwhm="0.0278736" res="13031.9" algo="Sum"/><pk mz="363.32317453" i="1304.58" sn="10.6521" a="30.6514" fwhm="0.0202892" res="17907.2" algo="Sum"/><pk mz="363.35802927" i="804.695" sn="6.57012" a="19.393" fwhm="0.0266694" res="13624.5" algo="Sum"/><pk mz="365.10434044" i="844.272" sn="6.79126" a="19.4101" fwhm="0.0204001" res="17897.2" algo="Sum"/><pk mz="365.13886904" i="1059.17" sn="8.51988" a="22.157" fwhm="0.0268328" res="13607.9" algo="Sum"/><pk mz="365.15336579" i="853.896" sn="6.86868" a="14.2018" fwhm="0.0175794" res="20771.7" algo="Sum"/><pk mz="365.24522006" i="1687.52" sn="13.5748" a="37.942" fwhm="0.0264964" res="13784.7" algo="Sum"/><pk mz="365.26405013" i="1414.57" sn="11.375" a="32.2761" fwhm="0.0277979" res="13140" algo="Sum"/><pk mz="365.30242532" i="1276.75" sn="10.2598" a="24.8943" fwhm="0.0214842" res="17003.3" algo="Sum"/><pk mz="365.33859808" i="2648.11" sn="21.2719" a="58.0695" fwhm="0.019786" res="18464.5" algo="Sum"/><pk mz="366.78430041" i="809.594" sn="6.43729" a="17.2218" fwhm="0.0181196" res="20242.4" algo="Sum"/><pk mz="367.12092746" i="4617.22" sn="36.7104" a="97.521" fwhm="0.0194396" res="18885.2" algo="Sum"/><pk mz="368.27960525" i="1207.89" sn="9.52061" a="30.8741" fwhm="0.0226986" res="16224.8" algo="Sum"/><pk mz="368.87141744" i="2836.51" sn="22.3011" a="58.4058" fwhm="0.0185307" res="19906" algo="Sum"/><pk mz="369.00326558" i="3620.4" sn="28.3986" a="89.0723" fwhm="0.0228178" res="16171.7" algo="Sum"/><pk mz="369.22859169" i="4838.46" sn="37.8215" a="133.418" fwhm="0.0253098" res="14588.4" algo="Sum"/><pk mz="369.35116983" i="32028.1" sn="250.393" a="680.845" fwhm="0.0189798" res="19460.2" algo="Sum"/><pk mz="370.23287968" i="1262.14" sn="9.80885" a="37.0303" fwhm="0.0252007" res="14691.3" algo="Sum"/><pk mz="370.29506627" i="1412.86" sn="10.9802" a="33.8828" fwhm="0.0201054" res="18417.7" algo="Sum"/><pk mz="370.35461008" i="9639.26" sn="74.9123" a="207.371" fwhm="0.019121" res="19369" algo="Sum"/><pk mz="370.86934520" i="1162.17" sn="8.98712" a="27.8388" fwhm="0.0197598" res="18768.9" algo="Sum"/><pk mz="371.03710352" i="2659.69" sn="20.5266" a="58.8417" fwhm="0.0190955" res="19430.6" algo="Sum"/><pk mz="371.22335231" i="1128.77" sn="8.71024" a="42.8906" fwhm="0.0401227" res="9252.21" algo="Sum"/><pk mz="371.35798690" i="1374.68" sn="10.598" a="31.8866" fwhm="0.0209499" res="17726" algo="Sum"/><pk mz="372.73747001" i="1075.02" sn="8.19001" a="24.5058" fwhm="0.0200017" res="18635.3" algo="Sum"/><pk mz="373.18110889" i="2220.36" sn="16.8598" a="55.9877" fwhm="0.0271489" res="13745.7" algo="Sum"/><pk mz="373.23391820" i="930.62" sn="7.06647" a="27.4939" fwhm="0.0367374" res="10159.5" algo="Sum"/><pk mz="373.34354698" i="1055.61" sn="8.01525" a="24.9094" fwhm="0.0202389" res="18446.8" algo="Sum"/><pk mz="374.30291855" i="951.279" sn="7.17998" a="22.9346" fwhm="0.0216324" res="17302.9" algo="Sum"/><pk mz="374.73426038" i="778.997" sn="5.85955" a="20.2671" fwhm="0.0236902" res="15818.1" algo="Sum"/><pk mz="374.81615318" i="794.354" sn="5.97588" a="18.5521" fwhm="0.022219" res="16869.2" algo="Sum"/><pk mz="375.01514287" i="22241.4" sn="167.161" a="526.829" fwhm="0.021539" res="17410.9" algo="Sum"/><pk mz="375.19182406" i="1062.26" sn="7.98179" a="29.0496" fwhm="0.0329729" res="11378.8" algo="Sum"/><pk mz="375.21029284" i="849.252" sn="6.38011" a="20.1998" fwhm="0.0323581" res="11595.5" algo="Sum"/><pk mz="375.28622864" i="2141.74" sn="16.0896" a="53.0199" fwhm="0.0212111" res="17692.9" algo="Sum"/><pk mz="375.35921167" i="4994.65" sn="37.5219" a="108.053" fwhm="0.0196551" res="19097.3" algo="Sum"/><pk mz="376.01819390" i="2773.11" sn="20.799" a="70.8878" fwhm="0.0225005" res="16711.6" algo="Sum"/><pk mz="376.29663666" i="5023.77" sn="37.4959" a="136.807" fwhm="0.0219324" res="17157.1" algo="Sum"/><pk mz="376.36193321" i="1371.94" sn="10.2199" a="30.4549" fwhm="0.0196824" res="19121.7" algo="Sum"/><pk mz="376.98698678" i="783.427" sn="5.82138" a="20.7069" fwhm="0.0300301" res="12553.7" algo="Sum"/><pk mz="377.01584794" i="1830.01" sn="13.5982" a="48.6972" fwhm="0.02366" res="15934.8" algo="Sum"/><pk mz="377.23529903" i="1619.56" sn="11.9919" a="41.9012" fwhm="0.0280294" res="13458.6" algo="Sum"/><pk mz="377.26562859" i="2007.34" sn="14.8607" a="42.8045" fwhm="0.023068" res="16354.5" algo="Sum"/><pk mz="377.30157632" i="1910.76" sn="14.1449" a="55.0119" fwhm="0.0261578" res="14424" algo="Sum"/><pk mz="378.21654613" i="1104.31" sn="8.11682" a="26.3258" fwhm="0.0240156" res="15748.8" algo="Sum"/><pk mz="378.90013576" i="2322.73" sn="17.0122" a="52.7216" fwhm="0.0213074" res="17782.6" algo="Sum"/><pk mz="379.28158227" i="2122.07" sn="15.4778" a="55.2162" fwhm="0.0231243" res="16401.9" algo="Sum"/><pk mz="379.31733889" i="1396.03" sn="10.182" a="31.3418" fwhm="0.0264216" res="14356.3" algo="Sum"/><pk mz="379.35428112" i="1172.22" sn="8.55022" a="26.5083" fwhm="0.0223534" res="16970.8" algo="Sum"/><pk mz="380.76846625" i="1060.48" sn="7.6733" a="28.3142" fwhm="0.0222185" res="17137.4" algo="Sum"/><pk mz="381.02505061" i="23022.9" sn="166.148" a="504.874" fwhm="0.019498" res="19541.7" algo="Sum"/><pk mz="381.20601487" i="1562.87" sn="11.2789" a="44.9394" fwhm="0.0264351" res="14420.4" algo="Sum"/><pk mz="381.29563061" i="1242.72" sn="8.96969" a="48.071" fwhm="0.0366166" res="10413.2" algo="Sum"/><pk mz="382.02818992" i="2773.88" sn="19.8919" a="65.3342" fwhm="0.0205703" res="18571.9" algo="Sum"/><pk mz="382.76585374" i="1685.1" sn="12.0171" a="39.6913" fwhm="0.0206274" res="18556.2" algo="Sum"/><pk mz="383.11583060" i="84792.3" sn="604.259" a="1713.02" fwhm="0.0180467" res="21229.2" algo="Sum"/><pk mz="383.22236477" i="74662.6" sn="532.061" a="1565.04" fwhm="0.018468" res="20750.6" algo="Sum"/><pk mz="384.11919525" i="11969.2" sn="84.8141" a="267.837" fwhm="0.0195281" res="19670.1" algo="Sum"/><pk mz="384.22530677" i="16339.6" sn="115.779" a="374.344" fwhm="0.0199101" res="19298" algo="Sum"/><pk mz="384.76344332" i="1169.34" sn="8.24924" a="28.499" fwhm="0.0218888" res="17578.1" algo="Sum"/><pk mz="384.84528985" i="949.47" sn="6.69783" a="22.7944" fwhm="0.0211456" res="18199.8" algo="Sum"/><pk mz="385.12074278" i="2957.09" sn="20.8542" a="73.8393" fwhm="0.0213989" res="17997.3" algo="Sum"/><pk mz="385.22300952" i="5358.6" sn="37.79" a="211.526" fwhm="0.0280523" res="13732.3" algo="Sum"/><pk mz="386.22426466" i="1001.41" sn="7.04452" a="33.4328" fwhm="0.0303101" res="12742.4" algo="Sum"/><pk mz="387.35871830" i="908.986" sn="6.33989" a="21.5467" fwhm="0.0216438" res="17897" algo="Sum"/><pk mz="388.35572109" i="901.452" sn="6.24556" a="21.8674" fwhm="0.0220907" res="17580.1" algo="Sum"/><pk mz="388.71164212" i="1117.45" sn="7.72599" a="26.018" fwhm="0.0212763" res="18269.7" algo="Sum"/><pk mz="389.37482478" i="4231.86" sn="29.0804" a="95.2601" fwhm="0.0198517" res="19614.2" algo="Sum"/><pk mz="389.97339079" i="1231.45" sn="8.42014" a="28.0843" fwhm="0.0215162" res="18124.6" algo="Sum"/><pk mz="390.37751956" i="1194.92" sn="8.16695" a="29.0343" fwhm="0.0210823" res="18516.8" algo="Sum"/><pk mz="390.70912032" i="959.747" sn="6.55337" a="23.4202" fwhm="0.0207013" res="18873.6" algo="Sum"/><pk mz="390.79779351" i="1918.99" sn="13.0715" a="46.5284" fwhm="0.0214042" res="18258" algo="Sum"/><pk mz="390.98686789" i="4118.75" sn="27.9246" a="108.236" fwhm="0.0233022" res="16778.9" algo="Sum"/><pk mz="391.27989133" i="2414.35" sn="16.3628" a="62.8645" fwhm="0.0260283" res="15032.9" algo="Sum"/><pk mz="391.35354998" i="1646.05" sn="11.1466" a="39.4895" fwhm="0.0213133" res="18361.9" algo="Sum"/><pk mz="391.38959505" i="1062.63" sn="7.1944" a="25.525" fwhm="0.0228937" res="17096" algo="Sum"/><pk mz="392.28554763" i="1136.9" sn="7.6491" a="37.0361" fwhm="0.0314971" res="12454.7" algo="Sum"/><pk mz="392.79455621" i="2322.38" sn="15.5422" a="59.4034" fwhm="0.021993" res="17860" algo="Sum"/><pk mz="393.20800104" i="1232.3" sn="8.22426" a="37.521" fwhm="0.033763" res="11646.1" algo="Sum"/><pk mz="393.23874945" i="807.453" sn="5.38908" a="19.2385" fwhm="0.0264247" res="14881.5" algo="Sum"/><pk mz="393.29713828" i="41413.8" sn="276.357" a="893.779" fwhm="0.0194826" res="20187.1" algo="Sum"/><pk mz="393.36928691" i="2062.13" sn="13.7595" a="50.8127" fwhm="0.0236053" res="16664.4" algo="Sum"/><pk mz="394.30048867" i="10130.8" sn="67.2182" a="232.366" fwhm="0.0206388" res="19104.8" algo="Sum"/><pk mz="394.34553255" i="3897.28" sn="25.8584" a="91.5361" fwhm="0.0226093" res="17441.7" algo="Sum"/><pk mz="394.79300060" i="1208.04" sn="7.99058" a="34.8197" fwhm="0.0243498" res="16213.4" algo="Sum"/><pk mz="395.21408359" i="853.464" sn="5.63503" a="27.2145" fwhm="0.0296795" res="13316" algo="Sum"/><pk mz="395.25409965" i="821.012" sn="5.4205" a="22.3929" fwhm="0.0396356" res="9972.19" algo="Sum"/><pk mz="395.30290669" i="2117.89" sn="13.9828" a="65.9239" fwhm="0.0264189" res="14962.9" algo="Sum"/><pk mz="395.34931312" i="1327.99" sn="8.7648" a="36.9016" fwhm="0.0233266" res="16948.5" algo="Sum"/><pk mz="396.74277740" i="1183.15" sn="7.74659" a="30.7206" fwhm="0.0222637" res="17820.1" algo="Sum"/><pk mz="396.99753133" i="13989.2" sn="91.5667" a="337.199" fwhm="0.0220244" res="18025.4" algo="Sum"/><pk mz="397.23730759" i="2421.2" sn="15.8117" a="67.0482" fwhm="0.0255831" res="15527.3" algo="Sum"/><pk mz="398.00096779" i="1661.04" sn="10.8221" a="45.6524" fwhm="0.0231093" res="17222.5" algo="Sum"/><pk mz="398.74137375" i="1952.92" sn="12.6599" a="37.304" fwhm="0.0234013" res="17039.3" algo="Sum"/><pk mz="398.75855062" i="1759.23" sn="11.4042" a="45.8583" fwhm="0.0258643" res="15417.3" algo="Sum"/><pk mz="398.99785204" i="1221.32" sn="7.90737" a="35.52" fwhm="0.0241883" res="16495.5" algo="Sum"/><pk mz="399.08940680" i="13879.9" sn="89.7906" a="315.655" fwhm="0.0200718" res="19883.1" algo="Sum"/><pk mz="399.19851804" i="20579.8" sn="133.078" a="423.322" fwhm="0.0242838" res="16438.9" algo="Sum"/><pk mz="399.21275906" i="20305.9" sn="131.307" a="435.031" fwhm="0.0243729" res="16379.4" algo="Sum"/><pk mz="399.25840112" i="1382.72" sn="8.94132" a="50.2349" fwhm="0.0400546" res="9967.85" algo="Sum"/><pk mz="399.77343982" i="914.091" sn="5.90036" a="26.1621" fwhm="0.0248832" res="16066" algo="Sum"/><pk mz="400.09314307" i="1979.62" sn="12.7443" a="50.1124" fwhm="0.0214005" res="18695.5" algo="Sum"/><pk mz="400.20209907" i="4561.08" sn="29.3675" a="89.3096" fwhm="0.0225249" res="17767.1" algo="Sum"/><pk mz="400.21643670" i="4577.82" sn="29.4775" a="111.803" fwhm="0.0271914" res="14718.5" algo="Sum"/><pk mz="400.34162747" i="1239.62" sn="7.98439" a="35.3628" fwhm="0.0227735" res="17579.3" algo="Sum"/><pk mz="400.73786637" i="1225.54" sn="7.88026" a="31.9943" fwhm="0.0237638" res="16863.4" algo="Sum"/><pk mz="400.82630508" i="2385.4" sn="15.3117" a="63.3316" fwhm="0.0220891" res="18145.9" algo="Sum"/><pk mz="401.08956595" i="1539.3" sn="9.86045" a="38.3754" fwhm="0.0215933" res="18574.7" algo="Sum"/><pk mz="401.19671329" i="2981.35" sn="19.1002" a="90.5987" fwhm="0.0359107" res="11172.1" algo="Sum"/><pk mz="401.37500497" i="1003.66" sn="6.43197" a="22.4407" fwhm="0.0210657" res="19053.5" algo="Sum"/><pk mz="401.77144958" i="789.589" sn="5.04306" a="23.033" fwhm="0.0229614" res="17497.7" algo="Sum"/><pk mz="402.35722515" i="1065.37" sn="6.7757" a="31.166" fwhm="0.0267444" res="15044.5" algo="Sum"/><pk mz="402.77486621" i="804.573" sn="5.0903" a="21.8669" fwhm="0.0255601" res="15757.9" algo="Sum"/><pk mz="402.82376277" i="2293.23" sn="14.5068" a="55.3435" fwhm="0.0208403" res="19329.1" algo="Sum"/><pk mz="403.00714926" i="7238.04" sn="45.7597" a="171.751" fwhm="0.0207563" res="19416.1" algo="Sum"/><pk mz="403.39039838" i="4138.04" sn="26.1576" a="94.1269" fwhm="0.0206131" res="19569.6" algo="Sum"/><pk mz="404.01013484" i="891.496" sn="5.59957" a="25.5294" fwhm="0.023351" res="17301.6" algo="Sum"/><pk mz="404.39421729" i="1251.45" sn="7.84108" a="30.3955" fwhm="0.020331" res="19890.5" algo="Sum"/><pk mz="404.82304990" i="907.589" sn="5.67133" a="30.0066" fwhm="0.0317176" res="12763.3" algo="Sum"/><pk mz="405.27039671" i="822.419" sn="5.13224" a="43.3584" fwhm="0.0525429" res="7713.13" algo="Sum"/><pk mz="406.25459657" i="843.162" sn="5.23549" a="25.9486" fwhm="0.0290103" res="14003.8" algo="Sum"/><pk mz="406.77173120" i="1937.14" sn="11.9727" a="49.2421" fwhm="0.0222476" res="18283.9" algo="Sum"/><pk mz="406.95400964" i="884.029" sn="5.46357" a="25.0076" fwhm="0.0235072" res="17311.9" algo="Sum"/><pk mz="407.25604853" i="893.922" sn="5.50857" a="25.2257" fwhm="0.0368448" res="11053.3" algo="Sum"/><pk mz="407.28587805" i="810.004" sn="4.98849" a="18.7157" fwhm="0.0320286" res="12716.3" algo="Sum"/><pk mz="407.34831355" i="976.422" sn="6.00491" a="25.9598" fwhm="0.0291485" res="13974.9" algo="Sum"/><pk mz="407.38595502" i="1090.48" sn="6.70468" a="24.4091" fwhm="0.0215366" res="18916" algo="Sum"/><pk mz="408.76949561" i="2818.16" sn="17.1894" a="72.277" fwhm="0.0222775" res="18349" algo="Sum"/><pk mz="409.27094393" i="10787.8" sn="65.5734" a="288.998" fwhm="0.0216221" res="18928.3" algo="Sum"/><pk mz="409.34311609" i="3689.33" sn="22.4325" a="109.377" fwhm="0.0246502" res="16606.1" algo="Sum"/><pk mz="410.27407777" i="2718.96" sn="16.4667" a="75.5134" fwhm="0.0227373" res="18044.1" algo="Sum"/><pk mz="410.34711206" i="1094.57" sn="6.62951" a="33.1094" fwhm="0.0261156" res="15712.7" algo="Sum"/><pk mz="410.76427061" i="2316.12" sn="14.0168" a="57.8947" fwhm="0.0211177" res="19451.2" algo="Sum"/><pk mz="410.85526107" i="2560.43" sn="15.4897" a="66.2007" fwhm="0.0218275" res="18822.9" algo="Sum"/><pk mz="411.25931505" i="2690.35" sn="16.2132" a="107.02" fwhm="0.0355939" res="11554.2" algo="Sum"/><pk mz="412.77609791" i="1014.77" sn="6.06375" a="39.6523" fwhm="0.0300843" res="13720.7" algo="Sum"/><pk mz="412.85268107" i="1727.71" sn="10.3134" a="43.6654" fwhm="0.0221929" res="18602.9" algo="Sum"/><pk mz="412.96993035" i="3265.94" sn="19.4937" a="90.6782" fwhm="0.0251946" res="16391.2" algo="Sum"/><pk mz="413.17856316" i="2075.04" sn="12.364" a="51.8849" fwhm="0.0228086" res="18115" algo="Sum"/><pk mz="413.23205116" i="1251.53" sn="7.45424" a="22.2056" fwhm="0.022302" res="18528.9" algo="Sum"/><pk mz="413.26573290" i="8786.69" sn="52.3354" a="230.924" fwhm="0.0227798" res="18141.8" algo="Sum"/><pk mz="413.77238634" i="930.677" sn="5.53346" a="22.0796" fwhm="0.0269869" res="15332.3" algo="Sum"/><pk mz="414.26964170" i="2723.21" sn="16.1753" a="75.4716" fwhm="0.0233394" res="17749.8" algo="Sum"/><pk mz="414.71418079" i="1019.71" sn="6.03808" a="29.594" fwhm="0.0239426" res="17321.2" algo="Sum"/><pk mz="415.19312670" i="17461.1" sn="103.336" a="466.788" fwhm="0.0228559" res="18165.7" algo="Sum"/><pk mz="415.27527772" i="1024.55" sn="6.0631" a="47.8482" fwhm="0.0388586" res="10686.8" algo="Sum"/><pk mz="416.19638714" i="3985.02" sn="23.4695" a="104.59" fwhm="0.0235196" res="17695.7" algo="Sum"/><pk mz="416.71098601" i="789.98" sn="4.63057" a="21.8093" fwhm="0.021391" res="19480.7" algo="Sum"/><pk mz="416.79997787" i="2430.35" sn="14.2462" a="73.4901" fwhm="0.0229752" res="18141.3" algo="Sum"/><pk mz="417.00139389" i="5686.39" sn="33.3055" a="148.606" fwhm="0.0214194" res="19468.4" algo="Sum"/><pk mz="417.19090377" i="2316" sn="13.5566" a="69.9435" fwhm="0.0273931" res="15229.8" algo="Sum"/><pk mz="417.40588072" i="3566.68" sn="20.841" a="91.014" fwhm="0.0220034" res="18970.1" algo="Sum"/><pk mz="418.00409870" i="799.056" sn="4.65969" a="22.3369" fwhm="0.0242525" res="17235.5" algo="Sum"/><pk mz="418.40984871" i="1124.39" sn="6.53647" a="27.2621" fwhm="0.022401" res="18678.2" algo="Sum"/><pk mz="418.79772963" i="2396.46" sn="13.9025" a="60.0594" fwhm="0.0214556" res="19519.3" algo="Sum"/><pk mz="418.98364514" i="3813.8" sn="22.1256" a="147.242" fwhm="0.0356506" res="11752.5" algo="Sum"/><pk mz="419.38508713" i="1299.84" sn="7.52934" a="34.0592" fwhm="0.025752" res="16285.5" algo="Sum"/><pk mz="419.42071009" i="1091.19" sn="6.32049" a="27.8159" fwhm="0.0249485" res="16811.4" algo="Sum"/><pk mz="420.79435446" i="1058.71" sn="6.10091" a="36.0814" fwhm="0.0269868" res="15592.6" algo="Sum"/><pk mz="420.88392331" i="2739.09" sn="15.7766" a="64.4901" fwhm="0.0217436" res="19356.6" algo="Sum"/><pk mz="421.36336379" i="850.62" sn="4.8979" a="22.0966" fwhm="0.0263066" res="16017.4" algo="Sum"/><pk mz="421.40036133" i="1416.93" sn="8.15837" a="34.4933" fwhm="0.0220822" res="19083.2" algo="Sum"/><pk mz="422.74897999" i="1039.48" sn="5.93343" a="36.7857" fwhm="0.0339227" res="12462.1" algo="Sum"/><pk mz="422.88119797" i="1103.83" sn="6.29883" a="31.1748" fwhm="0.0245254" res="17242.6" algo="Sum"/><pk mz="424.34105119" i="1566.15" sn="8.85912" a="43.7026" fwhm="0.0246092" res="17243.2" algo="Sum"/><pk mz="424.74290808" i="1266.36" sn="7.14752" a="30.4388" fwhm="0.0231958" res="18311.2" algo="Sum"/><pk mz="424.77948974" i="898.847" sn="5.07296" a="31.4486" fwhm="0.036336" res="11690.3" algo="Sum"/><pk mz="425.28174021" i="856.956" sn="4.83038" a="28.058" fwhm="0.032879" res="12934.8" algo="Sum"/><pk mz="425.31706297" i="1480.94" sn="8.34757" a="41.5881" fwhm="0.0303207" res="14027.3" algo="Sum"/><pk mz="425.77305827" i="877.046" sn="4.9359" a="24.2466" fwhm="0.0270591" res="15734.9" algo="Sum"/><pk mz="426.35698113" i="1968" sn="11.0376" a="50.97" fwhm="0.0235532" res="18101.9" algo="Sum"/><pk mz="426.74098218" i="822.17" sn="4.6027" a="19.8574" fwhm="0.0223001" res="19136.3" algo="Sum"/><pk mz="426.78823814" i="829.916" sn="4.64607" a="24.7031" fwhm="0.0327285" res="13040.3" algo="Sum"/><pk mz="426.82897291" i="2299.33" sn="12.8722" a="57.0889" fwhm="0.0221092" res="19305.5" algo="Sum"/><pk mz="427.23057742" i="828.873" sn="4.63774" a="38.0781" fwhm="0.0479355" res="8912.62" algo="Sum"/><pk mz="427.35526388" i="1863.82" sn="10.409" a="53.7" fwhm="0.0245933" res="17376.9" algo="Sum"/><pk mz="428.36886959" i="1090.13" sn="6.0558" a="37.8145" fwhm="0.0309129" res="13857.3" algo="Sum"/><pk mz="428.82594920" i="1620.35" sn="8.9935" a="41.7866" fwhm="0.0231115" res="18554.6" algo="Sum"/><pk mz="429.21259859" i="1403.57" sn="7.75646" a="26.5715" fwhm="0.0205542" res="20882" algo="Sum"/><pk mz="429.23882698" i="3456.29" sn="19.0908" a="107.711" fwhm="0.0258234" res="16622.1" algo="Sum"/><pk mz="429.37225357" i="3966.03" sn="21.9139" a="98.489" fwhm="0.0222623" res="19286.9" algo="Sum"/><pk mz="429.40404665" i="908.391" sn="5.01986" a="17.3567" fwhm="0.0186817" res="22985.3" algo="Sum"/><pk mz="430.24278685" i="945.694" sn="5.20001" a="29.909" fwhm="0.0267471" res="16085.6" algo="Sum"/><pk mz="430.37952106" i="4811.87" sn="26.4588" a="131.489" fwhm="0.0228058" res="18871.5" algo="Sum"/><pk mz="430.69421850" i="845.131" sn="4.64443" a="26.1576" fwhm="0.0253049" res="17020.2" algo="Sum"/><pk mz="430.91298653" i="2508.2" sn="13.7764" a="62.7609" fwhm="0.0216823" res="19873.9" algo="Sum"/><pk mz="431.16952257" i="3373.55" sn="18.4956" a="117.155" fwhm="0.0286828" res="15032.4" algo="Sum"/><pk mz="431.38490756" i="2113.33" sn="11.5911" a="56.9474" fwhm="0.0256794" res="16798.9" algo="Sum"/><pk mz="431.42168916" i="3082.54" sn="16.9037" a="80.3098" fwhm="0.0243578" res="17711.8" algo="Sum"/><pk mz="432.17297772" i="792.364" sn="4.332" a="29.3183" fwhm="0.0298036" res="14500.7" algo="Sum"/><pk mz="432.42444650" i="945.189" sn="5.16817" a="26.7232" fwhm="0.0245815" res="17591.5" algo="Sum"/><pk mz="432.69179484" i="826.044" sn="4.51427" a="22.3207" fwhm="0.0238411" res="18149" algo="Sum"/><pk mz="432.77479471" i="1103.49" sn="6.02767" a="31.3231" fwhm="0.0255761" res="16921.1" algo="Sum"/><pk mz="432.97323077" i="3474.44" sn="18.9294" a="95.3594" fwhm="0.0249694" res="17340.1" algo="Sum"/><pk mz="433.37280373" i="827.822" sn="4.50222" a="30.7062" fwhm="0.0393874" res="11002.8" algo="Sum"/><pk mz="434.77192958" i="1114.84" sn="6.0392" a="31.762" fwhm="0.0238602" res="18221.6" algo="Sum"/><pk mz="434.96648983" i="1713.34" sn="9.28431" a="68.2837" fwhm="0.0351373" res="12379.1" algo="Sum"/><pk mz="435.41536279" i="873.648" sn="4.72544" a="21.9309" fwhm="0.0224213" res="19419.7" algo="Sum"/><pk mz="436.85782329" i="1970.78" sn="10.6153" a="52.9031" fwhm="0.0249577" res="17504" algo="Sum"/><pk mz="437.23406351" i="923.084" sn="4.96508" a="31.8129" fwhm="0.0341366" res="12808.4" algo="Sum"/><pk mz="438.85574969" i="1019.72" sn="5.43949" a="31.1501" fwhm="0.0253799" res="17291.5" algo="Sum"/><pk mz="438.98309941" i="10587.5" sn="56.47" a="268.925" fwhm="0.0232265" res="18900.1" algo="Sum"/><pk mz="439.98449183" i="1510.94" sn="8.02735" a="45.0376" fwhm="0.0263023" res="16728" algo="Sum"/><pk mz="440.72215129" i="980.364" sn="5.17354" a="29.1731" fwhm="0.0260728" res="16903.5" algo="Sum"/><pk mz="440.98007300" i="3920.7" sn="20.6756" a="110.802" fwhm="0.0237947" res="18532.7" algo="Sum"/><pk mz="441.29627011" i="1760.44" sn="9.2642" a="67.7377" fwhm="0.0274852" res="16055.8" algo="Sum"/><pk mz="442.72053926" i="790.255" sn="4.13198" a="21.7186" fwhm="0.0236808" res="18695.3" algo="Sum"/><pk mz="442.80256106" i="883.326" sn="4.618" a="24.4716" fwhm="0.0251603" res="17599.2" algo="Sum"/><pk mz="445.36638152" i="954.659" sn="4.94188" a="28.5063" fwhm="0.0286" res="15572.3" algo="Sum"/><pk mz="445.43681884" i="3071.4" sn="15.8994" a="82.3479" fwhm="0.0233882" res="19045.4" algo="Sum"/><pk mz="446.44072072" i="1026.4" sn="5.28555" a="26.1249" fwhm="0.0234476" res="19039.9" algo="Sum"/><pk mz="446.67019966" i="836.655" sn="4.30355" a="21.0617" fwhm="0.0227864" res="19602.5" algo="Sum"/><pk mz="446.88649558" i="1643.56" sn="8.45366" a="51.4229" fwhm="0.0239161" res="18685.6" algo="Sum"/><pk mz="447.41482625" i="851.275" sn="4.37557" a="25.6441" fwhm="0.0352387" res="12696.7" algo="Sum"/><pk mz="447.45172884" i="1128.38" sn="5.79608" a="30.0971" fwhm="0.025651" res="17443.8" algo="Sum"/><pk mz="448.66601879" i="782.494" sn="4.00147" a="20.8929" fwhm="0.0245279" res="18292.1" algo="Sum"/><pk mz="448.75491668" i="854.56" sn="4.3701" a="29.4613" fwhm="0.0267611" res="16768.9" algo="Sum"/><pk mz="448.94572067" i="987.032" sn="5.04677" a="31.5373" fwhm="0.027561" res="16289.2" algo="Sum"/><pk mz="449.43174846" i="1048.54" sn="5.35354" a="26.1809" fwhm="0.02386" res="18836.2" algo="Sum"/><pk mz="450.75180304" i="1260.27" sn="6.43081" a="34.8955" fwhm="0.0238869" res="18870.2" algo="Sum"/><pk mz="452.36193359" i="928.801" sn="4.72232" a="29.0014" fwhm="0.027586" res="16398.2" algo="Sum"/><pk mz="452.74951615" i="796.264" sn="4.04731" a="23.8997" fwhm="0.0283623" res="15963.1" algo="Sum"/><pk mz="452.83223736" i="796.167" sn="4.04671" a="20.641" fwhm="0.0279023" res="16229.2" algo="Sum"/><pk mz="453.36749711" i="995.964" sn="5.05002" a="37.4183" fwhm="0.0357806" res="12670.8" algo="Sum"/><pk mz="454.95536340" i="8340.54" sn="42.242" a="228.444" fwhm="0.0244166" res="18633" algo="Sum"/><pk mz="455.95772907" i="1104.38" sn="5.57492" a="37.2132" fwhm="0.027275" res="16717.1" algo="Sum"/><pk mz="456.69872059" i="1025.25" sn="5.16124" a="28.2783" fwhm="0.0248277" res="18394.7" algo="Sum"/><pk mz="456.95274843" i="3445.04" sn="17.3477" a="99.3908" fwhm="0.0255605" res="17877.3" algo="Sum"/><pk mz="457.27200881" i="869.662" sn="4.37738" a="29.7193" fwhm="0.0374411" res="12213.1" algo="Sum"/><pk mz="457.95847735" i="936.982" sn="4.71169" a="30.2518" fwhm="0.0253584" res="18059.4" algo="Sum"/><pk mz="458.69685184" i="828.497" sn="4.14599" a="24.4061" fwhm="0.0260044" res="17639.2" algo="Sum"/><pk mz="458.78397415" i="1120.02" sn="5.60425" a="36.9648" fwhm="0.0268987" res="17056" algo="Sum"/><pk mz="459.45251559" i="2631.28" sn="13.1304" a="72.0183" fwhm="0.0237646" res="19333.5" algo="Sum"/><pk mz="460.45577960" i="942.564" sn="4.68254" a="25.4705" fwhm="0.0233594" res="19711.8" algo="Sum"/><pk mz="460.78151358" i="1300.74" sn="6.44583" a="36.0124" fwhm="0.0243779" res="18901.6" algo="Sum"/><pk mz="460.96481805" i="5173.45" sn="25.6188" a="140.999" fwhm="0.0229531" res="20082.9" algo="Sum"/><pk mz="461.33481242" i="980.827" sn="4.85358" a="42.2984" fwhm="0.0373176" res="12362.4" algo="Sum"/><pk mz="461.96698066" i="797.554" sn="3.93763" a="23.4399" fwhm="0.0257448" res="17944.1" algo="Sum"/><pk mz="462.96269153" i="1801.58" sn="8.85807" a="58.0589" fwhm="0.0257393" res="17986.6" algo="Sum"/><pk mz="463.35157980" i="968.325" sn="4.75798" a="31.2011" fwhm="0.0474826" res="9758.34" algo="Sum"/><pk mz="464.72972537" i="816.89" sn="3.99124" a="24.6812" fwhm="0.0257856" res="18022.8" algo="Sum"/><pk mz="464.91053543" i="785.127" sn="3.83449" a="25.2345" fwhm="0.0281391" res="16521.9" algo="Sum"/><pk mz="464.97782063" i="1387.62" sn="6.77685" a="42.451" fwhm="0.0261756" res="17763.8" algo="Sum"/><pk mz="466.72699320" i="1231.56" sn="5.99523" a="35.8379" fwhm="0.0256326" res="18208.3" algo="Sum"/><pk mz="468.30727612" i="778.42" sn="3.77312" a="24.8285" fwhm="0.0355493" res="13173.5" algo="Sum"/><pk mz="468.72492821" i="868.112" sn="4.2009" a="25.7972" fwhm="0.02564" res="18281" algo="Sum"/><pk mz="468.81305074" i="1249.77" sn="6.04771" a="42.8589" fwhm="0.0277655" res="16884.7" algo="Sum"/><pk mz="469.32551254" i="1051.52" sn="5.08385" a="46.4119" fwhm="0.0460675" res="10187.8" algo="Sum"/><pk mz="469.36291465" i="2038.99" sn="9.85721" a="74.3704" fwhm="0.0326189" res="14389.3" algo="Sum"/><pk mz="470.81074436" i="1097.26" sn="5.2844" a="36.4467" fwhm="0.0292259" res="16109.4" algo="Sum"/><pk mz="470.92768741" i="2609.83" sn="12.5539" a="81.0386" fwhm="0.0275334" res="17103.8" algo="Sum"/><pk mz="470.99350639" i="2365.96" sn="11.3805" a="67.109" fwhm="0.0249177" res="18902" algo="Sum"/><pk mz="472.92504890" i="1318.38" sn="6.29557" a="43.6002" fwhm="0.0290439" res="16283.1" algo="Sum"/><pk mz="473.34204637" i="930.234" sn="4.43074" a="39.0628" fwhm="0.044114" res="10730" algo="Sum"/><pk mz="473.46750210" i="2381.25" sn="11.3416" a="67.9833" fwhm="0.0256108" res="18487" algo="Sum"/><pk mz="474.47092464" i="849.077" sn="4.02796" a="26.0633" fwhm="0.0249743" res="18998.4" algo="Sum"/><pk mz="474.75853575" i="1083.93" sn="5.13388" a="31.4631" fwhm="0.0247477" res="19183.9" algo="Sum"/><pk mz="474.95648044" i="1043.43" sn="4.93815" a="27.287" fwhm="0.0299485" res="15859.1" algo="Sum"/><pk mz="475.32362066" i="2990.98" sn="14.1067" a="113.324" fwhm="0.0277005" res="17159.4" algo="Sum"/><pk mz="475.41583378" i="1039.12" sn="4.89206" a="30.9781" fwhm="0.0350013" res="13582.8" algo="Sum"/><pk mz="475.44347163" i="958.299" sn="4.50845" a="21.9141" fwhm="0.0292298" res="16265.7" algo="Sum"/><pk mz="475.48137621" i="1133.06" sn="5.3254" a="29.9568" fwhm="0.0260141" res="18277.8" algo="Sum"/><pk mz="476.32660809" i="977.219" sn="4.58517" a="39.5057" fwhm="0.029996" res="15879.7" algo="Sum"/><pk mz="476.75558053" i="1305.99" sn="6.12042" a="38.0282" fwhm="0.0262235" res="18180.5" algo="Sum"/><pk mz="476.93875804" i="3812.26" sn="17.8251" a="124.435" fwhm="0.0286038" res="16673.9" algo="Sum"/><pk mz="477.32819166" i="999.115" sn="4.65675" a="34.694" fwhm="0.0420349" res="11355.5" algo="Sum"/><pk mz="477.46134000" i="798.466" sn="3.72128" a="23.9845" fwhm="0.027099" res="17619.2" algo="Sum"/><pk mz="478.32726976" i="2954.16" sn="13.7136" a="91.4222" fwhm="0.0276968" res="17270.1" algo="Sum"/><pk mz="478.84280256" i="1318.94" sn="6.09763" a="41.2977" fwhm="0.025892" res="18493.9" algo="Sum"/><pk mz="478.93665916" i="1687.72" sn="7.80192" a="60.9162" fwhm="0.0304058" res="15751.5" algo="Sum"/><pk mz="479.33238153" i="1373.15" sn="6.34507" a="63.5395" fwhm="0.0406162" res="11801.5" algo="Sum"/><pk mz="480.34116333" i="887.583" sn="4.08577" a="33.5572" fwhm="0.0341165" res="14079.5" algo="Sum"/><pk mz="480.83987089" i="1032.14" sn="4.74552" a="30.8485" fwhm="0.0277895" res="17303" algo="Sum"/><pk mz="481.20282564" i="1215.37" sn="5.57399" a="37.8996" fwhm="0.0281971" res="17065.7" algo="Sum"/><pk mz="481.26016563" i="1138.31" sn="5.22039" a="42.8248" fwhm="0.0329173" res="14620.3" algo="Sum"/><pk mz="482.32325896" i="933.451" sn="4.26874" a="31.8997" fwhm="0.0330099" res="14611.5" algo="Sum"/><pk mz="483.34130035" i="1057.89" sn="4.81955" a="41.4982" fwhm="0.0414042" res="11673.7" algo="Sum"/><pk mz="483.37874873" i="5370.09" sn="24.4651" a="160.937" fwhm="0.0261239" res="18503.3" algo="Sum"/><pk mz="484.38220053" i="1895.85" sn="8.60571" a="57.2387" fwhm="0.0262898" res="18424.7" algo="Sum"/><pk mz="484.78685533" i="1027.34" sn="4.64809" a="33.3358" fwhm="0.0302872" res="16006.3" algo="Sum"/><pk mz="485.35678140" i="2266.4" sn="10.2482" a="67.8909" fwhm="0.0396701" res="12234.8" algo="Sum"/><pk mz="486.78342513" i="1080.91" sn="4.84458" a="33.2853" fwhm="0.0266725" res="18250.4" algo="Sum"/><pk mz="486.96585761" i="1188.41" sn="5.32711" a="44.8134" fwhm="0.0304795" res="15976.8" algo="Sum"/><pk mz="487.48221985" i="2117.57" sn="9.47601" a="56.735" fwhm="0.0248718" res="19599.8" algo="Sum"/><pk mz="488.87211394" i="1340.92" sn="5.97253" a="42.374" fwhm="0.0306858" res="15931.5" algo="Sum"/><pk mz="490.28958494" i="1189.89" sn="5.25474" a="43.1195" fwhm="0.0285785" res="17155.9" algo="Sum"/><pk mz="490.92927618" i="1271.08" sn="5.60209" a="53.4999" fwhm="0.0354444" res="13850.7" algo="Sum"/><pk mz="491.29881979" i="1068.39" sn="4.70356" a="50.2338" fwhm="0.049896" res="9846.47" algo="Sum"/><pk mz="492.91706505" i="1643.24" sn="7.14854" a="70.1323" fwhm="0.0370096" res="13318.6" algo="Sum"/><pk mz="493.32178995" i="1110.92" sn="4.82662" a="49.5135" fwhm="0.0557492" res="8848.95" algo="Sum"/><pk mz="494.32200918" i="1792.31" sn="7.73733" a="65.4581" fwhm="0.027655" res="17874.6" algo="Sum"/><pk mz="494.81670516" i="1143.41" sn="4.92786" a="36.6711" fwhm="0.0366415" res="13504.3" algo="Sum"/><pk mz="494.91497603" i="1005.36" sn="4.33241" a="42.2588" fwhm="0.0368106" res="13444.9" algo="Sum"/><pk mz="495.32664103" i="1058.39" sn="4.55392" a="52.6407" fwhm="0.0464444" res="10664.9" algo="Sum"/><pk mz="496.33791244" i="50001" sn="214.235" a="1340.81" fwhm="0.0237791" res="20872.8" algo="Sum"/><pk mz="496.81233576" i="1090.75" sn="4.6641" a="36.6886" fwhm="0.0384478" res="12921.7" algo="Sum"/><pk mz="496.94000661" i="5281.73" sn="22.582" a="159.679" fwhm="0.0260854" res="19050.5" algo="Sum"/><pk mz="497.34120215" i="13847.5" sn="59.1353" a="419.262" fwhm="0.0266613" res="18654.1" algo="Sum"/><pk mz="497.94110299" i="858.461" sn="3.65431" a="31.3211" fwhm="0.0321806" res="15473.4" algo="Sum"/><pk mz="498.34406958" i="2623.05" sn="11.1577" a="90.0409" fwhm="0.0293063" res="17004.7" algo="Sum"/><pk mz="498.90026326" i="1181.03" sn="5.0168" a="29.6733" fwhm="0.0294156" res="16960.4" algo="Sum"/><pk mz="498.93672274" i="3574.44" sn="15.1823" a="113.704" fwhm="0.026944" res="18517.6" algo="Sum"/><pk mz="499.36853727" i="2911.06" sn="12.3375" a="87.6226" fwhm="0.0350676" res="14240.2" algo="Sum"/><pk mz="500.37285047" i="940.383" sn="3.97955" a="33.0721" fwhm="0.0379817" res="13174" algo="Sum"/><pk mz="501.33222734" i="976.297" sn="4.1216" a="45.7958" fwhm="0.0466358" res="10749.9" algo="Sum"/><pk mz="501.38858920" i="3947.11" sn="16.6634" a="125.81" fwhm="0.026717" res="18766.6" algo="Sum"/><pk mz="501.49830224" i="1921.59" sn="8.11154" a="59.0414" fwhm="0.0270029" res="18572" algo="Sum"/><pk mz="502.28943483" i="802.657" sn="3.37754" a="29.4356" fwhm="0.0353358" res="14214.7" algo="Sum"/><pk mz="502.32617972" i="1144.03" sn="4.81331" a="40.9913" fwhm="0.0350603" res="14327.5" algo="Sum"/><pk mz="502.39221257" i="1283.12" sn="5.39752" a="45.5356" fwhm="0.0303505" res="16553" algo="Sum"/><pk mz="503.32816302" i="869.225" sn="3.64213" a="34.5268" fwhm="0.0360241" res="13972" algo="Sum"/><pk mz="503.40313916" i="779.382" sn="3.26563" a="38.1216" fwhm="0.0442561" res="11374.8" algo="Sum"/><pk mz="503.47473715" i="801.358" sn="3.35665" a="34.1363" fwhm="0.0412982" res="12191.2" algo="Sum"/><pk mz="503.51308039" i="922.58" sn="3.86449" a="31.433" fwhm="0.035036" res="14371.3" algo="Sum"/><pk mz="504.30426826" i="1472.51" sn="6.14185" a="49.0396" fwhm="0.0318586" res="15829.4" algo="Sum"/><pk mz="504.33869045" i="1307.69" sn="5.44979" a="39.09" fwhm="0.0307456" res="16403.6" algo="Sum"/><pk mz="504.84490144" i="1161.62" sn="4.81468" a="35.9778" fwhm="0.0327124" res="15432.8" algo="Sum"/><pk mz="505.31088327" i="829.932" sn="3.43295" a="21.6366" fwhm="0.0379322" res="13321.4" algo="Sum"/><pk mz="505.34146914" i="806.311" sn="3.33524" a="35.4262" fwhm="0.0461408" res="10952.2" algo="Sum"/><pk mz="506.35793652" i="1380.14" sn="5.68631" a="47.674" fwhm="0.0275149" res="18403" algo="Sum"/><pk mz="508.70939480" i="891.362" sn="3.62073" a="30.2064" fwhm="0.0288306" res="17644.7" algo="Sum"/><pk mz="509.32044878" i="903.902" sn="3.66564" a="18.5449" fwhm="0.0267029" res="19073.6" algo="Sum"/><pk mz="509.36101837" i="4795.4" sn="19.4507" a="171.047" fwhm="0.0289829" res="17574.5" algo="Sum"/><pk mz="510.35972718" i="2476.49" sn="9.99923" a="105.375" fwhm="0.0344774" res="14802.7" algo="Sum"/><pk mz="511.25015874" i="780.251" sn="3.14571" a="30.9945" fwhm="0.0383925" res="13316.4" algo="Sum"/><pk mz="511.35777744" i="1090.34" sn="4.39587" a="52.6027" fwhm="0.0444393" res="11506.9" algo="Sum"/><pk mz="512.91232607" i="5098.34" sn="20.4869" a="178.95" fwhm="0.0285185" res="17985.3" algo="Sum"/><pk mz="513.34204630" i="841.164" sn="3.37875" a="51.747" fwhm="0.0674982" res="7605.27" algo="Sum"/><pk mz="513.91338437" i="841.938" sn="3.37975" a="30.5638" fwhm="0.0323273" res="15897.2" algo="Sum"/><pk mz="514.90961093" i="3814.8" sn="15.2291" a="120.802" fwhm="0.029556" res="17421.5" algo="Sum"/><pk mz="515.36693314" i="1746.15" sn="6.9571" a="34.5863" fwhm="0.0268609" res="19186.5" algo="Sum"/><pk mz="515.41025923" i="35899.4" sn="142.893" a="1027.96" fwhm="0.0256181" res="20119" algo="Sum"/><pk mz="515.51258838" i="1595.46" sn="6.3471" a="58.2497" fwhm="0.0314328" res="16400.5" algo="Sum"/><pk mz="515.91495900" i="895.328" sn="3.5493" a="32.7536" fwhm="0.0313468" res="16458.3" algo="Sum"/><pk mz="516.30380794" i="2470.65" sn="9.77942" a="77.9363" fwhm="0.0268939" res="19197.8" algo="Sum"/><pk mz="516.41350393" i="12213.6" sn="48.3379" a="362.576" fwhm="0.0269369" res="19171.3" algo="Sum"/><pk mz="516.74174629" i="820.702" sn="3.24507" a="36.1129" fwhm="0.0369867" res="13971" algo="Sum"/><pk mz="516.90941736" i="1111.16" sn="4.38087" a="43.9198" fwhm="0.0349276" res="14799.5" algo="Sum"/><pk mz="517.30928714" i="1140.37" sn="4.49023" a="41.1087" fwhm="0.0367353" res="14082.1" algo="Sum"/><pk mz="517.36179774" i="2100.83" sn="8.27331" a="78.9144" fwhm="0.0430542" res="12016.5" algo="Sum"/><pk mz="517.41224407" i="3888.83" sn="15.3147" a="137.308" fwhm="0.0322077" res="16064.9" algo="Sum"/><pk mz="518.31923504" i="74633.3" sn="292.725" a="2128.15" fwhm="0.0247582" res="20935.2" algo="Sum"/><pk mz="518.40827315" i="1371.94" sn="5.38099" a="49.484" fwhm="0.0401977" res="12896.5" algo="Sum"/><pk mz="518.73864674" i="1111.57" sn="4.34425" a="36.7849" fwhm="0.0309398" res="16766.1" algo="Sum"/><pk mz="518.92175774" i="4248.29" sn="16.5911" a="135.571" fwhm="0.0267641" res="19388.7" algo="Sum"/><pk mz="519.32237391" i="20604.9" sn="80.3579" a="618.042" fwhm="0.026546" res="19563.1" algo="Sum"/><pk mz="520.33541900" i="18597.7" sn="72.161" a="591.557" fwhm="0.0283178" res="18374.8" algo="Sum"/><pk mz="520.73723129" i="787.499" sn="3.04733" a="26.2957" fwhm="0.0332216" res="15674.7" algo="Sum"/><pk mz="520.91887051" i="2778.61" sn="10.7497" a="98.4106" fwhm="0.02988" res="17433.7" algo="Sum"/><pk mz="521.33905681" i="5685.93" sn="21.9628" a="182.767" fwhm="0.0293086" res="17787.9" algo="Sum"/><pk mz="522.35173535" i="10576.3" sn="40.6378" a="330.458" fwhm="0.0270026" res="19344.5" algo="Sum"/><pk mz="522.92848034" i="1041.09" sn="3.99959" a="57.2324" fwhm="0.0489434" res="10684.4" algo="Sum"/><pk mz="523.35842038" i="3724.26" sn="14.2917" a="173.731" fwhm="0.039992" res="13086.6" algo="Sum"/><pk mz="524.27185954" i="851.003" sn="3.2611" a="34.5168" fwhm="0.0301827" res="17369.9" algo="Sum"/><pk mz="524.36820615" i="15994" sn="61.291" a="501.176" fwhm="0.0274382" res="19110.9" algo="Sum"/><pk mz="524.68279686" i="1078.37" sn="4.12953" a="33.6872" fwhm="0.0264227" res="19857.3" algo="Sum"/><pk mz="525.28539794" i="1567.92" sn="6.00012" a="56.1081" fwhm="0.0338829" res="15503" algo="Sum"/><pk mz="525.33887830" i="2633.47" sn="10.0785" a="77.7901" fwhm="0.0345264" res="15215.6" algo="Sum"/><pk mz="525.37032765" i="5597.4" sn="21.4246" a="191.466" fwhm="0.0329082" res="15964.7" algo="Sum"/><pk mz="526.28921822" i="965.141" sn="3.68176" a="32.787" fwhm="0.0351295" res="14981.4" algo="Sum"/><pk mz="526.34015190" i="974.016" sn="3.71555" a="27.849" fwhm="0.034699" res="15168.7" algo="Sum"/><pk mz="526.37112962" i="1346.77" sn="5.13748" a="57.1464" fwhm="0.0457777" res="11498.4" algo="Sum"/><pk mz="526.68194165" i="823.614" sn="3.13984" a="28.7568" fwhm="0.0295535" res="17821.3" algo="Sum"/><pk mz="526.77123798" i="1141.55" sn="4.3512" a="45.9248" fwhm="0.0307526" res="17129.3" algo="Sum"/><pk mz="527.09177370" i="1079.91" sn="4.10259" a="35.7051" fwhm="0.0315869" res="16687" algo="Sum"/><pk mz="527.33617344" i="805.61" sn="3.06134" a="35.1389" fwhm="0.0545982" res="9658.49" algo="Sum"/><pk mz="528.76755059" i="1215.47" sn="4.59272" a="46.9449" fwhm="0.0333764" res="15842.5" algo="Sum"/><pk mz="528.88445245" i="2220.85" sn="8.37141" a="83.6185" fwhm="0.0323768" res="16335.3" algo="Sum"/><pk mz="528.95047371" i="1458.77" sn="5.49989" a="54.1277" fwhm="0.0302891" res="17463.4" algo="Sum"/><pk mz="529.52814170" i="1353.22" sn="5.09911" a="48.8435" fwhm="0.0305656" res="17324.3" algo="Sum"/><pk mz="530.88152506" i="1794.38" sn="6.71083" a="72.8979" fwhm="0.0357743" res="14839.7" algo="Sum"/><pk mz="531.34501616" i="2005.9" sn="7.49685" a="74.1351" fwhm="0.0367033" res="14476.8" algo="Sum"/><pk mz="531.40407500" i="7032.36" sn="26.283" a="233.497" fwhm="0.0281887" res="18851.7" algo="Sum"/><pk mz="531.50360305" i="914.691" sn="3.41739" a="26.5696" fwhm="0.0440924" res="12054.3" algo="Sum"/><pk mz="531.54280463" i="903.949" sn="3.37492" a="28.6981" fwhm="0.0380658" res="13963.8" algo="Sum"/><pk mz="532.33721921" i="2161.04" sn="8.04031" a="90.1481" fwhm="0.0350455" res="15189.9" algo="Sum"/><pk mz="532.40929800" i="2580.76" sn="9.59553" a="79.6186" fwhm="0.0356389" res="14939" algo="Sum"/><pk mz="532.43148696" i="2359.39" sn="8.76683" a="76.6416" fwhm="0.0313298" res="16994.4" algo="Sum"/><pk mz="532.71461990" i="793.859" sn="2.93941" a="29.3475" fwhm="0.0323679" res="16458.1" algo="Sum"/><pk mz="532.88813857" i="1027.18" sn="3.80215" a="35.8538" fwhm="0.0410493" res="12981.6" algo="Sum"/><pk mz="532.96203875" i="1001.26" sn="3.70541" a="38.3979" fwhm="0.0324485" res="16424.8" algo="Sum"/><pk mz="533.34259216" i="1340.65" sn="4.95472" a="69.4363" fwhm="0.0550373" res="9690.56" algo="Sum"/><pk mz="533.40576348" i="1079.2" sn="3.98382" a="40.6588" fwhm="0.0543287" res="9818.11" algo="Sum"/><pk mz="533.43759989" i="1122.99" sn="4.14258" a="38.2927" fwhm="0.0416716" res="12801" algo="Sum"/><pk mz="534.29279927" i="14550.6" sn="53.5151" a="486.371" fwhm="0.0280598" res="19041.2" algo="Sum"/><pk mz="534.71249409" i="1242.68" sn="4.56714" a="41.8424" fwhm="0.0296092" res="18059" algo="Sum"/><pk mz="534.89620345" i="4078.31" sn="14.9907" a="144.564" fwhm="0.0304742" res="17552.4" algo="Sum"/><pk mz="535.29611350" i="4126.68" sn="15.1628" a="149.023" fwhm="0.0305864" res="17501.1" algo="Sum"/><pk mz="535.37593343" i="4337.83" sn="15.9386" a="152.111" fwhm="0.030221" res="17715.3" algo="Sum"/><pk mz="535.89594923" i="991.818" sn="3.6434" a="36.7586" fwhm="0.0308236" res="17385.9" algo="Sum"/><pk mz="536.29389089" i="1966.26" sn="7.22214" a="80.1967" fwhm="0.0327782" res="16361.3" algo="Sum"/><pk mz="536.37895976" i="1769.21" sn="6.49859" a="71.3003" fwhm="0.0337507" res="15892.4" algo="Sum"/><pk mz="536.70958023" i="958.607" sn="3.51694" a="35.9212" fwhm="0.0387613" res="13846.5" algo="Sum"/><pk mz="536.79956336" i="1238.2" sn="4.54234" a="47.583" fwhm="0.0356132" res="15073.1" algo="Sum"/><pk mz="536.89298967" i="2877.69" sn="10.5552" a="109.669" fwhm="0.0330159" res="16261.6" algo="Sum"/><pk mz="537.30110739" i="1228.18" sn="4.50423" a="41.991" fwhm="0.0459531" res="11692.4" algo="Sum"/><pk mz="537.39266926" i="778039" sn="2853.26" a="14640.3" fwhm="0.0166795" res="32218.7" algo="Sum"/><pk mz="538.39536904" i="234768" sn="860.582" a="5887.07" fwhm="0.0212859" res="25293.5" algo="Sum"/><pk mz="538.79681110" i="1250.93" sn="4.58276" a="49.8733" fwhm="0.0371197" res="14515.1" algo="Sum"/><pk mz="538.89498782" i="1075.59" sn="3.93849" a="47.7225" fwhm="0.0558993" res="9640.45" algo="Sum"/><pk mz="538.97883817" i="1812.53" sn="6.63633" a="60.5526" fwhm="0.0279357" res="19293.6" algo="Sum"/><pk mz="539.10178439" i="1112.04" sn="4.06905" a="44.246" fwhm="0.0304585" res="17699.5" algo="Sum"/><pk mz="539.39393277" i="65865.7" sn="241.038" a="2117.11" fwhm="0.0285585" res="18887.3" algo="Sum"/><pk mz="540.39390588" i="15158.1" sn="55.3295" a="538.003" fwhm="0.0304047" res="17773.4" algo="Sum"/><pk mz="541.26004512" i="1031.84" sn="3.75184" a="39.7884" fwhm="0.0398684" res="13576.2" algo="Sum"/><pk mz="541.33090574" i="1141.52" sn="4.15158" a="55.5928" fwhm="0.0520205" res="10406.1" algo="Sum"/><pk mz="541.39318244" i="3232.07" sn="11.7539" a="146.202" fwhm="0.0352852" res="15343.3" algo="Sum"/><pk mz="542.31815375" i="24701.8" sn="89.537" a="756.172" fwhm="0.0272664" res="19889.6" algo="Sum"/><pk mz="542.38369560" i="1074.45" sn="3.89459" a="60.0851" fwhm="0.0568879" res="9534.25" algo="Sum"/><pk mz="542.74535382" i="1057.35" sn="3.82763" a="46.3665" fwhm="0.0407383" res="13322.7" algo="Sum"/><pk mz="543.32166938" i="7612.91" sn="27.5156" a="256.386" fwhm="0.0286906" res="18937.3" algo="Sum"/><pk mz="543.44087495" i="968.899" sn="3.50296" a="37.5679" fwhm="0.0452743" res="12003.3" algo="Sum"/><pk mz="543.54372732" i="1052.63" sn="3.79832" a="39.5226" fwhm="0.031073" res="17492.5" algo="Sum"/><pk mz="544.33397172" i="20288.8" sn="73.065" a="621.79" fwhm="0.0278476" res="19546.9" algo="Sum"/><pk mz="544.74148440" i="1306.41" sn="4.69418" a="47.0517" fwhm="0.0298767" res="18233" algo="Sum"/><pk mz="544.80536185" i="1076.61" sn="3.86855" a="46.2194" fwhm="0.0412224" res="13216.3" algo="Sum"/><pk mz="544.92227882" i="1022.52" sn="3.67374" a="53.6419" fwhm="0.042549" res="12806.9" algo="Sum"/><pk mz="545.33781040" i="6423.39" sn="23.0467" a="241.638" fwhm="0.0299596" res="18202.4" algo="Sum"/><pk mz="546.34920179" i="23194.4" sn="82.9041" a="742.872" fwhm="0.0281968" res="19376.3" algo="Sum"/><pk mz="546.73817622" i="802.153" sn="2.86561" a="32.3478" fwhm="0.0381514" res="14330.8" algo="Sum"/><pk mz="546.82795752" i="1363.2" sn="4.86953" a="65.8129" fwhm="0.0433396" res="12617.3" algo="Sum"/><pk mz="547.35380366" i="7498.05" sn="26.7418" a="304.542" fwhm="0.0345968" res="15820.9" algo="Sum"/><pk mz="548.27166847" i="822.683" sn="2.93021" a="30.9348" fwhm="0.036" res="15229.8" algo="Sum"/><pk mz="548.35821270" i="1854.2" sn="6.60614" a="64.4122" fwhm="0.0411744" res="13317.9" algo="Sum"/><pk mz="548.82531315" i="974.923" sn="3.46748" a="44.0339" fwhm="0.0455361" res="12052.5" algo="Sum"/><pk mz="548.89197364" i="980.196" sn="3.48633" a="48.0732" fwhm="0.0609697" res="9002.7" algo="Sum"/><pk mz="549.07115576" i="866.134" sn="3.08072" a="41.9622" fwhm="0.0393212" res="13963.7" algo="Sum"/><pk mz="549.37441507" i="933.789" sn="3.32215" a="49.1586" fwhm="0.0775937" res="7080.14" algo="Sum"/><pk mz="550.68717611" i="781.234" sn="2.7707" a="27.5277" fwhm="0.0300668" res="18315.5" algo="Sum"/><pk mz="550.87076648" i="1922.51" sn="6.8149" a="97.5106" fwhm="0.0405665" res="13579.5" algo="Sum"/><pk mz="551.35037882" i="3341.99" sn="11.8423" a="119.768" fwhm="0.0332053" res="16604.3" algo="Sum"/><pk mz="551.40490865" i="1902.61" sn="6.73987" a="73.9267" fwhm="0.0463981" res="11884.2" algo="Sum"/><pk mz="552.35366888" i="1333.81" sn="4.7119" a="50.9437" fwhm="0.0354824" res="15567" algo="Sum"/><pk mz="552.42198509" i="1176.13" sn="4.15486" a="63.9885" fwhm="0.0481709" res="11468" algo="Sum"/><pk mz="552.77312425" i="1228.35" sn="4.33047" a="60.4367" fwhm="0.0362133" res="15264.4" algo="Sum"/><pk mz="552.86810082" i="1587.33" sn="5.5925" a="66.8168" fwhm="0.0401133" res="13782.7" algo="Sum"/><pk mz="553.36730328" i="370713" sn="1305.9" a="10080.3" fwhm="0.0227133" res="24363.1" algo="Sum"/><pk mz="553.45234252" i="10973.3" sn="38.6554" a="466.223" fwhm="0.045829" res="12076.5" algo="Sum"/><pk mz="554.36996040" i="119313" sn="418.886" a="3953.21" fwhm="0.0286206" res="19369.6" algo="Sum"/><pk mz="554.45690978" i="4998.53" sn="17.5495" a="204.28" fwhm="0.047167" res="11755.2" algo="Sum"/><pk mz="554.76946475" i="1284.64" sn="4.50051" a="46.3167" fwhm="0.0419586" res="13221.8" algo="Sum"/><pk mz="554.89637367" i="3100.03" sn="10.8639" a="113.123" fwhm="0.0341481" res="16249.7" algo="Sum"/><pk mz="554.94951514" i="1155.63" sn="4.04983" a="49.8631" fwhm="0.04233" res="13110.1" algo="Sum"/><pk mz="555.06928671" i="1141.4" sn="3.99905" a="44.6211" fwhm="0.0318288" res="17439.2" algo="Sum"/><pk mz="555.36610397" i="58576" sn="205.156" a="2129.65" fwhm="0.0313619" res="17708.3" algo="Sum"/><pk mz="555.45764478" i="1641.32" sn="5.74788" a="54.894" fwhm="0.0399108" res="13917.5" algo="Sum"/><pk mz="555.50464281" i="867.41" sn="3.03794" a="21.8631" fwhm="0.0362032" res="15344.1" algo="Sum"/><pk mz="556.36752187" i="16831.3" sn="58.8983" a="589.229" fwhm="0.0313502" res="17746.8" algo="Sum"/><pk mz="556.77089953" i="800.63" sn="2.79825" a="28.7366" fwhm="0.0404231" res="13773.6" algo="Sum"/><pk mz="556.80135198" i="1134.11" sn="3.96379" a="39.9148" fwhm="0.0450815" res="12351" algo="Sum"/><pk mz="556.85877380" i="1353.68" sn="4.7316" a="35.5876" fwhm="0.0302581" res="18403.6" algo="Sum"/><pk mz="556.89311495" i="3444.8" sn="12.0421" a="119.991" fwhm="0.0331571" res="16795.6" algo="Sum"/><pk mz="557.09117114" i="814.333" sn="2.84613" a="28.7757" fwhm="0.0326666" res="17053.8" algo="Sum"/><pk mz="557.30476596" i="862.185" sn="3.01127" a="40.1781" fwhm="0.0395794" res="14080.7" algo="Sum"/><pk mz="557.36700128" i="4325.66" sn="15.0986" a="185.916" fwhm="0.0362482" res="15376.4" algo="Sum"/><pk mz="557.55867057" i="1091.06" sn="3.80773" a="44.9382" fwhm="0.0390184" res="14289.6" algo="Sum"/><pk mz="557.89220094" i="824.259" sn="2.87609" a="45.9729" fwhm="0.0473702" res="11777.3" algo="Sum"/><pk mz="558.29188132" i="4846.51" sn="16.8643" a="167.87" fwhm="0.0303166" res="18415.4" algo="Sum"/><pk mz="558.36596390" i="1108.09" sn="3.85491" a="55.8932" fwhm="0.0541741" res="10306.9" algo="Sum"/><pk mz="558.81813287" i="817.932" sn="2.84427" a="38.8388" fwhm="0.048939" res="11418.7" algo="Sum"/><pk mz="558.88984387" i="1457.22" sn="5.06733" a="60.5834" fwhm="0.0415708" res="13444.3" algo="Sum"/><pk mz="559.29622720" i="1804.62" sn="6.27522" a="81.1474" fwhm="0.0382342" res="14628.2" algo="Sum"/><pk mz="559.57123763" i="809.663" sn="2.81364" a="27.8077" fwhm="0.0369751" res="15133.7" algo="Sum"/><pk mz="560.30644301" i="3224.41" sn="11.1927" a="132.07" fwhm="0.0335297" res="16710.7" algo="Sum"/><pk mz="560.71493564" i="814.241" sn="2.82485" a="29.3491" fwhm="0.0359032" res="15617.4" algo="Sum"/><pk mz="561.08183935" i="802.047" sn="2.78256" a="28.2259" fwhm="0.0291342" res="19258.5" algo="Sum"/><pk mz="561.31013680" i="1178.28" sn="4.08822" a="60.3223" fwhm="0.0438069" res="12813.3" algo="Sum"/><pk mz="561.40248285" i="902.856" sn="3.13255" a="38.1181" fwhm="0.0426557" res="13161.3" algo="Sum"/><pk mz="562.32244221" i="4328.18" sn="14.9861" a="180.59" fwhm="0.0325682" res="17266" algo="Sum"/><pk mz="562.80065886" i="1270.19" sn="4.39392" a="53.3493" fwhm="0.038682" res="14549.4" algo="Sum"/><pk mz="563.32665678" i="1681.28" sn="5.809" a="82.727" fwhm="0.0350637" res="16065.8" algo="Sum"/><pk mz="564.31093190" i="1015.89" sn="3.49887" a="61.8481" fwhm="0.0550138" res="10257.6" algo="Sum"/><pk mz="564.79707964" i="1115.27" sn="3.83742" a="46.999" fwhm="0.0357229" res="15810.5" algo="Sum"/><pk mz="564.87316974" i="963.666" sn="3.31555" a="44.7923" fwhm="0.0530504" res="10647.9" algo="Sum"/><pk mz="565.42183944" i="11358.9" sn="39.0655" a="379.605" fwhm="0.0294292" res="19212.9" algo="Sum"/><pk mz="566.31735266" i="8485.4" sn="29.1134" a="267.681" fwhm="0.0287744" res="19681.3" algo="Sum"/><pk mz="566.42493635" i="4441.04" sn="15.2353" a="162.28" fwhm="0.0308112" res="18383.7" algo="Sum"/><pk mz="566.66503039" i="798.285" sn="2.7368" a="29.7573" fwhm="0.0330399" res="17150.9" algo="Sum"/><pk mz="566.78828405" i="785.512" sn="2.69254" a="38.0728" fwhm="0.0616161" res="9198.7" algo="Sum"/><pk mz="566.88126172" i="1315.87" sn="4.51152" a="59.0198" fwhm="0.0477924" res="11861.3" algo="Sum"/><pk mz="567.34487065" i="5924.75" sn="20.2868" a="217.298" fwhm="0.0384701" res="14747.7" algo="Sum"/><pk mz="567.41916527" i="2059.34" sn="7.05191" a="107.992" fwhm="0.0553273" res="10255.7" algo="Sum"/><pk mz="568.33708994" i="4978.77" sn="16.9841" a="212.945" fwhm="0.038261" res="14854.2" algo="Sum"/><pk mz="568.42046928" i="1160.75" sn="3.95921" a="55.9412" fwhm="0.0531384" res="10697" algo="Sum"/><pk mz="568.80123430" i="818.331" sn="2.78852" a="33.4049" fwhm="0.0330239" res="17223.9" algo="Sum"/><pk mz="569.36087204" i="65412.2" sn="222.577" a="2027.71" fwhm="0.0280269" res="20314.8" algo="Sum"/><pk mz="569.42753686" i="12531.1" sn="42.588" a="459.928" fwhm="0.0322811" res="17639.7" algo="Sum"/><pk mz="569.80178180" i="857.809" sn="2.91303" a="41.8258" fwhm="0.0470597" res="12108.1" algo="Sum"/><pk mz="570.31002144" i="960.291" sn="3.25821" a="33.4772" fwhm="0.0349495" res="16318.1" algo="Sum"/><pk mz="570.36367107" i="23372.4" sn="79.3011" a="767.347" fwhm="0.0292047" res="19529.9" algo="Sum"/><pk mz="570.43138530" i="4988.71" sn="16.9264" a="201.604" fwhm="0.0333422" res="17108.4" algo="Sum"/><pk mz="570.74265402" i="829.831" sn="2.81602" a="34.6906" fwhm="0.0465686" res="12256" algo="Sum"/><pk mz="570.80870684" i="947.856" sn="3.21662" a="49.9398" fwhm="0.0631616" res="9037.28" algo="Sum"/><pk mz="570.86766214" i="3960.55" sn="13.4382" a="141.457" fwhm="0.0325305" res="17548.7" algo="Sum"/><pk mz="571.36051680" i="10817.4" sn="36.6618" a="394.028" fwhm="0.0325683" res="17543.5" algo="Sum"/><pk mz="571.42986431" i="2167.01" sn="7.3443" a="85.0859" fwhm="0.0441219" res="12951.2" algo="Sum"/><pk mz="571.86691565" i="895.449" sn="3.03488" a="42.447" fwhm="0.0476383" res="12004.4" algo="Sum"/><pk mz="572.36282794" i="3670.88" sn="12.436" a="136.247" fwhm="0.0315805" res="18123.9" algo="Sum"/><pk mz="572.86495022" i="4472.54" sn="15.1376" a="168.473" fwhm="0.0322698" res="17752.4" algo="Sum"/><pk mz="573.36239213" i="1415.86" sn="4.79339" a="67.2244" fwhm="0.0480718" res="11927.2" algo="Sum"/><pk mz="573.86688572" i="1023.65" sn="3.46103" a="62.2563" fwhm="0.0437003" res="13131.9" algo="Sum"/><pk mz="574.82495495" i="803.952" sn="2.71425" a="24.1928" fwhm="0.0472796" res="12158" algo="Sum"/><pk mz="574.86408331" i="1873.61" sn="6.32556" a="82.7587" fwhm="0.03792" res="15159.9" algo="Sum"/><pk mz="575.49928666" i="953.84" sn="3.21841" a="54.2306" fwhm="0.0446121" res="12900.1" algo="Sum"/><pk mz="576.27540809" i="2374.58" sn="7.99712" a="88.6264" fwhm="0.0315871" res="18244" algo="Sum"/><pk mz="576.46108377" i="847.169" sn="2.85172" a="34.0885" fwhm="0.044158" res="13054.5" algo="Sum"/><pk mz="576.69397906" i="983.922" sn="3.31205" a="41.1415" fwhm="0.0425717" res="13546.4" algo="Sum"/><pk mz="576.87792188" i="3374.26" sn="11.3433" a="153.672" fwhm="0.0332652" res="17341.8" algo="Sum"/><pk mz="577.47259578" i="783.601" sn="2.6363" a="30.1756" fwhm="0.045372" res="12727.5" algo="Sum"/><pk mz="577.51318226" i="1089.33" sn="3.66495" a="40.5337" fwhm="0.038053" res="15176.6" algo="Sum"/><pk mz="578.27458674" i="1116.44" sn="3.75122" a="48.9906" fwhm="0.0330716" res="17485.6" algo="Sum"/><pk mz="578.69086360" i="894.276" sn="3.00302" a="33.014" fwhm="0.0398867" res="14508.4" algo="Sum"/><pk mz="578.77953738" i="923.444" sn="3.10181" a="57.581" fwhm="0.06326" res="9149.22" algo="Sum"/><pk mz="578.87559981" i="3255.18" sn="10.9379" a="122.499" fwhm="0.0324893" res="17817.4" algo="Sum"/><pk mz="579.28660400" i="2321.93" sn="7.79579" a="90.1693" fwhm="0.0337644" res="17156.7" algo="Sum"/><pk mz="580.29114642" i="1183.99" sn="3.96709" a="48.0299" fwhm="0.0364931" res="15901.4" algo="Sum"/><pk mz="580.78862972" i="883.336" sn="2.95484" a="60.4539" fwhm="0.0717604" res="8093.44" algo="Sum"/><pk mz="580.87581742" i="1510.62" sn="5.05316" a="75.1561" fwhm="0.0487659" res="11911.5" algo="Sum"/><pk mz="581.39631179" i="6193.7" sn="20.6828" a="278.342" fwhm="0.034896" res="16660.8" algo="Sum"/><pk mz="581.79572524" i="778.163" sn="2.59591" a="35.5085" fwhm="0.0377304" res="15419.8" algo="Sum"/><pk mz="582.29157881" i="2071.46" sn="6.89799" a="79.1816" fwhm="0.0338328" res="17210.9" algo="Sum"/><pk mz="582.40008965" i="2408.66" sn="8.00822" a="97.642" fwhm="0.0372417" res="15638.4" algo="Sum"/><pk mz="582.64078153" i="985.021" sn="3.27362" a="34.3606" fwhm="0.0295608" res="19709.9" algo="Sum"/><pk mz="582.81314922" i="895.565" sn="2.97522" a="35.7315" fwhm="0.0562408" res="10362.8" algo="Sum"/><pk mz="582.85878915" i="1261.98" sn="4.1924" a="64.231" fwhm="0.0530081" res="10995.7" algo="Sum"/><pk mz="583.25014152" i="3590.94" sn="11.9272" a="121.572" fwhm="0.0313406" res="18610.1" algo="Sum"/><pk mz="583.31898092" i="3140.18" sn="10.43" a="137.796" fwhm="0.0375684" res="15526.9" algo="Sum"/><pk mz="583.39066805" i="1813.91" sn="6.02485" a="97.6582" fwhm="0.0587144" res="9936.07" algo="Sum"/><pk mz="584.25511055" i="2265.17" sn="7.51878" a="79.7235" fwhm="0.0323128" res="18081.2" algo="Sum"/><pk mz="584.31953646" i="1531.02" sn="5.08192" a="73.5752" fwhm="0.0508485" res="11491.4" algo="Sum"/><pk mz="584.39036500" i="887.741" sn="2.94673" a="45.6294" fwhm="0.0527103" res="11086.8" algo="Sum"/><pk mz="584.63794116" i="858.253" sn="2.84966" a="33.3665" fwhm="0.0335638" res="17418.7" algo="Sum"/><pk mz="584.72570312" i="910.863" sn="3.02367" a="48.1944" fwhm="0.0476578" res="12269.3" algo="Sum"/><pk mz="585.26694791" i="4340.82" sn="14.3935" a="159.502" fwhm="0.0359833" res="16264.9" algo="Sum"/><pk mz="585.33611235" i="16675.6" sn="55.3133" a="647.933" fwhm="0.0318733" res="18364.4" algo="Sum"/><pk mz="585.58766120" i="801.608" sn="2.65889" a="30.1246" fwhm="0.0342071" res="17118.9" algo="Sum"/><pk mz="586.27345965" i="1643.17" sn="5.45041" a="37.3391" fwhm="0.0259926" res="22555.4" algo="Sum"/><pk mz="586.30726510" i="2848.76" sn="9.44963" a="73.6733" fwhm="0.039738" res="14754.3" algo="Sum"/><pk mz="586.33889658" i="6019.01" sn="19.9662" a="259.507" fwhm="0.0376566" res="15570.7" algo="Sum"/><pk mz="586.72299159" i="1311.15" sn="4.34551" a="59.9231" fwhm="0.0379457" res="15462.2" algo="Sum"/><pk mz="586.84250863" i="2109.73" sn="6.99135" a="92.9902" fwhm="0.0417267" res="14064" algo="Sum"/><pk mz="586.90580276" i="1197.05" sn="3.96686" a="51.8169" fwhm="0.0425727" res="13786" algo="Sum"/><pk mz="587.33637708" i="3939.48" sn="13.0497" a="191.26" fwhm="0.0390268" res="15049.6" algo="Sum"/><pk mz="588.33851401" i="1259.58" sn="4.16155" a="62.7352" fwhm="0.0462296" res="12726.4" algo="Sum"/><pk mz="588.40293945" i="778.191" sn="2.57117" a="37.0488" fwhm="0.0482122" res="12204.4" algo="Sum"/><pk mz="588.72121911" i="929.161" sn="3.06661" a="39.4766" fwhm="0.0396935" res="14831.7" algo="Sum"/><pk mz="588.76573010" i="1006.34" sn="3.32123" a="33.1792" fwhm="0.0391421" res="15041.8" algo="Sum"/><pk mz="588.83753261" i="2410.5" sn="7.94779" a="112.29" fwhm="0.0367985" res="16001.7" algo="Sum"/><pk mz="588.90541857" i="880.175" sn="2.90165" a="32.7226" fwhm="0.0480952" res="12244.6" algo="Sum"/><pk mz="589.41001713" i="845.478" sn="2.78785" a="45.9052" fwhm="0.0702341" res="8392.08" algo="Sum"/><pk mz="589.47346953" i="946.734" sn="3.12145" a="47.2856" fwhm="0.0438995" res="13427.8" algo="Sum"/><pk mz="590.31601957" i="2731.17" sn="8.98658" a="106.986" fwhm="0.0338119" res="17458.8" algo="Sum"/><pk mz="590.84009277" i="1369.97" sn="4.50985" a="71.4467" fwhm="0.0508016" res="11630.3" algo="Sum"/><pk mz="591.31914625" i="1256.38" sn="4.13558" a="70.3198" fwhm="0.0455642" res="12977.7" algo="Sum"/><pk mz="591.49060777" i="894.476" sn="2.94488" a="36.9718" fwhm="0.0402179" res="14707.1" algo="Sum"/><pk mz="592.33046014" i="839.08" sn="2.76136" a="50.0872" fwhm="0.0562962" res="10521.7" algo="Sum"/><pk mz="592.66881916" i="1145.98" sn="3.77348" a="46.809" fwhm="0.0365771" res="16203.3" algo="Sum"/><pk mz="592.85162217" i="3738.27" sn="12.3088" a="142.706" fwhm="0.0329523" res="17991.2" algo="Sum"/><pk mz="593.33655450" i="807.92" sn="2.65576" a="34.334" fwhm="0.0533868" res="11113.9" algo="Sum"/><pk mz="593.85258956" i="1070.72" sn="3.51342" a="50.1091" fwhm="0.0393244" res="15101.4" algo="Sum"/><pk mz="594.66676113" i="996.835" sn="3.26257" a="49.3657" fwhm="0.0413594" res="14378" algo="Sum"/><pk mz="594.75627753" i="1169.09" sn="3.82699" a="50.2103" fwhm="0.0417671" res="14239.8" algo="Sum"/><pk mz="594.84914066" i="3756.01" sn="12.296" a="142.441" fwhm="0.0327765" res="18148.6" algo="Sum"/><pk mz="595.34862933" i="1982" sn="6.46749" a="88.5584" fwhm="0.0383839" res="15510.4" algo="Sum"/><pk mz="595.85109130" i="894.865" sn="2.91932" a="37.8352" fwhm="0.047015" res="12673.6" algo="Sum"/><pk mz="596.34995974" i="870.635" sn="2.83771" a="47.169" fwhm="0.0461524" res="12921.3" algo="Sum"/><pk mz="596.75277134" i="1421.87" sn="4.63102" a="55.5432" fwhm="0.0364731" res="16361.5" algo="Sum"/><pk mz="596.84671128" i="1686.98" sn="5.4945" a="84.5496" fwhm="0.0445293" res="13403.5" algo="Sum"/><pk mz="596.93516809" i="1194.38" sn="3.88988" a="52.1863" fwhm="0.0377924" res="15795.1" algo="Sum"/><pk mz="597.34508993" i="1148.19" sn="3.74063" a="43.7727" fwhm="0.0470559" res="12694.4" algo="Sum"/><pk mz="597.39069733" i="1381.44" sn="4.50127" a="54.9907" fwhm="0.0460822" res="12963.6" algo="Sum"/><pk mz="598.75604778" i="1001.55" sn="3.25902" a="48.8389" fwhm="0.0623728" res="9599.63" algo="Sum"/><pk mz="599.36803947" i="1019.26" sn="3.31951" a="62.6315" fwhm="0.0796598" res="7524.09" algo="Sum"/><pk mz="600.27346560" i="1001.1" sn="3.255" a="45.4711" fwhm="0.0399522" res="15024.8" algo="Sum"/><pk mz="600.60889076" i="795.802" sn="2.5875" a="30.541" fwhm="0.0345045" res="17406.7" algo="Sum"/><pk mz="600.70169509" i="1068.15" sn="3.47273" a="48.607" fwhm="0.0366249" res="16401.4" algo="Sum"/><pk mz="600.77179548" i="806.792" sn="2.62294" a="38.8786" fwhm="0.067705" res="8873.38" algo="Sum"/><pk mz="601.34523814" i="3999.96" sn="12.9936" a="191.303" fwhm="0.0434076" res="13853.5" algo="Sum"/><pk mz="601.51376943" i="1055" sn="3.42674" a="41.7934" fwhm="0.0403433" res="14909.9" algo="Sum"/><pk mz="602.28245569" i="1164.52" sn="3.77495" a="54.4423" fwhm="0.0431294" res="13964.6" algo="Sum"/><pk mz="602.34877398" i="1557.88" sn="5.05028" a="78.6305" fwhm="0.0490328" res="12284.6" algo="Sum"/><pk mz="602.69778786" i="1371.99" sn="4.44213" a="64.269" fwhm="0.0395838" res="15225.9" algo="Sum"/><pk mz="602.81363014" i="935.98" sn="3.03085" a="36.2505" fwhm="0.0532593" res="11318.5" algo="Sum"/><pk mz="602.87722729" i="964.084" sn="3.12207" a="40.2237" fwhm="0.0521075" res="11569.9" algo="Sum"/><pk mz="603.34592953" i="1128.12" sn="3.65121" a="70.7897" fwhm="0.0595733" res="10127.8" algo="Sum"/><pk mz="603.52855471" i="1067.88" sn="3.45728" a="48.6641" fwhm="0.0468321" res="12887.1" algo="Sum"/><pk mz="604.30504126" i="916.029" sn="2.96172" a="49.8267" fwhm="0.0592016" res="10207.6" algo="Sum"/><pk mz="604.45538603" i="1163.51" sn="3.76045" a="59.8226" fwhm="0.0409107" res="14775" algo="Sum"/><pk mz="604.69427652" i="1041.29" sn="3.36334" a="55.1563" fwhm="0.0508884" res="11882.7" algo="Sum"/><pk mz="604.78566221" i="1478.54" sn="4.77762" a="49.9029" fwhm="0.0396208" res="15264.3" algo="Sum"/><pk mz="604.87385765" i="806.511" sn="2.60619" a="44.1419" fwhm="0.0595344" res="10160.1" algo="Sum"/><pk mz="605.37649785" i="1367.22" sn="4.41316" a="72.2714" fwhm="0.0513936" res="11779.2" algo="Sum"/><pk mz="605.45098488" i="1015.76" sn="3.27842" a="56.1166" fwhm="0.0645831" res="9374.75" algo="Sum"/><pk mz="606.29261894" i="916.571" sn="2.95801" a="47.5652" fwhm="0.0472088" res="12842.8" algo="Sum"/><pk mz="606.78503531" i="1313.54" sn="4.23556" a="62.484" fwhm="0.0440261" res="13782.4" algo="Sum"/><pk mz="606.96367152" i="1169.96" sn="3.77256" a="50.1675" fwhm="0.0357914" res="16958.3" algo="Sum"/><pk mz="607.24742435" i="1195.29" sn="3.85219" a="51.0502" fwhm="0.0333962" res="18183.1" algo="Sum"/><pk mz="608.78545473" i="788.464" sn="2.53051" a="28.6422" fwhm="0.0879025" res="6925.69" algo="Sum"/><pk mz="608.82402290" i="2121.68" sn="6.80935" a="92.7277" fwhm="0.0379745" res="16032.5" algo="Sum"/><pk mz="610.30521746" i="1107.01" sn="3.54991" a="40.8883" fwhm="0.0445176" res="13709.3" algo="Sum"/><pk mz="610.72975334" i="1105.34" sn="3.54192" a="46.1779" fwhm="0.0422058" res="14470.3" algo="Sum"/><pk mz="610.76542617" i="886.616" sn="2.84104" a="21.4984" fwhm="0.0291787" res="20931.9" algo="Sum"/><pk mz="610.82153043" i="2347.72" sn="7.52297" a="102.471" fwhm="0.0363733" res="16793.1" algo="Sum"/><pk mz="611.32469332" i="975.385" sn="3.1264" a="68.1625" fwhm="0.0697187" res="8768.45" algo="Sum"/><pk mz="612.32159872" i="863.487" sn="2.76447" a="54.4531" fwhm="0.0443014" res="13821.7" algo="Sum"/><pk mz="612.72733008" i="1409.33" sn="4.50797" a="58.1172" fwhm="0.0459983" res="13320.6" algo="Sum"/><pk mz="612.76413460" i="841.542" sn="2.69181" a="24.6831" fwhm="0.0439344" res="13947.3" algo="Sum"/><pk mz="612.82413658" i="1326.1" sn="4.24176" a="46.1413" fwhm="0.0451656" res="13568.4" algo="Sum"/><pk mz="612.84456564" i="1337.77" sn="4.2791" a="47.1727" fwhm="0.0419837" res="14597.2" algo="Sum"/><pk mz="612.90873958" i="945.673" sn="3.02504" a="43.2744" fwhm="0.0476384" res="12865.8" algo="Sum"/><pk mz="613.33355779" i="1629.24" sn="5.21236" a="107.009" fwhm="0.0440508" res="13923.3" algo="Sum"/><pk mz="613.47463648" i="1174.74" sn="3.75695" a="52.463" fwhm="0.0400731" res="15308.9" algo="Sum"/><pk mz="614.33527704" i="1162.54" sn="3.7071" a="67.6864" fwhm="0.0484953" res="12667.9" algo="Sum"/><pk mz="614.72441192" i="1093.71" sn="3.48457" a="55.7354" fwhm="0.0567868" res="10825.1" algo="Sum"/><pk mz="614.81421114" i="1398.51" sn="4.45332" a="45.7991" fwhm="0.0379742" res="16190.3" algo="Sum"/><pk mz="614.84390340" i="1598.33" sn="5.08962" a="71.2353" fwhm="0.0499329" res="12313.4" algo="Sum"/><pk mz="615.34555097" i="951.471" sn="3.02966" a="52.3036" fwhm="0.0589322" res="10441.6" algo="Sum"/><pk mz="615.48984398" i="3404.69" sn="10.836" a="139.38" fwhm="0.0340959" res="18051.7" algo="Sum"/><pk mz="616.17082449" i="5032.51" sn="16.0019" a="190.799" fwhm="0.0313894" res="19629.9" algo="Sum"/><pk mz="616.49153119" i="1549.22" sn="4.92599" a="58.3328" fwhm="0.0362418" res="17010.5" algo="Sum"/><pk mz="616.81171886" i="1054.3" sn="3.355" a="47.4085" fwhm="0.0477817" res="12909" algo="Sum"/><pk mz="616.84509667" i="1225.97" sn="3.90163" a="51.3258" fwhm="0.0503283" res="12256.4" algo="Sum"/><pk mz="617.17448622" i="2188.61" sn="6.96491" a="82.1514" fwhm="0.0325028" res="18988.3" algo="Sum"/><pk mz="617.31990303" i="2651.13" sn="8.43478" a="140.814" fwhm="0.0448196" res="13773.4" algo="Sum"/><pk mz="617.50513801" i="3331.56" sn="10.593" a="125.794" fwhm="0.0344111" res="17944.9" algo="Sum"/><pk mz="618.32311834" i="1108.15" sn="3.5223" a="59.3927" fwhm="0.0518579" res="11923.4" algo="Sum"/><pk mz="618.50934546" i="1422.47" sn="4.52182" a="63.3052" fwhm="0.0368103" res="16802.6" algo="Sum"/><pk mz="618.67151332" i="923.734" sn="2.93844" a="36.6049" fwhm="0.0495035" res="12497.5" algo="Sum"/><pk mz="618.81175328" i="784.174" sn="2.49493" a="45.0748" fwhm="0.0434489" res="14242.3" algo="Sum"/><pk mz="618.84206481" i="842.829" sn="2.68155" a="42.7842" fwhm="0.0526254" res="11759.4" algo="Sum"/><pk mz="619.04122903" i="1093.45" sn="3.47643" a="45.4805" fwhm="0.037549" res="16486.2" algo="Sum"/><pk mz="619.31413158" i="1014.5" sn="3.22705" a="50.6512" fwhm="0.0573535" res="10798.2" algo="Sum"/><pk mz="619.52069175" i="931.738" sn="2.96111" a="54.7376" fwhm="0.0650535" res="9523.25" algo="Sum"/><pk mz="620.75918259" i="1269.2" sn="4.02363" a="69.6565" fwhm="0.0712029" res="8718.17" algo="Sum"/><pk mz="621.33761194" i="1177.5" sn="3.72741" a="59.9328" fwhm="0.0472357" res="13154" algo="Sum"/><pk mz="622.75573774" i="1382.61" sn="4.36947" a="73.399" fwhm="0.0532306" res="11699.2" algo="Sum"/><pk mz="622.82921932" i="854.693" sn="2.70064" a="34.3483" fwhm="0.0590578" res="10546.1" algo="Sum"/><pk mz="622.93295258" i="817.536" sn="2.58372" a="41.6123" fwhm="0.0516978" res="12049.5" algo="Sum"/><pk mz="624.75696612" i="830.849" sn="2.62371" a="30.4664" fwhm="0.0492907" res="12675" algo="Sum"/><pk mz="624.79608736" i="975.476" sn="3.08043" a="34.7317" fwhm="0.0492922" res="12675.3" algo="Sum"/><pk mz="624.83844929" i="1358.89" sn="4.2912" a="66.6115" fwhm="0.055407" res="11277.2" algo="Sum"/><pk mz="626.79388929" i="972.193" sn="3.07106" a="54.9157" fwhm="0.0623251" res="10056.9" algo="Sum"/><pk mz="626.83538805" i="842.163" sn="2.65967" a="30.3919" fwhm="0.0412418" res="15199" algo="Sum"/><pk mz="628.69987744" i="961.518" sn="3.03114" a="37.4634" fwhm="0.0505528" res="12436.5" algo="Sum"/><pk mz="628.74347521" i="809.491" sn="2.55232" a="37.0877" fwhm="0.0642825" res="9780.95" algo="Sum"/><pk mz="628.82391662" i="1782.38" sn="5.62166" a="109.098" fwhm="0.0463718" res="13560.5" algo="Sum"/><pk mz="629.14579123" i="1361.1" sn="4.29046" a="56.4214" fwhm="0.0322531" res="19506.5" algo="Sum"/><pk mz="629.30809613" i="1217.87" sn="3.83896" a="48.5303" fwhm="0.0372312" res="16902.7" algo="Sum"/><pk mz="629.45017596" i="820.49" sn="2.58638" a="47.923" fwhm="0.0843036" res="7466.47" algo="Sum"/><pk mz="630.74758358" i="918.227" sn="2.88271" a="39.8718" fwhm="0.05171" res="12197.8" algo="Sum"/><pk mz="630.81817010" i="2493" sn="7.8266" a="106.491" fwhm="0.0468024" res="13478.3" algo="Sum"/><pk mz="631.46511496" i="1930.34" sn="6.05342" a="83.711" fwhm="0.0401274" res="15736.5" algo="Sum"/><pk mz="631.81777668" i="843.626" sn="2.64623" a="56.2628" fwhm="0.0596812" res="10586.5" algo="Sum"/><pk mz="632.48028887" i="1733.8" sn="5.43271" a="99.9381" fwhm="0.0431518" res="14657.1" algo="Sum"/><pk mz="632.63732616" i="836.314" sn="2.62051" a="56.5451" fwhm="0.0817368" res="7739.93" algo="Sum"/><pk mz="632.81650373" i="1666.19" sn="5.2214" a="61.967" fwhm="0.042787" res="14789.9" algo="Sum"/><pk mz="633.48132408" i="1938.6" sn="6.07274" a="83.3661" fwhm="0.0451824" res="14020.5" algo="Sum"/><pk mz="634.48180058" i="915.01" sn="2.86265" a="51.8112" fwhm="0.0523482" res="12120.4" algo="Sum"/><pk mz="634.64829842" i="1010.77" sn="3.16117" a="46.6371" fwhm="0.0591077" res="10737.1" algo="Sum"/><pk mz="634.76797668" i="861.276" sn="2.69363" a="27.3242" fwhm="0.0447157" res="14195.6" algo="Sum"/><pk mz="634.83378456" i="2589.85" sn="8.09973" a="124.114" fwhm="0.0462462" res="13727.3" algo="Sum"/><pk mz="636.64876116" i="961.489" sn="3.00179" a="39.9692" fwhm="0.0466737" res="13640.4" algo="Sum"/><pk mz="636.73414140" i="871.517" sn="2.7209" a="45.3481" fwhm="0.0653439" res="9744.35" algo="Sum"/><pk mz="636.83280747" i="3076.62" sn="9.60527" a="137.256" fwhm="0.037773" res="16859.5" algo="Sum"/><pk mz="637.47210570" i="787.393" sn="2.45865" a="41.533" fwhm="0.0513825" res="12406.4" algo="Sum"/><pk mz="638.73676931" i="993.019" sn="3.09691" a="52.6221" fwhm="0.0633908" res="10076.2" algo="Sum"/><pk mz="638.78506991" i="826.74" sn="2.57815" a="18.8733" fwhm="0.0299046" res="21360.8" algo="Sum"/><pk mz="638.82956418" i="1979.89" sn="6.17443" a="104.038" fwhm="0.0465091" res="13735.6" algo="Sum"/><pk mz="639.48921146" i="3354.22" sn="10.4599" a="140.661" fwhm="0.0335715" res="19048.6" algo="Sum"/><pk mz="640.49558357" i="1614.91" sn="5.03698" a="73.2342" fwhm="0.0383061" res="16720.5" algo="Sum"/><pk mz="640.58813838" i="1082.57" sn="3.37562" a="53.4104" fwhm="0.0441309" res="14515.6" algo="Sum"/><pk mz="640.77424065" i="873.389" sn="2.72368" a="36.6666" fwhm="0.0599017" res="10697.1" algo="Sum"/><pk mz="640.81657882" i="1432.58" sn="4.46845" a="63.091" fwhm="0.0521515" res="12287.6" algo="Sum"/><pk mz="641.50492734" i="6491.76" sn="20.2689" a="250.743" fwhm="0.0326693" res="19636.3" algo="Sum"/><pk mz="642.50830690" i="3060.83" sn="9.55104" a="111.999" fwhm="0.0325771" res="19722.7" algo="Sum"/><pk mz="642.59234700" i="793.785" sn="2.47616" a="42.3054" fwhm="0.0576466" res="11147.1" algo="Sum"/><pk mz="642.68922021" i="909.598" sn="2.83821" a="35.8049" fwhm="0.0599925" res="10712.8" algo="Sum"/><pk mz="642.76579886" i="826.223" sn="2.5787" a="26.4623" fwhm="0.0449967" res="14284.7" algo="Sum"/><pk mz="642.81591155" i="889.482" sn="2.77635" a="54.7571" fwhm="0.0618311" res="10396.3" algo="Sum"/><pk mz="643.52024043" i="4500.16" sn="14.0398" a="185.439" fwhm="0.0343876" res="18713.7" algo="Sum"/><pk mz="644.52345809" i="2028.55" sn="6.32878" a="83.7511" fwhm="0.035777" res="18015" algo="Sum"/><pk mz="644.59043765" i="1121.34" sn="3.49926" a="49.786" fwhm="0.0447964" res="14389.3" algo="Sum"/><pk mz="644.67768257" i="1368.64" sn="4.27042" a="61.2443" fwhm="0.0545075" res="11827.3" algo="Sum"/><pk mz="644.71686321" i="795.001" sn="2.48056" a="30.1403" fwhm="0.0500725" res="12875.7" algo="Sum"/><pk mz="644.79827493" i="1383.16" sn="4.31574" a="71.8184" fwhm="0.0697876" res="9239.43" algo="Sum"/><pk mz="644.86163109" i="1056.15" sn="3.29539" a="54.4329" fwhm="0.0436596" res="14770.2" algo="Sum"/><pk mz="645.11312479" i="967.187" sn="3.01552" a="38.8174" fwhm="0.0377364" res="17095.2" algo="Sum"/><pk mz="645.55013393" i="1966.77" sn="6.13306" a="88.4148" fwhm="0.0437288" res="14762.6" algo="Sum"/><pk mz="646.50009508" i="1943.05" sn="6.05201" a="78.3463" fwhm="0.0371452" res="17404.7" algo="Sum"/><pk mz="646.55150313" i="1192.67" sn="3.71514" a="55.426" fwhm="0.0546083" res="11839.8" algo="Sum"/><pk mz="646.67730913" i="1177.49" sn="3.6684" a="59.8976" fwhm="0.0549755" res="11763" algo="Sum"/><pk mz="646.72376914" i="967.964" sn="3.01562" a="30.9045" fwhm="0.0451348" res="14328.7" algo="Sum"/><pk mz="646.79176856" i="1754.4" sn="5.46571" a="105.22" fwhm="0.0492767" res="13125.7" algo="Sum"/><pk mz="646.85915162" i="985.206" sn="3.06955" a="46.2093" fwhm="0.0664547" res="9733.84" algo="Sum"/><pk mz="647.45247576" i="3118.24" sn="9.70218" a="139.597" fwhm="0.0358143" res="18078" algo="Sum"/><pk mz="647.50144670" i="1366.37" sn="4.25128" a="53.7294" fwhm="0.0462696" res="13994.1" algo="Sum"/><pk mz="647.56546786" i="1311.06" sn="4.0788" a="64.9945" fwhm="0.0424692" res="15247.9" algo="Sum"/><pk mz="648.45601402" i="1595.29" sn="4.96173" a="80.3289" fwhm="0.0408482" res="15874.8" algo="Sum"/><pk mz="648.72724183" i="840.598" sn="2.61427" a="44.1874" fwhm="0.0635313" res="10211.1" algo="Sum"/><pk mz="648.79234863" i="1354.99" sn="4.21404" a="89.0282" fwhm="0.0563345" res="11516.8" algo="Sum"/><pk mz="648.87191148" i="863.482" sn="2.68516" a="27.1833" fwhm="0.0452099" res="14352.4" algo="Sum"/><pk mz="649.43057266" i="1344.78" sn="4.18197" a="76.2844" fwhm="0.0582337" res="11152.1" algo="Sum"/><pk mz="649.93141016" i="820.219" sn="2.54784" a="33.3588" fwhm="0.042426" res="15319.2" algo="Sum"/><pk mz="650.43946592" i="1302.66" sn="4.05102" a="65.9353" fwhm="0.0456731" res="14241.2" algo="Sum"/><pk mz="650.62937058" i="1212.48" sn="3.76942" a="62.5557" fwhm="0.0440793" res="14760.4" algo="Sum"/><pk mz="650.73706124" i="892.907" sn="2.77584" a="49.7945" fwhm="0.0769334" res="8458.45" algo="Sum"/><pk mz="650.80822727" i="2912.81" sn="9.05526" a="140.643" fwhm="0.041648" res="15626.4" algo="Sum"/><pk mz="651.12711865" i="2772.61" sn="8.62633" a="108.614" fwhm="0.0340171" res="19141.2" algo="Sum"/><pk mz="651.80904467" i="1002.61" sn="3.11827" a="55.186" fwhm="0.0561225" res="11614" algo="Sum"/><pk mz="652.13103626" i="782.309" sn="2.43507" a="34.1562" fwhm="0.0345759" res="18860.8" algo="Sum"/><pk mz="652.62620679" i="888.763" sn="2.76496" a="44.0709" fwhm="0.0455866" res="14316.2" algo="Sum"/><pk mz="652.71284965" i="1097.71" sn="3.41489" a="55.3731" fwhm="0.0767149" res="8508.29" algo="Sum"/><pk mz="652.80626849" i="3704.31" sn="11.5246" a="165.863" fwhm="0.0349991" res="18652.1" algo="Sum"/><pk mz="653.80707976" i="1097.26" sn="3.41449" a="57.9768" fwhm="0.0480416" res="13609.2" algo="Sum"/><pk mz="654.70957879" i="1340.71" sn="4.17652" a="64.0918" fwhm="0.0486082" res="13469.1" algo="Sum"/><pk mz="654.74961894" i="926.642" sn="2.88704" a="26.4302" fwhm="0.0403683" res="16219.4" algo="Sum"/><pk mz="654.80438903" i="2311.14" sn="7.20004" a="113.949" fwhm="0.0420509" res="15571.7" algo="Sum"/><pk mz="654.89250350" i="1147.95" sn="3.57646" a="51.2878" fwhm="0.0478753" res="13679.1" algo="Sum"/><pk mz="655.46376383" i="2111.76" sn="6.57765" a="103.737" fwhm="0.0417051" res="15716.6" algo="Sum"/><pk mz="656.46743860" i="1139.55" sn="3.55069" a="63.3826" fwhm="0.0446436" res="14704.6" algo="Sum"/><pk mz="656.71065609" i="1149.88" sn="3.58217" a="49.4381" fwhm="0.0536125" res="12249.2" algo="Sum"/><pk mz="656.74668805" i="983.028" sn="3.0626" a="32.3179" fwhm="0.0454834" res="14439.3" algo="Sum"/><pk mz="656.79278976" i="1205.17" sn="3.75475" a="80.546" fwhm="0.0669531" res="9809.75" algo="Sum"/><pk mz="656.88866705" i="864.77" sn="2.69423" a="36.6188" fwhm="0.0492248" res="13344.7" algo="Sum"/><pk mz="657.36151228" i="956.736" sn="2.97903" a="63.1988" fwhm="0.0471347" res="13946.4" algo="Sum"/><pk mz="657.47844109" i="3304.42" sn="10.2903" a="153.384" fwhm="0.0392189" res="16764.3" algo="Sum"/><pk mz="658.48177443" i="1631.58" sn="5.08426" a="75.7226" fwhm="0.0377151" res="17459.4" algo="Sum"/><pk mz="658.60892202" i="983.75" sn="3.06523" a="42.0153" fwhm="0.0559589" res="11769.5" algo="Sum"/><pk mz="658.65752638" i="1001.17" sn="3.1195" a="44.9537" fwhm="0.0634918" res="10373.9" algo="Sum"/><pk mz="658.72478611" i="1014.62" sn="3.16185" a="52.2695" fwhm="0.0571327" res="11529.7" algo="Sum"/><pk mz="658.78511067" i="834.637" sn="2.60096" a="37.2336" fwhm="0.0607389" res="10846.2" algo="Sum"/><pk mz="659.49271309" i="2428.79" sn="7.56757" a="113.62" fwhm="0.039357" res="16756.7" algo="Sum"/><pk mz="660.49640446" i="1041.66" sn="3.25053" a="59.8588" fwhm="0.0504097" res="13102.6" algo="Sum"/><pk mz="660.65578955" i="1269.93" sn="3.96289" a="76.1422" fwhm="0.0594211" res="11118.2" algo="Sum"/><pk mz="660.76613354" i="975.459" sn="3.04397" a="26.5585" fwhm="0.0354836" res="18621.7" algo="Sum"/><pk mz="660.78347972" i="931.754" sn="2.90759" a="34.6394" fwhm="0.0506923" res="13035.2" algo="Sum"/><pk mz="660.83494026" i="1112.99" sn="3.47314" a="60.9169" fwhm="0.058059" res="11382.1" algo="Sum"/><pk mz="661.43289761" i="1014.14" sn="3.1653" a="45.6949" fwhm="0.0534631" res="12371.8" algo="Sum"/><pk mz="661.52101401" i="1371.18" sn="4.28069" a="78.7038" fwhm="0.0571395" res="11577.3" algo="Sum"/><pk mz="662.43799789" i="820.936" sn="2.56443" a="45.2575" fwhm="0.0538965" res="12290.9" algo="Sum"/><pk mz="662.52606685" i="906.964" sn="2.83292" a="60.7887" fwhm="0.0608651" res="10885.1" algo="Sum"/><pk mz="662.65254066" i="1296.64" sn="4.05341" a="66.3485" fwhm="0.0445134" res="14886.6" algo="Sum"/><pk mz="662.74471899" i="1368.38" sn="4.27766" a="101.201" fwhm="0.0788279" res="8407.49" algo="Sum"/><pk mz="662.83432634" i="1060.36" sn="3.31478" a="56.5974" fwhm="0.0707391" res="9370.12" algo="Sum"/><pk mz="663.44661876" i="8884.38" sn="27.7978" a="384.47" fwhm="0.0349339" res="18991.5" algo="Sum"/><pk mz="663.53592237" i="862.086" sn="2.69733" a="49.6975" fwhm="0.0671649" res="9879.21" algo="Sum"/><pk mz="663.94809018" i="820.952" sn="2.56992" a="38.4194" fwhm="0.0439539" res="15105.6" algo="Sum"/><pk mz="664.45128596" i="4518.34" sn="14.1741" a="184.771" fwhm="0.0354137" res="18762.6" algo="Sum"/><pk mz="664.65298903" i="910.562" sn="2.85504" a="44.9629" fwhm="0.065836" res="10095.6" algo="Sum"/><pk mz="664.74104448" i="1394.01" sn="4.37096" a="64.5107" fwhm="0.0691786" res="9609.06" algo="Sum"/><pk mz="664.82497899" i="819.642" sn="2.57019" a="18.9623" fwhm="0.0305079" res="21791.9" algo="Sum"/><pk mz="664.83408217" i="821.924" sn="2.57733" a="15.4793" fwhm="0.020339" res="32687.6" algo="Sum"/><pk mz="664.92278501" i="1021.68" sn="3.2036" a="59.5223" fwhm="0.0624607" res="10645.5" algo="Sum"/><pk mz="665.45430374" i="1350.1" sn="4.2364" a="55.5812" fwhm="0.0519536" res="12808.6" algo="Sum"/><pk mz="665.50335472" i="1123.08" sn="3.52406" a="47.3478" fwhm="0.0512894" res="12975.5" algo="Sum"/><pk mz="666.60002578" i="1194.67" sn="3.75083" a="61.7685" fwhm="0.0447701" res="14889.4" algo="Sum"/><pk mz="666.73375379" i="1046.11" sn="3.28413" a="33.1011" fwhm="0.0458276" res="14548.7" algo="Sum"/><pk mz="666.78148544" i="1896.15" sn="5.9533" a="100.491" fwhm="0.0686003" res="9719.81" algo="Sum"/><pk mz="667.09592469" i="1702.66" sn="5.35351" a="72.8293" fwhm="0.0376774" res="17705.5" algo="Sum"/><pk mz="668.60089856" i="1142.88" sn="3.59608" a="68.4013" fwhm="0.0533305" res="12536.9" algo="Sum"/><pk mz="668.68819189" i="1113.51" sn="3.50505" a="61.793" fwhm="0.0667822" res="10013" algo="Sum"/><pk mz="668.73078989" i="858.436" sn="2.70264" a="16.8577" fwhm="0.024362" res="27449.7" algo="Sum"/><pk mz="668.77971864" i="2360.58" sn="7.43377" a="125.72" fwhm="0.0439005" res="15234" algo="Sum"/><pk mz="669.43439293" i="2929.09" sn="9.23066" a="126.476" fwhm="0.0374195" res="17890" algo="Sum"/><pk mz="669.54990955" i="1046.25" sn="3.29619" a="52.0411" fwhm="0.0435472" res="15375.3" algo="Sum"/><pk mz="669.78221703" i="852.192" sn="2.68674" a="55.3607" fwhm="0.0617757" res="10842.2" algo="Sum"/><pk mz="670.43767304" i="1425.2" sn="4.49176" a="65.2453" fwhm="0.0447358" res="14986.6" algo="Sum"/><pk mz="670.60356975" i="1575.21" sn="4.96739" a="75.6544" fwhm="0.0478969" res="14001" algo="Sum"/><pk mz="670.68428079" i="1478.55" sn="4.66313" a="77.0605" fwhm="0.0603445" res="11114.3" algo="Sum"/><pk mz="670.71948672" i="988.936" sn="3.11896" a="23.0626" fwhm="0.0546907" res="12263.9" algo="Sum"/><pk mz="670.77870515" i="1808.44" sn="5.70357" a="105.289" fwhm="0.0523647" res="12809.7" algo="Sum"/><pk mz="670.86531731" i="1033.28" sn="3.25898" a="57.4751" fwhm="0.0558439" res="12013.2" algo="Sum"/><pk mz="671.44283493" i="1764.54" sn="5.57015" a="93.8959" fwhm="0.0436436" res="15384.7" algo="Sum"/><pk mz="671.56724649" i="23054" sn="72.7851" a="904.818" fwhm="0.0334972" res="20048.4" algo="Sum"/><pk mz="671.69733353" i="942.29" sn="2.97495" a="42.8711" fwhm="0.0443807" res="15134.9" algo="Sum"/><pk mz="672.44761019" i="854.365" sn="2.69926" a="50.0526" fwhm="0.0572752" res="11740.6" algo="Sum"/><pk mz="672.57063936" i="11802.4" sn="37.2857" a="436.782" fwhm="0.0346702" res="19399.1" algo="Sum"/><pk mz="672.68319793" i="1512.28" sn="4.77832" a="92.2531" fwhm="0.0606449" res="11092.2" algo="Sum"/><pk mz="672.77495735" i="1502.36" sn="4.74724" a="67.5584" fwhm="0.0528594" res="12727.6" algo="Sum"/><pk mz="672.86482477" i="818.488" sn="2.58648" a="40.789" fwhm="0.0788939" res="8528.73" algo="Sum"/><pk mz="673.10816444" i="3023.65" sn="9.55597" a="118.472" fwhm="0.0340692" res="19757.1" algo="Sum"/><pk mz="673.33539796" i="867.938" sn="2.74152" a="45.9019" fwhm="0.0490909" res="13716.1" algo="Sum"/><pk mz="673.52072256" i="926.251" sn="2.92972" a="34.0671" fwhm="0.0429701" res="15674.2" algo="Sum"/><pk mz="673.57873296" i="5695.38" sn="18.0189" a="236.449" fwhm="0.0380369" res="17708.6" algo="Sum"/><pk mz="674.11420252" i="874.081" sn="2.76455" a="42.1765" fwhm="0.0385711" res="17477.2" algo="Sum"/><pk mz="674.58498399" i="2460.29" sn="7.78722" a="103.742" fwhm="0.0414603" res="16270.6" algo="Sum"/><pk mz="674.62490106" i="1031.78" sn="3.26576" a="42.4896" fwhm="0.0453879" res="14863.5" algo="Sum"/><pk mz="674.68129067" i="931.9" sn="2.94962" a="50.9825" fwhm="0.0664891" res="10147.3" algo="Sum"/><pk mz="674.76866089" i="1215.88" sn="3.84847" a="65.9677" fwhm="0.0787414" res="8569.43" algo="Sum"/><pk mz="674.79837110" i="1154.09" sn="3.6529" a="53.01" fwhm="0.0562256" res="12001.6" algo="Sum"/><pk mz="674.94835643" i="1247.51" sn="3.949" a="66.5763" fwhm="0.0472274" res="14291.4" algo="Sum"/><pk mz="675.44514470" i="907.627" sn="2.87154" a="44.962" fwhm="0.0471093" res="14337.8" algo="Sum"/><pk mz="675.53725273" i="8589.17" sn="27.1721" a="332.321" fwhm="0.0350621" res="19266.9" algo="Sum"/><pk mz="675.94733273" i="863.279" sn="2.72992" a="29.2967" fwhm="0.0439557" res="15377.9" algo="Sum"/><pk mz="676.54136083" i="3775.63" sn="11.9208" a="174.85" fwhm="0.0366795" res="18444.7" algo="Sum"/><pk mz="676.62937932" i="1037.4" sn="3.27524" a="47.6326" fwhm="0.0565973" res="11955.2" algo="Sum"/><pk mz="676.67573465" i="820.415" sn="2.59019" a="23.0754" fwhm="0.0410386" res="16488.8" algo="Sum"/><pk mz="676.76776133" i="1058.42" sn="3.3416" a="33.5667" fwhm="0.0461714" res="14657.7" algo="Sum"/><pk mz="676.80265332" i="1006.5" sn="3.1777" a="52.284" fwhm="0.059046" res="11462.3" algo="Sum"/><pk mz="676.99504502" i="786.449" sn="2.48307" a="43.2707" fwhm="0.0485907" res="13932.6" algo="Sum"/><pk mz="677.46016647" i="827.47" sn="2.6144" a="57.2061" fwhm="0.0551199" res="12290.7" algo="Sum"/><pk mz="677.54627529" i="1300.13" sn="4.10708" a="61.5009" fwhm="0.0434523" res="15592.9" algo="Sum"/><pk mz="678.62868854" i="910.661" sn="2.87885" a="44.3607" fwhm="0.0617062" res="10997.7" algo="Sum"/><pk mz="678.71692312" i="1328.11" sn="4.19843" a="71.1745" fwhm="0.0518924" res="13079.3" algo="Sum"/><pk mz="678.80123367" i="889.98" sn="2.81399" a="55.0443" fwhm="0.0795735" res="8530.49" algo="Sum"/><pk mz="679.46000182" i="830.034" sn="2.62708" a="59.9976" fwhm="0.080074" res="8485.4" algo="Sum"/><pk mz="679.71442870" i="786.584" sn="2.48949" a="34.9466" fwhm="0.0581613" res="11686.7" algo="Sum"/><pk mz="680.48266962" i="1430.45" sn="4.53416" a="86.9964" fwhm="0.0463798" res="14671.9" algo="Sum"/><pk mz="680.71418749" i="1407.18" sn="4.46221" a="86.2785" fwhm="0.0683798" res="9954.9" algo="Sum"/><pk mz="680.79088045" i="864.81" sn="2.74188" a="20.9106" fwhm="0.0308725" res="22051.7" algo="Sum"/><pk mz="680.89461022" i="836.322" sn="2.65072" a="43.6125" fwhm="0.0604712" res="11259.8" algo="Sum"/><pk mz="681.48248171" i="1200.83" sn="3.80898" a="59.7088" fwhm="0.047421" res="14370.9" algo="Sum"/><pk mz="682.70914404" i="1098.14" sn="3.48804" a="44.1751" fwhm="0.0537226" res="12708" algo="Sum"/><pk mz="682.75618261" i="1063.16" sn="3.37748" a="41.1859" fwhm="0.0515278" res="13250.2" algo="Sum"/><pk mz="682.79227106" i="1338.34" sn="4.25239" a="66.9122" fwhm="0.0565312" res="12078.2" algo="Sum"/><pk mz="683.49707790" i="787.104" sn="2.50103" a="53.0392" fwhm="0.0670649" res="10191.6" algo="Sum"/><pk mz="684.66467644" i="933.192" sn="2.97015" a="38.2457" fwhm="0.0554177" res="12354.6" algo="Sum"/><pk mz="684.69575236" i="902.561" sn="2.87266" a="26.0203" fwhm="0.0412809" res="16586.3" algo="Sum"/><pk mz="684.74871645" i="1185.2" sn="3.77224" a="68.3093" fwhm="0.0805367" res="8502.31" algo="Sum"/><pk mz="684.79432086" i="984.884" sn="3.13467" a="43.7076" fwhm="0.0539373" res="12696.1" algo="Sum"/><pk mz="685.42659335" i="31407.8" sn="100.02" a="1326.78" fwhm="0.0371573" res="18446.6" algo="Sum"/><pk mz="685.54246412" i="2044.29" sn="6.51015" a="120.676" fwhm="0.0583699" res="11744.8" algo="Sum"/><pk mz="686.43023195" i="14991.1" sn="47.7828" a="660.928" fwhm="0.0381439" res="17995.8" algo="Sum"/><pk mz="686.55610763" i="1266.68" sn="4.03723" a="93.3271" fwhm="0.0806062" res="8517.41" algo="Sum"/><pk mz="686.65278621" i="1278.69" sn="4.07646" a="77.2074" fwhm="0.0841276" res="8162.04" algo="Sum"/><pk mz="686.69521515" i="895.326" sn="2.85429" a="26.8681" fwhm="0.0361737" res="18983.3" algo="Sum"/><pk mz="686.77530667" i="1292.72" sn="4.12118" a="105.967" fwhm="0.0879131" res="7811.97" algo="Sum"/><pk mz="686.82225241" i="801.385" sn="2.55481" a="49.2354" fwhm="0.0699476" res="9819.09" algo="Sum"/><pk mz="687.43372590" i="4081.4" sn="13.0082" a="206.563" fwhm="0.0475639" res="14452.8" algo="Sum"/><pk mz="687.54398341" i="15356.2" sn="48.9568" a="732.297" fwhm="0.040192" res="17106.5" algo="Sum"/><pk mz="687.64907703" i="873.001" sn="2.78361" a="24.1767" fwhm="0.0361983" res="18996.7" algo="Sum"/><pk mz="687.66615051" i="862.3" sn="2.74949" a="20.8186" fwhm="0.0310279" res="22162.8" algo="Sum"/><pk mz="687.69287832" i="829.529" sn="2.64499" a="38.12" fwhm="0.0337962" res="20348.2" algo="Sum"/><pk mz="688.43927076" i="1063.52" sn="3.39119" a="69.9553" fwhm="0.0650263" res="10587.1" algo="Sum"/><pk mz="688.54714028" i="7678.95" sn="24.4999" a="415.72" fwhm="0.0440546" res="15629.4" algo="Sum"/><pk mz="688.65739368" i="1174.4" sn="3.74696" a="56.2712" fwhm="0.0633955" res="10862.9" algo="Sum"/><pk mz="688.69940250" i="1094.92" sn="3.49337" a="30.9157" fwhm="0.0414015" res="16634.7" algo="Sum"/><pk mz="688.77309139" i="1776.14" sn="5.66681" a="88.4519" fwhm="0.056133" res="12270.4" algo="Sum"/><pk mz="689.07853992" i="1956.78" sn="6.24044" a="85.3442" fwhm="0.0379704" res="18147.8" algo="Sum"/><pk mz="689.55183786" i="9899.14" sn="31.5906" a="470.321" fwhm="0.0379335" res="18177.9" algo="Sum"/><pk mz="689.77123200" i="905.77" sn="2.89162" a="50.0441" fwhm="0.0611318" res="11283.3" algo="Sum"/><pk mz="690.55555838" i="4294.9" sn="13.713" a="221.522" fwhm="0.0415458" res="16621.6" algo="Sum"/><pk mz="690.64279889" i="791.332" sn="2.52661" a="15.3427" fwhm="0.0207299" res="33316.3" algo="Sum"/><pk mz="690.70354933" i="884.719" sn="2.82478" a="27.5666" fwhm="0.036279" res="19038.7" algo="Sum"/><pk mz="690.76915705" i="1430.93" sn="4.56874" a="71.1939" fwhm="0.0577932" res="11952.4" algo="Sum"/><pk mz="690.89548088" i="780.551" sn="2.49231" a="37.7156" fwhm="0.0507142" res="13623.3" algo="Sum"/><pk mz="690.91885433" i="824.036" sn="2.63116" a="36.5509" fwhm="0.0536586" res="12876.2" algo="Sum"/><pk mz="691.55827696" i="1289.48" sn="4.11778" a="68.4737" fwhm="0.054485" res="12692.6" algo="Sum"/><pk mz="692.55680657" i="784.184" sn="2.50879" a="28.9225" fwhm="0.0518965" res="13345" algo="Sum"/><pk mz="692.60926605" i="1059.61" sn="3.38973" a="53.5357" fwhm="0.0577457" res="11994.1" algo="Sum"/><pk mz="692.73274041" i="1031.91" sn="3.30218" a="34.4583" fwhm="0.0467127" res="14829.6" algo="Sum"/><pk mz="692.79266370" i="1812.05" sn="5.79866" a="91.3906" fwhm="0.065114" res="10639.7" algo="Sum"/><pk mz="693.55337539" i="971.831" sn="3.11219" a="53.6437" fwhm="0.049781" res="13932.1" algo="Sum"/><pk mz="694.61410386" i="893.287" sn="2.87143" a="64.1446" fwhm="0.0858086" res="8094.92" algo="Sum"/><pk mz="694.69333402" i="988.219" sn="3.17658" a="48.9256" fwhm="0.0706633" res="9831.03" algo="Sum"/><pk mz="694.72337631" i="946.375" sn="3.04213" a="21.5643" fwhm="0.0311868" res="22276.2" algo="Sum"/><pk mz="694.78930091" i="2284.57" sn="7.34502" a="130.735" fwhm="0.0477694" res="14544.6" algo="Sum"/><pk mz="695.09070099" i="2560.74" sn="8.26347" a="110.022" fwhm="0.0359981" res="19309.1" algo="Sum"/><pk mz="695.50511524" i="855.727" sn="2.76065" a="41.8899" fwhm="0.0486604" res="14293.1" algo="Sum"/><pk mz="695.56711616" i="5904.91" sn="19.0506" a="243.617" fwhm="0.0366872" res="18959.4" algo="Sum"/><pk mz="696.57150469" i="3358.18" sn="10.8476" a="163.848" fwhm="0.0407549" res="17091.7" algo="Sum"/><pk mz="696.64365046" i="832.566" sn="2.68968" a="26.0406" fwhm="0.0416396" res="16730.3" algo="Sum"/><pk mz="696.68793051" i="1163.14" sn="3.75786" a="49.5699" fwhm="0.058643" res="11880.2" algo="Sum"/><pk mz="696.73516684" i="990.388" sn="3.20052" a="33.0111" fwhm="0.0468474" res="14872.4" algo="Sum"/><pk mz="696.78826828" i="1724.49" sn="5.5734" a="105.908" fwhm="0.0656482" res="10614" algo="Sum"/><pk mz="697.51885791" i="7666.67" sn="24.8357" a="314.08" fwhm="0.0356339" res="19574.6" algo="Sum"/><pk mz="697.57336194" i="1590.13" sn="5.15083" a="63.4412" fwhm="0.0405312" res="17210.8" algo="Sum"/><pk mz="697.72141634" i="880.256" sn="2.85175" a="37.3587" fwhm="0.0589741" res="11831" algo="Sum"/><pk mz="698.52238632" i="3324.81" sn="10.7746" a="140.064" fwhm="0.0379461" res="18408.3" algo="Sum"/><pk mz="698.68556937" i="1056.95" sn="3.42523" a="33.6198" fwhm="0.0469131" res="14893.2" algo="Sum"/><pk mz="698.73074759" i="1018.82" sn="3.30166" a="40.4951" fwhm="0.0521271" res="13404.4" algo="Sum"/><pk mz="698.77641022" i="1502.36" sn="4.86857" a="65.1708" fwhm="0.0572966" res="12195.8" algo="Sum"/><pk mz="699.52952635" i="1238.69" sn="4.02505" a="63.972" fwhm="0.0459782" res="15214.4" algo="Sum"/><pk mz="699.73369357" i="874.852" sn="2.84289" a="53.502" fwhm="0.0834634" res="8383.72" algo="Sum"/><pk mz="700.53674727" i="859.226" sn="2.79582" a="58.2977" fwhm="0.0804024" res="8712.88" algo="Sum"/><pk mz="700.64481765" i="948.343" sn="3.08626" a="56.135" fwhm="0.0887378" res="7895.67" algo="Sum"/><pk mz="700.73015689" i="1177.39" sn="3.83166" a="37.8779" fwhm="0.0461075" res="15197.7" algo="Sum"/><pk mz="700.77063571" i="1139.15" sn="3.70723" a="43.2246" fwhm="0.0522033" res="13423.9" algo="Sum"/><pk mz="701.40308296" i="14490.6" sn="47.1392" a="588.425" fwhm="0.0354155" res="19805" algo="Sum"/><pk mz="701.55112789" i="13552.1" sn="44.0977" a="613.861" fwhm="0.0373109" res="18802.9" algo="Sum"/><pk mz="701.71262752" i="820.637" sn="2.67029" a="50.954" fwhm="0.0711309" res="9865.09" algo="Sum"/><pk mz="702.40640275" i="6892.3" sn="22.414" a="299.376" fwhm="0.0360002" res="19511.2" algo="Sum"/><pk mz="702.55415541" i="6665.81" sn="21.6873" a="304.244" fwhm="0.0386427" res="18180.8" algo="Sum"/><pk mz="702.63424996" i="1203.43" sn="3.91537" a="78.2167" fwhm="0.0718484" res="9779.4" algo="Sum"/><pk mz="702.75867857" i="1209.4" sn="3.93479" a="56.6025" fwhm="0.0478897" res="14674.5" algo="Sum"/><pk mz="702.81596420" i="891.096" sn="2.8992" a="21.1926" fwhm="0.0313676" res="22405.8" algo="Sum"/><pk mz="702.84180515" i="984.278" sn="3.20237" a="53.5255" fwhm="0.0650909" res="10797.9" algo="Sum"/><pk mz="703.40709969" i="2871.97" sn="9.34106" a="139.341" fwhm="0.042391" res="16593.3" algo="Sum"/><pk mz="703.56834759" i="76899.3" sn="250.122" a="2829.28" fwhm="0.0318035" res="22122.3" algo="Sum"/><pk mz="703.74057740" i="907.002" sn="2.95012" a="29.0901" fwhm="0.0470826" res="14946.9" algo="Sum"/><pk mz="704.40839841" i="1056.29" sn="3.43875" a="69.2337" fwhm="0.0555195" res="12687.6" algo="Sum"/><pk mz="704.57145682" i="33027.1" sn="107.524" a="1389.55" fwhm="0.0348449" res="20220.2" algo="Sum"/><pk mz="704.67791408" i="1207.66" sn="3.93168" a="40.7692" fwhm="0.0656042" res="10741.3" algo="Sum"/><pk mz="704.74836817" i="1509.65" sn="4.91487" a="70.2178" fwhm="0.0532251" res="13240.9" algo="Sum"/><pk mz="704.81879412" i="974.784" sn="3.17353" a="48.7041" fwhm="0.0611665" res="11523" algo="Sum"/><pk mz="704.86535779" i="839.216" sn="2.73215" a="30.1951" fwhm="0.0457999" res="15390.1" algo="Sum"/><pk mz="705.48449110" i="907.476" sn="2.95467" a="53.6051" fwhm="0.0738196" res="9556.87" algo="Sum"/><pk mz="705.57691199" i="10782.7" sn="35.1074" a="480.924" fwhm="0.0373239" res="18904.1" algo="Sum"/><pk mz="706.53253103" i="2054.48" sn="6.70659" a="79.5158" fwhm="0.0449689" res="15711.6" algo="Sum"/><pk mz="706.58134773" i="3178.1" sn="10.3747" a="178.242" fwhm="0.0550709" res="12830.4" algo="Sum"/><pk mz="706.68815970" i="954.102" sn="3.11629" a="29.0977" fwhm="0.0419386" res="16850.6" algo="Sum"/><pk mz="706.74329185" i="1278.09" sn="4.17466" a="75.7641" fwhm="0.068156" res="10369.5" algo="Sum"/><pk mz="706.81311492" i="822.389" sn="2.68619" a="27.95" fwhm="0.0471852" res="14979.6" algo="Sum"/><pk mz="706.85472409" i="798.769" sn="2.60889" a="37.2735" fwhm="0.0629155" res="11235" algo="Sum"/><pk mz="707.53532007" i="1131.59" sn="3.70523" a="50.7342" fwhm="0.0543061" res="13028.6" algo="Sum"/><pk mz="707.59022938" i="893.118" sn="2.92482" a="50.6733" fwhm="0.0626211" res="11299.5" algo="Sum"/><pk mz="708.58699139" i="805.339" sn="2.64738" a="43.1734" fwhm="0.0692032" res="10239.2" algo="Sum"/><pk mz="708.70722737" i="963.949" sn="3.16874" a="37.9612" fwhm="0.0524979" res="13499.7" algo="Sum"/><pk mz="708.76429135" i="2024.59" sn="6.65577" a="124.696" fwhm="0.068769" res="10306.4" algo="Sum"/><pk mz="709.53774690" i="1560.31" sn="5.14273" a="104.21" fwhm="0.0540677" res="13123.1" algo="Sum"/><pk mz="709.76943663" i="808.684" sn="2.66677" a="33.028" fwhm="0.0493059" res="14395.2" algo="Sum"/><pk mz="710.54755083" i="935.967" sn="3.09267" a="68.3697" fwhm="0.0785982" res="9040.25" algo="Sum"/><pk mz="710.67360130" i="1107.34" sn="3.66101" a="72.4572" fwhm="0.0584562" res="12157.4" algo="Sum"/><pk mz="710.76437307" i="2644.72" sn="8.74511" a="163.117" fwhm="0.0475682" res="14942" algo="Sum"/><pk mz="711.06170411" i="1979.26" sn="6.5449" a="94.7596" fwhm="0.0393507" res="18069.8" algo="Sum"/><pk mz="711.54171859" i="10583.6" sn="35.1004" a="548.006" fwhm="0.046667" res="15247.2" algo="Sum"/><pk mz="711.76301912" i="905.509" sn="3.00404" a="54.6061" fwhm="0.065968" res="10789.5" algo="Sum"/><pk mz="712.54628461" i="5295.24" sn="17.6317" a="305.468" fwhm="0.0523288" res="13616.7" algo="Sum"/><pk mz="712.66439611" i="1305.32" sn="4.34646" a="77.5624" fwhm="0.0787639" res="9048.11" algo="Sum"/><pk mz="712.71421137" i="947.248" sn="3.15432" a="14.7649" fwhm="0.0265569" res="26837.3" algo="Sum"/><pk mz="712.76228343" i="1961.6" sn="6.53211" a="129.981" fwhm="0.0657348" res="10843" algo="Sum"/><pk mz="712.85337986" i="825.122" sn="2.74764" a="41.3507" fwhm="0.0739282" res="9642.51" algo="Sum"/><pk mz="713.49328452" i="1673.33" sn="5.58443" a="71.5487" fwhm="0.0474836" res="15026.1" algo="Sum"/><pk mz="713.54785852" i="2146.65" sn="7.16409" a="134.948" fwhm="0.0636476" res="11210.9" algo="Sum"/><pk mz="713.76104850" i="778.38" sn="2.59861" a="34.9378" fwhm="0.0546688" res="13056.1" algo="Sum"/><pk mz="714.50237695" i="858.879" sn="2.87621" a="30.8267" fwhm="0.0394086" res="18130.6" algo="Sum"/><pk mz="714.54224008" i="1094.81" sn="3.66635" a="61.4638" fwhm="0.0790707" res="9036.75" algo="Sum"/><pk mz="714.66592650" i="1206.45" sn="4.04035" a="55.2124" fwhm="0.0491842" res="14530.4" algo="Sum"/><pk mz="714.69566815" i="1124.06" sn="3.76443" a="42.7272" fwhm="0.0484973" res="14736.8" algo="Sum"/><pk mz="714.75655723" i="1387.45" sn="4.64648" a="69.3799" fwhm="0.0761445" res="9386.84" algo="Sum"/><pk mz="715.56616022" i="991.9" sn="3.32699" a="39.1879" fwhm="0.0477377" res="14989.6" algo="Sum"/><pk mz="715.69722366" i="837.533" sn="2.80855" a="44.6672" fwhm="0.0528055" res="13553.5" algo="Sum"/><pk mz="715.71611738" i="818.063" sn="2.74326" a="19.6796" fwhm="0.0316545" res="22610.3" algo="Sum"/><pk mz="716.52541693" i="1010.84" sn="3.39262" a="50.7665" fwhm="0.0598495" res="11972.1" algo="Sum"/><pk mz="716.55897126" i="1034.77" sn="3.47292" a="42.6801" fwhm="0.0580673" res="12340.1" algo="Sum"/><pk mz="716.61724251" i="857.784" sn="2.87893" a="36.8624" fwhm="0.0580692" res="12340.7" algo="Sum"/><pk mz="716.67288974" i="997.59" sn="3.34815" a="42.6378" fwhm="0.0572531" res="12517.6" algo="Sum"/><pk mz="716.70520108" i="1042.78" sn="3.49983" a="35.5787" fwhm="0.0475142" res="15084" algo="Sum"/><pk mz="716.74680246" i="1017.31" sn="3.41433" a="44.1997" fwhm="0.0580746" res="12341.8" algo="Sum"/><pk mz="717.07272096" i="2176.25" sn="7.30177" a="108.325" fwhm="0.0382082" res="18767.5" algo="Sum"/><pk mz="717.51881018" i="1232.6" sn="4.13912" a="57.8115" fwhm="0.0506644" res="14162.2" algo="Sum"/><pk mz="717.58345075" i="3305.19" sn="11.0989" a="149.729" fwhm="0.0410395" res="17485.2" algo="Sum"/><pk mz="718.57534631" i="3256.32" sn="10.9433" a="205.38" fwhm="0.0602757" res="11921.5" algo="Sum"/><pk mz="718.65783660" i="895.031" sn="3.00788" a="22.2704" fwhm="0.0317193" res="22656.8" algo="Sum"/><pk mz="718.70457772" i="923.29" sn="3.10285" a="37.3513" fwhm="0.0528667" res="13594.7" algo="Sum"/><pk mz="718.72518178" i="974.623" sn="3.27536" a="23.9544" fwhm="0.0317208" res="22657.8" algo="Sum"/><pk mz="718.74489536" i="909.381" sn="3.0561" a="18.5538" fwhm="0.0464363" res="15478.1" algo="Sum"/><pk mz="718.79576472" i="1041.5" sn="3.50028" a="49.8957" fwhm="0.0687314" res="10458" algo="Sum"/><pk mz="719.56845654" i="2420.79" sn="8.14375" a="138.761" fwhm="0.0585723" res="12285.1" algo="Sum"/><pk mz="720.58218841" i="3062.58" sn="10.3257" a="223.979" fwhm="0.0693214" res="10394.8" algo="Sum"/><pk mz="720.70578287" i="1211.23" sn="4.08538" a="98.2632" fwhm="0.084908" res="8488.08" algo="Sum"/><pk mz="720.79208300" i="1051.23" sn="3.54571" a="63.962" fwhm="0.0902846" res="7983.56" algo="Sum"/><pk mz="721.58692889" i="1559.38" sn="5.28023" a="76.884" fwhm="0.0575401" res="12540.6" algo="Sum"/><pk mz="722.50341461" i="905.703" sn="3.07458" a="51.2909" fwhm="0.0634684" res="11383.7" algo="Sum"/><pk mz="722.56095402" i="885.542" sn="3.0071" a="37.3651" fwhm="0.0583092" res="12391.9" algo="Sum"/><pk mz="722.60159958" i="950.704" sn="3.22838" a="49.8774" fwhm="0.0742146" res="9736.66" algo="Sum"/><pk mz="722.64976573" i="840.976" sn="2.85577" a="21.3742" fwhm="0.0318072" res="22719.7" algo="Sum"/><pk mz="722.70152681" i="1357.96" sn="4.61143" a="75.5336" fwhm="0.0653815" res="11053.6" algo="Sum"/><pk mz="722.76887953" i="911.04" sn="3.09445" a="17.5932" fwhm="0.0212066" res="34082.3" algo="Sum"/><pk mz="722.79683732" i="891.471" sn="3.02836" a="37.7285" fwhm="0.053658" res="13470.5" algo="Sum"/><pk mz="722.87524518" i="810.056" sn="2.75259" a="39.4468" fwhm="0.0520627" res="13884.7" algo="Sum"/><pk mz="723.53452763" i="10673.8" sn="36.3926" a="412.918" fwhm="0.0361251" res="20028.6" algo="Sum"/><pk mz="724.53529918" i="5805.83" sn="19.8467" a="310.752" fwhm="0.0441596" res="16407.2" algo="Sum"/><pk mz="724.61116569" i="800.368" sn="2.73617" a="27.3423" fwhm="0.0477756" res="15167" algo="Sum"/><pk mz="724.69496939" i="1178.47" sn="4.0302" a="50.4994" fwhm="0.0502363" res="14425.7" algo="Sum"/><pk mz="724.74034950" i="1581.05" sn="5.40759" a="91.6635" fwhm="0.0859724" res="8429.92" algo="Sum"/><pk mz="725.55072264" i="64082.3" sn="219.972" a="2467.02" fwhm="0.0329535" res="22017.4" algo="Sum"/><pk mz="725.68194655" i="898.059" sn="3.08295" a="22.7331" fwhm="0.0318739" res="22767.3" algo="Sum"/><pk mz="725.74276219" i="1011.82" sn="3.47354" a="92.7895" fwhm="0.0796744" res="9108.86" algo="Sum"/><pk mz="726.55377012" i="28162.1" sn="96.9882" a="1148.29" fwhm="0.0354131" res="20516.5" algo="Sum"/><pk mz="726.63707528" i="1267.95" sn="4.3668" a="30.1986" fwhm="0.031895" res="22782.2" algo="Sum"/><pk mz="726.73853416" i="2013.14" sn="6.93553" a="135.083" fwhm="0.0637133" res="11406.4" algo="Sum"/><pk mz="727.03339395" i="801.113" sn="2.75992" a="49.176" fwhm="0.0513481" res="14158.9" algo="Sum"/><pk mz="727.55808194" i="10560.4" sn="36.5755" a="529.388" fwhm="0.0425825" res="17085.9" algo="Sum"/><pk mz="727.74478516" i="975.031" sn="3.37799" a="86.731" fwhm="0.067561" res="10771.7" algo="Sum"/><pk mz="728.56089994" i="4274.67" sn="14.8663" a="205.243" fwhm="0.0536189" res="13587.8" algo="Sum"/><pk mz="728.64379784" i="1342.62" sn="4.66961" a="71.8419" fwhm="0.0562243" res="12959.6" algo="Sum"/><pk mz="728.73813755" i="1637.89" sn="5.69657" a="68.0005" fwhm="0.0526312" res="13846.1" algo="Sum"/><pk mz="728.82364907" i="846.359" sn="2.94363" a="38.5642" fwhm="0.0570476" res="12775.7" algo="Sum"/><pk mz="729.52231462" i="1488.97" sn="5.19602" a="55.9106" fwhm="0.045971" res="15869.2" algo="Sum"/><pk mz="729.58383613" i="8801.35" sn="30.7138" a="414.631" fwhm="0.0390905" res="18664" algo="Sum"/><pk mz="729.66660922" i="785.252" sn="2.74027" a="24.0896" fwhm="0.0408692" res="17853.7" algo="Sum"/><pk mz="729.74366166" i="851.09" sn="2.97002" a="51.7635" fwhm="0.0584297" res="12489.3" algo="Sum"/><pk mz="730.53312569" i="2884.69" sn="10.0711" a="115.489" fwhm="0.0482288" res="15147.3" algo="Sum"/><pk mz="730.58743987" i="4592.7" sn="16.0342" a="208.761" fwhm="0.0468769" res="15585.2" algo="Sum"/><pk mz="730.74357967" i="1463.81" sn="5.11036" a="127.327" fwhm="0.0995894" res="7337.56" algo="Sum"/><pk mz="730.82029708" i="829.197" sn="2.89554" a="28.2634" fwhm="0.0464417" res="15736.3" algo="Sum"/><pk mz="731.53700292" i="1668.8" sn="5.82794" a="59.9353" fwhm="0.0433967" res="16857" algo="Sum"/><pk mz="731.60002521" i="16167.4" sn="56.4612" a="666.901" fwhm="0.0365953" res="19991.7" algo="Sum"/><pk mz="731.69499581" i="819.461" sn="2.86179" a="20.2035" fwhm="0.0289868" res="25242.3" algo="Sum"/><pk mz="731.76028785" i="851.918" sn="2.97521" a="38.638" fwhm="0.0603765" res="12119.9" algo="Sum"/><pk mz="732.54806571" i="8972.07" sn="31.3545" a="374.471" fwhm="0.039708" res="18448.4" algo="Sum"/><pk mz="732.60306147" i="7973.77" sn="27.8657" a="350.641" fwhm="0.0468824" res="15626.4" algo="Sum"/><pk mz="732.75667739" i="1398.52" sn="4.8873" a="76.0947" fwhm="0.0744639" res="9840.43" algo="Sum"/><pk mz="733.04334754" i="2021.03" sn="7.06748" a="100.243" fwhm="0.0403304" res="18176" algo="Sum"/><pk mz="733.55100416" i="4400.67" sn="15.3954" a="196.029" fwhm="0.0411369" res="17831.9" algo="Sum"/><pk mz="733.60806498" i="2900.98" sn="10.1488" a="134.742" fwhm="0.0512763" res="14307" algo="Sum"/><pk mz="733.67065705" i="819.432" sn="2.867" a="22.4401" fwhm="0.0373904" res="19621.9" algo="Sum"/><pk mz="734.56342511" i="11183.9" sn="39.172" a="546.967" fwhm="0.0379266" res="19368.1" algo="Sum"/><pk mz="734.75853202" i="1205.21" sn="4.22176" a="71.9008" fwhm="0.0690693" res="10638" algo="Sum"/><pk mz="735.56614076" i="5844.1" sn="20.5133" a="294.283" fwhm="0.0431661" res="17040.4" algo="Sum"/><pk mz="736.57220444" i="2310.09" sn="8.13594" a="177.335" fwhm="0.062362" res="11811.2" algo="Sum"/><pk mz="736.67600868" i="1158.48" sn="4.08066" a="64.8959" fwhm="0.0694865" res="10601.7" algo="Sum"/><pk mz="736.70765284" i="927.966" sn="3.26919" a="18.5163" fwhm="0.0214101" res="34409.3" algo="Sum"/><pk mz="736.75954720" i="1024.07" sn="3.60872" a="75.2629" fwhm="0.0721618" res="10209.8" algo="Sum"/><pk mz="737.55643325" i="1109.14" sn="3.92262" a="95.229" fwhm="0.0748875" res="9848.85" algo="Sum"/><pk mz="738.53468216" i="1510.93" sn="5.36419" a="99.3126" fwhm="0.0770879" res="9580.42" algo="Sum"/><pk mz="738.67325026" i="1173.62" sn="4.16931" a="97.3991" fwhm="0.0748796" res="9864.82" algo="Sum"/><pk mz="738.73515777" i="910.729" sn="3.23602" a="27.9383" fwhm="0.0428788" res="17228.4" algo="Sum"/><pk mz="738.75378703" i="921.986" sn="3.27602" a="29.8632" fwhm="0.0332848" res="22194.9" algo="Sum"/><pk mz="739.05446167" i="2513.24" sn="8.93003" a="117.687" fwhm="0.0394623" res="18728.1" algo="Sum"/><pk mz="739.51360864" i="2176.25" sn="7.75446" a="88.4399" fwhm="0.0462853" res="15977.3" algo="Sum"/><pk mz="739.56365581" i="3296.65" sn="11.7498" a="182.04" fwhm="0.0594503" res="12440" algo="Sum"/><pk mz="739.74763528" i="807.727" sn="2.87951" a="38.0797" fwhm="0.0630241" res="11737.5" algo="Sum"/><pk mz="740.05489513" i="861.3" sn="3.0715" a="49.0908" fwhm="0.0526308" res="14061.3" algo="Sum"/><pk mz="740.55352773" i="3929.16" sn="14.0751" a="201.949" fwhm="0.0529133" res="13995.6" algo="Sum"/><pk mz="740.67113829" i="1157.12" sn="4.14564" a="38.3584" fwhm="0.048302" res="15334.2" algo="Sum"/><pk mz="740.70181099" i="1090.81" sn="3.90825" a="32.6753" fwhm="0.0375691" res="19715.7" algo="Sum"/><pk mz="740.75198127" i="1224.31" sn="4.38656" a="79.0984" fwhm="0.0842655" res="8790.69" algo="Sum"/><pk mz="741.52550477" i="9919.74" sn="35.6772" a="536.842" fwhm="0.0425327" res="17434.2" algo="Sum"/><pk mz="741.73297093" i="793.692" sn="2.8548" a="57.0686" fwhm="0.0738838" res="10039.2" algo="Sum"/><pk mz="742.56585051" i="9485.64" sn="34.2953" a="451.641" fwhm="0.0511774" res="14509.6" algo="Sum"/><pk mz="742.66536507" i="972.766" sn="3.51703" a="24.5514" fwhm="0.0322446" res="23032.2" algo="Sum"/><pk mz="742.71001956" i="1194.75" sn="4.31962" a="60.7574" fwhm="0.0752397" res="9871.25" algo="Sum"/><pk mz="742.73720816" i="1088.7" sn="3.9362" a="16.4991" fwhm="0.0161232" res="46066.5" algo="Sum"/><pk mz="743.56948758" i="4738.25" sn="17.1633" a="254.059" fwhm="0.0522381" res="14234.2" algo="Sum"/><pk mz="743.72818838" i="796.738" sn="2.88586" a="64.0246" fwhm="0.0883687" res="8416.19" algo="Sum"/><pk mz="744.49039763" i="931.619" sn="3.38361" a="45.3958" fwhm="0.0495911" res="15012.6" algo="Sum"/><pk mz="744.57992587" i="6536.81" sn="23.7415" a="279.033" fwhm="0.0466602" res="15957.5" algo="Sum"/><pk mz="744.73979098" i="1302.18" sn="4.72946" a="74.2417" fwhm="0.0730533" res="10194.5" algo="Sum"/><pk mz="745.47016662" i="903.845" sn="3.28706" a="57.5161" fwhm="0.067444" res="11053.2" algo="Sum"/><pk mz="745.59381478" i="3214.8" sn="11.6907" a="224.035" fwhm="0.0786571" res="9479.04" algo="Sum"/><pk mz="745.73265356" i="813.32" sn="2.95871" a="32.7322" fwhm="0.0538519" res="13847.8" algo="Sum"/><pk mz="746.50526316" i="2067.71" sn="7.53924" a="107.95" fwhm="0.0537171" res="13897" algo="Sum"/><pk mz="746.60001750" i="5603.67" sn="20.432" a="296.016" fwhm="0.0539268" res="13844.7" algo="Sum"/><pk mz="746.73601703" i="1696.1" sn="6.18593" a="91.7704" fwhm="0.0701549" res="10644.1" algo="Sum"/><pk mz="747.50697072" i="1256.11" sn="4.58361" a="73.064" fwhm="0.0513362" res="14561" algo="Sum"/><pk mz="747.60126128" i="2721.66" sn="9.93302" a="147.588" fwhm="0.0529804" res="14110.9" algo="Sum"/><pk mz="747.73517150" i="925.055" sn="3.37587" a="45.8844" fwhm="0.06688" res="11180.2" algo="Sum"/><pk mz="748.52179751" i="2219.28" sn="8.12452" a="111.453" fwhm="0.0467354" res="16016.2" algo="Sum"/><pk mz="748.58285207" i="1803.75" sn="6.60463" a="69.5657" fwhm="0.0539544" res="13874.4" algo="Sum"/><pk mz="748.73186764" i="1644.57" sn="6.02552" a="89.5457" fwhm="0.059434" res="12597.7" algo="Sum"/><pk mz="749.01755053" i="900.503" sn="3.30783" a="51.7292" fwhm="0.0466718" res="16048.6" algo="Sum"/><pk mz="749.53646926" i="1570.97" sn="5.77318" a="101.575" fwhm="0.0744516" res="10067.4" algo="Sum"/><pk mz="749.73224068" i="831.934" sn="3.05917" a="38.6065" fwhm="0.0573424" res="13074.7" algo="Sum"/><pk mz="750.53922238" i="3267.32" sn="12.0423" a="188.408" fwhm="0.0496642" res="15112.3" algo="Sum"/><pk mz="750.74600348" i="1649.18" sn="6.0848" a="111.176" fwhm="0.0792557" res="9472.45" algo="Sum"/><pk mz="751.56593872" i="7701.95" sn="28.531" a="374.059" fwhm="0.0432084" res="17394" algo="Sum"/><pk mz="752.56101869" i="6741.44" sn="25.0725" a="342.796" fwhm="0.0558845" res="13466.4" algo="Sum"/><pk mz="752.65273861" i="1031.26" sn="3.83697" a="49.3222" fwhm="0.0547283" res="13752.5" algo="Sum"/><pk mz="752.75007183" i="2095.18" sn="7.79506" a="156.59" fwhm="0.0593312" res="12687.3" algo="Sum"/><pk mz="753.04898409" i="2952.23" sn="10.9832" a="126.816" fwhm="0.0358303" res="21017.1" algo="Sum"/><pk mz="753.58059157" i="13858.3" sn="51.7589" a="716.408" fwhm="0.0459228" res="16409.7" algo="Sum"/><pk mz="753.76078361" i="883.35" sn="3.29922" a="43.8309" fwhm="0.0724779" res="10399.9" algo="Sum"/><pk mz="754.05490954" i="2534.65" sn="9.46664" a="109.901" fwhm="0.0368525" res="20461.4" algo="Sum"/><pk mz="754.53245750" i="11206.5" sn="41.9073" a="517.712" fwhm="0.0531476" res="14196.9" algo="Sum"/><pk mz="754.58085531" i="7377.15" sn="27.5882" a="315.702" fwhm="0.0478899" res="15756.6" algo="Sum"/><pk mz="754.69116163" i="973.003" sn="3.63858" a="19.8838" fwhm="0.0216698" res="34826.9" algo="Sum"/><pk mz="754.74751204" i="1939.28" sn="7.25205" a="102.344" fwhm="0.0649958" res="11612.3" algo="Sum"/><pk mz="755.03004165" i="2021.53" sn="7.56264" a="100.832" fwhm="0.055184" res="13682" algo="Sum"/><pk mz="755.53571501" i="5464.62" sn="20.4764" a="257.287" fwhm="0.0481546" res="15689.8" algo="Sum"/><pk mz="755.58889349" i="2991.02" sn="11.2082" a="161.735" fwhm="0.0514856" res="14675.7" algo="Sum"/><pk mz="755.68594710" i="789.282" sn="2.95804" a="27.6467" fwhm="0.048789" res="15488.9" algo="Sum"/><pk mz="755.73486419" i="849.503" sn="3.18374" a="26.416" fwhm="0.0433694" res="17425.5" algo="Sum"/><pk mz="756.54722364" i="20332.7" sn="76.3804" a="943.228" fwhm="0.0389359" res="19430.6" algo="Sum"/><pk mz="756.68816872" i="1074.45" sn="4.03658" a="33.052" fwhm="0.0433967" res="17436.6" algo="Sum"/><pk mz="756.73693491" i="1585.96" sn="5.95827" a="99.7667" fwhm="0.08838" res="8562.31" algo="Sum"/><pk mz="757.55088191" i="9385.82" sn="35.4211" a="433.993" fwhm="0.0405217" res="18695" algo="Sum"/><pk mz="757.61611921" i="4892.94" sn="18.4655" a="219.243" fwhm="0.0498142" res="15208.8" algo="Sum"/><pk mz="757.72408449" i="861.985" sn="3.25304" a="55.1587" fwhm="0.0566168" res="13383.4" algo="Sum"/><pk mz="758.56564880" i="349878" sn="1322.16" a="10453.3" fwhm="0.0251376" res="30176.5" algo="Sum"/><pk mz="758.70800360" i="1823.35" sn="6.89029" a="90.4192" fwhm="0.0651816" res="11639.9" algo="Sum"/><pk mz="758.80209152" i="919.972" sn="3.47754" a="18.1145" fwhm="0.0217288" res="34921.5" algo="Sum"/><pk mz="759.56860625" i="152262" sn="577.148" a="5279.29" fwhm="0.0301556" res="25188.3" algo="Sum"/><pk mz="759.62859086" i="10905.9" sn="41.3389" a="473.321" fwhm="0.0445349" res="17056.9" algo="Sum"/><pk mz="759.72399737" i="1235.89" sn="4.68545" a="70.7565" fwhm="0.0667432" res="11382.8" algo="Sum"/><pk mz="759.76829802" i="902.307" sn="3.42156" a="22.4193" fwhm="0.0326141" res="23295.7" algo="Sum"/><pk mz="760.57880907" i="141404" sn="536.646" a="5092.99" fwhm="0.0315886" res="24077.7" algo="Sum"/><pk mz="760.71849627" i="1624.9" sn="6.16897" a="67.5479" fwhm="0.0558204" res="13628" algo="Sum"/><pk mz="760.76418337" i="1152.59" sn="4.37549" a="41.1102" fwhm="0.0714917" res="10641.3" algo="Sum"/><pk mz="761.03915377" i="1804.29" sn="6.85259" a="110.497" fwhm="0.0478311" res="15911" algo="Sum"/><pk mz="761.58316564" i="55781.1" sn="212.085" a="2381.15" fwhm="0.0357656" res="21293.7" algo="Sum"/><pk mz="761.72172334" i="935.48" sn="3.55826" a="41.5345" fwhm="0.0934948" res="8147.21" algo="Sum"/><pk mz="762.04735290" i="902.259" sn="3.44054" a="54.4033" fwhm="0.0532149" res="14320.2" algo="Sum"/><pk mz="762.50195159" i="1474.4" sn="5.62379" a="81.1093" fwhm="0.0585345" res="13026.5" algo="Sum"/><pk mz="762.58744169" i="15768.8" sn="60.1615" a="712.364" fwhm="0.039304" res="19402.3" algo="Sum"/><pk mz="762.70931236" i="1393.51" sn="5.3176" a="90.3181" fwhm="0.0818212" res="9321.65" algo="Sum"/><pk mz="762.77311902" i="973.98" sn="3.71788" a="48.0193" fwhm="0.0506145" res="15070.3" algo="Sum"/><pk mz="762.81463194" i="813.8" sn="3.10709" a="27.3708" fwhm="0.0487513" res="15647.1" algo="Sum"/><pk mz="763.50641897" i="935.104" sn="3.57981" a="50.7095" fwhm="0.0592793" res="12879.8" algo="Sum"/><pk mz="763.59328728" i="4239.78" sn="16.2338" a="219.539" fwhm="0.0442597" res="17252.6" algo="Sum"/><pk mz="763.67931071" i="879.725" sn="3.36984" a="17.5786" fwhm="0.0217984" res="35033.7" algo="Sum"/><pk mz="763.71044109" i="906.461" sn="3.47284" a="35.007" fwhm="0.0544972" res="14013.7" algo="Sum"/><pk mz="764.55151061" i="8548.96" sn="32.8969" a="533.044" fwhm="0.042732" res="17891.8" algo="Sum"/><pk mz="764.70980693" i="1374.5" sn="5.29326" a="78.4435" fwhm="0.0855651" res="8937.17" algo="Sum"/><pk mz="764.77458644" i="928.965" sn="3.57858" a="27.6286" fwhm="0.0381747" res="20033.6" algo="Sum"/><pk mz="764.82054051" i="801.574" sn="3.08818" a="32.9036" fwhm="0.0503033" res="15204.2" algo="Sum"/><pk mz="765.04953483" i="1515.39" sn="5.8407" a="75.1829" fwhm="0.0415897" res="18395.2" algo="Sum"/><pk mz="765.55367943" i="5197.17" sn="20.0545" a="333.603" fwhm="0.0458831" res="16684.9" algo="Sum"/><pk mz="765.71267156" i="819.455" sn="3.16453" a="61.0084" fwhm="0.0819087" res="9348.37" algo="Sum"/><pk mz="766.05591186" i="1880.68" sn="7.26888" a="88.0153" fwhm="0.0391244" res="19580" algo="Sum"/><pk mz="766.56782056" i="17648.7" sn="68.3842" a="818.928" fwhm="0.0452655" res="16934.9" algo="Sum"/><pk mz="766.66914508" i="1041.69" sn="4.03799" a="22.7541" fwhm="0.0319004" res="24033.2" algo="Sum"/><pk mz="766.67966554" i="1062.5" sn="4.11878" a="5.78257" fwhm="0.0102225" res="74999.4" algo="Sum"/><pk mz="766.72399658" i="1648.53" sn="6.39045" a="95.3725" fwhm="0.0770262" res="9954.07" algo="Sum"/><pk mz="767.06529116" i="2629.73" sn="10.1973" a="122.347" fwhm="0.0379453" res="20215" algo="Sum"/><pk mz="767.57113344" i="10239.1" sn="39.8256" a="534.644" fwhm="0.0526132" res="14589" algo="Sum"/><pk mz="767.70780236" i="821.876" sn="3.19693" a="16.4079" fwhm="0.0218557" res="35126.1" algo="Sum"/><pk mz="767.72776731" i="839.325" sn="3.26459" a="38.2603" fwhm="0.0480073" res="15991.9" algo="Sum"/><pk mz="768.07064765" i="1598.98" sn="6.22459" a="101.045" fwhm="0.0491407" res="15630" algo="Sum"/><pk mz="768.58316196" i="20026.4" sn="78.3863" a="873.298" fwhm="0.0456809" res="16825" algo="Sum"/><pk mz="768.72333909" i="2205.02" sn="8.63147" a="128.575" fwhm="0.0609356" res="12615.3" algo="Sum"/><pk mz="769.05391244" i="1002.29" sn="3.92406" a="44.8087" fwhm="0.0480558" res="16003.3" algo="Sum"/><pk mz="769.58363944" i="9494.8" sn="37.302" a="454.076" fwhm="0.0474804" res="16208.4" algo="Sum"/><pk mz="769.72508605" i="869.066" sn="3.41456" a="48.0798" fwhm="0.0765953" res="10049.3" algo="Sum"/><pk mz="770.05868096" i="1942.64" sn="7.63527" a="100.855" fwhm="0.0393229" res="19583" algo="Sum"/><pk mz="770.50752044" i="3827.68" sn="15.1166" a="165.166" fwhm="0.0486797" res="15828.1" algo="Sum"/><pk mz="770.59454608" i="7280.67" sn="28.7584" a="344.958" fwhm="0.0470652" res="16372.9" algo="Sum"/><pk mz="770.72245079" i="1977.7" sn="7.81182" a="129.225" fwhm="0.0554298" res="13904.5" algo="Sum"/><pk mz="770.99883514" i="891.053" sn="3.52091" a="46.3828" fwhm="0.050856" res="15160.4" algo="Sum"/><pk mz="771.06451789" i="1606.84" sn="6.34908" a="80.1225" fwhm="0.0419639" res="18374.5" algo="Sum"/><pk mz="771.51042100" i="1917.97" sn="7.59106" a="94.0749" fwhm="0.0498174" res="15486.8" algo="Sum"/><pk mz="771.57529763" i="3239.91" sn="12.8236" a="149.897" fwhm="0.0536959" res="14369.4" algo="Sum"/><pk mz="771.60383760" i="3216.07" sn="12.7292" a="188.163" fwhm="0.0549022" res="14054.2" algo="Sum"/><pk mz="771.71892705" i="837.471" sn="3.31472" a="49.4703" fwhm="0.0845651" res="9125.74" algo="Sum"/><pk mz="772.06905836" i="887.613" sn="3.51513" a="46.5816" fwhm="0.0435651" res="17722.2" algo="Sum"/><pk mz="772.52343812" i="4838.69" sn="19.1955" a="225.748" fwhm="0.0509485" res="15162.8" algo="Sum"/><pk mz="772.58134324" i="10040.7" sn="39.8323" a="469.549" fwhm="0.048094" res="16064" algo="Sum"/><pk mz="772.71695058" i="1359.76" sn="5.39426" a="69.9294" fwhm="0.0692861" res="11152.6" algo="Sum"/><pk mz="773.52804747" i="2587.79" sn="10.2827" a="106.59" fwhm="0.0445235" res="17373.5" algo="Sum"/><pk mz="773.58538768" i="4987.97" sn="19.8199" a="249.484" fwhm="0.0568405" res="13609.7" algo="Sum"/><pk mz="773.64716954" i="4654.44" sn="18.4946" a="245.317" fwhm="0.0570758" res="13554.7" algo="Sum"/><pk mz="774.54389414" i="5817.2" sn="23.1611" a="329.776" fwhm="0.0636831" res="12162.5" algo="Sum"/><pk mz="774.58983833" i="4826.62" sn="19.2172" a="212.932" fwhm="0.0590795" res="13111" algo="Sum"/><pk mz="774.64798615" i="3033.72" sn="12.0799" a="134.941" fwhm="0.0522786" res="14817.7" algo="Sum"/><pk mz="775.06279868" i="924.748" sn="3.68589" a="67.4001" fwhm="0.0631313" res="12277" algo="Sum"/><pk mz="775.55038453" i="3190.04" sn="12.7196" a="187.075" fwhm="0.0682825" res="11358" algo="Sum"/><pk mz="775.64687234" i="1376.01" sn="5.48808" a="61.7866" fwhm="0.0488885" res="15865.6" algo="Sum"/><pk mz="776.55861921" i="3404.58" sn="13.616" a="263.097" fwhm="0.0776741" res="9997.65" algo="Sum"/><pk mz="776.69553340" i="925.519" sn="3.70252" a="38.6459" fwhm="0.0494033" res="15721.5" algo="Sum"/><pk mz="776.74905025" i="875.677" sn="3.50398" a="22.8958" fwhm="0.0329761" res="23554.9" algo="Sum"/><pk mz="776.77021177" i="932.718" sn="3.73262" a="28.3352" fwhm="0.0439689" res="17666.3" algo="Sum"/><pk mz="777.01126750" i="1149.25" sn="4.6128" a="55.0557" fwhm="0.0530524" res="14646.1" algo="Sum"/><pk mz="777.05319595" i="1016.15" sn="4.0783" a="39.9308" fwhm="0.0481651" res="16133.1" algo="Sum"/><pk mz="777.55932880" i="2358.68" sn="9.46579" a="228.668" fwhm="0.0800809" res="9709.68" algo="Sum"/><pk mz="778.05557428" i="1131.63" sn="4.55137" a="56.3548" fwhm="0.051105" res="15224.6" algo="Sum"/><pk mz="778.53325807" i="9697.21" sn="39.0356" a="588.134" fwhm="0.0473796" res="16431.8" algo="Sum"/><pk mz="778.67387410" i="1082.94" sn="4.36192" a="38.885" fwhm="0.086404" res="9012.01" algo="Sum"/><pk mz="778.68642115" i="1121.87" sn="4.51898" a="43.291" fwhm="0.0550292" res="14150.4" algo="Sum"/><pk mz="778.74767112" i="977.646" sn="3.93925" a="39.3387" fwhm="0.0549909" res="14161.4" algo="Sum"/><pk mz="778.77654213" i="944.337" sn="3.8056" a="51.1558" fwhm="0.0634695" res="12270.1" algo="Sum"/><pk mz="779.06650869" i="1554.37" sn="6.27723" a="82.6792" fwhm="0.0465246" res="16745.3" algo="Sum"/><pk mz="779.53820670" i="5482.25" sn="22.131" a="301.577" fwhm="0.0597355" res="13049.8" algo="Sum"/><pk mz="779.59666659" i="4222.22" sn="17.0494" a="206.605" fwhm="0.0545859" res="14282" algo="Sum"/><pk mz="779.68977719" i="852.097" sn="3.44238" a="41.2573" fwhm="0.0478257" res="16302.7" algo="Sum"/><pk mz="780.07101007" i="1477.02" sn="5.97288" a="112.734" fwhm="0.0653082" res="11944.5" algo="Sum"/><pk mz="780.45130129" i="913.434" sn="3.69396" a="61.2836" fwhm="0.0881456" res="8854.11" algo="Sum"/><pk mz="780.54904309" i="403464" sn="1632.42" a="11832.9" fwhm="0.0246806" res="31626.1" algo="Sum"/><pk mz="780.74058629" i="1396.56" sn="5.65425" a="36.0815" fwhm="0.0330609" res="23615.2" algo="Sum"/><pk mz="780.80706913" i="945.652" sn="3.82782" a="43.6094" fwhm="0.0591801" res="13193.7" algo="Sum"/><pk mz="781.05149020" i="6561.4" sn="26.5645" a="332.881" fwhm="0.0391019" res="19974.8" algo="Sum"/><pk mz="781.55221911" i="179760" sn="728.893" a="6098.65" fwhm="0.0300459" res="26011.9" algo="Sum"/><pk mz="781.78817319" i="787.397" sn="3.19462" a="24.7187" fwhm="0.0441108" res="17723.3" algo="Sum"/><pk mz="782.05793779" i="6841.45" sn="27.7798" a="338.005" fwhm="0.0377753" res="20702.9" algo="Sum"/><pk mz="782.56379386" i="331168" sn="1349.85" a="10522.9" fwhm="0.0265082" res="29521.6" algo="Sum"/><pk mz="782.68914508" i="2028.83" sn="8.26916" a="88.1034" fwhm="0.102363" res="7646.21" algo="Sum"/><pk mz="782.82539604" i="890.573" sn="3.63044" a="18.3152" fwhm="0.02207" res="35470.1" algo="Sum"/><pk mz="783.06312095" i="3614" sn="14.7367" a="185.094" fwhm="0.0434992" res="18001.8" algo="Sum"/><pk mz="783.56714339" i="138990" sn="569.533" a="5077.5" fwhm="0.0313583" res="24987.6" algo="Sum"/><pk mz="784.07189631" i="2440.63" sn="10.0053" a="133.131" fwhm="0.0428685" res="18290.2" algo="Sum"/><pk mz="784.57771443" i="108479" sn="447.016" a="4426.59" fwhm="0.0338221" res="23197.2" algo="Sum"/><pk mz="784.69378976" i="1945.57" sn="8.01723" a="107.977" fwhm="0.0641696" res="12228.4" algo="Sum"/><pk mz="784.79513924" i="817.669" sn="3.36942" a="33.0628" fwhm="0.0342495" res="22914" algo="Sum"/><pk mz="785.07723954" i="1455.66" sn="6.00118" a="114.961" fwhm="0.0651485" res="12050.6" algo="Sum"/><pk mz="785.58218913" i="42581.8" sn="176.591" a="1768.95" fwhm="0.0376544" res="20862.9" algo="Sum"/><pk mz="785.64841579" i="13535.9" sn="56.1348" a="578.56" fwhm="0.046455" res="16912" algo="Sum"/><pk mz="786.06194556" i="1039.49" sn="4.31639" a="76.8544" fwhm="0.0695089" res="11308.8" algo="Sum"/><pk mz="786.50431559" i="2743.97" sn="11.4105" a="126.988" fwhm="0.0511952" res="15362.8" algo="Sum"/><pk mz="786.59607473" i="143082" sn="594.987" a="5097.56" fwhm="0.0309688" res="25399.6" algo="Sum"/><pk mz="786.78125606" i="1053.13" sn="4.37948" a="42.8139" fwhm="0.0553144" res="14223.8" algo="Sum"/><pk mz="787.06361364" i="1046.84" sn="4.3571" a="85.2243" fwhm="0.0678223" res="11604.8" algo="Sum"/><pk mz="787.59945090" i="65204.3" sn="271.735" a="2585.84" fwhm="0.0348074" res="22627.4" algo="Sum"/><pk mz="787.66307360" i="15006.3" sn="62.5378" a="624.629" fwhm="0.0465021" res="16938.2" algo="Sum"/><pk mz="788.06730038" i="1168.67" sn="4.87435" a="77.6011" fwhm="0.0676015" res="11657.5" algo="Sum"/><pk mz="788.55262075" i="13205.3" sn="55.1627" a="577.273" fwhm="0.0465925" res="16924.5" algo="Sum"/><pk mz="788.60609404" i="28577.2" sn="119.375" a="1288.04" fwhm="0.0415552" res="18977.3" algo="Sum"/><pk mz="788.66649825" i="7912.02" sn="33.0555" a="382.646" fwhm="0.0468761" res="16824.5" algo="Sum"/><pk mz="788.78158873" i="904.582" sn="3.78026" a="32.9561" fwhm="0.0498461" res="15824.3" algo="Sum"/><pk mz="789.06341473" i="1092.41" sn="4.56751" a="61.108" fwhm="0.0621082" res="12704.7" algo="Sum"/><pk mz="789.55435231" i="7044.16" sn="29.4927" a="352.01" fwhm="0.0530553" res="14881.7" algo="Sum"/><pk mz="789.61173113" i="9550.62" sn="39.9919" a="460.429" fwhm="0.0474145" res="16653.4" algo="Sum"/><pk mz="789.66760153" i="2850.72" sn="11.9397" a="111.753" fwhm="0.0447797" res="17634.5" algo="Sum"/><pk mz="790.04798590" i="1167.61" sn="4.89622" a="69.0903" fwhm="0.0625053" res="12639.7" algo="Sum"/><pk mz="790.56600811" i="17629.7" sn="74.0272" a="882.974" fwhm="0.0450437" res="17551.1" algo="Sum"/><pk mz="790.67988735" i="1578.4" sn="6.62809" a="115.017" fwhm="0.0674122" res="11729" algo="Sum"/><pk mz="791.05921407" i="995.93" sn="4.18992" a="77.1557" fwhm="0.0598732" res="13212.3" algo="Sum"/><pk mz="791.57005741" i="8898.13" sn="37.4718" a="431.244" fwhm="0.0498844" res="15868.1" algo="Sum"/><pk mz="792.05221272" i="1128.43" sn="4.77792" a="74.1146" fwhm="0.0625215" res="12668.5" algo="Sum"/><pk mz="792.55686681" i="11460.5" sn="48.5245" a="407.661" fwhm="0.0393773" res="20127.3" algo="Sum"/><pk mz="792.57774642" i="12008.2" sn="50.8477" a="541.507" fwhm="0.0453553" res="17474.9" algo="Sum"/><pk mz="792.68063446" i="1016.66" sn="4.307" a="16.2304" fwhm="0.0166562" res="47590.6" algo="Sum"/><pk mz="792.68787238" i="1010.7" sn="4.28185" a="32.0258" fwhm="0.0388654" res="20395.7" algo="Sum"/><pk mz="792.72838973" i="995.923" sn="4.22003" a="28.8547" fwhm="0.0444184" res="17846.8" algo="Sum"/><pk mz="793.04988711" i="6004.28" sn="25.5237" a="291.548" fwhm="0.0388742" res="20400.4" algo="Sum"/><pk mz="793.55387855" i="12404.3" sn="52.7376" a="559.354" fwhm="0.0515578" res="15391.5" algo="Sum"/><pk mz="793.67778992" i="787.204" sn="3.34871" a="49.4883" fwhm="0.0450139" res="17631.8" algo="Sum"/><pk mz="794.05717860" i="7012.68" sn="29.9276" a="331.175" fwhm="0.0377712" res="21022.8" algo="Sum"/><pk mz="794.56424922" i="22155.7" sn="94.6274" a="930.706" fwhm="0.0488232" res="16274.3" algo="Sum"/><pk mz="794.59166464" i="17889.1" sn="76.4133" a="679.112" fwhm="0.0395662" res="20082.6" algo="Sum"/><pk mz="795.06481238" i="8027.31" sn="34.3395" a="399.647" fwhm="0.038759" res="20513.1" algo="Sum"/><pk mz="795.57125193" i="14291.2" sn="61.1752" a="667.102" fwhm="0.0544529" res="14610.3" algo="Sum"/><pk mz="796.07251049" i="5451.07" sn="23.3373" a="280.986" fwhm="0.0413502" res="19252" algo="Sum"/><pk mz="796.52159266" i="72772.2" sn="311.877" a="2906" fwhm="0.034773" res="22906.3" algo="Sum"/><pk mz="796.57696032" i="13239.9" sn="56.7516" a="480.604" fwhm="0.0500919" res="15902.3" algo="Sum"/><pk mz="797.07865952" i="2165.17" sn="9.28277" a="132.368" fwhm="0.0561662" res="14191.4" algo="Sum"/><pk mz="797.52517013" i="33426.9" sn="143.596" a="1478.35" fwhm="0.0377875" res="21105.5" algo="Sum"/><pk mz="797.58354327" i="7188.2" sn="30.8814" a="258.224" fwhm="0.0501236" res="15912.3" algo="Sum"/><pk mz="798.08801371" i="1220.17" sn="5.25279" a="76.3379" fwhm="0.0632716" res="12613.7" algo="Sum"/><pk mz="798.53353692" i="35657.7" sn="154.222" a="1655.6" fwhm="0.0422736" res="18889.6" algo="Sum"/><pk mz="799.06789140" i="1121.34" sn="4.85281" a="82.4215" fwhm="0.057974" res="13783.2" algo="Sum"/><pk mz="799.53879623" i="15063" sn="65.5014" a="868.481" fwhm="0.0462494" res="17287.6" algo="Sum"/><pk mz="799.66451433" i="6950.98" sn="30.2314" a="391.987" fwhm="0.0445717" res="17941.1" algo="Sum"/><pk mz="800.06892234" i="1255.58" sn="5.46794" a="87.0431" fwhm="0.0627833" res="12743.3" algo="Sum"/><pk mz="800.54190817" i="7403.71" sn="32.4033" a="548.335" fwhm="0.0603509" res="13264.8" algo="Sum"/><pk mz="800.66748009" i="4325.55" sn="18.9313" a="255.731" fwhm="0.0497207" res="16103.3" algo="Sum"/><pk mz="801.04685820" i="1097.83" sn="4.80826" a="44.8284" fwhm="0.0468101" res="17112.7" algo="Sum"/><pk mz="801.07835867" i="1116.77" sn="4.89173" a="46.7249" fwhm="0.0558145" res="14352.5" algo="Sum"/><pk mz="801.54418224" i="3386.18" sn="14.8566" a="171.833" fwhm="0.0577126" res="13888.5" algo="Sum"/><pk mz="801.67925457" i="7583.28" sn="33.271" a="387.499" fwhm="0.041935" res="19117.2" algo="Sum"/><pk mz="802.05362519" i="1159.9" sn="5.09614" a="69.4604" fwhm="0.0621815" res="12898.6" algo="Sum"/><pk mz="802.09861849" i="1123.38" sn="4.93665" a="53.2778" fwhm="0.054515" res="14713.4" algo="Sum"/><pk mz="802.53355709" i="13129" sn="57.7613" a="835.437" fwhm="0.0464417" res="17280.4" algo="Sum"/><pk mz="802.68318622" i="4483.11" sn="19.7246" a="230.353" fwhm="0.0466038" res="17223.6" algo="Sum"/><pk mz="803.05507816" i="1312.1" sn="5.77794" a="73.6878" fwhm="0.0607544" res="13218.1" algo="Sum"/><pk mz="803.53830586" i="7112.71" sn="31.3487" a="453.688" fwhm="0.0495867" res="16204.7" algo="Sum"/><pk mz="803.68426631" i="1711.45" sn="7.54532" a="129.912" fwhm="0.0653994" res="12288.9" algo="Sum"/><pk mz="804.05928127" i="1236.41" sn="5.45452" a="73.4682" fwhm="0.0686145" res="11718.5" algo="Sum"/><pk mz="804.54756504" i="180580" sn="797.357" a="6298.12" fwhm="0.0297043" res="27085.3" algo="Sum"/><pk mz="805.05084659" i="4152.9" sn="18.3598" a="197.108" fwhm="0.0394685" res="20397.3" algo="Sum"/><pk mz="805.55092265" i="89458.7" sn="395.57" a="3587.1" fwhm="0.0334" res="24118.3" algo="Sum"/><pk mz="805.68681225" i="1076.05" sn="4.75944" a="32.88" fwhm="0.0447801" res="17992.1" algo="Sum"/><pk mz="806.05709197" i="4675.05" sn="20.746" a="240.655" fwhm="0.0382909" res="21050.9" algo="Sum"/><pk mz="806.56287793" i="178261" sn="791.336" a="6408.2" fwhm="0.0304786" res="26463.2" algo="Sum"/><pk mz="807.06546254" i="7503.34" sn="33.4473" a="381.044" fwhm="0.040259" res="20046.8" algo="Sum"/><pk mz="807.56709708" i="83801.6" sn="373.753" a="3331.14" fwhm="0.0343813" res="23488.5" algo="Sum"/><pk mz="807.62825155" i="10623.2" sn="47.3921" a="435.037" fwhm="0.0443075" res="18227.8" algo="Sum"/><pk mz="808.07352671" i="5974.96" sn="26.7418" a="261.702" fwhm="0.0497376" res="16246.7" algo="Sum"/><pk mz="808.57853356" i="191135" sn="856.165" a="7081.17" fwhm="0.0303857" res="26610.5" algo="Sum"/><pk mz="808.79059817" i="940.752" sn="4.21691" a="27.2086" fwhm="0.031177" res="25941.9" algo="Sum"/><pk mz="809.08444988" i="3590.72" sn="16.1392" a="174.814" fwhm="0.0493983" res="16378.8" algo="Sum"/><pk mz="809.58218275" i="87624.9" sn="394.445" a="3457.69" fwhm="0.0343548" res="23565.3" algo="Sum"/><pk mz="809.64326207" i="12859" sn="57.8985" a="602.157" fwhm="0.0466558" res="17353.6" algo="Sum"/><pk mz="810.09416739" i="1783.03" sn="8.03604" a="136.348" fwhm="0.0760654" res="10650" algo="Sum"/><pk mz="810.59462109" i="113218" sn="511.526" a="4497.33" fwhm="0.0338796" res="23925.7" algo="Sum"/><pk mz="811.07989239" i="944.256" sn="4.26981" a="73.5421" fwhm="0.0558337" res="14526.7" algo="Sum"/><pk mz="811.59901870" i="50744.6" sn="230.339" a="2252.18" fwhm="0.0371673" res="21836.4" algo="Sum"/><pk mz="811.66346785" i="16349.7" sn="74.2182" a="688.228" fwhm="0.0457295" res="17749.2" algo="Sum"/><pk mz="812.07170768" i="1054.99" sn="4.79006" a="87.7147" fwhm="0.0627934" res="12932.4" algo="Sum"/><pk mz="812.60812209" i="31181.6" sn="141.857" a="1350.33" fwhm="0.0409857" res="19826.6" algo="Sum"/><pk mz="812.66647788" i="9174.96" sn="41.748" a="410.609" fwhm="0.047598" res="17073.6" algo="Sum"/><pk mz="813.08242096" i="986.32" sn="4.48954" a="64.0276" fwhm="0.0646776" res="12571.3" algo="Sum"/><pk mz="813.55590743" i="2979.47" sn="13.6066" a="156.895" fwhm="0.0483284" res="16833.9" algo="Sum"/><pk mz="813.61345178" i="12611.4" sn="57.6044" a="592.987" fwhm="0.0451922" res="18003.4" algo="Sum"/><pk mz="813.67971742" i="28084.3" sn="128.279" a="1179.24" fwhm="0.0377967" res="21527.8" algo="Sum"/><pk mz="814.05243753" i="927.427" sn="4.2384" a="44.8177" fwhm="0.0497888" res="16350.1" algo="Sum"/><pk mz="814.08190386" i="959.63" sn="4.38589" a="20.77" fwhm="0.0225062" res="36171.5" algo="Sum"/><pk mz="814.09653567" i="1003.14" sn="4.585" a="42.0087" fwhm="0.0491304" res="16570.1" algo="Sum"/><pk mz="814.56537175" i="7741.84" sn="35.4874" a="434.718" fwhm="0.0629625" res="12937.3" algo="Sum"/><pk mz="814.61922029" i="6037.98" sn="27.6772" a="254.258" fwhm="0.0619126" res="13157.6" algo="Sum"/><pk mz="814.68380743" i="14437.6" sn="66.1795" a="674.409" fwhm="0.0410441" res="19849" algo="Sum"/><pk mz="815.05609464" i="1230.43" sn="5.65037" a="69.2939" fwhm="0.06626" res="12300.9" algo="Sum"/><pk mz="815.10529313" i="993.162" sn="4.56176" a="47.7707" fwhm="0.0533594" res="15275.8" algo="Sum"/><pk mz="815.56096014" i="5097.94" sn="23.521" a="345.549" fwhm="0.0664089" res="12280.9" algo="Sum"/><pk mz="815.62338676" i="2746.41" sn="12.6714" a="95.3105" fwhm="0.0506871" res="16091.3" algo="Sum"/><pk mz="815.69262013" i="11229.6" sn="51.8114" a="532.437" fwhm="0.0419579" res="19440.7" algo="Sum"/><pk mz="816.05794774" i="1111.19" sn="5.13576" a="70.8318" fwhm="0.0744366" res="10963.1" algo="Sum"/><pk mz="816.11232860" i="828.653" sn="3.83007" a="48.3201" fwhm="0.057493" res="14195" algo="Sum"/><pk mz="816.58222971" i="15438.7" sn="71.4626" a="868.774" fwhm="0.0466893" res="17489.7" algo="Sum"/><pk mz="816.69681890" i="5454.18" sn="25.2462" a="274.099" fwhm="0.0460025" res="17753.3" algo="Sum"/><pk mz="817.05376906" i="1733.25" sn="8.02471" a="97.9128" fwhm="0.0524803" res="15568.8" algo="Sum"/><pk mz="817.58451653" i="8127.24" sn="37.7099" a="525.64" fwhm="0.0553839" res="14762.1" algo="Sum"/><pk mz="817.70100082" i="1813.43" sn="8.41519" a="100.891" fwhm="0.0630814" res="12962.6" algo="Sum"/><pk mz="818.05869132" i="1938.29" sn="9.00249" a="109.317" fwhm="0.0474382" res="17244.7" algo="Sum"/><pk mz="818.59078448" i="12344.6" sn="57.3585" a="526.459" fwhm="0.0454948" res="17993.1" algo="Sum"/><pk mz="819.06553727" i="4226.98" sn="19.6565" a="217.935" fwhm="0.0401406" res="20404.9" algo="Sum"/><pk mz="819.57327207" i="8059.43" sn="37.5061" a="364.446" fwhm="0.0503647" res="16272.8" algo="Sum"/><pk mz="820.07365343" i="3542.04" sn="16.5288" a="204.337" fwhm="0.0489404" res="16756.6" algo="Sum"/><pk mz="820.52226182" i="34820" sn="162.556" a="1531.59" fwhm="0.040296" res="20362.4" algo="Sum"/><pk mz="820.73522349" i="840.195" sn="3.92474" a="27.1769" fwhm="0.045196" res="18159.5" algo="Sum"/><pk mz="821.08405102" i="2816.06" sn="13.1763" a="125.538" fwhm="0.0468425" res="17528.6" algo="Sum"/><pk mz="821.52599449" i="17353.1" sn="81.2888" a="823.812" fwhm="0.0412492" res="19916.2" algo="Sum"/><pk mz="821.58298817" i="5524.64" sn="25.8832" a="204.336" fwhm="0.050872" res="16150" algo="Sum"/><pk mz="821.64034712" i="5773.16" sn="27.054" a="362.628" fwhm="0.0625625" res="13133.1" algo="Sum"/><pk mz="822.09271631" i="1721.49" sn="8.11622" a="59.3697" fwhm="0.0405248" res="20286.2" algo="Sum"/><pk mz="822.11380018" i="1618.89" sn="7.6325" a="64.0732" fwhm="0.0445031" res="18473.2" algo="Sum"/><pk mz="822.53467054" i="22929.9" sn="108.216" a="1235.16" fwhm="0.0441026" res="18650.5" algo="Sum"/><pk mz="822.63411961" i="5436.34" sn="25.6657" a="355.686" fwhm="0.0662448" res="12418.1" algo="Sum"/><pk mz="822.76757454" i="785.108" sn="3.70851" a="29.4194" fwhm="0.0469218" res="17534.9" algo="Sum"/><pk mz="823.12698914" i="1091.95" sn="5.17807" a="65.0504" fwhm="0.0531827" res="15477.4" algo="Sum"/><pk mz="823.53902565" i="10431.4" sn="49.5022" a="558.5" fwhm="0.0471465" res="17467.7" algo="Sum"/><pk mz="823.60952267" i="3522.56" sn="16.7206" a="114.735" fwhm="0.0396157" res="20790" algo="Sum"/><pk mz="823.65829137" i="5806.37" sn="27.567" a="338.22" fwhm="0.0650507" res="12661.8" algo="Sum"/><pk mz="824.55191394" i="31012" sn="148.195" a="1519.9" fwhm="0.0406038" res="20307.3" algo="Sum"/><pk mz="824.65863375" i="4211.69" sn="20.1335" a="245.284" fwhm="0.0675289" res="12211.9" algo="Sum"/><pk mz="825.55587174" i="15269.9" sn="73.1531" a="728.162" fwhm="0.0415166" res="19885" algo="Sum"/><pk mz="825.65131716" i="2349.83" sn="11.2601" a="126.667" fwhm="0.110677" res="7459.99" algo="Sum"/><pk mz="826.56023373" i="9127.47" sn="43.9612" a="656.47" fwhm="0.0562807" res="14686.4" algo="Sum"/><pk mz="826.67901667" i="2015.75" sn="9.71099" a="117.417" fwhm="0.0780746" res="10588.3" algo="Sum"/><pk mz="827.05573246" i="830.533" sn="4.00216" a="44.3764" fwhm="0.063189" res="13088.6" algo="Sum"/><pk mz="827.56318457" i="4084.21" sn="19.7261" a="322.496" fwhm="0.0667296" res="12401.7" algo="Sum"/><pk mz="827.69520019" i="2600.71" sn="12.5642" a="173.948" fwhm="0.055284" res="14971.7" algo="Sum"/><pk mz="828.54745475" i="70007.3" sn="339.984" a="2962.65" fwhm="0.0353294" res="23452.1" algo="Sum"/><pk mz="828.69314861" i="2172.11" sn="10.5489" a="143.678" fwhm="0.0692419" res="11968.1" algo="Sum"/><pk mz="828.76270082" i="779.878" sn="3.78749" a="30.2306" fwhm="0.0339698" res="24397.1" algo="Sum"/><pk mz="829.06030156" i="849.525" sn="4.12933" a="63.7704" fwhm="0.0586991" res="14123.9" algo="Sum"/><pk mz="829.55073163" i="36083.3" sn="176.158" a="1606.37" fwhm="0.0376062" res="22058.9" algo="Sum"/><pk mz="829.70685942" i="1644.77" sn="8.02991" a="93.8203" fwhm="0.0516934" res="16050.5" algo="Sum"/><pk mz="830.06402126" i="826.215" sn="4.04119" a="52.8687" fwhm="0.0672743" res="12338.5" algo="Sum"/><pk mz="830.56059899" i="41092.9" sn="201.812" a="1847.96" fwhm="0.0383913" res="21634.1" algo="Sum"/><pk mz="830.68011801" i="1440.5" sn="7.07444" a="66.9865" fwhm="0.0625198" res="13286.7" algo="Sum"/><pk mz="831.06635284" i="1665.72" sn="8.19436" a="92.748" fwhm="0.0443487" res="18739.3" algo="Sum"/><pk mz="831.56544678" i="18896.3" sn="93.0327" a="884.845" fwhm="0.0405642" res="20500" algo="Sum"/><pk mz="831.62435745" i="2702.39" sn="13.3047" a="113.897" fwhm="0.0505881" res="16439.1" algo="Sum"/><pk mz="832.07464289" i="1355.12" sn="6.67834" a="74.4707" fwhm="0.0550691" res="15109.6" algo="Sum"/><pk mz="832.57840472" i="96353.8" sn="475.633" a="3842.52" fwhm="0.0336056" res="24775" algo="Sum"/><pk mz="833.08408540" i="1603.21" sn="7.92514" a="106.426" fwhm="0.060676" res="13730" algo="Sum"/><pk mz="833.58198860" i="47147.1" sn="233.198" a="2019.8" fwhm="0.0372872" res="22355.7" algo="Sum"/><pk mz="833.64561691" i="11354.3" sn="56.171" a="474.35" fwhm="0.0472135" res="17656.9" algo="Sum"/><pk mz="834.09530529" i="1141.86" sn="5.65208" a="42.9689" fwhm="0.0485564" res="17177.9" algo="Sum"/><pk mz="834.59283266" i="51458.8" sn="254.863" a="2260.95" fwhm="0.0386681" res="21583.5" algo="Sum"/><pk mz="835.59764099" i="23047" sn="114.389" a="1106.18" fwhm="0.0415945" res="20089.2" algo="Sum"/><pk mz="835.66121385" i="19117.9" sn="94.9096" a="850.442" fwhm="0.042333" res="19740.2" algo="Sum"/><pk mz="836.54060198" i="2248.29" sn="11.1847" a="116.609" fwhm="0.0555803" res="15051" algo="Sum"/><pk mz="836.60671663" i="12528.6" sn="62.3428" a="635.886" fwhm="0.0481627" res="17370.4" algo="Sum"/><pk mz="836.66484140" i="10412.2" sn="51.8235" a="484.794" fwhm="0.0479867" res="17435.4" algo="Sum"/><pk mz="837.61379253" i="5666.52" sn="28.3602" a="257.7" fwhm="0.0546019" res="15340.4" algo="Sum"/><pk mz="837.67470250" i="8006.96" sn="40.0831" a="396.426" fwhm="0.0458423" res="18273" algo="Sum"/><pk mz="838.50677377" i="7555.71" sn="37.9444" a="361.759" fwhm="0.0427696" res="19605.2" algo="Sum"/><pk mz="838.62278712" i="3855.72" sn="19.3723" a="211.71" fwhm="0.071256" res="11769.2" algo="Sum"/><pk mz="838.67933783" i="3813.45" sn="19.1639" a="190.646" fwhm="0.054861" res="15287.3" algo="Sum"/><pk mz="839.51033388" i="3699.29" sn="18.7202" a="169.421" fwhm="0.0449882" res="18660.7" algo="Sum"/><pk mz="839.56271525" i="1531.38" sn="7.75095" a="57.9854" fwhm="0.0514255" res="16325.8" algo="Sum"/><pk mz="839.63014826" i="2652.71" sn="13.4299" a="159.067" fwhm="0.0780182" res="10762" algo="Sum"/><pk mz="839.68464589" i="1693.6" sn="8.5754" a="89.7181" fwhm="0.0565698" res="14843.3" algo="Sum"/><pk mz="840.51331951" i="5262.1" sn="26.775" a="286.437" fwhm="0.0524356" res="16029.4" algo="Sum"/><pk mz="840.58290159" i="3364.6" sn="17.1245" a="180.63" fwhm="0.0705454" res="11915.5" algo="Sum"/><pk mz="840.68997115" i="1143.73" sn="5.82241" a="78.9206" fwhm="0.0519476" res="16183.4" algo="Sum"/><pk mz="841.51882693" i="2357.59" sn="12.0986" a="146.92" fwhm="0.0655794" res="12832.1" algo="Sum"/><pk mz="841.58479165" i="2174.81" sn="11.1623" a="124.77" fwhm="0.0808552" res="10408.5" algo="Sum"/><pk mz="841.63311539" i="1444.51" sn="7.41467" a="38.3636" fwhm="0.0569075" res="14789.5" algo="Sum"/><pk mz="841.70478163" i="909.642" sn="4.66951" a="47.679" fwhm="0.0565519" res="14883.8" algo="Sum"/><pk mz="842.52735738" i="2210.28" sn="11.3802" a="102.639" fwhm="0.0488942" res="17231.6" algo="Sum"/><pk mz="842.59508675" i="4013.32" sn="20.6646" a="196.461" fwhm="0.0573195" res="14700" algo="Sum"/><pk mz="843.59620619" i="2321.34" sn="12.0241" a="186.181" fwhm="0.0699586" res="12058.5" algo="Sum"/><pk mz="843.66055667" i="999.26" sn="5.17598" a="43.3093" fwhm="0.05441" res="15505.6" algo="Sum"/><pk mz="844.52277396" i="15142" sn="78.7066" a="780.771" fwhm="0.0433681" res="19473.4" algo="Sum"/><pk mz="844.61093621" i="3233.35" sn="16.8076" a="149.82" fwhm="0.0580443" res="14551.1" algo="Sum"/><pk mz="845.52646095" i="7897.7" sn="41.2607" a="433.414" fwhm="0.0441198" res="19164.3" algo="Sum"/><pk mz="845.61345085" i="1957.72" sn="10.2279" a="101.869" fwhm="0.0627328" res="13479.6" algo="Sum"/><pk mz="846.53493857" i="9419.43" sn="49.4316" a="521.118" fwhm="0.0471793" res="17942.9" algo="Sum"/><pk mz="846.62787091" i="2492.99" sn="13.0828" a="165.907" fwhm="0.077255" res="10958.9" algo="Sum"/><pk mz="847.53995667" i="4611.6" sn="24.2745" a="282.931" fwhm="0.0516256" res="16417.1" algo="Sum"/><pk mz="847.63309759" i="1577.72" sn="8.30523" a="122.01" fwhm="0.0952087" res="8902.9" algo="Sum"/><pk mz="848.54830240" i="24091.4" sn="127.158" a="1279.36" fwhm="0.0461387" res="18391.2" algo="Sum"/><pk mz="848.64648451" i="2288.35" sn="12.0823" a="134.219" fwhm="0.0650596" res="13044.1" algo="Sum"/><pk mz="849.55139428" i="11923.3" sn="63.1119" a="659.022" fwhm="0.0479087" res="17732.7" algo="Sum"/><pk mz="849.62184126" i="2644.99" sn="14.0032" a="106.803" fwhm="0.0543635" res="15628.5" algo="Sum"/><pk mz="849.67809300" i="2222.36" sn="11.7676" a="113.316" fwhm="0.0565171" res="15034" algo="Sum"/><pk mz="850.55877891" i="10744.6" sn="57.0874" a="671.49" fwhm="0.0508973" res="16711.3" algo="Sum"/><pk mz="850.66880616" i="2506.46" sn="13.3222" a="166.446" fwhm="0.0798308" res="10655.9" algo="Sum"/><pk mz="851.56425420" i="4736.86" sn="25.2647" a="253.527" fwhm="0.0550791" res="15460.8" algo="Sum"/><pk mz="851.63727777" i="3709.43" sn="19.7905" a="198.038" fwhm="0.0741266" res="11489" algo="Sum"/><pk mz="851.70130608" i="2609.03" sn="13.9231" a="134.818" fwhm="0.0594667" res="14322.3" algo="Sum"/><pk mz="852.56296201" i="2711.47" sn="14.5461" a="179.318" fwhm="0.0906971" res="9400.12" algo="Sum"/><pk mz="852.64161785" i="2260.78" sn="12.1321" a="124.978" fwhm="0.0806158" res="10576.6" algo="Sum"/><pk mz="852.70002190" i="2091.16" sn="11.2245" a="113.062" fwhm="0.0704181" res="12109.1" algo="Sum"/><pk mz="853.56205764" i="1349.56" sn="7.27011" a="42.5019" fwhm="0.0460909" res="18519.1" algo="Sum"/><pk mz="853.57797782" i="1278.18" sn="6.88605" a="34.4879" fwhm="0.0622241" res="13717.8" algo="Sum"/><pk mz="853.65227578" i="1925.59" sn="10.3768" a="125.123" fwhm="0.0858173" res="9947.32" algo="Sum"/><pk mz="853.72016839" i="2676.68" sn="14.4272" a="161.873" fwhm="0.056737" res="15047" algo="Sum"/><pk mz="854.48309573" i="1397.84" sn="7.58018" a="79.6871" fwhm="0.0527939" res="16185.3" algo="Sum"/><pk mz="854.56329573" i="4560.05" sn="24.7357" a="251.432" fwhm="0.0481215" res="17758.5" algo="Sum"/><pk mz="854.65728040" i="1284.03" sn="6.96734" a="69.3924" fwhm="0.0682367" res="12524.9" algo="Sum"/><pk mz="854.72349085" i="1772.63" sn="9.61998" a="120.864" fwhm="0.0719051" res="11886.8" algo="Sum"/><pk mz="855.56789332" i="2510.92" sn="13.6967" a="166.625" fwhm="0.0542255" res="15778" algo="Sum"/><pk mz="855.65326866" i="910.565" sn="4.96778" a="29.6958" fwhm="0.040379" res="21190.6" algo="Sum"/><pk mz="855.73508662" i="1653.55" sn="9.02297" a="99.3782" fwhm="0.0562326" res="15217.8" algo="Sum"/><pk mz="856.49356030" i="1149.79" sn="6.3087" a="64.4187" fwhm="0.0562738" res="15220.1" algo="Sum"/><pk mz="856.57863415" i="21926.1" sn="120.326" a="1063.78" fwhm="0.0395332" res="21667.3" algo="Sum"/><pk mz="856.74234756" i="1098.63" sn="6.02988" a="66.7502" fwhm="0.0705019" res="12152" algo="Sum"/><pk mz="857.58278866" i="12694.8" sn="69.9236" a="655.288" fwhm="0.0418198" res="20506.6" algo="Sum"/><pk mz="857.74806581" i="864.398" sn="4.76201" a="57.3921" fwhm="0.0899826" res="9532.38" algo="Sum"/><pk mz="858.59045297" i="9134.72" sn="50.625" a="515.57" fwhm="0.045412" res="18906.7" algo="Sum"/><pk mz="859.59498732" i="3979.63" sn="22.1341" a="209.94" fwhm="0.049233" res="17459.7" algo="Sum"/><pk mz="860.53039459" i="1373.19" sn="7.68395" a="64.6126" fwhm="0.0670178" res="12840.3" algo="Sum"/><pk mz="860.60590863" i="3303.18" sn="18.4836" a="238.211" fwhm="0.0589637" res="14595.5" algo="Sum"/><pk mz="861.53681198" i="1000.34" sn="5.62468" a="77.6455" fwhm="0.0756884" res="11382.7" algo="Sum"/><pk mz="861.61044088" i="1784.44" sn="10.0335" a="106.959" fwhm="0.0648531" res="13285.6" algo="Sum"/><pk mz="862.50783808" i="3529.01" sn="19.8914" a="225.629" fwhm="0.0543693" res="15863.9" algo="Sum"/><pk mz="862.61947049" i="1553.92" sn="8.75923" a="88.3642" fwhm="0.085663" res="10069.9" algo="Sum"/><pk mz="863.51205233" i="2001.35" sn="11.3162" a="96.2712" fwhm="0.0517782" res="16677.1" algo="Sum"/><pk mz="863.62608296" i="1159.67" sn="6.55924" a="84.3014" fwhm="0.0865229" res="9981.48" algo="Sum"/><pk mz="864.51477470" i="4060.33" sn="23.0079" a="208.561" fwhm="0.0519891" res="16628.8" algo="Sum"/><pk mz="864.64140847" i="1224.44" sn="6.94077" a="91.0348" fwhm="0.0673366" res="12840.6" algo="Sum"/><pk mz="865.51556025" i="2147.11" sn="12.1987" a="123.312" fwhm="0.0604148" res="14326.2" algo="Sum"/><pk mz="865.65854618" i="1236.61" sn="7.02845" a="84.7234" fwhm="0.0591242" res="14641.3" algo="Sum"/><pk mz="866.53371661" i="4204.38" sn="23.9446" a="278.451" fwhm="0.0523519" res="16552.1" algo="Sum"/><pk mz="866.66328452" i="1231.65" sn="7.01755" a="88.7835" fwhm="0.0889969" res="9738.13" algo="Sum"/><pk mz="867.53904863" i="2189.55" sn="12.5042" a="142.565" fwhm="0.0605975" res="14316.4" algo="Sum"/><pk mz="867.59900458" i="1010.14" sn="5.77004" a="37.792" fwhm="0.0498332" res="17410.1" algo="Sum"/><pk mz="867.67874818" i="1870.07" sn="10.6854" a="112.175" fwhm="0.0638068" res="13598.5" algo="Sum"/><pk mz="868.53959236" i="2239.18" sn="12.844" a="139.53" fwhm="0.0634556" res="13687.4" algo="Sum"/><pk mz="868.61074524" i="1098.25" sn="6.3012" a="54.5146" fwhm="0.0639314" res="13586.6" algo="Sum"/><pk mz="868.67669134" i="1659.82" sn="9.52544" a="97.777" fwhm="0.0710448" res="12227.2" algo="Sum"/><pk mz="869.54386818" i="1140.96" sn="6.57795" a="71.547" fwhm="0.0649874" res="13380.2" algo="Sum"/><pk mz="869.60646934" i="849.102" sn="4.89648" a="17.9412" fwhm="0.0232609" res="37384.8" algo="Sum"/><pk mz="869.61713780" i="850.497" sn="4.90471" a="18.2156" fwhm="0.0516333" res="16842.2" algo="Sum"/><pk mz="869.69243422" i="1817.5" sn="10.4835" a="113.441" fwhm="0.0569525" res="15270.5" algo="Sum"/><pk mz="870.54099520" i="1758.21" sn="10.1853" a="115.588" fwhm="0.0779077" res="11174" algo="Sum"/><pk mz="870.63102733" i="1558.08" sn="9.02781" a="105.117" fwhm="0.0996247" res="8739.1" algo="Sum"/><pk mz="870.68304657" i="1340.83" sn="7.76949" a="78.2045" fwhm="0.0659459" res="13203" algo="Sum"/><pk mz="871.54875936" i="964.265" sn="5.61524" a="68.0105" fwhm="0.0833128" res="10461.2" algo="Sum"/><pk mz="871.62880495" i="1323.56" sn="7.70879" a="94.3379" fwhm="0.0804838" res="10829.9" algo="Sum"/><pk mz="871.70504502" i="1059.48" sn="6.17166" a="59.618" fwhm="0.0630605" res="13823.3" algo="Sum"/><pk mz="872.54661466" i="7206.99" sn="42.1271" a="417.952" fwhm="0.0511487" res="17059" algo="Sum"/><pk mz="872.64425959" i="1996.14" sn="11.6711" a="113.294" fwhm="0.0605322" res="14416.2" algo="Sum"/><pk mz="873.55076065" i="3847.01" sn="22.5735" a="240.646" fwhm="0.0550972" res="15854.7" algo="Sum"/><pk mz="873.64688147" i="1271.43" sn="7.4606" a="77.6989" fwhm="0.084479" res="10341.6" algo="Sum"/><pk mz="874.55561416" i="4169.89" sn="24.5558" a="254.617" fwhm="0.0522476" res="16738.7" algo="Sum"/><pk mz="874.66147062" i="1761.86" sn="10.3758" a="99.7651" fwhm="0.0761927" res="11479.6" algo="Sum"/><pk mz="874.72462648" i="1345.22" sn="7.92217" a="91.5459" fwhm="0.0589644" res="14834.8" algo="Sum"/><pk mz="875.56049284" i="2008.89" sn="11.8729" a="120.338" fwhm="0.066308" res="13204.5" algo="Sum"/><pk mz="875.71059039" i="1766.3" sn="10.4391" a="102.429" fwhm="0.0602597" res="14532.3" algo="Sum"/><pk mz="876.56563054" i="4168.99" sn="24.7159" a="259.592" fwhm="0.0499708" res="17541.5" algo="Sum"/><pk mz="876.68351264" i="1976.48" sn="11.7178" a="168.191" fwhm="0.081728" res="10726.8" algo="Sum"/><pk mz="877.57088523" i="2225.45" sn="13.2323" a="119.439" fwhm="0.0540166" res="16246.3" algo="Sum"/><pk mz="877.64053662" i="990.392" sn="5.88936" a="33.0817" fwhm="0.0467364" res="18778.5" algo="Sum"/><pk mz="877.72112092" i="4991.6" sn="29.6903" a="286.629" fwhm="0.0476867" res="18406" algo="Sum"/><pk mz="878.48450465" i="895.748" sn="5.34171" a="49.4093" fwhm="0.053705" res="16357.6" algo="Sum"/><pk mz="878.57357060" i="1457.29" sn="8.69044" a="116.333" fwhm="0.0955778" res="9192.24" algo="Sum"/><pk mz="878.62661492" i="905.38" sn="5.40004" a="30.7178" fwhm="0.0601412" res="14609.4" algo="Sum"/><pk mz="878.72114093" i="3530.13" sn="21.0586" a="247.145" fwhm="0.0628373" res="13984.1" algo="Sum"/><pk mz="879.58649235" i="890.593" sn="5.32396" a="55.7641" fwhm="0.0824708" res="10665.4" algo="Sum"/><pk mz="879.73640940" i="6638.68" sn="39.7014" a="368.536" fwhm="0.0434215" res="20260.4" algo="Sum"/><pk mz="880.49469549" i="868.697" sn="5.20431" a="53.4818" fwhm="0.0748514" res="11763.2" algo="Sum"/><pk mz="880.57078091" i="931.938" sn="5.58399" a="43.0883" fwhm="0.0633624" res="13897.4" algo="Sum"/><pk mz="880.58859455" i="948.738" sn="5.68492" a="25.1585" fwhm="0.0351114" res="25079.8" algo="Sum"/><pk mz="880.74002588" i="3964.25" sn="23.7647" a="236.598" fwhm="0.0469994" res="18739.4" algo="Sum"/><pk mz="881.75068920" i="3472.41" sn="20.8694" a="193.506" fwhm="0.0457007" res="19294" algo="Sum"/><pk mz="882.51049541" i="1040.79" sn="6.27538" a="69.5731" fwhm="0.0798432" res="11053" algo="Sum"/><pk mz="882.59758849" i="986.454" sn="5.94943" a="71.8612" fwhm="0.0918422" res="9609.93" algo="Sum"/><pk mz="882.75415604" i="1848.67" sn="11.1558" a="120.155" fwhm="0.0525386" res="16802" algo="Sum"/><pk mz="883.76009155" i="912.92" sn="5.52652" a="52.3237" fwhm="0.0648262" res="13632.8" algo="Sum"/><pk mz="884.60360108" i="1261.74" sn="7.66233" a="47.146" fwhm="0.0527868" res="16758.1" algo="Sum"/><pk mz="885.60376227" i="833.182" sn="5.07778" a="66.4633" fwhm="0.0980165" res="9035.25" algo="Sum"/><pk mz="886.50775316" i="1608.38" sn="9.84405" a="102.911" fwhm="0.0629748" res="14077.2" algo="Sum"/><pk mz="886.63030502" i="1114.29" sn="6.82184" a="83.1764" fwhm="0.0819635" res="10817.4" algo="Sum"/><pk mz="887.51182805" i="955.071" sn="5.86654" a="54.2091" fwhm="0.0603584" res="14704" algo="Sum"/><pk mz="887.55619585" i="824.895" sn="5.06722" a="32.816" fwhm="0.0466938" res="19008" algo="Sum"/><pk mz="888.51523140" i="1735.85" sn="10.7069" a="134.482" fwhm="0.0714853" res="12429.3" algo="Sum"/><pk mz="888.63331696" i="1020.41" sn="6.29514" a="83.0177" fwhm="0.074813" res="11878.1" algo="Sum"/><pk mz="889.51715142" i="1016.16" sn="6.29031" a="54.3552" fwhm="0.0552757" res="16092.4" algo="Sum"/><pk mz="889.63098325" i="783.686" sn="4.85226" a="28.5891" fwhm="0.062889" res="14146.1" algo="Sum"/><pk mz="889.64670306" i="797.089" sn="4.93526" a="21.79" fwhm="0.0352916" res="25208.5" algo="Sum"/><pk mz="890.53477355" i="2319.19" sn="14.4187" a="154.041" fwhm="0.0589041" res="15118.4" algo="Sum"/><pk mz="890.64188678" i="887.337" sn="5.51669" a="55.664" fwhm="0.0941625" res="9458.57" algo="Sum"/><pk mz="891.54168938" i="1395.42" sn="8.70279" a="89.1561" fwhm="0.0610319" res="14607.8" algo="Sum"/><pk mz="891.68694394" i="1542.59" sn="9.62063" a="120.901" fwhm="0.0871749" res="10228.7" algo="Sum"/><pk mz="892.54425031" i="2099.56" sn="13.1264" a="160.598" fwhm="0.0599795" res="14880.8" algo="Sum"/><pk mz="892.68863069" i="1289.15" sn="8.0616" a="103.603" fwhm="0.0784266" res="11382.5" algo="Sum"/><pk mz="893.55374757" i="1137.65" sn="7.14533" a="71.9158" fwhm="0.0789372" res="11319.8" algo="Sum"/><pk mz="893.61901728" i="979.187" sn="6.15126" a="47.6671" fwhm="0.064845" res="13780.8" algo="Sum"/><pk mz="893.69740332" i="4233.77" sn="26.6009" a="258.106" fwhm="0.0497651" res="17958.3" algo="Sum"/><pk mz="894.56078888" i="936.919" sn="5.91786" a="73.8864" fwhm="0.100913" res="8864.71" algo="Sum"/><pk mz="894.62883716" i="1001.91" sn="6.32977" a="46.1002" fwhm="0.0635764" res="14071.7" algo="Sum"/><pk mz="894.70144453" i="2751.42" sn="17.3858" a="175.97" fwhm="0.0525479" res="17026.4" algo="Sum"/><pk mz="895.63328069" i="941.76" sn="5.96821" a="55.9698" fwhm="0.0915321" res="9784.91" algo="Sum"/><pk mz="895.71098790" i="5078.11" sn="32.1882" a="283.043" fwhm="0.0464676" res="19276" algo="Sum"/><pk mz="896.46846483" i="818.106" sn="5.20807" a="39.595" fwhm="0.0596574" res="15027" algo="Sum"/><pk mz="896.53683853" i="1776.08" sn="11.3088" a="112.483" fwhm="0.0587155" res="15269.2" algo="Sum"/><pk mz="896.64631480" i="1058.24" sn="6.73976" a="56.3623" fwhm="0.0670212" res="13378.6" algo="Sum"/><pk mz="896.71478472" i="2968.72" sn="18.9119" a="171.257" fwhm="0.0508113" res="17647.9" algo="Sum"/><pk mz="897.54025171" i="992.933" sn="6.35273" a="56.5777" fwhm="0.0618579" res="14509.7" algo="Sum"/><pk mz="897.62614949" i="1932.79" sn="12.3693" a="122.725" fwhm="0.060492" res="14838.8" algo="Sum"/><pk mz="897.72101029" i="2534.48" sn="16.2247" a="154.178" fwhm="0.0486475" res="18453.6" algo="Sum"/><pk mz="898.47359748" i="807.655" sn="5.20008" a="50.7162" fwhm="0.0782344" res="11484.4" algo="Sum"/><pk mz="898.55238233" i="1202.15" sn="7.74181" a="75.1035" fwhm="0.0769549" res="11676.4" algo="Sum"/><pk mz="898.65386948" i="1814.96" sn="11.6919" a="140.622" fwhm="0.092005" res="9767.45" algo="Sum"/><pk mz="898.72593349" i="1425.43" sn="9.18472" a="77.9908" fwhm="0.0659253" res="13632.5" algo="Sum"/><pk mz="899.65933821" i="1169.82" sn="7.5836" a="97.0599" fwhm="0.08847" res="10169.1" algo="Sum"/><pk mz="899.71862583" i="951.645" sn="6.17011" a="52.1336" fwhm="0.065371" res="13763.3" algo="Sum"/><pk mz="900.56748222" i="2261.51" sn="14.7461" a="119.002" fwhm="0.0516213" res="17445.7" algo="Sum"/><pk mz="900.61662836" i="962.078" sn="6.27423" a="21.3587" fwhm="0.0295904" res="30436.1" algo="Sum"/><pk mz="900.67796755" i="1710.21" sn="11.1541" a="100.253" fwhm="0.0662264" res="13600" algo="Sum"/><pk mz="901.56891249" i="1260.7" sn="8.26474" a="84.762" fwhm="0.0632776" res="14247.8" algo="Sum"/><pk mz="901.63525591" i="871.044" sn="5.71106" a="33.486" fwhm="0.0513852" res="17546.6" algo="Sum"/><pk mz="901.68900699" i="1151.07" sn="7.54814" a="47.9847" fwhm="0.0592151" res="15227.3" algo="Sum"/><pk mz="901.71683448" i="1271.08" sn="8.33574" a="63.9559" fwhm="0.0567243" res="15896.5" algo="Sum"/><pk mz="902.58538666" i="1112.33" sn="7.32007" a="96.6083" fwhm="0.091376" res="9877.7" algo="Sum"/><pk mz="902.71091890" i="1146.49" sn="7.54771" a="105.517" fwhm="0.0932244" res="9683.2" algo="Sum"/><pk mz="903.65086688" i="974.038" sn="6.43569" a="57.8258" fwhm="0.0809705" res="11160.3" algo="Sum"/><pk mz="903.73663044" i="1729.88" sn="11.4299" a="111.464" fwhm="0.0572501" res="15785.8" algo="Sum"/><pk mz="904.60481439" i="793.67" sn="5.26292" a="51.1498" fwhm="0.0521476" res="17347" algo="Sum"/><pk mz="904.64805072" i="778.361" sn="5.16192" a="43.6002" fwhm="0.0711753" res="12710.1" algo="Sum"/><pk mz="904.73662373" i="1301.7" sn="8.63365" a="88.7934" fwhm="0.0589448" res="15348.9" algo="Sum"/><pk mz="905.66955387" i="825.963" sn="5.50109" a="51.0734" fwhm="0.0774625" res="11691.7" algo="Sum"/><pk mz="905.75272038" i="1633.98" sn="10.883" a="92.3706" fwhm="0.0547449" res="16545" algo="Sum"/><pk mz="906.50015689" i="1089.8" sn="7.28716" a="74.6406" fwhm="0.066086" res="13717" algo="Sum"/><pk mz="906.75331727" i="1084.99" sn="7.25807" a="68.2866" fwhm="0.0763686" res="11873.4" algo="Sum"/><pk mz="907.69818234" i="1924.19" sn="12.9194" a="107.43" fwhm="0.0577087" res="15729" algo="Sum"/><pk mz="907.76360887" i="986.305" sn="6.62319" a="50.014" fwhm="0.0598045" res="15178.9" algo="Sum"/><pk mz="908.51156659" i="893.381" sn="6.01923" a="62.4193" fwhm="0.0746483" res="12170.6" algo="Sum"/><pk mz="908.70060720" i="1234.98" sn="8.32273" a="86.9405" fwhm="0.0758785" res="11975.7" algo="Sum"/><pk mz="909.54341534" i="1140.15" sn="7.70223" a="78.4845" fwhm="0.06317" res="14398.3" algo="Sum"/><pk mz="909.70501140" i="1220" sn="8.24521" a="75.3704" fwhm="0.0728604" res="12485.6" algo="Sum"/><pk mz="910.70278429" i="804.665" sn="5.45934" a="70.8141" fwhm="0.0798695" res="11402.4" algo="Sum"/><pk mz="913.61872841" i="1306.87" sn="8.95845" a="86.0401" fwhm="0.0700498" res="13042.4" algo="Sum"/><pk mz="914.54059920" i="896.887" sn="6.17469" a="60.4759" fwhm="0.0668685" res="13676.7" algo="Sum"/><pk mz="914.62643441" i="1130.43" sn="7.78431" a="82.905" fwhm="0.0724683" res="12621.1" algo="Sum"/><pk mz="915.68842699" i="893.54" sn="6.17869" a="57.7288" fwhm="0.065472" res="13986" algo="Sum"/><pk mz="916.53298430" i="1298.28" sn="9.00856" a="109.869" fwhm="0.076147" res="12036.4" algo="Sum"/><pk mz="917.70338848" i="1344.88" sn="9.3753" a="107.521" fwhm="0.0733764" res="12506.8" algo="Sum"/><pk mz="918.54957417" i="797.837" sn="5.58802" a="57.3723" fwhm="0.0759231" res="12098.4" algo="Sum"/><pk mz="918.70347573" i="1101.37" sn="7.71703" a="91.6601" fwhm="0.0787822" res="11661.3" algo="Sum"/><pk mz="919.71658230" i="1728.99" sn="12.167" a="136.858" fwhm="0.0619508" res="14845.9" algo="Sum"/><pk mz="920.71884233" i="1239.89" sn="8.75245" a="78.9795" fwhm="0.0668451" res="13773.9" algo="Sum"/><pk mz="921.72988975" i="1509.97" sn="10.6878" a="92.9079" fwhm="0.0603495" res="15273.2" algo="Sum"/><pk mz="922.73048723" i="1015.04" sn="7.20687" a="68.8365" fwhm="0.0710057" res="12995.2" algo="Sum"/><pk mz="923.73439721" i="905.78" sn="6.45523" a="60.8482" fwhm="0.0745174" res="12396.2" algo="Sum"/><pk mz="924.56904873" i="794.847" sn="5.68499" a="59.6757" fwhm="0.08013" res="11538.4" algo="Sum"/><pk mz="924.67967232" i="833.82" sn="5.96549" a="69.5947" fwhm="0.0747428" res="12371.5" algo="Sum"/><pk mz="925.71013945" i="782.466" sn="5.62405" a="49.665" fwhm="0.0667801" res="13862.1" algo="Sum"/><pk mz="927.67052411" i="806.282" sn="5.83604" a="63.5997" fwhm="0.088832" res="10443" algo="Sum"/><pk mz="929.60392040" i="879.243" sn="6.40462" a="66.6416" fwhm="0.0887592" res="10473.3" algo="Sum"/><pk mz="930.61281972" i="803.47" sn="5.87969" a="61.857" fwhm="0.0779187" res="11943.4" algo="Sum"/><pk mz="933.70132494" i="849.567" sn="6.29397" a="63.4949" fwhm="0.0662774" res="14087.8" algo="Sum"/><pk mz="935.71059453" i="842.037" sn="6.29226" a="74.3141" fwhm="0.0823284" res="11365.6" algo="Sum"/><pk mz="941.70342097" i="854.496" sn="6.54405" a="63.3805" fwhm="0.084195" res="11184.8" algo="Sum"/><pk mz="943.71411617" i="954.75" sn="7.35858" a="70.2308" fwhm="0.0828049" res="11396.8" algo="Sum"/><pk mz="1051.79411204" i="5398.16" sn="75.8934" a="306.812" fwhm="0.0483739" res="21743" algo="Sum"/><pk mz="1052.79835832" i="3641.21" sn="51.4538" a="211.319" fwhm="0.0492318" res="21384.5" algo="Sum"/><pk mz="1053.79959057" i="1782.63" sn="25.2941" a="103.717" fwhm="0.0513575" res="20518.9" algo="Sum"/><pk mz="1067.77883131" i="2010.98" sn="30.8652" a="133.518" fwhm="0.0553762" res="19282.3" algo="Sum"/><pk mz="1068.78293230" i="1285.56" sn="19.7847" a="87.6338" fwhm="0.0607704" res="17587.2" algo="Sum"/></ms_peaks><deconvolution_results/><annotation_list/><GMF_results/></ms_spectrum></DataAnalysis></analysis><checksums><DataAnalysis_checksum>403a0ecbdc698890ae1a1889bb983589</DataAnalysis_checksum></checksums></root>
