# Supplementary material for: Diagnosing Impaired Glucose Tolerance Using Direct Infusion Mass Spectrometry of Blood Plasma
Source: PLoS One. 2014 Sep 9;9(9):e105343. doi: 10.1371/journal.pone.0105343 (PMC4159123; doi:10.1371/journal.pone.0105343)
Supplement: Supporting Information S1 — Mass spectra of blood plasma metabolites obtained by direct infusion mass spectrometry (DIMS) of blood plasma samples from control subjects (n = 30) and patients with impaired glucose tolerance (n = 20). (ZIP) [file pone.0105343.s002.zip › Mass spectra/Sample 7.xml]

<root><fileinfo appname="Bruker Compass DataAnalysis" appversion="4.1.335.0" date="2014-06-18T11:54:52" type="DataAnalysisResults" typeversion="1.1" subtype="MS Spectrum"/><generalinfo organisation="" user="111" hostname="TRIFONOVA-PC" os="Windows 7"/><analysis name="C:\Users\Trifonova\Desktop\Mass spectra\Diabetes\Plasma Sample 237 ST PM 07022013.d\analysis.baf"><info><DateTime>2013-02-07T15:12:58+04:00</DateTime><method>Tune_pos_Standard.m</method><sample><![CDATA[Plasma Sample 237 ST PM 07022013]]></sample><comment><![CDATA[Sample 237. Diabetes. Human blood plasma after protein precipitation 50 fold in MeoH with 0.1% FA
]]></comment><operator>BDAL@DE</operator><instrument>maXis impact</instrument><instrument_serial_number>282001.00069</instrument_serial_number></info><DataAnalysis version="DataAnalysis 4.1.335.0" DataAnalysisResults=""><DataAnalysis_processing_parameters><find_compounds_chromatogram detect_version="3" detect_areamode="1" detect_areathresholdabs="0" detect_areathresholdrel="0" detect_intensitymode="1" detect_intensitythresholdabs="3000" detect_intensitythresholdrel="3" detect_sensitivity="0.333333" detect_skimratio="0" detect_smoothingwidth="3" detect_averageno="5" detect_averagemode="0" add_uv_or_ms_spectra="0" spectrum_load_mode="0" background_subtraction_mode="2" MS_peaksensmode2="1" MS_pc12="0.4" MS_pc22="4" MS_peaksens12="99" MS_peaksens22="99" MS_areamode2="2" MS_areathresholdabs2="1000" MS_areathresholdrel2="10" MS_intensitymode2="0" MS_intensitythresholdabs2="1000" MS_intensitythresholdrel2="10" MS_basesmoothmode2="1" MS_basesmoothpts2="8" MS_basesmoothmin2="12" MS_basesmoothforce2="0.1" MS_startendslope2="10" MS_valleyfilterused2="1" MS_valleyfilter2="10" MS_noisecorr2="0" UV_peaksensmode2="1" UV_pc12="0.4" UV_pc22="4" UV_peaksens12="99.9" UV_peaksens22="100" UV_areamode2="0" UV_areathresholdabs2="5" UV_areathresholdrel2="1" UV_intensitymode2="1" UV_intensitythresholdabs2="1" UV_intensitythresholdrel2="0.01" UV_basesmoothmode2="1" UV_basesmoothpts2="8" UV_basesmoothmin2="12" UV_basesmoothforce2="1" UV_startendslope2="10" UV_valleyfilterused2="1" UV_valleyfilter2="10" UV_noisecorr2="0" detect_delcmpdsinrng="1"/><auto_ms_n use_retention_time_window="0" retention_time_window="1" rt_unit="min" minimum_intensity_positive="1000" minimum_intensity_negative="1000" create_max_number_compounds="100000" spectrum_load_mode="0" background_type="0" create_auto_ms_n_traces="0" create_detailed_traces="0" merge_positive_negative_compounds="0" detect_delcmpdsinrng="1" detect_keep_cmpds_detectedneutralloss="0" add_uv_spectra="0" create_individual_MSMS_cmpds="0" advanced_precursor_determination="0"/><dissect_params dissect_addsmoothing="0" dissect_allow_wider_peaks="0" dissect_resolving_power="1" dissect_deletepeaksinrange="1" dissect_fullrange="1" dissect_cutoff="0.1" dissect_sensitivity="0.333333" dissect_maxoverlap="5" dissect_smoothwidth="1" spectrum_load_mode="0" add_uv_spectra="0"/><find_all_compounds min_time_points="20" min_correlation="0.7" background_type="0" load_spec_type="2" additional_smoothing="1" proteomics="1" chrom_sn_threshold="3" chrom_smoothingwidth="10" detect_delcmpdsinrng="1" add_MSMS_spectra="1"/><ms_peak_finder ms_peak_finder_type="3" ms_manually_use_peak_finder="1"><ms_peak_finder_apex minimum_intensity="100" peak_width="0.05" relative_threshold_base_peak="0.1" signal_to_noise="10"/><ms_peak_finder_centroid peak_width="1" signal_to_noise="1" relative_threshold_base_peak="2" minimum_intensity="100" centroid_percentage="80"/><ms_peak_finder_snap minimum_intensity="0" relative_threshold_base_peak="0" signal_to_noise="2" maximum_charge="12" quality_factor_threshold="0.9" number_of_patterns="500000" building_block_1="C 4.9384 N 1.3577 O 1.4773 S 0.0417 H 7.7583" building_block_2="" use_snap_2="1" add_detailed_results="0"/><ms_peak_finder_sumpeak minimum_intensity="100" peak_width="5" use_datapoints="1" sum_width="2" relative_threshold_base_peak="0.1" signal_to_noise="1" baseline_type="1" baseline_flatness="1" same_sumwidth_as_acquisition="1" use_resolution="0" res="10000" instrument_sum_width="2" use_sum_of_intensities="0"/><ms_peak_finder_ftms signal_to_noise="4" relative_threshold_base_peak="0.01" minimum_intensity="100" centroid_percentage="80" use_centroid="0"/></ms_peak_finder><deconvolution clear_prev_results="1" create_neutral_spectrum="0" incl_shifted_spectra="0" ret_residuals="0" incl_comp_details="0" show_comp_details="0" substance_class="1" extend_evelope="0" extend_before="1" extend_after="1" auto_apply="0"><deconvolution_detailed perf_deconv="1" rel_isotop_deconv="0" resolve_isotop="1" exclude_itraq_ions="1" abund_cutoff="2" envelope_cutoff="75" high_mass="4000" low_mass="250" mw_agreement="0" maximum_charge="10" max_charge_isotop="5" min_charge="1" min_peaks="3" precursor_deconv="0" max_components="10" adduct_ion_name="+H" adduct_ion_mass="1.00728" apply_min_max_mass_boundaries="0"/><deconvolution_detailed perf_deconv="1" rel_isotop_deconv="0" resolve_isotop="1" exclude_itraq_ions="1" abund_cutoff="2" envelope_cutoff="75" high_mass="3000" low_mass="100" mw_agreement="5" maximum_charge="3" max_charge_isotop="0" min_charge="1" min_peaks="3" precursor_deconv="0" max_components="10" adduct_ion_name="+H" adduct_ion_mass="1.00728" apply_min_max_mass_boundaries="0"/><deconvolution_detailed perf_deconv="1" rel_isotop_deconv="0" resolve_isotop="1" exclude_itraq_ions="1" abund_cutoff="0.5" envelope_cutoff="75" high_mass="2000" low_mass="50" mw_agreement="5" maximum_charge="3" max_charge_isotop="4" min_charge="1" min_peaks="3" precursor_deconv="0" max_components="10" adduct_ion_name="+H" adduct_ion_mass="1.00728" apply_min_max_mass_boundaries="0"/><deconvolution_detailed perf_deconv="1" rel_isotop_deconv="1" resolve_isotop="0" exclude_itraq_ions="0" abund_cutoff="10" envelope_cutoff="75" high_mass="100000" low_mass="5000" mw_agreement="5" maximum_charge="100" max_charge_isotop="0" min_charge="1" min_peaks="3" precursor_deconv="0" max_components="10" adduct_ion_name="+H" adduct_ion_mass="1.00728" apply_min_max_mass_boundaries="1"/><max_entropy_deconvolution adduct_ion_name="-H" adduct_ion_mass="-1.00783" low_mass="5000" high_mass="100000" spacint_out="0" resolving_power="10000" peak_width="0.3" width="1" maxentx="0"/></deconvolution><mascot_export globalchargelimit_apply="1" globalchargelimit="1+, 2+ and 3+" prefer_fullscan_deconvolution_results="1" deconvolution_export_type="2" msmssignals="50" threshold="100" mssignals_deconv="2" mssignals_non_deconv="20" normalize_msms="0" single_charged="0"/><process_parameters baseline_flatness="0.8" baseline_addchild="1" baseline_disableoriginal="0" baseline_usesamecolor="1" smoothing_algorithm="1" smoothing_width="0.2" smoothing_cycles="1" smoothing_addchild="1" smoothing_disableoriginal="0" smoothing_usesamecolor="1"/><process_parameters baseline_flatness="0.8" baseline_addchild="1" baseline_disableoriginal="0" baseline_usesamecolor="1" smoothing_algorithm="1" smoothing_width="0.2" smoothing_cycles="1" smoothing_addchild="1" smoothing_disableoriginal="0" smoothing_usesamecolor="1"/><display_params mass_precision="4" time_precision="1" structure_size="30" chrom_peak_label="Index"/><calibration_params calibration_range="0.05" calibration_listname="Samples Recalibration Diabetes" calibration_listgroupname="ESI" calibration_fit_mode="2" calibration_intensitythreshold="1000"/><calibration_params calibration_range="0.05" calibration_listname="Lockmass 1222" calibration_listgroupname="ESI" calibration_intensitythreshold="1000" calibration_lockmassmode="0"/><library_search_params del_prev_res="1"><library_search_basic_params accept_score="50" allowmasses_above="0" allowmasses_below="0" desired_score="900" increasedepth="0" maxnr_spectra="10" match_all="0" sort_by="1" include_precursor_spectra="1" skip_low_frgamnet_spectra="1" min_effective_score="500" minmatch_score="250" min_score="400"/><library_search_basic_params add_int_range="5" extended="1" locnorm="0" root="0" hwfstp="50" hwscdp="7" intrangefac="1.9" locnormeqfac="1" locnormfac="2" locnormwin="25" masdisint="20" minsrcint="100" minspepresrc="15" threshfstp="40" maskadducts="0" maskprecursor="0"/><library_search_libraries_params add_unid="0" srcparallel="0" libraries="" librariey_unidentified=""/><library_search_match_params chrgdeconv="0" collenerg="0" fragampl="1" instrtp="2" ionmeth="1" isolwidth="0" msmsstg="2" ms_vs_msms="4" pkwidth="0" polarity="4" psd="0" precion="0" prodion="0" rgtgaspress="0" rgtion="0" refl="0" trgtgas="0" trgtgaspress="0" trapdrv="1"/><library_search_basic_params add_confirm_mode="0"/><library_search_basic_params accepted_deviation="1" apply_rt_match="0" match_columnname="1" max_deviation="5"/></library_search_params><masslist_layout layout_columntypes="1 2 6 5 3 11 4 " layout_columnwidth="30 60 45 48 45 30 48 "/><cmpdlist_layout layout_columntypes="14 20 1 23 12 26 31 6 52 " layout_columnwidth="23 55 49 60 50 37 272 61 0 "/><cmpdlist_layout layout_columntypes="24 1 2 3 5 18 18 40 7 9 8 " layout_columnwidth="-1 -1 -1 -1 -1 -1 -1 -1 -1 -1 -1 "/><cmpdlist_layout layout_columntypes="6 0 5 3 4 2 12 14 10 11 " layout_columnwidth="-1 -1 -1 -1 -1 -1 -1 -1 -1 -1 "/><cmpdlist_layout layout_columntypes="15 14 6 5 43 11 1 2 17 7 8 9 10 4 3 39 40 41 42 16 18 19 25 20 21 22 23 24 31 26 27 28 29 30 37 32 33 34 35 36 " layout_columnwidth="-1 -1 -1 -1 -1 -1 -1 -1 -1 -1 -1 -1 -1 -1 -1 -1 -1 -1 -1 -1 -1 -1 -1 -1 -1 -1 -1 -1 -1 -1 -1 -1 -1 -1 -1 -1 -1 -1 -1 -1 "/><exclusion_masses/><xml_export_parameters export_detailed_information="0" export_peptide_database_query_information="1"/><smf1D_params max_nr_formulae="500" z="1" rdb_min="0" rdb_max="80" tolerance_ppm="5" tolerance_abs="2" tolerance_ppm_MSn="5" tolerance_abs_MSn="2" use_rel_tolerance="1" use_rel_tolerance_MSn="0" lower_bound_formula="" upper_bound_formula="" electron_configuration="2" electron_configuration_MSn="0" sigma_limit="0.02" sigma_limit_MSn="0.05" HC_Ratio_min="0" HC_Ratio_max="3" filtering="1" patternsearch="0" validate_formulae="1" filter_by_elementratio="1" estimate_carbon_count="1" relative_threshold_base_peak="10" delete_previous_results="1" filter_criteriy="0" adducts_positive_mode="'M+H' " adducts_negative_mode="'M-H' " collect_adducts="0"/><smf3D_params tolerance_neutralloss="2" intensitythresholdabs2="100" intensity_threshold_abs_msms="100" auto_filter="0" nr_explained_peaks="5" highlight_unexplained_peaks="0"/><uv_parameters rt_offset="0"/><target_screening delta_rt="1.5" threshold_sigma="0.05" detection_tolerance="5" identification_tolerance="5" use_tolerance_ppm="0" compound_database="C:\BDALSystemData\BuildingBlocks\TargetScreeningDataBase.csv" use_sampleinfo_xml="0" rt_range_start="0" rt_range_end="0" additional_smoothing="0" create_chromatogram_time_slices="1" rt_window_halfwidth="45" enable_BPC="1" evaluate_qualifier_ions="1" qualifier_ion_intensity_threshold="0" group_id="':' " lc_method_id=":" ms_method_id=":" matrix_id=":" useDB="0" sortanalytes="4"/><automatic_calibration automatic_calibration="0/0" automatic_calibration_use_spectrum_type="0/0" automatic_calibration_retain_data="0/0" automatic_calibration_perform_lockmass="0/0"/><target_screening_scoring threshold1_qualityfactor="0.05" threshold1_massaccuracy="10" threshold1_retentiontime="20" threshold2_retentiontime="40" use_tolerance_ppm="0"/></DataAnalysis_processing_parameters><ms_spectrum info="+MS, 0.2-0.7min #11-40" msmsinfo="All MS" polarity="+" scanmode="fullscan" seq_nr_start="11" seq_nr_end="40" spec_index="0" spec_nrs="11/12/13/14/15/16/17/18/19/20/21/22/23/24/25/26/27/28/29/30/31/32/33/34/35/36/37/38/39/40" rt="0.443642" rt_unit="min"><ms_peaks><pk mz="80.94790992" i="1707.37" sn="486.755" a="10.21" fwhm="0.00508002" res="15934.6" algo="Sum"/><pk mz="82.94501355" i="1532.32" sn="433.345" a="8.93285" fwhm="0.0052364" res="15840.1" algo="Sum"/><pk mz="84.04440506" i="2045.76" sn="574.035" a="12.5333" fwhm="0.00549989" res="15281.1" algo="Sum"/><pk mz="84.08074486" i="1869.12" sn="524.418" a="11.0891" fwhm="0.00525397" res="16003.3" algo="Sum"/><pk mz="84.95961819" i="7073.31" sn="1969.39" a="40.6881" fwhm="0.00516069" res="16462.8" algo="Sum"/><pk mz="86.09640866" i="5022.77" sn="1388.55" a="31.1887" fwhm="0.00529003" res="16275.2" algo="Sum"/><pk mz="90.05486138" i="1210.45" sn="327.485" a="7.38654" fwhm="0.0053145" res="16945.1" algo="Sum"/><pk mz="90.97651023" i="22951.3" sn="6178.22" a="141.803" fwhm="0.00548813" res="16577" algo="Sum"/><pk mz="91.05423246" i="1039.45" sn="279.721" a="6.37832" fwhm="0.00552727" res="16473.6" algo="Sum"/><pk mz="93.05723856" i="7037.5" sn="1871.64" a="45.5936" fwhm="0.00557364" res="16695.9" algo="Sum"/><pk mz="94.06499707" i="16011.2" sn="4230.53" a="101.018" fwhm="0.00569974" res="16503.4" algo="Sum"/><pk mz="95.06831797" i="1196.94" sn="314.267" a="9.66544" fwhm="0.00709631" res="13396.9" algo="Sum"/><pk mz="95.08569862" i="1148.58" sn="301.535" a="7.21475" fwhm="0.00574623" res="16547.5" algo="Sum"/><pk mz="96.92173837" i="23424.2" sn="6069.97" a="144.603" fwhm="0.00562631" res="17226.5" algo="Sum"/><pk mz="97.10112470" i="2394.84" sn="620.463" a="15.799" fwhm="0.00578493" res="16785.2" algo="Sum"/><pk mz="98.91895708" i="9999.35" sn="2541.91" a="65.3929" fwhm="0.00600997" res="16459.1" algo="Sum"/><pk mz="98.99548911" i="1703.47" sn="432.578" a="12.68" fwhm="0.00564019" res="17551.8" algo="Sum"/><pk mz="101.00850316" i="1265.18" sn="315.291" a="8.26746" fwhm="0.00551747" res="18307" algo="Sum"/><pk mz="102.05492294" i="2410.68" sn="596.078" a="15.3532" fwhm="0.0058836" res="17345.7" algo="Sum"/><pk mz="103.03904912" i="1581.03" sn="387.313" a="10.462" fwhm="0.00619541" res="16631.5" algo="Sum"/><pk mz="103.05427033" i="1438.78" sn="352.42" a="10.6931" fwhm="0.00667446" res="15440.1" algo="Sum"/><pk mz="104.05299508" i="1072.69" sn="259.695" a="8.56507" fwhm="0.00678713" res="15330.9" algo="Sum"/><pk mz="104.10708922" i="8480.56" sn="2051.16" a="54.2789" fwhm="0.00591955" res="17587" algo="Sum"/><pk mz="104.99238277" i="5952.27" sn="1427.17" a="43.4238" fwhm="0.00600966" res="17470.6" algo="Sum"/><pk mz="106.06514068" i="1873.48" sn="445.84" a="13.847" fwhm="0.00660562" res="16056.8" algo="Sum"/><pk mz="106.08624112" i="3359.51" sn="799.475" a="21.9191" fwhm="0.00592341" res="17909.7" algo="Sum"/><pk mz="106.95053819" i="8766.58" sn="2068.23" a="60.7194" fwhm="0.00623747" res="17146.5" algo="Sum"/><pk mz="107.04924719" i="3879.9" sn="915.259" a="25.912" fwhm="0.00613698" res="17443.3" algo="Sum"/><pk mz="108.08082403" i="9631.67" sn="2249.35" a="66.6381" fwhm="0.00624553" res="17305.3" algo="Sum"/><pk mz="109.10102766" i="1262.63" sn="290.125" a="8.60337" fwhm="0.00605824" res="18008.7" algo="Sum"/><pk mz="110.00868662" i="11879.9" sn="2684.81" a="85.4595" fwhm="0.00639665" res="17197.9" algo="Sum"/><pk mz="110.07130373" i="5946.47" sn="1342.87" a="42.5027" fwhm="0.00635609" res="17317.4" algo="Sum"/><pk mz="111.00995710" i="2075.76" sn="463.221" a="17.4371" fwhm="0.00730291" res="15200.8" algo="Sum"/><pk mz="111.11685930" i="3259.82" sn="726.068" a="21.4199" fwhm="0.00607287" res="18297.3" algo="Sum"/><pk mz="112.00617705" i="1881.29" sn="414.952" a="14.2348" fwhm="0.00649855" res="17235.6" algo="Sum"/><pk mz="112.89558774" i="30220.6" sn="6587.77" a="211.022" fwhm="0.00631782" res="17869.4" algo="Sum"/><pk mz="113.02088727" i="2153.84" sn="469.309" a="15.8347" fwhm="0.00652712" res="17315.6" algo="Sum"/><pk mz="113.13240634" i="1030.97" sn="224.65" a="7.42002" fwhm="0.00663731" res="17044.9" algo="Sum"/><pk mz="114.06621453" i="9060.84" sn="1952.11" a="68.5558" fwhm="0.00662382" res="17220.6" algo="Sum"/><pk mz="114.09134976" i="10045.9" sn="2163.54" a="73.9572" fwhm="0.00649639" res="17562.3" algo="Sum"/><pk mz="114.89310838" i="13714.6" sn="2913.82" a="97.9504" fwhm="0.00650685" res="17657.3" algo="Sum"/><pk mz="115.03710445" i="1674.12" sn="354.752" a="13.5108" fwhm="0.00704854" res="16320.7" algo="Sum"/><pk mz="116.05282520" i="1204.3" sn="252.363" a="9.34071" fwhm="0.00700095" res="16576.7" algo="Sum"/><pk mz="116.07079943" i="21562.7" sn="4518.48" a="154.525" fwhm="0.00659187" res="17608.2" algo="Sum"/><pk mz="116.89127862" i="1517.49" sn="315.172" a="11.6158" fwhm="0.00674716" res="17324.5" algo="Sum"/><pk mz="117.07381055" i="1387.48" sn="287.42" a="11.4525" fwhm="0.00733747" res="15955.6" algo="Sum"/><pk mz="118.08656849" i="16007.4" sn="3272.05" a="121.639" fwhm="0.00677636" res="17426.2" algo="Sum"/><pk mz="119.01823356" i="1910.01" sn="386.618" a="16.5737" fwhm="0.00759107" res="15678.7" algo="Sum"/><pk mz="119.08891023" i="1133.57" sn="229.432" a="10.758" fwhm="0.00870865" res="13674.8" algo="Sum"/><pk mz="120.00360875" i="2531.93" sn="504.409" a="19.6764" fwhm="0.00693315" res="17308.7" algo="Sum"/><pk mz="120.08128857" i="19251.7" sn="3831.66" a="148.994" fwhm="0.00695533" res="17264.6" algo="Sum"/><pk mz="120.99594696" i="1917.06" sn="375.041" a="17.2286" fwhm="0.00711973" res="16994.5" algo="Sum"/><pk mz="121.08469570" i="1879.19" sn="366.645" a="14.4554" fwhm="0.00681551" res="17766.1" algo="Sum"/><pk mz="122.92523788" i="4889.39" sn="928.743" a="37.9049" fwhm="0.00711957" res="17265.8" algo="Sum"/><pk mz="123.04472987" i="1353.29" sn="256.724" a="11.0315" fwhm="0.00662849" res="18563" algo="Sum"/><pk mz="125.02260194" i="1391.79" sn="256.226" a="14.5832" fwhm="0.00906954" res="13784.9" algo="Sum"/><pk mz="125.13337711" i="1576.86" sn="289.307" a="12.786" fwhm="0.00731016" res="17117.7" algo="Sum"/><pk mz="125.98723746" i="1732.94" sn="312.176" a="13.5707" fwhm="0.00697463" res="18063.6" algo="Sum"/><pk mz="127.14931593" i="1174.06" sn="206.746" a="9.05794" fwhm="0.00706065" res="18008.2" algo="Sum"/><pk mz="128.02026305" i="13001.2" sn="2269.93" a="103.536" fwhm="0.0071573" res="17886.7" algo="Sum"/><pk mz="128.06927736" i="4086.73" sn="712.779" a="32.6338" fwhm="0.00703814" res="18196.5" algo="Sum"/><pk mz="129.02112305" i="2243.2" sn="383.958" a="20.8914" fwhm="0.00798906" res="16149.7" algo="Sum"/><pk mz="129.05514755" i="1539.82" sn="263.563" a="10.6971" fwhm="0.00720738" res="17906" algo="Sum"/><pk mz="129.06702064" i="2192.03" sn="375.199" a="19.5808" fwhm="0.00777048" res="16609.9" algo="Sum"/><pk mz="130.01800900" i="2143.2" sn="361.768" a="18.0094" fwhm="0.00720141" res="18054.5" algo="Sum"/><pk mz="130.05090952" i="20069.5" sn="3387.7" a="160.306" fwhm="0.00729363" res="17830.7" algo="Sum"/><pk mz="130.08729562" i="10182.1" sn="1717.86" a="85.9382" fwhm="0.00721034" res="18041.8" algo="Sum"/><pk mz="130.16015020" i="9245.88" sn="1557.64" a="74.5397" fwhm="0.00739144" res="17609.6" algo="Sum"/><pk mz="131.05347288" i="1756.41" sn="290.297" a="22.2152" fwhm="0.0103219" res="12696.7" algo="Sum"/><pk mz="132.07839698" i="3086.16" sn="496.19" a="29.3216" fwhm="0.00868805" res="15202.3" algo="Sum"/><pk mz="132.10311635" i="7800.37" sn="1253.3" a="67.5317" fwhm="0.00777341" res="16994.2" algo="Sum"/><pk mz="132.98863316" i="1384.01" sn="217.843" a="12.2262" fwhm="0.00802565" res="16570.4" algo="Sum"/><pk mz="133.03386761" i="1666.13" sn="261.971" a="15.6339" fwhm="0.00847683" res="15693.8" algo="Sum"/><pk mz="133.10154691" i="1294.86" sn="203.399" a="16.5279" fwhm="0.0123913" res="10741.5" algo="Sum"/><pk mz="134.02012599" i="2322.03" sn="359.209" a="19.2464" fwhm="0.00756856" res="17707.5" algo="Sum"/><pk mz="135.00420371" i="55408.6" sn="8423.18" a="483.763" fwhm="0.00752024" res="17952.1" algo="Sum"/><pk mz="135.11812770" i="1328.89" sn="202.014" a="11.608" fwhm="0.00773721" res="17463.4" algo="Sum"/><pk mz="136.00756960" i="2012.93" sn="302.712" a="18.2422" fwhm="0.00851467" res="15973.3" algo="Sum"/><pk mz="136.02282748" i="3154.04" sn="474.317" a="27.7306" fwhm="0.00806445" res="16867" algo="Sum"/><pk mz="136.04944604" i="4873.56" sn="732.86" a="40.996" fwhm="0.0075266" res="18075.8" algo="Sum"/><pk mz="136.07568262" i="9434.99" sn="1418.8" a="82.9289" fwhm="0.00801533" res="16976.9" algo="Sum"/><pk mz="137.06099683" i="5754.89" sn="853.438" a="53.5404" fwhm="0.00787243" res="17410.2" algo="Sum"/><pk mz="138.05487536" i="1346.05" sn="196.389" a="16.94" fwhm="0.00919015" res="15022" algo="Sum"/><pk mz="138.90788669" i="2514.37" sn="361.661" a="21.3439" fwhm="0.00779148" res="17828.2" algo="Sum"/><pk mz="140.06964213" i="8136.95" sn="1147.5" a="69.8079" fwhm="0.00769046" res="18213.4" algo="Sum"/><pk mz="140.90519982" i="1645.67" sn="228.399" a="14.5774" fwhm="0.00830625" res="16963.7" algo="Sum"/><pk mz="141.09056008" i="1046.06" sn="145.16" a="9.72807" fwhm="0.00758577" res="18599.4" algo="Sum"/><pk mz="143.01780759" i="2670.67" sn="359.714" a="23.6343" fwhm="0.00817146" res="17502.1" algo="Sum"/><pk mz="143.03287856" i="1119.59" sn="150.732" a="10.5354" fwhm="0.00824921" res="17339" algo="Sum"/><pk mz="144.10347130" i="3779.24" sn="496.935" a="35.2387" fwhm="0.00841067" res="17133.4" algo="Sum"/><pk mz="145.05046031" i="1212.98" sn="156.275" a="12.0631" fwhm="0.00862436" res="16818.7" algo="Sum"/><pk mz="146.03137206" i="3518.6" sn="445.512" a="31.1847" fwhm="0.00768001" res="19014.5" algo="Sum"/><pk mz="146.06162528" i="2140.03" sn="270.966" a="19.5017" fwhm="0.00809773" res="18037.4" algo="Sum"/><pk mz="147.07787796" i="6350.99" sn="789.595" a="67.1312" fwhm="0.00814367" res="18060.4" algo="Sum"/><pk mz="147.11498088" i="4759.71" sn="591.757" a="46.7501" fwhm="0.00867489" res="16958.7" algo="Sum"/><pk mz="148.06227059" i="1313.56" sn="161.331" a="12.7487" fwhm="0.00853169" res="17354.4" algo="Sum"/><pk mz="148.93675449" i="1926.6" sn="232.795" a="18.1225" fwhm="0.00885791" res="16814" algo="Sum"/><pk mz="149.02485456" i="19989.9" sn="2414.09" a="190.95" fwhm="0.00863286" res="17262.5" algo="Sum"/><pk mz="149.06163640" i="1951.51" sn="235.48" a="20.0009" fwhm="0.00924674" res="16120.5" algo="Sum"/><pk mz="150.01561543" i="2415.31" sn="286.599" a="22.3824" fwhm="0.00884798" res="16954.8" algo="Sum"/><pk mz="150.02823851" i="1843.56" sn="218.735" a="17.0982" fwhm="0.00965888" res="15532.7" algo="Sum"/><pk mz="150.06055694" i="1235.13" sn="146.489" a="12.1273" fwhm="0.00847418" res="17708" algo="Sum"/><pk mz="150.97844868" i="17889.9" sn="2104.08" a="159.124" fwhm="0.00800682" res="18856.2" algo="Sum"/><pk mz="151.04916505" i="2151.3" sn="252.934" a="22.6082" fwhm="0.00905761" res="16676.5" algo="Sum"/><pk mz="152.02398191" i="4503.71" sn="526.684" a="58.8804" fwhm="0.00993211" res="15306.3" algo="Sum"/><pk mz="152.97680175" i="1315.58" sn="152.53" a="13.0932" fwhm="0.00855319" res="17885.3" algo="Sum"/><pk mz="154.97611937" i="1414" sn="161.277" a="13.6721" fwhm="0.00858693" res="18047.9" algo="Sum"/><pk mz="156.04390948" i="2851.46" sn="317.709" a="27.7689" fwhm="0.00855181" res="18246.9" algo="Sum"/><pk mz="156.07834246" i="5472.26" sn="608.943" a="52.6215" fwhm="0.00839049" res="18601.8" algo="Sum"/><pk mz="157.08503914" i="6404.88" sn="695.301" a="63.5387" fwhm="0.00849085" res="18500.5" algo="Sum"/><pk mz="158.09321595" i="1049.67" sn="111.333" a="14.5959" fwhm="0.0118159" res="13379.7" algo="Sum"/><pk mz="158.96567141" i="24459.1" sn="2552.73" a="224.713" fwhm="0.00844035" res="18834" algo="Sum"/><pk mz="159.01276299" i="1733.71" sn="180.836" a="24.266" fwhm="0.0138336" res="11494.7" algo="Sum"/><pk mz="159.04338416" i="16652.5" sn="1736.57" a="165.818" fwhm="0.00873051" res="18217" algo="Sum"/><pk mz="159.07824758" i="3149.36" sn="328.38" a="33.2945" fwhm="0.00891812" res="17837.6" algo="Sum"/><pk mz="160.04609188" i="1576.5" sn="162.373" a="17.5925" fwhm="0.0116927" res="13687.7" algo="Sum"/><pk mz="160.13510072" i="1105.08" sn="113.818" a="11.1862" fwhm="0.00931349" res="17193.9" algo="Sum"/><pk mz="161.02567340" i="1057.49" sn="107.074" a="18.8132" fwhm="0.0151778" res="10609.3" algo="Sum"/><pk mz="161.09780427" i="1255.69" sn="127.105" a="14.5174" fwhm="0.00963739" res="16715.9" algo="Sum"/><pk mz="161.13314026" i="1461.49" sn="147.937" a="16.5417" fwhm="0.010624" res="15166.9" algo="Sum"/><pk mz="162.05188780" i="2132.65" sn="211.477" a="22.8851" fwhm="0.00934945" res="17332.8" algo="Sum"/><pk mz="162.11412566" i="42796.2" sn="4235.74" a="405.97" fwhm="0.0085508" res="18958.9" algo="Sum"/><pk mz="163.11971153" i="3999.89" sn="387.484" a="65.838" fwhm="0.0154599" res="10551.2" algo="Sum"/><pk mz="164.03111062" i="2736.49" sn="261.363" a="26.8681" fwhm="0.00860511" res="19062.1" algo="Sum"/><pk mz="165.01486677" i="7131.4" sn="674.714" a="73.1679" fwhm="0.00891571" res="18508.3" algo="Sum"/><pk mz="165.05642688" i="3543.58" sn="335.269" a="35.5436" fwhm="0.00874694" res="18870.2" algo="Sum"/><pk mz="165.99033863" i="1332.82" sn="125.457" a="14.7365" fwhm="0.0099637" res="16659.5" algo="Sum"/><pk mz="166.08762673" i="15014.6" sn="1413.33" a="152.967" fwhm="0.00918781" res="18076.9" algo="Sum"/><pk mz="166.95246228" i="3106.53" sn="289.474" a="35.1947" fwhm="0.00956965" res="17446" algo="Sum"/><pk mz="167.09092859" i="1650.15" sn="153.765" a="18.2455" fwhm="0.0097105" res="17207.2" algo="Sum"/><pk mz="169.05995859" i="3576.17" sn="325.838" a="37.7638" fwhm="0.00893153" res="18928.4" algo="Sum"/><pk mz="169.09604923" i="1513.62" sn="137.786" a="17.7255" fwhm="0.0133804" res="12637.6" algo="Sum"/><pk mz="169.19680290" i="1338.26" sn="121.508" a="12.9544" fwhm="0.00907824" res="18637.6" algo="Sum"/><pk mz="169.98753989" i="1319.99" sn="117.455" a="14.1597" fwhm="0.00984965" res="17258.2" algo="Sum"/><pk mz="170.09519163" i="1943.26" sn="172.348" a="24.0032" fwhm="0.0104168" res="16328.9" algo="Sum"/><pk mz="171.10072178" i="1983.12" sn="172.636" a="21.3554" fwhm="0.00968616" res="17664.5" algo="Sum"/><pk mz="172.98123464" i="1633.03" sn="138.904" a="17.4228" fwhm="0.0095218" res="18166.9" algo="Sum"/><pk mz="173.08015859" i="5063.73" sn="430.684" a="55.2851" fwhm="0.00995329" res="17389.2" algo="Sum"/><pk mz="173.15542062" i="1143.45" sn="97.2535" a="12.4328" fwhm="0.0100556" res="17219.8" algo="Sum"/><pk mz="174.93957289" i="4591.42" sn="382.02" a="49.251" fwhm="0.00985489" res="17751.6" algo="Sum"/><pk mz="175.03612039" i="3101.32" sn="258.039" a="49.3378" fwhm="0.0164247" res="10656.9" algo="Sum"/><pk mz="175.12033920" i="13790.8" sn="1145.31" a="148.195" fwhm="0.00939844" res="18632.9" algo="Sum"/><pk mz="176.06748602" i="3226.26" sn="260.354" a="35.4204" fwhm="0.00946086" res="18610.1" algo="Sum"/><pk mz="176.12358891" i="1080.28" sn="86.9378" a="13.612" fwhm="0.0116289" res="15145.3" algo="Sum"/><pk mz="177.02609503" i="2914.49" sn="228.676" a="32.4328" fwhm="0.00985678" res="17959.8" algo="Sum"/><pk mz="177.06212573" i="2730.21" sn="213.965" a="36.5218" fwhm="0.0108756" res="16280.7" algo="Sum"/><pk mz="178.06045207" i="1531.47" sn="117.661" a="18.3694" fwhm="0.0103323" res="17233.4" algo="Sum"/><pk mz="180.00509804" i="1175.51" sn="87.603" a="12.5303" fwhm="0.0104325" res="17254.2" algo="Sum"/><pk mz="181.08642184" i="2715.4" sn="198.503" a="32.1284" fwhm="0.0103615" res="17476.8" algo="Sum"/><pk mz="182.08266498" i="2087.65" sn="149.811" a="26.0032" fwhm="0.0108308" res="16811.5" algo="Sum"/><pk mz="184.07487638" i="1463.17" sn="99.062" a="16.7094" fwhm="0.00963838" res="19098.1" algo="Sum"/><pk mz="184.09608295" i="2872.8" sn="194.48" a="33.8084" fwhm="0.0102998" res="17873.8" algo="Sum"/><pk mz="185.11618431" i="48088.7" sn="3194.07" a="510.551" fwhm="0.0094993" res="19487.4" algo="Sum"/><pk mz="186.11950684" i="4359.83" sn="286.536" a="50.565" fwhm="0.010213" res="18223.8" algo="Sum"/><pk mz="187.05904677" i="3049.95" sn="197.669" a="36.9848" fwhm="0.00996742" res="18767" algo="Sum"/><pk mz="188.07175437" i="13561.1" sn="866.918" a="148.072" fwhm="0.00985805" res="19078" algo="Sum"/><pk mz="189.02274833" i="2084.3" sn="130.902" a="32.0494" fwhm="0.0136473" res="13850.5" algo="Sum"/><pk mz="189.07485333" i="3819.6" sn="239.887" a="48.8884" fwhm="0.0108801" res="17378.1" algo="Sum"/><pk mz="191.04147051" i="17691.4" sn="1046.03" a="198.546" fwhm="0.0102074" res="18716" algo="Sum"/><pk mz="191.07583389" i="5523.15" sn="326.177" a="92.9401" fwhm="0.0167421" res="11412.9" algo="Sum"/><pk mz="192.04298676" i="1700.13" sn="98.3995" a="22.8239" fwhm="0.0119804" res="16029.7" algo="Sum"/><pk mz="192.96268549" i="2064.5" sn="117.457" a="23.0086" fwhm="0.00962045" res="20057.6" algo="Sum"/><pk mz="193.00194734" i="1404.94" sn="79.932" a="18.1277" fwhm="0.0111459" res="17315.9" algo="Sum"/><pk mz="196.86614006" i="3705.77" sn="198.674" a="41.9095" fwhm="0.0104251" res="18883.9" algo="Sum"/><pk mz="197.08004356" i="1411.73" sn="75.1459" a="16.194" fwhm="0.0103667" res="19010.8" algo="Sum"/><pk mz="197.10223248" i="1553.93" sn="82.6513" a="20.7511" fwhm="0.013046" res="15108.3" algo="Sum"/><pk mz="198.08657059" i="1417.85" sn="73.652" a="19.5186" fwhm="0.0122239" res="16204.8" algo="Sum"/><pk mz="198.86317812" i="3595.68" sn="184.535" a="41.0112" fwhm="0.0103473" res="19218.9" algo="Sum"/><pk mz="200.04185157" i="2786.43" sn="140.043" a="33.3145" fwhm="0.0106176" res="18840.5" algo="Sum"/><pk mz="200.06950062" i="1078.56" sn="54.2073" a="16.5453" fwhm="0.0119297" res="16770.7" algo="Sum"/><pk mz="200.86052427" i="1136.9" sn="56.4074" a="14.2779" fwhm="0.0113342" res="17721.6" algo="Sum"/><pk mz="201.08989270" i="1277.46" sn="63.2839" a="15.4217" fwhm="0.011274" res="17836.6" algo="Sum"/><pk mz="201.18590603" i="5872.86" sn="290.92" a="70.0954" fwhm="0.0109548" res="18365" algo="Sum"/><pk mz="202.03451519" i="1107.81" sn="54.3513" a="13.2083" fwhm="0.0103826" res="19459" algo="Sum"/><pk mz="202.99120238" i="2025.83" sn="98.2343" a="26.8942" fwhm="0.0112514" res="18041.4" algo="Sum"/><pk mz="203.05381274" i="255242" sn="12376.9" a="2528.35" fwhm="0.00893489" res="22725.9" algo="Sum"/><pk mz="204.05712232" i="15787.9" sn="755.373" a="203.453" fwhm="0.0114315" res="17850.5" algo="Sum"/><pk mz="204.12379766" i="7204.51" sn="344.788" a="87.4997" fwhm="0.0104408" res="19550.7" algo="Sum"/><pk mz="205.05845624" i="3560.86" sn="168.242" a="54.7035" fwhm="0.0135552" res="15127.7" algo="Sum"/><pk mz="205.09008275" i="3668.68" sn="173.212" a="82.7482" fwhm="0.0167209" res="12265.5" algo="Sum"/><pk mz="206.89465992" i="8120.87" sn="370.606" a="92.6655" fwhm="0.0107633" res="19222.2" algo="Sum"/><pk mz="207.01528338" i="5896.25" sn="268.616" a="78.5169" fwhm="0.0110128" res="18797.6" algo="Sum"/><pk mz="207.05173569" i="1145.39" sn="52.1805" a="18.7825" fwhm="0.013086" res="15822.4" algo="Sum"/><pk mz="208.89158834" i="5140.55" sn="228.89" a="63.4356" fwhm="0.0111254" res="18776" algo="Sum"/><pk mz="210.05086053" i="1673.28" sn="73.6713" a="21.2575" fwhm="0.0109274" res="19222.3" algo="Sum"/><pk mz="212.83975755" i="1675.51" sn="70.2125" a="20.3446" fwhm="0.0111028" res="19170" algo="Sum"/><pk mz="213.00024803" i="2270.28" sn="94.5154" a="28.9439" fwhm="0.0115377" res="18461.2" algo="Sum"/><pk mz="213.11045211" i="1234.83" sn="51.2352" a="18.7199" fwhm="0.0121022" res="17609.3" algo="Sum"/><pk mz="213.14689371" i="1924.53" sn="79.7411" a="25.7638" fwhm="0.0114606" res="18598.3" algo="Sum"/><pk mz="214.00685283" i="1150.96" sn="46.8462" a="16.035" fwhm="0.0120005" res="17833.2" algo="Sum"/><pk mz="214.83680280" i="1823.86" sn="73.1427" a="21.7716" fwhm="0.0111802" res="19215.8" algo="Sum"/><pk mz="215.01683758" i="1506.23" sn="60.2898" a="21.2806" fwhm="0.0117763" res="18258.4" algo="Sum"/><pk mz="216.92335698" i="30857.1" sn="1208" a="366.461" fwhm="0.0108888" res="19921.7" algo="Sum"/><pk mz="217.08219200" i="1130.65" sn="44.2585" a="14.7376" fwhm="0.0160686" res="13509.7" algo="Sum"/><pk mz="217.10587883" i="3144.82" sn="123.102" a="47.7609" fwhm="0.0121677" res="17842.8" algo="Sum"/><pk mz="218.92027705" i="9991.4" sn="381.033" a="126.243" fwhm="0.0113276" res="19326.2" algo="Sum"/><pk mz="219.02731022" i="181337" sn="6891.61" a="2042.22" fwhm="0.00997225" res="21963.7" algo="Sum"/><pk mz="219.08374436" i="3517.62" sn="133.351" a="58.904" fwhm="0.0132605" res="16521.5" algo="Sum"/><pk mz="219.19634811" i="1425.72" sn="53.7959" a="18.319" fwhm="0.0126148" res="17376.1" algo="Sum"/><pk mz="220.03055572" i="12206.6" sn="452.908" a="153.864" fwhm="0.0115562" res="19040" algo="Sum"/><pk mz="220.06730417" i="1847.2" sn="68.4496" a="27.1501" fwhm="0.0128151" res="17172.5" algo="Sum"/><pk mz="220.93508924" i="1947.77" sn="71.0491" a="25.0835" fwhm="0.0112504" res="19638" algo="Sum"/><pk mz="221.02583661" i="13875.2" sn="504.995" a="196.091" fwhm="0.0125923" res="17552.4" algo="Sum"/><pk mz="221.06380997" i="3358.13" sn="122.138" a="51.7745" fwhm="0.0123059" res="17964.1" algo="Sum"/><pk mz="221.11728886" i="1308.4" sn="47.5324" a="18.2553" fwhm="0.0119903" res="18441.4" algo="Sum"/><pk mz="222.86826366" i="5798.18" sn="205.794" a="72.6734" fwhm="0.0112402" res="19827.8" algo="Sum"/><pk mz="223.09595125" i="1563.73" sn="55.4828" a="23.7547" fwhm="0.0123518" res="18061.8" algo="Sum"/><pk mz="223.16748971" i="1791.73" sn="63.5723" a="23.8893" fwhm="0.0118396" res="18849.2" algo="Sum"/><pk mz="224.86540818" i="4051.89" sn="140.542" a="51.7759" fwhm="0.0115941" res="19394.9" algo="Sum"/><pk mz="225.03514065" i="12975.6" sn="449.908" a="172.782" fwhm="0.0116501" res="19316.1" algo="Sum"/><pk mz="226.04352760" i="2141.1" sn="73.1207" a="35.7689" fwhm="0.0154948" res="14588.3" algo="Sum"/><pk mz="226.95189388" i="48427.8" sn="1623.25" a="591.74" fwhm="0.0110775" res="20487.7" algo="Sum"/><pk mz="227.08007925" i="1462.38" sn="48.7719" a="24.6195" fwhm="0.0146821" res="15466.5" algo="Sum"/><pk mz="227.12593460" i="3334.99" sn="111.027" a="50.3078" fwhm="0.0120081" res="18914.4" algo="Sum"/><pk mz="227.95544554" i="1698.88" sn="55.4131" a="23.0265" fwhm="0.0119338" res="19101.7" algo="Sum"/><pk mz="229.15509595" i="1608.09" sn="51.437" a="29.8039" fwhm="0.0136152" res="16830.8" algo="Sum"/><pk mz="229.21690172" i="3896.51" sn="124.635" a="52.4744" fwhm="0.0122584" res="18698.7" algo="Sum"/><pk mz="232.89680060" i="23008.3" sn="705.854" a="293.482" fwhm="0.011583" res="20106.7" algo="Sum"/><pk mz="233.00083385" i="2677.13" sn="82.1162" a="39.2141" fwhm="0.0134972" res="17262.8" algo="Sum"/><pk mz="233.07882307" i="1062.73" sn="32.5966" a="17.7797" fwhm="0.0136864" res="17030" algo="Sum"/><pk mz="233.15100827" i="1701.85" sn="52.1974" a="24.3639" fwhm="0.0129229" res="18041.7" algo="Sum"/><pk mz="234.89419835" i="8889.35" sn="265.667" a="122.543" fwhm="0.012592" res="18654.2" algo="Sum"/><pk mz="234.98160848" i="1578.43" sn="47.1559" a="21.8779" fwhm="0.0123542" res="19020.4" algo="Sum"/><pk mz="235.16873695" i="1163.07" sn="34.6475" a="16.757" fwhm="0.0130064" res="18081" algo="Sum"/><pk mz="235.20388926" i="1862.84" sn="55.4758" a="26.3155" fwhm="0.0122424" res="19212.2" algo="Sum"/><pk mz="237.14780177" i="1743.25" sn="50.789" a="27.6953" fwhm="0.0136715" res="17346.1" algo="Sum"/><pk mz="238.84200353" i="2131.41" sn="61.588" a="28.2164" fwhm="0.011614" res="20565" algo="Sum"/><pk mz="239.06430163" i="1372.53" sn="39.6194" a="18.5859" fwhm="0.0133975" res="17844" algo="Sum"/><pk mz="239.08932876" i="4796.14" sn="138.445" a="68.2272" fwhm="0.0125764" res="19010.9" algo="Sum"/><pk mz="239.14067842" i="2114.78" sn="61.0449" a="27.6805" fwhm="0.0149315" res="16015.9" algo="Sum"/><pk mz="239.16204064" i="2391.32" sn="69.0275" a="35.6417" fwhm="0.0130368" res="18345.2" algo="Sum"/><pk mz="240.83899413" i="1572.7" sn="44.9551" a="22.7152" fwhm="0.013009" res="18513.3" algo="Sum"/><pk mz="240.96702215" i="3097.6" sn="88.484" a="44.4601" fwhm="0.0127268" res="18933.8" algo="Sum"/><pk mz="241.00875299" i="1849.34" sn="52.8269" a="26.6893" fwhm="0.0136328" res="17678.7" algo="Sum"/><pk mz="241.02968908" i="1481.63" sn="42.3232" a="22.2322" fwhm="0.0134148" res="17967.4" algo="Sum"/><pk mz="241.15625066" i="2507.28" sn="71.6211" a="47.8936" fwhm="0.0141109" res="17090.1" algo="Sum"/><pk mz="241.21653556" i="1362.82" sn="38.9292" a="20.8514" fwhm="0.0125546" res="19213.4" algo="Sum"/><pk mz="242.92553849" i="20925.8" sn="584.454" a="279.686" fwhm="0.0120815" res="20107.2" algo="Sum"/><pk mz="243.09931374" i="4842.72" sn="134.564" a="77.043" fwhm="0.0129823" res="18725.4" algo="Sum"/><pk mz="244.92444093" i="1641.55" sn="44.3094" a="24.8035" fwhm="0.0133341" res="18368.2" algo="Sum"/><pk mz="245.04585275" i="1463.7" sn="39.3793" a="21.9307" fwhm="0.0133936" res="18295.7" algo="Sum"/><pk mz="245.07865158" i="3551" sn="95.4856" a="53.4618" fwhm="0.0132779" res="18457.6" algo="Sum"/><pk mz="247.13081275" i="1207.33" sn="31.7309" a="21.5958" fwhm="0.0141578" res="17455.5" algo="Sum"/><pk mz="248.87042593" i="7467.59" sn="192.727" a="104.308" fwhm="0.01267" res="19642.4" algo="Sum"/><pk mz="249.04551407" i="1867.85" sn="48.1778" a="29.3669" fwhm="0.0170259" res="14627.5" algo="Sum"/><pk mz="249.05949464" i="1926.1" sn="49.6815" a="28.844" fwhm="0.0187014" res="13317.7" algo="Sum"/><pk mz="249.09591063" i="1246.82" sn="32.1604" a="17.3632" fwhm="0.0169632" res="14684.5" algo="Sum"/><pk mz="249.10487805" i="1151.03" sn="29.6894" a="16.8359" fwhm="0.013563" res="18366.5" algo="Sum"/><pk mz="249.15636207" i="5512.26" sn="142.182" a="98.4373" fwhm="0.0153917" res="16187.7" algo="Sum"/><pk mz="249.18387946" i="2147.77" sn="55.3991" a="31.9753" fwhm="0.0142024" res="17545.1" algo="Sum"/><pk mz="249.21899152" i="2057.34" sn="53.0426" a="30.9343" fwhm="0.0138555" res="17987" algo="Sum"/><pk mz="250.17850124" i="1127.08" sn="28.6534" a="20.6917" fwhm="0.0172418" res="14510" algo="Sum"/><pk mz="250.86779784" i="3431.52" sn="86.6017" a="49.4837" fwhm="0.0131716" res="19046.1" algo="Sum"/><pk mz="250.92027564" i="2298.12" sn="57.9471" a="34.0469" fwhm="0.0127894" res="19619.5" algo="Sum"/><pk mz="251.19811895" i="13969.8" sn="349.865" a="198.835" fwhm="0.0130181" res="19296.1" algo="Sum"/><pk mz="252.20128632" i="2124.38" sn="52.4488" a="31.917" fwhm="0.0139151" res="18124.3" algo="Sum"/><pk mz="252.91686493" i="1546.45" sn="37.8391" a="22.7852" fwhm="0.0132639" res="19068.1" algo="Sum"/><pk mz="253.14190818" i="1896.6" sn="46.3339" a="29.491" fwhm="0.0177327" res="14275.4" algo="Sum"/><pk mz="254.82274373" i="2991.89" sn="71.5347" a="49.6615" fwhm="0.0146183" res="17431.8" algo="Sum"/><pk mz="255.15274862" i="4781.63" sn="114.196" a="88.0396" fwhm="0.0177058" res="14410.7" algo="Sum"/><pk mz="255.26818426" i="1396.8" sn="33.3553" a="20.1218" fwhm="0.0131757" res="19374.1" algo="Sum"/><pk mz="256.15483992" i="1553.62" sn="36.7379" a="26.2138" fwhm="0.0154059" res="16627.1" algo="Sum"/><pk mz="256.26438589" i="1259.79" sn="29.7517" a="19.9102" fwhm="0.0148065" res="17307.6" algo="Sum"/><pk mz="256.29979614" i="5252.12" sn="123.898" a="75.5086" fwhm="0.0132517" res="19340.9" algo="Sum"/><pk mz="256.82009046" i="3965.26" sn="92.8759" a="62.2048" fwhm="0.0140675" res="18256.3" algo="Sum"/><pk mz="257.15121244" i="2405.37" sn="56.2978" a="44.5757" fwhm="0.0149576" res="17192.1" algo="Sum"/><pk mz="257.18716824" i="1074.8" sn="25.1558" a="17.9904" fwhm="0.0148939" res="17268" algo="Sum"/><pk mz="257.24759530" i="1920.68" sn="44.9502" a="32.4168" fwhm="0.0135789" res="18944.7" algo="Sum"/><pk mz="258.81740064" i="1826.56" sn="41.5828" a="29.8526" fwhm="0.0137628" res="18805.6" algo="Sum"/><pk mz="258.89913594" i="3807.64" sn="86.6834" a="57.3221" fwhm="0.0137494" res="18829.8" algo="Sum"/><pk mz="259.13048953" i="4779.44" sn="108.151" a="72.0068" fwhm="0.0132762" res="19518.5" algo="Sum"/><pk mz="259.16710049" i="1437.44" sn="32.4916" a="26.2138" fwhm="0.017317" res="14966.1" algo="Sum"/><pk mz="260.94887401" i="5485.71" sn="121.029" a="83.2434" fwhm="0.0136397" res="19131.6" algo="Sum"/><pk mz="261.01263120" i="1718.84" sn="37.8811" a="33.1316" fwhm="0.0172649" res="15118.1" algo="Sum"/><pk mz="261.04296945" i="1574.36" sn="34.6722" a="29.8986" fwhm="0.0166773" res="15652.6" algo="Sum"/><pk mz="261.10948952" i="24150.6" sn="531.365" a="377.109" fwhm="0.0136013" res="19197.4" algo="Sum"/><pk mz="262.11298256" i="3573.82" sn="77.8695" a="58.6796" fwhm="0.0142574" res="18384.3" algo="Sum"/><pk mz="262.94602272" i="1865.36" sn="40.2733" a="27.859" fwhm="0.0130812" res="20101" algo="Sum"/><pk mz="263.08715111" i="7004.04" sn="151.176" a="117.514" fwhm="0.0147281" res="17863" algo="Sum"/><pk mz="263.19795503" i="77256.8" sn="1667" a="1080.01" fwhm="0.0127125" res="20703.8" algo="Sum"/><pk mz="263.23429080" i="7310.75" sn="157.747" a="113.184" fwhm="0.0139717" res="18840.5" algo="Sum"/><pk mz="264.20129043" i="12950.5" sn="277.485" a="188.052" fwhm="0.013377" res="19750.4" algo="Sum"/><pk mz="264.23771754" i="1361.67" sn="29.176" a="22.8294" fwhm="0.0150369" res="17572.6" algo="Sum"/><pk mz="264.85046733" i="3176.3" sn="67.6612" a="57.9565" fwhm="0.0161303" res="16419.5" algo="Sum"/><pk mz="265.02429788" i="1386.88" sn="29.5372" a="29.7315" fwhm="0.0192067" res="13798.6" algo="Sum"/><pk mz="265.21220254" i="4220.22" sn="89.8699" a="78.4662" fwhm="0.0170628" res="15543.3" algo="Sum"/><pk mz="265.25211143" i="1190.13" sn="25.344" a="21.3358" fwhm="0.0153745" res="17252.8" algo="Sum"/><pk mz="266.17295041" i="2304.37" sn="48.7826" a="37.7124" fwhm="0.0142173" res="18721.8" algo="Sum"/><pk mz="266.84847928" i="2915.17" sn="61.0192" a="47.6425" fwhm="0.0149763" res="17818" algo="Sum"/><pk mz="266.89370331" i="1477.01" sn="30.9163" a="24.1519" fwhm="0.0137256" res="19444.9" algo="Sum"/><pk mz="267.15694197" i="1389.81" sn="28.9967" a="22.9671" fwhm="0.0157908" res="16918.5" algo="Sum"/><pk mz="268.15422718" i="5657.24" sn="116.298" a="89.9437" fwhm="0.0142641" res="18799.2" algo="Sum"/><pk mz="268.89069767" i="1058.11" sn="21.5046" a="18.8678" fwhm="0.0148724" res="18079.8" algo="Sum"/><pk mz="269.15731004" i="1195.99" sn="24.165" a="24.6179" fwhm="0.0212046" res="12693.3" algo="Sum"/><pk mz="269.28389789" i="1354.85" sn="27.3721" a="21.9024" fwhm="0.0146833" res="18339.4" algo="Sum"/><pk mz="270.79724071" i="1950.98" sn="38.6317" a="30.3245" fwhm="0.0143793" res="18832.4" algo="Sum"/><pk mz="270.97738011" i="18638" sn="368.622" a="297.735" fwhm="0.0139981" res="19358.2" algo="Sum"/><pk mz="271.03913034" i="1164.23" sn="23.0261" a="25.9056" fwhm="0.0164097" res="16517" algo="Sum"/><pk mz="271.16660245" i="2705.42" sn="53.5078" a="49.8245" fwhm="0.0160654" res="16879" algo="Sum"/><pk mz="271.18796519" i="1527.32" sn="30.2074" a="23.6492" fwhm="0.0161218" res="16821.2" algo="Sum"/><pk mz="271.98090120" i="1118.91" sn="21.9765" a="21.5189" fwhm="0.0181407" res="14992.9" algo="Sum"/><pk mz="272.79425393" i="2601.07" sn="50.7493" a="39.7585" fwhm="0.0141876" res="19227.7" algo="Sum"/><pk mz="272.94418049" i="1184.1" sn="23.0795" a="22.7669" fwhm="0.0166775" res="16366" algo="Sum"/><pk mz="273.14576977" i="1235.64" sn="24.0757" a="20.5629" fwhm="0.0155058" res="17615.7" algo="Sum"/><pk mz="273.18173425" i="1648.4" sn="32.1145" a="36.4173" fwhm="0.0182828" res="14942" algo="Sum"/><pk mz="274.14169514" i="1267.03" sn="24.5611" a="25.1317" fwhm="0.0168978" res="16223.5" algo="Sum"/><pk mz="274.79144912" i="1333.48" sn="25.5936" a="22.6589" fwhm="0.0152083" res="18068.5" algo="Sum"/><pk mz="274.88026818" i="1955.59" sn="37.5339" a="34.0398" fwhm="0.0152904" res="17977.3" algo="Sum"/><pk mz="275.16110155" i="1050.95" sn="20.1482" a="18.912" fwhm="0.0182971" res="15038.5" algo="Sum"/><pk mz="276.87789361" i="1192.76" sn="22.4603" a="19.7364" fwhm="0.0152635" res="18139.9" algo="Sum"/><pk mz="276.92255139" i="4295.88" sn="80.7632" a="67.9452" fwhm="0.0140841" res="19662.1" algo="Sum"/><pk mz="277.08423987" i="1232.24" sn="23.0899" a="22.7357" fwhm="0.0161685" res="17137.3" algo="Sum"/><pk mz="277.17803315" i="1145.86" sn="21.4262" a="20.433" fwhm="0.0157392" res="17610.7" algo="Sum"/><pk mz="277.21392131" i="2652.38" sn="49.5838" a="42.7088" fwhm="0.0147013" res="18856.4" algo="Sum"/><pk mz="277.24972808" i="4688.05" sn="87.6297" a="72.6039" fwhm="0.0136384" res="20328.6" algo="Sum"/><pk mz="278.24710945" i="2073.18" sn="38.4606" a="39.7828" fwhm="0.018188" res="15298.4" algo="Sum"/><pk mz="278.89223915" i="1545.84" sn="28.3868" a="24.0221" fwhm="0.0149905" res="18604.6" algo="Sum"/><pk mz="278.91970020" i="1644.4" sn="30.1769" a="27.5142" fwhm="0.0150231" res="18566" algo="Sum"/><pk mz="279.15766921" i="4459.34" sn="81.6245" a="78.4534" fwhm="0.0147644" res="18907.5" algo="Sum"/><pk mz="279.22936000" i="4586.1" sn="83.9743" a="77.3807" fwhm="0.0146514" res="19058.2" algo="Sum"/><pk mz="280.82611283" i="1506.14" sn="26.9946" a="24.3092" fwhm="0.0146216" res="19206.2" algo="Sum"/><pk mz="281.20825541" i="4526.29" sn="81.1078" a="81.4929" fwhm="0.0152094" res="18489.1" algo="Sum"/><pk mz="281.24492997" i="1866.2" sn="33.4389" a="34.1401" fwhm="0.0158599" res="17733.1" algo="Sum"/><pk mz="282.20533620" i="2683.46" sn="47.7568" a="65.4813" fwhm="0.0226613" res="12453.2" algo="Sum"/><pk mz="282.27883493" i="4105.73" sn="73.0534" a="69.3678" fwhm="0.0152185" res="18548.4" algo="Sum"/><pk mz="282.82326396" i="1542.92" sn="27.2392" a="25.1127" fwhm="0.0146253" res="19338" algo="Sum"/><pk mz="283.15265002" i="1233.24" sn="21.7594" a="21.6752" fwhm="0.0203252" res="13931.1" algo="Sum"/><pk mz="283.20537504" i="1143.95" sn="20.1713" a="23.9825" fwhm="0.0209206" res="13537.2" algo="Sum"/><pk mz="283.26308644" i="1757.81" sn="30.9312" a="28.8546" fwhm="0.0154571" res="18325.8" algo="Sum"/><pk mz="283.29878586" i="1490.2" sn="26.1894" a="26.3356" fwhm="0.0187117" res="15140.2" algo="Sum"/><pk mz="284.29501075" i="1675.79" sn="29.0287" a="30.9141" fwhm="0.0169042" res="16818" algo="Sum"/><pk mz="284.33099587" i="1378.64" sn="23.8661" a="23.2605" fwhm="0.0149226" res="19053.8" algo="Sum"/><pk mz="284.90956484" i="2044.9" sn="35.2567" a="34.5636" fwhm="0.0152145" res="18726.2" algo="Sum"/><pk mz="285.07054139" i="1094.57" sn="18.762" a="18.8068" fwhm="0.0154491" res="18452.2" algo="Sum"/><pk mz="285.13030027" i="1520.33" sn="26.0047" a="28.3313" fwhm="0.0171923" res="16584.8" algo="Sum"/><pk mz="285.16208409" i="2844.74" sn="48.6178" a="60.5805" fwhm="0.0230685" res="12361.5" algo="Sum"/><pk mz="285.22045749" i="1221.47" sn="20.8672" a="23.4758" fwhm="0.0164424" res="17346.7" algo="Sum"/><pk mz="285.27842983" i="1558.73" sn="26.6311" a="35.6954" fwhm="0.0163492" res="17449" algo="Sum"/><pk mz="286.95122848" i="8014.61" sn="133.421" a="137.14" fwhm="0.0146645" res="19567.7" algo="Sum"/><pk mz="287.19753054" i="1211.67" sn="20.1581" a="22.1281" fwhm="0.0161303" res="17804.8" algo="Sum"/><pk mz="287.23590275" i="1555.01" sn="25.8698" a="25.8451" fwhm="0.0142258" res="20191.2" algo="Sum"/><pk mz="288.92143117" i="4393.09" sn="71.4954" a="75.0748" fwhm="0.0150186" res="19237.6" algo="Sum"/><pk mz="289.17834680" i="1428.36" sn="23.2365" a="28.5441" fwhm="0.0177817" res="16262.7" algo="Sum"/><pk mz="289.25025160" i="1401.44" sn="22.7985" a="24.2657" fwhm="0.0152236" res="19000.1" algo="Sum"/><pk mz="290.85475377" i="1138.66" sn="18.3062" a="19.5436" fwhm="0.0159823" res="18198.5" algo="Sum"/><pk mz="291.19490056" i="3984.52" sn="64.0091" a="69.4064" fwhm="0.0159024" res="18311.3" algo="Sum"/><pk mz="291.22899008" i="4749.37" sn="76.296" a="82.7467" fwhm="0.0158074" res="18423.6" algo="Sum"/><pk mz="291.26544077" i="8866.6" sn="142.437" a="148.892" fwhm="0.0152298" res="19124.7" algo="Sum"/><pk mz="292.26875663" i="1947.06" sn="30.9225" a="31.4656" fwhm="0.014879" res="19643.1" algo="Sum"/><pk mz="292.89667987" i="1145.82" sn="18.108" a="23.2987" fwhm="0.0167719" res="17463.6" algo="Sum"/><pk mz="293.09687837" i="1073.05" sn="16.9035" a="24.4251" fwhm="0.0185072" res="15836.9" algo="Sum"/><pk mz="293.17313893" i="1270.58" sn="19.9813" a="28.864" fwhm="0.0254392" res="11524.5" algo="Sum"/><pk mz="293.20831847" i="1494.14" sn="23.4853" a="31.0468" fwhm="0.0196615" res="14912.9" algo="Sum"/><pk mz="293.24466736" i="4933.3" sn="77.5136" a="89.2194" fwhm="0.0154548" res="18974.3" algo="Sum"/><pk mz="294.93830955" i="3679.79" sn="56.7531" a="60.1263" fwhm="0.0147142" res="20044.4" algo="Sum"/><pk mz="295.18794162" i="3333.24" sn="51.1647" a="64.2771" fwhm="0.0168047" res="17565.8" algo="Sum"/><pk mz="295.22381231" i="6858.45" sn="105.287" a="122.08" fwhm="0.0155767" res="18952.9" algo="Sum"/><pk mz="295.25984480" i="1624.85" sn="24.9381" a="30.0751" fwhm="0.0172648" res="17101.8" algo="Sum"/><pk mz="296.22593022" i="1519.28" sn="23.1082" a="31.4594" fwhm="0.0184071" res="16093" algo="Sum"/><pk mz="297.16852521" i="1058.94" sn="15.9204" a="23.4469" fwhm="0.0240831" res="12339.3" algo="Sum"/><pk mz="297.31462343" i="1424.69" sn="21.4189" a="24.3647" fwhm="0.015588" res="19073.4" algo="Sum"/><pk mz="298.34637934" i="2348.35" sn="35.0443" a="41.0574" fwhm="0.0154271" res="19339.1" algo="Sum"/><pk mz="299.16189210" i="5494.85" sn="81.4488" a="122.863" fwhm="0.0186839" res="16011.8" algo="Sum"/><pk mz="299.19734752" i="4861.33" sn="72.0551" a="93.5014" fwhm="0.0172367" res="17358.1" algo="Sum"/><pk mz="300.16544952" i="1077.18" sn="15.9052" a="25.2459" fwhm="0.0196393" res="15283.9" algo="Sum"/><pk mz="300.20112179" i="1081.8" sn="15.9701" a="21.4155" fwhm="0.0173821" res="17270.7" algo="Sum"/><pk mz="300.88347564" i="1211.01" sn="17.726" a="21.8085" fwhm="0.0162537" res="18511.7" algo="Sum"/><pk mz="300.98660905" i="1030.91" sn="15.0898" a="28.5336" fwhm="0.0241799" res="12447.8" algo="Sum"/><pk mz="301.14106995" i="273958" sn="4001.53" a="3810.06" fwhm="0.0124366" res="24214" algo="Sum"/><pk mz="301.21155195" i="4792.96" sn="69.8805" a="102.526" fwhm="0.0190109" res="15844.1" algo="Sum"/><pk mz="302.14401494" i="47037.5" sn="676.405" a="750.2" fwhm="0.0146929" res="20564" algo="Sum"/><pk mz="302.21488657" i="1164.96" sn="16.7313" a="24.3272" fwhm="0.0193262" res="15637.6" algo="Sum"/><pk mz="302.24497222" i="2721.97" sn="39.0934" a="48.8799" fwhm="0.0160019" res="18888.1" algo="Sum"/><pk mz="303.14676344" i="6148.52" sn="87.1863" a="118.004" fwhm="0.0164932" res="18380.1" algo="Sum"/><pk mz="303.19276643" i="3598.64" sn="51.0302" a="64.7117" fwhm="0.0166557" res="18203.6" algo="Sum"/><pk mz="303.22903228" i="11711.8" sn="166.082" a="212.689" fwhm="0.015736" res="19269.8" algo="Sum"/><pk mz="303.26386907" i="1215.68" sn="17.2395" a="24.5426" fwhm="0.0216858" res="13984.4" algo="Sum"/><pk mz="304.23236275" i="2391.11" sn="33.5966" a="43.9122" fwhm="0.0184926" res="16451.5" algo="Sum"/><pk mz="304.26067737" i="11569.3" sn="162.557" a="209.579" fwhm="0.0159477" res="19078.7" algo="Sum"/><pk mz="304.89530867" i="1490.83" sn="20.7645" a="26.2601" fwhm="0.0149159" res="20440.9" algo="Sum"/><pk mz="304.97387369" i="1047.5" sn="14.582" a="22.5247" fwhm="0.0170956" res="17839.4" algo="Sum"/><pk mz="305.15670303" i="1352.88" sn="18.8264" a="36.5519" fwhm="0.0289159" res="10553.3" algo="Sum"/><pk mz="305.20948609" i="1048.73" sn="14.5933" a="18.8944" fwhm="0.0209658" res="14557.5" algo="Sum"/><pk mz="305.24477105" i="20532" sn="285.724" a="380.563" fwhm="0.0159155" res="19179.1" algo="Sum"/><pk mz="305.27990700" i="5728.71" sn="79.7181" a="110.408" fwhm="0.0214547" res="14229.1" algo="Sum"/><pk mz="306.24806375" i="4248.49" sn="58.4904" a="75.1709" fwhm="0.0164296" res="18640" algo="Sum"/><pk mz="306.27813166" i="3132.41" sn="43.1249" a="63.5621" fwhm="0.019969" res="15337.7" algo="Sum"/><pk mz="307.20269796" i="1842.99" sn="25.1481" a="40.1772" fwhm="0.022501" res="13652.8" algo="Sum"/><pk mz="307.22334337" i="1386.7" sn="18.9219" a="23.7879" fwhm="0.0208932" res="14704.4" algo="Sum"/><pk mz="307.26021931" i="9062.61" sn="123.662" a="169.144" fwhm="0.0158251" res="19416" algo="Sum"/><pk mz="308.26347163" i="1865.69" sn="25.3468" a="34.3039" fwhm="0.015855" res="19442.7" algo="Sum"/><pk mz="308.87810804" i="1993.41" sn="26.8891" a="36.675" fwhm="0.015745" res="19617.5" algo="Sum"/><pk mz="308.95296615" i="1141.59" sn="15.3988" a="23.5935" fwhm="0.0161005" res="19189" algo="Sum"/><pk mz="309.20360227" i="16414.6" sn="221.347" a="337.726" fwhm="0.0172374" res="17938" algo="Sum"/><pk mz="309.23766783" i="2183.42" sn="29.4428" a="34.143" fwhm="0.0156368" res="19776.3" algo="Sum"/><pk mz="309.27592500" i="3296.33" sn="44.45" a="62.4995" fwhm="0.0167138" res="18504.2" algo="Sum"/><pk mz="310.20682842" i="3185.37" sn="42.6509" a="65.365" fwhm="0.017692" res="17533.7" algo="Sum"/><pk mz="310.31038957" i="1441.28" sn="19.2716" a="25.9652" fwhm="0.0154813" res="20044.2" algo="Sum"/><pk mz="310.87492934" i="1735.39" sn="23.127" a="31.6523" fwhm="0.0170817" res="18199.3" algo="Sum"/><pk mz="310.91239868" i="2175.81" sn="28.9962" a="38.5676" fwhm="0.0158567" res="19607.7" algo="Sum"/><pk mz="311.20055618" i="1333.54" sn="17.7505" a="23.9548" fwhm="0.0188952" res="16469.8" algo="Sum"/><pk mz="311.21925642" i="2076.31" sn="27.6378" a="45.6836" fwhm="0.0238901" res="13027.1" algo="Sum"/><pk mz="311.33000391" i="1302.29" sn="17.3411" a="26.0391" fwhm="0.0166484" res="18700.3" algo="Sum"/><pk mz="313.17524654" i="1262.37" sn="16.5154" a="41.7177" fwhm="0.0271229" res="11546.5" algo="Sum"/><pk mz="313.21322519" i="1634.81" sn="21.3884" a="39.147" fwhm="0.0197462" res="15861.9" algo="Sum"/><pk mz="314.77821045" i="1088.03" sn="14.0217" a="21.0009" fwhm="0.016764" res="18777" algo="Sum"/><pk mz="315.00353927" i="2451.42" sn="31.4998" a="45.44" fwhm="0.0161959" res="19449.6" algo="Sum"/><pk mz="315.07891136" i="1327.72" sn="17.0618" a="26.4851" fwhm="0.0216066" res="14582.6" algo="Sum"/><pk mz="315.13451006" i="1138.31" sn="14.6297" a="22.2209" fwhm="0.0222279" res="14177.4" algo="Sum"/><pk mz="315.15770881" i="1215.91" sn="15.6263" a="20.1508" fwhm="0.0259422" res="12148.5" algo="Sum"/><pk mz="315.19269392" i="62840.5" sn="807.617" a="1092.41" fwhm="0.0154721" res="20371.7" algo="Sum"/><pk mz="315.22539216" i="2511.2" sn="32.2776" a="44.5504" fwhm="0.0158192" res="19926.7" algo="Sum"/><pk mz="316.11151624" i="1494.66" sn="19.0313" a="27.9004" fwhm="0.0160814" res="19657" algo="Sum"/><pk mz="316.19594339" i="12774.2" sn="162.652" a="232.664" fwhm="0.0161079" res="19629.9" algo="Sum"/><pk mz="316.98462753" i="1076.71" sn="13.6372" a="22.7587" fwhm="0.0237432" res="13350.6" algo="Sum"/><pk mz="317.11452164" i="24925.1" sn="315.658" a="455.05" fwhm="0.0160799" res="19721.2" algo="Sum"/><pk mz="317.17311978" i="2227.73" sn="28.2123" a="49.0805" fwhm="0.0265188" res="11960.3" algo="Sum"/><pk mz="317.20172727" i="2315.02" sn="29.3163" a="57.6529" fwhm="0.0293518" res="10806.9" algo="Sum"/><pk mz="317.24461578" i="3890.54" sn="49.268" a="73.8189" fwhm="0.0172224" res="18420.5" algo="Sum"/><pk mz="317.28061401" i="1595.08" sn="20.1989" a="30.8807" fwhm="0.017368" res="18268.1" algo="Sum"/><pk mz="318.11804896" i="4551.93" sn="57.3257" a="85.8006" fwhm="0.01635" res="19456.8" algo="Sum"/><pk mz="319.11439146" i="2367.91" sn="29.5989" a="49.335" fwhm="0.018632" res="17127.2" algo="Sum"/><pk mz="319.15129676" i="2395.66" sn="29.9457" a="58.8301" fwhm="0.0206368" res="15465.1" algo="Sum"/><pk mz="319.22481560" i="2321.03" sn="28.9746" a="45.8258" fwhm="0.01743" res="18314.7" algo="Sum"/><pk mz="319.26008380" i="7852.34" sn="97.9216" a="138.325" fwhm="0.0161049" res="19823.8" algo="Sum"/><pk mz="319.29652516" i="9925.76" sn="123.665" a="182.717" fwhm="0.0166055" res="19228.3" algo="Sum"/><pk mz="320.23267039" i="1342.05" sn="16.6157" a="25.0439" fwhm="0.0192552" res="16631" algo="Sum"/><pk mz="320.26331423" i="1780.31" sn="22.0412" a="34.7754" fwhm="0.0180556" res="17737.6" algo="Sum"/><pk mz="320.30016201" i="2204.14" sn="27.2923" a="41.4376" fwhm="0.0170974" res="18733.9" algo="Sum"/><pk mz="321.17615761" i="1175.83" sn="14.4599" a="41.0595" fwhm="0.0386863" res="8302.07" algo="Sum"/><pk mz="321.21052562" i="2644.87" sn="32.5241" a="58.5878" fwhm="0.0245613" res="13077.9" algo="Sum"/><pk mz="321.23835413" i="3151.76" sn="38.7574" a="68.7384" fwhm="0.0216079" res="14866.7" algo="Sum"/><pk mz="321.27577388" i="2583.77" sn="31.7727" a="50.5021" fwhm="0.0179563" res="17892.1" algo="Sum"/><pk mz="321.31337570" i="1375.96" sn="16.9202" a="28.3184" fwhm="0.0186575" res="17221.7" algo="Sum"/><pk mz="323.19743767" i="3298.3" sn="39.9286" a="84.9449" fwhm="0.0207612" res="15567.3" algo="Sum"/><pk mz="323.22699654" i="1408.14" sn="17.0473" a="26.7741" fwhm="0.0283636" res="11395.8" algo="Sum"/><pk mz="323.25534219" i="2710.32" sn="32.8168" a="51.9664" fwhm="0.0171788" res="18817.1" algo="Sum"/><pk mz="323.29117055" i="1882.05" sn="22.7872" a="37.2491" fwhm="0.018375" res="17594" algo="Sum"/><pk mz="324.80755093" i="1155.49" sn="13.7807" a="21.8378" fwhm="0.017124" res="18968" algo="Sum"/><pk mz="324.85224007" i="1289.7" sn="15.3782" a="24.9885" fwhm="0.0162954" res="19935.2" algo="Sum"/><pk mz="325.17689732" i="2396.8" sn="28.5501" a="67.5792" fwhm="0.0288736" res="11262.1" algo="Sum"/><pk mz="325.21260775" i="11827.7" sn="140.888" a="235.205" fwhm="0.0178774" res="18191.3" algo="Sum"/><pk mz="325.34578724" i="1364.46" sn="16.2519" a="25.4894" fwhm="0.0164004" res="19837.7" algo="Sum"/><pk mz="326.21599439" i="2593.94" sn="30.7841" a="64.2125" fwhm="0.0186481" res="17493.2" algo="Sum"/><pk mz="326.84951462" i="1300.6" sn="15.3737" a="25.1835" fwhm="0.0167237" res="19544" algo="Sum"/><pk mz="327.01442369" i="2865.9" sn="33.8525" a="50.6833" fwhm="0.0162312" res="20147.2" algo="Sum"/><pk mz="327.19583653" i="17488.8" sn="206.592" a="350.169" fwhm="0.0173973" res="18807.3" algo="Sum"/><pk mz="327.22846872" i="20800.7" sn="245.716" a="410.097" fwhm="0.0174939" res="18705.3" algo="Sum"/><pk mz="328.19910433" i="3444.53" sn="40.427" a="69.1711" fwhm="0.0176019" res="18645.6" algo="Sum"/><pk mz="328.23204391" i="4629.14" sn="54.2822" a="96.001" fwhm="0.0182349" res="18000.2" algo="Sum"/><pk mz="329.17638163" i="2893.16" sn="33.6332" a="62.7959" fwhm="0.0245536" res="13406.5" algo="Sum"/><pk mz="329.21154728" i="12955.6" sn="150.462" a="275.543" fwhm="0.0188931" res="17425" algo="Sum"/><pk mz="329.24319834" i="8209.16" sn="95.2543" a="163.461" fwhm="0.0192163" res="17133.6" algo="Sum"/><pk mz="330.21542750" i="2796.54" sn="32.207" a="59.9715" fwhm="0.0193666" res="17050.7" algo="Sum"/><pk mz="330.24603692" i="2000.85" sn="23.0432" a="46.7657" fwhm="0.020384" res="16201.2" algo="Sum"/><pk mz="331.04449584" i="1071.24" sn="12.2107" a="25.9095" fwhm="0.0189533" res="17466.3" algo="Sum"/><pk mz="331.18746501" i="55765.3" sn="635.052" a="1024.82" fwhm="0.016982" res="19502.3" algo="Sum"/><pk mz="331.26011695" i="4387.35" sn="49.9865" a="89.4236" fwhm="0.0176781" res="18738.5" algo="Sum"/><pk mz="331.29605381" i="1289.73" sn="14.6931" a="27.8423" fwhm="0.0210676" res="15725.4" algo="Sum"/><pk mz="332.19091771" i="11418.5" sn="129.09" a="221.075" fwhm="0.0176148" res="18858.7" algo="Sum"/><pk mz="332.26281250" i="1044.84" sn="11.8123" a="21.9514" fwhm="0.0206524" res="16088.4" algo="Sum"/><pk mz="332.29237388" i="3296.55" sn="37.2687" a="68.9026" fwhm="0.018236" res="18221.8" algo="Sum"/><pk mz="332.83930943" i="1631.02" sn="18.3169" a="30.4261" fwhm="0.0163612" res="20343.2" algo="Sum"/><pk mz="332.94924959" i="1436.3" sn="16.1023" a="38.6677" fwhm="0.0243556" res="13670.4" algo="Sum"/><pk mz="333.16675035" i="2090.6" sn="23.4293" a="47.2391" fwhm="0.0269787" res="12349.2" algo="Sum"/><pk mz="333.19548906" i="1976.57" sn="22.1452" a="62.3753" fwhm="0.0363242" res="9172.83" algo="Sum"/><pk mz="333.23983402" i="1414.59" sn="15.8467" a="28.7709" fwhm="0.0219551" res="15178.2" algo="Sum"/><pk mz="333.27617172" i="4925.35" sn="55.188" a="98.9478" fwhm="0.0183797" res="18132.8" algo="Sum"/><pk mz="333.31203164" i="6209.28" sn="69.5774" a="128.366" fwhm="0.0179971" res="18520.4" algo="Sum"/><pk mz="334.27787535" i="1517.69" sn="16.8677" a="30.7325" fwhm="0.0184089" res="18158.5" algo="Sum"/><pk mz="334.31373082" i="1939.47" sn="21.5554" a="41.4734" fwhm="0.019062" res="17538.2" algo="Sum"/><pk mz="334.83694559" i="1507.32" sn="16.6869" a="26.7388" fwhm="0.0160948" res="20804.1" algo="Sum"/><pk mz="335.22281473" i="1174.1" sn="12.9919" a="29.9376" fwhm="0.030489" res="10994.9" algo="Sum"/><pk mz="335.25540360" i="2040.51" sn="22.5792" a="43.5401" fwhm="0.019928" res="16823.3" algo="Sum"/><pk mz="335.29125593" i="3183.98" sn="35.2334" a="63.8103" fwhm="0.0184538" res="18169.2" algo="Sum"/><pk mz="335.32733586" i="1201.86" sn="13.3012" a="25.4897" fwhm="0.0222119" res="15096.7" algo="Sum"/><pk mz="337.17634001" i="1664.56" sn="18.2258" a="41.2645" fwhm="0.0215671" res="15633.8" algo="Sum"/><pk mz="337.21183681" i="1489.14" sn="16.3011" a="33.2267" fwhm="0.027872" res="12098.6" algo="Sum"/><pk mz="337.23401727" i="1670.57" sn="18.2759" a="35.5241" fwhm="0.0269197" res="12527.4" algo="Sum"/><pk mz="337.27088537" i="3169.73" sn="34.6379" a="64.4063" fwhm="0.0181736" res="18558.3" algo="Sum"/><pk mz="337.30718682" i="6698.56" sn="73.1309" a="128.545" fwhm="0.0174478" res="19332.4" algo="Sum"/><pk mz="338.31090100" i="1498.14" sn="16.1921" a="24.9981" fwhm="0.01898" res="17824.6" algo="Sum"/><pk mz="338.34138659" i="17631.1" sn="190.565" a="340.234" fwhm="0.0172255" res="19641.9" algo="Sum"/><pk mz="339.19244290" i="2886.45" sn="30.9935" a="90.9425" fwhm="0.0212466" res="15964.5" algo="Sum"/><pk mz="339.22880473" i="2044.77" sn="21.9571" a="48.9988" fwhm="0.032494" res="10439.8" algo="Sum"/><pk mz="339.34520629" i="4392.9" sn="47.1724" a="110.318" fwhm="0.0203172" res="16702.3" algo="Sum"/><pk mz="340.25823303" i="1339.05" sn="14.2762" a="31.8817" fwhm="0.0207927" res="16364.3" algo="Sum"/><pk mz="341.20788250" i="8009.02" sn="84.7187" a="178.37" fwhm="0.0207417" res="16450.4" algo="Sum"/><pk mz="341.24416733" i="1854.34" sn="19.6141" a="40.3137" fwhm="0.0290853" res="11732.5" algo="Sum"/><pk mz="342.21141329" i="1919.49" sn="20.1529" a="36.4233" fwhm="0.0194071" res="17633.3" algo="Sum"/><pk mz="342.24352160" i="1612.85" sn="16.9335" a="36.027" fwhm="0.0262263" res="13049.6" algo="Sum"/><pk mz="342.86845045" i="2645.49" sn="27.6128" a="56.2226" fwhm="0.0179801" res="19069.3" algo="Sum"/><pk mz="343.19140410" i="93895.7" sn="979.541" a="1720.58" fwhm="0.0165359" res="20754.4" algo="Sum"/><pk mz="344.19459294" i="17016.8" sn="176.183" a="338.284" fwhm="0.018355" res="18752.1" algo="Sum"/><pk mz="344.86535895" i="1696.56" sn="17.4781" a="35.1135" fwhm="0.0181758" res="18973.9" algo="Sum"/><pk mz="345.20010046" i="8651.6" sn="89.0742" a="310.36" fwhm="0.035311" res="9775.98" algo="Sum"/><pk mz="345.23920825" i="6937.83" sn="71.4297" a="146.979" fwhm="0.0198751" res="17370.4" algo="Sum"/><pk mz="345.31218136" i="1492.83" sn="15.3691" a="31.7014" fwhm="0.018896" res="18274.3" algo="Sum"/><pk mz="346.20597472" i="1693.62" sn="17.4049" a="67.9146" fwhm="0.0395855" res="8745.78" algo="Sum"/><pk mz="346.24277682" i="1641.81" sn="16.8652" a="35.8325" fwhm="0.0201263" res="17203.5" algo="Sum"/><pk mz="347.16188878" i="9784.75" sn="99.9689" a="197.242" fwhm="0.0253796" res="13678.8" algo="Sum"/><pk mz="347.22106889" i="3736.78" sn="38.1135" a="88.6827" fwhm="0.0226345" res="15340.4" algo="Sum"/><pk mz="347.25441460" i="2423.77" sn="24.6957" a="53.8776" fwhm="0.0214148" res="16215.6" algo="Sum"/><pk mz="347.29167335" i="1149.92" sn="11.7023" a="22.0873" fwhm="0.0191828" res="18104.3" algo="Sum"/><pk mz="347.32802494" i="8566.92" sn="87.0995" a="173.577" fwhm="0.0185044" res="18770" algo="Sum"/><pk mz="348.16510943" i="2085.96" sn="21.0954" a="44.3173" fwhm="0.026602" res="13087.9" algo="Sum"/><pk mz="348.33135287" i="2184.34" sn="22.0717" a="43.4052" fwhm="0.0182018" res="19137.2" algo="Sum"/><pk mz="348.81360658" i="1177.71" sn="11.8732" a="22.4873" fwhm="0.0178231" res="19570.9" algo="Sum"/><pk mz="349.16421905" i="1278.3" sn="12.8079" a="25.3012" fwhm="0.0216611" res="16119.4" algo="Sum"/><pk mz="349.18384488" i="1389.16" sn="13.9173" a="45.1132" fwhm="0.0442208" res="7896.37" algo="Sum"/><pk mz="349.27106480" i="2711.6" sn="27.1698" a="60.8273" fwhm="0.0193433" res="18056.5" algo="Sum"/><pk mz="349.30669058" i="1077.72" sn="10.8006" a="22.5822" fwhm="0.022243" res="15704.2" algo="Sum"/><pk mz="350.81092368" i="1158.34" sn="11.4958" a="23.5026" fwhm="0.0181202" res="19360.2" algo="Sum"/><pk mz="351.15788474" i="1110.48" sn="10.9642" a="28.4451" fwhm="0.0249766" res="14059.5" algo="Sum"/><pk mz="351.22832620" i="2169.29" sn="21.4222" a="53.143" fwhm="0.0285391" res="12306.9" algo="Sum"/><pk mz="351.24962004" i="1659.88" sn="16.3917" a="34.3403" fwhm="0.0297356" res="11812.4" algo="Sum"/><pk mz="351.28660410" i="1785.14" sn="17.6252" a="41.0899" fwhm="0.0210196" res="16712.4" algo="Sum"/><pk mz="351.32260874" i="1771.06" sn="17.487" a="37.4743" fwhm="0.0194533" res="18059.8" algo="Sum"/><pk mz="352.89720163" i="6314.58" sn="61.4572" a="132.601" fwhm="0.0180252" res="19578" algo="Sum"/><pk mz="353.24463099" i="1495.18" sn="14.554" a="38.1134" fwhm="0.0287887" res="12270.3" algo="Sum"/><pk mz="353.26613063" i="2154.58" sn="20.9726" a="59.0618" fwhm="0.0306769" res="11515.7" algo="Sum"/><pk mz="354.89474515" i="2287.23" sn="22.1202" a="47.3874" fwhm="0.0186442" res="19035.1" algo="Sum"/><pk mz="355.18815598" i="1900.83" sn="18.3641" a="44.7833" fwhm="0.0291716" res="12175.8" algo="Sum"/><pk mz="355.22322603" i="1246.97" sn="12.0471" a="33.437" fwhm="0.0289391" res="12274.9" algo="Sum"/><pk mz="357.20621900" i="12791.4" sn="122.371" a="271.551" fwhm="0.0195943" res="18230.1" algo="Sum"/><pk mz="358.20917166" i="2670.32" sn="25.3701" a="57.4557" fwhm="0.0198071" res="18084.9" algo="Sum"/><pk mz="358.84224557" i="1794.36" sn="17.0059" a="36.4275" fwhm="0.0186567" res="19233.9" algo="Sum"/><pk mz="358.97983358" i="12225.6" sn="115.711" a="249.309" fwhm="0.0181737" res="19752.7" algo="Sum"/><pk mz="359.16519732" i="13802.4" sn="130.297" a="291.161" fwhm="0.018318" res="19607.2" algo="Sum"/><pk mz="359.21824814" i="5874.96" sn="55.461" a="154.969" fwhm="0.0213255" res="16844.5" algo="Sum"/><pk mz="359.32801205" i="1295.04" sn="12.2246" a="32.2927" fwhm="0.0205736" res="17465.5" algo="Sum"/><pk mz="359.98241636" i="1779.85" sn="16.7199" a="43.226" fwhm="0.0203348" res="17702.8" algo="Sum"/><pk mz="360.16888699" i="2673.91" sn="25.0759" a="60.2379" fwhm="0.0195787" res="18396" algo="Sum"/><pk mz="360.22234338" i="1302.13" sn="12.2121" a="39.3904" fwhm="0.0259604" res="13875.8" algo="Sum"/><pk mz="360.32339460" i="42095.4" sn="394.845" a="855.859" fwhm="0.0180097" res="20007.1" algo="Sum"/><pk mz="360.83985889" i="1338.83" sn="12.4906" a="30.928" fwhm="0.0194473" res="18554.8" algo="Sum"/><pk mz="360.97751410" i="7703.88" sn="71.7483" a="156.696" fwhm="0.0189575" res="19041.4" algo="Sum"/><pk mz="361.00883198" i="3173.48" sn="29.5555" a="74.0965" fwhm="0.0267759" res="13482.6" algo="Sum"/><pk mz="361.18567813" i="2893.21" sn="26.9453" a="109.288" fwhm="0.0445604" res="8105.53" algo="Sum"/><pk mz="361.23785115" i="4302.77" sn="40.0729" a="113.059" fwhm="0.0237811" res="15190.2" algo="Sum"/><pk mz="361.26987294" i="1166" sn="10.861" a="23.8471" fwhm="0.0255783" res="14124.1" algo="Sum"/><pk mz="361.32883747" i="10956.1" sn="102.072" a="361.503" fwhm="0.0312142" res="11575.8" algo="Sum"/><pk mz="361.97988859" i="1246.59" sn="11.5155" a="30.5545" fwhm="0.0214077" res="16908.8" algo="Sum"/><pk mz="362.19057556" i="1107.47" sn="10.2201" a="32.1446" fwhm="0.0301064" res="12030.4" algo="Sum"/><pk mz="362.24131301" i="8996.61" sn="82.9983" a="201.504" fwhm="0.0192155" res="18851.5" algo="Sum"/><pk mz="362.34197739" i="2233.29" sn="20.6063" a="70.3048" fwhm="0.0311268" res="11640.8" algo="Sum"/><pk mz="362.92632953" i="8685.4" sn="79.5147" a="182.178" fwhm="0.0186532" res="19456.5" algo="Sum"/><pk mz="362.97267666" i="1471.1" sn="13.4694" a="35.9354" fwhm="0.0211915" res="17128.2" algo="Sum"/><pk mz="363.15726760" i="2080.51" sn="19.0395" a="45.9376" fwhm="0.0276038" res="13156.1" algo="Sum"/><pk mz="363.18035729" i="1276.31" sn="11.679" a="36.5763" fwhm="0.0311755" res="11649.5" algo="Sum"/><pk mz="363.24536101" i="2852.83" sn="26.1052" a="93.9519" fwhm="0.0247861" res="14655.2" algo="Sum"/><pk mz="363.32326978" i="1797.91" sn="16.452" a="41.4239" fwhm="0.0223102" res="16285.1" algo="Sum"/><pk mz="363.35829566" i="1639.8" sn="15.0052" a="36.048" fwhm="0.0203845" res="17825.2" algo="Sum"/><pk mz="365.10531014" i="2101.97" sn="18.9887" a="44.0471" fwhm="0.0193973" res="18822.5" algo="Sum"/><pk mz="365.13986847" i="1459.44" sn="13.1842" a="39.4026" fwhm="0.0337343" res="10824" algo="Sum"/><pk mz="365.24583914" i="1382.44" sn="12.4873" a="27.605" fwhm="0.0223435" res="16346.8" algo="Sum"/><pk mz="365.26603815" i="1769.8" sn="15.9811" a="49.0856" fwhm="0.0350808" res="10412.1" algo="Sum"/><pk mz="365.30184929" i="1479.37" sn="13.357" a="31.8413" fwhm="0.0231333" res="15791.2" algo="Sum"/><pk mz="365.33857584" i="3295.78" sn="29.7569" a="72.2086" fwhm="0.0197679" res="18481.4" algo="Sum"/><pk mz="367.12142332" i="1959.01" sn="17.5503" a="44.449" fwhm="0.0211062" res="17394" algo="Sum"/><pk mz="367.15058840" i="1112.14" sn="9.96342" a="25.591" fwhm="0.0277583" res="13226.7" algo="Sum"/><pk mz="368.87147528" i="3548.98" sn="31.4801" a="76.1371" fwhm="0.0183272" res="20127" algo="Sum"/><pk mz="369.22472841" i="4502.48" sn="39.7353" a="117.414" fwhm="0.0222108" res="16623.7" algo="Sum"/><pk mz="369.35138573" i="28510.8" sn="251.603" a="591.536" fwhm="0.018613" res="19843.8" algo="Sum"/><pk mz="370.22825140" i="1054.98" sn="9.25848" a="31.9815" fwhm="0.0267916" res="13818.8" algo="Sum"/><pk mz="370.35433568" i="8277.28" sn="72.6412" a="175.741" fwhm="0.019256" res="19233.2" algo="Sum"/><pk mz="370.86867147" i="1473.88" sn="12.8738" a="34.5305" fwhm="0.0198732" res="18661.7" algo="Sum"/><pk mz="371.22346438" i="1684.39" sn="14.6785" a="56.0667" fwhm="0.032148" res="11547.3" algo="Sum"/><pk mz="371.31632248" i="1390.13" sn="12.105" a="34.057" fwhm="0.0245195" res="15143.7" algo="Sum"/><pk mz="371.35843797" i="1295.46" sn="11.2831" a="30.8499" fwhm="0.020383" res="18219" algo="Sum"/><pk mz="373.18167746" i="3104.15" sn="26.6858" a="106.595" fwhm="0.0307712" res="12127.6" algo="Sum"/><pk mz="373.34416171" i="1388.04" sn="11.9318" a="30.723" fwhm="0.0206105" res="18114.3" algo="Sum"/><pk mz="374.30253652" i="1506.16" sn="12.8891" a="35.5127" fwhm="0.0209565" res="17861" algo="Sum"/><pk mz="375.19308296" i="1456.81" sn="12.4276" a="39.7234" fwhm="0.0333645" res="11245.3" algo="Sum"/><pk mz="375.28653297" i="2661.44" sn="22.7023" a="72.7432" fwhm="0.0233916" res="16043.6" algo="Sum"/><pk mz="375.35951181" i="7096.61" sn="60.5346" a="151.319" fwhm="0.0198683" res="18892.4" algo="Sum"/><pk mz="376.29743536" i="5286.36" sn="44.8802" a="124.961" fwhm="0.0231458" res="16257.7" algo="Sum"/><pk mz="376.36254824" i="1988.92" sn="16.8496" a="45.0699" fwhm="0.0189941" res="19814.7" algo="Sum"/><pk mz="377.23508675" i="2664.87" sn="22.4423" a="71.2127" fwhm="0.0238854" res="15793.5" algo="Sum"/><pk mz="377.26774057" i="1035.57" sn="8.71904" a="21.9873" fwhm="0.030643" res="12311.7" algo="Sum"/><pk mz="377.30117318" i="2309.04" sn="19.4412" a="64.6621" fwhm="0.0259426" res="14543.7" algo="Sum"/><pk mz="377.33713480" i="1067.98" sn="8.99103" a="24.318" fwhm="0.0246197" res="15326.6" algo="Sum"/><pk mz="378.21612301" i="1352.03" sn="11.305" a="32.8934" fwhm="0.0264868" res="14279.4" algo="Sum"/><pk mz="378.90011570" i="4629.1" sn="38.5547" a="97.1252" fwhm="0.0193049" res="19627.2" algo="Sum"/><pk mz="379.28296197" i="1479.27" sn="12.2578" a="41.3927" fwhm="0.0356278" res="10645.7" algo="Sum"/><pk mz="379.31754522" i="1843.04" sn="15.2736" a="41.8055" fwhm="0.0230477" res="16457.9" algo="Sum"/><pk mz="379.35403824" i="1494.89" sn="12.3906" a="35.0896" fwhm="0.0211868" res="17905.2" algo="Sum"/><pk mz="381.20661979" i="1854.56" sn="15.1976" a="57.3241" fwhm="0.0260042" res="14659.4" algo="Sum"/><pk mz="381.29687787" i="1930.85" sn="15.824" a="57.6709" fwhm="0.0278327" res="13699.6" algo="Sum"/><pk mz="382.76619075" i="1398.88" sn="11.3252" a="31.2511" fwhm="0.0198627" res="19270.6" algo="Sum"/><pk mz="383.11600255" i="54049.4" sn="437.249" a="1131.55" fwhm="0.0189726" res="20193.1" algo="Sum"/><pk mz="383.22269005" i="95520.4" sn="772.741" a="1976.82" fwhm="0.0180463" res="21235.5" algo="Sum"/><pk mz="384.11919985" i="7681.32" sn="61.862" a="172.268" fwhm="0.0195947" res="19603.3" algo="Sum"/><pk mz="384.22595451" i="21063.9" sn="169.634" a="468.215" fwhm="0.0195972" res="19606.2" algo="Sum"/><pk mz="385.12140224" i="2019.24" sn="16.2006" a="52.3996" fwhm="0.0219404" res="17553" algo="Sum"/><pk mz="385.22303669" i="6623.8" sn="53.1437" a="226.63" fwhm="0.0282489" res="13636.8" algo="Sum"/><pk mz="386.22316239" i="1323.43" sn="10.5851" a="55.0924" fwhm="0.0279643" res="13811.3" algo="Sum"/><pk mz="387.35990492" i="1210.33" sn="9.60654" a="27.7586" fwhm="0.0204834" res="18911" algo="Sum"/><pk mz="389.37512507" i="5922.16" sn="46.2995" a="135.995" fwhm="0.0199152" res="19551.6" algo="Sum"/><pk mz="390.37857155" i="1611.58" sn="12.5164" a="37.892" fwhm="0.0208608" res="18713.5" algo="Sum"/><pk mz="390.79878752" i="1583.35" sn="12.2584" a="38.1707" fwhm="0.0219512" res="17803.1" algo="Sum"/><pk mz="391.28083777" i="2708.16" sn="20.8455" a="76.9605" fwhm="0.0311035" res="12580" algo="Sum"/><pk mz="391.35471857" i="1947.2" sn="14.9814" a="43.5892" fwhm="0.0211775" res="18479.7" algo="Sum"/><pk mz="391.39047414" i="2088.59" sn="16.0704" a="46.7353" fwhm="0.0203609" res="19222.6" algo="Sum"/><pk mz="392.28683934" i="1324.23" sn="10.1173" a="46.9155" fwhm="0.0352983" res="11113.5" algo="Sum"/><pk mz="392.79517876" i="2113.12" sn="16.0779" a="50.7375" fwhm="0.0205316" res="19131.3" algo="Sum"/><pk mz="393.21040029" i="1483.38" sn="11.2612" a="53.4011" fwhm="0.033052" res="11896.7" algo="Sum"/><pk mz="393.29754595" i="55789" sn="423.458" a="1268.33" fwhm="0.0193621" res="20312.8" algo="Sum"/><pk mz="393.36949377" i="2481.74" sn="18.8392" a="60.0309" fwhm="0.0230066" res="17098.1" algo="Sum"/><pk mz="394.30081451" i="13911.9" sn="105.137" a="314.673" fwhm="0.0200572" res="19658.8" algo="Sum"/><pk mz="394.34571800" i="3599.28" sn="27.201" a="92.7055" fwhm="0.0235168" res="16768.7" algo="Sum"/><pk mz="394.79379660" i="1083.01" sn="8.17398" a="29.8712" fwhm="0.0227183" res="17377.8" algo="Sum"/><pk mz="394.87458178" i="1112.71" sn="8.39686" a="33.7317" fwhm="0.0217616" res="18145.5" algo="Sum"/><pk mz="395.30293118" i="2803.45" sn="21.124" a="91.9016" fwhm="0.0266074" res="14856.9" algo="Sum"/><pk mz="395.34968032" i="1345.28" sn="10.1367" a="31.3813" fwhm="0.0224842" res="17583.5" algo="Sum"/><pk mz="396.92349924" i="1365.61" sn="10.2101" a="33.8961" fwhm="0.0199802" res="19865.8" algo="Sum"/><pk mz="397.23723811" i="3016.76" sn="22.505" a="82.2245" fwhm="0.0240408" res="16523.4" algo="Sum"/><pk mz="398.74317943" i="1332.37" sn="9.85723" a="23.7371" fwhm="0.0211622" res="18842.2" algo="Sum"/><pk mz="398.76104449" i="1776.7" sn="13.1445" a="40.9344" fwhm="0.027208" res="14656" algo="Sum"/><pk mz="399.08970999" i="7592.96" sn="56.0418" a="174.559" fwhm="0.0200873" res="19867.8" algo="Sum"/><pk mz="399.21492709" i="29701.3" sn="219.214" a="683.682" fwhm="0.0266596" res="14974.5" algo="Sum"/><pk mz="399.25943655" i="1875.66" sn="13.8435" a="51.0396" fwhm="0.029203" res="13671.9" algo="Sum"/><pk mz="399.77419106" i="1053.08" sn="7.75985" a="29.8673" fwhm="0.0256681" res="15574.8" algo="Sum"/><pk mz="400.09323196" i="1134.12" sn="8.31923" a="28.4496" fwhm="0.0200872" res="19917.9" algo="Sum"/><pk mz="400.21887830" i="6718.1" sn="49.2827" a="167.737" fwhm="0.026052" res="15362.3" algo="Sum"/><pk mz="400.82692008" i="2558.43" sn="18.7062" a="59.0881" fwhm="0.020662" res="19399.2" algo="Sum"/><pk mz="401.19742384" i="3654.27" sn="26.6707" a="106.893" fwhm="0.0328993" res="12194.7" algo="Sum"/><pk mz="401.37544482" i="1182.78" sn="8.63727" a="27.2719" fwhm="0.0219453" res="18289.8" algo="Sum"/><pk mz="401.77094798" i="1279.58" sn="9.30649" a="31.3567" fwhm="0.0207208" res="19389.7" algo="Sum"/><pk mz="402.35819269" i="1141.17" sn="8.2642" a="37.5709" fwhm="0.0274658" res="14649.4" algo="Sum"/><pk mz="402.82429567" i="2258.95" sn="16.2749" a="53.7114" fwhm="0.021244" res="18961.8" algo="Sum"/><pk mz="403.39056259" i="5815.41" sn="41.8867" a="133.013" fwhm="0.0207846" res="19408.1" algo="Sum"/><pk mz="404.39433687" i="1620" sn="11.5741" a="40.2786" fwhm="0.0233943" res="17286" algo="Sum"/><pk mz="405.26804215" i="1109.93" sn="7.90639" a="51.4943" fwhm="0.0471758" res="8590.59" algo="Sum"/><pk mz="406.77240876" i="1351.66" sn="9.56459" a="36.5285" fwhm="0.0215655" res="18862.2" algo="Sum"/><pk mz="406.95233310" i="1778.18" sn="12.5857" a="43.2393" fwhm="0.0205056" res="19845.9" algo="Sum"/><pk mz="407.34864025" i="1155.67" sn="8.14434" a="28.7152" fwhm="0.0265825" res="15324" algo="Sum"/><pk mz="407.38494930" i="1245.42" sn="8.77694" a="32.0016" fwhm="0.024061" res="16931.4" algo="Sum"/><pk mz="408.77035944" i="2206.35" sn="15.4343" a="57.0506" fwhm="0.0228197" res="17913" algo="Sum"/><pk mz="409.27122715" i="12313.9" sn="85.8383" a="321.891" fwhm="0.0215476" res="18993.8" algo="Sum"/><pk mz="409.34372659" i="4100.41" sn="28.5814" a="120.104" fwhm="0.0248569" res="16468" algo="Sum"/><pk mz="410.27504662" i="3201.97" sn="22.2073" a="85.0131" fwhm="0.0225354" res="18205.8" algo="Sum"/><pk mz="410.34704173" i="1287.45" sn="8.93019" a="39.0634" fwhm="0.0249843" res="16424.2" algo="Sum"/><pk mz="410.76562554" i="1552.96" sn="10.7603" a="40.3578" fwhm="0.0216126" res="19005.8" algo="Sum"/><pk mz="410.85569243" i="3394.79" sn="23.5131" a="78.7581" fwhm="0.0208829" res="19674.2" algo="Sum"/><pk mz="411.25805332" i="2878.18" sn="19.8758" a="119.568" fwhm="0.036383" res="11303.6" algo="Sum"/><pk mz="412.77757380" i="1316.56" sn="9.02262" a="37.1407" fwhm="0.0248745" res="16594.4" algo="Sum"/><pk mz="412.85296511" i="2120.9" sn="14.5235" a="54.3225" fwhm="0.0223363" res="18483.5" algo="Sum"/><pk mz="413.17946301" i="2223.16" sn="15.1936" a="61.3605" fwhm="0.0248229" res="16645.1" algo="Sum"/><pk mz="413.23327699" i="1719.14" sn="11.7476" a="46.1711" fwhm="0.0390136" res="10592" algo="Sum"/><pk mz="413.26626612" i="10306.6" sn="70.4289" a="270.573" fwhm="0.0228972" res="18048.7" algo="Sum"/><pk mz="414.26998765" i="3133.83" sn="21.3385" a="86.2933" fwhm="0.0228914" res="18097.2" algo="Sum"/><pk mz="415.19362296" i="20865.2" sn="141.584" a="553.468" fwhm="0.0224965" res="18455.9" algo="Sum"/><pk mz="415.27879996" i="1363.89" sn="9.25408" a="47.1092" fwhm="0.0390136" res="10644.5" algo="Sum"/><pk mz="415.39031291" i="1066.65" sn="7.22409" a="24.6984" fwhm="0.0207493" res="20019.5" algo="Sum"/><pk mz="415.78602653" i="1088.57" sn="7.35904" a="27.97" fwhm="0.0218427" res="19035.4" algo="Sum"/><pk mz="416.19681190" i="4595.14" sn="31.0646" a="126.858" fwhm="0.0240839" res="17281.1" algo="Sum"/><pk mz="416.80015540" i="2009.81" sn="13.5375" a="56.5327" fwhm="0.0226283" res="18419.5" algo="Sum"/><pk mz="417.19184495" i="2762.77" sn="18.5917" a="98.7157" fwhm="0.0267197" res="15613.7" algo="Sum"/><pk mz="417.40621127" i="5123.55" sn="34.4397" a="123.286" fwhm="0.0213612" res="19540.4" algo="Sum"/><pk mz="418.40997097" i="1577.57" sn="10.5577" a="37.5368" fwhm="0.0211272" res="19804.3" algo="Sum"/><pk mz="418.79825609" i="1815.63" sn="12.1291" a="48.2257" fwhm="0.0226727" res="18471.5" algo="Sum"/><pk mz="419.38477916" i="1506.78" sn="10.0517" a="38.8723" fwhm="0.02657" res="15784.1" algo="Sum"/><pk mz="419.42113750" i="2229.08" sn="14.8701" a="52.0744" fwhm="0.0221761" res="18913.2" algo="Sum"/><pk mz="420.88489531" i="5337.76" sn="35.3883" a="131.504" fwhm="0.0213065" res="19753.9" algo="Sum"/><pk mz="421.36332185" i="1101.65" sn="7.29602" a="27.8185" fwhm="0.0271209" res="15536.5" algo="Sum"/><pk mz="421.40081002" i="1667.53" sn="11.0453" a="40.0965" fwhm="0.0226139" res="18634.6" algo="Sum"/><pk mz="422.88225216" i="1981.88" sn="13.0106" a="50.591" fwhm="0.0231479" res="18268.7" algo="Sum"/><pk mz="424.89634385" i="1315.53" sn="8.55093" a="48.6168" fwhm="0.0263634" res="16116.9" algo="Sum"/><pk mz="425.31673964" i="1106.51" sn="7.18806" a="42.6944" fwhm="0.0437136" res="9729.63" algo="Sum"/><pk mz="426.35715785" i="1108.21" sn="7.16777" a="29.9426" fwhm="0.0237466" res="17954.5" algo="Sum"/><pk mz="426.82957096" i="2226.88" sn="14.3699" a="57.8716" fwhm="0.0222562" res="19178" algo="Sum"/><pk mz="427.35480214" i="1924.45" sn="12.4121" a="56.1741" fwhm="0.0245646" res="17397.2" algo="Sum"/><pk mz="428.36971688" i="1109.11" sn="7.11535" a="37.6667" fwhm="0.0307505" res="13930.5" algo="Sum"/><pk mz="428.82737935" i="1698.16" sn="10.879" a="43.9932" fwhm="0.0215366" res="19911.6" algo="Sum"/><pk mz="429.23898448" i="3279.6" sn="20.9298" a="110.686" fwhm="0.0289973" res="14802.7" algo="Sum"/><pk mz="429.37252300" i="2229.35" sn="14.2325" a="61.0251" fwhm="0.0241291" res="17794.8" algo="Sum"/><pk mz="430.38022640" i="3512.08" sn="22.3079" a="99.3424" fwhm="0.0240385" res="17903.8" algo="Sum"/><pk mz="430.91349068" i="6628.07" sn="42.0658" a="157.093" fwhm="0.0214379" res="20100.6" algo="Sum"/><pk mz="431.17047124" i="3351.7" sn="21.2499" a="116.715" fwhm="0.0314726" res="13699.9" algo="Sum"/><pk mz="431.23950983" i="1310.96" sn="8.30917" a="44.047" fwhm="0.0336297" res="12823.2" algo="Sum"/><pk mz="431.38461803" i="1837.71" sn="11.6469" a="44.8158" fwhm="0.0247831" res="17406.4" algo="Sum"/><pk mz="431.42180851" i="4478.18" sn="28.3734" a="116.388" fwhm="0.0226999" res="19005.4" algo="Sum"/><pk mz="432.42527696" i="1418.56" sn="8.9725" a="37.3475" fwhm="0.0229344" res="18854.9" algo="Sum"/><pk mz="435.41660582" i="1096.28" sn="6.86818" a="27.5061" fwhm="0.0224147" res="19425.5" algo="Sum"/><pk mz="436.85883246" i="3042.91" sn="19.0058" a="87.7594" fwhm="0.0227281" res="19221.1" algo="Sum"/><pk mz="437.23487739" i="1131.63" sn="7.0542" a="38.5994" fwhm="0.0343286" res="12736.8" algo="Sum"/><pk mz="438.85509223" i="1408.23" sn="8.71498" a="39.8171" fwhm="0.0250155" res="17543.3" algo="Sum"/><pk mz="441.29745854" i="2469.29" sn="15.117" a="85.1853" fwhm="0.0280551" res="15729.7" algo="Sum"/><pk mz="445.43752834" i="4449.45" sn="26.8863" a="111.67" fwhm="0.0226608" res="19656.8" algo="Sum"/><pk mz="446.44065425" i="1439.09" sn="8.67163" a="35.8616" fwhm="0.0219147" res="20371.7" algo="Sum"/><pk mz="446.88723833" i="3558.85" sn="21.4283" a="93.1723" fwhm="0.0234018" res="19096.3" algo="Sum"/><pk mz="447.41523107" i="1087.4" sn="6.54233" a="32.7052" fwhm="0.0361188" res="12387.3" algo="Sum"/><pk mz="447.45210417" i="2145.56" sn="12.9069" a="58.6513" fwhm="0.0228651" res="19569.2" algo="Sum"/><pk mz="449.43210932" i="1209.23" sn="7.24085" a="31.7172" fwhm="0.0247626" res="18149.6" algo="Sum"/><pk mz="450.75295319" i="1138.08" sn="6.80625" a="29.7799" fwhm="0.0238964" res="18862.8" algo="Sum"/><pk mz="454.88168075" i="1239.56" sn="7.35629" a="33.3444" fwhm="0.0252348" res="18026" algo="Sum"/><pk mz="459.45296351" i="3739.15" sn="21.9545" a="97.9512" fwhm="0.0236554" res="19422.7" algo="Sum"/><pk mz="460.45623712" i="1309.13" sn="7.65969" a="32.9935" fwhm="0.0225756" res="20396.2" algo="Sum"/><pk mz="460.78289717" i="1214.26" sn="7.0894" a="32.0759" fwhm="0.0250472" res="18396.6" algo="Sum"/><pk mz="461.33579049" i="1210.62" sn="7.06371" a="48.5794" fwhm="0.0347317" res="13282.9" algo="Sum"/><pk mz="463.35348418" i="1477.79" sn="8.57168" a="68.5754" fwhm="0.0391808" res="11826" algo="Sum"/><pk mz="464.91038425" i="1647.68" sn="9.49738" a="47.4771" fwhm="0.0237556" res="19570.6" algo="Sum"/><pk mz="468.81304626" i="1210.28" sn="6.92037" a="42.2819" fwhm="0.0279509" res="16772.7" algo="Sum"/><pk mz="469.32363653" i="1469.24" sn="8.40178" a="75.8725" fwhm="0.0557646" res="8416.15" algo="Sum"/><pk mz="469.36340665" i="1430.45" sn="8.17965" a="54.0813" fwhm="0.0408177" res="11499" algo="Sum"/><pk mz="470.81003326" i="1100.22" sn="6.26705" a="32.6484" fwhm="0.0264221" res="17818.8" algo="Sum"/><pk mz="473.34248840" i="1061.48" sn="5.99993" a="48.6178" fwhm="0.045408" res="10424.2" algo="Sum"/><pk mz="473.46789865" i="3538.13" sn="19.999" a="94.1525" fwhm="0.0237471" res="19938" algo="Sum"/><pk mz="474.47138008" i="1116.05" sn="6.2739" a="31.2765" fwhm="0.0245029" res="19363.9" algo="Sum"/><pk mz="474.93828957" i="1817.43" sn="10.2031" a="56.2374" fwhm="0.0255338" res="18600.4" algo="Sum"/><pk mz="475.32374383" i="4209.65" sn="23.5841" a="154.588" fwhm="0.0267688" res="17756.6" algo="Sum"/><pk mz="475.41557719" i="1313.71" sn="7.34629" a="42.9057" fwhm="0.0387187" res="12278.7" algo="Sum"/><pk mz="475.44434336" i="1119.39" sn="6.25616" a="24.3024" fwhm="0.0307988" res="15437.1" algo="Sum"/><pk mz="475.48286029" i="2015.2" sn="11.2545" a="59.6086" fwhm="0.0252121" res="18859.3" algo="Sum"/><pk mz="476.32733104" i="1313.69" sn="7.32498" a="46.3965" fwhm="0.0309572" res="15386.6" algo="Sum"/><pk mz="477.32974413" i="1623.21" sn="9.01795" a="60.6123" fwhm="0.0389047" res="12269.2" algo="Sum"/><pk mz="478.32856549" i="3157.39" sn="17.4944" a="97.2216" fwhm="0.0271012" res="17649.7" algo="Sum"/><pk mz="478.84284113" i="1805.93" sn="9.97928" a="56.076" fwhm="0.0248184" res="19293.8" algo="Sum"/><pk mz="479.33297518" i="1643.17" sn="9.06952" a="86.545" fwhm="0.0469476" res="10209.9" algo="Sum"/><pk mz="480.83999461" i="1360.11" sn="7.47601" a="38.9649" fwhm="0.0276153" res="17412.1" algo="Sum"/><pk mz="481.20313470" i="1422.05" sn="7.80176" a="48.4547" fwhm="0.0292557" res="16448.2" algo="Sum"/><pk mz="481.26141012" i="1533.73" sn="8.41449" a="51.1528" fwhm="0.0306731" res="15690" algo="Sum"/><pk mz="483.33838633" i="1255.09" sn="6.83779" a="53.7342" fwhm="0.0524409" res="9216.82" algo="Sum"/><pk mz="483.37839190" i="2923.76" sn="15.9287" a="93.5117" fwhm="0.0274859" res="17586.4" algo="Sum"/><pk mz="484.38216775" i="1060.51" sn="5.76024" a="29.4202" fwhm="0.0260263" res="18611.3" algo="Sum"/><pk mz="485.35580703" i="1596.93" sn="8.63512" a="59.1271" fwhm="0.0381042" res="12737.6" algo="Sum"/><pk mz="487.34890979" i="1057.44" sn="5.67026" a="27.8843" fwhm="0.0391814" res="12438.3" algo="Sum"/><pk mz="487.48327926" i="2910.91" sn="15.5991" a="84.5703" fwhm="0.0253702" res="19214.8" algo="Sum"/><pk mz="488.48587648" i="1063.18" sn="5.67409" a="30.0679" fwhm="0.0257719" res="18954.2" algo="Sum"/><pk mz="488.87150519" i="2671.53" sn="14.249" a="79.0542" fwhm="0.0250388" res="19524.5" algo="Sum"/><pk mz="490.86896973" i="1161.31" sn="6.13598" a="36.1729" fwhm="0.0289674" res="16945.5" algo="Sum"/><pk mz="491.30298329" i="1329.87" sn="7.01842" a="59.8779" fwhm="0.0434801" res="11299.5" algo="Sum"/><pk mz="491.36737678" i="1031.18" sn="5.44206" a="38.4948" fwhm="0.0423548" res="11601.2" algo="Sum"/><pk mz="493.32061374" i="1694.66" sn="8.8345" a="73.8698" fwhm="0.050135" res="9839.84" algo="Sum"/><pk mz="494.32266546" i="1719.81" sn="8.91482" a="70.6227" fwhm="0.0316007" res="15642.8" algo="Sum"/><pk mz="494.81706365" i="1281.9" sn="6.6308" a="47.781" fwhm="0.0291648" res="16966.3" algo="Sum"/><pk mz="495.33369374" i="1316.95" sn="6.8077" a="68.6125" fwhm="0.0585303" res="8462.85" algo="Sum"/><pk mz="496.33812515" i="39151.6" sn="201.425" a="1062.79" fwhm="0.0242769" res="20444.9" algo="Sum"/><pk mz="496.81333575" i="1065.08" sn="5.47021" a="39.749" fwhm="0.0336096" res="14781.9" algo="Sum"/><pk mz="497.34160228" i="11443.7" sn="58.7484" a="358.461" fwhm="0.0272607" res="18243.9" algo="Sum"/><pk mz="498.34530029" i="2266.17" sn="11.5711" a="84.8494" fwhm="0.0314382" res="15851.6" algo="Sum"/><pk mz="498.89950877" i="3028.99" sn="15.4534" a="93.5579" fwhm="0.0256598" res="19442.9" algo="Sum"/><pk mz="499.36546242" i="1459.78" sn="7.43384" a="83.0637" fwhm="0.0599906" res="8324.06" algo="Sum"/><pk mz="501.38863565" i="4858.17" sn="24.7096" a="158.778" fwhm="0.0268803" res="18652.6" algo="Sum"/><pk mz="501.49838241" i="2639.92" sn="13.4198" a="81.2653" fwhm="0.0276626" res="18129.1" algo="Sum"/><pk mz="502.39327936" i="1569.79" sn="7.95375" a="55.6578" fwhm="0.0296342" res="16953.2" algo="Sum"/><pk mz="503.47575089" i="1050.3" sn="5.31108" a="42.2311" fwhm="0.0431356" res="11671.9" algo="Sum"/><pk mz="503.51289984" i="1774.83" sn="8.97483" a="49.6487" fwhm="0.0273938" res="18380.5" algo="Sum"/><pk mz="504.30384644" i="1315.63" sn="6.62829" a="46.2803" fwhm="0.0369446" res="13650.3" algo="Sum"/><pk mz="504.33997564" i="1043.09" sn="5.25272" a="33.8829" fwhm="0.0357582" res="14104.2" algo="Sum"/><pk mz="504.84443063" i="1669.75" sn="8.37043" a="52.5266" fwhm="0.0284099" res="17770" algo="Sum"/><pk mz="506.35724258" i="1420.09" sn="7.07534" a="51.3667" fwhm="0.029986" res="16886.5" algo="Sum"/><pk mz="509.32228514" i="1251.98" sn="6.14736" a="25.0376" fwhm="0.0267031" res="19073.5" algo="Sum"/><pk mz="509.36097540" i="5996.17" sn="29.4347" a="206.01" fwhm="0.0282497" res="18030.7" algo="Sum"/><pk mz="510.36133588" i="2681.45" sn="13.1175" a="111.21" fwhm="0.0332466" res="15350.8" algo="Sum"/><pk mz="511.24990333" i="1095.49" sn="5.3498" a="41.6428" fwhm="0.0462758" res="11047.9" algo="Sum"/><pk mz="511.35667144" i="1363.79" sn="6.66004" a="79.7251" fwhm="0.072302" res="7072.51" algo="Sum"/><pk mz="513.34909985" i="1183.54" sn="5.77019" a="44.5478" fwhm="0.0469747" res="10928.2" algo="Sum"/><pk mz="514.87325462" i="1785.7" sn="8.65739" a="61.7833" fwhm="0.0292214" res="17619.7" algo="Sum"/><pk mz="515.36924420" i="1672.46" sn="8.0944" a="49.351" fwhm="0.0272734" res="18896.4" algo="Sum"/><pk mz="515.41037039" i="53425.2" sn="258.437" a="1557.26" fwhm="0.0251317" res="20508.4" algo="Sum"/><pk mz="515.51304159" i="2364.18" sn="11.4328" a="81.6316" fwhm="0.0298328" res="17280.1" algo="Sum"/><pk mz="516.30322139" i="1934.61" sn="9.31143" a="69.3704" fwhm="0.0291997" res="17681.8" algo="Sum"/><pk mz="516.41345447" i="18962.6" sn="91.2762" a="533.839" fwhm="0.0255283" res="20229.1" algo="Sum"/><pk mz="517.36479664" i="2051.13" sn="9.84145" a="73.536" fwhm="0.0414174" res="12491.5" algo="Sum"/><pk mz="517.41227893" i="5549.01" sn="26.6272" a="192.625" fwhm="0.0317693" res="16286.5" algo="Sum"/><pk mz="518.31911922" i="57577.2" sn="275.05" a="1635.27" fwhm="0.0246262" res="21047.5" algo="Sum"/><pk mz="518.40913300" i="1704.13" sn="8.13951" a="72.8103" fwhm="0.0433935" res="11946.7" algo="Sum"/><pk mz="519.32230365" i="15807.3" sn="75.2888" a="496.412" fwhm="0.0265994" res="19523.9" algo="Sum"/><pk mz="520.33562392" i="16797.4" sn="79.6" a="522.713" fwhm="0.0275674" res="18875" algo="Sum"/><pk mz="521.34007378" i="5025.47" sn="23.7098" a="166.649" fwhm="0.0296427" res="17587.4" algo="Sum"/><pk mz="522.35190834" i="9771.85" sn="45.8546" a="306.357" fwhm="0.0276746" res="18874.8" algo="Sum"/><pk mz="523.35966226" i="3640.81" sn="17.0536" a="165.131" fwhm="0.0424213" res="12337.2" algo="Sum"/><pk mz="524.36780249" i="17588.1" sn="82.3077" a="526.122" fwhm="0.0269139" res="19483.1" algo="Sum"/><pk mz="525.28602969" i="1947.43" sn="9.10816" a="71.7973" fwhm="0.0397664" res="13209.3" algo="Sum"/><pk mz="525.34007518" i="2803.63" sn="13.1124" a="73.7259" fwhm="0.030975" res="16960.2" algo="Sum"/><pk mz="525.36974642" i="6191.95" sn="28.9627" a="229.034" fwhm="0.0336057" res="15633.4" algo="Sum"/><pk mz="526.28905233" i="1031.86" sn="4.81244" a="37.2398" fwhm="0.0368302" res="14289.6" algo="Sum"/><pk mz="526.37280681" i="1388.85" sn="6.47738" a="58.0239" fwhm="0.0415674" res="12663.1" algo="Sum"/><pk mz="528.76668084" i="1165.36" sn="5.38003" a="38.9795" fwhm="0.0305952" res="17282.7" algo="Sum"/><pk mz="529.52818713" i="1986.88" sn="9.14766" a="63.9183" fwhm="0.028909" res="18317.1" algo="Sum"/><pk mz="531.34455797" i="2217.13" sn="10.1237" a="94.2066" fwhm="0.0363082" res="14634.3" algo="Sum"/><pk mz="531.40432381" i="10556.1" sn="48.2091" a="338.996" fwhm="0.0280838" res="18922.1" algo="Sum"/><pk mz="531.50307277" i="1059.3" sn="4.8331" a="29.4204" fwhm="0.0398078" res="13351.7" algo="Sum"/><pk mz="531.54336800" i="1586.58" sn="7.23274" a="55.1215" fwhm="0.0339619" res="15651.2" algo="Sum"/><pk mz="532.33732409" i="2004.91" sn="9.11418" a="82.8559" fwhm="0.0364281" res="14613.4" algo="Sum"/><pk mz="532.43459257" i="6018.2" sn="27.3031" a="186.428" fwhm="0.0347771" res="15309.9" algo="Sum"/><pk mz="532.89599104" i="1029.71" sn="4.66203" a="39.8246" fwhm="0.0319104" res="16699.7" algo="Sum"/><pk mz="533.34472944" i="1247.76" sn="5.63927" a="65.7916" fwhm="0.055956" res="9531.5" algo="Sum"/><pk mz="533.41118755" i="1585.82" sn="7.15817" a="45.5269" fwhm="0.037081" res="14385" algo="Sum"/><pk mz="533.43850462" i="2394.02" sn="10.804" a="87.785" fwhm="0.0416646" res="12803.2" algo="Sum"/><pk mz="534.29224888" i="9224.74" sn="41.5002" a="309.789" fwhm="0.0288715" res="18505.9" algo="Sum"/><pk mz="535.29550186" i="2860.96" sn="12.8583" a="110.668" fwhm="0.0304134" res="17600.6" algo="Sum"/><pk mz="535.37549724" i="5886.51" sn="26.4562" a="199.648" fwhm="0.029461" res="18172.3" algo="Sum"/><pk mz="536.29314084" i="1480.65" sn="6.65157" a="57.5026" fwhm="0.0312121" res="17182.2" algo="Sum"/><pk mz="536.37904027" i="2093.71" sn="9.40537" a="83.6854" fwhm="0.033285" res="16114.8" algo="Sum"/><pk mz="536.79887780" i="1444.48" sn="6.4803" a="60.3721" fwhm="0.0328882" res="16321.9" algo="Sum"/><pk mz="537.39231085" i="1.02904e+006" sn="4615.21" a="17714" fwhm="0.0154302" res="34827.2" algo="Sum"/><pk mz="538.39507081" i="303361" sn="1357.62" a="7160.99" fwhm="0.0200702" res="26825.6" algo="Sum"/><pk mz="538.79558840" i="1417.34" sn="6.33942" a="53.385" fwhm="0.0338157" res="15933.3" algo="Sum"/><pk mz="539.39365092" i="82354" sn="368.164" a="2645.16" fwhm="0.0280149" res="19253.8" algo="Sum"/><pk mz="540.39367056" i="18573.5" sn="82.7679" a="666.985" fwhm="0.0307802" res="17556.5" algo="Sum"/><pk mz="541.25829297" i="1328.41" sn="5.90112" a="49.7222" fwhm="0.0381073" res="14203.5" algo="Sum"/><pk mz="541.33288424" i="1383.05" sn="6.14444" a="64.1677" fwhm="0.0441147" res="12271" algo="Sum"/><pk mz="541.39419870" i="4069.4" sn="18.0781" a="156.785" fwhm="0.0352754" res="15347.6" algo="Sum"/><pk mz="542.31775909" i="22178.2" sn="98.1155" a="678.11" fwhm="0.0270883" res="20020.4" algo="Sum"/><pk mz="542.38502160" i="1089.3" sn="4.81797" a="48.371" fwhm="0.048398" res="11206.8" algo="Sum"/><pk mz="543.32123566" i="6944.91" sn="30.648" a="240.472" fwhm="0.0284313" res="19110" algo="Sum"/><pk mz="543.43964928" i="1216.87" sn="5.36694" a="49.8937" fwhm="0.0383782" res="14160.1" algo="Sum"/><pk mz="543.54329533" i="1721.04" sn="7.57404" a="56.0073" fwhm="0.0277275" res="19603.1" algo="Sum"/><pk mz="544.33305392" i="15356.4" sn="67.4898" a="481.751" fwhm="0.0278175" res="19568" algo="Sum"/><pk mz="545.33686444" i="4938.58" sn="21.6157" a="194.017" fwhm="0.0313364" res="17402.7" algo="Sum"/><pk mz="546.34872602" i="23813" sn="103.861" a="739.647" fwhm="0.0276511" res="19758.6" algo="Sum"/><pk mz="546.82732129" i="1956.63" sn="8.53012" a="70.6059" fwhm="0.029458" res="18563" algo="Sum"/><pk mz="547.35339025" i="7764.19" sn="33.7939" a="277.085" fwhm="0.0396299" res="13811.6" algo="Sum"/><pk mz="548.35801690" i="1713.51" sn="7.45377" a="61.1797" fwhm="0.0385244" res="14234.1" algo="Sum"/><pk mz="548.82356168" i="1445.92" sn="6.27985" a="56.3459" fwhm="0.0326572" res="16805.6" algo="Sum"/><pk mz="549.37877570" i="1058.94" sn="4.60102" a="37.9627" fwhm="0.0508445" res="10805.1" algo="Sum"/><pk mz="551.34965194" i="3615.38" sn="15.6042" a="128.097" fwhm="0.0328933" res="16761.7" algo="Sum"/><pk mz="551.40492878" i="2309.44" sn="9.96658" a="88.8501" fwhm="0.0403204" res="13675.6" algo="Sum"/><pk mz="552.35256702" i="1439.91" sn="6.19508" a="57.7288" fwhm="0.0354064" res="15600.4" algo="Sum"/><pk mz="552.40953305" i="1084.83" sn="4.66737" a="54.3155" fwhm="0.0568728" res="9713.08" algo="Sum"/><pk mz="552.77187153" i="1119.27" sn="4.80608" a="46.6184" fwhm="0.0413292" res="13374.9" algo="Sum"/><pk mz="553.36718753" i="369257" sn="1585.47" a="10613.5" fwhm="0.0241247" res="22937.8" algo="Sum"/><pk mz="553.45235561" i="13865.6" sn="59.5223" a="529.921" fwhm="0.0429957" res="12872.3" algo="Sum"/><pk mz="554.36990521" i="120093" sn="514.266" a="4167.45" fwhm="0.0303331" res="18276.1" algo="Sum"/><pk mz="554.45660966" i="6473.58" sn="27.7271" a="251.466" fwhm="0.0417507" res="13280.2" algo="Sum"/><pk mz="554.76957518" i="1175.64" sn="5.02657" a="44.7143" fwhm="0.0414107" res="13396.8" algo="Sum"/><pk mz="555.36570498" i="59027.3" sn="252.272" a="2214.88" fwhm="0.0320754" res="17314.4" algo="Sum"/><pk mz="555.45528617" i="1881.9" sn="8.04193" a="72.5605" fwhm="0.0424138" res="13096.1" algo="Sum"/><pk mz="556.36680696" i="17221.8" sn="73.3464" a="636.587" fwhm="0.0312509" res="17803.2" algo="Sum"/><pk mz="556.85472817" i="2555.83" sn="10.8633" a="92.8192" fwhm="0.0297686" res="18706.1" algo="Sum"/><pk mz="557.36632183" i="4290.52" sn="18.2067" a="188.387" fwhm="0.0369089" res="15101.1" algo="Sum"/><pk mz="557.55771741" i="1598.94" sn="6.78207" a="59.6024" fwhm="0.0327076" res="17046.8" algo="Sum"/><pk mz="558.29102089" i="3780.55" sn="15.9926" a="123.453" fwhm="0.0279417" res="19980.6" algo="Sum"/><pk mz="558.36642993" i="1103.89" sn="4.66968" a="56.4778" fwhm="0.0448017" res="12463.1" algo="Sum"/><pk mz="558.85262648" i="1183.76" sn="5.00691" a="44.6563" fwhm="0.0341487" res="16365.3" algo="Sum"/><pk mz="559.29525313" i="1485.58" sn="6.28144" a="64.8642" fwhm="0.0373913" res="14957.9" algo="Sum"/><pk mz="559.57270781" i="1456.53" sn="6.15659" a="52.447" fwhm="0.0320804" res="17442.8" algo="Sum"/><pk mz="560.30498245" i="2438.79" sn="10.3092" a="94.7114" fwhm="0.033214" res="16869.5" algo="Sum"/><pk mz="561.39981716" i="1098.51" sn="4.6442" a="64.3332" fwhm="0.0738562" res="7601.26" algo="Sum"/><pk mz="562.32201567" i="3855" sn="16.2748" a="153.725" fwhm="0.0314534" res="17877.9" algo="Sum"/><pk mz="562.80086740" i="1393.06" sn="5.87564" a="59.6582" fwhm="0.033551" res="16774.5" algo="Sum"/><pk mz="563.32662138" i="1403.67" sn="5.91821" a="64.9324" fwhm="0.0413022" res="13639.1" algo="Sum"/><pk mz="564.30721687" i="1095.61" sn="4.60442" a="69.3677" fwhm="0.0526662" res="10714.8" algo="Sum"/><pk mz="564.79745949" i="1101.13" sn="4.61942" a="42.8816" fwhm="0.037628" res="15010" algo="Sum"/><pk mz="565.42093659" i="15345.4" sn="64.3787" a="517.79" fwhm="0.028457" res="19869.3" algo="Sum"/><pk mz="566.31634663" i="3046.85" sn="12.7608" a="111.896" fwhm="0.0308686" res="18346" algo="Sum"/><pk mz="566.42409333" i="5649.52" sn="23.658" a="209.175" fwhm="0.0299681" res="18900.9" algo="Sum"/><pk mz="566.88364554" i="2905.69" sn="12.1593" a="107.828" fwhm="0.0303438" res="18682" algo="Sum"/><pk mz="567.34550189" i="7629.85" sn="31.8915" a="292.231" fwhm="0.0319174" res="17775.4" algo="Sum"/><pk mz="567.41875942" i="2614.03" sn="10.9257" a="141.818" fwhm="0.0562595" res="10085.7" algo="Sum"/><pk mz="568.34120016" i="4276.14" sn="17.8412" a="194.531" fwhm="0.0393352" res="14448.7" algo="Sum"/><pk mz="568.41892366" i="1124.75" sn="4.69168" a="52.344" fwhm="0.0549447" res="10345.3" algo="Sum"/><pk mz="569.36037046" i="79221.7" sn="329.6" a="2423.18" fwhm="0.0273676" res="20804.1" algo="Sum"/><pk mz="569.42700649" i="12381.1" sn="51.4693" a="462.383" fwhm="0.033762" res="16865.9" algo="Sum"/><pk mz="570.36319794" i="27383.5" sn="113.599" a="891.207" fwhm="0.0295526" res="19299.9" algo="Sum"/><pk mz="570.43076040" i="5299.21" sn="21.9835" a="191.794" fwhm="0.0314339" res="18147" algo="Sum"/><pk mz="571.36018123" i="12710.7" sn="52.5991" a="470.661" fwhm="0.0327814" res="17429.4" algo="Sum"/><pk mz="571.42934230" i="2470.25" sn="10.223" a="89.8995" fwhm="0.0402951" res="14181.1" algo="Sum"/><pk mz="571.57383150" i="1126.26" sn="4.66331" a="43.2418" fwhm="0.0315877" res="18094.8" algo="Sum"/><pk mz="572.36177476" i="3826.64" sn="15.8497" a="147.555" fwhm="0.0315899" res="18118.5" algo="Sum"/><pk mz="572.82746245" i="1757.96" sn="7.27235" a="73.5235" fwhm="0.0330669" res="17323.3" algo="Sum"/><pk mz="573.36138893" i="1426.68" sn="5.90666" a="74.1935" fwhm="0.0533295" res="10751.3" algo="Sum"/><pk mz="576.27423516" i="1913.14" sn="7.88489" a="70.6992" fwhm="0.0313571" res="18377.8" algo="Sum"/><pk mz="576.45959815" i="1375.03" sn="5.66489" a="62.543" fwhm="0.0340946" res="16907.7" algo="Sum"/><pk mz="579.28561329" i="2535.7" sn="10.4125" a="102.166" fwhm="0.0318961" res="18161.6" algo="Sum"/><pk mz="580.28828960" i="1137.4" sn="4.6652" a="50.5755" fwhm="0.0357374" res="16237.6" algo="Sum"/><pk mz="581.39618407" i="6644.54" sn="27.179" a="329.601" fwhm="0.0368373" res="15782.8" algo="Sum"/><pk mz="582.39910011" i="2568.07" sn="10.4734" a="125.569" fwhm="0.036988" res="15745.6" algo="Sum"/><pk mz="582.85636962" i="1795.53" sn="7.31858" a="73.3066" fwhm="0.0331577" res="17578.3" algo="Sum"/><pk mz="583.24859416" i="2258.44" sn="9.19639" a="77.1436" fwhm="0.0315582" res="18481.7" algo="Sum"/><pk mz="583.31925152" i="3470.58" sn="14.1322" a="124.565" fwhm="0.0315711" res="18476.4" algo="Sum"/><pk mz="583.38655502" i="2156.84" sn="8.78268" a="117.332" fwhm="0.0515989" res="11306.2" algo="Sum"/><pk mz="584.25452421" i="1442.51" sn="5.86882" a="53.957" fwhm="0.035516" res="16450.5" algo="Sum"/><pk mz="584.32110863" i="1390.56" sn="5.65748" a="58.3898" fwhm="0.0374333" res="15609.7" algo="Sum"/><pk mz="585.27055182" i="2876" sn="11.6893" a="118.492" fwhm="0.0457807" res="12784.2" algo="Sum"/><pk mz="585.33494572" i="18242.7" sn="74.1692" a="694.153" fwhm="0.0310051" res="18878.6" algo="Sum"/><pk mz="585.58771302" i="1139.89" sn="4.63457" a="44.274" fwhm="0.0326093" res="17957.7" algo="Sum"/><pk mz="586.30646650" i="3275.41" sn="13.3159" a="80.9638" fwhm="0.0307335" res="19077.1" algo="Sum"/><pk mz="586.33779238" i="6720.03" sn="27.3199" a="277.532" fwhm="0.0355436" res="16496.3" algo="Sum"/><pk mz="586.72181290" i="1188.17" sn="4.82767" a="44.2727" fwhm="0.0336876" res="17416.6" algo="Sum"/><pk mz="587.33344079" i="4192.57" sn="17.0182" a="196.989" fwhm="0.0389143" res="15093" algo="Sum"/><pk mz="587.60333664" i="1285.72" sn="5.21878" a="50.7096" fwhm="0.0359623" res="16339.4" algo="Sum"/><pk mz="588.33653066" i="1488.94" sn="6.03849" a="66.7346" fwhm="0.0389148" res="15118.6" algo="Sum"/><pk mz="589.47449530" i="1104.57" sn="4.47419" a="56.1049" fwhm="0.0353281" res="16685.7" algo="Sum"/><pk mz="590.31598535" i="2027.4" sn="8.20192" a="83.8773" fwhm="0.034165" res="17278.4" algo="Sum"/><pk mz="594.75369879" i="1100.38" sn="4.42011" a="53.0499" fwhm="0.0389307" res="15277.2" algo="Sum"/><pk mz="595.34777814" i="2126.1" sn="8.51642" a="107.537" fwhm="0.0381823" res="15592.2" algo="Sum"/><pk mz="596.75112976" i="1282.31" sn="5.12743" a="51.5221" fwhm="0.0353766" res="16868.5" algo="Sum"/><pk mz="597.34336559" i="1230.43" sn="4.91808" a="46.5557" fwhm="0.0452411" res="13203.6" algo="Sum"/><pk mz="597.38779993" i="1488.34" sn="5.94938" a="66.6055" fwhm="0.0494408" res="12082.9" algo="Sum"/><pk mz="599.36782726" i="1334.13" sn="5.33042" a="74.0922" fwhm="0.0621746" res="9640.08" algo="Sum"/><pk mz="600.87871414" i="1129.04" sn="4.49576" a="44.7976" fwhm="0.0318879" res="18843.5" algo="Sum"/><pk mz="601.33999308" i="4346.23" sn="17.3177" a="235.324" fwhm="0.0430051" res="13983" algo="Sum"/><pk mz="602.34441998" i="1566.09" sn="6.23341" a="82.6793" fwhm="0.0458024" res="13150.9" algo="Sum"/><pk mz="602.69642665" i="1210.68" sn="4.81466" a="43.0084" fwhm="0.0366429" res="16447.9" algo="Sum"/><pk mz="603.34674610" i="1151.85" sn="4.57855" a="74.0036" fwhm="0.0661528" res="9120.5" algo="Sum"/><pk mz="604.45250155" i="1606.16" sn="6.38187" a="76.9781" fwhm="0.0343917" res="17575.6" algo="Sum"/><pk mz="604.78325298" i="1427.26" sn="5.67027" a="59.2163" fwhm="0.0376653" res="16056.8" algo="Sum"/><pk mz="605.37450695" i="2273.31" sn="9.02087" a="96.4743" fwhm="0.0364407" res="16612.6" algo="Sum"/><pk mz="605.45137013" i="1187.57" sn="4.70977" a="66.3362" fwhm="0.0530049" res="11422.6" algo="Sum"/><pk mz="606.77901953" i="1303.3" sn="5.15988" a="56.4321" fwhm="0.0462188" res="13128.4" algo="Sum"/><pk mz="608.46277209" i="1098.86" sn="4.33032" a="47.3226" fwhm="0.0399366" res="15235.7" algo="Sum"/><pk mz="610.30283356" i="1124.13" sn="4.42373" a="47.3244" fwhm="0.0458016" res="13324.9" algo="Sum"/><pk mz="612.72533610" i="1227.55" sn="4.81559" a="63.7313" fwhm="0.0412197" res="14864.9" algo="Sum"/><pk mz="613.33382880" i="1983.04" sn="7.77547" a="90.3368" fwhm="0.0413431" res="14835.2" algo="Sum"/><pk mz="613.47233347" i="1058.36" sn="4.14859" a="52.2094" fwhm="0.053655" res="11433.6" algo="Sum"/><pk mz="614.33366315" i="1642.28" sn="6.41939" a="72.0084" fwhm="0.0376833" res="16302.5" algo="Sum"/><pk mz="614.81088935" i="1990.58" sn="7.76932" a="90.4149" fwhm="0.03379" res="18195.1" algo="Sum"/><pk mz="615.34128787" i="1076.33" sn="4.20277" a="53.8546" fwhm="0.0464851" res="13237.4" algo="Sum"/><pk mz="615.48799998" i="2704.78" sn="10.5613" a="128.131" fwhm="0.035247" res="17462.2" algo="Sum"/><pk mz="615.63346654" i="1183.17" sn="4.61353" a="50.7296" fwhm="0.0403972" res="15239.5" algo="Sum"/><pk mz="616.16909409" i="6787.02" sn="26.4611" a="243.638" fwhm="0.0317385" res="19413.9" algo="Sum"/><pk mz="616.49083724" i="1212.49" sn="4.72708" a="49.775" fwhm="0.0358754" res="17184.2" algo="Sum"/><pk mz="616.80840245" i="1415.51" sn="5.51963" a="63.4277" fwhm="0.0391775" res="15744" algo="Sum"/><pk mz="617.17187195" i="2956.17" sn="11.5292" a="106.508" fwhm="0.0321387" res="19203.4" algo="Sum"/><pk mz="617.31576294" i="2223.12" sn="8.67037" a="111.831" fwhm="0.0445707" res="13850.3" algo="Sum"/><pk mz="617.46354667" i="1088.47" sn="4.24244" a="28.1785" fwhm="0.0594002" res="10395" algo="Sum"/><pk mz="617.50243491" i="2923.64" sn="11.3887" a="110.72" fwhm="0.0346269" res="17833" algo="Sum"/><pk mz="618.50787924" i="1203.46" sn="4.68115" a="50.9829" fwhm="0.0376921" res="16409.5" algo="Sum"/><pk mz="619.48066873" i="1084.46" sn="4.21076" a="50.3732" fwhm="0.0648984" res="9545.39" algo="Sum"/><pk mz="620.75436016" i="1120.88" sn="4.34401" a="45.5882" fwhm="0.0468726" res="13243.5" algo="Sum"/><pk mz="621.33755259" i="1644.9" sn="6.36411" a="73.1118" fwhm="0.0541876" res="11466.4" algo="Sum"/><pk mz="622.75249402" i="1104.79" sn="4.26955" a="53.9003" fwhm="0.0541326" res="11504.2" algo="Sum"/><pk mz="624.83966651" i="2476.05" sn="9.55989" a="104.846" fwhm="0.0344701" res="18127" algo="Sum"/><pk mz="626.83602406" i="1179.16" sn="4.54412" a="48.0571" fwhm="0.0446921" res="14025.7" algo="Sum"/><pk mz="629.30620421" i="1461.69" sn="5.62144" a="63.7575" fwhm="0.0370997" res="16962.6" algo="Sum"/><pk mz="630.78330076" i="1432.07" sn="5.49022" a="65.0401" fwhm="0.0472229" res="13357.6" algo="Sum"/><pk mz="631.46250286" i="1477.08" sn="5.65803" a="65.7421" fwhm="0.0442543" res="14268.9" algo="Sum"/><pk mz="632.48122593" i="1757.2" sn="6.72955" a="86.0753" fwhm="0.038446" res="16451.1" algo="Sum"/><pk mz="632.78162536" i="1170.1" sn="4.48249" a="52.5334" fwhm="0.0474201" res="13344.2" algo="Sum"/><pk mz="633.47966172" i="1670.42" sn="6.39485" a="85.4066" fwhm="0.0499368" res="12685.6" algo="Sum"/><pk mz="634.86738439" i="2033.05" sn="7.769" a="86.7816" fwhm="0.0343199" res="18498.5" algo="Sum"/><pk mz="639.48641900" i="2646.64" sn="10.0881" a="109.77" fwhm="0.0349538" res="18295.2" algo="Sum"/><pk mz="640.49109370" i="1230.72" sn="4.68822" a="54.5315" fwhm="0.0373184" res="17162.9" algo="Sum"/><pk mz="640.81097890" i="1745.41" sn="6.64754" a="77.3236" fwhm="0.039301" res="16305.2" algo="Sum"/><pk mz="641.50296497" i="5554.31" sn="21.1659" a="218.389" fwhm="0.0335244" res="19135.4" algo="Sum"/><pk mz="642.50654918" i="2638.63" sn="10.0554" a="104.404" fwhm="0.0320471" res="20048.8" algo="Sum"/><pk mz="643.51776158" i="4547.52" sn="17.3263" a="174.41" fwhm="0.0330991" res="19442.2" algo="Sum"/><pk mz="644.52181424" i="1931.19" sn="7.35746" a="74.286" fwhm="0.0344804" res="18692.4" algo="Sum"/><pk mz="644.58758685" i="1245.34" sn="4.7455" a="49.5586" fwhm="0.0458923" res="14045.6" algo="Sum"/><pk mz="644.67459894" i="1264.97" sn="4.82021" a="56.8545" fwhm="0.0487779" res="13216.5" algo="Sum"/><pk mz="645.54143787" i="1118.54" sn="4.2577" a="60.3879" fwhm="0.0509567" res="12668.4" algo="Sum"/><pk mz="646.49872387" i="1922.26" sn="7.30539" a="83.9413" fwhm="0.0366503" res="17639.6" algo="Sum"/><pk mz="647.45046506" i="2600.58" sn="9.87587" a="112.606" fwhm="0.0393293" res="16462.3" algo="Sum"/><pk mz="647.50124658" i="1281.37" sn="4.86612" a="51.4875" fwhm="0.0460368" res="14064.9" algo="Sum"/><pk mz="648.46011415" i="1322.24" sn="5.01899" a="72.9235" fwhm="0.0468337" res="13846" algo="Sum"/><pk mz="649.42634667" i="1416.5" sn="5.38057" a="57.8671" fwhm="0.0522375" res="12432.2" algo="Sum"/><pk mz="650.43658012" i="1139.99" sn="4.32967" a="61.713" fwhm="0.0481621" res="13505.2" algo="Sum"/><pk mz="650.62928851" i="1069.46" sn="4.05974" a="48.5744" fwhm="0.045277" res="14370" algo="Sum"/><pk mz="650.83988112" i="1332.93" sn="5.05901" a="56.5127" fwhm="0.0467285" res="13928.1" algo="Sum"/><pk mz="654.70852495" i="1242.71" sn="4.71882" a="58.993" fwhm="0.0533862" res="12263.6" algo="Sum"/><pk mz="655.46083930" i="1324.07" sn="5.02289" a="68.2385" fwhm="0.0435918" res="15036.3" algo="Sum"/><pk mz="656.70335695" i="1043.06" sn="3.95587" a="49.6995" fwhm="0.0593675" res="11061.7" algo="Sum"/><pk mz="657.35890638" i="1255.32" sn="4.75977" a="68.7264" fwhm="0.0434277" res="15136.9" algo="Sum"/><pk mz="657.47553214" i="2430.26" sn="9.21597" a="123.966" fwhm="0.042705" res="15395.8" algo="Sum"/><pk mz="658.48152672" i="1199.11" sn="4.54711" a="58.5925" fwhm="0.0402203" res="16371.9" algo="Sum"/><pk mz="659.49154326" i="1972.82" sn="7.48428" a="104.359" fwhm="0.0398416" res="16552.8" algo="Sum"/><pk mz="660.65325300" i="1106.87" sn="4.19952" a="47.1088" fwhm="0.0621082" res="10637.1" algo="Sum"/><pk mz="662.73937418" i="1156.92" sn="4.39064" a="64.6083" fwhm="0.056269" res="11778.1" algo="Sum"/><pk mz="663.44505604" i="23556.6" sn="89.4373" a="867.143" fwhm="0.0326697" res="20307.7" algo="Sum"/><pk mz="664.44861262" i="11272.2" sn="42.8298" a="437.046" fwhm="0.0336518" res="19744.8" algo="Sum"/><pk mz="664.73593151" i="1294.53" sn="4.91896" a="66.5319" fwhm="0.0497789" res="13353.8" algo="Sum"/><pk mz="665.45230330" i="3057.27" sn="11.6222" a="115.801" fwhm="0.0370816" res="17945.6" algo="Sum"/><pk mz="669.43253911" i="2222.55" sn="8.4596" a="101.86" fwhm="0.0401494" res="16673.5" algo="Sum"/><pk mz="670.43705153" i="1167.95" sn="4.44475" a="51.199" fwhm="0.0431295" res="15544.7" algo="Sum"/><pk mz="670.60299146" i="1450.98" sn="5.52397" a="72.0061" fwhm="0.0442009" res="15171.7" algo="Sum"/><pk mz="670.68258671" i="1466.91" sn="5.5851" a="82.3382" fwhm="0.0442307" res="15163.3" algo="Sum"/><pk mz="671.44070562" i="2003.38" sn="7.6298" a="104.977" fwhm="0.0379395" res="17697.6" algo="Sum"/><pk mz="671.56500651" i="9391.27" sn="35.7702" a="393.755" fwhm="0.0347566" res="19322" algo="Sum"/><pk mz="671.69553053" i="1202.91" sn="4.58197" a="67.1154" fwhm="0.0552877" res="12149.1" algo="Sum"/><pk mz="672.56886420" i="4910.58" sn="18.7027" a="188.728" fwhm="0.0351491" res="19134.7" algo="Sum"/><pk mz="672.61739293" i="2422.61" sn="9.22755" a="95.027" fwhm="0.0470079" res="14308.6" algo="Sum"/><pk mz="672.68321912" i="1312.7" sn="5.00145" a="81.548" fwhm="0.0668294" res="10065.7" algo="Sum"/><pk mz="672.76817748" i="1432.68" sn="5.45837" a="73.1038" fwhm="0.0457917" res="14691.9" algo="Sum"/><pk mz="673.33297732" i="1100.88" sn="4.19012" a="50.3115" fwhm="0.0395455" res="17026.8" algo="Sum"/><pk mz="673.57784868" i="2487.9" sn="9.47805" a="104.015" fwhm="0.0444728" res="15145.8" algo="Sum"/><pk mz="674.58297442" i="1381.69" sn="5.2708" a="65.7962" fwhm="0.0501135" res="13461.1" algo="Sum"/><pk mz="674.76415918" i="1386.98" sn="5.29098" a="57.8525" fwhm="0.0491236" res="13736" algo="Sum"/><pk mz="675.53487493" i="5482.92" sn="20.8935" a="211.865" fwhm="0.0344807" res="19591.7" algo="Sum"/><pk mz="676.53844522" i="2577.26" sn="9.81442" a="104.872" fwhm="0.0358264" res="18883.8" algo="Sum"/><pk mz="680.47601558" i="2166.95" sn="8.28214" a="126.454" fwhm="0.0468185" res="14534.3" algo="Sum"/><pk mz="680.71018585" i="1229.44" sn="4.70187" a="70.011" fwhm="0.0623959" res="10909.5" algo="Sum"/><pk mz="681.47729198" i="1235.91" sn="4.72844" a="70.0329" fwhm="0.0499715" res="13637.3" algo="Sum"/><pk mz="682.79695067" i="1830.4" sn="7.01574" a="86.6751" fwhm="0.0378969" res="18017.2" algo="Sum"/><pk mz="684.79259811" i="1314.04" sn="5.04238" a="60.9146" fwhm="0.0555162" res="12335" algo="Sum"/><pk mz="685.42685871" i="71054.5" sn="272.854" a="2656.45" fwhm="0.0319929" res="21424.4" algo="Sum"/><pk mz="685.53550312" i="1254.54" sn="4.81752" a="66.2549" fwhm="0.0547598" res="12519" algo="Sum"/><pk mz="686.43029787" i="34146.1" sn="131.248" a="1299.44" fwhm="0.0329662" res="20822.3" algo="Sum"/><pk mz="686.65232387" i="1066.99" sn="4.10239" a="73.4272" fwhm="0.0808313" res="8494.89" algo="Sum"/><pk mz="687.43347290" i="8401.9" sn="32.3164" a="365.49" fwhm="0.0371546" res="18502" algo="Sum"/><pk mz="687.54399931" i="5526.38" sn="21.2637" a="312.404" fwhm="0.0479856" res="14328.1" algo="Sum"/><pk mz="688.43626987" i="1666.44" sn="6.41179" a="91.7816" fwhm="0.0420661" res="16365.6" algo="Sum"/><pk mz="688.54759981" i="2850.98" sn="10.9705" a="161.519" fwhm="0.0566609" res="12152.1" algo="Sum"/><pk mz="688.74089253" i="1121.05" sn="4.31378" a="66.3496" fwhm="0.0701176" res="9822.66" algo="Sum"/><pk mz="689.55147123" i="5243.31" sn="20.1871" a="242.9" fwhm="0.0381122" res="18092.7" algo="Sum"/><pk mz="690.55360430" i="2388.48" sn="9.18212" a="108.601" fwhm="0.0440403" res="15680" algo="Sum"/><pk mz="690.73889145" i="1269.72" sn="4.8812" a="87.1167" fwhm="0.0681434" res="10136.5" algo="Sum"/><pk mz="692.82582541" i="2079.65" sn="8.00404" a="98.6794" fwhm="0.0381583" res="18156.6" algo="Sum"/><pk mz="694.82429218" i="1078.51" sn="4.16184" a="49.7298" fwhm="0.0504661" res="13768.1" algo="Sum"/><pk mz="695.56337467" i="1431.3" sn="5.53874" a="66.8475" fwhm="0.046613" res="14922.1" algo="Sum"/><pk mz="697.51692864" i="4959.81" sn="19.2831" a="205.541" fwhm="0.0361861" res="19275.8" algo="Sum"/><pk mz="698.52169608" i="2129.21" sn="8.28433" a="114.165" fwhm="0.0405225" res="17237.9" algo="Sum"/><pk mz="698.76998060" i="1340.35" sn="5.2147" a="74.4822" fwhm="0.054962" res="12713.7" algo="Sum"/><pk mz="700.76398381" i="1189.97" sn="4.64454" a="52.7864" fwhm="0.0589579" res="11885.8" algo="Sum"/><pk mz="701.40143546" i="27639.1" sn="107.821" a="1082.13" fwhm="0.0336815" res="20824.5" algo="Sum"/><pk mz="701.55057694" i="10085.2" sn="39.3432" a="422.415" fwhm="0.0357291" res="19635.3" algo="Sum"/><pk mz="702.40498459" i="12593.3" sn="49.1433" a="489.069" fwhm="0.034464" res="20380.8" algo="Sum"/><pk mz="702.55356535" i="4793.03" sn="18.7066" a="210.835" fwhm="0.0374161" res="18776.8" algo="Sum"/><pk mz="702.63655241" i="1107.54" sn="4.32259" a="61.3938" fwhm="0.0573872" res="12243.8" algo="Sum"/><pk mz="702.85456568" i="1739.32" sn="6.78837" a="80.1405" fwhm="0.0389895" res="18026.8" algo="Sum"/><pk mz="703.40650861" i="5366.8" sn="20.9329" a="281.866" fwhm="0.0399621" res="17601.9" algo="Sum"/><pk mz="703.56666247" i="59169.5" sn="230.787" a="2140.37" fwhm="0.0319181" res="22042.9" algo="Sum"/><pk mz="704.40755164" i="1615.97" sn="6.30925" a="101.253" fwhm="0.050366" res="13985.8" algo="Sum"/><pk mz="704.56983046" i="25851.9" sn="100.929" a="994.419" fwhm="0.0344115" res="20474.9" algo="Sum"/><pk mz="705.57568139" i="8516.69" sn="33.2489" a="377.107" fwhm="0.036189" res="19497" algo="Sum"/><pk mz="706.53171165" i="1552.15" sn="6.07799" a="69.5826" fwhm="0.0503278" res="14038.6" algo="Sum"/><pk mz="706.58089911" i="2535.19" sn="9.92857" a="116.276" fwhm="0.0440412" res="16043.6" algo="Sum"/><pk mz="708.79949501" i="1404.48" sn="5.53242" a="65.2836" fwhm="0.053049" res="13361.2" algo="Sum"/><pk mz="709.53894537" i="1298.32" sn="5.12184" a="88.6821" fwhm="0.062198" res="11407.7" algo="Sum"/><pk mz="711.53662408" i="4277.59" sn="16.9483" a="247.967" fwhm="0.0455452" res="15622.6" algo="Sum"/><pk mz="712.53957756" i="2088.42" sn="8.29138" a="102.721" fwhm="0.0502531" res="14179" algo="Sum"/><pk mz="712.66734166" i="1107.38" sn="4.39665" a="70.9637" fwhm="0.0708968" res="10052.2" algo="Sum"/><pk mz="713.49346080" i="1392.39" sn="5.53809" a="74.7958" fwhm="0.0464935" res="15346.1" algo="Sum"/><pk mz="716.51773106" i="1043.89" sn="4.17562" a="60.3927" fwhm="0.058298" res="12290.6" algo="Sum"/><pk mz="717.58344131" i="2361.82" sn="9.45584" a="127.334" fwhm="0.0418063" res="17164.5" algo="Sum"/><pk mz="718.57665836" i="2204.15" sn="8.82848" a="145.153" fwhm="0.0650747" res="11042.3" algo="Sum"/><pk mz="718.83015605" i="1081.52" sn="4.33258" a="61.5074" fwhm="0.0559063" res="12857.8" algo="Sum"/><pk mz="719.56484356" i="1648.91" sn="6.6103" a="122.03" fwhm="0.074849" res="9613.55" algo="Sum"/><pk mz="720.58052489" i="1879.64" sn="7.54539" a="100.552" fwhm="0.0594257" res="12125.7" algo="Sum"/><pk mz="721.58645197" i="1050.92" sn="4.23773" a="50.3323" fwhm="0.0619872" res="11640.9" algo="Sum"/><pk mz="722.69505371" i="1177.16" sn="4.75904" a="60.1559" fwhm="0.0670672" res="10775.7" algo="Sum"/><pk mz="723.53369375" i="8342.22" sn="33.8503" a="353.024" fwhm="0.036295" res="19934.8" algo="Sum"/><pk mz="724.53391576" i="4330.55" sn="17.6177" a="249.614" fwhm="0.0455909" res="15892.1" algo="Sum"/><pk mz="725.54946331" i="48531.5" sn="198.235" a="1927.71" fwhm="0.0336637" res="21552.9" algo="Sum"/><pk mz="726.55274864" i="21767.4" sn="89.1698" a="901.131" fwhm="0.0353483" res="20554.1" algo="Sum"/><pk mz="726.64149048" i="1039.88" sn="4.25999" a="33.1951" fwhm="0.0417396" res="17408.9" algo="Sum"/><pk mz="727.55875783" i="7731.19" sn="31.8089" a="401.018" fwhm="0.0400178" res="18180.9" algo="Sum"/><pk mz="728.51658925" i="1836.08" sn="7.57699" a="66.5078" fwhm="0.040873" res="17823.9" algo="Sum"/><pk mz="728.55956333" i="2875.05" sn="11.8664" a="151.793" fwhm="0.0586081" res="12431" algo="Sum"/><pk mz="728.64261300" i="1109.04" sn="4.57763" a="80.493" fwhm="0.083149" res="8763.09" algo="Sum"/><pk mz="729.58254799" i="7368.79" sn="30.5099" a="338.902" fwhm="0.0383585" res="19020.1" algo="Sum"/><pk mz="730.53243707" i="2762.7" sn="11.4463" a="111.085" fwhm="0.0483726" res="15102.2" algo="Sum"/><pk mz="730.58680601" i="3815.08" sn="15.8065" a="162.646" fwhm="0.0450929" res="16201.8" algo="Sum"/><pk mz="730.72526797" i="1049.41" sn="4.34789" a="68.6726" fwhm="0.0753545" res="9697.16" algo="Sum"/><pk mz="731.53169622" i="1500.05" sn="6.21852" a="60.511" fwhm="0.0486105" res="15048.8" algo="Sum"/><pk mz="731.59924852" i="12555.6" sn="52.0497" a="514.674" fwhm="0.0366773" res="19946.9" algo="Sum"/><pk mz="732.54676290" i="7112.15" sn="29.5271" a="282.323" fwhm="0.0391513" res="18710.7" algo="Sum"/><pk mz="732.60237404" i="6033.92" sn="25.0507" a="290.912" fwhm="0.0426266" res="17186.5" algo="Sum"/><pk mz="732.72371409" i="1226.53" sn="5.0923" a="55.1145" fwhm="0.051025" res="14360.1" algo="Sum"/><pk mz="733.54954687" i="3570.66" sn="14.843" a="159.382" fwhm="0.0395455" res="18549.5" algo="Sum"/><pk mz="733.60838067" i="2126.82" sn="8.84132" a="110.131" fwhm="0.0540572" res="13571" algo="Sum"/><pk mz="734.56201390" i="7176.18" sn="29.8972" a="304.058" fwhm="0.0381329" res="19263.2" algo="Sum"/><pk mz="735.56556931" i="3597.13" sn="15.0001" a="198.659" fwhm="0.0424741" res="17318" algo="Sum"/><pk mz="736.56942207" i="1616.27" sn="6.76168" a="86.5911" fwhm="0.0542359" res="13580.9" algo="Sum"/><pk mz="738.49959815" i="1440.84" sn="6.06827" a="77.88" fwhm="0.0583779" res="12650.3" algo="Sum"/><pk mz="738.66934631" i="1065.48" sn="4.4901" a="74.9582" fwhm="0.0873647" res="8455.01" algo="Sum"/><pk mz="739.51056361" i="1686.94" sn="7.12651" a="83.9747" fwhm="0.055209" res="13394.8" algo="Sum"/><pk mz="739.56333363" i="2236.4" sn="9.44868" a="113.584" fwhm="0.0559045" res="13229.1" algo="Sum"/><pk mz="740.55358742" i="2375.49" sn="10.0785" a="133.085" fwhm="0.0567273" res="13054.6" algo="Sum"/><pk mz="740.75496335" i="1164.12" sn="4.93966" a="68.8045" fwhm="0.0491805" res="15062" algo="Sum"/><pk mz="741.52503587" i="6379.95" sn="27.1367" a="326.934" fwhm="0.0435243" res="17037" algo="Sum"/><pk mz="742.56501033" i="6644.88" sn="28.3692" a="331.85" fwhm="0.0512945" res="14476.5" algo="Sum"/><pk mz="742.75724769" i="1039.63" sn="4.43852" a="54.4177" fwhm="0.0671066" res="11068.3" algo="Sum"/><pk mz="743.56946598" i="3385.39" sn="14.4856" a="177.487" fwhm="0.052332" res="14208.7" algo="Sum"/><pk mz="744.57887862" i="5713.86" sn="24.5036" a="241.478" fwhm="0.0464725" res="16021.9" algo="Sum"/><pk mz="745.46244493" i="1323.98" sn="5.68405" a="71.9449" fwhm="0.0525998" res="14172.3" algo="Sum"/><pk mz="745.58797552" i="2866.85" sn="12.3074" a="120.871" fwhm="0.0589329" res="12651.5" algo="Sum"/><pk mz="746.50252644" i="1433.32" sn="6.16421" a="59.4914" fwhm="0.0504859" res="14786.4" algo="Sum"/><pk mz="746.59820170" i="3973.72" sn="17.0895" a="214.338" fwhm="0.053082" res="14065" algo="Sum"/><pk mz="747.60141142" i="1792.62" sn="7.72066" a="90.4234" fwhm="0.0515411" res="14504.9" algo="Sum"/><pk mz="748.52280449" i="1845.29" sn="7.976" a="85.2231" fwhm="0.0526808" res="14208.6" algo="Sum"/><pk mz="748.57845262" i="1586.63" sn="6.85907" a="65.7799" fwhm="0.0593505" res="12612.8" algo="Sum"/><pk mz="748.69886764" i="1064.13" sn="4.60105" a="88.6575" fwhm="0.0669608" res="11181.1" algo="Sum"/><pk mz="749.53330278" i="1421.49" sn="6.17051" a="91.5436" fwhm="0.0720528" res="10402.6" algo="Sum"/><pk mz="750.53705882" i="2588.9" sn="11.2754" a="174.415" fwhm="0.051668" res="14526.2" algo="Sum"/><pk mz="750.78691923" i="1258.44" sn="5.48618" a="68.6275" fwhm="0.0506339" res="14827.7" algo="Sum"/><pk mz="751.56579990" i="6338.71" sn="27.6971" a="322.782" fwhm="0.0420947" res="17854.2" algo="Sum"/><pk mz="752.51820028" i="3014.37" sn="13.2104" a="114.178" fwhm="0.0394524" res="19074.1" algo="Sum"/><pk mz="752.56204384" i="4540.11" sn="19.9004" a="261.486" fwhm="0.0673023" res="11181.8" algo="Sum"/><pk mz="753.04911838" i="2891.52" sn="12.6757" a="115.722" fwhm="0.0348821" res="21588.4" algo="Sum"/><pk mz="753.41824647" i="1294.5" sn="5.69023" a="58.7955" fwhm="0.0441444" res="17067.1" algo="Sum"/><pk mz="753.58046658" i="10535.5" sn="46.3267" a="518.044" fwhm="0.0470524" res="16015.8" algo="Sum"/><pk mz="754.05507860" i="2337.63" sn="10.2803" a="104.243" fwhm="0.0364137" res="20708" algo="Sum"/><pk mz="754.53218373" i="7872.38" sn="34.7059" a="366.695" fwhm="0.0484489" res="15573.8" algo="Sum"/><pk mz="754.58111230" i="5603.5" sn="24.702" a="240.784" fwhm="0.0486167" res="15521" algo="Sum"/><pk mz="755.53560096" i="3917.56" sn="17.3545" a="173.543" fwhm="0.0482017" res="15674.4" algo="Sum"/><pk mz="755.59040177" i="2256.68" sn="9.99839" a="122.124" fwhm="0.0497133" res="15199" algo="Sum"/><pk mz="756.54690058" i="14665.2" sn="65.126" a="697.49" fwhm="0.0390967" res="19350.6" algo="Sum"/><pk mz="757.55107672" i="6921.92" sn="30.864" a="320.799" fwhm="0.0410954" res="18434" algo="Sum"/><pk mz="757.61619884" i="4357.99" sn="19.4318" a="209.802" fwhm="0.0461859" res="16403.6" algo="Sum"/><pk mz="758.56527125" i="295560" sn="1319.18" a="9089.45" fwhm="0.0260972" res="29067" algo="Sum"/><pk mz="759.56823713" i="130631" sn="583.867" a="4618.81" fwhm="0.0310993" res="24424" algo="Sum"/><pk mz="759.62868724" i="9188.64" sn="41.0694" a="337.186" fwhm="0.0379393" res="20022.2" algo="Sum"/><pk mz="760.57851038" i="126756" sn="567.002" a="4596.6" fwhm="0.0321958" res="23623.5" algo="Sum"/><pk mz="760.81431324" i="1277.51" sn="5.71604" a="78.7688" fwhm="0.0558235" res="13628.9" algo="Sum"/><pk mz="761.58260981" i="51064.1" sn="228.737" a="2072.45" fwhm="0.0354234" res="21499.4" algo="Sum"/><pk mz="762.50223856" i="1245.53" sn="5.59321" a="65.2933" fwhm="0.0569815" res="13381.6" algo="Sum"/><pk mz="762.58730686" i="14675.1" sn="65.906" a="660.776" fwhm="0.0383374" res="19891.5" algo="Sum"/><pk mz="763.59272654" i="3831.42" sn="17.2438" a="212.096" fwhm="0.0433996" res="17594.5" algo="Sum"/><pk mz="764.55025730" i="5755.15" sn="26.014" a="251.011" fwhm="0.0527268" res="14500.2" algo="Sum"/><pk mz="765.55379694" i="3523" sn="15.9636" a="189.33" fwhm="0.0542963" res="14099.6" algo="Sum"/><pk mz="766.05801215" i="1573.8" sn="7.14353" a="67.5055" fwhm="0.037073" res="20663.5" algo="Sum"/><pk mz="766.56564673" i="10135.2" sn="46.0635" a="453.318" fwhm="0.0484443" res="15823.6" algo="Sum"/><pk mz="767.06447830" i="2508.68" sn="11.4094" a="128.649" fwhm="0.0388344" res="19752.2" algo="Sum"/><pk mz="767.56834941" i="6681.31" sn="30.4441" a="351.166" fwhm="0.0545061" res="14082.3" algo="Sum"/><pk mz="768.07118516" i="1716.89" sn="7.83025" a="101.923" fwhm="0.0430609" res="17836.9" algo="Sum"/><pk mz="768.58190769" i="10283.1" sn="47.0255" a="449.119" fwhm="0.0486993" res="15782.2" algo="Sum"/><pk mz="769.56067501" i="5510.69" sn="25.2623" a="429.039" fwhm="0.0676234" res="11380.1" algo="Sum"/><pk mz="770.05792376" i="1735.51" sn="7.96326" a="90.6929" fwhm="0.0411394" res="18718.3" algo="Sum"/><pk mz="770.50958840" i="2844.41" sn="13.098" a="125.6" fwhm="0.047658" res="16167.5" algo="Sum"/><pk mz="770.56465658" i="5429.05" sn="25.0049" a="231.681" fwhm="0.0492609" res="15642.5" algo="Sum"/><pk mz="770.59457632" i="5190.17" sn="23.9047" a="197.313" fwhm="0.041818" res="18427.3" algo="Sum"/><pk mz="771.06460530" i="1603.85" sn="7.38941" a="75.3602" fwhm="0.0386103" res="19970.4" algo="Sum"/><pk mz="771.51485602" i="1510.42" sn="6.9765" a="80.7389" fwhm="0.04978" res="15498.5" algo="Sum"/><pk mz="771.56963316" i="2729.82" sn="12.6089" a="116.636" fwhm="0.0514084" res="15008.6" algo="Sum"/><pk mz="772.52282024" i="3207.92" sn="14.8814" a="133.675" fwhm="0.0453448" res="17036.6" algo="Sum"/><pk mz="772.58111208" i="8970.52" sn="41.6139" a="481.643" fwhm="0.0464786" res="16622.3" algo="Sum"/><pk mz="773.53393946" i="1798.16" sn="8.34488" a="73.4096" fwhm="0.0456593" res="16941.4" algo="Sum"/><pk mz="773.58458607" i="4367.89" sn="20.2705" a="225.3" fwhm="0.052196" res="14820.8" algo="Sum"/><pk mz="773.64702230" i="3213.78" sn="14.9143" a="156.667" fwhm="0.056401" res="13716.9" algo="Sum"/><pk mz="774.55350149" i="3749.17" sn="17.441" a="193.17" fwhm="0.0507572" res="15260" algo="Sum"/><pk mz="774.59083566" i="4442.29" sn="20.6653" a="228.066" fwhm="0.0673469" res="11501.5" algo="Sum"/><pk mz="774.64569123" i="2225.77" sn="10.3554" a="107.85" fwhm="0.0539261" res="14365" algo="Sum"/><pk mz="775.55432525" i="2490.59" sn="11.6015" a="154.918" fwhm="0.0669407" res="11585.7" algo="Sum"/><pk mz="775.59248753" i="2178.75" sn="10.1489" a="80.9766" fwhm="0.0479751" res="16166.6" algo="Sum"/><pk mz="776.55939673" i="2599.46" sn="12.1415" a="124.926" fwhm="0.067796" res="11454.4" algo="Sum"/><pk mz="777.56135009" i="1851.35" sn="8.66535" a="134.251" fwhm="0.0916677" res="8482.39" algo="Sum"/><pk mz="778.53323495" i="8383.46" sn="39.3879" a="502.512" fwhm="0.0451515" res="17242.7" algo="Sum"/><pk mz="779.06366124" i="1050.13" sn="4.95054" a="59.6209" fwhm="0.0524229" res="14861.1" algo="Sum"/><pk mz="779.53707259" i="4789.9" sn="22.5842" a="233.884" fwhm="0.0585941" res="13304" algo="Sum"/><pk mz="779.59807984" i="3565.55" sn="16.8155" a="178.461" fwhm="0.0545439" res="14293" algo="Sum"/><pk mz="780.07077934" i="1284.36" sn="6.06415" a="68.032" fwhm="0.0575428" res="13556.4" algo="Sum"/><pk mz="780.54926343" i="293772" sn="1387.46" a="9287.77" fwhm="0.0266346" res="29305.8" algo="Sum"/><pk mz="781.05109658" i="6755.94" sn="31.9237" a="323.809" fwhm="0.0374924" res="20832.2" algo="Sum"/><pk mz="781.55261383" i="137635" sn="650.79" a="4866.72" fwhm="0.0310426" res="25176.7" algo="Sum"/><pk mz="782.05723256" i="6614.05" sn="31.2892" a="287.525" fwhm="0.0366616" res="21331.8" algo="Sum"/><pk mz="782.56252663" i="191078" sn="906.008" a="6816.3" fwhm="0.0298915" res="26180.1" algo="Sum"/><pk mz="783.06370743" i="3392.41" sn="16.1017" a="174.588" fwhm="0.0368491" res="21250.6" algo="Sum"/><pk mz="783.56592780" i="82505.5" sn="393.036" a="3165.49" fwhm="0.0337031" res="23249.1" algo="Sum"/><pk mz="784.07205199" i="2595.83" sn="12.3722" a="128.879" fwhm="0.040435" res="19390.9" algo="Sum"/><pk mz="784.57790649" i="84051.5" sn="401.825" a="3470.9" fwhm="0.0347019" res="22609.1" algo="Sum"/><pk mz="785.07942359" i="1644.95" sn="7.86846" a="120.143" fwhm="0.0470839" res="16674.1" algo="Sum"/><pk mz="785.58214134" i="35393.2" sn="169.993" a="1461.02" fwhm="0.0374558" res="20973.6" algo="Sum"/><pk mz="785.64755469" i="11152.1" sn="53.5632" a="466.409" fwhm="0.0452834" res="17349.6" algo="Sum"/><pk mz="786.50147487" i="2980.96" sn="14.3683" a="142.077" fwhm="0.0503376" res="15624.5" algo="Sum"/><pk mz="786.59575169" i="157822" sn="760.705" a="5445.26" fwhm="0.0301966" res="26049.2" algo="Sum"/><pk mz="787.50870837" i="1717.07" sn="8.29549" a="72.7052" fwhm="0.0479776" res="16414.1" algo="Sum"/><pk mz="787.59911942" i="72076.3" sn="348.214" a="2843.69" fwhm="0.0345232" res="22813.6" algo="Sum"/><pk mz="787.66204280" i="14081.2" sn="68.029" a="610.976" fwhm="0.0457913" res="17201.1" algo="Sum"/><pk mz="788.06160336" i="1040.58" sn="5.03043" a="68.8652" fwhm="0.0602913" res="13070.9" algo="Sum"/><pk mz="788.60618358" i="35261.8" sn="170.674" a="1482.65" fwhm="0.0387764" res="20337.3" algo="Sum"/><pk mz="788.66533011" i="7652.79" sn="37.0496" a="312.954" fwhm="0.0435459" res="18111.1" algo="Sum"/><pk mz="789.55275481" i="3297.77" sn="15.988" a="169.902" fwhm="0.0521725" res="15133.5" algo="Sum"/><pk mz="789.61124728" i="12168.9" sn="59.0086" a="570.734" fwhm="0.041122" res="19201.7" algo="Sum"/><pk mz="789.66925603" i="2701.4" sn="13.101" a="117.899" fwhm="0.041273" res="19132.8" algo="Sum"/><pk mz="790.56468292" i="8016.76" sn="38.9611" a="388.044" fwhm="0.0570331" res="13861.5" algo="Sum"/><pk mz="790.61135113" i="3857.7" sn="18.7484" a="141.276" fwhm="0.0405478" res="19498.2" algo="Sum"/><pk mz="790.67692724" i="1319.73" sn="6.41399" a="62.9743" fwhm="0.0589913" res="13403.3" algo="Sum"/><pk mz="791.56624508" i="4504.77" sn="21.9565" a="187.787" fwhm="0.04861" res="16284" algo="Sum"/><pk mz="792.04846846" i="1166.95" sn="5.70539" a="84.868" fwhm="0.0572838" res="13826.8" algo="Sum"/><pk mz="792.55399026" i="7801.54" sn="38.1541" a="282.793" fwhm="0.040977" res="19341.4" algo="Sum"/><pk mz="792.58060859" i="8377.73" sn="40.9761" a="381.64" fwhm="0.0468863" res="16904.3" algo="Sum"/><pk mz="793.04974719" i="3543.89" sn="17.378" a="162.287" fwhm="0.037586" res="21099.6" algo="Sum"/><pk mz="793.55131270" i="10692.4" sn="52.4372" a="481.454" fwhm="0.0500425" res="15857.6" algo="Sum"/><pk mz="794.05680527" i="5535.53" sn="27.2165" a="264.082" fwhm="0.0378616" res="20972.6" algo="Sum"/><pk mz="794.56168427" i="21036.2" sn="103.442" a="909.74" fwhm="0.0497095" res="15984.1" algo="Sum"/><pk mz="795.06408281" i="9603.67" sn="47.2671" a="435.607" fwhm="0.0365558" res="21749.4" algo="Sum"/><pk mz="795.56772151" i="14071.7" sn="69.3499" a="856.194" fwhm="0.0497242" res="15999.6" algo="Sum"/><pk mz="795.69066358" i="1040.45" sn="5.12897" a="70.141" fwhm="0.062977" res="12634.6" algo="Sum"/><pk mz="796.07133898" i="5849.22" sn="28.8398" a="293.722" fwhm="0.0395151" res="20146" algo="Sum"/><pk mz="796.52102197" i="45712.5" sn="225.804" a="1922.93" fwhm="0.0369229" res="21572.5" algo="Sum"/><pk mz="796.57210601" i="10151.4" sn="50.1522" a="340.684" fwhm="0.0475358" res="16757.3" algo="Sum"/><pk mz="797.07936742" i="2362.77" sn="11.6805" a="120.725" fwhm="0.0470059" res="16957" algo="Sum"/><pk mz="797.52441111" i="21341.9" sn="105.723" a="928.733" fwhm="0.0386543" res="20632.2" algo="Sum"/><pk mz="797.58020316" i="5376.16" sn="26.6316" a="206.924" fwhm="0.0556934" res="14320.9" algo="Sum"/><pk mz="798.08607404" i="1298.76" sn="6.44631" a="57.2224" fwhm="0.0630242" res="12663.2" algo="Sum"/><pk mz="798.53323240" i="23935.2" sn="119.312" a="1116.55" fwhm="0.0417816" res="19112.1" algo="Sum"/><pk mz="799.53809925" i="10073.6" sn="50.4246" a="576.033" fwhm="0.0459977" res="17382.1" algo="Sum"/><pk mz="799.66351644" i="4880.12" sn="24.4296" a="241.285" fwhm="0.0439649" res="18188.7" algo="Sum"/><pk mz="800.54142308" i="5108.3" sn="25.7252" a="334.917" fwhm="0.0650221" res="12311.8" algo="Sum"/><pk mz="800.66541184" i="2832.04" sn="14.2621" a="143.281" fwhm="0.0542708" res="14753.1" algo="Sum"/><pk mz="801.54889010" i="2462.84" sn="12.4348" a="132.39" fwhm="0.0601837" res="13318.4" algo="Sum"/><pk mz="801.67913674" i="5785.87" sn="29.2127" a="272.382" fwhm="0.0411367" res="19488.2" algo="Sum"/><pk mz="802.53211468" i="13867.2" sn="70.2718" a="696.504" fwhm="0.0412075" res="19475.4" algo="Sum"/><pk mz="802.68298619" i="3055.98" sn="15.4883" a="168.47" fwhm="0.0485583" res="16530.3" algo="Sum"/><pk mz="803.05399360" i="1147.71" sn="5.82337" a="71.6449" fwhm="0.0587132" res="13677.6" algo="Sum"/><pk mz="803.53621692" i="7535.65" sn="38.2555" a="350.118" fwhm="0.0438205" res="18337" algo="Sum"/><pk mz="803.68429508" i="1292.75" sn="6.56479" a="81.5234" fwhm="0.0654377" res="12281.7" algo="Sum"/><pk mz="804.05648396" i="1143.44" sn="5.80693" a="64.5375" fwhm="0.0474992" res="16927.8" algo="Sum"/><pk mz="804.54641497" i="66338.1" sn="337.263" a="2701.63" fwhm="0.0347655" res="23142.1" algo="Sum"/><pk mz="804.67537510" i="1124.63" sn="5.71939" a="38.9285" fwhm="0.0503464" res="15982.8" algo="Sum"/><pk mz="805.05007979" i="3468.84" sn="17.655" a="165.9" fwhm="0.0381936" res="21078.2" algo="Sum"/><pk mz="805.55021440" i="35368.6" sn="180.102" a="1506.33" fwhm="0.0361566" res="22279.5" algo="Sum"/><pk mz="806.05604245" i="3760.98" sn="19.2002" a="190.874" fwhm="0.0392494" res="20536.8" algo="Sum"/><pk mz="806.56286744" i="128054" sn="654.777" a="4785.93" fwhm="0.0320097" res="25197.5" algo="Sum"/><pk mz="807.06406845" i="5473" sn="28.082" a="255.324" fwhm="0.0376362" res="21443.8" algo="Sum"/><pk mz="807.56651134" i="65024.1" sn="333.73" a="2618.15" fwhm="0.0352145" res="22932.8" algo="Sum"/><pk mz="807.62793261" i="8867.42" sn="45.5199" a="384.593" fwhm="0.0424122" res="19042.3" algo="Sum"/><pk mz="808.07339274" i="5104.95" sn="26.2688" a="205.703" fwhm="0.0459606" res="17581.9" algo="Sum"/><pk mz="808.57786560" i="178739" sn="920.152" a="6430.16" fwhm="0.0302391" res="26739.5" algo="Sum"/><pk mz="809.08263427" i="4133.54" sn="21.3372" a="193.924" fwhm="0.0494217" res="16371" algo="Sum"/><pk mz="809.58144380" i="82519.3" sn="426.313" a="3233.26" fwhm="0.0338467" res="23919.1" algo="Sum"/><pk mz="809.64349238" i="11376.8" sn="58.789" a="463.912" fwhm="0.0449588" res="18008.6" algo="Sum"/><pk mz="810.09106904" i="1935.4" sn="10.0054" a="137.061" fwhm="0.0673829" res="12022.2" algo="Sum"/><pk mz="810.59220959" i="69251.1" sn="358.454" a="2772.29" fwhm="0.0364337" res="22248.4" algo="Sum"/><pk mz="811.59708390" i="30013.8" sn="155.974" a="1250.93" fwhm="0.038293" res="21194.4" algo="Sum"/><pk mz="811.66270179" i="11079.1" sn="57.5765" a="487.788" fwhm="0.0481033" res="16873.3" algo="Sum"/><pk mz="812.60787273" i="22879.9" sn="119.367" a="1024.66" fwhm="0.0412498" res="19699.7" algo="Sum"/><pk mz="812.66435274" i="6299.03" sn="32.8675" a="252.399" fwhm="0.0445752" res="18231.3" algo="Sum"/><pk mz="813.54749883" i="2405.73" sn="12.6164" a="131.708" fwhm="0.050617" res="16072.6" algo="Sum"/><pk mz="813.61301885" i="10093.6" sn="52.9407" a="466.274" fwhm="0.0450739" res="18050.6" algo="Sum"/><pk mz="813.67886982" i="19169.7" sn="100.544" a="823.248" fwhm="0.0389217" res="20905.6" algo="Sum"/><pk mz="814.56320153" i="4759.84" sn="25.0629" a="345.919" fwhm="0.0802341" res="10152.3" algo="Sum"/><pk mz="814.62068092" i="5219.4" sn="27.4827" a="215.852" fwhm="0.0580793" res="14026" algo="Sum"/><pk mz="814.68269636" i="10280.2" sn="54.1304" a="464.678" fwhm="0.0400687" res="20332.1" algo="Sum"/><pk mz="815.54978443" i="4608.53" sn="24.3927" a="287.338" fwhm="0.0612315" res="13319.1" algo="Sum"/><pk mz="815.62561723" i="2289.77" sn="12.1196" a="93.9367" fwhm="0.0563195" res="14482.1" algo="Sum"/><pk mz="815.69253679" i="9804.09" sn="51.8925" a="449.506" fwhm="0.0403949" res="20193" algo="Sum"/><pk mz="816.57878641" i="6699.74" sn="35.5383" a="380.181" fwhm="0.0560759" res="14562" algo="Sum"/><pk mz="816.69685396" i="4755.89" sn="25.2278" a="230.566" fwhm="0.0436372" res="18715.6" algo="Sum"/><pk mz="817.05511620" i="1198.35" sn="6.35996" a="66.5281" fwhm="0.0595118" res="13729.3" algo="Sum"/><pk mz="817.57795881" i="3841.56" sn="20.4419" a="316.567" fwhm="0.0724294" res="11287.9" algo="Sum"/><pk mz="817.69973543" i="1581.32" sn="8.41676" a="93.1743" fwhm="0.0601427" res="13596" algo="Sum"/><pk mz="818.05729516" i="1671.23" sn="8.89866" a="83.3001" fwhm="0.0464707" res="17603.7" algo="Sum"/><pk mz="818.50952167" i="2971.35" sn="15.8305" a="141.875" fwhm="0.0487166" res="16801.5" algo="Sum"/><pk mz="818.56603862" i="6930.92" sn="36.9272" a="291.024" fwhm="0.0486489" res="16826" algo="Sum"/><pk mz="819.06506986" i="3455.21" sn="18.4243" a="185.189" fwhm="0.0383563" res="21354.1" algo="Sum"/><pk mz="819.51690421" i="1636.54" sn="8.73716" a="65.8208" fwhm="0.0423535" res="19349.4" algo="Sum"/><pk mz="819.56968139" i="5835.25" sn="31.1598" a="238.015" fwhm="0.0462846" res="17707.2" algo="Sum"/><pk mz="820.07205988" i="2889.53" sn="15.483" a="143.413" fwhm="0.0443007" res="18511.5" algo="Sum"/><pk mz="820.52191236" i="11776.5" sn="63.1277" a="539.831" fwhm="0.0453568" res="18090.4" algo="Sum"/><pk mz="820.57676644" i="6785.83" sn="36.3783" a="268.244" fwhm="0.0564902" res="14526" algo="Sum"/><pk mz="821.08158545" i="2272.57" sn="12.2118" a="92.9575" fwhm="0.0482416" res="17020.2" algo="Sum"/><pk mz="821.52602027" i="5773.8" sn="31.0656" a="265.741" fwhm="0.0496485" res="16546.8" algo="Sum"/><pk mz="821.58331753" i="4434.15" sn="23.8626" a="211.675" fwhm="0.0678298" res="12112.4" algo="Sum"/><pk mz="821.63944563" i="3832.18" sn="20.6279" a="218.331" fwhm="0.0621787" res="13214.2" algo="Sum"/><pk mz="822.10931880" i="1567.92" sn="8.48874" a="119.768" fwhm="0.0712327" res="11541.2" algo="Sum"/><pk mz="822.53689409" i="13406" sn="72.6344" a="637.559" fwhm="0.046265" res="17778.8" algo="Sum"/><pk mz="822.63148629" i="3662.52" sn="19.8497" a="217.101" fwhm="0.0593841" res="13852.7" algo="Sum"/><pk mz="823.12440590" i="1061.3" sn="5.77151" a="45.2276" fwhm="0.044382" res="18546.4" algo="Sum"/><pk mz="823.54172401" i="6395.46" sn="34.7978" a="338.897" fwhm="0.0486352" res="16933" algo="Sum"/><pk mz="823.60063671" i="2685.63" sn="14.6155" a="86.8767" fwhm="0.0452754" res="18190.9" algo="Sum"/><pk mz="823.65853986" i="4526.54" sn="24.64" a="254.348" fwhm="0.049374" res="16682" algo="Sum"/><pk mz="824.55137169" i="24685.3" sn="135.135" a="1222.1" fwhm="0.0405676" res="20325.4" algo="Sum"/><pk mz="824.65956235" i="2796.72" sn="15.3157" a="149.18" fwhm="0.0603619" res="13661.9" algo="Sum"/><pk mz="825.55511181" i="12217.5" sn="67.1314" a="573.115" fwhm="0.0417903" res="19754.7" algo="Sum"/><pk mz="825.65818799" i="1518.69" sn="8.34641" a="97.2458" fwhm="0.0729466" res="11318.7" algo="Sum"/><pk mz="826.55869764" i="8168.6" sn="45.1533" a="483.344" fwhm="0.0533299" res="15499" algo="Sum"/><pk mz="826.67241673" i="1069.63" sn="5.91379" a="57.9813" fwhm="0.0944432" res="8753.12" algo="Sum"/><pk mz="827.56277535" i="3485.28" sn="19.3586" a="217.676" fwhm="0.0622341" res="13297.6" algo="Sum"/><pk mz="827.69475130" i="1528.51" sn="8.49192" a="113.226" fwhm="0.0591623" res="13990.3" algo="Sum"/><pk mz="828.54670749" i="51627.3" sn="288.64" a="2267.64" fwhm="0.0366844" res="22585.8" algo="Sum"/><pk mz="828.70413767" i="1205.88" sn="6.74191" a="64.9925" fwhm="0.0502804" res="16481.6" algo="Sum"/><pk mz="829.55009415" i="27336.6" sn="153.58" a="1235.42" fwhm="0.0376186" res="22051.6" algo="Sum"/><pk mz="829.70143289" i="1300.14" sn="7.30436" a="76.357" fwhm="0.0566053" res="14657.7" algo="Sum"/><pk mz="830.55999944" i="29415.7" sn="166.102" a="1322.96" fwhm="0.0387375" res="21440.7" algo="Sum"/><pk mz="831.06572104" i="1033.76" sn="5.84309" a="68.0818" fwhm="0.046017" res="18060" algo="Sum"/><pk mz="831.56452105" i="13698.6" sn="77.5527" a="645.247" fwhm="0.039572" res="21013.9" algo="Sum"/><pk mz="832.07222242" i="1201.9" sn="6.80772" a="55.3075" fwhm="0.052903" res="15728.3" algo="Sum"/><pk mz="832.57729005" i="40994" sn="232.436" a="1799.36" fwhm="0.0373358" res="22299.7" algo="Sum"/><pk mz="833.08202851" i="1345.61" sn="7.63716" a="60.1458" fwhm="0.0504471" res="16514" algo="Sum"/><pk mz="833.58108940" i="20696.8" sn="117.593" a="894.13" fwhm="0.0394966" res="21105.1" algo="Sum"/><pk mz="833.64495777" i="7548.4" sn="42.8951" a="321.372" fwhm="0.0497879" res="16743.9" algo="Sum"/><pk mz="834.59334640" i="37813.6" sn="215.173" a="1559.81" fwhm="0.0382085" res="21843.2" algo="Sum"/><pk mz="835.59792747" i="18877.8" sn="107.664" a="850.759" fwhm="0.0394585" res="21176.6" algo="Sum"/><pk mz="835.66047029" i="13538.8" sn="77.2317" a="599.944" fwhm="0.042352" res="19731.3" algo="Sum"/><pk mz="836.54466657" i="1589.8" sn="9.09202" a="72.4701" fwhm="0.0627404" res="13333.4" algo="Sum"/><pk mz="836.60632982" i="10580.1" sn="60.5219" a="517.392" fwhm="0.0449311" res="18619.8" algo="Sum"/><pk mz="836.66384666" i="7431.54" sn="42.5207" a="309.084" fwhm="0.0468601" res="17854.5" algo="Sum"/><pk mz="837.61279167" i="4838.63" sn="27.8455" a="216.309" fwhm="0.0529341" res="15823.7" algo="Sum"/><pk mz="837.67458709" i="6942.43" sn="39.9626" a="314.394" fwhm="0.0429" res="19526.2" algo="Sum"/><pk mz="838.50574820" i="5708.37" sn="32.9678" a="276.926" fwhm="0.0457306" res="18335.8" algo="Sum"/><pk mz="838.62018319" i="2772.91" sn="16.0215" a="144.977" fwhm="0.0701576" res="11953.4" algo="Sum"/><pk mz="838.67922786" i="3174.1" sn="18.343" a="156.621" fwhm="0.0530765" res="15801.3" algo="Sum"/><pk mz="839.50893776" i="2914.7" sn="16.9399" a="145.165" fwhm="0.0469117" res="17895.5" algo="Sum"/><pk mz="839.56211345" i="1355.14" sn="7.87756" a="55.4484" fwhm="0.056575" res="14839.8" algo="Sum"/><pk mz="839.62747126" i="1875.12" sn="10.9027" a="99.9212" fwhm="0.0697607" res="12035.8" algo="Sum"/><pk mz="839.68410678" i="1305.45" sn="7.59126" a="71.943" fwhm="0.0563023" res="14913.9" algo="Sum"/><pk mz="840.51345633" i="4292.65" sn="25.0516" a="240.881" fwhm="0.0526833" res="15954.1" algo="Sum"/><pk mz="840.57831041" i="2559.2" sn="14.9384" a="116.936" fwhm="0.062027" res="13551.8" algo="Sum"/><pk mz="841.51641589" i="1923.05" sn="11.2981" a="114.809" fwhm="0.0562878" res="14950.2" algo="Sum"/><pk mz="841.58488023" i="1599.59" sn="9.39928" a="79.1513" fwhm="0.0695202" res="12105.6" algo="Sum"/><pk mz="841.62815880" i="1350.77" sn="7.93801" a="73.5183" fwhm="0.0576626" res="14595.7" algo="Sum"/><pk mz="842.52224030" i="2025.01" sn="11.9512" a="95.2209" fwhm="0.0424627" res="19841.5" algo="Sum"/><pk mz="842.57239402" i="2676.32" sn="15.7951" a="132.485" fwhm="0.0650227" res="12958.1" algo="Sum"/><pk mz="843.57508193" i="1732.42" sn="10.2895" a="76.3946" fwhm="0.0605983" res="13920.8" algo="Sum"/><pk mz="844.52306244" i="9993.37" sn="59.5772" a="542.96" fwhm="0.0461832" res="18286.4" algo="Sum"/><pk mz="844.60367486" i="1878.6" sn="11.1996" a="104.173" fwhm="0.062364" res="13543.1" algo="Sum"/><pk mz="845.52758715" i="5277.15" sn="31.6274" a="303.395" fwhm="0.0467158" res="18099.4" algo="Sum"/><pk mz="845.60447367" i="1204.12" sn="7.21663" a="59.0118" fwhm="0.0605068" res="13975.4" algo="Sum"/><pk mz="846.53478439" i="6122.78" sn="36.8233" a="361.681" fwhm="0.0499402" res="16951" algo="Sum"/><pk mz="846.61995345" i="1450.13" sn="8.7213" a="82.0618" fwhm="0.0746961" res="11334.2" algo="Sum"/><pk mz="847.54222516" i="3249.95" sn="19.6056" a="212.315" fwhm="0.0580419" res="14602.3" algo="Sum"/><pk mz="848.53992176" i="15790.2" sn="95.5366" a="879.746" fwhm="0.046952" res="18072.5" algo="Sum"/><pk mz="848.64880745" i="1442.98" sn="8.73312" a="65.697" fwhm="0.0613868" res="13824.6" algo="Sum"/><pk mz="849.54384576" i="7651.8" sn="46.4079" a="427.577" fwhm="0.0492456" res="17251.2" algo="Sum"/><pk mz="849.60920465" i="1778.11" sn="10.7859" a="87.7802" fwhm="0.106953" res="7943.76" algo="Sum"/><pk mz="849.67167369" i="1263.98" sn="7.66857" a="76.7234" fwhm="0.0553362" res="15354.7" algo="Sum"/><pk mz="850.55421211" i="8396" sn="51.0714" a="540.178" fwhm="0.0520832" res="16330.7" algo="Sum"/><pk mz="850.66333617" i="1478.41" sn="8.99636" a="53.6697" fwhm="0.0517649" res="16433.2" algo="Sum"/><pk mz="851.55961239" i="3687.98" sn="22.5135" a="221.938" fwhm="0.0601715" res="14152.2" algo="Sum"/><pk mz="851.63661145" i="2319.69" sn="14.165" a="122.699" fwhm="0.0772207" res="11028.6" algo="Sum"/><pk mz="851.69701406" i="1385.21" sn="8.46068" a="70.743" fwhm="0.0556449" res="15305.9" algo="Sum"/><pk mz="852.55918502" i="2345.56" sn="14.4034" a="168.575" fwhm="0.0813426" res="10481.1" algo="Sum"/><pk mz="852.63677868" i="1485.83" sn="9.12681" a="79.5338" fwhm="0.0734482" res="11608.7" algo="Sum"/><pk mz="852.70195795" i="1137.32" sn="6.98779" a="50.0744" fwhm="0.0575851" res="14807.7" algo="Sum"/><pk mz="852.73198504" i="1160.76" sn="7.13244" a="65.261" fwhm="0.0505042" res="16884.4" algo="Sum"/><pk mz="853.56294938" i="1223.31" sn="7.54806" a="75.4984" fwhm="0.0778982" res="10957.4" algo="Sum"/><pk mz="853.64631948" i="1369.78" sn="8.45441" a="94.5687" fwhm="0.0981028" res="8701.54" algo="Sum"/><pk mz="853.72225794" i="1251.48" sn="7.72566" a="85.0344" fwhm="0.0756596" res="11283.7" algo="Sum"/><pk mz="854.56225233" i="4342.24" sn="26.9299" a="253.537" fwhm="0.0458204" res="18650.3" algo="Sum"/><pk mz="854.64827413" i="1061.26" sn="6.58345" a="60.7873" fwhm="0.0738823" res="11567.7" algo="Sum"/><pk mz="855.56646057" i="2502.81" sn="15.5857" a="150.398" fwhm="0.0523479" res="16343.9" algo="Sum"/><pk mz="856.57780607" i="18062.6" sn="113.094" a="823.539" fwhm="0.039091" res="21912.4" algo="Sum"/><pk mz="857.58333325" i="11818.6" sn="74.2476" a="591.847" fwhm="0.0419816" res="20427.6" algo="Sum"/><pk mz="858.59014370" i="7733.28" sn="48.8535" a="399.242" fwhm="0.0452048" res="18993.3" algo="Sum"/><pk mz="859.59485360" i="3390.97" sn="21.521" a="210.055" fwhm="0.0497371" res="17282.8" algo="Sum"/><pk mz="860.52889484" i="1309.97" sn="8.35911" a="56.7165" fwhm="0.0526278" res="16351.2" algo="Sum"/><pk mz="860.60223279" i="2203.25" sn="14.0593" a="132.056" fwhm="0.0594935" res="14465.5" algo="Sum"/><pk mz="861.52775232" i="1049.86" sn="6.72355" a="70.569" fwhm="0.073084" res="11788.2" algo="Sum"/><pk mz="861.60843190" i="1169.9" sn="7.49227" a="69.0599" fwhm="0.075322" res="11439" algo="Sum"/><pk mz="862.50994419" i="1839.93" sn="11.8021" a="90.3335" fwhm="0.0586824" res="14697.9" algo="Sum"/><pk mz="862.61507423" i="1055.06" sn="6.76806" a="68.9492" fwhm="0.0855391" res="10084.5" algo="Sum"/><pk mz="864.51570189" i="2908.11" sn="18.7564" a="158.921" fwhm="0.0534307" res="16180.1" algo="Sum"/><pk mz="865.51090981" i="1948.06" sn="12.6039" a="128.907" fwhm="0.0569439" res="15199.4" algo="Sum"/><pk mz="866.53285032" i="4040.31" sn="26.2071" a="224.129" fwhm="0.0528387" res="16399.6" algo="Sum"/><pk mz="867.53776740" i="2298" sn="14.9555" a="137.989" fwhm="0.0509835" res="17016" algo="Sum"/><pk mz="868.54031041" i="2252.36" sn="14.7233" a="138.494" fwhm="0.0570225" res="15231.5" algo="Sum"/><pk mz="869.54417606" i="1157.61" sn="7.60798" a="69.5386" fwhm="0.0758212" res="11468.4" algo="Sum"/><pk mz="870.53958433" i="1793.86" sn="11.8592" a="146.817" fwhm="0.0834919" res="10426.6" algo="Sum"/><pk mz="871.60480887" i="1212.25" sn="8.05365" a="84.4251" fwhm="0.0762119" res="11436.6" algo="Sum"/><pk mz="872.54639979" i="5230.64" sn="34.8798" a="320.664" fwhm="0.0541638" res="16109.4" algo="Sum"/><pk mz="872.61779794" i="1147.62" sn="7.65426" a="24.8474" fwhm="0.0233017" res="37448.7" algo="Sum"/><pk mz="873.55176911" i="2694.94" sn="18.043" a="219.766" fwhm="0.0691026" res="12641.4" algo="Sum"/><pk mz="874.55245881" i="3961.23" sn="26.5872" a="248.184" fwhm="0.051327" res="17038.8" algo="Sum"/><pk mz="874.65723169" i="1080.54" sn="7.25243" a="51.8559" fwhm="0.059225" res="14768.4" algo="Sum"/><pk mz="874.72368119" i="1786.78" sn="11.9926" a="86.8195" fwhm="0.045184" res="19359.1" algo="Sum"/><pk mz="875.55590623" i="1997.76" sn="13.4751" a="115.883" fwhm="0.0619125" res="14141.8" algo="Sum"/><pk mz="875.72292742" i="1299.49" sn="8.76516" a="87.4545" fwhm="0.061372" res="14269.1" algo="Sum"/><pk mz="876.56528329" i="6148.18" sn="41.6207" a="359.359" fwhm="0.0441174" res="19868.9" algo="Sum"/><pk mz="877.56850202" i="3173.41" sn="21.5448" a="171.175" fwhm="0.0471346" res="18618.3" algo="Sum"/><pk mz="877.63192485" i="1115.03" sn="7.57055" a="42.7357" fwhm="0.0497923" res="17625.9" algo="Sum"/><pk mz="877.72018790" i="1863.19" sn="12.6536" a="109.794" fwhm="0.0504033" res="17413.9" algo="Sum"/><pk mz="878.57436790" i="2028.57" sn="13.8121" a="107.826" fwhm="0.0627174" res="14008.5" algo="Sum"/><pk mz="878.71883464" i="1315.86" sn="8.9631" a="89.5689" fwhm="0.0768615" res="11432.5" algo="Sum"/><pk mz="879.57927663" i="1119.62" sn="7.64816" a="61.0871" fwhm="0.0666915" res="13188.8" algo="Sum"/><pk mz="879.73566109" i="2177.16" sn="14.8788" a="135.906" fwhm="0.0488575" res="18006.2" algo="Sum"/><pk mz="880.73715099" i="1436.68" sn="9.8467" a="96.6823" fwhm="0.0510888" res="17239.4" algo="Sum"/><pk mz="881.75025073" i="1275.11" sn="8.76488" a="72.2819" fwhm="0.0509209" res="17316.1" algo="Sum"/><pk mz="886.50735073" i="1369.34" sn="9.64729" a="110.057" fwhm="0.0617633" res="14353.3" algo="Sum"/><pk mz="888.51798985" i="1386.93" sn="9.86842" a="77.3036" fwhm="0.0687887" res="12916.6" algo="Sum"/><pk mz="890.53129404" i="1543.03" sn="11.0845" a="97.5082" fwhm="0.0734607" res="12122.6" algo="Sum"/><pk mz="892.55046597" i="1978.28" sn="14.2823" a="158.968" fwhm="0.0633969" res="14078.8" algo="Sum"/><pk mz="893.55546968" i="1101.56" sn="7.99477" a="78.2466" fwhm="0.0706316" res="12650.9" algo="Sum"/><pk mz="893.69806977" i="1436.41" sn="10.4291" a="91.4271" fwhm="0.0603522" res="14808" algo="Sum"/><pk mz="895.71100358" i="1501.63" sn="10.9999" a="86.0195" fwhm="0.0551891" res="16229.8" algo="Sum"/><pk mz="896.53675802" i="2365.18" sn="17.3854" a="139.88" fwhm="0.045088" res="19884.1" algo="Sum"/><pk mz="897.53943112" i="1239.49" sn="9.14614" a="73.2224" fwhm="0.0629191" res="14265" algo="Sum"/><pk mz="897.62479548" i="2943.43" sn="21.7257" a="157.314" fwhm="0.046864" res="19153.8" algo="Sum"/><pk mz="898.54944845" i="1407.71" sn="10.4438" a="81.2718" fwhm="0.06228" res="14427.6" algo="Sum"/><pk mz="898.62980098" i="1923.65" sn="14.2753" a="120.436" fwhm="0.0609736" res="14738" algo="Sum"/><pk mz="899.62707779" i="1083.1" sn="8.07666" a="85.6864" fwhm="0.0859212" res="10470.4" algo="Sum"/><pk mz="900.56774534" i="1727.88" sn="12.95" a="113.456" fwhm="0.0541167" res="16641.2" algo="Sum"/><pk mz="901.56866542" i="1097.12" sn="8.2594" a="63.731" fwhm="0.0670167" res="13452.9" algo="Sum"/><pk mz="902.57585839" i="1108.63" sn="8.37428" a="82.3015" fwhm="0.0736654" res="12252.4" algo="Sum"/><pk mz="907.69821295" i="2062.56" sn="15.8498" a="121.43" fwhm="0.051088" res="17767.3" algo="Sum"/><pk mz="908.70120874" i="1346.65" sn="10.3837" a="76.2955" fwhm="0.0558858" res="16260" algo="Sum"/><pk mz="913.61816284" i="1856.55" sn="14.5828" a="121.28" fwhm="0.0542451" res="16842.4" algo="Sum"/><pk mz="914.62237625" i="1415.5" sn="11.1794" a="78.8133" fwhm="0.0543649" res="16823.8" algo="Sum"/><pk mz="916.52566456" i="1535.68" sn="12.2296" a="103.137" fwhm="0.0628044" res="14593.3" algo="Sum"/><pk mz="924.56610289" i="1055.23" sn="8.64106" a="74.5661" fwhm="0.062814" res="14719.1" algo="Sum"/><pk mz="929.60255760" i="1299.42" sn="10.8055" a="82.9863" fwhm="0.0582693" res="15953.6" algo="Sum"/><pk mz="963.58352606" i="1249.59" sn="11.9969" a="80.6718" fwhm="0.0532555" res="18093.6" algo="Sum"/><pk mz="1051.79325630" i="8891.76" sn="152.084" a="486.674" fwhm="0.0473165" res="22228.9" algo="Sum"/><pk mz="1052.79658944" i="5961.38" sn="102.46" a="328.297" fwhm="0.0479118" res="21973.6" algo="Sum"/><pk mz="1053.79798070" i="2778.91" sn="48.0086" a="157.154" fwhm="0.05199" res="20269.3" algo="Sum"/><pk mz="1054.79615355" i="1163.21" sn="20.2506" a="66.1977" fwhm="0.0472536" res="22322" algo="Sum"/><pk mz="1067.78025374" i="2603.58" sn="49.1168" a="166.801" fwhm="0.0593203" res="18000.2" algo="Sum"/><pk mz="1068.78057131" i="1826.78" sn="34.5929" a="116.86" fwhm="0.0572564" res="18666.6" algo="Sum"/></ms_peaks><deconvolution_results/><annotation_list/><GMF_results/></ms_spectrum></DataAnalysis></analysis><checksums><DataAnalysis_checksum>afb6ef6a8dea67cc5fb88a071e4bcd78</DataAnalysis_checksum></checksums></root>
