# Supplementary material for: Diagnosing Impaired Glucose Tolerance Using Direct Infusion Mass Spectrometry of Blood Plasma
Source: PLoS One. 2014 Sep 9;9(9):e105343. doi: 10.1371/journal.pone.0105343 (PMC4159123; doi:10.1371/journal.pone.0105343)
Supplement: Supporting Information S1 — Mass spectra of blood plasma metabolites obtained by direct infusion mass spectrometry (DIMS) of blood plasma samples from control subjects (n = 30) and patients with impaired glucose tolerance (n = 20). (ZIP) [file pone.0105343.s002.zip › Mass spectra/Sample 8.xml]

<root><fileinfo appname="Bruker Compass DataAnalysis" appversion="4.1.335.0" date="2014-06-18T12:08:51" type="DataAnalysisResults" typeversion="1.1" subtype="MS Spectrum"/><generalinfo organisation="" user="111" hostname="TRIFONOVA-PC" os="Windows 7"/><analysis name="C:\Users\Trifonova\Desktop\Mass spectra\Diabetes\Plasma Sample 261 ST PM 06022013.d\analysis.baf"><info><DateTime>2013-02-06T14:01:32+04:00</DateTime><method>Tune_pos_Standard.m</method><sample><![CDATA[Plasma Sample 261 ST PM 06022013]]></sample><comment><![CDATA[Sample 261. Diabetes. Human blood plasma after protein precipitation 50 fold in MeoH with 0.1% FA
]]></comment><operator>BDAL@DE</operator><instrument>maXis impact</instrument><instrument_serial_number>282001.00069</instrument_serial_number></info><DataAnalysis version="DataAnalysis 4.1.335.0" DataAnalysisResults=""><DataAnalysis_processing_parameters><find_compounds_chromatogram detect_version="3" detect_areamode="1" detect_areathresholdabs="0" detect_areathresholdrel="0" detect_intensitymode="1" detect_intensitythresholdabs="3000" detect_intensitythresholdrel="3" detect_sensitivity="0.333333" detect_skimratio="0" detect_smoothingwidth="3" detect_averageno="5" detect_averagemode="0" add_uv_or_ms_spectra="0" spectrum_load_mode="0" background_subtraction_mode="2" MS_peaksensmode2="1" MS_pc12="0.4" MS_pc22="4" MS_peaksens12="99" MS_peaksens22="99" MS_areamode2="2" MS_areathresholdabs2="1000" MS_areathresholdrel2="10" MS_intensitymode2="0" MS_intensitythresholdabs2="1000" MS_intensitythresholdrel2="10" MS_basesmoothmode2="1" MS_basesmoothpts2="8" MS_basesmoothmin2="12" MS_basesmoothforce2="0.1" MS_startendslope2="10" MS_valleyfilterused2="1" MS_valleyfilter2="10" MS_noisecorr2="0" UV_peaksensmode2="1" UV_pc12="0.4" UV_pc22="4" UV_peaksens12="99.9" UV_peaksens22="100" UV_areamode2="0" UV_areathresholdabs2="5" UV_areathresholdrel2="1" UV_intensitymode2="1" UV_intensitythresholdabs2="1" UV_intensitythresholdrel2="0.01" UV_basesmoothmode2="1" UV_basesmoothpts2="8" UV_basesmoothmin2="12" UV_basesmoothforce2="1" UV_startendslope2="10" UV_valleyfilterused2="1" UV_valleyfilter2="10" UV_noisecorr2="0" detect_delcmpdsinrng="1"/><auto_ms_n use_retention_time_window="0" retention_time_window="1" rt_unit="min" minimum_intensity_positive="1000" minimum_intensity_negative="1000" create_max_number_compounds="100000" spectrum_load_mode="0" background_type="0" create_auto_ms_n_traces="0" create_detailed_traces="0" merge_positive_negative_compounds="0" detect_delcmpdsinrng="1" detect_keep_cmpds_detectedneutralloss="0" add_uv_spectra="0" create_individual_MSMS_cmpds="0" advanced_precursor_determination="0"/><dissect_params dissect_addsmoothing="0" dissect_allow_wider_peaks="0" dissect_resolving_power="1" dissect_deletepeaksinrange="1" dissect_fullrange="1" dissect_cutoff="0.1" dissect_sensitivity="0.333333" dissect_maxoverlap="5" dissect_smoothwidth="1" spectrum_load_mode="0" add_uv_spectra="0"/><find_all_compounds min_time_points="20" min_correlation="0.7" background_type="0" load_spec_type="2" additional_smoothing="1" proteomics="1" chrom_sn_threshold="3" chrom_smoothingwidth="10" detect_delcmpdsinrng="1" add_MSMS_spectra="1"/><ms_peak_finder ms_peak_finder_type="3" ms_manually_use_peak_finder="1"><ms_peak_finder_apex minimum_intensity="100" peak_width="0.05" relative_threshold_base_peak="0.1" signal_to_noise="10"/><ms_peak_finder_centroid peak_width="1" signal_to_noise="1" relative_threshold_base_peak="2" minimum_intensity="100" centroid_percentage="80"/><ms_peak_finder_snap minimum_intensity="0" relative_threshold_base_peak="0" signal_to_noise="2" maximum_charge="12" quality_factor_threshold="0.9" number_of_patterns="500000" building_block_1="C 4.9384 N 1.3577 O 1.4773 S 0.0417 H 7.7583" building_block_2="" use_snap_2="1" add_detailed_results="0"/><ms_peak_finder_sumpeak minimum_intensity="100" peak_width="5" use_datapoints="1" sum_width="2" relative_threshold_base_peak="0.1" signal_to_noise="1" baseline_type="1" baseline_flatness="1" same_sumwidth_as_acquisition="1" use_resolution="0" res="10000" instrument_sum_width="2" use_sum_of_intensities="0"/><ms_peak_finder_ftms signal_to_noise="4" relative_threshold_base_peak="0.01" minimum_intensity="100" centroid_percentage="80" use_centroid="0"/></ms_peak_finder><deconvolution clear_prev_results="1" create_neutral_spectrum="0" incl_shifted_spectra="0" ret_residuals="0" incl_comp_details="0" show_comp_details="0" substance_class="1" extend_evelope="0" extend_before="1" extend_after="1" auto_apply="0"><deconvolution_detailed perf_deconv="1" rel_isotop_deconv="0" resolve_isotop="1" exclude_itraq_ions="1" abund_cutoff="2" envelope_cutoff="75" high_mass="4000" low_mass="250" mw_agreement="0" maximum_charge="10" max_charge_isotop="5" min_charge="1" min_peaks="3" precursor_deconv="0" max_components="10" adduct_ion_name="+H" adduct_ion_mass="1.00728" apply_min_max_mass_boundaries="0"/><deconvolution_detailed perf_deconv="1" rel_isotop_deconv="0" resolve_isotop="1" exclude_itraq_ions="1" abund_cutoff="2" envelope_cutoff="75" high_mass="3000" low_mass="100" mw_agreement="5" maximum_charge="3" max_charge_isotop="0" min_charge="1" min_peaks="3" precursor_deconv="0" max_components="10" adduct_ion_name="+H" adduct_ion_mass="1.00728" apply_min_max_mass_boundaries="0"/><deconvolution_detailed perf_deconv="1" rel_isotop_deconv="0" resolve_isotop="1" exclude_itraq_ions="1" abund_cutoff="0.5" envelope_cutoff="75" high_mass="2000" low_mass="50" mw_agreement="5" maximum_charge="3" max_charge_isotop="4" min_charge="1" min_peaks="3" precursor_deconv="0" max_components="10" adduct_ion_name="+H" adduct_ion_mass="1.00728" apply_min_max_mass_boundaries="0"/><deconvolution_detailed perf_deconv="1" rel_isotop_deconv="1" resolve_isotop="0" exclude_itraq_ions="0" abund_cutoff="10" envelope_cutoff="75" high_mass="100000" low_mass="5000" mw_agreement="5" maximum_charge="100" max_charge_isotop="0" min_charge="1" min_peaks="3" precursor_deconv="0" max_components="10" adduct_ion_name="+H" adduct_ion_mass="1.00728" apply_min_max_mass_boundaries="1"/><max_entropy_deconvolution adduct_ion_name="-H" adduct_ion_mass="-1.00783" low_mass="5000" high_mass="100000" spacint_out="0" resolving_power="10000" peak_width="0.3" width="1" maxentx="0"/></deconvolution><mascot_export globalchargelimit_apply="1" globalchargelimit="1+, 2+ and 3+" prefer_fullscan_deconvolution_results="1" deconvolution_export_type="2" msmssignals="50" threshold="100" mssignals_deconv="2" mssignals_non_deconv="20" normalize_msms="0" single_charged="0"/><process_parameters baseline_flatness="0.8" baseline_addchild="1" baseline_disableoriginal="0" baseline_usesamecolor="1" smoothing_algorithm="1" smoothing_width="0.2" smoothing_cycles="1" smoothing_addchild="1" smoothing_disableoriginal="0" smoothing_usesamecolor="1"/><process_parameters baseline_flatness="0.8" baseline_addchild="1" baseline_disableoriginal="0" baseline_usesamecolor="1" smoothing_algorithm="1" smoothing_width="0.2" smoothing_cycles="1" smoothing_addchild="1" smoothing_disableoriginal="0" smoothing_usesamecolor="1"/><display_params mass_precision="4" time_precision="1" structure_size="30" chrom_peak_label="Index"/><calibration_params calibration_range="0.05" calibration_listname="Samples Recalibration Diabetes" calibration_listgroupname="ESI" calibration_fit_mode="2" calibration_intensitythreshold="1000"/><calibration_params calibration_range="0.05" calibration_listname="Lockmass 1222" calibration_listgroupname="ESI" calibration_intensitythreshold="1000" calibration_lockmassmode="0"/><library_search_params del_prev_res="1"><library_search_basic_params accept_score="50" allowmasses_above="0" allowmasses_below="0" desired_score="900" increasedepth="0" maxnr_spectra="10" match_all="0" sort_by="1" include_precursor_spectra="1" skip_low_frgamnet_spectra="1" min_effective_score="500" minmatch_score="250" min_score="400"/><library_search_basic_params add_int_range="5" extended="1" locnorm="0" root="0" hwfstp="50" hwscdp="7" intrangefac="1.9" locnormeqfac="1" locnormfac="2" locnormwin="25" masdisint="20" minsrcint="100" minspepresrc="15" threshfstp="40" maskadducts="0" maskprecursor="0"/><library_search_libraries_params add_unid="0" srcparallel="0" libraries="" librariey_unidentified=""/><library_search_match_params chrgdeconv="0" collenerg="0" fragampl="1" instrtp="2" ionmeth="1" isolwidth="0" msmsstg="2" ms_vs_msms="4" pkwidth="0" polarity="4" psd="0" precion="0" prodion="0" rgtgaspress="0" rgtion="0" refl="0" trgtgas="0" trgtgaspress="0" trapdrv="1"/><library_search_basic_params add_confirm_mode="0"/><library_search_basic_params accepted_deviation="1" apply_rt_match="0" match_columnname="1" max_deviation="5"/></library_search_params><masslist_layout layout_columntypes="1 2 6 5 3 11 4 " layout_columnwidth="30 60 45 48 45 30 48 "/><cmpdlist_layout layout_columntypes="14 20 1 23 12 26 31 6 52 " layout_columnwidth="23 55 49 60 50 37 272 61 0 "/><cmpdlist_layout layout_columntypes="24 1 2 3 5 18 18 40 7 9 8 " layout_columnwidth="-1 -1 -1 -1 -1 -1 -1 -1 -1 -1 -1 "/><cmpdlist_layout layout_columntypes="6 0 5 3 4 2 12 14 10 11 " layout_columnwidth="-1 -1 -1 -1 -1 -1 -1 -1 -1 -1 "/><cmpdlist_layout layout_columntypes="15 14 6 5 43 11 1 2 17 7 8 9 10 4 3 39 40 41 42 16 18 19 25 20 21 22 23 24 31 26 27 28 29 30 37 32 33 34 35 36 " layout_columnwidth="-1 -1 -1 -1 -1 -1 -1 -1 -1 -1 -1 -1 -1 -1 -1 -1 -1 -1 -1 -1 -1 -1 -1 -1 -1 -1 -1 -1 -1 -1 -1 -1 -1 -1 -1 -1 -1 -1 -1 -1 "/><exclusion_masses/><xml_export_parameters export_detailed_information="0" export_peptide_database_query_information="1"/><smf1D_params max_nr_formulae="500" z="1" rdb_min="0" rdb_max="80" tolerance_ppm="5" tolerance_abs="2" tolerance_ppm_MSn="5" tolerance_abs_MSn="2" use_rel_tolerance="1" use_rel_tolerance_MSn="0" lower_bound_formula="" upper_bound_formula="" electron_configuration="2" electron_configuration_MSn="0" sigma_limit="0.02" sigma_limit_MSn="0.05" HC_Ratio_min="0" HC_Ratio_max="3" filtering="1" patternsearch="0" validate_formulae="1" filter_by_elementratio="1" estimate_carbon_count="1" relative_threshold_base_peak="10" delete_previous_results="1" filter_criteriy="0" adducts_positive_mode="'M+H' " adducts_negative_mode="'M-H' " collect_adducts="0"/><smf3D_params tolerance_neutralloss="2" intensitythresholdabs2="100" intensity_threshold_abs_msms="100" auto_filter="0" nr_explained_peaks="5" highlight_unexplained_peaks="0"/><uv_parameters rt_offset="0"/><target_screening delta_rt="1.5" threshold_sigma="0.05" detection_tolerance="5" identification_tolerance="5" use_tolerance_ppm="0" compound_database="C:\BDALSystemData\BuildingBlocks\TargetScreeningDataBase.csv" use_sampleinfo_xml="0" rt_range_start="0" rt_range_end="0" additional_smoothing="0" create_chromatogram_time_slices="1" rt_window_halfwidth="45" enable_BPC="1" evaluate_qualifier_ions="1" qualifier_ion_intensity_threshold="0" group_id="':' " lc_method_id=":" ms_method_id=":" matrix_id=":" useDB="0" sortanalytes="4"/><automatic_calibration automatic_calibration="0/0" automatic_calibration_use_spectrum_type="0/0" automatic_calibration_retain_data="0/0" automatic_calibration_perform_lockmass="0/0"/><target_screening_scoring threshold1_qualityfactor="0.05" threshold1_massaccuracy="10" threshold1_retentiontime="20" threshold2_retentiontime="40" use_tolerance_ppm="0"/></DataAnalysis_processing_parameters><ms_spectrum info="+MS, 0.2-0.7min #12-41" msmsinfo="All MS" polarity="+" scanmode="fullscan" seq_nr_start="12" seq_nr_end="41" spec_index="0" spec_nrs="12/13/14/15/16/17/18/19/20/21/22/23/24/25/26/27/28/29/30/31/32/33/34/35/36/37/38/39/40/41" rt="0.447075" rt_unit="min"><ms_peaks><pk mz="80.94789124" i="2654.04" sn="662.599" a="16.3533" fwhm="0.00544556" res="14864.9" algo="Sum"/><pk mz="82.94488118" i="2443.49" sn="607.364" a="14.9619" fwhm="0.00508444" res="16313.5" algo="Sum"/><pk mz="84.04432571" i="2773.74" sn="686.758" a="16.3912" fwhm="0.00512979" res="16383.6" algo="Sum"/><pk mz="84.08065012" i="2054.43" sn="508.622" a="12.2433" fwhm="0.00538691" res="15608.3" algo="Sum"/><pk mz="84.95958433" i="1834.07" sn="452.255" a="10.8777" fwhm="0.00516131" res="16460.9" algo="Sum"/><pk mz="85.02847350" i="698.007" sn="172.05" a="4.30428" fwhm="0.00553259" res="15368.7" algo="Sum"/><pk mz="86.09628850" i="6947.28" sn="1703.88" a="40.7233" fwhm="0.0052944" res="16261.8" algo="Sum"/><pk mz="88.07565010" i="698.465" sn="169.828" a="4.17379" fwhm="0.00519635" res="16949.5" algo="Sum"/><pk mz="90.05501868" i="1128.44" sn="272.562" a="7.14981" fwhm="0.00550724" res="16352.1" algo="Sum"/><pk mz="90.97653634" i="24058.1" sn="5783.44" a="151.207" fwhm="0.00562053" res="16186.5" algo="Sum"/><pk mz="91.05416176" i="1330.94" sn="319.959" a="8.29977" fwhm="0.00569126" res="15998.9" algo="Sum"/><pk mz="93.05721829" i="5731.05" sn="1364.35" a="35.9494" fwhm="0.00564113" res="16496.2" algo="Sum"/><pk mz="93.06955482" i="601.074" sn="143.097" a="4.1215" fwhm="0.00688732" res="13513.2" algo="Sum"/><pk mz="94.06502725" i="12308.7" sn="2910.35" a="77.3487" fwhm="0.00576304" res="16322.1" algo="Sum"/><pk mz="95.06841588" i="985.183" sn="231.72" a="6.25979" fwhm="0.00541839" res="17545.5" algo="Sum"/><pk mz="95.08573894" i="995.196" sn="234.039" a="5.95021" fwhm="0.00537991" res="17674.2" algo="Sum"/><pk mz="96.07868751" i="1043.45" sn="243.962" a="7.5582" fwhm="0.00615313" res="15614.6" algo="Sum"/><pk mz="96.92168446" i="34186.1" sn="7948.47" a="223.492" fwhm="0.0057268" res="16924.2" algo="Sum"/><pk mz="97.10123657" i="1376.92" sn="319.87" a="8.26017" fwhm="0.00529001" res="18355.6" algo="Sum"/><pk mz="98.91897381" i="15749" sn="3606.3" a="99.9245" fwhm="0.00588017" res="16822.5" algo="Sum"/><pk mz="98.99561074" i="1632.8" sn="373.589" a="11.7511" fwhm="0.0061535" res="16087.7" algo="Sum"/><pk mz="99.97981910" i="661.002" sn="149.789" a="4.49208" fwhm="0.00602637" res="16590.4" algo="Sum"/><pk mz="100.07583384" i="751.669" sn="170.336" a="4.7084" fwhm="0.00541317" res="18487.5" algo="Sum"/><pk mz="100.91695105" i="1049.12" sn="236.167" a="6.82097" fwhm="0.00590068" res="17102.6" algo="Sum"/><pk mz="101.07096333" i="1102.59" sn="248.002" a="8.26793" fwhm="0.00656396" res="15397.9" algo="Sum"/><pk mz="102.05490015" i="3737.93" sn="837.367" a="25.6386" fwhm="0.00606774" res="16819.3" algo="Sum"/><pk mz="102.09129726" i="988.465" sn="221.379" a="6.39886" fwhm="0.00591924" res="17247.4" algo="Sum"/><pk mz="103.03904400" i="1362.99" sn="303.283" a="9.31522" fwhm="0.00640628" res="16084.1" algo="Sum"/><pk mz="103.05450094" i="2008.82" sn="446.964" a="14.2623" fwhm="0.00625175" res="16484.1" algo="Sum"/><pk mz="104.05314208" i="1728.03" sn="381.088" a="13.0577" fwhm="0.00665451" res="15636.5" algo="Sum"/><pk mz="104.07058161" i="636.808" sn="140.404" a="5.10853" fwhm="0.00690786" res="15065.5" algo="Sum"/><pk mz="104.10699521" i="14235" sn="3137.41" a="95.063" fwhm="0.0061145" res="17026.2" algo="Sum"/><pk mz="104.99223287" i="9773.17" sn="2134.96" a="66.8463" fwhm="0.0060114" res="17465.5" algo="Sum"/><pk mz="105.05496251" i="626.79" sn="136.892" a="4.54944" fwhm="0.00670578" res="15666.3" algo="Sum"/><pk mz="105.11058346" i="746.923" sn="163.106" a="5.19688" fwhm="0.00621707" res="16906.8" algo="Sum"/><pk mz="106.06521452" i="868.452" sn="188.536" a="6.03926" fwhm="0.00625078" res="16968.3" algo="Sum"/><pk mz="106.08622635" i="2429.35" sn="527.407" a="16.6348" fwhm="0.0061657" res="17205.9" algo="Sum"/><pk mz="106.95052533" i="9418.96" sn="2027.08" a="64.8678" fwhm="0.00626596" res="17068.5" algo="Sum"/><pk mz="107.04917907" i="2640.36" sn="568.234" a="17.8463" fwhm="0.00606183" res="17659.5" algo="Sum"/><pk mz="108.08085050" i="7489.63" sn="1596.36" a="52.268" fwhm="0.00635182" res="17015.7" algo="Sum"/><pk mz="108.94859111" i="745.098" sn="156.631" a="5.83762" fwhm="0.00674071" res="16162.8" algo="Sum"/><pk mz="109.08376069" i="658.696" sn="138.079" a="4.57757" fwhm="0.00597956" res="18242.8" algo="Sum"/><pk mz="109.10121967" i="1040.86" sn="218.14" a="7.54251" fwhm="0.00654384" res="16672.3" algo="Sum"/><pk mz="110.00870548" i="19396.8" sn="3996.15" a="138.761" fwhm="0.00630405" res="17450.5" algo="Sum"/><pk mz="110.07127083" i="4319.42" sn="889.325" a="30.0579" fwhm="0.00605068" res="18191.5" algo="Sum"/><pk mz="111.00984627" i="3205.78" sn="651.428" a="24.8572" fwhm="0.0069683" res="15930.7" algo="Sum"/><pk mz="111.11675593" i="1907.62" sn="386.704" a="14.2306" fwhm="0.00688982" res="16127.7" algo="Sum"/><pk mz="112.00628587" i="3147.35" sn="630.903" a="22.5498" fwhm="0.00647979" res="17285.5" algo="Sum"/><pk mz="112.89559277" i="42469.7" sn="8379.28" a="300.941" fwhm="0.00634954" res="17780.1" algo="Sum"/><pk mz="113.07090443" i="709.573" sn="139.908" a="5.38868" fwhm="0.00653882" res="17292.3" algo="Sum"/><pk mz="114.06614062" i="17308" sn="3374.08" a="127.549" fwhm="0.00648607" res="17586.3" algo="Sum"/><pk mz="114.09129555" i="7263.19" sn="1415.86" a="56.8997" fwhm="0.00687627" res="16592" algo="Sum"/><pk mz="114.89307526" i="19896.4" sn="3831.03" a="147.486" fwhm="0.00668905" res="17176.3" algo="Sum"/><pk mz="115.03715907" i="1221.93" sn="234.517" a="9.74132" fwhm="0.00699273" res="16451" algo="Sum"/><pk mz="115.06962086" i="813.182" sn="155.997" a="8.22867" fwhm="0.00816359" res="14095.5" algo="Sum"/><pk mz="115.08795352" i="621.105" sn="119.104" a="5.13931" fwhm="0.0079392" res="14496.2" algo="Sum"/><pk mz="116.05297038" i="912.802" sn="173.216" a="6.51822" fwhm="0.00656688" res="17672.5" algo="Sum"/><pk mz="116.07077360" i="22836.3" sn="4333.48" a="165.947" fwhm="0.0065555" res="17705.9" algo="Sum"/><pk mz="116.89111777" i="2301.78" sn="432.906" a="16.8077" fwhm="0.00659915" res="17713.1" algo="Sum"/><pk mz="116.99261780" i="1607.66" sn="301.696" a="11.6547" fwhm="0.00631203" res="18534.9" algo="Sum"/><pk mz="117.07402790" i="1410.18" sn="264.589" a="12.3189" fwhm="0.00775842" res="15089.9" algo="Sum"/><pk mz="118.06528134" i="1065.14" sn="196.802" a="8.66079" fwhm="0.00731118" res="16148.6" algo="Sum"/><pk mz="118.08644916" i="37960.6" sn="7012.92" a="270.127" fwhm="0.00651687" res="18120.1" algo="Sum"/><pk mz="119.01712036" i="834.78" sn="152.46" a="6.88529" fwhm="0.0072523" res="16410.9" algo="Sum"/><pk mz="119.04946299" i="925.106" sn="168.93" a="7.29244" fwhm="0.00635633" res="18729.3" algo="Sum"/><pk mz="119.08938719" i="2521.65" sn="460.414" a="21.1787" fwhm="0.007293" res="16329.3" algo="Sum"/><pk mz="120.00358494" i="3232.1" sn="581.456" a="23.0112" fwhm="0.00655008" res="18320.9" algo="Sum"/><pk mz="120.06577249" i="1289.44" sn="231.739" a="9.91162" fwhm="0.00696906" res="17228.4" algo="Sum"/><pk mz="120.08103420" i="28893.1" sn="5192.68" a="211.67" fwhm="0.00671139" res="17892.1" algo="Sum"/><pk mz="120.96658918" i="1478.35" sn="262.241" a="11.263" fwhm="0.00701162" res="17252.3" algo="Sum"/><pk mz="120.99557056" i="1177.4" sn="208.755" a="11.2615" fwhm="0.0064684" res="18705.6" algo="Sum"/><pk mz="121.02919703" i="983.626" sn="174.201" a="8.21814" fwhm="0.00693326" res="17456.3" algo="Sum"/><pk mz="121.08466579" i="2334.7" sn="412.708" a="19.7284" fwhm="0.00749836" res="16148.1" algo="Sum"/><pk mz="121.10155272" i="644.362" sn="113.843" a="5.32208" fwhm="0.00761899" res="15894.7" algo="Sum"/><pk mz="122.09696932" i="665.794" sn="116.214" a="6.01508" fwhm="0.00751086" res="16256.1" algo="Sum"/><pk mz="122.92498117" i="5778.58" sn="990.7" a="44.5702" fwhm="0.00713581" res="17226.5" algo="Sum"/><pk mz="123.04403504" i="1885.59" sn="322.739" a="15.6575" fwhm="0.00728226" res="16896.4" algo="Sum"/><pk mz="123.11742536" i="800.052" sn="136.935" a="6.12473" fwhm="0.00692186" res="17786.8" algo="Sum"/><pk mz="124.08733657" i="588.179" sn="99.0854" a="4.84981" fwhm="0.00695845" res="17832.6" algo="Sum"/><pk mz="124.92311474" i="879.751" sn="145.695" a="7.15766" fwhm="0.00703283" res="17762.8" algo="Sum"/><pk mz="125.02180136" i="1031.2" sn="170.526" a="8.93958" fwhm="0.00792364" res="15778.3" algo="Sum"/><pk mz="125.13301912" i="948.11" sn="156.21" a="7.06013" fwhm="0.00677811" res="18461.3" algo="Sum"/><pk mz="125.98686912" i="766.281" sn="123.897" a="5.82581" fwhm="0.00667596" res="18871.7" algo="Sum"/><pk mz="128.01990001" i="18678.4" sn="2921.39" a="146.8" fwhm="0.00715" res="17904.9" algo="Sum"/><pk mz="128.06909800" i="3339.43" sn="521.519" a="28.3793" fwhm="0.00758055" res="16894.4" algo="Sum"/><pk mz="129.02069009" i="3158.08" sn="483.843" a="30.231" fwhm="0.00821322" res="15708.9" algo="Sum"/><pk mz="129.05474635" i="1070.85" sn="164.063" a="6.83532" fwhm="0.00664459" res="19422.5" algo="Sum"/><pk mz="129.06677711" i="3773.98" sn="578.203" a="34.2662" fwhm="0.00807168" res="15990.1" algo="Sum"/><pk mz="129.10303635" i="1051.75" sn="161.136" a="8.93729" fwhm="0.00772156" res="16719.8" algo="Sum"/><pk mz="130.01760161" i="2945.34" sn="443.59" a="25.7925" fwhm="0.0074977" res="17341" algo="Sum"/><pk mz="130.05054994" i="24972.4" sn="3761.12" a="201.087" fwhm="0.00740654" res="17558.9" algo="Sum"/><pk mz="130.08696033" i="11466.2" sn="1726.34" a="97.0665" fwhm="0.00730476" res="17808.5" algo="Sum"/><pk mz="130.15974563" i="8549.23" sn="1285.94" a="67.5247" fwhm="0.00726391" res="17918.7" algo="Sum"/><pk mz="131.05267766" i="2224.48" sn="327.11" a="24.7434" fwhm="0.00925457" res="14160.9" algo="Sum"/><pk mz="131.08928829" i="854.875" sn="125.55" a="10.1753" fwhm="0.0104282" res="12570.7" algo="Sum"/><pk mz="131.16345058" i="770.606" sn="112.877" a="6.43742" fwhm="0.00781227" res="16789.4" algo="Sum"/><pk mz="132.06661872" i="1643.23" sn="234.287" a="12.2638" fwhm="0.00772657" res="17092.5" algo="Sum"/><pk mz="132.07792162" i="3633.69" sn="517.947" a="35.8299" fwhm="0.00898478" res="14700.2" algo="Sum"/><pk mz="132.10266002" i="9084.37" sn="1293.99" a="78.811" fwhm="0.00784264" res="16844.2" algo="Sum"/><pk mz="132.98802817" i="1849.43" sn="258.3" a="15.633" fwhm="0.00701854" res="18948.1" algo="Sum"/><pk mz="133.03275844" i="1920.1" sn="267.965" a="16.6315" fwhm="0.00785439" res="16937.4" algo="Sum"/><pk mz="133.06384419" i="593.912" sn="82.8138" a="7.03353" fwhm="0.011205" res="11875.4" algo="Sum"/><pk mz="133.10200206" i="1092.57" sn="152.26" a="15.585" fwhm="0.0134971" res="9861.49" algo="Sum"/><pk mz="134.01962651" i="2421.54" sn="331.593" a="21.337" fwhm="0.00742793" res="18042.7" algo="Sum"/><pk mz="135.00370428" i="25235.9" sn="3395.94" a="231.955" fwhm="0.00802043" res="16832.5" algo="Sum"/><pk mz="135.11789692" i="1267.07" sn="170.498" a="10.8039" fwhm="0.00754557" res="17906.9" algo="Sum"/><pk mz="135.97829232" i="767.826" sn="102.23" a="6.88307" fwhm="0.00816054" res="16662.9" algo="Sum"/><pk mz="136.00664306" i="1058.21" sn="140.892" a="9.35748" fwhm="0.00853176" res="15941.2" algo="Sum"/><pk mz="136.02247671" i="3459.93" sn="460.661" a="31.9381" fwhm="0.0082245" res="16538.7" algo="Sum"/><pk mz="136.04894133" i="9027.15" sn="1201.82" a="76.0485" fwhm="0.00777735" res="17493" algo="Sum"/><pk mz="136.07561503" i="9246.56" sn="1230.92" a="85.6954" fwhm="0.00841622" res="16168.3" algo="Sum"/><pk mz="136.11332171" i="690.727" sn="91.9464" a="7.56278" fwhm="0.00891413" res="15269.4" algo="Sum"/><pk mz="137.06033328" i="3507.85" sn="460.181" a="30.8172" fwhm="0.00751489" res="18238.5" algo="Sum"/><pk mz="137.07901161" i="832.645" sn="109.174" a="8.42592" fwhm="0.011738" res="11678.3" algo="Sum"/><pk mz="137.13348512" i="642.015" sn="84.0596" a="5.98729" fwhm="0.00824952" res="16623.2" algo="Sum"/><pk mz="138.05388134" i="1456.17" sn="187.698" a="16.2064" fwhm="0.00848116" res="16277.7" algo="Sum"/><pk mz="138.90751662" i="4166.07" sn="530.057" a="36.7463" fwhm="0.00792948" res="17517.9" algo="Sum"/><pk mz="139.04162037" i="592.032" sn="75.1362" a="5.47028" fwhm="0.0116793" res="11904.9" algo="Sum"/><pk mz="139.04969602" i="590.857" sn="74.9871" a="5.75644" fwhm="0.00882898" res="15749.2" algo="Sum"/><pk mz="139.91600450" i="587.425" sn="73.6349" a="5.05718" fwhm="0.00799409" res="17502.4" algo="Sum"/><pk mz="140.06919078" i="16793.1" sn="2096.48" a="141.089" fwhm="0.00769137" res="18211.2" algo="Sum"/><pk mz="140.90449039" i="2761.95" sn="339.304" a="24.6654" fwhm="0.00831416" res="16947.5" algo="Sum"/><pk mz="141.07089749" i="1123.31" sn="137.972" a="13.9273" fwhm="0.0114719" res="12297" algo="Sum"/><pk mz="142.04871992" i="623.331" sn="75.6504" a="7.37715" fwhm="0.00866172" res="16399.6" algo="Sum"/><pk mz="142.94878411" i="838.112" sn="99.9621" a="8.2332" fwhm="0.00806699" res="17720.2" algo="Sum"/><pk mz="143.01754424" i="1324.17" sn="157.675" a="13.0354" fwhm="0.00827428" res="17284.6" algo="Sum"/><pk mz="143.03241292" i="636.757" sn="75.7836" a="6.0188" fwhm="0.00974272" res="14680.9" algo="Sum"/><pk mz="143.08246715" i="2173.13" sn="258.397" a="19.9442" fwhm="0.00849442" res="16844.3" algo="Sum"/><pk mz="144.00372430" i="915.826" sn="106.355" a="10.8102" fwhm="0.0101862" res="14137.2" algo="Sum"/><pk mz="144.06522747" i="627.538" sn="72.7191" a="5.04516" fwhm="0.00843942" res="17070.5" algo="Sum"/><pk mz="144.08201249" i="1212.34" sn="140.437" a="12.0036" fwhm="0.00924768" res="15580.3" algo="Sum"/><pk mz="144.10293934" i="24055.2" sn="2785.83" a="213.553" fwhm="0.00812184" res="17742.6" algo="Sum"/><pk mz="144.17572609" i="886.702" sn="102.463" a="7.06407" fwhm="0.00695811" res="20720.5" algo="Sum"/><pk mz="145.04995294" i="1654.35" sn="187.279" a="15.1298" fwhm="0.00813659" res="17826.9" algo="Sum"/><pk mz="145.10550286" i="2134.01" sn="241.037" a="24.7497" fwhm="0.00986022" res="14716.3" algo="Sum"/><pk mz="146.03077711" i="3940.54" sn="437.248" a="36.1151" fwhm="0.00821576" res="17774.5" algo="Sum"/><pk mz="146.06109813" i="3339.09" sn="370.51" a="29.6017" fwhm="0.00788916" res="18514.1" algo="Sum"/><pk mz="146.08217655" i="578.659" sn="64.2056" a="5.75872" fwhm="0.00974375" res="14992.4" algo="Sum"/><pk mz="146.11845680" i="1270.24" sn="140.931" a="13.3388" fwhm="0.00873646" res="16725.1" algo="Sum"/><pk mz="147.02997584" i="881.662" sn="96.087" a="11.8265" fwhm="0.0134533" res="10928.9" algo="Sum"/><pk mz="147.04479219" i="908.694" sn="99.033" a="8.79415" fwhm="0.00883915" res="16635.6" algo="Sum"/><pk mz="147.07758576" i="7014.43" sn="764.46" a="67.5117" fwhm="0.00850469" res="17293.7" algo="Sum"/><pk mz="147.11435391" i="4262.31" sn="464.523" a="44.5928" fwhm="0.00930047" res="15817.9" algo="Sum"/><pk mz="148.02818897" i="855.104" sn="92.0133" a="11.2161" fwhm="0.0117808" res="12565.3" algo="Sum"/><pk mz="148.06173375" i="1230.22" sn="132.331" a="11.4301" fwhm="0.00834182" res="17749.3" algo="Sum"/><pk mz="148.93644727" i="2472.66" sn="261.169" a="22.712" fwhm="0.00876229" res="16997.4" algo="Sum"/><pk mz="149.02420051" i="20640.6" sn="2178.2" a="193.774" fwhm="0.00849736" res="17537.7" algo="Sum"/><pk mz="149.06112334" i="1939.58" sn="204.523" a="21.2795" fwhm="0.0090563" res="16459.4" algo="Sum"/><pk mz="149.13383308" i="982.606" sn="103.397" a="8.90633" fwhm="0.00822971" res="18121.4" algo="Sum"/><pk mz="149.99379129" i="928.255" sn="96.4164" a="8.35248" fwhm="0.0085882" res="17465.1" algo="Sum"/><pk mz="150.01490143" i="3335.2" sn="346.4" a="29.7396" fwhm="0.00822309" res="18243.1" algo="Sum"/><pk mz="150.02701301" i="1799.48" sn="186.887" a="17.059" fwhm="0.00950262" res="15788" algo="Sum"/><pk mz="150.05955504" i="1665.83" sn="172.986" a="16.2674" fwhm="0.00867365" res="17300.6" algo="Sum"/><pk mz="150.93346739" i="856.784" sn="88.403" a="7.82489" fwhm="0.0082196" res="18362.6" algo="Sum"/><pk mz="150.97786548" i="7543.64" sn="778.204" a="69.7584" fwhm="0.0084311" res="17907.3" algo="Sum"/><pk mz="151.04882666" i="2983.25" sn="307.736" a="32.6335" fwhm="0.00825854" res="18290" algo="Sum"/><pk mz="152.02352196" i="8338.77" sn="855.623" a="101.584" fwhm="0.00968178" res="15702" algo="Sum"/><pk mz="152.97592813" i="576.296" sn="58.7061" a="6.35944" fwhm="0.00954306" res="16030.1" algo="Sum"/><pk mz="153.02579410" i="700.277" sn="71.3309" a="10.1722" fwhm="0.0117827" res="12987.3" algo="Sum"/><pk mz="154.02352827" i="737.199" sn="74.665" a="10.982" fwhm="0.0135669" res="11352.9" algo="Sum"/><pk mz="154.08517112" i="835.067" sn="84.569" a="8.95825" fwhm="0.00875542" res="17598.8" algo="Sum"/><pk mz="154.88162787" i="1539.22" sn="154.388" a="13.8964" fwhm="0.00823805" res="18800.8" algo="Sum"/><pk mz="154.97401321" i="790.121" sn="79.2232" a="9.2471" fwhm="0.0114226" res="13567.3" algo="Sum"/><pk mz="155.08006982" i="880.416" sn="88.2698" a="9.20018" fwhm="0.0114381" res="13558.2" algo="Sum"/><pk mz="156.04320919" i="5187.35" sn="508.063" a="51.3767" fwhm="0.00900503" res="17328.4" algo="Sum"/><pk mz="156.07795193" i="3779.92" sn="369.672" a="39.6567" fwhm="0.00931225" res="16760.5" algo="Sum"/><pk mz="156.87873687" i="1093.66" sn="105.035" a="10.376" fwhm="0.00862352" res="18192" algo="Sum"/><pk mz="157.04793827" i="604.623" sn="57.8358" a="7.4454" fwhm="0.00837232" res="18758" algo="Sum"/><pk mz="157.08422053" i="5529.98" sn="528.41" a="58.0078" fwhm="0.00873894" res="17975.2" algo="Sum"/><pk mz="158.04084886" i="706.951" sn="65.9862" a="7.86531" fwhm="0.00943372" res="16752.8" algo="Sum"/><pk mz="158.09331556" i="942.709" sn="87.9917" a="14.4991" fwhm="0.0140389" res="11261.1" algo="Sum"/><pk mz="158.96509072" i="27301.9" sn="2508.39" a="248.747" fwhm="0.00833676" res="19068" algo="Sum"/><pk mz="159.00896079" i="1321.55" sn="121.301" a="19.9628" fwhm="0.0125949" res="12624.9" algo="Sum"/><pk mz="159.04283950" i="5828.41" sn="534.684" a="59.5797" fwhm="0.00866043" res="18364.3" algo="Sum"/><pk mz="159.07758517" i="3648.37" sn="334.666" a="40.1848" fwhm="0.00880544" res="18065.8" algo="Sum"/><pk mz="159.09216559" i="933.796" sn="85.6574" a="8.59806" fwhm="0.00797206" res="19956.2" algo="Sum"/><pk mz="159.96897631" i="691.6" sn="62.7118" a="7.16586" fwhm="0.00851982" res="18776.1" algo="Sum"/><pk mz="160.03640185" i="1352.89" sn="122.673" a="17.0536" fwhm="0.013658" res="11717.4" algo="Sum"/><pk mz="160.06150147" i="14821" sn="1343.89" a="146.398" fwhm="0.00852257" res="18780.9" algo="Sum"/><pk mz="160.13431916" i="1219.58" sn="110.583" a="11.9585" fwhm="0.00914686" res="17507" algo="Sum"/><pk mz="161.02065875" i="936.342" sn="83.7305" a="15.1088" fwhm="0.0120657" res="13345.3" algo="Sum"/><pk mz="161.06459926" i="1027.88" sn="91.9195" a="12.3162" fwhm="0.0101406" res="15883.1" algo="Sum"/><pk mz="161.09713183" i="960.172" sn="85.8623" a="12.0782" fwhm="0.00962369" res="16739.6" algo="Sum"/><pk mz="161.13142167" i="1685.91" sn="150.76" a="20.0575" fwhm="0.0109834" res="14670.5" algo="Sum"/><pk mz="162.05152362" i="3221.46" sn="282.877" a="34.7098" fwhm="0.00916522" res="17681.1" algo="Sum"/><pk mz="162.11362887" i="37610.9" sn="3295.4" a="367.868" fwhm="0.00881071" res="18399.6" algo="Sum"/><pk mz="163.03579966" i="626.013" sn="53.8133" a="7.27025" fwhm="0.00910477" res="17906.6" algo="Sum"/><pk mz="163.07633448" i="860.49" sn="73.9166" a="11.4943" fwhm="0.00965521" res="16890" algo="Sum"/><pk mz="163.11789705" i="3259.02" sn="279.842" a="47.0296" fwhm="0.0133462" res="12222" algo="Sum"/><pk mz="163.14897559" i="595.833" sn="51.1361" a="6.19427" fwhm="0.00914026" res="17849.5" algo="Sum"/><pk mz="164.03066448" i="3825.84" sn="325.537" a="40.9606" fwhm="0.00954069" res="17192.7" algo="Sum"/><pk mz="164.91035381" i="747.131" sn="63.2454" a="7.32055" fwhm="0.00923753" res="17852.2" algo="Sum"/><pk mz="164.93122995" i="3145.57" sn="266.276" a="32.1197" fwhm="0.00954505" res="17279.2" algo="Sum"/><pk mz="165.01442185" i="10750.9" sn="910.033" a="110.674" fwhm="0.00942395" res="17510.1" algo="Sum"/><pk mz="165.05802468" i="5306.31" sn="449.166" a="90.2226" fwhm="0.0169011" res="9766.09" algo="Sum"/><pk mz="165.98949732" i="1862.27" sn="157.005" a="19.0637" fwhm="0.00935443" res="17744.5" algo="Sum"/><pk mz="166.02719474" i="5192.47" sn="437.78" a="54.5326" fwhm="0.00898819" res="18471.7" algo="Sum"/><pk mz="166.05946523" i="690.682" sn="58.2318" a="8.83171" fwhm="0.0151153" res="10986.2" algo="Sum"/><pk mz="166.08623316" i="18089.3" sn="1525.12" a="184.873" fwhm="0.00923926" res="17976.1" algo="Sum"/><pk mz="166.52904237" i="639.521" sn="53.8216" a="5.76853" fwhm="0.00843885" res="19733.6" algo="Sum"/><pk mz="166.95193421" i="1428.52" sn="119.751" a="14.1951" fwhm="0.00866855" res="19259.5" algo="Sum"/><pk mz="167.03398986" i="839.462" sn="70.3715" a="14.6735" fwhm="0.0125764" res="13281.5" algo="Sum"/><pk mz="167.08866942" i="2238.95" sn="187.689" a="27.2075" fwhm="0.0106508" res="15688" algo="Sum"/><pk mz="169.03730191" i="955.157" sn="78.3207" a="9.74267" fwhm="0.0103618" res="16313.4" algo="Sum"/><pk mz="169.05932447" i="5302.48" sn="434.469" a="57.3058" fwhm="0.00930198" res="18174.5" algo="Sum"/><pk mz="169.09533946" i="1767.1" sn="144.699" a="19.9402" fwhm="0.0110011" res="15370.7" algo="Sum"/><pk mz="169.98699659" i="1781.46" sn="142.883" a="16.817" fwhm="0.00860757" res="19748.6" algo="Sum"/><pk mz="170.05983816" i="1045.99" sn="83.7213" a="14.4232" fwhm="0.0125568" res="13543.3" algo="Sum"/><pk mz="170.09411552" i="3280.47" sn="262.453" a="40.0375" fwhm="0.0104469" res="16281.8" algo="Sum"/><pk mz="170.85539675" i="892.402" sn="70.5331" a="8.87012" fwhm="0.00947751" res="18027.4" algo="Sum"/><pk mz="171.10011364" i="3725.31" sn="293.028" a="41.4516" fwhm="0.00959888" res="17825" algo="Sum"/><pk mz="172.09702335" i="714.887" sn="55.5604" a="10.5861" fwhm="0.0148173" res="11614.6" algo="Sum"/><pk mz="172.85268667" i="620.945" sn="47.8623" a="6.51763" fwhm="0.00964129" res="17928.4" algo="Sum"/><pk mz="172.98071318" i="2573.71" sn="198.079" a="27.3562" fwhm="0.00970362" res="17826.4" algo="Sum"/><pk mz="173.03130095" i="625.988" sn="48.1699" a="6.41525" fwhm="0.00943616" res="18337" algo="Sum"/><pk mz="173.04307125" i="847.156" sn="65.1888" a="10.06" fwhm="0.0112711" res="15352.8" algo="Sum"/><pk mz="173.07965436" i="6433.97" sn="495.095" a="72.5812" fwhm="0.0100118" res="17287.6" algo="Sum"/><pk mz="174.93888625" i="5615.99" sn="423.289" a="56.1991" fwhm="0.00919117" res="19033.4" algo="Sum"/><pk mz="175.03305683" i="15149.5" sn="1141.78" a="159.988" fwhm="0.00937055" res="18679.1" algo="Sum"/><pk mz="175.05803437" i="815.239" sn="61.4309" a="9.36175" fwhm="0.0107098" res="16345.6" algo="Sum"/><pk mz="175.11981910" i="10680.2" sn="803.154" a="115.944" fwhm="0.00966857" res="18112.3" algo="Sum"/><pk mz="175.14811356" i="928.164" sn="69.6981" a="12.066" fwhm="0.0119031" res="14714.5" algo="Sum"/><pk mz="175.53394999" i="1511" sn="111.864" a="14.3894" fwhm="0.00898794" res="19529.9" algo="Sum"/><pk mz="176.03447243" i="786.829" sn="57.6471" a="12.0851" fwhm="0.0153549" res="11464.4" algo="Sum"/><pk mz="176.06689752" i="4856.29" sn="355.323" a="52.4972" fwhm="0.00975099" res="18056.3" algo="Sum"/><pk mz="176.10444812" i="822.156" sn="60.0616" a="10.0093" fwhm="0.0107346" res="16405.3" algo="Sum"/><pk mz="176.12313174" i="844.637" sn="61.6484" a="11.0824" fwhm="0.0130557" res="13490.1" algo="Sum"/><pk mz="177.02593248" i="2437" sn="173.466" a="28.7052" fwhm="0.00999865" res="17705" algo="Sum"/><pk mz="177.06209795" i="1917.2" sn="136.354" a="26.1468" fwhm="0.0110828" res="15976.4" algo="Sum"/><pk mz="177.08995999" i="622.434" sn="44.235" a="7.86799" fwhm="0.0106806" res="16580.5" algo="Sum"/><pk mz="178.02544696" i="996.894" sn="69.6025" a="11.9414" fwhm="0.0107301" res="16591.2" algo="Sum"/><pk mz="178.05960212" i="1255.12" sn="87.632" a="16.276" fwhm="0.0111674" res="15944.6" algo="Sum"/><pk mz="180.00462135" i="1891.95" sn="128.533" a="20.3045" fwhm="0.00914893" res="19674.9" algo="Sum"/><pk mz="180.90493875" i="1124.91" sn="74.8908" a="13.815" fwhm="0.0108368" res="16693.6" algo="Sum"/><pk mz="180.98830554" i="1469.22" sn="97.7892" a="16.6538" fwhm="0.00977661" res="18512.4" algo="Sum"/><pk mz="181.03831461" i="8023.55" sn="534.035" a="90.6147" fwhm="0.00977107" res="18528" algo="Sum"/><pk mz="181.08560012" i="2108.21" sn="140.319" a="28.9513" fwhm="0.0114854" res="15766.6" algo="Sum"/><pk mz="182.04330927" i="672.899" sn="44.1137" a="9.02446" fwhm="0.01258" res="14470.8" algo="Sum"/><pk mz="182.05855681" i="2016.08" sn="132.129" a="21.152" fwhm="0.0100352" res="18141.9" algo="Sum"/><pk mz="182.08207184" i="2960.51" sn="193.777" a="35.4182" fwhm="0.0105429" res="17270.7" algo="Sum"/><pk mz="183.03676330" i="598.758" sn="38.1465" a="7.82752" fwhm="0.0108794" res="16824.1" algo="Sum"/><pk mz="184.07429000" i="1761.75" sn="108.793" a="20.2877" fwhm="0.0104082" res="17685.4" algo="Sum"/><pk mz="184.09517929" i="2338.17" sn="144.265" a="27.6285" fwhm="0.0102268" res="18001.3" algo="Sum"/><pk mz="185.03352798" i="2232.47" sn="134.61" a="31.4383" fwhm="0.0113353" res="16323.6" algo="Sum"/><pk mz="185.11572232" i="47533.8" sn="2864.56" a="511.711" fwhm="0.00976797" res="18951.3" algo="Sum"/><pk mz="185.96056042" i="631.293" sn="37.6208" a="6.65062" fwhm="0.00972848" res="19115.1" algo="Sum"/><pk mz="186.11900890" i="4287.25" sn="255.417" a="53.4292" fwhm="0.0108896" res="17091.5" algo="Sum"/><pk mz="187.05857878" i="4150.55" sn="243.005" a="56.4544" fwhm="0.0108331" res="17267.4" algo="Sum"/><pk mz="187.09519886" i="574.508" sn="33.6361" a="7.10374" fwhm="0.0153875" res="12158.9" algo="Sum"/><pk mz="187.11240274" i="608.408" sn="35.6209" a="7.86701" fwhm="0.019337" res="9676.41" algo="Sum"/><pk mz="188.07129592" i="19112.9" sn="1101.12" a="225.163" fwhm="0.0105571" res="17814.7" algo="Sum"/><pk mz="189.02194224" i="1947.44" sn="110.079" a="29.9647" fwhm="0.0143124" res="13206.9" algo="Sum"/><pk mz="189.07488016" i="4639.47" sn="262.095" a="52.1986" fwhm="0.012568" res="15044.2" algo="Sum"/><pk mz="189.08670367" i="3359.03" sn="189.75" a="36.8469" fwhm="0.0105144" res="17983.7" algo="Sum"/><pk mz="189.16270712" i="606.06" sn="34.1037" a="8.29526" fwhm="0.0130316" res="14515.7" algo="Sum"/><pk mz="190.91285596" i="1061.75" sn="56.5407" a="12.8285" fwhm="0.0108003" res="17676.6" algo="Sum"/><pk mz="191.00982312" i="914.525" sn="48.4805" a="13.0662" fwhm="0.0186042" res="10267" algo="Sum"/><pk mz="191.04107991" i="22918.3" sn="1213.67" a="270.249" fwhm="0.0106697" res="17905" algo="Sum"/><pk mz="191.07701255" i="4874.17" sn="257.706" a="68.8975" fwhm="0.0121334" res="15748.1" algo="Sum"/><pk mz="191.10474039" i="608.708" sn="32.1472" a="8.00783" fwhm="0.012046" res="15864.6" algo="Sum"/><pk mz="192.02548509" i="1035.62" sn="53.5403" a="11.435" fwhm="0.0109443" res="17545.7" algo="Sum"/><pk mz="192.04260979" i="2411.2" sn="124.656" a="31.5291" fwhm="0.0124424" res="15434.5" algo="Sum"/><pk mz="192.07405216" i="642.819" sn="33.233" a="14.4075" fwhm="0.0231255" res="8305.72" algo="Sum"/><pk mz="192.96228413" i="869.182" sn="44.1305" a="11.0331" fwhm="0.0115931" res="16644.5" algo="Sum"/><pk mz="193.00036533" i="822.846" sn="41.776" a="11.4353" fwhm="0.0119884" res="16099" algo="Sum"/><pk mz="194.02381022" i="780.483" sn="39.2046" a="9.62107" fwhm="0.0117948" res="16450" algo="Sum"/><pk mz="195.10051813" i="882.149" sn="43.4827" a="14.0877" fwhm="0.0127939" res="15249.5" algo="Sum"/><pk mz="196.86572028" i="6821.76" sn="323.75" a="80.961" fwhm="0.0104314" res="18872.5" algo="Sum"/><pk mz="197.07948238" i="1355.27" sn="63.8348" a="17.3365" fwhm="0.011214" res="17574.4" algo="Sum"/><pk mz="197.10227847" i="1340.72" sn="63.11" a="18.1106" fwhm="0.0131108" res="15033.5" algo="Sum"/><pk mz="197.11372747" i="1011.89" sn="47.611" a="13.6723" fwhm="0.0110258" res="17877.6" algo="Sum"/><pk mz="198.08533077" i="1723.14" sn="79.0565" a="23.6734" fwhm="0.0108856" res="18197.1" algo="Sum"/><pk mz="198.86275142" i="6590.48" sn="298.143" a="77.3825" fwhm="0.0108401" res="18345" algo="Sum"/><pk mz="199.09489870" i="753.208" sn="33.8258" a="12.419" fwhm="0.0132623" res="15012.1" algo="Sum"/><pk mz="199.13118018" i="2666.73" sn="119.738" a="34.2897" fwhm="0.0110902" res="17955.6" algo="Sum"/><pk mz="200.04128848" i="2009.19" sn="88.8876" a="25.1204" fwhm="0.0114201" res="17516.6" algo="Sum"/><pk mz="200.06914448" i="837.199" sn="37.0382" a="11.0921" fwhm="0.0112442" res="17793.2" algo="Sum"/><pk mz="200.85970453" i="2206.62" sn="96.1461" a="25.495" fwhm="0.0105" res="19129.5" algo="Sum"/><pk mz="201.08848341" i="2503.61" sn="108.922" a="31.7451" fwhm="0.0116643" res="17239.7" algo="Sum"/><pk mz="201.11030405" i="744.96" sn="32.4102" a="9.06137" fwhm="0.0123253" res="16316.9" algo="Sum"/><pk mz="201.18566063" i="1671.91" sn="72.7346" a="21.8089" fwhm="0.011404" res="17641.7" algo="Sum"/><pk mz="202.03413110" i="889.091" sn="38.2404" a="11.6567" fwhm="0.0116155" res="17393.5" algo="Sum"/><pk mz="202.99065007" i="911.637" sn="38.6007" a="13.4433" fwhm="0.0122651" res="16550.3" algo="Sum"/><pk mz="203.03423529" i="2781.75" sn="117.785" a="36.0068" fwhm="0.015631" res="12989.2" algo="Sum"/><pk mz="203.05357163" i="396200" sn="16776" a="3701.74" fwhm="0.00844178" res="24053.4" algo="Sum"/><pk mz="203.10177585" i="1161.22" sn="49.1684" a="19.4355" fwhm="0.0169847" res="11957.9" algo="Sum"/><pk mz="203.15018025" i="873.157" sn="36.942" a="15.4331" fwhm="0.0162805" res="12478.1" algo="Sum"/><pk mz="204.05675846" i="24253.5" sn="1005.55" a="305.05" fwhm="0.0112979" res="18061.5" algo="Sum"/><pk mz="204.12370234" i="8805.99" sn="364.293" a="106.196" fwhm="0.0110092" res="18541.1" algo="Sum"/><pk mz="205.05943176" i="5109.98" sn="206.295" a="108.62" fwhm="0.0246226" res="8328.09" algo="Sum"/><pk mz="205.09471408" i="4601.38" sn="185.523" a="98.917" fwhm="0.0162378" res="12630.7" algo="Sum"/><pk mz="205.12489203" i="1289.67" sn="51.9477" a="20.27" fwhm="0.0150391" res="13639.5" algo="Sum"/><pk mz="206.09306629" i="604.106" sn="23.8599" a="14.889" fwhm="0.0194594" res="10590.9" algo="Sum"/><pk mz="206.89442225" i="13997.5" sn="542.813" a="170.363" fwhm="0.0112069" res="18461.4" algo="Sum"/><pk mz="207.01493821" i="7835.46" sn="303.454" a="102.649" fwhm="0.0113276" res="18275.2" algo="Sum"/><pk mz="207.05162368" i="1093.87" sn="42.3637" a="17.7522" fwhm="0.0153754" res="13466.4" algo="Sum"/><pk mz="207.10953143" i="952.589" sn="36.8921" a="18.825" fwhm="0.0193781" res="10687.8" algo="Sum"/><pk mz="208.01714911" i="633.258" sn="24.2964" a="9.86028" fwhm="0.011141" res="18671.2" algo="Sum"/><pk mz="208.89131276" i="9654.91" sn="365.802" a="111.423" fwhm="0.0106689" res="19579.5" algo="Sum"/><pk mz="209.01306561" i="642.202" sn="24.3288" a="9.67754" fwhm="0.0130076" res="16068.5" algo="Sum"/><pk mz="209.11533450" i="1043.22" sn="39.5196" a="15.101" fwhm="0.0118145" res="17699.8" algo="Sum"/><pk mz="210.05088795" i="2420.62" sn="90.6647" a="29.8124" fwhm="0.0113488" res="18508.7" algo="Sum"/><pk mz="210.88876478" i="1518.65" sn="56.2988" a="18.5291" fwhm="0.0111323" res="18943.9" algo="Sum"/><pk mz="211.09438002" i="880.535" sn="32.6044" a="14.0574" fwhm="0.012736" res="16574.6" algo="Sum"/><pk mz="212.83944068" i="3008.05" sn="107.027" a="38.6028" fwhm="0.0117533" res="18108.9" algo="Sum"/><pk mz="213.00005747" i="2711.57" sn="95.7854" a="36.718" fwhm="0.0117626" res="18108.2" algo="Sum"/><pk mz="213.07525824" i="578.962" sn="20.4131" a="9.88442" fwhm="0.0141901" res="15015.8" algo="Sum"/><pk mz="213.11012403" i="1506" sn="53.0256" a="22.7884" fwhm="0.0119928" res="17769.8" algo="Sum"/><pk mz="213.14660083" i="4680.7" sn="164.585" a="61.5954" fwhm="0.0115477" res="18457.9" algo="Sum"/><pk mz="214.00661441" i="1095.9" sn="37.7908" a="15.8511" fwhm="0.0129175" res="16567.2" algo="Sum"/><pk mz="214.05728389" i="853.682" sn="29.4323" a="13.4775" fwhm="0.0130088" res="16454.8" algo="Sum"/><pk mz="214.83665601" i="3124.93" sn="106.042" a="38.497" fwhm="0.0113482" res="18931.3" algo="Sum"/><pk mz="215.01667553" i="2751.36" sn="93.2151" a="37.2938" fwhm="0.0120483" res="17846.3" algo="Sum"/><pk mz="215.12591360" i="901.048" sn="30.5218" a="12.5423" fwhm="0.0123677" res="17394.2" algo="Sum"/><pk mz="216.01566042" i="797.629" sn="26.7719" a="11.6863" fwhm="0.0137659" res="15692.1" algo="Sum"/><pk mz="216.83379517" i="1232.01" sn="40.8227" a="15.6161" fwhm="0.0118682" res="18270.2" algo="Sum"/><pk mz="216.92304933" i="41528.1" sn="1375.44" a="514.375" fwhm="0.0114198" res="18995.4" algo="Sum"/><pk mz="217.08159417" i="1739.68" sn="57.6109" a="22.1911" fwhm="0.0156155" res="13901.7" algo="Sum"/><pk mz="217.10538039" i="7075.82" sn="234.322" a="100.628" fwhm="0.0117974" res="18402.8" algo="Sum"/><pk mz="217.15787673" i="807.591" sn="26.7391" a="11.0892" fwhm="0.0123675" res="17558.8" algo="Sum"/><pk mz="217.92665503" i="1045.47" sn="34.2903" a="13.5229" fwhm="0.0111999" res="19457.9" algo="Sum"/><pk mz="218.10950614" i="743.276" sn="24.3697" a="11.1182" fwhm="0.0125648" res="17358.7" algo="Sum"/><pk mz="218.92016037" i="13698.7" sn="442.546" a="177.195" fwhm="0.0118264" res="18511.2" algo="Sum"/><pk mz="219.02726297" i="288595" sn="9286" a="3135.42" fwhm="0.00958428" res="22852.8" algo="Sum"/><pk mz="219.08317311" i="3012.26" sn="96.7146" a="54.8945" fwhm="0.0133013" res="16470.8" algo="Sum"/><pk mz="219.13649213" i="635.099" sn="20.3455" a="10.5091" fwhm="0.0146422" res="14966.1" algo="Sum"/><pk mz="219.17485775" i="680.396" sn="21.7624" a="8.79343" fwhm="0.0116071" res="18882.8" algo="Sum"/><pk mz="220.03025925" i="18464.4" sn="581.777" a="246.896" fwhm="0.0120617" res="18242.1" algo="Sum"/><pk mz="220.06728487" i="2309.65" sn="72.6839" a="38.1822" fwhm="0.0122776" res="17924.3" algo="Sum"/><pk mz="221.02568480" i="20814.7" sn="645.909" a="319.994" fwhm="0.013104" res="16867" algo="Sum"/><pk mz="221.06362381" i="3916.13" sn="121.443" a="63.8028" fwhm="0.0128112" res="17255.5" algo="Sum"/><pk mz="221.11692945" i="1225.75" sn="37.9817" a="18.8569" fwhm="0.0129177" res="17117.3" algo="Sum"/><pk mz="222.02903902" i="1563.48" sn="47.9849" a="25.5117" fwhm="0.0132556" res="16749.9" algo="Sum"/><pk mz="222.86803091" i="10009.8" sn="304.358" a="125.05" fwhm="0.0115423" res="19308.9" algo="Sum"/><pk mz="222.97226243" i="1024.34" sn="31.1372" a="14.8663" fwhm="0.0121831" res="18301.7" algo="Sum"/><pk mz="222.98800388" i="598.275" sn="18.186" a="7.847" fwhm="0.0128393" res="17367.7" algo="Sum"/><pk mz="223.09517153" i="1605.88" sn="48.8145" a="25.8718" fwhm="0.0135059" res="16518.3" algo="Sum"/><pk mz="223.13102504" i="917.739" sn="27.8969" a="13.7015" fwhm="0.0120636" res="18496.1" algo="Sum"/><pk mz="223.16773315" i="572.423" sn="17.4002" a="8.15354" fwhm="0.0123671" res="18045.2" algo="Sum"/><pk mz="224.12870878" i="632.968" sn="19.0545" a="10.2541" fwhm="0.0140611" res="15939.6" algo="Sum"/><pk mz="224.86526395" i="7001.79" sn="208.592" a="95.1068" fwhm="0.0121016" res="18581.4" algo="Sum"/><pk mz="225.03483347" i="21174.1" sn="630.509" a="278.58" fwhm="0.0119465" res="18836.8" algo="Sum"/><pk mz="225.08465432" i="661.949" sn="19.7122" a="13.0635" fwhm="0.0170381" res="13210.7" algo="Sum"/><pk mz="225.10991022" i="1312.52" sn="39.0839" a="18.1272" fwhm="0.0127882" res="17603" algo="Sum"/><pk mz="225.14472539" i="745.778" sn="22.2076" a="17.7833" fwhm="0.0249336" res="9029.77" algo="Sum"/><pk mz="226.04291305" i="3345.12" sn="98.0976" a="54.744" fwhm="0.0152454" res="14826.9" algo="Sum"/><pk mz="226.86257816" i="1509.44" sn="43.5836" a="20.8732" fwhm="0.0126807" res="17890.3" algo="Sum"/><pk mz="226.95166404" i="47868.6" sn="1378.3" a="600.284" fwhm="0.0115653" res="19623.5" algo="Sum"/><pk mz="227.07956792" i="2068.27" sn="59.2563" a="38.2476" fwhm="0.0150051" res="15133.5" algo="Sum"/><pk mz="227.12559364" i="4411.63" sn="126.167" a="61.9847" fwhm="0.0119173" res="19058.5" algo="Sum"/><pk mz="227.17586496" i="620.935" sn="17.7374" a="9.34471" fwhm="0.0141557" res="16048.3" algo="Sum"/><pk mz="227.95511074" i="1781.02" sn="49.8973" a="25.2436" fwhm="0.0125643" res="18143.1" algo="Sum"/><pk mz="228.26895182" i="585.372" sn="16.3226" a="7.79926" fwhm="0.0110987" res="20567.2" algo="Sum"/><pk mz="228.81315395" i="719.674" sn="19.8665" a="8.7088" fwhm="0.0116887" res="19575.6" algo="Sum"/><pk mz="228.95612615" i="729.975" sn="20.0491" a="10.0527" fwhm="0.0126401" res="18113.5" algo="Sum"/><pk mz="229.05067903" i="664.033" sn="18.2074" a="12.3601" fwhm="0.013649" res="16781.5" algo="Sum"/><pk mz="229.11843399" i="618.772" sn="16.9557" a="13.0264" fwhm="0.0165809" res="13818.2" algo="Sum"/><pk mz="229.15397554" i="2477.3" sn="67.8836" a="36.631" fwhm="0.014306" res="16018.1" algo="Sum"/><pk mz="229.21644365" i="1321.34" sn="36.2077" a="18.8758" fwhm="0.0129989" res="17633.6" algo="Sum"/><pk mz="230.24820918" i="1085.28" sn="29.4166" a="14.0792" fwhm="0.011464" res="20084.5" algo="Sum"/><pk mz="230.81051805" i="774.208" sn="20.8246" a="9.67497" fwhm="0.0118384" res="19496.8" algo="Sum"/><pk mz="230.93861043" i="805.137" sn="21.616" a="10.9719" fwhm="0.0118566" res="19477.7" algo="Sum"/><pk mz="231.08412516" i="988.882" sn="26.5382" a="16.1642" fwhm="0.0171948" res="13439.2" algo="Sum"/><pk mz="231.12057718" i="648.385" sn="17.4005" a="9.47982" fwhm="0.0146116" res="15817.6" algo="Sum"/><pk mz="232.89669520" i="31174.6" sn="822.036" a="408.405" fwhm="0.0117458" res="19828" algo="Sum"/><pk mz="233.00080735" i="4207.41" sn="110.927" a="60.475" fwhm="0.0126868" res="18365.6" algo="Sum"/><pk mz="233.04364472" i="598.781" sn="15.7871" a="12.2919" fwhm="0.0203403" res="11457.2" algo="Sum"/><pk mz="233.07859529" i="1448.28" sn="38.1845" a="24.1715" fwhm="0.0130377" res="17877.3" algo="Sum"/><pk mz="233.11357325" i="1294.98" sn="34.1426" a="20.1278" fwhm="0.0137416" res="16964.1" algo="Sum"/><pk mz="233.15115959" i="1876.24" sn="49.4677" a="28.2041" fwhm="0.0136666" res="17060" algo="Sum"/><pk mz="233.90039382" i="821.126" sn="21.4243" a="11.8418" fwhm="0.0120305" res="19442.3" algo="Sum"/><pk mz="234.89397596" i="12307.5" sn="316.116" a="166.601" fwhm="0.0123197" res="19066.5" algo="Sum"/><pk mz="234.98215261" i="1881.99" sn="48.3129" a="27.3498" fwhm="0.0124153" res="18926.8" algo="Sum"/><pk mz="235.05743796" i="605.233" sn="15.522" a="10.1552" fwhm="0.013678" res="17185.1" algo="Sum"/><pk mz="235.09198063" i="2062.49" sn="52.8536" a="29.5781" fwhm="0.0145029" res="16210" algo="Sum"/><pk mz="235.13150833" i="762.23" sn="19.5207" a="12.2192" fwhm="0.014033" res="16755.7" algo="Sum"/><pk mz="235.16878738" i="995.973" sn="25.4945" a="15.1639" fwhm="0.0136968" res="17169.6" algo="Sum"/><pk mz="236.04100903" i="727.963" sn="18.4506" a="12.0528" fwhm="0.0133696" res="17655" algo="Sum"/><pk mz="236.89230082" i="906.965" sn="22.7659" a="14.6836" fwhm="0.0134098" res="17665.6" algo="Sum"/><pk mz="236.99836667" i="1452.8" sn="36.4325" a="22.5101" fwhm="0.0133586" res="17741.2" algo="Sum"/><pk mz="237.11032128" i="1072.59" sn="26.8956" a="17.1852" fwhm="0.0130787" res="18129.5" algo="Sum"/><pk mz="237.14740785" i="1535.87" sn="38.5126" a="24.0651" fwhm="0.0133296" res="17791" algo="Sum"/><pk mz="238.84192300" i="3402.35" sn="84.6046" a="45.4878" fwhm="0.0124656" res="19160" algo="Sum"/><pk mz="239.06416400" i="2415.9" sn="60.0187" a="31.9127" fwhm="0.0128191" res="18649" algo="Sum"/><pk mz="239.08903040" i="13239.5" sn="328.912" a="186.451" fwhm="0.0127338" res="18775.9" algo="Sum"/><pk mz="239.12619716" i="1479.28" sn="36.7501" a="20.6461" fwhm="0.0172133" res="13891.9" algo="Sum"/><pk mz="239.13975249" i="1315.76" sn="32.6876" a="16.5059" fwhm="0.0156188" res="15311" algo="Sum"/><pk mz="239.16197886" i="2904.64" sn="72.1606" a="45.2084" fwhm="0.0140759" res="16990.9" algo="Sum"/><pk mz="240.09256186" i="1554.27" sn="38.4626" a="23.3372" fwhm="0.0137009" res="17523.8" algo="Sum"/><pk mz="240.23217886" i="667.054" sn="16.5014" a="9.91462" fwhm="0.0138028" res="17404.6" algo="Sum"/><pk mz="240.83916665" i="2740.69" sn="67.6413" a="38.0237" fwhm="0.0121747" res="19781.9" algo="Sum"/><pk mz="240.96721631" i="4997.03" sn="123.243" a="68.253" fwhm="0.0124332" res="19381" algo="Sum"/><pk mz="241.00849861" i="3109.03" sn="76.6788" a="44.8878" fwhm="0.0132318" res="18214.3" algo="Sum"/><pk mz="241.02966173" i="1491.91" sn="36.7954" a="21.9343" fwhm="0.01466" res="16441.3" algo="Sum"/><pk mz="241.10422076" i="786.264" sn="19.3918" a="19.4814" fwhm="0.0209128" res="11529" algo="Sum"/><pk mz="241.15534545" i="1624.65" sn="40.0692" a="24.3724" fwhm="0.015429" res="15630" algo="Sum"/><pk mz="241.17853818" i="641.124" sn="15.8122" a="10.4784" fwhm="0.0178803" res="13488.5" algo="Sum"/><pk mz="242.01768694" i="809.538" sn="19.8194" a="19.7017" fwhm="0.017674" res="13693.5" algo="Sum"/><pk mz="242.83670904" i="732.838" sn="17.7261" a="9.65342" fwhm="0.012169" res="19955.3" algo="Sum"/><pk mz="242.92539461" i="19711.2" sn="476.551" a="278.202" fwhm="0.0127959" res="18984.6" algo="Sum"/><pk mz="243.00961618" i="815.452" sn="19.6946" a="16.9345" fwhm="0.0169246" res="14358.4" algo="Sum"/><pk mz="243.05446112" i="574.522" sn="13.8665" a="13.9707" fwhm="0.0210917" res="11523.7" algo="Sum"/><pk mz="243.09931341" i="4309.5" sn="103.973" a="65.4846" fwhm="0.0134167" res="18119.1" algo="Sum"/><pk mz="243.92922558" i="777.457" sn="18.4889" a="13.6633" fwhm="0.0143063" res="17050.5" algo="Sum"/><pk mz="244.07942910" i="639.798" sn="15.1715" a="8.94938" fwhm="0.0130663" res="18680.1" algo="Sum"/><pk mz="244.10227554" i="822.583" sn="19.5047" a="13.6363" fwhm="0.0142579" res="17120.5" algo="Sum"/><pk mz="244.92438986" i="1560.43" sn="36.5932" a="24.097" fwhm="0.0138598" res="17671.6" algo="Sum"/><pk mz="245.04561495" i="1148.57" sn="26.8565" a="17.8792" fwhm="0.0140133" res="17486.6" algo="Sum"/><pk mz="245.07848200" i="3987.68" sn="93.1792" a="60.372" fwhm="0.0130034" res="18847.3" algo="Sum"/><pk mz="245.11129203" i="618.269" sn="14.4464" a="9.63632" fwhm="0.0191669" res="12788.3" algo="Sum"/><pk mz="245.13747874" i="734.988" sn="17.1736" a="11.1766" fwhm="0.0180193" res="13604.2" algo="Sum"/><pk mz="247.09255704" i="2601.74" sn="59.4089" a="41.0571" fwhm="0.0138471" res="17844.4" algo="Sum"/><pk mz="247.13024443" i="1343.3" sn="30.6712" a="22.4896" fwhm="0.0136314" res="18129.5" algo="Sum"/><pk mz="247.24183514" i="1280.5" sn="29.2321" a="20.2468" fwhm="0.0141126" res="17519.3" algo="Sum"/><pk mz="248.87049996" i="9666.02" sn="217.136" a="137.157" fwhm="0.0129493" res="19218.8" algo="Sum"/><pk mz="248.97511283" i="580.785" sn="13.0398" a="8.72844" fwhm="0.0142449" res="17478.2" algo="Sum"/><pk mz="248.99883002" i="1086.24" sn="24.3883" a="16.0803" fwhm="0.0132645" res="18771.8" algo="Sum"/><pk mz="249.04671523" i="1684.86" sn="37.8257" a="24.4725" fwhm="0.0161831" res="15389.3" algo="Sum"/><pk mz="249.06047013" i="2769.3" sn="62.1694" a="44.6202" fwhm="0.0173867" res="14324.8" algo="Sum"/><pk mz="249.10716026" i="1522.5" sn="34.1794" a="25.0648" fwhm="0.0196019" res="12708.3" algo="Sum"/><pk mz="249.15613376" i="5628.45" sn="126.356" a="101.963" fwhm="0.0159038" res="15666.4" algo="Sum"/><pk mz="249.18356317" i="1755.23" sn="39.404" a="25.6971" fwhm="0.0143141" res="17408.3" algo="Sum"/><pk mz="250.15894786" i="760.559" sn="16.8804" a="12.7248" fwhm="0.0231948" res="10785.1" algo="Sum"/><pk mz="250.86796932" i="4541.83" sn="100.221" a="66.0867" fwhm="0.013167" res="19052.8" algo="Sum"/><pk mz="250.91989069" i="1189.67" sn="26.2413" a="18.9024" fwhm="0.0139249" res="18019.5" algo="Sum"/><pk mz="251.12563647" i="836.308" sn="18.3757" a="16.6882" fwhm="0.0147694" res="17003" algo="Sum"/><pk mz="251.16235232" i="742.043" sn="16.2939" a="12.2801" fwhm="0.0147321" res="17048.6" algo="Sum"/><pk mz="251.19790306" i="2086.42" sn="45.7808" a="30.0346" fwhm="0.0125882" res="19955" algo="Sum"/><pk mz="252.86561482" i="568.796" sn="12.2591" a="8.37077" fwhm="0.0150539" res="16797.4" algo="Sum"/><pk mz="252.91739386" i="778.066" sn="16.756" a="11.0584" fwhm="0.0127392" res="19853.5" algo="Sum"/><pk mz="252.96935729" i="598.954" sn="12.8932" a="10.2939" fwhm="0.0148995" res="16978.3" algo="Sum"/><pk mz="253.14178170" i="1850.11" sn="39.7922" a="38.5184" fwhm="0.0161305" res="15693.4" algo="Sum"/><pk mz="254.82290585" i="5337.52" sn="112.341" a="88.0784" fwhm="0.0144897" res="17586.5" algo="Sum"/><pk mz="255.06247143" i="903.978" sn="19.0067" a="15.4742" fwhm="0.0152646" res="16709.4" algo="Sum"/><pk mz="255.09616061" i="585.311" sn="12.3066" a="9.51135" fwhm="0.0182366" res="13988.1" algo="Sum"/><pk mz="255.11954230" i="1045.9" sn="21.9908" a="18.8332" fwhm="0.020007" res="12751.5" algo="Sum"/><pk mz="255.15513883" i="4699.54" sn="98.8111" a="93.4191" fwhm="0.0161411" res="15807.8" algo="Sum"/><pk mz="255.26847661" i="747.558" sn="15.7156" a="13.2909" fwhm="0.014696" res="17369.9" algo="Sum"/><pk mz="255.97840204" i="875.007" sn="18.2187" a="12.8699" fwhm="0.0130952" res="19547.5" algo="Sum"/><pk mz="256.15533510" i="1611.24" sn="33.527" a="31.5374" fwhm="0.016543" res="15484.3" algo="Sum"/><pk mz="256.26371588" i="5336.46" sn="110.894" a="80.9394" fwhm="0.0140793" res="18201.4" algo="Sum"/><pk mz="256.29979344" i="3586.49" sn="74.436" a="55.2865" fwhm="0.0137287" res="18668.9" algo="Sum"/><pk mz="256.82012107" i="7318" sn="150.547" a="109.204" fwhm="0.0133718" res="19206.1" algo="Sum"/><pk mz="256.94111516" i="1356.32" sn="27.8866" a="21.9476" fwhm="0.0135287" res="18992.2" algo="Sum"/><pk mz="257.07523017" i="1249.54" sn="25.6863" a="21.9354" fwhm="0.0145403" res="17680.2" algo="Sum"/><pk mz="257.15123277" i="1710.45" sn="35.1608" a="35.4781" fwhm="0.016476" res="15607.7" algo="Sum"/><pk mz="257.18709235" i="832.232" sn="17.1078" a="14.7283" fwhm="0.0164507" res="15633.9" algo="Sum"/><pk mz="257.24711368" i="1037.53" sn="21.3253" a="16.4897" fwhm="0.0180879" res="14222.1" algo="Sum"/><pk mz="257.26610817" i="1024.4" sn="21.0505" a="16.6078" fwhm="0.0175582" res="14652.2" algo="Sum"/><pk mz="257.30305208" i="688.237" sn="14.1232" a="11.052" fwhm="0.0137931" res="18654.4" algo="Sum"/><pk mz="258.27847139" i="1147.8" sn="23.1603" a="19.0962" fwhm="0.0145568" res="17742.8" algo="Sum"/><pk mz="258.81750702" i="3229.06" sn="64.8238" a="51.5689" fwhm="0.0144127" res="17957.6" algo="Sum"/><pk mz="258.89926800" i="3704.11" sn="74.3605" a="54.2909" fwhm="0.0132902" res="19480.5" algo="Sum"/><pk mz="258.98055783" i="842.139" sn="16.8817" a="15.3169" fwhm="0.0144558" res="17915.4" algo="Sum"/><pk mz="259.02828502" i="896.471" sn="17.9463" a="14.6551" fwhm="0.0145782" res="17768.2" algo="Sum"/><pk mz="259.09414197" i="902.42" sn="18.0303" a="14.7366" fwhm="0.0136765" res="18944.5" algo="Sum"/><pk mz="259.13027586" i="3612.47" sn="72.1091" a="57.1163" fwhm="0.0130407" res="19870.8" algo="Sum"/><pk mz="259.16710704" i="1170.84" sn="23.353" a="21.3762" fwhm="0.0165549" res="15655" algo="Sum"/><pk mz="260.81487151" i="730.366" sn="14.2993" a="11.8649" fwhm="0.0143769" res="18141.3" algo="Sum"/><pk mz="260.89787583" i="588.259" sn="11.5015" a="9.59282" fwhm="0.014471" res="18029" algo="Sum"/><pk mz="260.94879930" i="2583.4" sn="50.4746" a="39.1512" fwhm="0.0132593" res="19680.4" algo="Sum"/><pk mz="261.01162507" i="2763.13" sn="53.9617" a="46.6028" fwhm="0.015523" res="16814.5" algo="Sum"/><pk mz="261.04463879" i="2043.84" sn="39.9022" a="38.488" fwhm="0.0164071" res="15910.5" algo="Sum"/><pk mz="261.10948557" i="23093.1" sn="450.641" a="350.249" fwhm="0.0139331" res="18740.3" algo="Sum"/><pk mz="261.18346748" i="606.287" sn="11.8296" a="10.9872" fwhm="0.0153278" res="17039.8" algo="Sum"/><pk mz="262.11288078" i="3392.64" sn="65.6408" a="53.6902" fwhm="0.0144" res="18202.3" algo="Sum"/><pk mz="262.91508761" i="629.5" sn="12.1013" a="9.91278" fwhm="0.0140945" res="18653.7" algo="Sum"/><pk mz="262.94581571" i="816.505" sn="15.6968" a="13.4412" fwhm="0.0147344" res="17845.7" algo="Sum"/><pk mz="263.00944957" i="1009.16" sn="19.4038" a="19.2089" fwhm="0.0164782" res="15961.1" algo="Sum"/><pk mz="263.08670231" i="8266.54" sn="158.921" a="140.508" fwhm="0.0150138" res="17523" algo="Sum"/><pk mz="263.12275538" i="1049.8" sn="20.1809" a="24.1446" fwhm="0.0267166" res="9848.66" algo="Sum"/><pk mz="263.16125170" i="918.425" sn="17.6553" a="15.1541" fwhm="0.0154043" res="17083.6" algo="Sum"/><pk mz="263.19787852" i="8509.58" sn="163.584" a="126.076" fwhm="0.0135456" res="19430.5" algo="Sum"/><pk mz="263.23553318" i="1703.01" sn="32.7379" a="28.8277" fwhm="0.0155035" res="16979.1" algo="Sum"/><pk mz="264.09034548" i="973.256" sn="18.6" a="17.5482" fwhm="0.0153278" res="17229.5" algo="Sum"/><pk mz="264.20110946" i="1463.17" sn="27.9557" a="23.5102" fwhm="0.0142601" res="18527.4" algo="Sum"/><pk mz="264.85106468" i="5534.36" sn="105.057" a="96.5374" fwhm="0.0155805" res="16998.9" algo="Sum"/><pk mz="265.03359285" i="934.104" sn="17.7302" a="21.9055" fwhm="0.0186941" res="14177.4" algo="Sum"/><pk mz="265.10458570" i="766.717" sn="14.5527" a="13.1163" fwhm="0.021126" res="12548.7" algo="Sum"/><pk mz="265.13709101" i="1126.99" sn="21.3909" a="29.9953" fwhm="0.0255116" res="10392.8" algo="Sum"/><pk mz="265.17748272" i="1175.92" sn="22.3208" a="21.4281" fwhm="0.0160877" res="16483.3" algo="Sum"/><pk mz="265.21321057" i="1006.52" sn="19.1053" a="18.1418" fwhm="0.0154996" res="17111" algo="Sum"/><pk mz="265.25232685" i="2304.54" sn="43.7437" a="37.2349" fwhm="0.0145588" res="18219.4" algo="Sum"/><pk mz="266.17295320" i="3012.85" sn="56.8641" a="49.5228" fwhm="0.0147235" res="18078.1" algo="Sum"/><pk mz="266.84859284" i="5163.02" sn="96.3568" a="84.3201" fwhm="0.0146103" res="18264.5" algo="Sum"/><pk mz="266.89374187" i="690.588" sn="12.8883" a="12.8834" fwhm="0.0162074" res="16467.5" algo="Sum"/><pk mz="267.05862325" i="855.736" sn="15.9464" a="15.1658" fwhm="0.013591" res="19649.6" algo="Sum"/><pk mz="267.15739587" i="1490.12" sn="27.7334" a="25.356" fwhm="0.0163735" res="16316.5" algo="Sum"/><pk mz="267.17164649" i="1141.52" sn="21.2399" a="16.897" fwhm="0.0151304" res="17657.9" algo="Sum"/><pk mz="268.15419394" i="4804.64" sn="88.2296" a="78.3067" fwhm="0.0139567" res="19213.3" algo="Sum"/><pk mz="268.84630593" i="1509.99" sn="27.4683" a="28.0647" fwhm="0.0158264" res="16987.3" algo="Sum"/><pk mz="269.07517402" i="708.617" sn="12.8214" a="12.8269" fwhm="0.0164177" res="16389.3" algo="Sum"/><pk mz="269.13640932" i="770.069" sn="13.9328" a="11.8885" fwhm="0.0181861" res="14799" algo="Sum"/><pk mz="269.15688730" i="1160.42" sn="20.9955" a="26.1617" fwhm="0.0215292" res="12502" algo="Sum"/><pk mz="269.18753424" i="713.99" sn="12.9182" a="11.7362" fwhm="0.0187377" res="14366.1" algo="Sum"/><pk mz="269.22570878" i="1068.03" sn="19.3225" a="17.848" fwhm="0.0191109" res="14087.6" algo="Sum"/><pk mz="270.79735255" i="3619.85" sn="64.5573" a="52.9525" fwhm="0.0136985" res="19768.4" algo="Sum"/><pk mz="270.97739550" i="6893.78" sn="122.84" a="109.762" fwhm="0.0140369" res="19304.7" algo="Sum"/><pk mz="271.03959010" i="1661.97" sn="29.6144" a="31.7323" fwhm="0.0153146" res="17698.1" algo="Sum"/><pk mz="271.09071031" i="650.033" sn="11.5826" a="13.5611" fwhm="0.0190349" res="14241.8" algo="Sum"/><pk mz="271.16643460" i="1860.63" sn="33.1534" a="30.6111" fwhm="0.0189347" res="14321.2" algo="Sum"/><pk mz="271.18778072" i="2846.69" sn="50.7235" a="54.9814" fwhm="0.0165836" res="16352.8" algo="Sum"/><pk mz="271.24077853" i="779.161" sn="13.8834" a="13.3546" fwhm="0.0152879" res="17742.2" algo="Sum"/><pk mz="271.96316233" i="719.855" sn="12.7564" a="17.9267" fwhm="0.0267932" res="10150.4" algo="Sum"/><pk mz="272.79436402" i="4766.55" sn="83.9449" a="74.347" fwhm="0.0139743" res="19521.1" algo="Sum"/><pk mz="272.94566263" i="926.738" sn="16.3063" a="18.3953" fwhm="0.0180016" res="15162.3" algo="Sum"/><pk mz="273.10959404" i="584.575" sn="10.2814" a="10.0812" fwhm="0.0150545" res="18141.3" algo="Sum"/><pk mz="273.14483112" i="940.221" sn="16.5364" a="19.5025" fwhm="0.0193263" res="14133.3" algo="Sum"/><pk mz="273.18086427" i="1377.8" sn="24.2303" a="27.1123" fwhm="0.0222479" res="12278.9" algo="Sum"/><pk mz="273.22013340" i="570.339" sn="10.0299" a="9.28625" fwhm="0.0150539" res="18149.5" algo="Sum"/><pk mz="274.14178765" i="864.786" sn="15.121" a="19.2273" fwhm="0.0171791" res="15957.9" algo="Sum"/><pk mz="274.79163054" i="2471.68" sn="42.8071" a="38.2815" fwhm="0.013971" res="19668.7" algo="Sum"/><pk mz="274.88064118" i="3319.22" sn="57.4856" a="54.1816" fwhm="0.0146314" res="18787.1" algo="Sum"/><pk mz="275.16131706" i="1045.38" sn="18.0807" a="19.6494" fwhm="0.021275" res="12933.6" algo="Sum"/><pk mz="276.23025631" i="713.428" sn="12.213" a="12.5674" fwhm="0.0152312" res="18135.8" algo="Sum"/><pk mz="276.78865272" i="663.602" sn="11.3119" a="10.7065" fwhm="0.014007" res="19760.7" algo="Sum"/><pk mz="276.87780252" i="2145.14" sn="36.4633" a="33.4636" fwhm="0.0138521" res="19988.2" algo="Sum"/><pk mz="276.92263733" i="1824.34" sn="30.9676" a="32.6254" fwhm="0.0149025" res="18582.3" algo="Sum"/><pk mz="276.98467838" i="955.785" sn="16.1954" a="17.1972" fwhm="0.0157963" res="17534.8" algo="Sum"/><pk mz="277.08360192" i="1354" sn="22.8956" a="23.4489" fwhm="0.0187361" res="14788.8" algo="Sum"/><pk mz="277.10359313" i="1521.54" sn="25.7165" a="29.9296" fwhm="0.0179622" res="15427" algo="Sum"/><pk mz="277.14161441" i="676.205" sn="11.4174" a="14.7877" fwhm="0.01961" res="14132.7" algo="Sum"/><pk mz="277.17780630" i="1175.36" sn="19.8332" a="20.7908" fwhm="0.0151888" res="18248.9" algo="Sum"/><pk mz="277.21406224" i="1469.31" sn="24.7743" a="24.123" fwhm="0.0143382" res="19333.9" algo="Sum"/><pk mz="277.24981866" i="782.316" sn="13.1909" a="14.955" fwhm="0.0176072" res="15746.4" algo="Sum"/><pk mz="278.00689520" i="3798.29" sn="63.5145" a="66.1469" fwhm="0.0147607" res="18834.3" algo="Sum"/><pk mz="278.24509909" i="8776.91" sn="146.823" a="138.528" fwhm="0.0146516" res="18990.8" algo="Sum"/><pk mz="278.89112630" i="763.08" sn="12.6004" a="13.0162" fwhm="0.0198259" res="14067" algo="Sum"/><pk mz="278.92035821" i="811.734" sn="13.3928" a="13.2189" fwhm="0.0148415" res="18793.3" algo="Sum"/><pk mz="279.05730568" i="1060.66" sn="17.4548" a="20.2343" fwhm="0.0170224" res="16393.5" algo="Sum"/><pk mz="279.08436442" i="778.733" sn="12.8153" a="13.6512" fwhm="0.0194478" res="14350.4" algo="Sum"/><pk mz="279.10299560" i="812.27" sn="13.3661" a="15.1446" fwhm="0.0281641" res="9909.89" algo="Sum"/><pk mz="279.15774279" i="4234.57" sn="69.6703" a="74.3988" fwhm="0.0154023" res="18124.4" algo="Sum"/><pk mz="279.19319091" i="844.86" sn="13.8999" a="16.3834" fwhm="0.0200812" res="13903.2" algo="Sum"/><pk mz="279.23000940" i="1698.53" sn="27.95" a="26.5007" fwhm="0.0188493" res="14813.8" algo="Sum"/><pk mz="279.24737084" i="1584.76" sn="26.0761" a="28.1114" fwhm="0.0188503" res="14814" algo="Sum"/><pk mz="280.16085138" i="739.336" sn="12.029" a="15.7858" fwhm="0.0186415" res="15028.9" algo="Sum"/><pk mz="280.26303965" i="1808.85" sn="29.4291" a="33.0136" fwhm="0.0152616" res="18363.9" algo="Sum"/><pk mz="280.82613455" i="3010.6" sn="48.4824" a="50.6761" fwhm="0.0142472" res="19711" algo="Sum"/><pk mz="281.15063567" i="2413.91" sn="38.8682" a="48.4086" fwhm="0.0172053" res="16340.9" algo="Sum"/><pk mz="281.17114517" i="1278.46" sn="20.5855" a="22.9255" fwhm="0.024247" res="11596.1" algo="Sum"/><pk mz="281.18718900" i="834.35" sn="13.4345" a="2.69303" fwhm="0.00374906" res="75002.1" algo="Sum"/><pk mz="281.20830384" i="2736.76" sn="44.0668" a="51.0246" fwhm="0.0160602" res="17509.7" algo="Sum"/><pk mz="281.24513367" i="860.171" sn="13.8504" a="14.7975" fwhm="0.0151542" res="18558.9" algo="Sum"/><pk mz="282.15349190" i="650.679" sn="10.3859" a="15.516" fwhm="0.0223411" res="12629.4" algo="Sum"/><pk mz="282.21614682" i="1011.25" sn="16.137" a="33.2324" fwhm="0.0296923" res="9504.7" algo="Sum"/><pk mz="282.27876292" i="23028.5" sn="367.31" a="362.525" fwhm="0.0144795" res="19495" algo="Sum"/><pk mz="282.82313093" i="3005" sn="47.536" a="49.408" fwhm="0.0144764" res="19536.9" algo="Sum"/><pk mz="283.02833540" i="845.895" sn="13.3757" a="17.3405" fwhm="0.0159625" res="17730.9" algo="Sum"/><pk mz="283.16475070" i="1501.72" sn="23.736" a="29.3825" fwhm="0.0212295" res="13338.2" algo="Sum"/><pk mz="283.20480316" i="1082.26" sn="17.0946" a="22.8196" fwhm="0.0191363" res="14799.4" algo="Sum"/><pk mz="283.28212242" i="4560.32" sn="71.8131" a="90.7447" fwhm="0.015574" res="18189.4" algo="Sum"/><pk mz="284.18495247" i="621.939" sn="9.68883" a="12.4217" fwhm="0.0214293" res="13261.5" algo="Sum"/><pk mz="284.29431877" i="4884.91" sn="75.91" a="88.4518" fwhm="0.0162484" res="17496.8" algo="Sum"/><pk mz="284.33063734" i="1131.51" sn="17.5679" a="18.1768" fwhm="0.01496" res="19006" algo="Sum"/><pk mz="284.82089857" i="1068.41" sn="16.5294" a="20.6143" fwhm="0.0162059" res="17575.2" algo="Sum"/><pk mz="284.90979470" i="2981.34" sn="46.0739" a="48.5176" fwhm="0.0146365" res="19465.7" algo="Sum"/><pk mz="285.07108711" i="1124.58" sn="17.2765" a="22.4446" fwhm="0.0171181" res="16653.2" algo="Sum"/><pk mz="285.13105482" i="1427.85" sn="21.8944" a="28.8828" fwhm="0.0222314" res="12825.6" algo="Sum"/><pk mz="285.16505663" i="2217.41" sn="33.974" a="45.094" fwhm="0.024214" res="11776.9" algo="Sum"/><pk mz="285.22057999" i="1872.2" sn="28.6749" a="35.9117" fwhm="0.0157519" res="18107.1" algo="Sum"/><pk mz="285.28089448" i="646.561" sn="9.90236" a="9.70252" fwhm="0.0178734" res="15961.2" algo="Sum"/><pk mz="285.29721253" i="1015.63" sn="15.5547" a="18.5028" fwhm="0.0218646" res="13048.4" algo="Sum"/><pk mz="285.98864397" i="779.866" sn="11.824" a="15.9823" fwhm="0.0198787" res="14386.7" algo="Sum"/><pk mz="286.77135703" i="1349.45" sn="20.2951" a="21.6887" fwhm="0.0147704" res="19415.2" algo="Sum"/><pk mz="286.90668871" i="1076.52" sn="16.1374" a="17.2238" fwhm="0.0144335" res="19877.8" algo="Sum"/><pk mz="286.95137343" i="2714.91" sn="40.6653" a="57.7224" fwhm="0.0164393" res="17455.2" algo="Sum"/><pk mz="287.01286341" i="703.05" sn="10.5264" a="15.4913" fwhm="0.019228" res="14926.8" algo="Sum"/><pk mz="287.05563545" i="1093.9" sn="16.3802" a="21.4194" fwhm="0.0185095" res="15508.6" algo="Sum"/><pk mz="287.09711293" i="812.212" sn="12.1633" a="22.9581" fwhm="0.0248612" res="11548" algo="Sum"/><pk mz="287.16089353" i="1069.07" sn="16.0081" a="21.1441" fwhm="0.0207244" res="13856.1" algo="Sum"/><pk mz="287.19793109" i="1317.31" sn="19.7257" a="24.3023" fwhm="0.0156365" res="18367.1" algo="Sum"/><pk mz="287.23656648" i="3143.63" sn="47.0715" a="54.9494" fwhm="0.0155813" res="18434.6" algo="Sum"/><pk mz="288.21586130" i="1355.92" sn="20.1214" a="26.3141" fwhm="0.0178327" res="16162.2" algo="Sum"/><pk mz="288.23902206" i="800.152" sn="11.8741" a="14.4826" fwhm="0.0198309" res="14534.9" algo="Sum"/><pk mz="288.28920213" i="1748.92" sn="25.9537" a="32.2348" fwhm="0.0157058" res="18355.6" algo="Sum"/><pk mz="288.76833133" i="1862.36" sn="27.4325" a="30.3027" fwhm="0.0148546" res="19439.7" algo="Sum"/><pk mz="288.92158086" i="1266.84" sn="18.6425" a="24.5636" fwhm="0.0163956" res="17621.9" algo="Sum"/><pk mz="289.15531300" i="719.872" sn="10.5883" a="8.35546" fwhm="0.0134118" res="21559.7" algo="Sum"/><pk mz="289.17766487" i="1248.9" sn="18.3696" a="25.8826" fwhm="0.0186787" res="15481.7" algo="Sum"/><pk mz="289.21568694" i="983.562" sn="14.4664" a="18.0761" fwhm="0.0176107" res="16422.7" algo="Sum"/><pk mz="289.25159644" i="1257.43" sn="18.4945" a="21.9426" fwhm="0.015228" res="18994.8" algo="Sum"/><pk mz="290.76542818" i="1049.56" sn="15.3244" a="16.513" fwhm="0.0148416" res="19591.3" algo="Sum"/><pk mz="290.85479827" i="1996.99" sn="29.1542" a="35.1132" fwhm="0.0153564" res="18940.3" algo="Sum"/><pk mz="290.95624124" i="649.632" sn="9.48404" a="17.6639" fwhm="0.0234415" res="12412" algo="Sum"/><pk mz="291.12078135" i="923.144" sn="13.4685" a="18.9876" fwhm="0.017573" res="16566.4" algo="Sum"/><pk mz="291.15665252" i="760.807" sn="11.1" a="15.6255" fwhm="0.0190297" res="15300.1" algo="Sum"/><pk mz="291.19447625" i="2884.84" sn="42.0892" a="53.0106" fwhm="0.0164636" res="17687.2" algo="Sum"/><pk mz="291.22966671" i="1521.26" sn="22.1949" a="26.0935" fwhm="0.0151217" res="19259" algo="Sum"/><pk mz="291.26578964" i="1380.78" sn="20.1453" a="25.352" fwhm="0.0163524" res="17811.8" algo="Sum"/><pk mz="292.19778247" i="646.091" sn="9.37162" a="13.9599" fwhm="0.0193594" res="15093.4" algo="Sum"/><pk mz="292.85211526" i="1484.43" sn="21.4224" a="24.927" fwhm="0.0157181" res="18631.5" algo="Sum"/><pk mz="292.94073631" i="578.938" sn="8.35484" a="11.6723" fwhm="0.0225035" res="13017.6" algo="Sum"/><pk mz="293.02178012" i="889.264" sn="12.8277" a="18.9271" fwhm="0.0173044" res="16933.4" algo="Sum"/><pk mz="293.09747865" i="31376.1" sn="452.029" a="508.369" fwhm="0.0149168" res="19648.8" algo="Sum"/><pk mz="293.17253818" i="1517.28" sn="21.838" a="35.5677" fwhm="0.0228792" res="12814" algo="Sum"/><pk mz="293.20789395" i="1792.25" sn="25.7903" a="33.4162" fwhm="0.0171912" res="17055.7" algo="Sum"/><pk mz="293.24525484" i="1737.7" sn="25.0064" a="31.8325" fwhm="0.0154371" res="18996.2" algo="Sum"/><pk mz="293.98014598" i="1165.46" sn="16.6455" a="21.7978" fwhm="0.0151245" res="19437.3" algo="Sum"/><pk mz="294.10086334" i="3677.46" sn="52.4663" a="64.6037" fwhm="0.0155742" res="18883.8" algo="Sum"/><pk mz="294.21573444" i="744.828" sn="10.6225" a="17.6456" fwhm="0.0207011" res="14212.6" algo="Sum"/><pk mz="294.93847374" i="3993.58" sn="56.4081" a="70.7168" fwhm="0.0157978" res="18669.6" algo="Sum"/><pk mz="295.10217357" i="1030.93" sn="14.4969" a="25.3646" fwhm="0.020388" res="14474.3" algo="Sum"/><pk mz="295.15696400" i="727.464" sn="10.228" a="11.3624" fwhm="0.0175374" res="16830.2" algo="Sum"/><pk mz="295.16663392" i="821.419" sn="11.5484" a="7.632" fwhm="0.0101628" res="29043.8" algo="Sum"/><pk mz="295.18804828" i="3144.56" sn="44.2151" a="67.0925" fwhm="0.0178773" res="16511.9" algo="Sum"/><pk mz="295.22411307" i="4304.33" sn="60.5259" a="77.1839" fwhm="0.0162505" res="18167" algo="Sum"/><pk mz="296.19378328" i="648.501" sn="9.04367" a="11.9811" fwhm="0.0203095" res="14584" algo="Sum"/><pk mz="296.21983454" i="4734.14" sn="66.024" a="92.8591" fwhm="0.0172603" res="17162" algo="Sum"/><pk mz="296.80001830" i="727.937" sn="10.0438" a="14.8734" fwhm="0.0169198" res="17541.6" algo="Sum"/><pk mz="297.12774517" i="687.462" sn="9.44842" a="17.1456" fwhm="0.0231415" res="12839.6" algo="Sum"/><pk mz="297.14682312" i="718.438" sn="9.87516" a="10.8485" fwhm="0.0203938" res="14570.4" algo="Sum"/><pk mz="297.17014094" i="1136.25" sn="15.6205" a="25.4325" fwhm="0.0264999" res="11214" algo="Sum"/><pk mz="297.22215273" i="1399.36" sn="19.2352" a="31.2452" fwhm="0.0220376" res="13487.1" algo="Sum"/><pk mz="298.34643907" i="2053.3" sn="27.9945" a="36.381" fwhm="0.0161617" res="18460.1" algo="Sum"/><pk mz="298.79718072" i="894.637" sn="12.1071" a="15.472" fwhm="0.0160873" res="18573.5" algo="Sum"/><pk mz="298.92519324" i="629.774" sn="8.51597" a="12.4073" fwhm="0.0158415" res="18869.8" algo="Sum"/><pk mz="299.10963596" i="1793.61" sn="24.2402" a="38.9151" fwhm="0.020954" res="14274.6" algo="Sum"/><pk mz="299.16107930" i="5237.45" sn="70.7829" a="102.049" fwhm="0.0172347" res="17358.1" algo="Sum"/><pk mz="299.19720211" i="3141.97" sn="42.4631" a="61.4426" fwhm="0.0178277" res="16782.7" algo="Sum"/><pk mz="300.00375030" i="817.354" sn="11.0046" a="15.803" fwhm="0.0161734" res="18549.2" algo="Sum"/><pk mz="300.16447907" i="1099.62" sn="14.7908" a="25.3724" fwhm="0.017844" res="16821.6" algo="Sum"/><pk mz="300.20107347" i="813.509" sn="10.9373" a="18.6523" fwhm="0.0213587" res="14055.2" algo="Sum"/><pk mz="300.88381153" i="1754.22" sn="23.3401" a="33.9716" fwhm="0.0160056" res="18798.7" algo="Sum"/><pk mz="300.98682266" i="1381.31" sn="18.3784" a="35.4484" fwhm="0.0196017" res="15355.1" algo="Sum"/><pk mz="301.14117819" i="299178" sn="3972.58" a="4267.33" fwhm="0.0128166" res="23496.2" algo="Sum"/><pk mz="301.21227843" i="5751.01" sn="76.1843" a="124.377" fwhm="0.0184327" res="16341.2" algo="Sum"/><pk mz="302.14408186" i="51617.7" sn="674.621" a="858.567" fwhm="0.015227" res="19842.7" algo="Sum"/><pk mz="302.21583553" i="1402.89" sn="18.3134" a="26.8206" fwhm="0.0197346" res="15314" algo="Sum"/><pk mz="302.24479239" i="11439.1" sn="149.306" a="207.623" fwhm="0.0162728" res="18573.6" algo="Sum"/><pk mz="302.88090977" i="715.424" sn="9.29415" a="13.7957" fwhm="0.0162198" res="18673.5" algo="Sum"/><pk mz="302.96954811" i="723.083" sn="9.36824" a="19.0906" fwhm="0.0215798" res="14039.5" algo="Sum"/><pk mz="303.06134726" i="572.809" sn="7.40077" a="15.8671" fwhm="0.0196685" res="15408.5" algo="Sum"/><pk mz="303.14686923" i="6895.41" sn="88.9498" a="134.695" fwhm="0.0173027" res="17520.2" algo="Sum"/><pk mz="303.19251630" i="2955.77" sn="38.1315" a="54.6566" fwhm="0.0169346" res="17903.7" algo="Sum"/><pk mz="303.22989819" i="6440.6" sn="83.0897" a="123.382" fwhm="0.0189864" res="15970.9" algo="Sum"/><pk mz="303.30472521" i="660.623" sn="8.52399" a="13.3889" fwhm="0.0176514" res="17183" algo="Sum"/><pk mz="304.15027368" i="822.385" sn="10.5015" a="22.2204" fwhm="0.0225731" res="13474" algo="Sum"/><pk mz="304.19695831" i="642.953" sn="8.21041" a="12.5683" fwhm="0.0239558" res="12698.3" algo="Sum"/><pk mz="304.23350388" i="1435.56" sn="18.3318" a="22.9561" fwhm="0.0113347" res="26840.8" algo="Sum"/><pk mz="304.26078419" i="82503.3" sn="1053.55" a="1344.07" fwhm="0.0147139" res="20678.5" algo="Sum"/><pk mz="305.06540297" i="787.752" sn="9.97875" a="20.245" fwhm="0.0185307" res="16462.7" algo="Sum"/><pk mz="305.15748671" i="2472.71" sn="31.3224" a="45.6828" fwhm="0.0226824" res="13453.5" algo="Sum"/><pk mz="305.20924999" i="1255.16" sn="15.8994" a="23.4645" fwhm="0.02055" res="14852" algo="Sum"/><pk mz="305.26346556" i="16805.9" sn="212.847" a="324.317" fwhm="0.0191556" res="15936" algo="Sum"/><pk mz="306.25279294" i="1705.51" sn="21.3795" a="22.978" fwhm="0.0125134" res="24473.9" algo="Sum"/><pk mz="306.27564842" i="9244.39" sn="115.883" a="192.896" fwhm="0.0176653" res="17337.7" algo="Sum"/><pk mz="306.82855546" i="601.603" sn="7.49059" a="10.8241" fwhm="0.0148017" res="20729.3" algo="Sum"/><pk mz="306.95784695" i="1018.15" sn="12.6704" a="22.7071" fwhm="0.0185693" res="16530.4" algo="Sum"/><pk mz="307.11340988" i="690.819" sn="8.59503" a="19.7936" fwhm="0.0245961" res="12486.2" algo="Sum"/><pk mz="307.16444375" i="740.197" sn="9.20938" a="21.6093" fwhm="0.0308012" res="9972.49" algo="Sum"/><pk mz="307.20200711" i="1723.3" sn="21.4409" a="40.6259" fwhm="0.0217501" res="14124.2" algo="Sum"/><pk mz="307.22273850" i="1461.27" sn="18.1808" a="27.7049" fwhm="0.0225741" res="13609.5" algo="Sum"/><pk mz="307.26116300" i="3128.43" sn="38.9232" a="63.4027" fwhm="0.0256701" res="11969.6" algo="Sum"/><pk mz="308.26454161" i="681.735" sn="8.42853" a="14.1481" fwhm="0.0185428" res="16624.5" algo="Sum"/><pk mz="308.87875895" i="984.252" sn="12.0803" a="19.76" fwhm="0.0179058" res="17250.3" algo="Sum"/><pk mz="308.95330904" i="1817.75" sn="22.3092" a="32.5943" fwhm="0.0152449" res="20266.1" algo="Sum"/><pk mz="309.20369816" i="19662.1" sn="241.192" a="432.955" fwhm="0.0181166" res="17067.4" algo="Sum"/><pk mz="309.27652280" i="1379.42" sn="16.9211" a="26.8895" fwhm="0.0169695" res="18225.4" algo="Sum"/><pk mz="310.20732123" i="3750.69" sn="45.6071" a="89.7623" fwhm="0.019107" res="16235.3" algo="Sum"/><pk mz="310.30997255" i="4929.08" sn="59.8814" a="89.5838" fwhm="0.0167408" res="18536.2" algo="Sum"/><pk mz="310.87520735" i="978.968" sn="11.8532" a="16.8138" fwhm="0.0152438" res="20393.6" algo="Sum"/><pk mz="310.91256001" i="2365.31" sn="28.6388" a="42.3671" fwhm="0.0160735" res="19343.2" algo="Sum"/><pk mz="311.16136017" i="879.545" sn="10.635" a="22.2759" fwhm="0.0253722" res="12263.8" algo="Sum"/><pk mz="311.19899373" i="1983.38" sn="23.9785" a="43.2166" fwhm="0.0233327" res="13337.5" algo="Sum"/><pk mz="311.21986983" i="2219.06" sn="26.827" a="41.3106" fwhm="0.0278282" res="11183.6" algo="Sum"/><pk mz="311.31410533" i="1156.31" sn="13.9785" a="22.5925" fwhm="0.0254135" res="12250" algo="Sum"/><pk mz="312.19486951" i="1216.15" sn="14.6157" a="25.3029" fwhm="0.0194919" res="16016.6" algo="Sum"/><pk mz="312.21973169" i="638.111" sn="7.66873" a="11.969" fwhm="0.0240913" res="12959.9" algo="Sum"/><pk mz="312.32531056" i="1102.21" sn="13.2428" a="23.0048" fwhm="0.0193798" res="16116" algo="Sum"/><pk mz="312.78203045" i="1330.68" sn="15.9295" a="25.2474" fwhm="0.0164149" res="19054.8" algo="Sum"/><pk mz="313.14044583" i="632.253" sn="7.50645" a="9.88385" fwhm="0.0213749" res="14649.9" algo="Sum"/><pk mz="313.17658726" i="1674.08" sn="19.8778" a="33.961" fwhm="0.0258172" res="12130.5" algo="Sum"/><pk mz="313.21327713" i="3406.79" sn="40.4521" a="72.5478" fwhm="0.0178791" res="17518.4" algo="Sum"/><pk mz="313.24864470" i="699.637" sn="8.30794" a="13.2064" fwhm="0.0224988" res="13922.9" algo="Sum"/><pk mz="314.23215948" i="3356.81" sn="39.5839" a="78.6443" fwhm="0.0182338" res="17233.5" algo="Sum"/><pk mz="314.77884415" i="1943.19" sn="22.7167" a="37.7163" fwhm="0.0171171" res="18389.7" algo="Sum"/><pk mz="315.07938809" i="46548.1" sn="542.484" a="814.83" fwhm="0.0155561" res="20254.4" algo="Sum"/><pk mz="315.12219511" i="1689.56" sn="19.6948" a="55.5109" fwhm="0.0255655" res="12326.1" algo="Sum"/><pk mz="315.15731852" i="1631.03" sn="19.015" a="28.5558" fwhm="0.0241499" res="13050" algo="Sum"/><pk mz="315.19269609" i="57923.9" sn="675.402" a="1002.23" fwhm="0.0156549" res="20133.8" algo="Sum"/><pk mz="315.22857438" i="3686.42" sn="42.9872" a="68.7118" fwhm="0.0222554" res="14164.2" algo="Sum"/><pk mz="316.08242410" i="5644.56" sn="65.1901" a="100.198" fwhm="0.016338" res="19346.5" algo="Sum"/><pk mz="316.11110664" i="3459.08" sn="39.9399" a="66.6365" fwhm="0.0186994" res="16904.9" algo="Sum"/><pk mz="316.19609780" i="11189.3" sn="129.196" a="207.672" fwhm="0.0167596" res="18866.6" algo="Sum"/><pk mz="316.24741045" i="3231.77" sn="37.3152" a="77.9519" fwhm="0.0183308" res="17252.2" algo="Sum"/><pk mz="316.32097852" i="1069.29" sn="12.3435" a="19.8348" fwhm="0.0167919" res="18837.7" algo="Sum"/><pk mz="316.77580557" i="1297.89" sn="14.8757" a="25.0898" fwhm="0.0171356" res="18486.4" algo="Sum"/><pk mz="316.98557116" i="1484.36" sn="17.0089" a="29.9981" fwhm="0.0166943" res="18987.6" algo="Sum"/><pk mz="317.08476266" i="1202.28" sn="13.7754" a="19.0306" fwhm="0.0188088" res="16858.4" algo="Sum"/><pk mz="317.11457355" i="32729.4" sn="375.006" a="642.451" fwhm="0.0161538" res="19631" algo="Sum"/><pk mz="317.17283801" i="2021.66" sn="23.1637" a="40.9692" fwhm="0.0246387" res="12873" algo="Sum"/><pk mz="317.20336897" i="2732.37" sn="31.3068" a="68.4196" fwhm="0.0260002" res="12200" algo="Sum"/><pk mz="317.24556881" i="2663.99" sn="30.5232" a="50.3472" fwhm="0.0174626" res="18167.2" algo="Sum"/><pk mz="317.28116617" i="594.625" sn="6.81039" a="11.8544" fwhm="0.0210132" res="15099.2" algo="Sum"/><pk mz="318.11796464" i="5783.62" sn="65.819" a="122.14" fwhm="0.0176239" res="18050.4" algo="Sum"/><pk mz="318.16816253" i="773.925" sn="8.80818" a="19.6053" fwhm="0.0301859" res="10540.3" algo="Sum"/><pk mz="318.21838235" i="1407.86" sn="16.0204" a="32.703" fwhm="0.0256987" res="12382.7" algo="Sum"/><pk mz="318.24263574" i="1364.53" sn="15.5237" a="27.6998" fwhm="0.0223617" res="14231.6" algo="Sum"/><pk mz="318.97042746" i="1236.36" sn="13.9608" a="38.2777" fwhm="0.0250177" res="12749.8" algo="Sum"/><pk mz="319.11453176" i="2943.06" sn="33.2107" a="65.8613" fwhm="0.0197578" res="16151.3" algo="Sum"/><pk mz="319.15159109" i="2273.88" sn="25.6385" a="60.9751" fwhm="0.0248288" res="12854.1" algo="Sum"/><pk mz="319.18837899" i="807.615" sn="9.10236" a="15.6304" fwhm="0.0281824" res="11325.8" algo="Sum"/><pk mz="319.22541778" i="3671.78" sn="41.3356" a="75.2914" fwhm="0.0180886" res="17647.9" algo="Sum"/><pk mz="319.26056702" i="1831.58" sn="20.5991" a="35.6924" fwhm="0.0190351" res="16772.2" algo="Sum"/><pk mz="319.29700375" i="2146.12" sn="24.1122" a="40.0828" fwhm="0.0169861" res="18797.6" algo="Sum"/><pk mz="320.12467652" i="752.458" sn="8.40386" a="23.1698" fwhm="0.0309032" res="10359" algo="Sum"/><pk mz="320.23424988" i="6793.26" sn="75.7603" a="134.369" fwhm="0.0174781" res="18322" algo="Sum"/><pk mz="320.96616125" i="871.732" sn="9.68392" a="20.8967" fwhm="0.0195742" res="16397.4" algo="Sum"/><pk mz="321.13072399" i="1303.18" sn="14.4261" a="34.0256" fwhm="0.0267356" res="12011.4" algo="Sum"/><pk mz="321.18046987" i="2234.93" sn="24.7439" a="57.6966" fwhm="0.028267" res="11362.4" algo="Sum"/><pk mz="321.21058940" i="2216.12" sn="24.5348" a="41.9382" fwhm="0.0234865" res="13676.4" algo="Sum"/><pk mz="321.23830586" i="4728.84" sn="52.3532" a="107.81" fwhm="0.0202493" res="15864.2" algo="Sum"/><pk mz="321.27546866" i="1940.01" sn="21.477" a="36.4791" fwhm="0.018111" res="17739.2" algo="Sum"/><pk mz="321.31446512" i="3183.55" sn="35.2437" a="59.9599" fwhm="0.0173132" res="18558.9" algo="Sum"/><pk mz="322.18435018" i="639.15" sn="7.01357" a="17.298" fwhm="0.0265679" res="12126.8" algo="Sum"/><pk mz="322.24376826" i="1371.85" sn="15.0545" a="50.5627" fwhm="0.0319207" res="10095.1" algo="Sum"/><pk mz="322.31816713" i="772.155" sn="8.47545" a="15.2053" fwhm="0.0175618" res="18353.4" algo="Sum"/><pk mz="322.81076409" i="1889.6" sn="20.6469" a="35.9014" fwhm="0.0163854" res="19701.2" algo="Sum"/><pk mz="322.93096235" i="644.962" sn="7.02604" a="13.6938" fwhm="0.0180292" res="17911.6" algo="Sum"/><pk mz="323.16155831" i="725.923" sn="7.90463" a="10.9661" fwhm="0.0212678" res="15194.9" algo="Sum"/><pk mz="323.19762399" i="5380.97" sn="58.5938" a="125.671" fwhm="0.020176" res="16018.9" algo="Sum"/><pk mz="323.22574600" i="1546.69" sn="16.842" a="35.8057" fwhm="0.0319051" res="10130.8" algo="Sum"/><pk mz="323.25479910" i="1851.11" sn="20.1548" a="37.7604" fwhm="0.0243451" res="13278" algo="Sum"/><pk mz="323.29118809" i="773.012" sn="8.41522" a="16.3241" fwhm="0.0197372" res="16379.8" algo="Sum"/><pk mz="324.20073747" i="1383.34" sn="14.9417" a="34.8689" fwhm="0.0209943" res="15442.3" algo="Sum"/><pk mz="324.80756511" i="2302.74" sn="24.6957" a="43.1593" fwhm="0.0174274" res="18637.8" algo="Sum"/><pk mz="324.85272240" i="705.423" sn="7.56436" a="13.655" fwhm="0.0180535" res="17993.9" algo="Sum"/><pk mz="324.92771579" i="731.93" sn="7.84636" a="14.5236" fwhm="0.0164842" res="19711.5" algo="Sum"/><pk mz="325.17761148" i="2518.91" sn="26.9831" a="53.7312" fwhm="0.0244644" res="13291.9" algo="Sum"/><pk mz="325.21291683" i="25218.8" sn="270.149" a="528.107" fwhm="0.0174467" res="18640.4" algo="Sum"/><pk mz="325.26940302" i="968.435" sn="10.3741" a="21.1985" fwhm="0.0231283" res="14063.7" algo="Sum"/><pk mz="326.18102029" i="661.134" sn="7.05358" a="14.0825" fwhm="0.0246221" res="13247.5" algo="Sum"/><pk mz="326.21627944" i="5599.84" sn="59.7443" a="121.189" fwhm="0.0179647" res="18158.8" algo="Sum"/><pk mz="326.80509261" i="1214.9" sn="12.9105" a="22.4404" fwhm="0.016866" res="19376.6" algo="Sum"/><pk mz="326.84914851" i="652.798" sn="6.93639" a="13.1002" fwhm="0.018358" res="17804.2" algo="Sum"/><pk mz="327.01441580" i="3040.9" sn="32.2952" a="57.9593" fwhm="0.0174496" res="18740.5" algo="Sum"/><pk mz="327.05168734" i="772.714" sn="8.20645" a="16.4464" fwhm="0.0191515" res="17077.1" algo="Sum"/><pk mz="327.19526875" i="9234.5" sn="98.0514" a="190.368" fwhm="0.0194818" res="16794.9" algo="Sum"/><pk mz="327.22892995" i="57511.1" sn="610.619" a="1062.49" fwhm="0.0165778" res="19739" algo="Sum"/><pk mz="328.19895914" i="1876.24" sn="19.7857" a="41.0196" fwhm="0.0207114" res="15846.3" algo="Sum"/><pk mz="328.23224120" i="12820.3" sn="135.084" a="263.638" fwhm="0.0177792" res="18461.6" algo="Sum"/><pk mz="328.75559828" i="940.793" sn="9.85811" a="17.7878" fwhm="0.0173251" res="18975.7" algo="Sum"/><pk mz="328.99816826" i="1000.6" sn="10.4854" a="32.7616" fwhm="0.0214941" res="15306.4" algo="Sum"/><pk mz="329.17589505" i="2830.9" sn="29.5462" a="66.9613" fwhm="0.0282668" res="11645.3" algo="Sum"/><pk mz="329.20994181" i="9491" sn="98.9536" a="201.649" fwhm="0.0198978" res="16545.1" algo="Sum"/><pk mz="329.24341787" i="14405.6" sn="150.038" a="297.916" fwhm="0.0182972" res="17994.2" algo="Sum"/><pk mz="330.18054935" i="595.812" sn="6.15251" a="13.9599" fwhm="0.0245098" res="13471.4" algo="Sum"/><pk mz="330.21307161" i="2155.88" sn="22.262" a="47.3056" fwhm="0.0207118" res="15943.3" algo="Sum"/><pk mz="330.24727652" i="3123.76" sn="32.2561" a="66.348" fwhm="0.0195558" res="16887.4" algo="Sum"/><pk mz="330.75305864" i="1476.46" sn="15.2046" a="28.8946" fwhm="0.0173196" res="19097" algo="Sum"/><pk mz="331.04709988" i="17222.8" sn="176" a="381.688" fwhm="0.0202382" res="16357.5" algo="Sum"/><pk mz="331.12929933" i="631.87" sn="6.44968" a="13.6666" fwhm="0.0318653" res="10391.5" algo="Sum"/><pk mz="331.18739954" i="49246.9" sn="502.792" a="953.798" fwhm="0.0174379" res="18992.4" algo="Sum"/><pk mz="331.21984157" i="3523.81" sn="35.9829" a="77.4308" fwhm="0.0246919" res="13414.1" algo="Sum"/><pk mz="331.25968137" i="2490.77" sn="25.4396" a="56.5243" fwhm="0.0208815" res="15863.8" algo="Sum"/><pk mz="332.05039526" i="2122.51" sn="21.5183" a="51.6235" fwhm="0.021675" res="15319.5" algo="Sum"/><pk mz="332.08548566" i="1056.96" sn="10.7156" a="21.8667" fwhm="0.0203973" res="16280.8" algo="Sum"/><pk mz="332.19074638" i="10110.4" sn="102.494" a="200.237" fwhm="0.0181714" res="18280.9" algo="Sum"/><pk mz="332.22534325" i="887.171" sn="8.99362" a="19.784" fwhm="0.0343925" res="9659.83" algo="Sum"/><pk mz="332.26198067" i="745.704" sn="7.56029" a="11.1762" fwhm="0.0215651" res="15407.4" algo="Sum"/><pk mz="332.29191270" i="16640.8" sn="168.723" a="311.607" fwhm="0.0171794" res="19342.4" algo="Sum"/><pk mz="332.75012712" i="1026.75" sn="10.3702" a="20.5602" fwhm="0.0175336" res="18977.9" algo="Sum"/><pk mz="332.83940492" i="2817.58" sn="28.3704" a="53.3708" fwhm="0.0167253" res="19900.4" algo="Sum"/><pk mz="332.95894420" i="824.412" sn="8.28904" a="20.8005" fwhm="0.0221498" res="15032.1" algo="Sum"/><pk mz="333.05148799" i="967.913" sn="9.73005" a="23.5581" fwhm="0.0221213" res="15055.7" algo="Sum"/><pk mz="333.10982448" i="818.839" sn="8.23073" a="22.9398" fwhm="0.0207976" res="16016.7" algo="Sum"/><pk mz="333.16673748" i="2119.76" sn="21.3092" a="60.3241" fwhm="0.0289475" res="11509.3" algo="Sum"/><pk mz="333.19714091" i="2181.57" sn="21.9292" a="64.5187" fwhm="0.0351369" res="9482.83" algo="Sum"/><pk mz="333.24011187" i="1379.95" sn="13.8741" a="32.0312" fwhm="0.0237054" res="14057.5" algo="Sum"/><pk mz="333.29561009" i="3914.15" sn="39.3661" a="84.5292" fwhm="0.0278795" res="11954.9" algo="Sum"/><pk mz="334.21009138" i="588.477" sn="5.87205" a="17.3806" fwhm="0.0296195" res="11283.5" algo="Sum"/><pk mz="334.27797889" i="664.104" sn="6.62669" a="13.3067" fwhm="0.0233845" res="14294.9" algo="Sum"/><pk mz="334.30825832" i="2255.48" sn="22.5061" a="50.6266" fwhm="0.0198744" res="16821" algo="Sum"/><pk mz="334.83679121" i="2658.69" sn="26.3954" a="50.1008" fwhm="0.0166909" res="20061.1" algo="Sum"/><pk mz="335.12484757" i="1274.44" sn="12.6481" a="27.1226" fwhm="0.0210181" res="15944.6" algo="Sum"/><pk mz="335.16026036" i="928.334" sn="9.21312" a="26.2536" fwhm="0.0307522" res="10898.7" algo="Sum"/><pk mz="335.19645074" i="710.282" sn="7.04909" a="14.2842" fwhm="0.0252699" res="13264.7" algo="Sum"/><pk mz="335.22060339" i="1725.55" sn="17.125" a="42.5118" fwhm="0.0236858" res="14152.8" algo="Sum"/><pk mz="335.25474177" i="1752.48" sn="17.3923" a="38.4407" fwhm="0.0210913" res="15895.4" algo="Sum"/><pk mz="335.29204169" i="2004.01" sn="19.8884" a="43.1111" fwhm="0.0204198" res="16419.9" algo="Sum"/><pk mz="336.22664959" i="622.887" sn="6.15088" a="18.0803" fwhm="0.025674" res="13096" algo="Sum"/><pk mz="336.25580501" i="672.694" sn="6.6396" a="14.6234" fwhm="0.0219633" res="15309.9" algo="Sum"/><pk mz="336.32582529" i="1254.7" sn="12.3717" a="25.8642" fwhm="0.0187903" res="17898.9" algo="Sum"/><pk mz="336.83385645" i="912.772" sn="8.95263" a="21.5265" fwhm="0.0195447" res="17234" algo="Sum"/><pk mz="337.06130896" i="30642.8" sn="300.449" a="576.158" fwhm="0.0171189" res="19689.4" algo="Sum"/><pk mz="337.17701511" i="2976.19" sn="29.1818" a="66.6688" fwhm="0.0201152" res="16762.3" algo="Sum"/><pk mz="337.21270819" i="1674.54" sn="16.4165" a="36.0841" fwhm="0.0260236" res="12958" algo="Sum"/><pk mz="337.23402206" i="1744.34" sn="17.0907" a="36.3651" fwhm="0.0249421" res="13520.7" algo="Sum"/><pk mz="337.27105845" i="2428.12" sn="23.7686" a="49.7735" fwhm="0.0192773" res="17495.8" algo="Sum"/><pk mz="337.30725378" i="5161.99" sn="50.4783" a="110.898" fwhm="0.0184209" res="18311.2" algo="Sum"/><pk mz="338.06445323" i="3789.74" sn="36.8982" a="79.366" fwhm="0.017826" res="18964.6" algo="Sum"/><pk mz="338.18011423" i="720.109" sn="6.98711" a="17.1063" fwhm="0.0242863" res="13924.7" algo="Sum"/><pk mz="338.27488756" i="800.779" sn="7.75288" a="19.066" fwhm="0.0231558" res="14608.6" algo="Sum"/><pk mz="338.31140244" i="1194.98" sn="11.5658" a="20.3807" fwhm="0.020989" res="16118.5" algo="Sum"/><pk mz="338.34146595" i="52104.9" sn="504.277" a="976.946" fwhm="0.01678" res="20163.3" algo="Sum"/><pk mz="338.78503509" i="1511.49" sn="14.611" a="31.9467" fwhm="0.0179757" res="18846.9" algo="Sum"/><pk mz="339.03283595" i="1820.45" sn="17.5638" a="48.9543" fwhm="0.0251355" res="13488.2" algo="Sum"/><pk mz="339.06581988" i="810.078" sn="7.80974" a="17.4824" fwhm="0.0261374" res="12972.4" algo="Sum"/><pk mz="339.19229791" i="6404.5" sn="61.5736" a="170.321" fwhm="0.01977" res="17156.9" algo="Sum"/><pk mz="339.22940389" i="3053.92" sn="29.3607" a="77.197" fwhm="0.0255916" res="13255.5" algo="Sum"/><pk mz="339.28682570" i="612.093" sn="5.88422" a="13.2778" fwhm="0.0256698" res="13217.3" algo="Sum"/><pk mz="339.34450307" i="12815.3" sn="123.197" a="262.943" fwhm="0.0180037" res="18848.6" algo="Sum"/><pk mz="340.19543770" i="1487.18" sn="14.1917" a="35.9474" fwhm="0.0238317" res="14274.9" algo="Sum"/><pk mz="340.23502859" i="922.328" sn="8.80364" a="15.6126" fwhm="0.0224726" res="15140" algo="Sum"/><pk mz="340.25568185" i="1245.98" sn="11.8949" a="31.5443" fwhm="0.0292587" res="11629.2" algo="Sum"/><pk mz="340.35076489" i="2164.3" sn="20.6696" a="51.58" fwhm="0.0216088" res="15750.5" algo="Sum"/><pk mz="340.78200038" i="1980.14" sn="18.8552" a="41.2867" fwhm="0.0185246" res="18396.2" algo="Sum"/><pk mz="341.20791067" i="21243.9" sn="201.122" a="420.529" fwhm="0.0186734" res="18272.4" algo="Sum"/><pk mz="341.24370331" i="3018.55" sn="28.5758" a="77.4736" fwhm="0.0251329" res="13577.6" algo="Sum"/><pk mz="342.21138370" i="4769.87" sn="44.7476" a="97.4925" fwhm="0.0191404" res="17879" algo="Sum"/><pk mz="342.24603769" i="1602.93" sn="15.0383" a="24.3165" fwhm="0.0218867" res="15637.2" algo="Sum"/><pk mz="342.25993095" i="1648.68" sn="15.4674" a="37.664" fwhm="0.0259933" res="13167.2" algo="Sum"/><pk mz="342.77961237" i="1134.33" sn="10.5863" a="23.8468" fwhm="0.0182442" res="18788.4" algo="Sum"/><pk mz="342.86832509" i="4049.66" sn="37.7855" a="82.3963" fwhm="0.0180099" res="19037.7" algo="Sum"/><pk mz="342.98825594" i="1158.59" sn="10.8068" a="25.9063" fwhm="0.0186025" res="18437.7" algo="Sum"/><pk mz="343.19218336" i="71058.8" sn="662.648" a="1496" fwhm="0.019339" res="17746.1" algo="Sum"/><pk mz="343.25785500" i="1644.71" sn="15.3375" a="31.2716" fwhm="0.0287126" res="11955" algo="Sum"/><pk mz="343.29345564" i="634.396" sn="5.91596" a="14.6981" fwhm="0.0255099" res="13457.3" algo="Sum"/><pk mz="344.19561823" i="13390.4" sn="123.996" a="300.661" fwhm="0.021056" res="16346.7" algo="Sum"/><pk mz="344.22361585" i="3254.62" sn="30.138" a="71.6184" fwhm="0.0236342" res="14564.7" algo="Sum"/><pk mz="344.27697574" i="1052.42" sn="9.74552" a="33.8476" fwhm="0.0272158" res="12649.9" algo="Sum"/><pk mz="344.86566034" i="2468.62" sn="22.7425" a="51.7586" fwhm="0.0180305" res="19126.8" algo="Sum"/><pk mz="345.12849217" i="944.22" sn="8.69153" a="25.1509" fwhm="0.0240973" res="14322.3" algo="Sum"/><pk mz="345.20155284" i="9763.37" sn="89.8717" a="340.389" fwhm="0.0334959" res="10305.8" algo="Sum"/><pk mz="345.23876873" i="7285.72" sn="67.0649" a="160.98" fwhm="0.0211348" res="16335.1" algo="Sum"/><pk mz="345.27602957" i="725.932" sn="6.68211" a="15.6855" fwhm="0.0260475" res="13255.6" algo="Sum"/><pk mz="345.99250973" i="673.551" sn="6.17706" a="19.6336" fwhm="0.0325003" res="10645.8" algo="Sum"/><pk mz="346.12540625" i="584.387" sn="5.35675" a="15.2566" fwhm="0.0213673" res="16198.8" algo="Sum"/><pk mz="346.20600778" i="2098.64" sn="19.2337" a="49.4342" fwhm="0.0275169" res="12581.6" algo="Sum"/><pk mz="346.24203559" i="1807.63" sn="16.5636" a="38.8556" fwhm="0.0205814" res="16823" algo="Sum"/><pk mz="347.16206741" i="8983.09" sn="81.8831" a="198.032" fwhm="0.0239178" res="14514.8" algo="Sum"/><pk mz="347.21957245" i="3759.31" sn="34.2124" a="86.4471" fwhm="0.0232771" res="14916.8" algo="Sum"/><pk mz="347.25383892" i="2010.18" sn="18.2751" a="43.0652" fwhm="0.0228666" res="15186.1" algo="Sum"/><pk mz="347.29175624" i="655.184" sn="5.94917" a="13.4987" fwhm="0.0209602" res="16569.1" algo="Sum"/><pk mz="347.32794306" i="1857.81" sn="16.8534" a="37.3875" fwhm="0.0180374" res="19256" algo="Sum"/><pk mz="348.16552220" i="2045.41" sn="18.4592" a="42.0938" fwhm="0.0239881" res="14514.1" algo="Sum"/><pk mz="348.22321620" i="825.386" sn="7.4463" a="18.8696" fwhm="0.0239236" res="14555.7" algo="Sum"/><pk mz="348.26518085" i="1835.9" sn="16.5564" a="41.3946" fwhm="0.0221339" res="15734.5" algo="Sum"/><pk mz="348.81372738" i="2134.11" sn="19.2085" a="42.797" fwhm="0.0180772" res="19295.8" algo="Sum"/><pk mz="348.91757252" i="726.811" sn="6.53865" a="18.9554" fwhm="0.0240069" res="14534.1" algo="Sum"/><pk mz="349.05656249" i="3043.66" sn="27.2821" a="63.8075" fwhm="0.0185844" res="18782.3" algo="Sum"/><pk mz="349.12158418" i="701.025" sn="6.2717" a="20.6575" fwhm="0.0294058" res="11872.5" algo="Sum"/><pk mz="349.18315066" i="1842.96" sn="16.4682" a="65.9673" fwhm="0.0419342" res="8326.93" algo="Sum"/><pk mz="349.23245907" i="883.485" sn="7.89454" a="22.1883" fwhm="0.0290278" res="12031" algo="Sum"/><pk mz="349.27065981" i="2410.59" sn="21.5428" a="56.1115" fwhm="0.0200029" res="17461" algo="Sum"/><pk mz="349.30587191" i="634.926" sn="5.67454" a="14.7369" fwhm="0.0248022" res="14083.7" algo="Sum"/><pk mz="350.27416220" i="772.748" sn="6.86733" a="20.9138" fwhm="0.0242364" res="14452.4" algo="Sum"/><pk mz="350.81124894" i="2169.1" sn="19.1881" a="44.0141" fwhm="0.0179856" res="19505.1" algo="Sum"/><pk mz="350.91051578" i="579.993" sn="5.11445" a="21.7066" fwhm="0.0366815" res="9566.42" algo="Sum"/><pk mz="350.98145653" i="889.424" sn="7.82895" a="22.199" fwhm="0.0217103" res="16166.6" algo="Sum"/><pk mz="351.15693822" i="1189.98" sn="10.4746" a="29.3641" fwhm="0.031131" res="11280" algo="Sum"/><pk mz="351.19373558" i="1127.18" sn="9.92356" a="26.4961" fwhm="0.033985" res="10333.8" algo="Sum"/><pk mz="351.22775354" i="2021.24" sn="17.7948" a="55.4999" fwhm="0.0357296" res="9830.17" algo="Sum"/><pk mz="351.24980498" i="1715.74" sn="15.1052" a="36.9075" fwhm="0.0269782" res="13019.7" algo="Sum"/><pk mz="351.28524016" i="1151.27" sn="10.1347" a="24.5425" fwhm="0.0237798" res="14772.4" algo="Sum"/><pk mz="351.32277150" i="708.559" sn="6.23824" a="15.6151" fwhm="0.020402" res="17220" algo="Sum"/><pk mz="352.23100466" i="570.327" sn="4.98824" a="17.0641" fwhm="0.0339439" res="10376.9" algo="Sum"/><pk mz="352.32260498" i="641.541" sn="5.60978" a="14.0825" fwhm="0.0199853" res="17629.1" algo="Sum"/><pk mz="352.80805607" i="857.731" sn="7.44673" a="19.7852" fwhm="0.0194075" res="18178.9" algo="Sum"/><pk mz="352.89697782" i="7365.12" sn="63.9394" a="152.683" fwhm="0.0183236" res="19259.1" algo="Sum"/><pk mz="353.03162217" i="12874.7" sn="111.799" a="308.065" fwhm="0.0218357" res="16167.6" algo="Sum"/><pk mz="353.17216970" i="1457.64" sn="12.6611" a="38.2919" fwhm="0.0375327" res="9409.72" algo="Sum"/><pk mz="353.20805495" i="1232.17" sn="10.7029" a="30.0058" fwhm="0.0314339" res="11236.5" algo="Sum"/><pk mz="353.24300442" i="1525.28" sn="13.2486" a="30.1932" fwhm="0.0244118" res="14470.2" algo="Sum"/><pk mz="353.26623365" i="2328.08" sn="20.2217" a="66.7794" fwhm="0.0321966" res="10972.2" algo="Sum"/><pk mz="353.30061293" i="860.014" sn="7.47007" a="21.2699" fwhm="0.0233989" res="15099" algo="Sum"/><pk mz="354.03537541" i="1576.88" sn="13.6236" a="40.2658" fwhm="0.0227354" res="15572" algo="Sum"/><pk mz="354.89439274" i="2543.8" sn="21.9288" a="54.7793" fwhm="0.0194221" res="18272.7" algo="Sum"/><pk mz="355.03386166" i="946.791" sn="8.15925" a="28.7188" fwhm="0.0274897" res="12915.2" algo="Sum"/><pk mz="355.12188015" i="570.656" sn="4.91664" a="12.8116" fwhm="0.0307131" res="11562.5" algo="Sum"/><pk mz="355.18744887" i="3546.18" sn="30.5516" a="83.6515" fwhm="0.0260632" res="13627.9" algo="Sum"/><pk mz="355.22343522" i="2615.11" sn="22.5277" a="66.7665" fwhm="0.0268825" res="13213.9" algo="Sum"/><pk mz="355.25931293" i="906.587" sn="7.80996" a="19.9228" fwhm="0.0334486" res="10621" algo="Sum"/><pk mz="356.19146251" i="849.503" sn="7.29301" a="19.4946" fwhm="0.0278538" res="12787.9" algo="Sum"/><pk mz="356.22544175" i="823.519" sn="7.06993" a="21.4897" fwhm="0.0265336" res="13425.4" algo="Sum"/><pk mz="356.28879281" i="1101.6" sn="9.45723" a="38.7703" fwhm="0.0275777" res="12919.5" algo="Sum"/><pk mz="356.75575357" i="724.193" sn="6.18815" a="16.808" fwhm="0.0178566" res="19978.9" algo="Sum"/><pk mz="357.20462966" i="13443.9" sn="114.515" a="298.801" fwhm="0.0229068" res="15593.8" algo="Sum"/><pk mz="357.23757621" i="2343.54" sn="19.9449" a="45.67" fwhm="0.0176399" res="20251.7" algo="Sum"/><pk mz="357.27313816" i="590.056" sn="5.01909" a="17.6286" fwhm="0.0361808" res="9874.66" algo="Sum"/><pk mz="358.18964282" i="1672.78" sn="14.1405" a="31.1564" fwhm="0.0180765" res="19815.2" algo="Sum"/><pk mz="358.20773119" i="2840.26" sn="24.0037" a="70.4425" fwhm="0.0247313" res="14484" algo="Sum"/><pk mz="358.24090010" i="760.185" sn="6.42179" a="18.2964" fwhm="0.0286426" res="12507.3" algo="Sum"/><pk mz="358.30749954" i="4188.72" sn="35.3891" a="95.0903" fwhm="0.0192798" res="18584.6" algo="Sum"/><pk mz="358.84249561" i="2839.52" sn="23.9291" a="59.5885" fwhm="0.0186808" res="19209.2" algo="Sum"/><pk mz="358.94653179" i="825.711" sn="6.95118" a="21.8495" fwhm="0.0256562" res="13990.7" algo="Sum"/><pk mz="358.97950740" i="9313.51" sn="78.326" a="189.612" fwhm="0.0181938" res="19730.9" algo="Sum"/><pk mz="359.04317672" i="20661.2" sn="173.467" a="428.372" fwhm="0.0186015" res="19301.9" algo="Sum"/><pk mz="359.16540544" i="10683.1" sn="89.64" a="238.789" fwhm="0.0205782" res="17453.7" algo="Sum"/><pk mz="359.21822985" i="13873.5" sn="116.399" a="373.427" fwhm="0.0204806" res="17539.5" algo="Sum"/><pk mz="359.25234658" i="1334.31" sn="11.1949" a="26.297" fwhm="0.018053" res="19899.8" algo="Sum"/><pk mz="359.31104979" i="1170.6" sn="9.82017" a="32.0634" fwhm="0.0296233" res="12129.3" algo="Sum"/><pk mz="359.98137673" i="1484.39" sn="12.3804" a="34.3275" fwhm="0.0197587" res="18218.9" algo="Sum"/><pk mz="360.04601626" i="2644.41" sn="22.0358" a="60.0309" fwhm="0.0195848" res="18384" algo="Sum"/><pk mz="360.16878033" i="2174.98" sn="18.1174" a="51.3213" fwhm="0.0205132" res="17557.9" algo="Sum"/><pk mz="360.22191716" i="3121.04" sn="26.0037" a="86.5406" fwhm="0.0213602" res="16864.1" algo="Sum"/><pk mz="360.32373210" i="168574" sn="1404.72" a="3076.8" fwhm="0.0161062" res="22371.7" algo="Sum"/><pk mz="360.83933992" i="1981.61" sn="16.4325" a="46.9718" fwhm="0.0192973" res="18699" algo="Sum"/><pk mz="360.97719895" i="5742.15" sn="47.5587" a="120.893" fwhm="0.0195779" res="18438" algo="Sum"/><pk mz="361.01016971" i="3878.72" sn="32.1212" a="96.854" fwhm="0.0240825" res="14990.6" algo="Sum"/><pk mz="361.04659243" i="711.453" sn="5.89164" a="15.3368" fwhm="0.022494" res="16050.8" algo="Sum"/><pk mz="361.17505837" i="2493.29" sn="20.6472" a="74.5622" fwhm="0.0312541" res="11556.1" algo="Sum"/><pk mz="361.19441319" i="2586.39" sn="21.4182" a="70.245" fwhm="0.0374744" res="9638.44" algo="Sum"/><pk mz="361.23498102" i="5256.17" sn="43.527" a="140.206" fwhm="0.0246287" res="14667.2" algo="Sum"/><pk mz="361.27030549" i="1739.94" sn="14.4108" a="36.6314" fwhm="0.0244958" res="14748.3" algo="Sum"/><pk mz="361.32670102" i="40856.1" sn="338.417" a="866.291" fwhm="0.0184605" res="19573" algo="Sum"/><pk mz="361.97908902" i="1065.18" sn="8.74644" a="29.3971" fwhm="0.0250543" res="14447.8" algo="Sum"/><pk mz="362.01644917" i="744.468" sn="6.11298" a="17.725" fwhm="0.0253887" res="14259" algo="Sum"/><pk mz="362.11966693" i="748.332" sn="6.14335" a="22.5458" fwhm="0.0220599" res="16415.3" algo="Sum"/><pk mz="362.19326008" i="1062.06" sn="8.71712" a="29.543" fwhm="0.038085" res="9510.13" algo="Sum"/><pk mz="362.24067244" i="9291.64" sn="76.2641" a="196.574" fwhm="0.0188578" res="19209.1" algo="Sum"/><pk mz="362.33207488" i="6067.97" sn="49.8176" a="156.506" fwhm="0.0226919" res="15967.5" algo="Sum"/><pk mz="362.92604776" i="7900.14" sn="64.434" a="161.174" fwhm="0.0183136" res="19817.3" algo="Sum"/><pk mz="362.97286213" i="1134.08" sn="9.25007" a="27.465" fwhm="0.0204994" res="17706.5" algo="Sum"/><pk mz="363.07568425" i="1252.83" sn="10.2181" a="29.072" fwhm="0.0198724" res="18270.3" algo="Sum"/><pk mz="363.15764955" i="1936.3" sn="15.7874" a="50.2203" fwhm="0.0298811" res="12153.4" algo="Sum"/><pk mz="363.18375104" i="1420.07" sn="11.5784" a="33.4098" fwhm="0.0338197" res="10738.8" algo="Sum"/><pk mz="363.21491551" i="1398.83" sn="11.4052" a="27.4792" fwhm="0.030063" res="12081.8" algo="Sum"/><pk mz="363.24658444" i="3285.63" sn="26.7891" a="89.2557" fwhm="0.0235655" res="15414.4" algo="Sum"/><pk mz="363.28438729" i="616.18" sn="5.02397" a="12.8832" fwhm="0.030296" res="11991.2" algo="Sum"/><pk mz="363.32739898" i="1309.8" sn="10.6793" a="42.0412" fwhm="0.031928" res="11379.6" algo="Sum"/><pk mz="363.92936523" i="652.178" sn="5.29738" a="16.385" fwhm="0.0182237" res="19970.1" algo="Sum"/><pk mz="364.25035965" i="764.673" sn="6.20666" a="23.0691" fwhm="0.032237" res="11299.1" algo="Sum"/><pk mz="364.78625230" i="737.395" sn="5.95008" a="17.7292" fwhm="0.0202513" res="18012.9" algo="Sum"/><pk mz="364.91917435" i="645.362" sn="5.20826" a="20.8512" fwhm="0.0307191" res="11879.2" algo="Sum"/><pk mz="365.10541266" i="2584.99" sn="20.8557" a="55.9998" fwhm="0.0204265" res="17874.1" algo="Sum"/><pk mz="365.13663357" i="2496.63" sn="20.1428" a="59.3323" fwhm="0.0261625" res="13956.5" algo="Sum"/><pk mz="365.20088851" i="852.548" sn="6.87727" a="29.2642" fwhm="0.0466286" res="7832.12" algo="Sum"/><pk mz="365.24864833" i="1345.44" sn="10.8508" a="27.3387" fwhm="0.0220805" res="16541.7" algo="Sum"/><pk mz="365.26624392" i="1716.62" sn="13.8394" a="47.6017" fwhm="0.0262633" res="13907.9" algo="Sum"/><pk mz="365.30122987" i="986.217" sn="7.94989" a="21.8103" fwhm="0.0287528" res="12704.9" algo="Sum"/><pk mz="365.33821100" i="1543.95" sn="12.4457" a="37.0262" fwhm="0.0208369" res="17533.3" algo="Sum"/><pk mz="366.14009557" i="623.846" sn="5.01336" a="13.1602" fwhm="0.025773" res="14206.3" algo="Sum"/><pk mz="366.26527548" i="572.669" sn="4.59067" a="16.7581" fwhm="0.0365618" res="10017.7" algo="Sum"/><pk mz="366.37240344" i="1204.51" sn="9.64094" a="25.8156" fwhm="0.0206297" res="17759.5" algo="Sum"/><pk mz="366.78417366" i="796.668" sn="6.36597" a="18.2769" fwhm="0.0201062" res="18242.4" algo="Sum"/><pk mz="366.91280559" i="895.45" sn="7.15458" a="20.6389" fwhm="0.0205143" res="17885.7" algo="Sum"/><pk mz="367.12157155" i="3061.96" sn="24.4624" a="72.4533" fwhm="0.0209779" res="17500.4" algo="Sum"/><pk mz="367.14860370" i="1094.82" sn="8.74208" a="22.9783" fwhm="0.02683" res="13684.2" algo="Sum"/><pk mz="367.18809220" i="908.622" sn="7.24793" a="27.7579" fwhm="0.035697" res="10286.2" algo="Sum"/><pk mz="367.22088059" i="885.576" sn="7.05759" a="23.468" fwhm="0.0354712" res="10352.6" algo="Sum"/><pk mz="367.25032870" i="894.535" sn="7.1234" a="20.5193" fwhm="0.0340083" res="10798.8" algo="Sum"/><pk mz="367.28007950" i="979.716" sn="7.79547" a="26.3981" fwhm="0.03339" res="10999.7" algo="Sum"/><pk mz="368.27877909" i="1452.59" sn="11.5119" a="47.1638" fwhm="0.0222469" res="16554.1" algo="Sum"/><pk mz="368.42473599" i="1137.64" sn="9.01266" a="23.0349" fwhm="0.0178693" res="20617.8" algo="Sum"/><pk mz="368.87112107" i="4118.17" sn="32.5774" a="89.7454" fwhm="0.0193707" res="19042.7" algo="Sum"/><pk mz="368.97463561" i="1074.37" sn="8.48418" a="21.4042" fwhm="0.0236567" res="15597.1" algo="Sum"/><pk mz="369.00306573" i="1495.34" sn="11.799" a="38.397" fwhm="0.0234607" res="15728.6" algo="Sum"/><pk mz="369.14674361" i="708.928" sn="5.57466" a="15.2601" fwhm="0.0303075" res="12180.1" algo="Sum"/><pk mz="369.16769511" i="854.61" sn="6.71896" a="17.8021" fwhm="0.0303084" res="12180.4" algo="Sum"/><pk mz="369.22586899" i="4324.27" sn="33.9987" a="120.062" fwhm="0.0254235" res="14523" algo="Sum"/><pk mz="369.27909671" i="805.542" sn="6.33363" a="20.5458" fwhm="0.032869" res="11234.9" algo="Sum"/><pk mz="369.35118278" i="18228.7" sn="143.343" a="383.701" fwhm="0.0185709" res="19888.7" algo="Sum"/><pk mz="370.19984146" i="1337.17" sn="10.4514" a="32.6017" fwhm="0.0252476" res="14662.8" algo="Sum"/><pk mz="370.22864496" i="1049.53" sn="8.20251" a="28.2226" fwhm="0.0287545" res="12875.5" algo="Sum"/><pk mz="370.29493882" i="1518.93" sn="11.8711" a="36.9892" fwhm="0.0203327" res="18211.8" algo="Sum"/><pk mz="370.35472964" i="5500.92" sn="42.9919" a="118.609" fwhm="0.0193254" res="19164.2" algo="Sum"/><pk mz="370.74050981" i="773.851" sn="6.03938" a="19.1369" fwhm="0.0205861" res="18009.3" algo="Sum"/><pk mz="370.86890368" i="1631.43" sn="12.6826" a="38.2587" fwhm="0.020581" res="18019.9" algo="Sum"/><pk mz="371.03754163" i="1259.65" sn="9.77403" a="28.4666" fwhm="0.0199478" res="18600.5" algo="Sum"/><pk mz="371.16359345" i="1436.13" sn="11.1429" a="34.4272" fwhm="0.0235865" res="15736.3" algo="Sum"/><pk mz="371.18613709" i="1766.62" sn="13.7071" a="52.7828" fwhm="0.0417879" res="8882.61" algo="Sum"/><pk mz="371.22003911" i="2047.79" sn="15.8899" a="58.1113" fwhm="0.0376103" res="9870.17" algo="Sum"/><pk mz="371.25276931" i="1157.34" sn="8.97941" a="30.1601" fwhm="0.030358" res="12229.1" algo="Sum"/><pk mz="371.31541049" i="1011.05" sn="7.84128" a="23.4984" fwhm="0.0276555" res="13426.4" algo="Sum"/><pk mz="371.35760493" i="868.697" sn="6.73871" a="20.18" fwhm="0.0208517" res="17809.5" algo="Sum"/><pk mz="372.21913160" i="680.479" sn="5.24325" a="22.6802" fwhm="0.0371498" res="10019.4" algo="Sum"/><pk mz="372.31307025" i="608.822" sn="4.69113" a="15.431" fwhm="0.0277344" res="13424.2" algo="Sum"/><pk mz="372.73720393" i="1528.06" sn="11.7194" a="33.4627" fwhm="0.0193281" res="19284.7" algo="Sum"/><pk mz="373.18128360" i="3846.18" sn="29.4516" a="95.4714" fwhm="0.0261714" res="14259.1" algo="Sum"/><pk mz="373.23422177" i="2329.78" sn="17.8387" a="58.0412" fwhm="0.0252374" res="14789" algo="Sum"/><pk mz="373.27052568" i="1770.04" sn="13.5529" a="43.1977" fwhm="0.022961" res="16256.7" algo="Sum"/><pk mz="373.34413132" i="584.515" sn="4.47552" a="13.3579" fwhm="0.0200866" res="18586.7" algo="Sum"/><pk mz="374.18383498" i="931.737" sn="7.09579" a="17.72" fwhm="0.0207662" res="18018.9" algo="Sum"/><pk mz="374.19438345" i="849.89" sn="6.47247" a="22.0329" fwhm="0.0317058" res="11802.1" algo="Sum"/><pk mz="374.23761219" i="646.441" sn="4.92306" a="15.6534" fwhm="0.0254835" res="14685.5" algo="Sum"/><pk mz="374.30220586" i="2858.59" sn="21.7692" a="67.6898" fwhm="0.0220972" res="16938.9" algo="Sum"/><pk mz="374.73490039" i="1179.83" sn="8.95687" a="28.1796" fwhm="0.0214598" res="17462.2" algo="Sum"/><pk mz="374.81690628" i="823.045" sn="6.24885" a="19.5389" fwhm="0.0211253" res="17742.5" algo="Sum"/><pk mz="375.01457009" i="9299" sn="70.5587" a="226.622" fwhm="0.0216042" res="17358.4" algo="Sum"/><pk mz="375.19365934" i="3621.61" sn="27.4622" a="88.872" fwhm="0.0253629" res="14793" algo="Sum"/><pk mz="375.25011004" i="1513.05" sn="11.471" a="35.2843" fwhm="0.0316864" res="11842.6" algo="Sum"/><pk mz="375.28637914" i="2263.38" sn="17.1595" a="61.4094" fwhm="0.029611" res="12673.9" algo="Sum"/><pk mz="375.35962572" i="1633.89" sn="12.3871" a="37.3873" fwhm="0.0197088" res="19045.3" algo="Sum"/><pk mz="376.01894319" i="1106.94" sn="8.37884" a="31.0894" fwhm="0.0237577" res="15827.2" algo="Sum"/><pk mz="376.19660004" i="822.806" sn="6.22751" a="21.4537" fwhm="0.029725" res="12655.9" algo="Sum"/><pk mz="376.29733513" i="19185.5" sn="144.826" a="497.984" fwhm="0.0212304" res="17724.4" algo="Sum"/><pk mz="376.81340484" i="704.15" sn="5.29423" a="17.0625" fwhm="0.0205374" res="18347.6" algo="Sum"/><pk mz="376.93531014" i="1101.4" sn="8.28048" a="34.574" fwhm="0.0314584" res="11982" algo="Sum"/><pk mz="376.98418551" i="1266.1" sn="9.51874" a="34.1571" fwhm="0.0281479" res="13393" algo="Sum"/><pk mz="377.01432547" i="810.617" sn="6.09435" a="19.3883" fwhm="0.0287464" res="13115.2" algo="Sum"/><pk mz="377.09091081" i="1069.62" sn="8.03402" a="26.1306" fwhm="0.0211521" res="17827.6" algo="Sum"/><pk mz="377.20710995" i="1455.37" sn="10.9037" a="34.0338" fwhm="0.0344659" res="10944.4" algo="Sum"/><pk mz="377.23375646" i="2523.07" sn="18.8899" a="71.9982" fwhm="0.0299611" res="12590.8" algo="Sum"/><pk mz="377.26429981" i="1107.93" sn="8.29339" a="23.0517" fwhm="0.0306391" res="12313.2" algo="Sum"/><pk mz="377.30077128" i="5915.64" sn="44.2765" a="146.705" fwhm="0.0218798" res="17244.3" algo="Sum"/><pk mz="378.21489175" i="1519.08" sn="11.2871" a="37.6212" fwhm="0.0283058" res="13361.7" algo="Sum"/><pk mz="378.29888443" i="2130.36" sn="15.8323" a="64.19" fwhm="0.0249559" res="15158.7" algo="Sum"/><pk mz="378.90010049" i="3983.59" sn="29.5333" a="85.6556" fwhm="0.0201213" res="18830.8" algo="Sum"/><pk mz="379.18949216" i="656.288" sn="4.84459" a="18.6316" fwhm="0.0369023" res="10275.5" algo="Sum"/><pk mz="379.22072863" i="1002.89" sn="7.40258" a="31.0026" fwhm="0.0433403" res="8749.85" algo="Sum"/><pk mz="379.24591053" i="954.916" sn="7.04849" a="25.7305" fwhm="0.0365314" res="10381.4" algo="Sum"/><pk mz="379.28290734" i="1308.79" sn="9.65987" a="35.2765" fwhm="0.0348627" res="10879.3" algo="Sum"/><pk mz="379.31635495" i="1374.97" sn="10.1485" a="37.1738" fwhm="0.0338579" res="11203.2" algo="Sum"/><pk mz="380.76953140" i="1687.22" sn="12.3381" a="38.575" fwhm="0.018694" res="20368.5" algo="Sum"/><pk mz="380.89458031" i="681.987" sn="4.97582" a="19.1436" fwhm="0.0293151" res="12993.1" algo="Sum"/><pk mz="381.02508707" i="11627.6" sn="84.8326" a="251.798" fwhm="0.0195903" res="19449.7" algo="Sum"/><pk mz="381.07939492" i="867.082" sn="6.32423" a="23.0596" fwhm="0.0262124" res="14538.1" algo="Sum"/><pk mz="381.20509760" i="1745.73" sn="12.7343" a="55.8313" fwhm="0.0280178" res="13605.8" algo="Sum"/><pk mz="381.23519308" i="748.993" sn="5.46397" a="10.9312" fwhm="0.0265376" res="14365.9" algo="Sum"/><pk mz="381.26457924" i="751.276" sn="5.48131" a="16.457" fwhm="0.0308008" res="12378.4" algo="Sum"/><pk mz="381.29660634" i="2686.86" sn="19.6017" a="72.5007" fwhm="0.0234243" res="16277.8" algo="Sum"/><pk mz="381.33067203" i="720.556" sn="5.25716" a="17.7425" fwhm="0.0259517" res="14693.8" algo="Sum"/><pk mz="382.02900606" i="1365.18" sn="9.89126" a="35.0859" fwhm="0.0212597" res="17969.6" algo="Sum"/><pk mz="382.29908398" i="756.497" sn="5.4765" a="20.2946" fwhm="0.024939" res="15329.4" algo="Sum"/><pk mz="382.76647191" i="2541.37" sn="18.324" a="57.8516" fwhm="0.0206303" res="18553.6" algo="Sum"/><pk mz="382.88622329" i="576.048" sn="4.15194" a="15.0021" fwhm="0.021566" res="17754.1" algo="Sum"/><pk mz="383.11592545" i="94896.3" sn="683.661" a="1950.92" fwhm="0.0182764" res="20962.3" algo="Sum"/><pk mz="383.22250512" i="56305.4" sn="405.617" a="1213.44" fwhm="0.0189041" res="20271.9" algo="Sum"/><pk mz="383.28841438" i="732.134" sn="5.2742" a="12.4143" fwhm="0.043312" res="8849.47" algo="Sum"/><pk mz="384.11919742" i="13848.6" sn="99.3727" a="305.501" fwhm="0.019319" res="19883" algo="Sum"/><pk mz="384.22546716" i="12525.8" sn="89.8745" a="284.614" fwhm="0.0200092" res="19202.4" algo="Sum"/><pk mz="384.76384507" i="1616.67" sn="11.5607" a="39.671" fwhm="0.0217772" res="17668.2" algo="Sum"/><pk mz="384.84524547" i="1121.39" sn="8.01948" a="25.9048" fwhm="0.0195599" res="19675.2" algo="Sum"/><pk mz="385.12219109" i="3695.03" sn="26.4108" a="99.5092" fwhm="0.0231907" res="16606.7" algo="Sum"/><pk mz="385.22387737" i="4664.89" sn="33.3399" a="151.561" fwhm="0.0338641" res="11375.6" algo="Sum"/><pk mz="385.26814601" i="607.632" sn="4.34282" a="7.0576" fwhm="0.0116109" res="33181.5" algo="Sum"/><pk mz="385.28704362" i="661.701" sn="4.72925" a="20.9873" fwhm="0.0382901" res="10062.3" algo="Sum"/><pk mz="386.22604932" i="945.306" sn="6.74375" a="32.7205" fwhm="0.0388682" res="9936.8" algo="Sum"/><pk mz="386.71368203" i="692.182" sn="4.92458" a="17.6052" fwhm="0.022021" res="17561.1" algo="Sum"/><pk mz="387.16182149" i="761.932" sn="5.40947" a="17.7288" fwhm="0.0287948" res="13445.6" algo="Sum"/><pk mz="387.19845132" i="1254.04" sn="8.89453" a="65.1877" fwhm="0.0706944" res="5477.07" algo="Sum"/><pk mz="387.24997347" i="1242.38" sn="8.79876" a="37.4648" fwhm="0.031873" res="12149.8" algo="Sum"/><pk mz="388.35480616" i="2907.44" sn="20.4489" a="66.5858" fwhm="0.0210096" res="18484.7" algo="Sum"/><pk mz="388.71185311" i="1522.84" sn="10.6891" a="32.2045" fwhm="0.0192972" res="20143.5" algo="Sum"/><pk mz="389.17671955" i="1175.82" sn="8.1922" a="24.9156" fwhm="0.0269872" res="14420.8" algo="Sum"/><pk mz="389.19721451" i="1231.02" sn="8.57646" a="37.5836" fwhm="0.0394792" res="9858.29" algo="Sum"/><pk mz="389.23937285" i="1033.36" sn="7.19854" a="34.8188" fwhm="0.0427917" res="9096.14" algo="Sum"/><pk mz="389.26493532" i="1015.01" sn="7.07088" a="30.5094" fwhm="0.0371515" res="10477.8" algo="Sum"/><pk mz="389.37288426" i="1711.6" sn="11.9211" a="46.46" fwhm="0.0325683" res="11955.6" algo="Sum"/><pk mz="389.97352505" i="2166.75" sn="15.0163" a="48.6624" fwhm="0.0196593" res="19836.6" algo="Sum"/><pk mz="390.27710820" i="1062.23" sn="7.35698" a="33.0998" fwhm="0.0283561" res="13763.4" algo="Sum"/><pk mz="390.37483633" i="706.906" sn="4.89603" a="19.6119" fwhm="0.0247788" res="15754.4" algo="Sum"/><pk mz="390.70893524" i="1266.85" sn="8.76451" a="28.7209" fwhm="0.0194685" res="20068.8" algo="Sum"/><pk mz="390.79797724" i="2987.78" sn="20.6166" a="67.9261" fwhm="0.0202864" res="19264" algo="Sum"/><pk mz="390.98541515" i="1609.25" sn="11.0578" a="50.2423" fwhm="0.0262205" res="14911.4" algo="Sum"/><pk mz="391.10790366" i="841.084" sn="5.77842" a="22.7549" fwhm="0.0235378" res="16616.2" algo="Sum"/><pk mz="391.20762764" i="1102.4" sn="7.57362" a="36.19" fwhm="0.0450654" res="8680.88" algo="Sum"/><pk mz="391.28019665" i="2494.72" sn="17.1345" a="70.6511" fwhm="0.0318366" res="12290.3" algo="Sum"/><pk mz="391.35415201" i="1306.98" sn="8.97491" a="34.3108" fwhm="0.0236366" res="16557.1" algo="Sum"/><pk mz="392.29042991" i="1760.86" sn="12.015" a="60.8256" fwhm="0.0324218" res="12099.6" algo="Sum"/><pk mz="392.31074844" i="1509.07" sn="10.2941" a="32.8878" fwhm="0.0235213" res="16679" algo="Sum"/><pk mz="392.79467190" i="3630.38" sn="24.6418" a="84.0206" fwhm="0.020749" res="18930.8" algo="Sum"/><pk mz="393.20767646" i="1818.77" sn="12.3316" a="72.5769" fwhm="0.0389806" res="10087.3" algo="Sum"/><pk mz="393.29725000" i="36838.7" sn="249.721" a="850.484" fwhm="0.0198118" res="19851.7" algo="Sum"/><pk mz="393.36883120" i="1010.53" sn="6.85038" a="26.106" fwhm="0.0301724" res="13037.4" algo="Sum"/><pk mz="394.30041610" i="9054.08" sn="61.1025" a="206.395" fwhm="0.0203899" res="19338" algo="Sum"/><pk mz="394.34520362" i="3361.82" sn="22.6853" a="91.9213" fwhm="0.0235308" res="16758.7" algo="Sum"/><pk mz="394.79192857" i="1952.82" sn="13.1491" a="43.8231" fwhm="0.0202371" res="19508.3" algo="Sum"/><pk mz="394.87433746" i="931.79" sn="6.27283" a="21.0781" fwhm="0.0225325" res="17524.6" algo="Sum"/><pk mz="395.21634586" i="1159.14" sn="7.7931" a="42.6411" fwhm="0.0333693" res="11843.7" algo="Sum"/><pk mz="395.26124485" i="611.984" sn="4.11441" a="9.22542" fwhm="0.0156805" res="25207.2" algo="Sum"/><pk mz="395.30382738" i="2010.45" sn="13.5166" a="72.2294" fwhm="0.031491" res="12552.9" algo="Sum"/><pk mz="395.34924289" i="1126.54" sn="7.57398" a="30.2754" fwhm="0.0244582" res="16164.3" algo="Sum"/><pk mz="396.74364499" i="1472.26" sn="9.82369" a="36.4314" fwhm="0.0210027" res="18890.2" algo="Sum"/><pk mz="396.92341933" i="596.919" sn="3.98316" a="17.8048" fwhm="0.0219468" res="18085.7" algo="Sum"/><pk mz="396.99729860" i="5788.38" sn="38.6251" a="146.817" fwhm="0.0220128" res="18034.9" algo="Sum"/><pk mz="397.13222167" i="624.116" sn="4.16126" a="15.2762" fwhm="0.0209159" res="18987.1" algo="Sum"/><pk mz="397.18157685" i="648.914" sn="4.32132" a="25.7667" fwhm="0.0477736" res="8313.84" algo="Sum"/><pk mz="397.23539609" i="2269.81" sn="15.1095" a="71.2362" fwhm="0.0283216" res="14025.9" algo="Sum"/><pk mz="398.00106691" i="732.193" sn="4.86198" a="23.4939" fwhm="0.0254288" res="15651.6" algo="Sum"/><pk mz="398.23912496" i="686.553" sn="4.54738" a="20.2931" fwhm="0.0265816" res="14981.8" algo="Sum"/><pk mz="398.32655296" i="592.367" sn="3.92399" a="19.197" fwhm="0.0263203" res="15133.8" algo="Sum"/><pk mz="398.74092346" i="2571.28" sn="16.9843" a="60.4211" fwhm="0.0241189" res="16532.3" algo="Sum"/><pk mz="399.08945041" i="11714.9" sn="77.181" a="263.164" fwhm="0.0202888" res="19670.4" algo="Sum"/><pk mz="399.21576890" i="25347.8" sn="166.994" a="619.399" fwhm="0.0282013" res="14155.9" algo="Sum"/><pk mz="399.30709162" i="575.802" sn="3.79324" a="21.3839" fwhm="0.0403022" res="9907.82" algo="Sum"/><pk mz="399.77548439" i="734.643" sn="4.83273" a="22.1693" fwhm="0.0238764" res="16743.6" algo="Sum"/><pk mz="400.09323072" i="1663.36" sn="10.9039" a="43.615" fwhm="0.0216921" res="18444.2" algo="Sum"/><pk mz="400.21907847" i="5818.98" sn="38.1471" a="146.195" fwhm="0.0274999" res="14553.5" algo="Sum"/><pk mz="400.27657638" i="743.252" sn="4.87337" a="19.5466" fwhm="0.0275603" res="14523.7" algo="Sum"/><pk mz="400.34245344" i="1575.88" sn="10.3332" a="40.0599" fwhm="0.0223747" res="17892.7" algo="Sum"/><pk mz="400.73772378" i="1772.13" sn="11.6033" a="41.3608" fwhm="0.0205457" res="19504.7" algo="Sum"/><pk mz="400.78303694" i="579.415" sn="3.79022" a="14.5157" fwhm="0.0271722" res="14749.8" algo="Sum"/><pk mz="400.82660840" i="3700.26" sn="24.1771" a="88.5861" fwhm="0.0214067" res="18724.3" algo="Sum"/><pk mz="401.09009406" i="1211.47" sn="7.90331" a="33.1903" fwhm="0.0231349" res="17337" algo="Sum"/><pk mz="401.20053417" i="2532.73" sn="16.5269" a="131.003" fwhm="0.0509331" res="7877.01" algo="Sum"/><pk mz="401.26683735" i="732.692" sn="4.78112" a="15.3759" fwhm="0.0277922" res="14438.1" algo="Sum"/><pk mz="401.34513172" i="582.683" sn="3.80103" a="14.5943" fwhm="0.0228789" res="17542.2" algo="Sum"/><pk mz="401.77099973" i="781.06" sn="5.07671" a="21.2478" fwhm="0.0243137" res="16524.5" algo="Sum"/><pk mz="402.21120327" i="570.673" sn="3.69418" a="14.3496" fwhm="0.0296439" res="13568.1" algo="Sum"/><pk mz="402.35677664" i="1318.2" sn="8.53323" a="38.411" fwhm="0.0231836" res="17355.2" algo="Sum"/><pk mz="402.73583206" i="662.626" sn="4.26958" a="16.2323" fwhm="0.0223448" res="18023.7" algo="Sum"/><pk mz="402.82418817" i="3484.53" sn="22.4497" a="80.9519" fwhm="0.0207734" res="19391.4" algo="Sum"/><pk mz="403.00733812" i="3830.41" sn="24.6649" a="95.095" fwhm="0.0217171" res="18557.1" algo="Sum"/><pk mz="403.21729630" i="758.38" sn="4.88366" a="15.8934" fwhm="0.0316753" res="12729.7" algo="Sum"/><pk mz="403.25180762" i="787.102" sn="5.06829" a="27.1503" fwhm="0.0472245" res="8539.04" algo="Sum"/><pk mz="403.35734224" i="676.271" sn="4.35463" a="15.3182" fwhm="0.025358" res="15906.5" algo="Sum"/><pk mz="403.39047109" i="1344.93" sn="8.66023" a="31.7332" fwhm="0.0218196" res="18487.5" algo="Sum"/><pk mz="404.68574215" i="738.244" sn="4.70856" a="17.5457" fwhm="0.0206929" res="19556.7" algo="Sum"/><pk mz="404.82214190" i="1260.25" sn="8.03711" a="36.343" fwhm="0.0242127" res="16719.4" algo="Sum"/><pk mz="405.09690777" i="1054.92" sn="6.72608" a="27.8267" fwhm="0.0251108" res="16132.4" algo="Sum"/><pk mz="405.22511123" i="752.779" sn="4.79879" a="26.4666" fwhm="0.0422234" res="9597.17" algo="Sum"/><pk mz="405.26286149" i="1406.2" sn="8.96366" a="60.7519" fwhm="0.0406304" res="9974.38" algo="Sum"/><pk mz="405.33233295" i="855.372" sn="5.45257" a="29.489" fwhm="0.0353461" res="11467.5" algo="Sum"/><pk mz="405.94756597" i="955.897" sn="6.07491" a="25.0864" fwhm="0.0224477" res="18084.1" algo="Sum"/><pk mz="406.25750772" i="756.748" sn="4.80254" a="27.9907" fwhm="0.0475836" res="8537.77" algo="Sum"/><pk mz="406.68303962" i="660.503" sn="4.17785" a="15.5749" fwhm="0.0200517" res="20281.7" algo="Sum"/><pk mz="406.77186380" i="2384.51" sn="15.0799" a="59.4179" fwhm="0.022084" res="18419.3" algo="Sum"/><pk mz="406.95234188" i="847.844" sn="5.36452" a="22.4707" fwhm="0.0225599" res="18038.7" algo="Sum"/><pk mz="407.25438445" i="1028.25" sn="6.48945" a="19.7734" fwhm="0.030584" res="13315.9" algo="Sum"/><pk mz="407.28202943" i="1172.53" sn="7.39607" a="47.5622" fwhm="0.0596087" res="6832.59" algo="Sum"/><pk mz="407.34653745" i="867.028" sn="5.46246" a="22.3323" fwhm="0.0326144" res="12489.8" algo="Sum"/><pk mz="408.30648709" i="1167.99" sn="7.32137" a="28.9217" fwhm="0.0311256" res="13118" algo="Sum"/><pk mz="408.34533386" i="794.843" sn="4.9825" a="22.7968" fwhm="0.029425" res="13877.5" algo="Sum"/><pk mz="408.76957842" i="3501.12" sn="21.9283" a="83.2839" fwhm="0.0217238" res="18816.7" algo="Sum"/><pk mz="409.18468023" i="832.992" sn="5.19675" a="36.5646" fwhm="0.0420881" res="9722.09" algo="Sum"/><pk mz="409.27111733" i="8414.11" sn="52.5117" a="231.745" fwhm="0.022394" res="18276" algo="Sum"/><pk mz="409.34360972" i="1764.88" sn="11.0156" a="48.8083" fwhm="0.0275071" res="14881.4" algo="Sum"/><pk mz="410.27419513" i="2237.19" sn="13.9016" a="66.2997" fwhm="0.0239589" res="17124.1" algo="Sum"/><pk mz="410.76595937" i="1930.18" sn="11.9746" a="48.0518" fwhm="0.0222301" res="18477.9" algo="Sum"/><pk mz="410.85553912" i="4255.04" sn="26.3808" a="105.248" fwhm="0.0212418" res="19341.8" algo="Sum"/><pk mz="411.18644547" i="574.826" sn="3.55261" a="27.2795" fwhm="0.0397925" res="10333.3" algo="Sum"/><pk mz="411.25749200" i="1888.45" sn="11.6709" a="86.9885" fwhm="0.0417586" res="9848.45" algo="Sum"/><pk mz="412.71803693" i="667.23" sn="4.09836" a="16.5357" fwhm="0.0235387" res="17533.6" algo="Sum"/><pk mz="412.77435953" i="788.047" sn="4.8333" a="31.073" fwhm="0.0364639" res="11320.1" algo="Sum"/><pk mz="412.85310410" i="2740.25" sn="16.7936" a="67.3623" fwhm="0.0217777" res="18957.6" algo="Sum"/><pk mz="412.97041124" i="1199.63" sn="7.35095" a="35.3872" fwhm="0.0257616" res="16030.5" algo="Sum"/><pk mz="413.17829684" i="1429.46" sn="8.75069" a="45.6158" fwhm="0.0305211" res="13537.5" algo="Sum"/><pk mz="413.23259659" i="1588.46" sn="9.72319" a="40.376" fwhm="0.0330766" res="12493.2" algo="Sum"/><pk mz="413.26574830" i="12124.7" sn="74.2175" a="309.119" fwhm="0.0221138" res="18688.1" algo="Sum"/><pk mz="413.98047450" i="674.235" sn="4.11887" a="20.3091" fwhm="0.025324" res="16347.3" algo="Sum"/><pk mz="414.26928799" i="3359.87" sn="20.5177" a="90.735" fwhm="0.0224992" res="18412.6" algo="Sum"/><pk mz="414.71446684" i="1210.31" sn="7.37146" a="30.0692" fwhm="0.0219227" res="18917.1" algo="Sum"/><pk mz="414.84895433" i="765.389" sn="4.66266" a="25.5348" fwhm="0.0345639" res="12002.4" algo="Sum"/><pk mz="415.19321038" i="14508.9" sn="88.3259" a="384.514" fwhm="0.0234536" res="17702.7" algo="Sum"/><pk mz="415.27748277" i="1296.22" sn="7.89121" a="43.301" fwhm="0.0377027" res="11014.5" algo="Sum"/><pk mz="415.78544165" i="609.448" sn="3.69669" a="15.8414" fwhm="0.0210195" res="19780.9" algo="Sum"/><pk mz="416.19603596" i="3276.51" sn="19.8743" a="96.0423" fwhm="0.0248396" res="16755.3" algo="Sum"/><pk mz="416.71142977" i="849.071" sn="5.13063" a="21.9811" fwhm="0.0220989" res="18856.6" algo="Sum"/><pk mz="416.80022423" i="3109.27" sn="18.7875" a="72.9836" fwhm="0.0209143" res="19929" algo="Sum"/><pk mz="417.00146264" i="2511.97" sn="15.1767" a="64.0248" fwhm="0.0224064" res="18610.8" algo="Sum"/><pk mz="417.19195116" i="2169.7" sn="13.1032" a="85.4419" fwhm="0.0280825" res="14855.9" algo="Sum"/><pk mz="417.27216592" i="675.4" sn="4.07652" a="20.6175" fwhm="0.0401031" res="10405" algo="Sum"/><pk mz="417.40632110" i="1322.43" sn="7.97554" a="33.1538" fwhm="0.0229883" res="18157.4" algo="Sum"/><pk mz="418.79779187" i="3093.67" sn="18.5476" a="74.2131" fwhm="0.0210917" res="19856" algo="Sum"/><pk mz="418.98174998" i="1940.14" sn="11.6351" a="75.9589" fwhm="0.036982" res="11329.3" algo="Sum"/><pk mz="419.24182797" i="908.244" sn="5.43712" a="39.206" fwhm="0.0403347" res="10394.1" algo="Sum"/><pk mz="419.28928471" i="885.837" sn="5.30212" a="26.5518" fwhm="0.0413507" res="10139.8" algo="Sum"/><pk mz="419.31385901" i="698.165" sn="4.17816" a="21.5121" fwhm="0.0324006" res="12941.5" algo="Sum"/><pk mz="419.34886759" i="605.62" sn="3.62432" a="12.4064" fwhm="0.0323028" res="12981.8" algo="Sum"/><pk mz="419.38438956" i="919.979" sn="5.50532" a="23.0716" fwhm="0.023029" res="18211.1" algo="Sum"/><pk mz="420.79488580" i="1260.28" sn="7.50457" a="35.8072" fwhm="0.0231129" res="18206.1" algo="Sum"/><pk mz="420.88445852" i="5298.05" sn="31.5284" a="126.555" fwhm="0.0219229" res="19198.4" algo="Sum"/><pk mz="421.24965371" i="883.634" sn="5.25284" a="26.0226" fwhm="0.0421747" res="9988.21" algo="Sum"/><pk mz="421.30477254" i="657.943" sn="3.91097" a="21.0741" fwhm="0.0445193" res="9463.41" algo="Sum"/><pk mz="421.33252587" i="768.938" sn="4.57026" a="21.7881" fwhm="0.0404738" res="10410" algo="Sum"/><pk mz="421.36060983" i="718.957" sn="4.27317" a="17.3897" fwhm="0.0305512" res="13792" algo="Sum"/><pk mz="421.40054245" i="657.685" sn="3.90888" a="16.7717" fwhm="0.0245188" res="17186.9" algo="Sum"/><pk mz="422.74655518" i="1045.99" sn="6.16963" a="28.5213" fwhm="0.0260767" res="16211.6" algo="Sum"/><pk mz="422.88081564" i="2006.43" sn="11.8306" a="54.4112" fwhm="0.0237329" res="17818.4" algo="Sum"/><pk mz="423.19984518" i="868.228" sn="5.11293" a="26.3269" fwhm="0.0367121" res="11527.5" algo="Sum"/><pk mz="423.25855435" i="682.211" sn="4.01761" a="38.6678" fwhm="0.0644893" res="6563.24" algo="Sum"/><pk mz="423.33147034" i="663.105" sn="3.90574" a="28.1717" fwhm="0.055067" res="7687.56" algo="Sum"/><pk mz="423.34665984" i="639.679" sn="3.76776" a="20.5093" fwhm="0.0316646" res="13369.7" algo="Sum"/><pk mz="424.28175175" i="671.486" sn="3.92782" a="20.6472" fwhm="0.032352" res="13114.5" algo="Sum"/><pk mz="424.34167764" i="1788.52" sn="10.4616" a="57.3507" fwhm="0.0261006" res="16257.9" algo="Sum"/><pk mz="424.74285537" i="1363.82" sn="7.95675" a="35.101" fwhm="0.0229378" res="18517.2" algo="Sum"/><pk mz="424.87285547" i="731.815" sn="4.26882" a="21.1847" fwhm="0.031083" res="13669" algo="Sum"/><pk mz="425.21612955" i="775.991" sn="4.52541" a="33.7793" fwhm="0.0382928" res="11104.3" algo="Sum"/><pk mz="425.28493192" i="853.999" sn="4.98033" a="33.3017" fwhm="0.0388412" res="10949.3" algo="Sum"/><pk mz="425.31729311" i="694.797" sn="4.05173" a="15.4832" fwhm="0.0325316" res="13074" algo="Sum"/><pk mz="425.34396932" i="960.581" sn="5.60065" a="38.8527" fwhm="0.0393743" res="10802.6" algo="Sum"/><pk mz="425.77027149" i="664.763" sn="3.87048" a="15.4042" fwhm="0.019697" res="21616" algo="Sum"/><pk mz="426.35698929" i="1947.32" sn="11.3064" a="53.2403" fwhm="0.0226463" res="18826.8" algo="Sum"/><pk mz="426.74020768" i="829.848" sn="4.80895" a="21.904" fwhm="0.0240452" res="17747.4" algo="Sum"/><pk mz="426.82930311" i="2913.48" sn="16.8835" a="74.258" fwhm="0.0227822" res="18735.2" algo="Sum"/><pk mz="427.15811585" i="655.92" sn="3.80043" a="19.8794" fwhm="0.0266484" res="16029.4" algo="Sum"/><pk mz="427.24596186" i="1020.66" sn="5.91368" a="44.9682" fwhm="0.0474509" res="9003.97" algo="Sum"/><pk mz="427.35719784" i="1009.74" sn="5.84567" a="30.4567" fwhm="0.0272078" res="15707.2" algo="Sum"/><pk mz="428.37138462" i="1174.62" sn="6.76563" a="36.8627" fwhm="0.0255494" res="16766.4" algo="Sum"/><pk mz="428.82656561" i="2131.26" sn="12.2643" a="53.422" fwhm="0.021831" res="19643" algo="Sum"/><pk mz="428.99779786" i="882.403" sn="5.0758" a="28.6289" fwhm="0.0270106" res="15882.6" algo="Sum"/><pk mz="429.15415876" i="569.883" sn="3.27303" a="19.2641" fwhm="0.0326222" res="13155.3" algo="Sum"/><pk mz="429.23935439" i="4280.37" sn="24.5421" a="135.198" fwhm="0.0271015" res="15838.2" algo="Sum"/><pk mz="429.31743179" i="807.404" sn="4.62911" a="30.6103" fwhm="0.0355828" res="12065.3" algo="Sum"/><pk mz="429.37253916" i="1927.88" sn="11.0563" a="52.1707" fwhm="0.0240728" res="17836.5" algo="Sum"/><pk mz="430.24376910" i="1223.71" sn="6.99202" a="43.1013" fwhm="0.0272975" res="15761.3" algo="Sum"/><pk mz="430.38034521" i="3884.29" sn="22.1946" a="103.004" fwhm="0.0237024" res="18157.6" algo="Sum"/><pk mz="430.69468670" i="1059.02" sn="6.05006" a="28.6106" fwhm="0.0235167" res="18314.4" algo="Sum"/><pk mz="430.82447289" i="690.142" sn="3.94166" a="21.2114" fwhm="0.0288079" res="14955.1" algo="Sum"/><pk mz="430.91312798" i="5335.85" sn="30.4678" a="130.173" fwhm="0.0224139" res="19225.3" algo="Sum"/><pk mz="431.17079692" i="2113.54" sn="12.0457" a="84.3087" fwhm="0.0357851" res="12048.9" algo="Sum"/><pk mz="431.23827374" i="1239.2" sn="7.06303" a="46.6367" fwhm="0.0402542" res="10712.9" algo="Sum"/><pk mz="431.38538639" i="1741.72" sn="9.93023" a="46.72" fwhm="0.0253085" res="17045.1" algo="Sum"/><pk mz="431.42141947" i="1140.36" sn="6.50013" a="28.7289" fwhm="0.0250652" res="17212" algo="Sum"/><pk mz="432.69275547" i="963.278" sn="5.47225" a="25.9475" fwhm="0.0239722" res="18049.8" algo="Sum"/><pk mz="432.77528960" i="1038.42" sn="5.89645" a="28.6525" fwhm="0.0244776" res="17680.5" algo="Sum"/><pk mz="432.97362650" i="1293.2" sn="7.32896" a="38.2679" fwhm="0.0249122" res="17380" algo="Sum"/><pk mz="433.36638625" i="631.148" sn="3.57513" a="23.014" fwhm="0.0378742" res="11442.2" algo="Sum"/><pk mz="434.77219620" i="1108.91" sn="6.25825" a="30.5724" fwhm="0.0228197" res="19052.5" algo="Sum"/><pk mz="434.89939104" i="902.278" sn="5.092" a="33.0367" fwhm="0.0270389" res="16084.2" algo="Sum"/><pk mz="434.96623492" i="687.262" sn="3.87862" a="32.1474" fwhm="0.0415229" res="10475.3" algo="Sum"/><pk mz="435.21824267" i="618.841" sn="3.48839" a="26.0986" fwhm="0.0519334" res="8380.31" algo="Sum"/><pk mz="435.31504648" i="714.075" sn="4.02523" a="34.5677" fwhm="0.0402253" res="10821.9" algo="Sum"/><pk mz="435.37889321" i="592.514" sn="3.33999" a="16.1883" fwhm="0.0363612" res="11973.7" algo="Sum"/><pk mz="436.85887125" i="3177.02" sn="17.8571" a="81.7292" fwhm="0.022853" res="19116" algo="Sum"/><pk mz="436.96284588" i="665.5" sn="3.73985" a="24.3782" fwhm="0.0295778" res="14773.4" algo="Sum"/><pk mz="437.18672171" i="803.722" sn="4.51298" a="25.3344" fwhm="0.0313123" res="13962.2" algo="Sum"/><pk mz="437.23412597" i="1366.29" sn="7.67053" a="46.1174" fwhm="0.029657" res="14743" algo="Sum"/><pk mz="437.28216603" i="584.622" sn="3.28297" a="11.0566" fwhm="0.0247394" res="17675.5" algo="Sum"/><pk mz="437.29806224" i="627.159" sn="3.52192" a="11.898" fwhm="0.0247401" res="17675.7" algo="Sum"/><pk mz="437.33251270" i="799.338" sn="4.48883" a="39.6525" fwhm="0.0570273" res="7668.83" algo="Sum"/><pk mz="438.72607275" i="850.957" sn="4.76194" a="24.5845" fwhm="0.0241929" res="18134.5" algo="Sum"/><pk mz="438.85528577" i="1454.02" sn="8.12734" a="48.8601" fwhm="0.0256687" res="17096.9" algo="Sum"/><pk mz="438.98332359" i="4523.61" sn="25.285" a="121.468" fwhm="0.0234921" res="18686.4" algo="Sum"/><pk mz="439.98449758" i="586.966" sn="3.27155" a="19.3606" fwhm="0.0264107" res="16659.3" algo="Sum"/><pk mz="440.72347360" i="1472.57" sn="8.17192" a="40.4056" fwhm="0.0243676" res="18086.5" algo="Sum"/><pk mz="440.97974658" i="1648.92" sn="9.14532" a="49.6888" fwhm="0.0255449" res="17262.9" algo="Sum"/><pk mz="441.26267020" i="571.231" sn="3.16442" a="14.7919" fwhm="0.0346673" res="12728.5" algo="Sum"/><pk mz="441.29705411" i="3116.08" sn="17.261" a="83.255" fwhm="0.0239057" res="18459.9" algo="Sum"/><pk mz="442.30143448" i="958.788" sn="5.28125" a="29.7444" fwhm="0.0271087" res="16315.9" algo="Sum"/><pk mz="442.72094315" i="1231.85" sn="6.77957" a="31.1288" fwhm="0.0228178" res="19402.4" algo="Sum"/><pk mz="442.80304587" i="967.507" sn="5.322" a="25.8432" fwhm="0.0235596" res="18795" algo="Sum"/><pk mz="443.22380974" i="679.776" sn="3.73312" a="33.4703" fwhm="0.0559673" res="7919.34" algo="Sum"/><pk mz="443.30320464" i="625.279" sn="3.43508" a="13.6024" fwhm="0.0332123" res="13347.6" algo="Sum"/><pk mz="443.33151109" i="697.931" sn="3.83482" a="27.9445" fwhm="0.0393027" res="11279.9" algo="Sum"/><pk mz="444.80043210" i="751.832" sn="4.10842" a="22.0097" fwhm="0.0260885" res="17049.7" algo="Sum"/><pk mz="444.85050977" i="600.775" sn="3.28316" a="15.79" fwhm="0.025152" res="17686.5" algo="Sum"/><pk mz="444.92671175" i="1043.92" sn="5.70429" a="36.4246" fwhm="0.0282343" res="15758.4" algo="Sum"/><pk mz="445.30713186" i="589.409" sn="3.21956" a="13.2502" fwhm="0.0286615" res="15536.8" algo="Sum"/><pk mz="445.33952259" i="591.404" sn="3.23046" a="15.3007" fwhm="0.0374496" res="11891.7" algo="Sum"/><pk mz="445.36683038" i="658.263" sn="3.59567" a="17.7906" fwhm="0.0270418" res="16469.6" algo="Sum"/><pk mz="445.43699587" i="1204.05" sn="6.57649" a="29.9497" fwhm="0.0231287" res="19259.1" algo="Sum"/><pk mz="446.67011163" i="972.686" sn="5.28933" a="24.9328" fwhm="0.022487" res="19863.5" algo="Sum"/><pk mz="446.88684412" i="2854.67" sn="15.522" a="84.6611" fwhm="0.0242402" res="18435.8" algo="Sum"/><pk mz="447.17973962" i="793.039" sn="4.30969" a="25.5696" fwhm="0.0374679" res="11935" algo="Sum"/><pk mz="447.32250866" i="623.413" sn="3.38732" a="14.5582" fwhm="0.0268483" res="16661.1" algo="Sum"/><pk mz="447.35221430" i="607.58" sn="3.30103" a="19.0117" fwhm="0.0441655" res="10129" algo="Sum"/><pk mz="447.41531686" i="584.686" sn="3.17657" a="18.1941" fwhm="0.0327597" res="13657.5" algo="Sum"/><pk mz="448.66679386" i="968.487" sn="5.24289" a="24.7949" fwhm="0.0236208" res="18994.5" algo="Sum"/><pk mz="448.75518955" i="1251.51" sn="6.77479" a="37.043" fwhm="0.0249047" res="18018.9" algo="Sum"/><pk mz="449.01124265" i="589.049" sn="3.18869" a="20.0122" fwhm="0.0289246" res="15523.5" algo="Sum"/><pk mz="449.28726802" i="778.89" sn="4.21358" a="33.7886" fwhm="0.0629923" res="7132.41" algo="Sum"/><pk mz="449.33712838" i="725.672" sn="3.92289" a="17.3867" fwhm="0.0362588" res="12392.5" algo="Sum"/><pk mz="449.35825062" i="729.078" sn="3.94029" a="22.5839" fwhm="0.0379937" res="11827.2" algo="Sum"/><pk mz="450.75281311" i="1930.31" sn="10.4245" a="49.8803" fwhm="0.0224485" res="20079.4" algo="Sum"/><pk mz="451.35442104" i="600.51" sn="3.23946" a="29.1406" fwhm="0.0523363" res="8624.12" algo="Sum"/><pk mz="452.36194001" i="921.623" sn="4.96381" a="30.6726" fwhm="0.0291515" res="15517.6" algo="Sum"/><pk mz="452.75002444" i="1190.03" sn="6.40722" a="32.086" fwhm="0.0243449" res="18597.3" algo="Sum"/><pk mz="452.83335930" i="955.285" sn="5.14283" a="27.6471" fwhm="0.0288912" res="15673.8" algo="Sum"/><pk mz="453.17011493" i="568.776" sn="3.0581" a="20.683" fwhm="0.0413221" res="10966.8" algo="Sum"/><pk mz="453.20885712" i="821.055" sn="4.41414" a="30.6665" fwhm="0.0424848" res="10667.5" algo="Sum"/><pk mz="453.30082962" i="748.719" sn="4.0243" a="20.9409" fwhm="0.0389954" res="11624.5" algo="Sum"/><pk mz="453.33819089" i="910.331" sn="4.89328" a="28.241" fwhm="0.04506" res="10060.8" algo="Sum"/><pk mz="453.36606803" i="836.932" sn="4.49841" a="26.9858" fwhm="0.0339933" res="13336.9" algo="Sum"/><pk mz="454.70165919" i="730.498" sn="3.91779" a="18.9942" fwhm="0.0227272" res="20006.9" algo="Sum"/><pk mz="454.95530935" i="3041.43" sn="16.317" a="87.7497" fwhm="0.0251956" res="18056.9" algo="Sum"/><pk mz="455.31141305" i="619.946" sn="3.32416" a="23.6975" fwhm="0.0504891" res="9018.01" algo="Sum"/><pk mz="456.69814193" i="1372.1" sn="7.33329" a="38.2149" fwhm="0.0244091" res="18710.1" algo="Sum"/><pk mz="456.95290824" i="1248.05" sn="6.67165" a="42.3484" fwhm="0.0294812" res="15499.8" algo="Sum"/><pk mz="457.27036216" i="1309.42" sn="6.99405" a="42.2589" fwhm="0.0345248" res="13244.7" algo="Sum"/><pk mz="457.31062792" i="697.461" sn="3.72538" a="17.576" fwhm="0.033733" res="13556.8" algo="Sum"/><pk mz="457.33463904" i="760.951" sn="4.06451" a="25.2287" fwhm="0.0449641" res="10171.1" algo="Sum"/><pk mz="457.95908735" i="903.593" sn="4.82461" a="28.62" fwhm="0.0258197" res="17736.8" algo="Sum"/><pk mz="458.69507410" i="1143.33" sn="6.0868" a="31.1269" fwhm="0.0239865" res="19123.1" algo="Sum"/><pk mz="458.78441207" i="1515.4" sn="8.06794" a="48.2348" fwhm="0.0267645" res="17141.5" algo="Sum"/><pk mz="459.27036898" i="573.45" sn="3.04658" a="14.999" fwhm="0.0362573" res="12667" algo="Sum"/><pk mz="459.31975383" i="1298.36" sn="6.89826" a="44.5454" fwhm="0.0387932" res="11840.2" algo="Sum"/><pk mz="459.45297036" i="964.301" sn="5.12287" a="25.0642" fwhm="0.0228374" res="20118.4" algo="Sum"/><pk mz="460.78200436" i="1806.07" sn="9.54251" a="51.0195" fwhm="0.0248762" res="18523" algo="Sum"/><pk mz="460.96585272" i="2531.73" sn="13.3731" a="67.7339" fwhm="0.0237004" res="19449.7" algo="Sum"/><pk mz="461.18535016" i="638.071" sn="3.37009" a="22.402" fwhm="0.0272755" res="16908.4" algo="Sum"/><pk mz="461.28211563" i="605.51" sn="3.19751" a="18.734" fwhm="0.0294017" res="15689" algo="Sum"/><pk mz="461.33640839" i="1816.97" sn="9.59402" a="78.3459" fwhm="0.0317991" res="14507.8" algo="Sum"/><pk mz="462.34167575" i="607.428" sn="3.19943" a="25.3603" fwhm="0.0358004" res="12914.4" algo="Sum"/><pk mz="462.77903867" i="1010.69" sn="5.31324" a="29.2046" fwhm="0.0259856" res="17809.1" algo="Sum"/><pk mz="462.86202755" i="790.406" sn="4.15475" a="22.007" fwhm="0.0287409" res="16104.6" algo="Sum"/><pk mz="462.96493002" i="905.911" sn="4.76223" a="24.9832" fwhm="0.0328096" res="14110.6" algo="Sum"/><pk mz="462.98490494" i="650.981" sn="3.42114" a="15.2593" fwhm="0.0266096" res="17399.2" algo="Sum"/><pk mz="463.20058359" i="669.582" sn="3.5171" a="26.9622" fwhm="0.0321783" res="14394.8" algo="Sum"/><pk mz="463.30699169" i="879.902" sn="4.62206" a="26.4866" fwhm="0.0333577" res="13889.1" algo="Sum"/><pk mz="463.35170701" i="2489.99" sn="13.0809" a="98.3547" fwhm="0.0325846" res="14220" algo="Sum"/><pk mz="464.35574023" i="845.637" sn="4.42257" a="32.5171" fwhm="0.0320128" res="14505.3" algo="Sum"/><pk mz="464.73026352" i="1007.97" sn="5.26581" a="28.9293" fwhm="0.0256617" res="18109.9" algo="Sum"/><pk mz="464.90972599" i="709.577" sn="3.70433" a="22.1912" fwhm="0.0266475" res="17446.6" algo="Sum"/><pk mz="464.97716528" i="886.954" sn="4.63029" a="27.6753" fwhm="0.0253952" res="18309.7" algo="Sum"/><pk mz="465.11542708" i="626.617" sn="3.27083" a="21.0029" fwhm="0.0313396" res="14841.1" algo="Sum"/><pk mz="465.21752252" i="881.173" sn="4.60071" a="29.8999" fwhm="0.0331419" res="14037.2" algo="Sum"/><pk mz="465.33156110" i="749.941" sn="3.91628" a="18" fwhm="0.0240449" res="19352.6" algo="Sum"/><pk mz="465.36738680" i="1089.98" sn="5.69281" a="41.3693" fwhm="0.0390268" res="11924.3" algo="Sum"/><pk mz="466.72711670" i="1703.53" sn="8.88289" a="45.5199" fwhm="0.0237995" res="19610.8" algo="Sum"/><pk mz="467.10107270" i="748.948" sn="3.90153" a="24.7247" fwhm="0.0241458" res="19345" algo="Sum"/><pk mz="467.31567341" i="731.961" sn="3.8131" a="25.3711" fwhm="0.0388889" res="12016.7" algo="Sum"/><pk mz="467.34822275" i="936.577" sn="4.87904" a="26.9371" fwhm="0.0425414" res="10985.7" algo="Sum"/><pk mz="468.30993113" i="765.909" sn="3.98003" a="27.158" fwhm="0.0344319" res="13601" algo="Sum"/><pk mz="468.33288976" i="675.249" sn="3.50892" a="20.5151" fwhm="0.0399229" res="11730.9" algo="Sum"/><pk mz="468.72505343" i="1067.74" sn="5.53992" a="31.1185" fwhm="0.0255287" res="18360.7" algo="Sum"/><pk mz="468.81345053" i="1802.27" sn="9.35102" a="56.4625" fwhm="0.0259498" res="18066.2" algo="Sum"/><pk mz="469.32511034" i="1336.99" sn="6.9371" a="59.2205" fwhm="0.049259" res="9527.7" algo="Sum"/><pk mz="469.36389373" i="1048.87" sn="5.4422" a="38.8975" fwhm="0.039249" res="11958.6" algo="Sum"/><pk mz="470.81017220" i="1779.26" sn="9.19996" a="49.1827" fwhm="0.0244486" res="19257.1" algo="Sum"/><pk mz="470.92773264" i="875.519" sn="4.52578" a="31.0505" fwhm="0.0305852" res="15397.3" algo="Sum"/><pk mz="470.99422562" i="1871.33" sn="9.67448" a="51.6921" fwhm="0.0240198" res="19608.6" algo="Sum"/><pk mz="471.27659672" i="572.365" sn="2.95794" a="17.9137" fwhm="0.0312881" res="15062.5" algo="Sum"/><pk mz="471.34123821" i="965.868" sn="4.98667" a="35.0811" fwhm="0.0355689" res="13251.5" algo="Sum"/><pk mz="472.30225917" i="701.678" sn="3.61351" a="30.0285" fwhm="0.0417158" res="11321.9" algo="Sum"/><pk mz="472.67213423" i="681.557" sn="3.51011" a="20.1441" fwhm="0.0273929" res="17255.3" algo="Sum"/><pk mz="472.80754532" i="780.455" sn="4.01441" a="24.6381" fwhm="0.0263047" res="17974.3" algo="Sum"/><pk mz="473.33513389" i="1233.9" sn="6.33256" a="72.2197" fwhm="0.0598504" res="7908.63" algo="Sum"/><pk mz="473.46805670" i="947.131" sn="4.86113" a="27.6236" fwhm="0.0251303" res="18840.5" algo="Sum"/><pk mz="474.75841028" i="1248.04" sn="6.38547" a="38.6571" fwhm="0.0268443" res="17685.6" algo="Sum"/><pk mz="474.94148292" i="739.58" sn="3.78104" a="35.1086" fwhm="0.0436475" res="10881.3" algo="Sum"/><pk mz="475.32358594" i="4580.42" sn="23.3558" a="162.901" fwhm="0.0284279" res="16720.3" algo="Sum"/><pk mz="475.41465711" i="706.48" sn="3.59722" a="22.0999" fwhm="0.0363742" res="13070.1" algo="Sum"/><pk mz="476.27404298" i="700.212" sn="3.557" a="29.0061" fwhm="0.0337724" res="14102.4" algo="Sum"/><pk mz="476.32591799" i="1404.45" sn="7.13447" a="47.4541" fwhm="0.0315739" res="15086.1" algo="Sum"/><pk mz="476.75539676" i="1705.8" sn="8.66011" a="47.0297" fwhm="0.0241948" res="19704.9" algo="Sum"/><pk mz="476.93880376" i="1668.35" sn="8.45383" a="61.8849" fwhm="0.0299366" res="15931.6" algo="Sum"/><pk mz="477.33068151" i="2810.1" sn="14.2012" a="98.7787" fwhm="0.0342911" res="13920" algo="Sum"/><pk mz="478.29267087" i="1268.22" sn="6.38849" a="29.3053" fwhm="0.027561" res="17354" algo="Sum"/><pk mz="478.32845184" i="3024.87" sn="15.2352" a="94.2356" fwhm="0.0276941" res="17271.8" algo="Sum"/><pk mz="478.75254646" i="906.66" sn="4.55081" a="27.7832" fwhm="0.0259603" res="18441.7" algo="Sum"/><pk mz="478.84242576" i="2018.88" sn="10.1303" a="61.6614" fwhm="0.026519" res="18056.6" algo="Sum"/><pk mz="478.93591040" i="870.854" sn="4.36946" a="29.2251" fwhm="0.0336781" res="14221" algo="Sum"/><pk mz="479.33727314" i="2164.01" sn="10.8491" a="112.523" fwhm="0.0509066" res="9416.02" algo="Sum"/><pk mz="480.34356857" i="1334.52" sn="6.66574" a="48.3381" fwhm="0.0372224" res="12904.7" algo="Sum"/><pk mz="480.83822608" i="1516.19" sn="7.56158" a="47.4276" fwhm="0.0259657" res="18518.2" algo="Sum"/><pk mz="481.20292680" i="2328.91" sn="11.5947" a="73.9154" fwhm="0.0278711" res="17265.3" algo="Sum"/><pk mz="481.26186513" i="1521.38" sn="7.57379" a="54.5311" fwhm="0.034335" res="14016.7" algo="Sum"/><pk mz="481.34660941" i="1439.96" sn="7.17" a="64.1277" fwhm="0.0537691" res="8952.1" algo="Sum"/><pk mz="482.20561617" i="598.453" sn="2.97307" a="20.9859" fwhm="0.0307517" res="15680.6" algo="Sum"/><pk mz="482.32269873" i="1036.92" sn="5.14851" a="37.6599" fwhm="0.0416838" res="11571" algo="Sum"/><pk mz="482.35688294" i="960.981" sn="4.76866" a="30.6688" fwhm="0.0349061" res="13818.7" algo="Sum"/><pk mz="482.70159539" i="760.94" sn="3.77414" a="22.2955" fwhm="0.0236512" res="20409.2" algo="Sum"/><pk mz="482.83121603" i="654.49" sn="3.24217" a="26.1901" fwhm="0.0392461" res="12302.7" algo="Sum"/><pk mz="483.33970323" i="847.325" sn="4.19713" a="47.4496" fwhm="0.0373442" res="12942.8" algo="Sum"/><pk mz="483.37790362" i="1805.51" sn="8.94273" a="68.9418" fwhm="0.0324668" res="14888.4" algo="Sum"/><pk mz="484.32404029" i="1264.77" sn="6.25193" a="45.0962" fwhm="0.0305549" res="15850.9" algo="Sum"/><pk mz="484.38089495" i="747.813" sn="3.69594" a="21.9128" fwhm="0.0295102" res="16414" algo="Sum"/><pk mz="484.69774877" i="579.319" sn="2.8584" a="15.9559" fwhm="0.0211691" res="22896.5" algo="Sum"/><pk mz="484.78719584" i="1385.99" sn="6.84083" a="41.9646" fwhm="0.027355" res="17722" algo="Sum"/><pk mz="485.33088478" i="1229.94" sn="6.06839" a="34.7577" fwhm="0.039644" res="12242.2" algo="Sum"/><pk mz="485.34753348" i="1114.51" sn="5.49863" a="44.8832" fwhm="0.0417338" res="11629.6" algo="Sum"/><pk mz="486.78481597" i="1342.61" sn="6.58495" a="40.355" fwhm="0.0269027" res="18094.3" algo="Sum"/><pk mz="486.96347266" i="1018.18" sn="4.99508" a="38.6951" fwhm="0.0323821" res="15038" algo="Sum"/><pk mz="487.34194483" i="1158.45" sn="5.6795" a="53.6993" fwhm="0.0562273" res="8667.35" algo="Sum"/><pk mz="487.48427454" i="774.792" sn="3.79539" a="22.2664" fwhm="0.0259839" res="18761" algo="Sum"/><pk mz="488.65260918" i="608.835" sn="2.96684" a="18.9472" fwhm="0.02771" res="17634.5" algo="Sum"/><pk mz="488.78313473" i="626.293" sn="3.05161" a="22.3682" fwhm="0.0302398" res="16163.6" algo="Sum"/><pk mz="488.87062782" i="2728.84" sn="13.2966" a="82.9609" fwhm="0.0258354" res="18922.5" algo="Sum"/><pk mz="489.30869928" i="883.469" sn="4.30303" a="55.0029" fwhm="0.0969644" res="5046.27" algo="Sum"/><pk mz="489.35281144" i="1084.13" sn="5.28037" a="41.4068" fwhm="0.0395277" res="12380" algo="Sum"/><pk mz="490.28960949" i="1302.39" sn="6.29492" a="51.6361" fwhm="0.0329487" res="14880.4" algo="Sum"/><pk mz="490.64982573" i="709.627" sn="3.42381" a="20.7525" fwhm="0.0247071" res="19858.7" algo="Sum"/><pk mz="490.86804489" i="1065.21" sn="5.13849" a="34.5302" fwhm="0.0308793" res="15896.4" algo="Sum"/><pk mz="490.92497436" i="588.283" sn="2.83756" a="27.1581" fwhm="0.0477943" res="10271.6" algo="Sum"/><pk mz="491.30397843" i="1730.9" sn="8.33952" a="89.2643" fwhm="0.0516829" res="9506.11" algo="Sum"/><pk mz="491.36737414" i="1397.71" sn="6.73425" a="48.1956" fwhm="0.0401265" res="12245.5" algo="Sum"/><pk mz="492.30747169" i="617.536" sn="2.95179" a="36.6937" fwhm="0.0422909" res="11641" algo="Sum"/><pk mz="492.73012193" i="680.047" sn="3.24537" a="21.9075" fwhm="0.026609" res="18517.4" algo="Sum"/><pk mz="492.85420896" i="616.376" sn="2.93962" a="23.8567" fwhm="0.0495826" res="9940.07" algo="Sum"/><pk mz="492.91422255" i="737.013" sn="3.51141" a="35.1874" fwhm="0.0483652" res="10191.5" algo="Sum"/><pk mz="493.32339126" i="2916.48" sn="13.8815" a="127.194" fwhm="0.0393224" res="12545.6" algo="Sum"/><pk mz="494.32426801" i="2464.46" sn="11.6841" a="95.5771" fwhm="0.0309867" res="15952.8" algo="Sum"/><pk mz="494.81612442" i="1479.95" sn="7.0133" a="63.4588" fwhm="0.0365831" res="13525.8" algo="Sum"/><pk mz="494.91479029" i="650.211" sn="3.08075" a="29.1088" fwhm="0.041929" res="11803.6" algo="Sum"/><pk mz="495.33610135" i="1950.48" sn="9.22919" a="101.069" fwhm="0.0557931" res="8878.09" algo="Sum"/><pk mz="496.33797491" i="55852.4" sn="263.594" a="1550.96" fwhm="0.0241713" res="20534.2" algo="Sum"/><pk mz="496.81236660" i="1312.62" sn="6.1895" a="53.9195" fwhm="0.0326992" res="15193.4" algo="Sum"/><pk mz="496.94083925" i="2190.96" sn="10.33" a="66.5955" fwhm="0.0272102" res="18263.1" algo="Sum"/><pk mz="496.98242006" i="902.103" sn="4.25322" a="26.6807" fwhm="0.035646" res="13942.2" algo="Sum"/><pk mz="497.23594062" i="1018.44" sn="4.79723" a="34.5607" fwhm="0.0340094" res="14620.5" algo="Sum"/><pk mz="497.28293620" i="625.27" sn="2.94548" a="16.9295" fwhm="0.0395733" res="12566.1" algo="Sum"/><pk mz="497.34186455" i="15620.5" sn="73.5736" a="503.435" fwhm="0.027199" res="18285.3" algo="Sum"/><pk mz="498.34462762" i="3137.15" sn="14.7155" a="109.052" fwhm="0.0295403" res="16870" algo="Sum"/><pk mz="498.68048161" i="931.376" sn="4.36604" a="27.9633" fwhm="0.0261424" res="19075.5" algo="Sum"/><pk mz="498.80574405" i="647.853" sn="3.03722" a="20.5306" fwhm="0.0401524" res="12422.8" algo="Sum"/><pk mz="498.89929047" i="2233.56" sn="10.4621" a="67.0225" fwhm="0.0286096" res="17438.2" algo="Sum"/><pk mz="498.93776406" i="1725.42" sn="8.0815" a="48.1625" fwhm="0.0306809" res="16262.2" algo="Sum"/><pk mz="499.34836272" i="1234.5" sn="5.76613" a="57.3997" fwhm="0.0449907" res="11098.9" algo="Sum"/><pk mz="500.27421218" i="2159.94" sn="10.0786" a="83.1612" fwhm="0.0316045" res="15829.2" algo="Sum"/><pk mz="500.67825882" i="843.303" sn="3.93327" a="25.6857" fwhm="0.0279505" res="17913" algo="Sum"/><pk mz="500.76103425" i="626.125" sn="2.91992" a="20.5235" fwhm="0.0344368" res="14541.5" algo="Sum"/><pk mz="501.27670789" i="812.985" sn="3.78932" a="31.3822" fwhm="0.0467402" res="10724.7" algo="Sum"/><pk mz="501.32994694" i="675.966" sn="3.15049" a="26.02" fwhm="0.0529787" res="9462.86" algo="Sum"/><pk mz="501.35479257" i="573.572" sn="2.67326" a="4.95813" fwhm="0.00883001" res="56778.5" algo="Sum"/><pk mz="501.38851187" i="1986.43" sn="9.25821" a="71.5971" fwhm="0.0315155" res="15909.3" algo="Sum"/><pk mz="501.49834468" i="822.065" sn="3.82906" a="24.7119" fwhm="0.0271637" res="18462.1" algo="Sum"/><pk mz="502.28941571" i="1188.83" sn="5.51938" a="35.2225" fwhm="0.0348407" res="14416.8" algo="Sum"/><pk mz="502.32470745" i="1492.82" sn="6.93072" a="50.9238" fwhm="0.0365886" res="13729" algo="Sum"/><pk mz="502.39337423" i="780.353" sn="3.62264" a="28.5596" fwhm="0.0297212" res="16903.5" algo="Sum"/><pk mz="502.75702614" i="588.578" sn="2.72816" a="19.1916" fwhm="0.0328316" res="15313.2" algo="Sum"/><pk mz="502.88100883" i="589.433" sn="2.73237" a="27.7443" fwhm="0.0447559" res="11236.1" algo="Sum"/><pk mz="503.30015641" i="795.486" sn="3.68707" a="20.0831" fwhm="0.0361247" res="13932.3" algo="Sum"/><pk mz="503.33051518" i="1120.92" sn="5.19545" a="47.0392" fwhm="0.0497755" res="10112" algo="Sum"/><pk mz="503.40322954" i="617.054" sn="2.85995" a="29.341" fwhm="0.041578" res="12107.5" algo="Sum"/><pk mz="504.30443949" i="1692.67" sn="7.81308" a="47.7723" fwhm="0.0325725" res="15482.5" algo="Sum"/><pk mz="504.33976355" i="1595.56" sn="7.35864" a="51.996" fwhm="0.0334306" res="15086.2" algo="Sum"/><pk mz="504.62723152" i="631.701" sn="2.90834" a="17.3117" fwhm="0.0257398" res="19604.9" algo="Sum"/><pk mz="504.84462544" i="1770.26" sn="8.12294" a="67.0255" fwhm="0.0276283" res="18272.8" algo="Sum"/><pk mz="505.31070387" i="993.237" sn="4.54993" a="29.3331" fwhm="0.0398915" res="12667.1" algo="Sum"/><pk mz="505.34340738" i="1172.41" sn="5.37075" a="49.4337" fwhm="0.0428644" res="11789.3" algo="Sum"/><pk mz="506.35616229" i="1232.43" sn="5.62121" a="49.6268" fwhm="0.0316257" res="16010.9" algo="Sum"/><pk mz="506.62350733" i="755.735" sn="3.44188" a="21.49" fwhm="0.0263124" res="19254.2" algo="Sum"/><pk mz="506.71393629" i="762.721" sn="3.46491" a="25.9528" fwhm="0.0284445" res="17814.1" algo="Sum"/><pk mz="506.83991027" i="900.921" sn="4.08996" a="37.6508" fwhm="0.0351103" res="14435.7" algo="Sum"/><pk mz="507.29850828" i="1627.72" sn="7.38173" a="74.3539" fwhm="0.0537532" res="9437.56" algo="Sum"/><pk mz="507.34354318" i="1109.4" sn="5.03113" a="36.8648" fwhm="0.0444133" res="11423.2" algo="Sum"/><pk mz="508.37276827" i="776.385" sn="3.51053" a="31.4055" fwhm="0.0384096" res="13235.6" algo="Sum"/><pk mz="508.70995185" i="1341.83" sn="6.04573" a="40.8148" fwhm="0.0265458" res="19163.4" algo="Sum"/><pk mz="509.31364870" i="1991.76" sn="8.95875" a="104.011" fwhm="0.056273" res="9050.76" algo="Sum"/><pk mz="509.36105379" i="3782.09" sn="17.0132" a="145.816" fwhm="0.0329593" res="15454.2" algo="Sum"/><pk mz="510.31705018" i="738.544" sn="3.31121" a="30.7905" fwhm="0.0452526" res="11277.1" algo="Sum"/><pk mz="510.35958376" i="2071.96" sn="9.2895" a="89.8431" fwhm="0.0368279" res="13858" algo="Sum"/><pk mz="510.70747215" i="1048.2" sn="4.6966" a="31.834" fwhm="0.028989" res="17617.3" algo="Sum"/><pk mz="510.79250180" i="629.526" sn="2.82143" a="22.4835" fwhm="0.043975" res="11615.5" algo="Sum"/><pk mz="511.25066867" i="1134.54" sn="5.0808" a="43.39" fwhm="0.0485349" res="10533.7" algo="Sum"/><pk mz="511.33850446" i="1314.43" sn="5.88565" a="32.0466" fwhm="0.0356701" res="14335.2" algo="Sum"/><pk mz="512.33955011" i="823.475" sn="3.68276" a="44.7936" fwhm="0.057697" res="8879.83" algo="Sum"/><pk mz="512.78693863" i="578.59" sn="2.58359" a="25.8617" fwhm="0.0449095" res="11418.2" algo="Sum"/><pk mz="512.91283666" i="2119.97" sn="9.46547" a="75.9814" fwhm="0.0293644" res="17467.1" algo="Sum"/><pk mz="513.34712332" i="1296.3" sn="5.78634" a="59.9233" fwhm="0.042215" res="12160.3" algo="Sum"/><pk mz="513.40628026" i="629.02" sn="2.80777" a="14.9673" fwhm="0.021888" res="23456" algo="Sum"/><pk mz="514.65511013" i="958.752" sn="4.26044" a="29.4841" fwhm="0.0281757" res="18265.9" algo="Sum"/><pk mz="514.87325039" i="1435.75" sn="6.37797" a="42.9183" fwhm="0.0341489" res="15077.3" algo="Sum"/><pk mz="514.90878308" i="1520.95" sn="6.7564" a="54.7932" fwhm="0.0373226" res="13796.2" algo="Sum"/><pk mz="515.36744694" i="1873.35" sn="8.30949" a="57.5562" fwhm="0.0304079" res="16948.5" algo="Sum"/><pk mz="515.41041672" i="20950.3" sn="92.8447" a="629.105" fwhm="0.0260026" res="19821.5" algo="Sum"/><pk mz="515.51422693" i="735.866" sn="3.25888" a="27.0438" fwhm="0.0334223" res="15424.3" algo="Sum"/><pk mz="516.30346032" i="2899.42" sn="12.787" a="99.1423" fwhm="0.0279518" res="18471.2" algo="Sum"/><pk mz="516.36990600" i="679.718" sn="2.99802" a="17.8172" fwhm="0.0350973" res="14712.5" algo="Sum"/><pk mz="516.41351965" i="7055.66" sn="31.1152" a="214.155" fwhm="0.0268652" res="19222.4" algo="Sum"/><pk mz="516.65393756" i="870.264" sn="3.83508" a="29.3092" fwhm="0.0306565" res="16853" algo="Sum"/><pk mz="516.74182433" i="1073.68" sn="4.73067" a="44.6082" fwhm="0.032306" res="15995.2" algo="Sum"/><pk mz="517.30837613" i="1206.62" sn="5.29157" a="48.9199" fwhm="0.0459604" res="11255.5" algo="Sum"/><pk mz="517.36740647" i="1492.69" sn="6.54738" a="55.6877" fwhm="0.0450521" res="11483.8" algo="Sum"/><pk mz="517.41252888" i="2299.28" sn="10.0842" a="83.5022" fwhm="0.0376073" res="13758.3" algo="Sum"/><pk mz="518.31951993" i="99853.2" sn="436.12" a="2708.4" fwhm="0.0239401" res="21650.7" algo="Sum"/><pk mz="518.73910733" i="1628.47" sn="7.09345" a="50.6508" fwhm="0.0273788" res="18946.8" algo="Sum"/><pk mz="518.92210659" i="1869.52" sn="8.1403" a="64.3398" fwhm="0.0286891" res="18087.8" algo="Sum"/><pk mz="519.26657556" i="657.104" sn="2.85724" a="25.8478" fwhm="0.0442662" res="11730.5" algo="Sum"/><pk mz="519.32256833" i="27425.7" sn="119.247" a="831.075" fwhm="0.0264534" res="19631.6" algo="Sum"/><pk mz="519.39675696" i="1039.19" sn="4.5194" a="41.5882" fwhm="0.0380842" res="13638.1" algo="Sum"/><pk mz="520.33607388" i="32763.9" sn="141.701" a="995.993" fwhm="0.0268998" res="19343.5" algo="Sum"/><pk mz="520.73691949" i="1146.69" sn="4.94808" a="35.1377" fwhm="0.0281011" res="18530.8" algo="Sum"/><pk mz="520.81941909" i="659.823" sn="2.84709" a="24.3756" fwhm="0.0437181" res="11913.1" algo="Sum"/><pk mz="520.92043695" i="1401.81" sn="6.04914" a="44.9115" fwhm="0.0354172" res="14708.1" algo="Sum"/><pk mz="521.27057055" i="804.448" sn="3.46781" a="41.9344" fwhm="0.0521553" res="9994.59" algo="Sum"/><pk mz="521.34019274" i="9677.04" sn="41.6859" a="320.823" fwhm="0.0286182" res="18217.1" algo="Sum"/><pk mz="522.25668833" i="687.081" sn="2.95068" a="20.8672" fwhm="0.0309368" res="16881.4" algo="Sum"/><pk mz="522.35168278" i="13686.6" sn="58.7347" a="430.591" fwhm="0.0273282" res="19114" algo="Sum"/><pk mz="522.59581212" i="669.706" sn="2.87445" a="25.5838" fwhm="0.028349" res="18434.4" algo="Sum"/><pk mz="522.68703366" i="760.677" sn="3.26445" a="24.941" fwhm="0.0293126" res="17831.5" algo="Sum"/><pk mz="522.93498101" i="637.72" sn="2.73781" a="34.4968" fwhm="0.0408206" res="12810.6" algo="Sum"/><pk mz="523.26194814" i="952.38" sn="4.08142" a="26.9134" fwhm="0.0326088" res="16046.7" algo="Sum"/><pk mz="523.29766966" i="1481.93" sn="6.35083" a="66.004" fwhm="0.063228" res="8276.36" algo="Sum"/><pk mz="523.35707375" i="4582.88" sn="19.6399" a="186.376" fwhm="0.0352094" res="14864.1" algo="Sum"/><pk mz="524.27395973" i="1227.18" sn="5.25388" a="58.3067" fwhm="0.0371327" res="14118.9" algo="Sum"/><pk mz="524.36833336" i="20621.2" sn="88.2826" a="618.032" fwhm="0.0271941" res="19282.4" algo="Sum"/><pk mz="524.68440760" i="1395.82" sn="5.97286" a="43.6771" fwhm="0.027532" res="19057.3" algo="Sum"/><pk mz="525.28575444" i="2312.94" sn="9.89709" a="92.471" fwhm="0.0452549" res="11607.3" algo="Sum"/><pk mz="525.37106085" i="6959.25" sn="29.7749" a="231.391" fwhm="0.0317461" res="16549.1" algo="Sum"/><pk mz="526.05359967" i="764.104" sn="3.26141" a="22.0625" fwhm="0.0263521" res="19962.5" algo="Sum"/><pk mz="526.29052916" i="1350.05" sn="5.76277" a="48.1062" fwhm="0.0344164" res="15291.8" algo="Sum"/><pk mz="526.33495348" i="790.287" sn="3.37338" a="19.3134" fwhm="0.0361892" res="14544" algo="Sum"/><pk mz="526.37373727" i="1601.39" sn="6.83559" a="68.1918" fwhm="0.0386974" res="13602.3" algo="Sum"/><pk mz="526.68047534" i="1146.53" sn="4.89275" a="39.7876" fwhm="0.0290252" res="18145.6" algo="Sum"/><pk mz="526.77123398" i="1369.39" sn="5.8437" a="52.348" fwhm="0.0312313" res="16866.7" algo="Sum"/><pk mz="527.09266933" i="634.241" sn="2.69856" a="20.5732" fwhm="0.0337998" res="15594.5" algo="Sum"/><pk mz="527.15386243" i="759.447" sn="3.23069" a="31.1152" fwhm="0.0327916" res="16075.9" algo="Sum"/><pk mz="527.30025993" i="930.789" sn="3.95703" a="37.5346" fwhm="0.0368356" res="14315" algo="Sum"/><pk mz="527.32907324" i="1020.2" sn="4.33714" a="39.8522" fwhm="0.0501732" res="10510.2" algo="Sum"/><pk mz="527.37602663" i="751.041" sn="3.19305" a="43.8044" fwhm="0.0678046" res="7777.88" algo="Sum"/><pk mz="528.33548164" i="572.033" sn="2.42261" a="19.9265" fwhm="0.0456663" res="11569.5" algo="Sum"/><pk mz="528.76842545" i="1662.12" sn="7.0263" a="68.1367" fwhm="0.0296849" res="17812.7" algo="Sum"/><pk mz="528.88611181" i="950.825" sn="4.01088" a="36.6183" fwhm="0.0365446" res="14472.4" algo="Sum"/><pk mz="528.95109207" i="949.696" sn="4.00722" a="35.7506" fwhm="0.0314475" res="16820.1" algo="Sum"/><pk mz="529.34377202" i="804.129" sn="3.39129" a="30.4308" fwhm="0.0449671" res="11771.8" algo="Sum"/><pk mz="529.40032573" i="586.056" sn="2.4716" a="31.0748" fwhm="0.0623184" res="8495.09" algo="Sum"/><pk mz="529.52932853" i="643.427" sn="2.71362" a="21.6733" fwhm="0.0315623" res="16777.3" algo="Sum"/><pk mz="530.13052943" i="1427.59" sn="5.99609" a="45.2287" fwhm="0.0277549" res="19100.4" algo="Sum"/><pk mz="530.32226083" i="617.02" sn="2.59054" a="15.0446" fwhm="0.0315524" res="16807.6" algo="Sum"/><pk mz="530.35389489" i="1015.75" sn="4.26395" a="39.2006" fwhm="0.0405116" res="13091.4" algo="Sum"/><pk mz="530.76495645" i="945.493" sn="3.95373" a="49.0638" fwhm="0.0382804" res="13865.2" algo="Sum"/><pk mz="530.84888802" i="581.549" sn="2.43218" a="18.5453" fwhm="0.0368026" res="14424.2" algo="Sum"/><pk mz="530.88125378" i="714.867" sn="2.98948" a="30.6329" fwhm="0.0471448" res="11260.7" algo="Sum"/><pk mz="530.97406191" i="641.51" sn="2.68251" a="21.9632" fwhm="0.0430632" res="12330.1" algo="Sum"/><pk mz="531.34634234" i="1952.54" sn="8.15976" a="92.0326" fwhm="0.0407048" res="13053.6" algo="Sum"/><pk mz="531.40439887" i="4446.91" sn="18.5825" a="159.599" fwhm="0.0306682" res="17327.5" algo="Sum"/><pk mz="532.28115097" i="739.489" sn="3.0748" a="31.1286" fwhm="0.0462554" res="11507.4" algo="Sum"/><pk mz="532.33633812" i="2228.36" sn="9.26491" a="89.6727" fwhm="0.036483" res="14591.4" algo="Sum"/><pk mz="532.40962441" i="1761.44" sn="7.31405" a="48.9762" fwhm="0.0316549" res="16819.2" algo="Sum"/><pk mz="532.43334214" i="1886.27" sn="7.82641" a="68.9993" fwhm="0.0361898" res="14712.3" algo="Sum"/><pk mz="532.71573741" i="1054.86" sn="4.36488" a="34.6836" fwhm="0.0288202" res="18484.1" algo="Sum"/><pk mz="532.89620919" i="602.791" sn="2.49334" a="35.8546" fwhm="0.0658923" res="8087.38" algo="Sum"/><pk mz="532.96344899" i="642.869" sn="2.65894" a="23.0099" fwhm="0.0349112" res="15266.3" algo="Sum"/><pk mz="533.34104205" i="1250.87" sn="5.16489" a="50.1142" fwhm="0.0455684" res="11704.2" algo="Sum"/><pk mz="533.36629335" i="898.754" sn="3.7088" a="18.0188" fwhm="0.0242269" res="22015.4" algo="Sum"/><pk mz="533.40762941" i="828.01" sn="3.41383" a="26.9244" fwhm="0.0455394" res="11713.1" algo="Sum"/><pk mz="533.43786726" i="888.527" sn="3.66174" a="35.3218" fwhm="0.0456463" res="11686.3" algo="Sum"/><pk mz="534.29266211" i="16549" sn="68.0048" a="532.608" fwhm="0.0280415" res="19053.7" algo="Sum"/><pk mz="534.71344465" i="1617.13" sn="6.63835" a="59.4205" fwhm="0.029734" res="17983.2" algo="Sum"/><pk mz="534.89543307" i="1713.9" sn="7.03511" a="73.5284" fwhm="0.0332412" res="16091.3" algo="Sum"/><pk mz="535.29638440" i="4972.26" sn="20.4062" a="177.576" fwhm="0.0306429" res="17468.8" algo="Sum"/><pk mz="535.37603221" i="3174.64" sn="13.0287" a="125.878" fwhm="0.0319802" res="16740.9" algo="Sum"/><pk mz="536.29419597" i="2179.54" sn="8.9369" a="87.2592" fwhm="0.0319882" res="16765.4" algo="Sum"/><pk mz="536.37930288" i="1375.61" sn="5.64027" a="48.2207" fwhm="0.0327321" res="16386.9" algo="Sum"/><pk mz="536.71054676" i="1198.34" sn="4.90838" a="45.5572" fwhm="0.0283582" res="18926.1" algo="Sum"/><pk mz="536.80025391" i="1675.86" sn="6.86426" a="65.7105" fwhm="0.0330871" res="16223.8" algo="Sum"/><pk mz="536.89096554" i="1304.95" sn="5.34389" a="68.9695" fwhm="0.04385" res="12243.8" algo="Sum"/><pk mz="537.30056215" i="1266.26" sn="5.18416" a="51.8578" fwhm="0.0594172" res="9042.85" algo="Sum"/><pk mz="537.39253491" i="547593" sn="2241.89" a="11392.6" fwhm="0.0178187" res="30158.9" algo="Sum"/><pk mz="538.30219748" i="577.108" sn="2.35961" a="19.2749" fwhm="0.0457478" res="11766.7" algo="Sum"/><pk mz="538.39540344" i="169932" sn="694.802" a="4501.96" fwhm="0.0228274" res="23585.5" algo="Sum"/><pk mz="538.70941168" i="576.418" sn="2.35592" a="23.6857" fwhm="0.0470927" res="11439.3" algo="Sum"/><pk mz="538.79682836" i="1775.07" sn="7.25337" a="69.79" fwhm="0.0304927" res="17669.7" algo="Sum"/><pk mz="538.89129667" i="595.24" sn="2.43069" a="25.5403" fwhm="0.0640823" res="8409.36" algo="Sum"/><pk mz="538.97948928" i="1281.4" sn="5.23284" a="55.1246" fwhm="0.0331297" res="16268.8" algo="Sum"/><pk mz="539.10219642" i="646.832" sn="2.64112" a="25.5145" fwhm="0.0330421" res="16315.6" algo="Sum"/><pk mz="539.28316485" i="961.303" sn="3.92476" a="47.7628" fwhm="0.0654379" res="8241.15" algo="Sum"/><pk mz="539.39393852" i="48208.1" sn="196.874" a="1643.54" fwhm="0.0293339" res="18388.1" algo="Sum"/><pk mz="540.30251725" i="759.259" sn="3.09247" a="36.7772" fwhm="0.0471561" res="11457.8" algo="Sum"/><pk mz="540.39336759" i="11850.9" sn="48.2696" a="439.276" fwhm="0.0313311" res="17247.9" algo="Sum"/><pk mz="540.65749585" i="721.983" sn="2.93985" a="26.4791" fwhm="0.0349384" res="15474.6" algo="Sum"/><pk mz="540.79259055" i="851.29" sn="3.46201" a="33.1727" fwhm="0.0381855" res="14162.2" algo="Sum"/><pk mz="541.11709093" i="823.168" sn="3.34387" a="29.7459" fwhm="0.0347766" res="15559.8" algo="Sum"/><pk mz="541.26036907" i="1284.02" sn="5.21502" a="47.4778" fwhm="0.0420198" res="12881.1" algo="Sum"/><pk mz="541.33440381" i="1122.2" sn="4.55785" a="45.0734" fwhm="0.0520564" res="10399" algo="Sum"/><pk mz="541.39067881" i="3235.06" sn="13.1365" a="145.537" fwhm="0.0364112" res="14868.8" algo="Sum"/><pk mz="542.31830116" i="52731" sn="213.239" a="1528.98" fwhm="0.026139" res="20747.5" algo="Sum"/><pk mz="542.65549682" i="673.329" sn="2.72082" a="25.0888" fwhm="0.0299134" res="18140.9" algo="Sum"/><pk mz="542.74457164" i="1335.03" sn="5.39373" a="43.2937" fwhm="0.0314604" res="17251.7" algo="Sum"/><pk mz="543.32171347" i="16274.3" sn="65.6765" a="506.619" fwhm="0.0277088" res="19608.3" algo="Sum"/><pk mz="543.39464532" i="1207.27" sn="4.872" a="47.0613" fwhm="0.048328" res="11243.9" algo="Sum"/><pk mz="543.44053871" i="650.904" sn="2.62576" a="26.1924" fwhm="0.0409675" res="13265.2" algo="Sum"/><pk mz="543.54528335" i="614.323" sn="2.47375" a="22.1039" fwhm="0.0361603" res="15031.5" algo="Sum"/><pk mz="544.33327120" i="26797.2" sn="107.836" a="834.509" fwhm="0.0282325" res="19280.4" algo="Sum"/><pk mz="544.74125549" i="1532.87" sn="6.16476" a="54.1229" fwhm="0.0310969" res="17517.5" algo="Sum"/><pk mz="544.80674119" i="662.051" sn="2.66266" a="29.5549" fwhm="0.0641449" res="8493.37" algo="Sum"/><pk mz="544.91929133" i="814.367" sn="3.27534" a="38.8026" fwhm="0.0426841" res="12766.3" algo="Sum"/><pk mz="545.33706112" i="7824.01" sn="31.3944" a="291.153" fwhm="0.0305133" res="17872.1" algo="Sum"/><pk mz="545.41470870" i="1174.96" sn="4.70852" a="48.0677" fwhm="0.0402796" res="13540.7" algo="Sum"/><pk mz="546.34909325" i="35740.3" sn="143.019" a="1086" fwhm="0.0273079" res="20007" algo="Sum"/><pk mz="546.73897544" i="1019.5" sn="4.0777" a="39.5565" fwhm="0.0316372" res="17281.5" algo="Sum"/><pk mz="546.82691895" i="2060.81" sn="8.2409" a="80.7012" fwhm="0.0315011" res="17359" algo="Sum"/><pk mz="547.35289974" i="10799.9" sn="43.1202" a="393.827" fwhm="0.0302588" res="18089" algo="Sum"/><pk mz="547.42393800" i="690.103" sn="2.75539" a="32.7872" fwhm="0.0676337" res="8093.95" algo="Sum"/><pk mz="548.27162778" i="1100.99" sn="4.38982" a="41.1989" fwhm="0.0402628" res="13617.3" algo="Sum"/><pk mz="548.30908364" i="590.327" sn="2.35406" a="10.8147" fwhm="0.0184686" res="29688.8" algo="Sum"/><pk mz="548.35684121" i="2496.3" sn="9.95625" a="112.596" fwhm="0.037177" res="14749.9" algo="Sum"/><pk mz="548.82382620" i="1507.01" sn="6.00132" a="56.3594" fwhm="0.0322233" res="17031.9" algo="Sum"/><pk mz="549.27918176" i="701.355" sn="2.79331" a="26.9786" fwhm="0.0459808" res="11945.8" algo="Sum"/><pk mz="549.32078276" i="613.611" sn="2.44421" a="20.65" fwhm="0.0452414" res="12142" algo="Sum"/><pk mz="549.36784415" i="955.328" sn="3.8051" a="46.7303" fwhm="0.0582192" res="9436.2" algo="Sum"/><pk mz="550.28588971" i="571.994" sn="2.2738" a="25.362" fwhm="0.0373919" res="14716.7" algo="Sum"/><pk mz="550.68571867" i="855.126" sn="3.39612" a="29.767" fwhm="0.0307565" res="17904.7" algo="Sum"/><pk mz="550.81937431" i="628.376" sn="2.49543" a="24.0159" fwhm="0.0439157" res="12542.6" algo="Sum"/><pk mz="550.86902242" i="825.028" sn="3.27469" a="45.1835" fwhm="0.0589296" res="9347.92" algo="Sum"/><pk mz="551.34988111" i="2258.3" sn="8.95619" a="99.0093" fwhm="0.0374081" res="14738.8" algo="Sum"/><pk mz="551.40465522" i="1480.77" sn="5.87186" a="70.9247" fwhm="0.0455453" res="12106.7" algo="Sum"/><pk mz="552.35249985" i="947.116" sn="3.74492" a="41.8503" fwhm="0.0402159" res="13734.7" algo="Sum"/><pk mz="552.42367338" i="1000.02" sn="3.95411" a="56.6879" fwhm="0.0561178" res="9844.01" algo="Sum"/><pk mz="552.68399821" i="660.004" sn="2.60877" a="23.2462" fwhm="0.0340557" res="16228.8" algo="Sum"/><pk mz="552.77269916" i="1413.51" sn="5.57626" a="63.3501" fwhm="0.0368373" res="15005.8" algo="Sum"/><pk mz="552.86984793" i="769.396" sn="3.03561" a="48.8881" fwhm="0.058775" res="9406.55" algo="Sum"/><pk mz="553.36777968" i="209317" sn="825.729" a="6919.64" fwhm="0.0287564" res="19243.3" algo="Sum"/><pk mz="553.45358861" i="9551.89" sn="37.6786" a="344.997" fwhm="0.0416154" res="13299.2" algo="Sum"/><pk mz="554.37055014" i="71808.3" sn="282.318" a="2654.87" fwhm="0.0330153" res="16791.3" algo="Sum"/><pk mz="554.45656600" i="4148.49" sn="16.3128" a="153.306" fwhm="0.041939" res="13220.6" algo="Sum"/><pk mz="554.77006256" i="1422.74" sn="5.582" a="67.1759" fwhm="0.037756" res="14693.5" algo="Sum"/><pk mz="554.89617913" i="1483.05" sn="5.82018" a="53.2876" fwhm="0.0340436" res="16299.6" algo="Sum"/><pk mz="554.94458422" i="846.435" sn="3.32182" a="32.6389" fwhm="0.0460377" res="12054.1" algo="Sum"/><pk mz="555.06963353" i="637.656" sn="2.5019" a="24.4077" fwhm="0.0311169" res="17838.2" algo="Sum"/><pk mz="555.29529335" i="619.524" sn="2.43057" a="16.053" fwhm="0.0325253" res="17072.7" algo="Sum"/><pk mz="555.36647573" i="34973.6" sn="137.211" a="1396.55" fwhm="0.0345445" res="16076.8" algo="Sum"/><pk mz="555.45306364" i="1188.83" sn="4.6642" a="44.5005" fwhm="0.0428037" res="12976.8" algo="Sum"/><pk mz="556.36752593" i="10202" sn="39.9797" a="388.936" fwhm="0.0340878" res="16321.6" algo="Sum"/><pk mz="556.63608048" i="673.491" sn="2.63542" a="27.2578" fwhm="0.0305839" res="18200.3" algo="Sum"/><pk mz="556.76548103" i="833.513" sn="3.26155" a="32.1283" fwhm="0.0386257" res="14414.4" algo="Sum"/><pk mz="556.80139156" i="678.811" sn="2.65622" a="16.7041" fwhm="0.0378108" res="14726" algo="Sum"/><pk mz="556.85494729" i="2389.91" sn="9.351" a="78.373" fwhm="0.0340489" res="16354.5" algo="Sum"/><pk mz="556.89175784" i="1463.93" sn="5.72861" a="47.8441" fwhm="0.0348345" res="15986.8" algo="Sum"/><pk mz="557.09136911" i="891.841" sn="3.48905" a="36.0283" fwhm="0.03179" res="17524.1" algo="Sum"/><pk mz="557.30408556" i="657.793" sn="2.57234" a="33.5401" fwhm="0.0514974" res="10822" algo="Sum"/><pk mz="557.36687610" i="2957.25" sn="11.5542" a="136.473" fwhm="0.0402438" res="13849.8" algo="Sum"/><pk mz="557.43278128" i="718.126" sn="2.80436" a="37.3882" fwhm="0.047142" res="11824.6" algo="Sum"/><pk mz="557.55892331" i="600.817" sn="2.34624" a="23.7872" fwhm="0.0370833" res="15035.3" algo="Sum"/><pk mz="558.29154894" i="8920.14" sn="34.7281" a="288.22" fwhm="0.0287531" res="19416.7" algo="Sum"/><pk mz="558.36347549" i="942.343" sn="3.66858" a="47.0808" fwhm="0.0545882" res="10228.7" algo="Sum"/><pk mz="558.63365801" i="674.084" sn="2.62316" a="24.0698" fwhm="0.0335697" res="16641" algo="Sum"/><pk mz="558.71743748" i="625.237" sn="2.43307" a="25.7501" fwhm="0.0464417" res="12030.5" algo="Sum"/><pk mz="558.85300392" i="1076.28" sn="4.18937" a="45.3907" fwhm="0.0396315" res="14101.2" algo="Sum"/><pk mz="558.89025882" i="735.712" sn="2.86372" a="24.4976" fwhm="0.0411126" res="13594.1" algo="Sum"/><pk mz="559.29576517" i="2976.97" sn="11.5822" a="119.009" fwhm="0.0334702" res="16710.3" algo="Sum"/><pk mz="559.38785337" i="965.354" sn="3.7558" a="40.7844" fwhm="0.0522322" res="10709.6" algo="Sum"/><pk mz="559.51658111" i="645.338" sn="2.51035" a="33.4107" fwhm="0.0547783" res="10214.2" algo="Sum"/><pk mz="560.30550355" i="4407.28" sn="17.13" a="163.676" fwhm="0.0325047" res="17237.7" algo="Sum"/><pk mz="560.35548011" i="631.025" sn="2.45315" a="13.7354" fwhm="0.0394686" res="14197.5" algo="Sum"/><pk mz="560.71528951" i="859.382" sn="3.33854" a="29.8942" fwhm="0.0316611" res="17709.9" algo="Sum"/><pk mz="561.31072536" i="1570.01" sn="6.0987" a="74.6369" fwhm="0.0434946" res="12905.3" algo="Sum"/><pk mz="561.40494311" i="1731.9" sn="6.72756" a="94.9074" fwhm="0.0382854" res="14663.7" algo="Sum"/><pk mz="562.32236396" i="5912.68" sn="22.9109" a="230.722" fwhm="0.0315411" res="17828.3" algo="Sum"/><pk mz="562.40909054" i="819.375" sn="3.17522" a="29.1969" fwhm="0.0388968" res="14459" algo="Sum"/><pk mz="562.80147383" i="1501.47" sn="5.81283" a="71.7686" fwhm="0.037334" res="15074.8" algo="Sum"/><pk mz="563.32638872" i="2123.75" sn="8.21915" a="100.429" fwhm="0.0347815" res="16196.1" algo="Sum"/><pk mz="563.42163745" i="781.329" sn="3.02313" a="34.7976" fwhm="0.057405" res="9814.86" algo="Sum"/><pk mz="564.31215279" i="1310.48" sn="5.05295" a="85.612" fwhm="0.0523825" res="10772.9" algo="Sum"/><pk mz="564.57797262" i="572.506" sn="2.20661" a="20.7357" fwhm="0.0333563" res="16925.7" algo="Sum"/><pk mz="564.66815809" i="605.859" sn="2.33495" a="21.7824" fwhm="0.0318034" res="17755" algo="Sum"/><pk mz="564.79827327" i="1277.38" sn="4.91522" a="58.9998" fwhm="0.0347048" res="16274.4" algo="Sum"/><pk mz="564.96869029" i="630.436" sn="2.42653" a="24.6519" fwhm="0.0354077" res="15956.1" algo="Sum"/><pk mz="565.31560326" i="797.427" sn="3.06782" a="39.337" fwhm="0.0537426" res="10518.9" algo="Sum"/><pk mz="565.42141163" i="8434.62" sn="32.4439" a="285.814" fwhm="0.029785" res="18983.4" algo="Sum"/><pk mz="566.31689884" i="5802.44" sn="22.275" a="205.357" fwhm="0.0297208" res="19054.6" algo="Sum"/><pk mz="566.42478110" i="3203.62" sn="12.2967" a="114.466" fwhm="0.0320926" res="17649.7" algo="Sum"/><pk mz="566.66600955" i="1126.88" sn="4.32208" a="39.8696" fwhm="0.0306308" res="18499.9" algo="Sum"/><pk mz="566.78989674" i="730.824" sn="2.80313" a="37.3501" fwhm="0.0451951" res="12541" algo="Sum"/><pk mz="566.88384585" i="2198.51" sn="8.43057" a="81.4608" fwhm="0.0299771" res="18910.6" algo="Sum"/><pk mz="567.34401741" i="4196.95" sn="16.0706" a="153.22" fwhm="0.0404554" res="14023.9" algo="Sum"/><pk mz="567.41662895" i="1646.88" sn="6.30622" a="90.6114" fwhm="0.0663968" res="8545.84" algo="Sum"/><pk mz="568.33616010" i="4477.13" sn="17.0948" a="188.962" fwhm="0.0369024" res="15401.1" algo="Sum"/><pk mz="568.42094982" i="1674.94" sn="6.39383" a="73.5196" fwhm="0.0387817" res="14656.9" algo="Sum"/><pk mz="568.66214488" i="1089.98" sn="4.15744" a="36.9192" fwhm="0.0310299" res="18326.3" algo="Sum"/><pk mz="568.74687348" i="745.517" sn="2.84396" a="30.7862" fwhm="0.0402237" res="14139.6" algo="Sum"/><pk mz="569.36071889" i="43812.4" sn="166.756" a="1431.76" fwhm="0.029502" res="19299" algo="Sum"/><pk mz="569.42726116" i="9355.35" sn="35.5747" a="343.475" fwhm="0.0324138" res="17567.4" algo="Sum"/><pk mz="569.79936812" i="585.485" sn="2.22498" a="31.3715" fwhm="0.049503" res="11510.4" algo="Sum"/><pk mz="570.36352729" i="15913.5" sn="60.4124" a="537.199" fwhm="0.0307774" res="18531.9" algo="Sum"/><pk mz="570.43077559" i="3724.76" sn="14.1403" a="141.473" fwhm="0.0344811" res="16543.3" algo="Sum"/><pk mz="570.66250482" i="606.276" sn="2.30103" a="24.5398" fwhm="0.0438599" res="13011" algo="Sum"/><pk mz="570.74258092" i="702.879" sn="2.66802" a="30.8518" fwhm="0.0505772" res="11284.6" algo="Sum"/><pk mz="570.79456716" i="657.454" sn="2.49571" a="26.3149" fwhm="0.0456525" res="12503" algo="Sum"/><pk mz="570.86793514" i="1604.08" sn="6.08817" a="71.4478" fwhm="0.036968" res="15442.2" algo="Sum"/><pk mz="571.36041475" i="7684.24" sn="29.1192" a="288.92" fwhm="0.0342203" res="16696.5" algo="Sum"/><pk mz="571.42932618" i="1802.13" sn="6.82912" a="70.8627" fwhm="0.0428294" res="13342" algo="Sum"/><pk mz="572.36247122" i="2674.46" sn="10.1314" a="102.694" fwhm="0.0332672" res="17205" algo="Sum"/><pk mz="572.43240560" i="662.458" sn="2.50955" a="32.19" fwhm="0.0519892" res="11010.6" algo="Sum"/><pk mz="572.61136717" i="645.79" sn="2.44587" a="25.1579" fwhm="0.0360193" res="15897.4" algo="Sum"/><pk mz="572.74168909" i="575.824" sn="2.18071" a="23.0648" fwhm="0.0530302" res="10800.3" algo="Sum"/><pk mz="572.82889760" i="1707.57" sn="6.4651" a="56.3304" fwhm="0.0374532" res="15294.5" algo="Sum"/><pk mz="572.86337559" i="1683.02" sn="6.37279" a="63.3759" fwhm="0.0415483" res="13787.9" algo="Sum"/><pk mz="573.36314235" i="1355.79" sn="5.13582" a="52.8997" fwhm="0.0478101" res="11992.5" algo="Sum"/><pk mz="573.43829306" i="760.552" sn="2.88093" a="32.7219" fwhm="0.0549529" res="10435.1" algo="Sum"/><pk mz="574.37702769" i="580.528" sn="2.19806" a="34.3239" fwhm="0.0626507" res="9167.93" algo="Sum"/><pk mz="574.60908539" i="733.587" sn="2.77608" a="27.2945" fwhm="0.0327096" res="17567" algo="Sum"/><pk mz="574.69658431" i="907.942" sn="3.43512" a="40.39" fwhm="0.0357144" res="16091.5" algo="Sum"/><pk mz="574.82591604" i="926.68" sn="3.50507" a="36.3881" fwhm="0.0504262" res="11399.3" algo="Sum"/><pk mz="574.86350749" i="833.693" sn="3.15335" a="29.6993" fwhm="0.0394448" res="14573.9" algo="Sum"/><pk mz="575.28021481" i="636.504" sn="2.40848" a="32.403" fwhm="0.0556818" res="10331.6" algo="Sum"/><pk mz="575.37296531" i="772.089" sn="2.92197" a="31.9912" fwhm="0.0484742" res="11869.7" algo="Sum"/><pk mz="575.39495815" i="734.012" sn="2.77787" a="31.7504" fwhm="0.0515473" res="11162.5" algo="Sum"/><pk mz="575.45987416" i="670.948" sn="2.53906" a="29.4415" fwhm="0.0596902" res="9640.77" algo="Sum"/><pk mz="576.27537943" i="2622.56" sn="9.90592" a="94.8415" fwhm="0.0309798" res="18601.6" algo="Sum"/><pk mz="576.46446609" i="714.135" sn="2.69627" a="25.6488" fwhm="0.0412457" res="13976.3" algo="Sum"/><pk mz="576.69460886" i="1516.18" sn="5.72205" a="48.6923" fwhm="0.0303621" res="18993.9" algo="Sum"/><pk mz="576.87761010" i="1649.62" sn="6.21361" a="66.9189" fwhm="0.0330979" res="17429.4" algo="Sum"/><pk mz="577.28126754" i="972.116" sn="3.66326" a="40.6468" fwhm="0.039346" res="14671.9" algo="Sum"/><pk mz="577.37173234" i="801.809" sn="3.02158" a="29.4599" fwhm="0.0419448" res="13765" algo="Sum"/><pk mz="577.47347852" i="644.219" sn="2.42774" a="29.943" fwhm="0.0592816" res="9741.2" algo="Sum"/><pk mz="578.27496713" i="1106.46" sn="4.16086" a="51.8064" fwhm="0.0362971" res="15931.7" algo="Sum"/><pk mz="578.69317804" i="1094.66" sn="4.11491" a="50.6765" fwhm="0.0366805" res="15776.6" algo="Sum"/><pk mz="578.77571898" i="773.79" sn="2.90916" a="30.3495" fwhm="0.0427544" res="13537.2" algo="Sum"/><pk mz="578.87491114" i="1515.31" sn="5.69796" a="63.7" fwhm="0.0372577" res="15537.1" algo="Sum"/><pk mz="579.28631265" i="2667.11" sn="10.0195" a="113.762" fwhm="0.0339883" res="17043.7" algo="Sum"/><pk mz="579.35923522" i="630.852" sn="2.36967" a="27.3373" fwhm="0.0526614" res="11001.6" algo="Sum"/><pk mz="580.28977914" i="1147.92" sn="4.30615" a="56.6061" fwhm="0.0375162" res="15467.7" algo="Sum"/><pk mz="580.64470518" i="646.595" sn="2.42104" a="20.2558" fwhm="0.0323679" res="17938.9" algo="Sum"/><pk mz="580.69224065" i="639.979" sn="2.39623" a="24.1757" fwhm="0.0395728" res="14674" algo="Sum"/><pk mz="580.77644897" i="762.571" sn="2.85497" a="41.6867" fwhm="0.0758064" res="7661.32" algo="Sum"/><pk mz="580.88187590" i="756.033" sn="2.83026" a="43.4375" fwhm="0.0616398" res="9423.82" algo="Sum"/><pk mz="581.29449440" i="750.05" sn="2.80539" a="34.0468" fwhm="0.0594742" res="9773.89" algo="Sum"/><pk mz="581.39693704" i="3928.41" sn="14.6827" a="159.456" fwhm="0.0394506" res="14737.3" algo="Sum"/><pk mz="582.29173428" i="1284.43" sn="4.78643" a="57.3575" fwhm="0.0322826" res="18037.3" algo="Sum"/><pk mz="582.40306790" i="1816.49" sn="6.75921" a="75.0975" fwhm="0.0375709" res="15501.4" algo="Sum"/><pk mz="582.64066090" i="1251.89" sn="4.65763" a="42.3092" fwhm="0.0309148" res="18846.6" algo="Sum"/><pk mz="582.81614045" i="608.646" sn="2.2639" a="20.3007" fwhm="0.0467828" res="12457.9" algo="Sum"/><pk mz="582.85810212" i="1318.98" sn="4.90608" a="59.7654" fwhm="0.0398956" res="14609.6" algo="Sum"/><pk mz="583.25044507" i="4577.68" sn="17.0195" a="166.933" fwhm="0.0318392" res="18318.6" algo="Sum"/><pk mz="583.31857809" i="2186.16" sn="8.12798" a="85.524" fwhm="0.0395625" res="14744.2" algo="Sum"/><pk mz="583.39275865" i="1319.92" sn="4.90735" a="80.6472" fwhm="0.0649174" res="8986.69" algo="Sum"/><pk mz="583.46248965" i="777.441" sn="2.89047" a="32.2338" fwhm="0.0408596" res="14279.7" algo="Sum"/><pk mz="584.13855200" i="697.931" sn="2.59334" a="24.5752" fwhm="0.0386985" res="15094.6" algo="Sum"/><pk mz="584.25497728" i="2728.14" sn="10.1338" a="103.723" fwhm="0.0327213" res="17855.5" algo="Sum"/><pk mz="584.31717713" i="1112.25" sn="4.13153" a="51.1102" fwhm="0.0506404" res="11538.5" algo="Sum"/><pk mz="584.38859494" i="632.378" sn="2.34889" a="39.9626" fwhm="0.0712265" res="8204.65" algo="Sum"/><pk mz="584.63730583" i="1086.05" sn="4.03392" a="44.2157" fwhm="0.033945" res="17223.1" algo="Sum"/><pk mz="584.72664185" i="1165.54" sn="4.32891" a="51.9628" fwhm="0.0381045" res="15345.3" algo="Sum"/><pk mz="585.26730433" i="4196.36" sn="15.571" a="169.112" fwhm="0.03905" res="14987.7" algo="Sum"/><pk mz="585.33574542" i="9771.47" sn="36.2691" a="368.777" fwhm="0.0330564" res="17707.2" algo="Sum"/><pk mz="585.44452814" i="582.018" sn="2.1604" a="22.1311" fwhm="0.0524808" res="11155.4" algo="Sum"/><pk mz="586.30392721" i="3966.72" sn="14.7166" a="133.661" fwhm="0.0414346" res="14150.1" algo="Sum"/><pk mz="586.33743184" i="3921.58" sn="14.5491" a="151.663" fwhm="0.0393346" res="14906.4" algo="Sum"/><pk mz="586.43376816" i="576.758" sn="2.1401" a="27.1119" fwhm="0.0490554" res="11954.5" algo="Sum"/><pk mz="586.63432965" i="721.001" sn="2.67415" a="27.0901" fwhm="0.0348257" res="16844.9" algo="Sum"/><pk mz="586.72361609" i="1644.84" sn="6.09965" a="70.8936" fwhm="0.0353668" res="16589.7" algo="Sum"/><pk mz="586.84245000" i="982.382" sn="3.64243" a="40.8997" fwhm="0.0409607" res="14327" algo="Sum"/><pk mz="586.90468302" i="721.319" sn="2.67422" a="30.5256" fwhm="0.0465377" res="12611.4" algo="Sum"/><pk mz="587.33376543" i="2619.81" sn="9.71189" a="139.739" fwhm="0.0570402" res="10296.8" algo="Sum"/><pk mz="587.38566055" i="757.47" sn="2.80802" a="13.8824" fwhm="0.0324567" res="18097.5" algo="Sum"/><pk mz="587.45539335" i="592.084" sn="2.19425" a="24.9434" fwhm="0.0373693" res="15720.3" algo="Sum"/><pk mz="587.54474508" i="811.677" sn="3.00808" a="38.875" fwhm="0.0441635" res="13303.9" algo="Sum"/><pk mz="588.33782392" i="914.437" sn="3.38411" a="46.0738" fwhm="0.057965" res="10149.9" algo="Sum"/><pk mz="588.40344959" i="904.459" sn="3.34732" a="41.7853" fwhm="0.0495744" res="11869.1" algo="Sum"/><pk mz="588.72088740" i="1245.62" sn="4.60627" a="46.3197" fwhm="0.036973" res="15923" algo="Sum"/><pk mz="588.76726575" i="648.259" sn="2.39631" a="16.3592" fwhm="0.0382755" res="15382.3" algo="Sum"/><pk mz="588.80221986" i="819.344" sn="3.02809" a="25.5818" fwhm="0.0478458" res="12306.3" algo="Sum"/><pk mz="588.83688372" i="873.164" sn="3.22748" a="36.1985" fwhm="0.0464752" res="12669.9" algo="Sum"/><pk mz="588.90410947" i="625.637" sn="2.31225" a="20.3519" fwhm="0.0409575" res="14378.4" algo="Sum"/><pk mz="589.34128800" i="656.99" sn="2.42931" a="21.0768" fwhm="0.0436512" res="13501.2" algo="Sum"/><pk mz="589.40370361" i="969.706" sn="3.58567" a="42.5861" fwhm="0.0465678" res="12656.9" algo="Sum"/><pk mz="589.47306326" i="764.454" sn="2.82676" a="25.1877" fwhm="0.0428815" res="13746.6" algo="Sum"/><pk mz="590.31598885" i="3185.89" sn="11.7559" a="132.914" fwhm="0.0319684" res="18465.6" algo="Sum"/><pk mz="590.58980634" i="814.405" sn="3.00719" a="35.1114" fwhm="0.0376462" res="15687.9" algo="Sum"/><pk mz="590.67326889" i="867.575" sn="3.20273" a="34.2437" fwhm="0.0408214" res="14469.7" algo="Sum"/><pk mz="590.72024860" i="585.637" sn="2.16187" a="24.1827" fwhm="0.0551645" res="10708.3" algo="Sum"/><pk mz="590.79035539" i="575.766" sn="2.12555" a="26.5225" fwhm="0.057214" res="10326" algo="Sum"/><pk mz="590.84385472" i="691.011" sn="2.55149" a="38.2552" fwhm="0.054203" res="10900.6" algo="Sum"/><pk mz="591.26280495" i="765.152" sn="2.82356" a="27.1687" fwhm="0.0429842" res="13755.3" algo="Sum"/><pk mz="591.31953478" i="1451.53" sn="5.35511" a="68.3837" fwhm="0.0470324" res="12572.6" algo="Sum"/><pk mz="591.44856915" i="586.939" sn="2.16604" a="25.7901" fwhm="0.0623389" res="9487.64" algo="Sum"/><pk mz="591.49162181" i="656.864" sn="2.42425" a="33.25" fwhm="0.050511" res="11710.1" algo="Sum"/><pk mz="592.25596099" i="614.803" sn="2.26681" a="38.5066" fwhm="0.0625238" res="9472.49" algo="Sum"/><pk mz="592.33134686" i="1054.66" sn="3.88802" a="43.2343" fwhm="0.0433437" res="13665.9" algo="Sum"/><pk mz="592.66843810" i="1518.11" sn="5.59596" a="58.5166" fwhm="0.0336223" res="17627.2" algo="Sum"/><pk mz="592.77955098" i="587.763" sn="2.16659" a="27.9931" fwhm="0.0648678" res="9138.27" algo="Sum"/><pk mz="592.85016772" i="1727.03" sn="6.36506" a="74.3861" fwhm="0.0346874" res="17091.2" algo="Sum"/><pk mz="593.33453927" i="958.899" sn="3.52722" a="53.7514" fwhm="0.0610304" res="9721.96" algo="Sum"/><pk mz="594.66694030" i="1336.54" sn="4.89792" a="55.3442" fwhm="0.0321393" res="18502.8" algo="Sum"/><pk mz="594.75546178" i="1345.74" sn="4.93138" a="54.8395" fwhm="0.0385842" res="15414.5" algo="Sum"/><pk mz="594.84826771" i="1687.49" sn="6.18525" a="71.0618" fwhm="0.0364162" res="16334.7" algo="Sum"/><pk mz="595.34929599" i="1290.64" sn="4.71321" a="75.4576" fwhm="0.0507457" res="11732" algo="Sum"/><pk mz="596.35543965" i="592.089" sn="2.1594" a="21.8239" fwhm="0.0501665" res="11887.5" algo="Sum"/><pk mz="596.66375289" i="689.709" sn="2.51421" a="26.1018" fwhm="0.0392926" res="15185.1" algo="Sum"/><pk mz="596.75141734" i="1591.62" sn="5.80196" a="83.2825" fwhm="0.0382826" res="15588.1" algo="Sum"/><pk mz="596.84623756" i="781.793" sn="2.84885" a="33.4336" fwhm="0.0537138" res="11111.6" algo="Sum"/><pk mz="596.93494516" i="973.479" sn="3.54761" a="36.6857" fwhm="0.0345365" res="17284.2" algo="Sum"/><pk mz="597.34433588" i="854.888" sn="3.11588" a="35.9977" fwhm="0.0488836" res="12219.7" algo="Sum"/><pk mz="597.39057449" i="979.903" sn="3.57167" a="39.1879" fwhm="0.0489728" res="12198.4" algo="Sum"/><pk mz="597.44248194" i="1274.31" sn="4.64549" a="57.4936" fwhm="0.0427535" res="13974.1" algo="Sum"/><pk mz="598.44571478" i="608.634" sn="2.21774" a="33.9028" fwhm="0.0596541" res="10031.9" algo="Sum"/><pk mz="598.61269076" i="794.598" sn="2.89332" a="26.9856" fwhm="0.0325316" res="18400.9" algo="Sum"/><pk mz="598.75125263" i="1146.55" sn="4.17192" a="62.9358" fwhm="0.044831" res="13355.7" algo="Sum"/><pk mz="598.83346314" i="669.268" sn="2.43526" a="28.5305" fwhm="0.0492566" res="12157.4" algo="Sum"/><pk mz="599.37328913" i="878.54" sn="3.19985" a="40.8958" fwhm="0.0597714" res="10027.8" algo="Sum"/><pk mz="599.45603599" i="1295.29" sn="4.71774" a="65.5362" fwhm="0.0532912" res="11248.7" algo="Sum"/><pk mz="600.27436280" i="1554.66" sn="5.65213" a="55.3468" fwhm="0.0330492" res="18163.1" algo="Sum"/><pk mz="600.61049663" i="903.371" sn="3.2835" a="31.8161" fwhm="0.0317716" res="18904" algo="Sum"/><pk mz="600.70113812" i="1218.04" sn="4.42599" a="48.3936" fwhm="0.0427536" res="14050.3" algo="Sum"/><pk mz="600.77036554" i="695.661" sn="2.52783" a="34.649" fwhm="0.0602791" res="9966.48" algo="Sum"/><pk mz="601.28032340" i="644.481" sn="2.33892" a="33.0188" fwhm="0.0499888" res="12028.3" algo="Sum"/><pk mz="601.34541712" i="3047.19" sn="11.0576" a="144.693" fwhm="0.0433531" res="13870.9" algo="Sum"/><pk mz="601.46630015" i="941.054" sn="3.4148" a="52.9775" fwhm="0.0597968" res="10058.5" algo="Sum"/><pk mz="602.28071589" i="1349.98" sn="4.89004" a="61.2252" fwhm="0.0434498" res="13861.5" algo="Sum"/><pk mz="602.34901106" i="1165.11" sn="4.22037" a="59.0019" fwhm="0.0538011" res="11195.9" algo="Sum"/><pk mz="602.69749215" i="1715.76" sn="6.20489" a="85.0713" fwhm="0.0337134" res="17877.1" algo="Sum"/><pk mz="602.78634869" i="575.108" sn="2.07968" a="25.384" fwhm="0.056116" res="10741.8" algo="Sum"/><pk mz="602.87801889" i="746.524" sn="2.6995" a="38.6244" fwhm="0.0472222" res="12766.8" algo="Sum"/><pk mz="603.29182724" i="700.55" sn="2.53212" a="21.59" fwhm="0.0435879" res="13840.8" algo="Sum"/><pk mz="603.35690171" i="1394.19" sn="5.03925" a="81.6078" fwhm="0.0602581" res="10012.9" algo="Sum"/><pk mz="603.41509917" i="644.154" sn="2.32828" a="17.4018" fwhm="0.0383144" res="15749.1" algo="Sum"/><pk mz="603.49189230" i="702.551" sn="2.54045" a="20.5279" fwhm="0.0458199" res="13171" algo="Sum"/><pk mz="603.52622910" i="606.245" sn="2.19241" a="30.3705" fwhm="0.0535977" res="11260.3" algo="Sum"/><pk mz="604.30460714" i="1058.71" sn="3.82484" a="55.7399" fwhm="0.0515438" res="11724.1" algo="Sum"/><pk mz="604.36591582" i="635.132" sn="2.29454" a="32.5177" fwhm="0.0524078" res="11532" algo="Sum"/><pk mz="604.45378651" i="745.726" sn="2.69391" a="35.7837" fwhm="0.0556724" res="10857.3" algo="Sum"/><pk mz="604.69372983" i="1313.71" sn="4.74303" a="58.3556" fwhm="0.0366156" res="16514.6" algo="Sum"/><pk mz="604.78402159" i="1679.78" sn="6.0663" a="81.4554" fwhm="0.0405278" res="14922.7" algo="Sum"/><pk mz="604.86631516" i="573.219" sn="2.07022" a="16.0153" fwhm="0.0286199" res="21134.5" algo="Sum"/><pk mz="605.23338373" i="623.889" sn="2.25083" a="25.8981" fwhm="0.0362634" res="16689.9" algo="Sum"/><pk mz="605.30702832" i="583.797" sn="2.10604" a="33.616" fwhm="0.0767927" res="7882.35" algo="Sum"/><pk mz="605.37467658" i="2773.31" sn="10.0052" a="134.507" fwhm="0.0368745" res="16417.1" algo="Sum"/><pk mz="605.45158075" i="846.237" sn="3.05221" a="38.0343" fwhm="0.048078" res="12593.1" algo="Sum"/><pk mz="606.29427878" i="941.708" sn="3.39349" a="44.7611" fwhm="0.0455093" res="13322.4" algo="Sum"/><pk mz="606.37829955" i="1322.35" sn="4.75983" a="58.0918" fwhm="0.0373934" res="16216.2" algo="Sum"/><pk mz="606.69097289" i="637.124" sn="2.29287" a="28.5565" fwhm="0.0434193" res="13972.9" algo="Sum"/><pk mz="606.78079209" i="1584.02" sn="5.7011" a="71.4788" fwhm="0.0405078" res="14979.3" algo="Sum"/><pk mz="606.96317927" i="887.44" sn="3.19328" a="39.8188" fwhm="0.0427172" res="14208.9" algo="Sum"/><pk mz="607.24739445" i="1931.22" sn="6.9425" a="86.4441" fwhm="0.0347386" res="17480.5" algo="Sum"/><pk mz="607.38466147" i="958.976" sn="3.44627" a="50.7365" fwhm="0.0629402" res="9650.19" algo="Sum"/><pk mz="608.25079343" i="850.727" sn="3.04825" a="35.1295" fwhm="0.0407054" res="14942.7" algo="Sum"/><pk mz="608.41129571" i="826.487" sn="2.96053" a="36.1923" fwhm="0.0514727" res="11820.1" algo="Sum"/><pk mz="608.46317481" i="594.559" sn="2.12976" a="23.328" fwhm="0.056301" res="10807.3" algo="Sum"/><pk mz="608.64168224" i="969.172" sn="3.47302" a="38.1076" fwhm="0.0344466" res="17669.1" algo="Sum"/><pk mz="608.77503666" i="879.791" sn="3.15171" a="47.6487" fwhm="0.0482028" res="12629.5" algo="Sum"/><pk mz="608.82229542" i="953.261" sn="3.41491" a="46.754" fwhm="0.0561795" res="10837.1" algo="Sum"/><pk mz="609.33860259" i="816.266" sn="2.92375" a="40.9108" fwhm="0.0619475" res="9836.38" algo="Sum"/><pk mz="609.41459235" i="667.794" sn="2.39224" a="28.1619" fwhm="0.0401056" res="15195.2" algo="Sum"/><pk mz="610.30336385" i="1961.37" sn="7.02538" a="91.0973" fwhm="0.0351714" res="17352.3" algo="Sum"/><pk mz="610.63990965" i="820.339" sn="2.93674" a="30.7431" fwhm="0.0350611" res="17416.4" algo="Sum"/><pk mz="610.72870539" i="1323.98" sn="4.73932" a="51.3729" fwhm="0.0485461" res="12580.4" algo="Sum"/><pk mz="610.82210212" i="988.324" sn="3.5377" a="56.171" fwhm="0.0599828" res="10183.3" algo="Sum"/><pk mz="611.31143485" i="1087.21" sn="3.8922" a="41.8304" fwhm="0.045185" res="13529.1" algo="Sum"/><pk mz="611.34232921" i="1003.79" sn="3.59354" a="37.7853" fwhm="0.040246" res="15190.2" algo="Sum"/><pk mz="611.41165335" i="592.085" sn="2.11993" a="24.5345" fwhm="0.0541679" res="11287.3" algo="Sum"/><pk mz="612.31921840" i="1141.39" sn="4.08052" a="48.9993" fwhm="0.045955" res="13324.3" algo="Sum"/><pk mz="612.72559597" i="1674.22" sn="5.9799" a="84.425" fwhm="0.0423119" res="14481.2" algo="Sum"/><pk mz="612.82964875" i="712.297" sn="2.54376" a="29.4283" fwhm="0.0362215" res="16919" algo="Sum"/><pk mz="612.84429495" i="685.517" sn="2.44776" a="22.0925" fwhm="0.0421096" res="14553.6" algo="Sum"/><pk mz="612.90393023" i="712.962" sn="2.54512" a="31.5248" fwhm="0.054953" res="11153.2" algo="Sum"/><pk mz="613.33238102" i="1932.3" sn="6.89857" a="99.4319" fwhm="0.0403343" res="15206.2" algo="Sum"/><pk mz="613.42510604" i="1152.23" sn="4.11214" a="54.5356" fwhm="0.0586777" res="10454.1" algo="Sum"/><pk mz="613.47022364" i="1038.85" sn="3.70752" a="46.7046" fwhm="0.0467649" res="13118.2" algo="Sum"/><pk mz="614.33620298" i="1654.83" sn="5.8821" a="79.4267" fwhm="0.0369832" res="16611.2" algo="Sum"/><pk mz="614.44267553" i="639.571" sn="2.27372" a="37.6239" fwhm="0.064601" res="9511.35" algo="Sum"/><pk mz="614.59083363" i="607.887" sn="2.16033" a="24.3134" fwhm="0.0428004" res="14359.5" algo="Sum"/><pk mz="614.72295704" i="1208.41" sn="4.28971" a="65.722" fwhm="0.0426903" res="14399.6" algo="Sum"/><pk mz="614.81236739" i="2118.88" sn="7.51845" a="83.1962" fwhm="0.0402868" res="15260.9" algo="Sum"/><pk mz="615.13307767" i="699.846" sn="2.48493" a="27.0601" fwhm="0.037569" res="16373.4" algo="Sum"/><pk mz="615.34145572" i="919.035" sn="3.26209" a="49.0754" fwhm="0.0610022" res="10087.2" algo="Sum"/><pk mz="615.45115570" i="1653.07" sn="5.86586" a="73.0141" fwhm="0.0404023" res="15233.1" algo="Sum"/><pk mz="615.48860691" i="2496.02" sn="8.85865" a="100.481" fwhm="0.040684" res="15128.5" algo="Sum"/><pk mz="615.57449533" i="702.824" sn="2.49331" a="26.5366" fwhm="0.0451124" res="13645.3" algo="Sum"/><pk mz="616.16851747" i="6714.88" sn="23.7748" a="253.713" fwhm="0.0325875" res="18908.1" algo="Sum"/><pk mz="616.45838744" i="867.514" sn="3.06976" a="39.3722" fwhm="0.0391346" res="15752.3" algo="Sum"/><pk mz="616.49125208" i="1127.57" sn="3.99043" a="44.6406" fwhm="0.0458019" res="13459.9" algo="Sum"/><pk mz="616.58670165" i="939.742" sn="3.32546" a="43.2794" fwhm="0.0452702" res="13620.1" algo="Sum"/><pk mz="616.67389790" i="721.248" sn="2.55262" a="31.4554" fwhm="0.0496309" res="12425.2" algo="Sum"/><pk mz="616.71891320" i="700.261" sn="2.47872" a="25.8865" fwhm="0.0538639" res="11449.6" algo="Sum"/><pk mz="616.80918177" i="1397.39" sn="4.94745" a="60.6055" fwhm="0.0397531" res="15516" algo="Sum"/><pk mz="617.17161308" i="2615.47" sn="9.25675" a="99.2099" fwhm="0.033939" res="18184.7" algo="Sum"/><pk mz="617.32210183" i="1643.86" sn="5.81698" a="84.5816" fwhm="0.0562983" res="10965.2" algo="Sum"/><pk mz="617.46767058" i="2823.97" sn="9.98563" a="134.362" fwhm="0.0408561" res="15113.2" algo="Sum"/><pk mz="617.49944244" i="1990.6" sn="7.03496" a="74.842" fwhm="0.0388543" res="15892.7" algo="Sum"/><pk mz="618.17674152" i="664.771" sn="2.34779" a="31.2132" fwhm="0.0410983" res="15041.4" algo="Sum"/><pk mz="618.32698319" i="735.669" sn="2.59754" a="43.0029" fwhm="0.0549903" res="11244.3" algo="Sum"/><pk mz="618.47135066" i="1232.3" sn="4.34856" a="52.3866" fwhm="0.0485803" res="12730.9" algo="Sum"/><pk mz="618.50612695" i="864.438" sn="3.05039" a="31.8773" fwhm="0.0394975" res="15659.4" algo="Sum"/><pk mz="618.58640041" i="576.18" sn="2.03349" a="23.0276" fwhm="0.0494239" res="12515.9" algo="Sum"/><pk mz="618.67089942" i="1037.9" sn="3.66388" a="49.8242" fwhm="0.0333402" res="18556.3" algo="Sum"/><pk mz="618.80284197" i="754.622" sn="2.66453" a="50.6816" fwhm="0.0618233" res="10009.2" algo="Sum"/><pk mz="618.84302027" i="608.893" sn="2.14997" a="31.6125" fwhm="0.0483242" res="12806.1" algo="Sum"/><pk mz="619.04098272" i="655.971" sn="2.31452" a="24.154" fwhm="0.0353805" res="17496.7" algo="Sum"/><pk mz="619.31031757" i="849.711" sn="2.995" a="43.6985" fwhm="0.0646283" res="9582.65" algo="Sum"/><pk mz="619.35310181" i="917.527" sn="3.23202" a="34.8834" fwhm="0.0503225" res="12307.7" algo="Sum"/><pk mz="619.39497507" i="719.349" sn="2.53271" a="20.0656" fwhm="0.0392584" res="15777.4" algo="Sum"/><pk mz="619.42045229" i="719.139" sn="2.53152" a="30.2839" fwhm="0.0588895" res="10518.4" algo="Sum"/><pk mz="619.48114819" i="1368.84" sn="4.81895" a="54.0336" fwhm="0.0509245" res="12164.7" algo="Sum"/><pk mz="619.60754102" i="1472.92" sn="5.18438" a="61.9688" fwhm="0.0369967" res="16747.7" algo="Sum"/><pk mz="620.48321447" i="636.315" sn="2.235" a="27.7726" fwhm="0.0611752" res="10142.7" algo="Sum"/><pk mz="620.53128787" i="601.063" sn="2.11118" a="23.4121" fwhm="0.0497584" res="12470.9" algo="Sum"/><pk mz="620.60724025" i="784.264" sn="2.7551" a="40.0116" fwhm="0.0519699" res="11941.7" algo="Sum"/><pk mz="620.67017941" i="791.158" sn="2.77959" a="33.2535" fwhm="0.0411405" res="15086.6" algo="Sum"/><pk mz="620.75778317" i="1491.27" sn="5.23758" a="82.3361" fwhm="0.0442185" res="14038.4" algo="Sum"/><pk mz="621.33897619" i="1324.17" sn="4.6424" a="53.981" fwhm="0.0464675" res="13371.5" algo="Sum"/><pk mz="621.43121217" i="609.332" sn="2.13626" a="23.7625" fwhm="0.0556645" res="11163.9" algo="Sum"/><pk mz="622.53389819" i="578.528" sn="2.02635" a="23.7297" fwhm="0.0480265" res="12962.3" algo="Sum"/><pk mz="622.62141564" i="604.586" sn="2.11685" a="30.1827" fwhm="0.0512923" res="12138.7" algo="Sum"/><pk mz="622.75534412" i="1515.01" sn="5.30445" a="67.9212" fwhm="0.0438152" res="14213.2" algo="Sum"/><pk mz="622.93276402" i="701.174" sn="2.4544" a="35.265" fwhm="0.0485709" res="12825.2" algo="Sum"/><pk mz="623.34784051" i="598.114" sn="2.09435" a="16.7993" fwhm="0.036907" res="16889.7" algo="Sum"/><pk mz="623.36809322" i="606.365" sn="2.12334" a="19.0663" fwhm="0.0443073" res="14069.2" algo="Sum"/><pk mz="624.38751293" i="578.444" sn="2.02456" a="36.7112" fwhm="0.0592358" res="10540.7" algo="Sum"/><pk mz="624.62130698" i="927.247" sn="3.2442" a="40.265" fwhm="0.0371152" res="16829.2" algo="Sum"/><pk mz="624.75279577" i="841.898" sn="2.94487" a="36.7694" fwhm="0.0513949" res="12155.9" algo="Sum"/><pk mz="624.84045130" i="2090.41" sn="7.31203" a="91.2596" fwhm="0.036372" res="17179.2" algo="Sum"/><pk mz="625.38748116" i="837.735" sn="2.93195" a="41.6926" fwhm="0.0419412" res="14911" algo="Sum"/><pk mz="626.27714131" i="571.514" sn="1.99932" a="30.9065" fwhm="0.0498236" res="12569.9" algo="Sum"/><pk mz="626.61844916" i="911.157" sn="3.18684" a="39.3253" fwhm="0.0368953" res="16983.7" algo="Sum"/><pk mz="626.70792515" i="767.253" sn="2.68255" a="42.9871" fwhm="0.0546219" res="11473.6" algo="Sum"/><pk mz="626.78198036" i="587.113" sn="2.05131" a="25.9551" fwhm="0.059238" res="10580.7" algo="Sum"/><pk mz="626.83650880" i="1038.88" sn="3.62857" a="44.6165" fwhm="0.0431604" res="14523.4" algo="Sum"/><pk mz="627.42220325" i="677.153" sn="2.36643" a="44.2533" fwhm="0.0594677" res="10550.6" algo="Sum"/><pk mz="628.61591725" i="656.322" sn="2.28643" a="35.5513" fwhm="0.0630093" res="9976.56" algo="Sum"/><pk mz="628.70088113" i="964.416" sn="3.3581" a="49.171" fwhm="0.0567943" res="11069.8" algo="Sum"/><pk mz="628.74231987" i="574.363" sn="2.00031" a="26.8871" fwhm="0.0642754" res="9782" algo="Sum"/><pk mz="628.82202330" i="971.8" sn="3.38544" a="51.5431" fwhm="0.0494667" res="12712" algo="Sum"/><pk mz="629.30772014" i="1332.55" sn="4.63956" a="59.4389" fwhm="0.040987" res="15353.8" algo="Sum"/><pk mz="629.40326527" i="953.994" sn="3.32188" a="50.5078" fwhm="0.0524785" res="11993.5" algo="Sum"/><pk mz="629.44937317" i="1252.15" sn="4.36064" a="66.163" fwhm="0.0534102" res="11785.2" algo="Sum"/><pk mz="630.31202533" i="697.777" sn="2.42379" a="33.7221" fwhm="0.0527442" res="11950.4" algo="Sum"/><pk mz="630.46070128" i="746.768" sn="2.59104" a="32.4584" fwhm="0.0426845" res="14770.2" algo="Sum"/><pk mz="630.57156367" i="580.286" sn="2.01137" a="28.3898" fwhm="0.0597531" res="10552.9" algo="Sum"/><pk mz="630.69652669" i="835.201" sn="2.89552" a="41.374" fwhm="0.053831" res="11716.2" algo="Sum"/><pk mz="630.73611558" i="615.474" sn="2.13379" a="14.9487" fwhm="0.0297123" res="21228.1" algo="Sum"/><pk mz="630.78461187" i="1602.54" sn="5.55584" a="61.3492" fwhm="0.0435095" res="14497.6" algo="Sum"/><pk mz="631.10900265" i="776.717" sn="2.6916" a="34.6238" fwhm="0.0369988" res="17057.5" algo="Sum"/><pk mz="631.35109208" i="639.572" sn="2.21453" a="29.5505" fwhm="0.0550941" res="11459.5" algo="Sum"/><pk mz="631.46081171" i="1787.33" sn="6.18738" a="76.2296" fwhm="0.046407" res="13607" algo="Sum"/><pk mz="632.47546356" i="1233.69" sn="4.26332" a="60.1701" fwhm="0.0503356" res="12565.2" algo="Sum"/><pk mz="632.56251869" i="764.305" sn="2.64124" a="33.7902" fwhm="0.0428556" res="14760.3" algo="Sum"/><pk mz="632.65482185" i="785.137" sn="2.71326" a="52.3425" fwhm="0.0764801" res="8272.15" algo="Sum"/><pk mz="632.78166260" i="1304.77" sn="4.50989" a="51.7888" fwhm="0.0530663" res="11924.4" algo="Sum"/><pk mz="633.32176251" i="698.898" sn="2.41465" a="40.6494" fwhm="0.0646409" res="9797.54" algo="Sum"/><pk mz="633.47327999" i="1352.27" sn="4.67086" a="63.9217" fwhm="0.0523884" res="12091.9" algo="Sum"/><pk mz="634.23276999" i="596.782" sn="2.05726" a="33.62" fwhm="0.0463478" res="13684.2" algo="Sum"/><pk mz="634.48063733" i="702.383" sn="2.42052" a="37.2494" fwhm="0.0629689" res="10076.1" algo="Sum"/><pk mz="634.65096412" i="1350.16" sn="4.65341" a="66.2672" fwhm="0.0365353" res="17370.9" algo="Sum"/><pk mz="634.74209330" i="582.874" sn="2.00891" a="10.8903" fwhm="0.0198709" res="31943.3" algo="Sum"/><pk mz="634.76968780" i="819.169" sn="2.82331" a="32.892" fwhm="0.0522629" res="12145.7" algo="Sum"/><pk mz="634.83523867" i="1295.36" sn="4.46461" a="45.6828" fwhm="0.0402523" res="15771.4" algo="Sum"/><pk mz="634.86659114" i="1455.88" sn="5.01787" a="64.5325" fwhm="0.0478212" res="13275.8" algo="Sum"/><pk mz="635.41304646" i="832.291" sn="2.86898" a="39.8649" fwhm="0.0591055" res="10750.5" algo="Sum"/><pk mz="635.45976705" i="710.383" sn="2.44932" a="30.0505" fwhm="0.03941" res="16124.3" algo="Sum"/><pk mz="636.64749965" i="1238.06" sn="4.26187" a="57.6348" fwhm="0.0423611" res="15029.1" algo="Sum"/><pk mz="636.69924097" i="608.04" sn="2.09309" a="11.5728" fwhm="0.0375336" res="16963.4" algo="Sum"/><pk mz="636.73360097" i="848.909" sn="2.92225" a="39.8639" fwhm="0.0693148" res="9186.11" algo="Sum"/><pk mz="636.83163675" i="1450.99" sn="4.99366" a="65.78" fwhm="0.0490114" res="12993.5" algo="Sum"/><pk mz="637.36068340" i="633.877" sn="2.18242" a="19.8296" fwhm="0.0448016" res="14226.3" algo="Sum"/><pk mz="637.47208188" i="650.122" sn="2.23818" a="34.7119" fwhm="0.0590798" res="10790" algo="Sum"/><pk mz="638.14325742" i="1034.29" sn="3.55906" a="44.29" fwhm="0.0353337" res="18060.5" algo="Sum"/><pk mz="638.46721654" i="1445.26" sn="4.97005" a="76.5824" fwhm="0.0405937" res="15728.2" algo="Sum"/><pk mz="638.64647555" i="771.987" sn="2.65349" a="35.044" fwhm="0.0535298" res="11930.7" algo="Sum"/><pk mz="638.69146961" i="585.929" sn="2.01379" a="13.2749" fwhm="0.0263075" res="24277.9" algo="Sum"/><pk mz="638.72789429" i="872.141" sn="2.99736" a="40.8685" fwhm="0.0670163" res="9530.93" algo="Sum"/><pk mz="638.83717833" i="985.182" sn="3.38456" a="61.3428" fwhm="0.0611487" res="10447.3" algo="Sum"/><pk mz="639.39658147" i="744.296" sn="2.55754" a="46.7765" fwhm="0.0764058" res="8368.43" algo="Sum"/><pk mz="639.48732015" i="3785.06" sn="13.0062" a="166.689" fwhm="0.0353331" res="18098.8" algo="Sum"/><pk mz="640.49213281" i="1889.58" sn="6.48816" a="86.5521" fwhm="0.0377594" res="16962.5" algo="Sum"/><pk mz="640.58865146" i="1525.49" sn="5.23876" a="75.0831" fwhm="0.0426637" res="15014.8" algo="Sum"/><pk mz="640.73060545" i="653.697" sn="2.24332" a="40.0961" fwhm="0.0559153" res="11458.9" algo="Sum"/><pk mz="640.77010666" i="677.327" sn="2.32468" a="21.5735" fwhm="0.0449213" res="14264.3" algo="Sum"/><pk mz="640.81474779" i="1610.66" sn="5.52888" a="91.8836" fwhm="0.0488605" res="13115.2" algo="Sum"/><pk mz="641.40159787" i="747.337" sn="2.56599" a="26.7345" fwhm="0.0499373" res="12844.1" algo="Sum"/><pk mz="641.50378503" i="5653.05" sn="19.4159" a="219.762" fwhm="0.0341491" res="18785.4" algo="Sum"/><pk mz="641.58657563" i="1788.65" sn="6.13849" a="70.9279" fwhm="0.0366918" res="17485.8" algo="Sum"/><pk mz="642.50693093" i="2690.33" sn="9.23198" a="103.738" fwhm="0.0337249" res="19051.4" algo="Sum"/><pk mz="642.59252543" i="1712.41" sn="5.87516" a="78.476" fwhm="0.037453" res="17157.3" algo="Sum"/><pk mz="642.68188660" i="1140.42" sn="3.91392" a="61.2136" fwhm="0.0546167" res="11767.1" algo="Sum"/><pk mz="642.75989268" i="649.211" sn="2.2287" a="18.2927" fwhm="0.0399923" res="16072.1" algo="Sum"/><pk mz="642.81273608" i="886.465" sn="3.04329" a="58.1322" fwhm="0.0638127" res="10073.4" algo="Sum"/><pk mz="643.42064469" i="775.956" sn="2.66206" a="33.3013" fwhm="0.0601603" res="10695.1" algo="Sum"/><pk mz="643.51841545" i="2941.56" sn="10.0878" a="116.707" fwhm="0.0352928" res="18233.7" algo="Sum"/><pk mz="643.59989165" i="689.793" sn="2.36614" a="39.6943" fwhm="0.0671297" res="9587.41" algo="Sum"/><pk mz="644.25885817" i="711.937" sn="2.44005" a="39.9207" fwhm="0.0419601" res="15354.1" algo="Sum"/><pk mz="644.52391121" i="1162.47" sn="3.98519" a="52.9435" fwhm="0.0431407" res="14940.1" algo="Sum"/><pk mz="644.59171262" i="1295.66" sn="4.44279" a="66.6095" fwhm="0.0441994" res="14583.7" algo="Sum"/><pk mz="644.67976523" i="1692.85" sn="5.80496" a="73.5402" fwhm="0.0392725" res="16415.6" algo="Sum"/><pk mz="644.79431711" i="833.653" sn="2.85895" a="45.5921" fwhm="0.0634241" res="10166.4" algo="Sum"/><pk mz="644.86064694" i="691.6" sn="2.37147" a="31.7731" fwhm="0.0424072" res="15206.4" algo="Sum"/><pk mz="645.28776200" i="586.309" sn="2.00783" a="26.3527" fwhm="0.0438691" res="14709.4" algo="Sum"/><pk mz="645.44000768" i="1076.87" sn="3.68737" a="48.3758" fwhm="0.0681555" res="9470.11" algo="Sum"/><pk mz="645.47659026" i="771.163" sn="2.64059" a="21.5994" fwhm="0.0403442" res="15999.2" algo="Sum"/><pk mz="645.53077533" i="604.86" sn="2.07114" a="27.4998" fwhm="0.0662754" res="9740.12" algo="Sum"/><pk mz="646.14225122" i="1280.31" sn="4.37884" a="50.5175" fwhm="0.0364092" res="17746.7" algo="Sum"/><pk mz="646.43920080" i="571.146" sn="1.95227" a="19.9891" fwhm="0.0501332" res="12894.4" algo="Sum"/><pk mz="646.49961585" i="1191.37" sn="4.07202" a="48.9516" fwhm="0.0489587" res="13205" algo="Sum"/><pk mz="646.67806774" i="1326.52" sn="4.53613" a="72.5182" fwhm="0.0466562" res="13860.5" algo="Sum"/><pk mz="646.72197683" i="725.535" sn="2.48101" a="13.5256" fwhm="0.0200577" res="32243.2" algo="Sum"/><pk mz="646.76470001" i="948.107" sn="3.24211" a="72.1424" fwhm="0.0609926" res="10604" algo="Sum"/><pk mz="646.86713876" i="621.352" sn="2.12511" a="35.8601" fwhm="0.0674244" res="9593.97" algo="Sum"/><pk mz="647.45094980" i="3897.4" sn="13.3045" a="178.51" fwhm="0.0391365" res="16543.4" algo="Sum"/><pk mz="647.55207581" i="599.149" sn="2.04552" a="25.7179" fwhm="0.045476" res="14239.4" algo="Sum"/><pk mz="648.45483948" i="1908.16" sn="6.50946" a="101.089" fwhm="0.0420864" res="15407.7" algo="Sum"/><pk mz="648.54423037" i="694.65" sn="2.36996" a="36.3916" fwhm="0.0660205" res="9823.37" algo="Sum"/><pk mz="648.63064178" i="953.516" sn="3.25241" a="40.9677" fwhm="0.0477163" res="13593.5" algo="Sum"/><pk mz="648.67138191" i="853.572" sn="2.9115" a="26.4523" fwhm="0.0418368" res="15504.8" algo="Sum"/><pk mz="648.71020407" i="687.119" sn="2.34374" a="13.0199" fwhm="0.0251106" res="25834.1" algo="Sum"/><pk mz="648.75256249" i="726.432" sn="2.47783" a="24.5891" fwhm="0.0699992" res="9268.01" algo="Sum"/><pk mz="648.77011529" i="796.477" sn="2.71675" a="25.4445" fwhm="0.0401789" res="16147" algo="Sum"/><pk mz="648.79846281" i="723.821" sn="2.4687" a="22.7362" fwhm="0.0409684" res="15836.6" algo="Sum"/><pk mz="648.87831314" i="660.193" sn="2.25178" a="43.5834" fwhm="0.0645211" res="10056.8" algo="Sum"/><pk mz="649.43250504" i="1954.35" sn="6.66657" a="127.536" fwhm="0.052664" res="12331.6" algo="Sum"/><pk mz="649.93187126" i="1034.46" sn="3.52479" a="47.5272" fwhm="0.0363955" res="17857.5" algo="Sum"/><pk mz="650.43644805" i="1589.2" sn="5.41817" a="92.0305" fwhm="0.0405023" res="16059.2" algo="Sum"/><pk mz="650.62769319" i="1634.74" sn="5.57147" a="63.1076" fwhm="0.0364765" res="17836.9" algo="Sum"/><pk mz="650.66871935" i="661.865" sn="2.25575" a="21.3231" fwhm="0.0452673" res="14373.9" algo="Sum"/><pk mz="650.73650254" i="663.007" sn="2.2594" a="33.5745" fwhm="0.0606187" res="10734.9" algo="Sum"/><pk mz="650.80555322" i="1438.22" sn="4.90097" a="62.8533" fwhm="0.0538898" res="12076.6" algo="Sum"/><pk mz="650.83581774" i="1160.76" sn="3.95549" a="53.2468" fwhm="0.0522934" res="12445.8" algo="Sum"/><pk mz="650.93731900" i="710.48" sn="2.42115" a="31.5661" fwhm="0.0427628" res="15222" algo="Sum"/><pk mz="651.12769726" i="658.41" sn="2.24547" a="27.1759" fwhm="0.0359385" res="18117.8" algo="Sum"/><pk mz="651.37372958" i="601.485" sn="2.05091" a="36.7108" fwhm="0.0571725" res="11393.1" algo="Sum"/><pk mz="651.44359049" i="841.443" sn="2.86905" a="60.1529" fwhm="0.0626707" res="10394.7" algo="Sum"/><pk mz="651.80146778" i="575.317" sn="1.96054" a="21.4984" fwhm="0.0553746" res="11770.8" algo="Sum"/><pk mz="652.62306784" i="1282.66" sn="4.37232" a="50.7699" fwhm="0.039433" res="16550.2" algo="Sum"/><pk mz="652.71382382" i="1220.3" sn="4.15816" a="65.1596" fwhm="0.0553958" res="11782.7" algo="Sum"/><pk mz="652.80472416" i="1749.8" sn="5.96246" a="88.7832" fwhm="0.0445889" res="14640.5" algo="Sum"/><pk mz="653.43880787" i="607.822" sn="2.07202" a="37.335" fwhm="0.0728134" res="8974.15" algo="Sum"/><pk mz="654.28869932" i="851.944" sn="2.90237" a="38.4664" fwhm="0.0459308" res="14245.1" algo="Sum"/><pk mz="654.61971792" i="841.092" sn="2.86487" a="35.7756" fwhm="0.0521578" res="12550.8" algo="Sum"/><pk mz="654.70810385" i="1659.85" sn="5.65345" a="72.2977" fwhm="0.0418518" res="15643.5" algo="Sum"/><pk mz="654.80175164" i="1165.88" sn="3.96952" a="71.1484" fwhm="0.0659719" res="9925.47" algo="Sum"/><pk mz="654.89168027" i="792.142" sn="2.69688" a="37.5641" fwhm="0.0462402" res="14162.8" algo="Sum"/><pk mz="655.38340233" i="695.715" sn="2.36673" a="20.933" fwhm="0.0411476" res="15927.6" algo="Sum"/><pk mz="655.46249894" i="1752.69" sn="5.9621" a="86.4823" fwhm="0.0391325" res="16749.8" algo="Sum"/><pk mz="656.46590130" i="947.73" sn="3.21999" a="53.1109" fwhm="0.0456526" res="14379.6" algo="Sum"/><pk mz="656.57522224" i="658.686" sn="2.23706" a="31.0426" fwhm="0.0546186" res="12021.1" algo="Sum"/><pk mz="656.70609118" i="1275.54" sn="4.33017" a="57.1123" fwhm="0.0531371" res="12358.7" algo="Sum"/><pk mz="656.74086218" i="894.537" sn="3.03714" a="22.3823" fwhm="0.0401755" res="16346.8" algo="Sum"/><pk mz="656.79506929" i="927.256" sn="3.14822" a="51.1432" fwhm="0.0747339" res="8788.45" algo="Sum"/><pk mz="656.89330872" i="620.004" sn="2.10504" a="38.1415" fwhm="0.0761327" res="8628.27" algo="Sum"/><pk mz="657.36148274" i="1291.83" sn="4.38183" a="58.1214" fwhm="0.051051" res="12876.6" algo="Sum"/><pk mz="657.47613072" i="2452.29" sn="8.31757" a="126.11" fwhm="0.0401734" res="16366" algo="Sum"/><pk mz="658.36085878" i="663.171" sn="2.24795" a="23.5884" fwhm="0.0412373" res="15965.2" algo="Sum"/><pk mz="658.48093528" i="1125.67" sn="3.81602" a="56.6019" fwhm="0.0435957" res="15104.3" algo="Sum"/><pk mz="658.56820052" i="694.289" sn="2.35363" a="28.4733" fwhm="0.045973" res="14325.1" algo="Sum"/><pk mz="658.60541053" i="814.048" sn="2.75961" a="31.8739" fwhm="0.0556629" res="11832" algo="Sum"/><pk mz="658.65873050" i="1095.04" sn="3.71216" a="47.2349" fwhm="0.0555325" res="11860.8" algo="Sum"/><pk mz="658.70377091" i="839.818" sn="2.84734" a="31.278" fwhm="0.0506064" res="13016.2" algo="Sum"/><pk mz="658.78281357" i="696.292" sn="2.36065" a="29.4351" fwhm="0.0445364" res="14792" algo="Sum"/><pk mz="658.90184297" i="570.212" sn="1.93267" a="37.7271" fwhm="0.0690657" res="9540.21" algo="Sum"/><pk mz="659.42197294" i="760.832" sn="2.57813" a="37.7508" fwhm="0.0626842" res="10519.8" algo="Sum"/><pk mz="659.49152608" i="1304.73" sn="4.42115" a="79.4055" fwhm="0.0505796" res="13038.7" algo="Sum"/><pk mz="659.72488804" i="577.954" sn="1.95887" a="24.6141" fwhm="0.0557714" res="11829.1" algo="Sum"/><pk mz="660.49962458" i="689.665" sn="2.33853" a="25.7376" fwhm="0.043853" res="15061.7" algo="Sum"/><pk mz="660.56335458" i="741.015" sn="2.51289" a="32.2947" fwhm="0.0518584" res="12737.8" algo="Sum"/><pk mz="660.65340598" i="1665.29" sn="5.64721" a="87.6447" fwhm="0.0427218" res="15464.1" algo="Sum"/><pk mz="660.74524638" i="774.402" sn="2.6261" a="26.7968" fwhm="0.0456853" res="14463" algo="Sum"/><pk mz="660.75686623" i="741.249" sn="2.51367" a="24.808" fwhm="0.030654" res="21555.3" algo="Sum"/><pk mz="660.83398652" i="803.372" sn="2.72386" a="47.9154" fwhm="0.0555592" res="11894.2" algo="Sum"/><pk mz="661.43302282" i="1629.38" sn="5.52284" a="71.6549" fwhm="0.0546319" res="12107.1" algo="Sum"/><pk mz="661.92868984" i="772.181" sn="2.61787" a="37.8513" fwhm="0.0480723" res="13769.4" algo="Sum"/><pk mz="662.43747236" i="1397.53" sn="4.7397" a="69.9263" fwhm="0.0423918" res="15626.6" algo="Sum"/><pk mz="662.53374638" i="714.017" sn="2.42173" a="50.6777" fwhm="0.0515843" res="12843.7" algo="Sum"/><pk mz="662.65032214" i="1543.44" sn="5.23721" a="84.2483" fwhm="0.043063" res="15387.9" algo="Sum"/><pk mz="662.74018866" i="1504.89" sn="5.10626" a="79.483" fwhm="0.052444" res="12637.1" algo="Sum"/><pk mz="662.82814243" i="836.994" sn="2.83968" a="36.0299" fwhm="0.0443687" res="14939.1" algo="Sum"/><pk mz="662.93812469" i="806.877" sn="2.7375" a="35.9774" fwhm="0.0444181" res="14924.9" algo="Sum"/><pk mz="663.44606798" i="12310.3" sn="41.8077" a="479.278" fwhm="0.0343927" res="19290.3" algo="Sum"/><pk mz="663.74430096" i="598.671" sn="2.03344" a="33.1258" fwhm="0.058965" res="11256.6" algo="Sum"/><pk mz="663.94673908" i="1130.52" sn="3.83938" a="56.7533" fwhm="0.039191" res="16941.3" algo="Sum"/><pk mz="664.45008712" i="6125.9" sn="20.8384" a="231.956" fwhm="0.0343307" res="19354.4" algo="Sum"/><pk mz="664.55550675" i="858.187" sn="2.91927" a="39.0081" fwhm="0.0456542" res="14556.3" algo="Sum"/><pk mz="664.64812787" i="907.203" sn="3.0858" a="42.6031" fwhm="0.0546202" res="12168.5" algo="Sum"/><pk mz="664.73767956" i="1709.78" sn="5.81597" a="79.2502" fwhm="0.0468918" res="14176" algo="Sum"/><pk mz="664.82509821" i="627.498" sn="2.1344" a="14.7461" fwhm="0.0305044" res="21794.4" algo="Sum"/><pk mz="664.84109714" i="653.555" sn="2.22301" a="14.6672" fwhm="0.0305051" res="21794.4" algo="Sum"/><pk mz="664.92010185" i="850.436" sn="2.89205" a="35.0533" fwhm="0.0468071" res="14205.5" algo="Sum"/><pk mz="665.45280973" i="1722.15" sn="5.86342" a="89.3607" fwhm="0.0436195" res="15255.9" algo="Sum"/><pk mz="665.49696230" i="690.884" sn="2.35226" a="21.9641" fwhm="0.0307453" res="21645.5" algo="Sum"/><pk mz="665.73437019" i="598.602" sn="2.03736" a="24.689" fwhm="0.0436878" res="15238.5" algo="Sum"/><pk mz="666.51322266" i="619.5" sn="2.11013" a="32.5439" fwhm="0.0560925" res="11882.4" algo="Sum"/><pk mz="666.59709387" i="1470.22" sn="5.00888" a="72.5276" fwhm="0.042117" res="15827.3" algo="Sum"/><pk mz="666.73365191" i="1069.5" sn="3.64396" a="61.0362" fwhm="0.0626784" res="10637.4" algo="Sum"/><pk mz="666.77999164" i="999.736" sn="3.40626" a="36.3942" fwhm="0.0509157" res="13095.8" algo="Sum"/><pk mz="667.60211195" i="619.88" sn="2.11226" a="31.6577" fwhm="0.0401988" res="16607.5" algo="Sum"/><pk mz="667.72424929" i="593.282" sn="2.02218" a="19.8964" fwhm="0.0468994" res="14237.4" algo="Sum"/><pk mz="668.12393612" i="22195" sn="75.659" a="840.563" fwhm="0.0325865" res="20503.1" algo="Sum"/><pk mz="668.25919963" i="620.276" sn="2.11441" a="32.6513" fwhm="0.0613397" res="10894.4" algo="Sum"/><pk mz="668.60000169" i="1468.17" sn="5.00513" a="81.1377" fwhm="0.0500542" res="13357.5" algo="Sum"/><pk mz="668.68597017" i="1234.73" sn="4.21095" a="78.584" fwhm="0.072124" res="9271.34" algo="Sum"/><pk mz="668.77455002" i="1146.14" sn="3.91033" a="77.7374" fwhm="0.0672017" res="9951.74" algo="Sum"/><pk mz="669.12652860" i="7510.73" sn="25.6325" a="276.913" fwhm="0.0329236" res="20323.6" algo="Sum"/><pk mz="669.43238785" i="1934.02" sn="6.60013" a="94.6722" fwhm="0.0406332" res="16475" algo="Sum"/><pk mz="669.61688288" i="955.571" sn="3.2607" a="51.632" fwhm="0.0550971" res="12153.4" algo="Sum"/><pk mz="669.68959143" i="603.537" sn="2.05979" a="41.4562" fwhm="0.0820531" res="8161.66" algo="Sum"/><pk mz="670.12376574" i="3389.47" sn="11.5649" a="147.728" fwhm="0.0368235" res="18198.3" algo="Sum"/><pk mz="670.43673440" i="1018.64" sn="3.4741" a="56.5897" fwhm="0.0390222" res="17180.9" algo="Sum"/><pk mz="670.60236269" i="1630.91" sn="5.56448" a="87.4064" fwhm="0.0506894" res="13229.6" algo="Sum"/><pk mz="670.68400101" i="1820.76" sn="6.21291" a="102.462" fwhm="0.0489054" res="13713.9" algo="Sum"/><pk mz="670.77791589" i="941.814" sn="3.21372" a="62.373" fwhm="0.0844803" res="7940.05" algo="Sum"/><pk mz="670.85971356" i="900.101" sn="3.07141" a="42.3138" fwhm="0.0587447" res="11419.9" algo="Sum"/><pk mz="671.12500062" i="973.178" sn="3.31907" a="48.3409" fwhm="0.0399529" res="16797.9" algo="Sum"/><pk mz="671.44148874" i="1432.13" sn="4.88578" a="73.409" fwhm="0.0424837" res="15804.7" algo="Sum"/><pk mz="671.56641422" i="1495.97" sn="5.10359" a="69.2909" fwhm="0.0540249" res="12430.7" algo="Sum"/><pk mz="671.60746675" i="853.227" sn="2.91082" a="34.514" fwhm="0.0483764" res="13883" algo="Sum"/><pk mz="671.67776009" i="664.963" sn="2.26826" a="18.1532" fwhm="0.0408815" res="16429.9" algo="Sum"/><pk mz="671.69450766" i="691.568" sn="2.35902" a="15.9155" fwhm="0.0306619" res="21906.5" algo="Sum"/><pk mz="672.43946339" i="700.037" sn="2.38739" a="42.6293" fwhm="0.0643491" res="10449.9" algo="Sum"/><pk mz="672.56782566" i="1103.78" sn="3.76445" a="54.8892" fwhm="0.0503948" res="13346" algo="Sum"/><pk mz="672.61723879" i="1584.12" sn="5.40345" a="76.5282" fwhm="0.05637" res="11932.2" algo="Sum"/><pk mz="672.68014178" i="1511.28" sn="5.1563" a="78.8347" fwhm="0.0591917" res="11364.4" algo="Sum"/><pk mz="672.76965350" i="1573.35" sn="5.36801" a="92.501" fwhm="0.0518443" res="12976.7" algo="Sum"/><pk mz="672.85326201" i="647.298" sn="2.20861" a="40.8605" fwhm="0.0664762" res="10121.7" algo="Sum"/><pk mz="673.10766285" i="614.642" sn="2.09644" a="31.8515" fwhm="0.0453457" res="14843.9" algo="Sum"/><pk mz="673.33279736" i="1027.98" sn="3.50696" a="48.7493" fwhm="0.0392598" res="17150.7" algo="Sum"/><pk mz="673.42616493" i="967.346" sn="3.3011" a="70.4246" fwhm="0.0687269" res="9798.58" algo="Sum"/><pk mz="673.51558250" i="590.749" sn="2.01625" a="29.5268" fwhm="0.0626226" res="10755.2" algo="Sum"/><pk mz="673.62574473" i="843.314" sn="2.87871" a="44.3462" fwhm="0.0655575" res="10275.3" algo="Sum"/><pk mz="673.67936607" i="612.971" sn="2.09246" a="42.9525" fwhm="0.0500465" res="13461.1" algo="Sum"/><pk mz="673.77166842" i="577.902" sn="1.97253" a="32.6364" fwhm="0.0579863" res="11619.5" algo="Sum"/><pk mz="674.43409274" i="790.353" sn="2.69564" a="44.993" fwhm="0.0427794" res="15765.4" algo="Sum"/><pk mz="674.54950549" i="704.79" sn="2.40415" a="42.3007" fwhm="0.058276" res="11575.1" algo="Sum"/><pk mz="674.63628326" i="997.533" sn="3.40252" a="44.3892" fwhm="0.0536738" res="12569.2" algo="Sum"/><pk mz="674.67312129" i="951.185" sn="3.24444" a="35.434" fwhm="0.0512162" res="13173" algo="Sum"/><pk mz="674.76615001" i="1456.14" sn="4.96681" a="98.0342" fwhm="0.047713" res="14142.2" algo="Sum"/><pk mz="674.94836489" i="990.632" sn="3.37858" a="53.793" fwhm="0.044455" res="15182.7" algo="Sum"/><pk mz="675.44423935" i="1165.51" sn="3.97437" a="54.1328" fwhm="0.0501196" res="13476.6" algo="Sum"/><pk mz="675.53576473" i="4361.88" sn="14.8751" a="186.978" fwhm="0.0364887" res="18513.6" algo="Sum"/><pk mz="675.66917144" i="1919.97" sn="6.55045" a="105.551" fwhm="0.0428504" res="15768.1" algo="Sum"/><pk mz="675.75227972" i="613.252" sn="2.09223" a="21.3892" fwhm="0.047626" res="14188.7" algo="Sum"/><pk mz="675.94756758" i="713.766" sn="2.43481" a="37.2575" fwhm="0.0462853" res="14603.9" algo="Sum"/><pk mz="676.45262664" i="820.477" sn="2.79659" a="43.9206" fwhm="0.0445043" res="15199.7" algo="Sum"/><pk mz="676.54065551" i="2258.12" sn="7.69587" a="106.067" fwhm="0.0397291" res="17028.9" algo="Sum"/><pk mz="676.63002271" i="1096.16" sn="3.73538" a="42.5271" fwhm="0.0446328" res="15159.9" algo="Sum"/><pk mz="676.67309796" i="1485.16" sn="5.06097" a="81.7904" fwhm="0.057969" res="11673" algo="Sum"/><pk mz="676.75822661" i="948.334" sn="3.23163" a="49.1884" fwhm="0.081811" res="8272.22" algo="Sum"/><pk mz="676.79925437" i="750.146" sn="2.55627" a="43.1042" fwhm="0.0510635" res="13254.1" algo="Sum"/><pk mz="676.95456146" i="617.924" sn="2.1057" a="22.6534" fwhm="0.0440497" res="15368" algo="Sum"/><pk mz="676.99052669" i="577.614" sn="1.96824" a="17.5426" fwhm="0.0406025" res="16673.6" algo="Sum"/><pk mz="677.40872926" i="641.358" sn="2.18694" a="14.4265" fwhm="0.0307918" res="21999.7" algo="Sum"/><pk mz="677.45698032" i="1017.38" sn="3.46904" a="63.9285" fwhm="0.0780422" res="8680.65" algo="Sum"/><pk mz="677.54505202" i="734.625" sn="2.50479" a="44.3891" fwhm="0.059184" res="11448.1" algo="Sum"/><pk mz="677.67927558" i="731.435" sn="2.49504" a="42.8482" fwhm="0.0749549" res="9041.16" algo="Sum"/><pk mz="678.29034935" i="572.181" sn="1.9501" a="28.6555" fwhm="0.0496768" res="13654.1" algo="Sum"/><pk mz="678.46828886" i="643.152" sn="2.19197" a="48.9357" fwhm="0.0681256" res="9959.08" algo="Sum"/><pk mz="678.53914180" i="730.519" sn="2.48977" a="39.4803" fwhm="0.063462" res="10692.1" algo="Sum"/><pk mz="678.62579577" i="1043.98" sn="3.55815" a="56.2074" fwhm="0.0430379" res="15768.1" algo="Sum"/><pk mz="678.67634633" i="737.519" sn="2.51369" a="6.83462" fwhm="0.0195072" res="34791.1" algo="Sum"/><pk mz="678.71458695" i="1291.75" sn="4.40339" a="83.4704" fwhm="0.0707475" res="9593.47" algo="Sum"/><pk mz="678.79637738" i="739.012" sn="2.51959" a="35.5147" fwhm="0.062528" res="10855.9" algo="Sum"/><pk mz="679.41963775" i="890.985" sn="3.03968" a="44.8523" fwhm="0.0664621" res="10222.7" algo="Sum"/><pk mz="679.71190356" i="597.96" sn="2.03899" a="29.097" fwhm="0.0692606" res="9813.83" algo="Sum"/><pk mz="680.48182458" i="1272.63" sn="4.3429" a="61.4311" fwhm="0.0517291" res="13154.7" algo="Sum"/><pk mz="680.62369177" i="707.655" sn="2.41494" a="29.2072" fwhm="0.0573164" res="11874.8" algo="Sum"/><pk mz="680.66591371" i="664.143" sn="2.26644" a="15.4784" fwhm="0.0308657" res="22052.5" algo="Sum"/><pk mz="680.71214956" i="1541.46" sn="5.26035" a="94.1415" fwhm="0.0558415" res="12190.1" algo="Sum"/><pk mz="680.77857841" i="639.678" sn="2.1824" a="9.16573" fwhm="0.0154342" res="44108.5" algo="Sum"/><pk mz="680.79633707" i="635.696" sn="2.16876" a="35.9853" fwhm="0.0528011" res="12893.6" algo="Sum"/><pk mz="680.89002594" i="730.158" sn="2.49005" a="43.813" fwhm="0.0633371" res="10750.3" algo="Sum"/><pk mz="681.47881776" i="895.593" sn="3.05469" a="47.4007" fwhm="0.0593787" res="11476.8" algo="Sum"/><pk mz="681.51626751" i="619.019" sn="2.11142" a="22.4634" fwhm="0.0450489" res="15128.4" algo="Sum"/><pk mz="681.70335640" i="616.33" sn="2.10122" a="27.0114" fwhm="0.0649728" res="10492.1" algo="Sum"/><pk mz="681.73903153" i="588.443" sn="2.00576" a="31.4462" fwhm="0.076794" res="8877.5" algo="Sum"/><pk mz="682.48887551" i="654.827" sn="2.23319" a="38.68" fwhm="0.0609813" res="11191.8" algo="Sum"/><pk mz="682.57957646" i="775.931" sn="2.64622" a="43.0438" fwhm="0.0580149" res="11765.6" algo="Sum"/><pk mz="682.70834587" i="1140.23" sn="3.88673" a="72.0414" fwhm="0.0732642" res="9318.45" algo="Sum"/><pk mz="682.75381798" i="731.986" sn="2.49553" a="7.37731" fwhm="0.0103044" res="66258.5" algo="Sum"/><pk mz="682.79783315" i="1739.41" sn="5.93137" a="89.1053" fwhm="0.0444565" res="15358.8" algo="Sum"/><pk mz="682.88645772" i="603.531" sn="2.05791" a="36.6346" fwhm="0.0479495" res="14241.8" algo="Sum"/><pk mz="683.42422036" i="588.677" sn="2.00581" a="19.6333" fwhm="0.0447778" res="15262.6" algo="Sum"/><pk mz="683.69861396" i="598.748" sn="2.04043" a="32.4767" fwhm="0.0765675" res="8929.36" algo="Sum"/><pk mz="683.72228537" i="577.047" sn="1.96651" a="11.3832" fwhm="0.0206234" res="33152.7" algo="Sum"/><pk mz="684.09831292" i="3861.23" sn="13.1467" a="153.754" fwhm="0.034694" res="19718.1" algo="Sum"/><pk mz="684.15166269" i="666.46" sn="2.2693" a="24.9119" fwhm="0.0497747" res="13745" algo="Sum"/><pk mz="684.57339799" i="955.286" sn="3.25671" a="43.1517" fwhm="0.0431143" res="15878.1" algo="Sum"/><pk mz="684.62677227" i="661.965" sn="2.25649" a="18.7138" fwhm="0.031486" res="21743.8" algo="Sum"/><pk mz="684.65802156" i="912.146" sn="3.10922" a="28.7806" fwhm="0.0464341" res="14744.7" algo="Sum"/><pk mz="684.71148490" i="811.296" sn="2.76545" a="19.3771" fwhm="0.0309576" res="22117.7" algo="Sum"/><pk mz="684.74310685" i="744.374" sn="2.53734" a="18.263" fwhm="0.0309582" res="22118.3" algo="Sum"/><pk mz="684.79521750" i="1277.86" sn="4.35584" a="65.1947" fwhm="0.0614761" res="11139.2" algo="Sum"/><pk mz="685.10090031" i="1321.41" sn="4.50396" a="59.2534" fwhm="0.0392005" res="17476.8" algo="Sum"/><pk mz="685.42670665" i="45121.2" sn="153.779" a="1840.55" fwhm="0.0355381" res="19287.1" algo="Sum"/><pk mz="685.65897232" i="644.413" sn="2.19631" a="34.7235" fwhm="0.0421117" res="16281.9" algo="Sum"/><pk mz="685.73293807" i="674.217" sn="2.29815" a="22.1707" fwhm="0.0430947" res="15912.2" algo="Sum"/><pk mz="686.09862237" i="1015.45" sn="3.45818" a="47.1612" fwhm="0.041302" res="16611.7" algo="Sum"/><pk mz="686.43016245" i="21253" sn="72.4772" a="903.811" fwhm="0.0367474" res="18679.7" algo="Sum"/><pk mz="686.57613521" i="976.621" sn="3.33113" a="57.3389" fwhm="0.0617584" res="11117.1" algo="Sum"/><pk mz="686.65854521" i="1297.88" sn="4.42735" a="71.8635" fwhm="0.0728837" res="9421.3" algo="Sum"/><pk mz="686.72600938" i="671.084" sn="2.28921" a="6.87006" fwhm="0.0103343" res="66450.9" algo="Sum"/><pk mz="686.77849631" i="946.287" sn="3.22798" a="48.4002" fwhm="0.0601656" res="11414.8" algo="Sum"/><pk mz="686.83014886" i="686.004" sn="2.3401" a="26.0283" fwhm="0.0293723" res="23383.6" algo="Sum"/><pk mz="687.43309895" i="5661.93" sn="19.3126" a="260.23" fwhm="0.0412399" res="16669.1" algo="Sum"/><pk mz="687.54158349" i="1107.68" sn="3.77988" a="50.4155" fwhm="0.0441591" res="15569.6" algo="Sum"/><pk mz="687.65952956" i="713.091" sn="2.43354" a="26.5053" fwhm="0.0466593" res="14737.9" algo="Sum"/><pk mz="687.69919589" i="670.584" sn="2.28848" a="27.0846" fwhm="0.0620504" res="11082.9" algo="Sum"/><pk mz="688.43588472" i="1320.96" sn="4.50969" a="93.9551" fwhm="0.050134" res="13731.9" algo="Sum"/><pk mz="688.54175921" i="811.293" sn="2.77086" a="39.0013" fwhm="0.0506853" res="13584.6" algo="Sum"/><pk mz="688.58750766" i="824.435" sn="2.81574" a="46.4247" fwhm="0.0742464" res="9274.36" algo="Sum"/><pk mz="688.61855208" i="686.099" sn="2.34328" a="6.96153" fwhm="0.0103486" res="66542.4" algo="Sum"/><pk mz="688.65619207" i="1133.76" sn="3.87221" a="56.0176" fwhm="0.067924" res="10138.6" algo="Sum"/><pk mz="688.70431528" i="872.929" sn="2.98137" a="16.3799" fwhm="0.0206983" res="33273.5" algo="Sum"/><pk mz="688.74625269" i="1382.99" sn="4.7234" a="57.965" fwhm="0.0601026" res="11459.5" algo="Sum"/><pk mz="688.82158675" i="622.508" sn="2.12616" a="23.8913" fwhm="0.0487094" res="14141.4" algo="Sum"/><pk mz="689.43458422" i="598.981" sn="2.04684" a="17.006" fwhm="0.0414187" res="16645.5" algo="Sum"/><pk mz="689.55181718" i="3634.62" sn="12.4189" a="171.131" fwhm="0.0373104" res="18481.5" algo="Sum"/><pk mz="689.65623299" i="626.618" sn="2.14102" a="14.5801" fwhm="0.031069" res="22197.5" algo="Sum"/><pk mz="689.68230364" i="612.676" sn="2.09349" a="25.6324" fwhm="0.0502243" res="13732" algo="Sum"/><pk mz="689.74650874" i="605.536" sn="2.06854" a="31.1901" fwhm="0.0697802" res="9884.56" algo="Sum"/><pk mz="690.10618330" i="5023.32" sn="17.1529" a="193.37" fwhm="0.0343843" res="20070.4" algo="Sum"/><pk mz="690.55518025" i="1842.46" sn="6.29042" a="90.8554" fwhm="0.0505635" res="13657.2" algo="Sum"/><pk mz="690.61524133" i="873.738" sn="2.98307" a="25.2917" fwhm="0.0362725" res="19039.7" algo="Sum"/><pk mz="690.68547677" i="799.172" sn="2.72849" a="31.0133" fwhm="0.0518202" res="13328.5" algo="Sum"/><pk mz="690.74128091" i="1437.94" sn="4.90935" a="60.2982" fwhm="0.0519286" res="13301.8" algo="Sum"/><pk mz="690.91636288" i="658.209" sn="2.24737" a="40.3589" fwhm="0.0585712" res="11796.2" algo="Sum"/><pk mz="691.10994560" i="1793.9" sn="6.12565" a="77.4305" fwhm="0.0414044" res="16691.7" algo="Sum"/><pk mz="691.41185638" i="814.397" sn="2.78316" a="39.7063" fwhm="0.0538612" res="12836.9" algo="Sum"/><pk mz="691.56044279" i="603.021" sn="2.06034" a="40.1589" fwhm="0.0712436" res="9706.98" algo="Sum"/><pk mz="691.74061711" i="580.092" sn="1.98289" a="19.0617" fwhm="0.0466738" res="14820.7" algo="Sum"/><pk mz="692.10626073" i="846.483" sn="2.89564" a="46.7474" fwhm="0.046002" res="15045.1" algo="Sum"/><pk mz="692.51756301" i="602.845" sn="2.06172" a="34.4209" fwhm="0.0536233" res="12914.5" algo="Sum"/><pk mz="692.61057234" i="1352.62" sn="4.62535" a="76.1259" fwhm="0.0453179" res="15283.4" algo="Sum"/><pk mz="692.67348332" i="671.343" sn="2.29637" a="13.6587" fwhm="0.0207579" res="33369.2" algo="Sum"/><pk mz="692.68841615" i="734.754" sn="2.51344" a="10.4911" fwhm="0.0155686" res="44492.6" algo="Sum"/><pk mz="692.73191410" i="948.332" sn="3.24474" a="50.4046" fwhm="0.0728866" res="9504.25" algo="Sum"/><pk mz="692.82597716" i="1700.15" sn="5.81722" a="114.306" fwhm="0.0659278" res="10508.9" algo="Sum"/><pk mz="693.73191537" i="600.543" sn="2.05505" a="16.2449" fwhm="0.0363542" res="19082.6" algo="Sum"/><pk mz="694.53104871" i="649.022" sn="2.22592" a="36.1286" fwhm="0.0727551" res="9546.15" algo="Sum"/><pk mz="694.60995278" i="1280.46" sn="4.39104" a="78.8868" fwhm="0.0549342" res="12644.4" algo="Sum"/><pk mz="694.69598380" i="933.456" sn="3.20106" a="47.5682" fwhm="0.0727581" res="9548.02" algo="Sum"/><pk mz="694.72143860" i="838.001" sn="2.87355" a="26.1178" fwhm="0.0467748" res="14852.5" algo="Sum"/><pk mz="694.79097838" i="1159.67" sn="3.97698" a="52.1981" fwhm="0.0495995" res="14008" algo="Sum"/><pk mz="694.81193819" i="1010.57" sn="3.46603" a="40.3222" fwhm="0.0464586" res="14955.5" algo="Sum"/><pk mz="695.08970617" i="576.27" sn="1.98259" a="24.3141" fwhm="0.0411757" res="16881.1" algo="Sum"/><pk mz="695.38983852" i="694.821" sn="2.38849" a="42.3604" fwhm="0.0661318" res="10515.2" algo="Sum"/><pk mz="695.50613161" i="738.615" sn="2.54042" a="44.3921" fwhm="0.0505684" res="13753.8" algo="Sum"/><pk mz="695.63305840" i="598.463" sn="2.05811" a="27.4731" fwhm="0.0464761" res="14967.5" algo="Sum"/><pk mz="695.68920842" i="580.156" sn="1.99487" a="28.6917" fwhm="0.0627646" res="11084.1" algo="Sum"/><pk mz="696.55865867" i="572.093" sn="1.9698" a="20.1632" fwhm="0.0447778" res="15555.9" algo="Sum"/><pk mz="696.60550850" i="849.723" sn="2.92579" a="32.5502" fwhm="0.0539527" res="12911.4" algo="Sum"/><pk mz="696.63265529" i="798.691" sn="2.75031" a="28.3857" fwhm="0.0468388" res="14873" algo="Sum"/><pk mz="696.69075767" i="1075.65" sn="3.70471" a="55.7653" fwhm="0.0744851" res="9353.42" algo="Sum"/><pk mz="696.79179950" i="996.043" sn="3.43153" a="50.9383" fwhm="0.0782329" res="8906.64" algo="Sum"/><pk mz="697.51916853" i="5115.9" sn="17.6635" a="226.272" fwhm="0.0369244" res="18890.5" algo="Sum"/><pk mz="697.65105932" i="2448.33" sn="8.45213" a="136.805" fwhm="0.043209" res="16146" algo="Sum"/><pk mz="697.72959428" i="660.036" sn="2.27858" a="27.977" fwhm="0.0572925" res="12178.4" algo="Sum"/><pk mz="698.52274163" i="2337.64" sn="8.06898" a="134.192" fwhm="0.0475814" res="14680.6" algo="Sum"/><pk mz="698.65802638" i="1696.59" sn="5.85622" a="110.225" fwhm="0.0564048" res="12386.5" algo="Sum"/><pk mz="698.71957982" i="815.539" sn="2.81499" a="12.4137" fwhm="0.00931604" res="75001.8" algo="Sum"/><pk mz="698.77637453" i="1464.57" sn="5.05526" a="94.5015" fwhm="0.0627354" res="11138.5" algo="Sum"/><pk mz="698.85505509" i="612.093" sn="2.11244" a="34.5634" fwhm="0.0621014" res="11253.4" algo="Sum"/><pk mz="699.52846102" i="961.617" sn="3.3227" a="56.5819" fwhm="0.0490288" res="14267.7" algo="Sum"/><pk mz="699.66675115" i="841.063" sn="2.90593" a="40.0704" fwhm="0.0526106" res="13299" algo="Sum"/><pk mz="699.73578524" i="639.006" sn="2.20767" a="29.6893" fwhm="0.0600251" res="11657.4" algo="Sum"/><pk mz="699.78039611" i="570.36" sn="1.97059" a="15.6173" fwhm="0.0289797" res="24147.2" algo="Sum"/><pk mz="700.15041814" i="628.114" sn="2.17056" a="35.4304" fwhm="0.0583382" res="12001.6" algo="Sum"/><pk mz="700.53982707" i="1079.91" sn="3.73236" a="74.0104" fwhm="0.0710171" res="9864.39" algo="Sum"/><pk mz="700.64701181" i="1130.28" sn="3.9058" a="69.6358" fwhm="0.0864121" res="8108.2" algo="Sum"/><pk mz="700.71905762" i="859.495" sn="2.97009" a="36.4381" fwhm="0.0562972" res="12446.8" algo="Sum"/><pk mz="700.76851569" i="1157.59" sn="4.00019" a="67.9423" fwhm="0.060073" res="11665.3" algo="Sum"/><pk mz="701.40238410" i="20119.2" sn="69.4695" a="786.236" fwhm="0.0358639" res="19557.4" algo="Sum"/><pk mz="701.55163437" i="9839.7" sn="33.973" a="416.759" fwhm="0.0359981" res="19488.6" algo="Sum"/><pk mz="701.64578417" i="725.275" sn="2.50412" a="34.2372" fwhm="0.0619992" res="11317" algo="Sum"/><pk mz="701.70007142" i="733.503" sn="2.53252" a="36.2555" fwhm="0.0630978" res="11120.8" algo="Sum"/><pk mz="701.75201996" i="598.005" sn="2.0647" a="20.2544" fwhm="0.0470104" res="14927.6" algo="Sum"/><pk mz="702.40542465" i="9602.75" sn="33.1163" a="423.499" fwhm="0.0366242" res="19178.7" algo="Sum"/><pk mz="702.55401924" i="4838.38" sn="16.6911" a="215.927" fwhm="0.0384465" res="18273.6" algo="Sum"/><pk mz="702.63783394" i="1570.02" sn="5.41615" a="82.3323" fwhm="0.0662768" res="10601.6" algo="Sum"/><pk mz="702.71244826" i="799.873" sn="2.75935" a="15.6908" fwhm="0.0209078" res="33610.1" algo="Sum"/><pk mz="702.75168813" i="942.936" sn="3.25288" a="38.7886" fwhm="0.0603135" res="11651.6" algo="Sum"/><pk mz="702.85206291" i="1247.25" sn="4.3027" a="72.6986" fwhm="0.0593538" res="11841.7" algo="Sum"/><pk mz="703.40679189" i="4050.08" sn="13.9612" a="180.909" fwhm="0.0421782" res="16677" algo="Sum"/><pk mz="703.56778911" i="66300.9" sn="228.601" a="2449.84" fwhm="0.0324674" res="21670" algo="Sum"/><pk mz="704.40832098" i="1339.74" sn="4.62128" a="87.3324" fwhm="0.0586617" res="12008" algo="Sum"/><pk mz="704.57104598" i="29311.6" sn="101.095" a="1126.48" fwhm="0.0343393" res="20517.9" algo="Sum"/><pk mz="704.71627799" i="1080.6" sn="3.72695" a="37.841" fwhm="0.0471094" res="14959.1" algo="Sum"/><pk mz="704.81558831" i="704.869" sn="2.43131" a="26.9889" fwhm="0.0523476" res="13464.1" algo="Sum"/><pk mz="704.84140527" i="612.486" sn="2.11264" a="23.7373" fwhm="0.0311193" res="22649.6" algo="Sum"/><pk mz="705.41062303" i="620.089" sn="2.13842" a="32.5599" fwhm="0.0631066" res="11178.1" algo="Sum"/><pk mz="705.48857768" i="783.008" sn="2.70039" a="55.2391" fwhm="0.0824821" res="8553.24" algo="Sum"/><pk mz="705.57594236" i="9265.08" sn="31.9499" a="419.469" fwhm="0.0376584" res="18736.2" algo="Sum"/><pk mz="705.65786022" i="706.672" sn="2.43693" a="14.0141" fwhm="0.0261897" res="26944.1" algo="Sum"/><pk mz="705.68747383" i="693.873" sn="2.39314" a="17.1009" fwhm="0.0314282" res="22454" algo="Sum"/><pk mz="705.71577520" i="645.333" sn="2.22617" a="22.4274" fwhm="0.0407333" res="17325.3" algo="Sum"/><pk mz="706.07997312" i="1171.1" sn="4.04721" a="53.9484" fwhm="0.0413628" res="17070.4" algo="Sum"/><pk mz="706.53262313" i="1638.06" sn="5.66214" a="61.0449" fwhm="0.0465113" res="15190.6" algo="Sum"/><pk mz="706.58266116" i="2737.82" sn="9.46242" a="131.757" fwhm="0.0517581" res="13651.6" algo="Sum"/><pk mz="706.62731507" i="1101.94" sn="3.80934" a="32.1512" fwhm="0.0419321" res="16851.7" algo="Sum"/><pk mz="706.71496743" i="1014.91" sn="3.50965" a="55.7313" fwhm="0.0767009" res="9213.91" algo="Sum"/><pk mz="706.83159915" i="666.223" sn="2.30364" a="36.5766" fwhm="0.0722715" res="9780.22" algo="Sum"/><pk mz="707.53324322" i="865.321" sn="2.99686" a="38.6646" fwhm="0.0589233" res="12007.7" algo="Sum"/><pk mz="707.58826592" i="832.618" sn="2.88446" a="43.8096" fwhm="0.0666556" res="10615.6" algo="Sum"/><pk mz="707.67678290" i="616.588" sn="2.13575" a="14.8287" fwhm="0.0311989" res="22682.7" algo="Sum"/><pk mz="707.71744191" i="605.89" sn="2.09827" a="27.013" fwhm="0.0577007" res="12265.3" algo="Sum"/><pk mz="708.49437841" i="583.7" sn="2.02771" a="26.2707" fwhm="0.0601657" res="11775.7" algo="Sum"/><pk mz="708.58408226" i="1055.49" sn="3.66742" a="59.4396" fwhm="0.0661258" res="10715.7" algo="Sum"/><pk mz="708.64070715" i="773.595" sn="2.68795" a="26.1669" fwhm="0.0472405" res="15000.7" algo="Sum"/><pk mz="708.67274370" i="729.368" sn="2.53428" a="14.6648" fwhm="0.0209962" res="33752.4" algo="Sum"/><pk mz="708.69935915" i="814.698" sn="2.83083" a="40.0052" fwhm="0.0682395" res="10385.5" algo="Sum"/><pk mz="708.76420573" i="1089.73" sn="3.78749" a="38.478" fwhm="0.0455336" res="15565.7" algo="Sum"/><pk mz="708.79796313" i="1407.8" sn="4.89387" a="88.7805" fwhm="0.0679635" res="10429.1" algo="Sum"/><pk mz="709.70485588" i="703.485" sn="2.45135" a="27.5064" fwhm="0.0509412" res="13931.9" algo="Sum"/><pk mz="709.75834636" i="579.317" sn="2.01909" a="32.2186" fwhm="0.0682291" res="10402.6" algo="Sum"/><pk mz="710.58055345" i="1133.39" sn="3.95696" a="59.1332" fwhm="0.0534373" res="13297.5" algo="Sum"/><pk mz="710.62292019" i="699.292" sn="2.44192" a="13.6045" fwhm="0.0210252" res="33798.6" algo="Sum"/><pk mz="710.67310498" i="1246.6" sn="4.35413" a="74.6405" fwhm="0.0702167" res="10121.1" algo="Sum"/><pk mz="710.76304352" i="1369.83" sn="4.78497" a="70.1007" fwhm="0.071485" res="9942.83" algo="Sum"/><pk mz="711.53444940" i="3903.68" sn="13.6586" a="186.925" fwhm="0.039056" res="18218.3" algo="Sum"/><pk mz="711.67156515" i="650.601" sn="2.27646" a="29.9436" fwhm="0.0523154" res="13603.5" algo="Sum"/><pk mz="711.70384956" i="631.643" sn="2.21041" a="18.7828" fwhm="0.0420823" res="16912.2" algo="Sum"/><pk mz="711.73167082" i="652.417" sn="2.28352" a="12.4424" fwhm="0.0210415" res="33825.1" algo="Sum"/><pk mz="711.75489563" i="629.08" sn="2.20193" a="18.0724" fwhm="0.0420838" res="16912.8" algo="Sum"/><pk mz="712.53838600" i="1913.98" sn="6.71904" a="94.4685" fwhm="0.0544298" res="13091" algo="Sum"/><pk mz="712.66734860" i="1499.31" sn="5.26458" a="98.5883" fwhm="0.0647418" res="11007.8" algo="Sum"/><pk mz="712.76033007" i="1163.16" sn="4.084" a="49.9942" fwhm="0.0528304" res="13491.5" algo="Sum"/><pk mz="712.85062022" i="596.11" sn="2.09282" a="27.701" fwhm="0.0505861" res="14091.8" algo="Sum"/><pk mz="713.49498061" i="1051.8" sn="3.69865" a="56.6769" fwhm="0.0483523" res="14756.2" algo="Sum"/><pk mz="713.53908957" i="795.506" sn="2.79765" a="34.9844" fwhm="0.0432775" res="16487.5" algo="Sum"/><pk mz="713.66676494" i="699.196" sn="2.46" a="16.8628" fwhm="0.0316052" res="22580.7" algo="Sum"/><pk mz="713.69351134" i="697.855" sn="2.45528" a="21.0451" fwhm="0.0421411" res="16935.8" algo="Sum"/><pk mz="714.53230057" i="866.542" sn="3.05442" a="30.5765" fwhm="0.0344265" res="20755.3" algo="Sum"/><pk mz="714.57222826" i="670.319" sn="2.36249" a="18.8392" fwhm="0.0368964" res="19367" algo="Sum"/><pk mz="714.61015019" i="627.942" sn="2.21287" a="14.8166" fwhm="0.0316261" res="22595.6" algo="Sum"/><pk mz="714.66502180" i="1394.72" sn="4.91499" a="68.174" fwhm="0.0631721" res="11313" algo="Sum"/><pk mz="714.74999562" i="1073.46" sn="3.7829" a="72.8719" fwhm="0.0748035" res="9555.03" algo="Sum"/><pk mz="714.85092257" i="606.053" sn="2.13566" a="38.5836" fwhm="0.0820273" res="8714.79" algo="Sum"/><pk mz="715.57566182" i="659.011" sn="2.32559" a="22.9566" fwhm="0.0478898" res="14942.1" algo="Sum"/><pk mz="715.67285366" i="677.618" sn="2.39076" a="28.9151" fwhm="0.0401239" res="17836.6" algo="Sum"/><pk mz="715.69558742" i="677.959" sn="2.39205" a="29.804" fwhm="0.0633007" res="11306.3" algo="Sum"/><pk mz="715.73386316" i="591.764" sn="2.08793" a="11.6651" fwhm="0.0211007" res="33919.9" algo="Sum"/><pk mz="716.52511019" i="1059.34" sn="3.74071" a="57.29" fwhm="0.0635637" res="11272.5" algo="Sum"/><pk mz="716.55340932" i="979.338" sn="3.4582" a="24.8332" fwhm="0.0347983" res="20591.6" algo="Sum"/><pk mz="716.61881060" i="983.825" sn="3.47404" a="39.0487" fwhm="0.0580621" res="12342.3" algo="Sum"/><pk mz="716.66178367" i="1019" sn="3.59826" a="43.6431" fwhm="0.0477041" res="15023.1" algo="Sum"/><pk mz="716.68601482" i="965.5" sn="3.40933" a="35.9541" fwhm="0.0449076" res="15959.1" algo="Sum"/><pk mz="716.74199088" i="918.227" sn="3.24241" a="37.9411" fwhm="0.0580677" res="12343.2" algo="Sum"/><pk mz="717.07466763" i="593.634" sn="2.09571" a="29.2884" fwhm="0.0476489" res="15049.1" algo="Sum"/><pk mz="717.36294460" i="735.621" sn="2.5997" a="51.5161" fwhm="0.0538068" res="13332.2" algo="Sum"/><pk mz="717.45045038" i="635.173" sn="2.24453" a="24.268" fwhm="0.0470686" res="15242.7" algo="Sum"/><pk mz="717.58419516" i="1962.43" sn="6.93267" a="111.349" fwhm="0.0475558" res="15089.3" algo="Sum"/><pk mz="717.68504198" i="660.525" sn="2.33313" a="32.571" fwhm="0.0587683" res="12212.1" algo="Sum"/><pk mz="717.72340103" i="624.051" sn="2.20431" a="17.7384" fwhm="0.0553987" res="12955.6" algo="Sum"/><pk mz="718.57223953" i="2778.83" sn="9.81546" a="122.706" fwhm="0.0543825" res="13213.3" algo="Sum"/><pk mz="718.69646070" i="813.135" sn="2.87218" a="24.4015" fwhm="0.0422885" res="16995.1" algo="Sum"/><pk mz="718.72024907" i="818.725" sn="2.89193" a="30.5175" fwhm="0.0528622" res="13596.1" algo="Sum"/><pk mz="718.75860043" i="669.759" sn="2.36578" a="7.09153" fwhm="0.00958321" res="75001.9" algo="Sum"/><pk mz="718.79046468" i="825.448" sn="2.91585" a="23.1743" fwhm="0.0405243" res="17737.3" algo="Sum"/><pk mz="718.80603409" i="860.128" sn="3.03855" a="8.29426" fwhm="0.017086" res="42069.9" algo="Sum"/><pk mz="718.83280483" i="872.563" sn="3.0827" a="52.8828" fwhm="0.0648399" res="11086.3" algo="Sum"/><pk mz="719.49506827" i="765.319" sn="2.70747" a="37.5664" fwhm="0.0580499" res="12394.4" algo="Sum"/><pk mz="719.56979732" i="1643.88" sn="5.81579" a="115.102" fwhm="0.0502279" res="14326.1" algo="Sum"/><pk mz="719.67100443" i="656.375" sn="2.32271" a="21.5328" fwhm="0.0476065" res="15117.1" algo="Sum"/><pk mz="719.69442720" i="625.632" sn="2.21393" a="24.3631" fwhm="0.0422141" res="17048.7" algo="Sum"/><pk mz="720.58451748" i="2731.62" sn="9.67166" a="220.411" fwhm="0.0612996" res="11755.1" algo="Sum"/><pk mz="720.69897264" i="1205.18" sn="4.26924" a="76.7308" fwhm="0.0816633" res="8825.25" algo="Sum"/><pk mz="720.78517969" i="806.159" sn="2.85608" a="54.2969" fwhm="0.0905734" res="7958.02" algo="Sum"/><pk mz="721.47525762" i="650.142" sn="2.31122" a="35.0482" fwhm="0.0550391" res="13108.4" algo="Sum"/><pk mz="721.58405458" i="1477.27" sn="5.25458" a="75.1612" fwhm="0.0543512" res="13276.3" algo="Sum"/><pk mz="721.64166465" i="651.233" sn="2.31667" a="16.2827" fwhm="0.0317815" res="22706.4" algo="Sum"/><pk mz="721.67652117" i="612.325" sn="2.17826" a="15.6353" fwhm="0.031782" res="22707.1" algo="Sum"/><pk mz="721.69938632" i="643.278" sn="2.28837" a="30.6354" fwhm="0.0407199" res="17723.5" algo="Sum"/><pk mz="721.75685720" i="575.628" sn="2.04716" a="21.9726" fwhm="0.0529732" res="13624.9" algo="Sum"/><pk mz="722.28170915" i="582.702" sn="2.07489" a="27.0267" fwhm="0.0552373" res="13076" algo="Sum"/><pk mz="722.50279239" i="1505.71" sn="5.36378" a="82.4426" fwhm="0.0549138" res="13157" algo="Sum"/><pk mz="722.55187977" i="1054.79" sn="3.75833" a="35.2182" fwhm="0.047702" res="15147.2" algo="Sum"/><pk mz="722.60198572" i="1109.4" sn="3.95297" a="73.7861" fwhm="0.0774994" res="9323.97" algo="Sum"/><pk mz="722.69735063" i="1543.72" sn="5.50026" a="109.248" fwhm="0.0755305" res="9568.29" algo="Sum"/><pk mz="722.78244674" i="697.253" sn="2.48512" a="28.2159" fwhm="0.0530107" res="13634.7" algo="Sum"/><pk mz="722.86986234" i="590.582" sn="2.10551" a="19.0912" fwhm="0.044399" res="16281.2" algo="Sum"/><pk mz="723.53456613" i="10200.6" sn="36.4718" a="463.443" fwhm="0.0388118" res="18642.1" algo="Sum"/><pk mz="723.63861527" i="665.576" sn="2.37992" a="22.9139" fwhm="0.0511707" res="14141.7" algo="Sum"/><pk mz="723.68392627" i="659.776" sn="2.35981" a="19.9958" fwhm="0.0547669" res="13213.9" algo="Sum"/><pk mz="723.70269314" i="698.619" sn="2.49898" a="23.5707" fwhm="0.0477402" res="15159.2" algo="Sum"/><pk mz="723.73432722" i="607.092" sn="2.17194" a="23.0931" fwhm="0.0530461" res="13643.5" algo="Sum"/><pk mz="724.53458545" i="5897.49" sn="21.1369" a="323.212" fwhm="0.0440465" res="16449.3" algo="Sum"/><pk mz="724.60223808" i="864.515" sn="3.09917" a="44.9491" fwhm="0.0555451" res="13045.3" algo="Sum"/><pk mz="724.64506291" i="681.119" sn="2.44225" a="7.25064" fwhm="0.00966169" res="75001.9" algo="Sum"/><pk mz="724.69243690" i="1255.93" sn="4.50387" a="66.4606" fwhm="0.0658421" res="11006.5" algo="Sum"/><pk mz="724.73156674" i="926.95" sn="3.32435" a="29.2165" fwhm="0.0515893" res="14048.1" algo="Sum"/><pk mz="724.76428333" i="894.806" sn="3.20907" a="42.9998" fwhm="0.0637008" res="11377.6" algo="Sum"/><pk mz="724.88350016" i="598.805" sn="2.1481" a="21.6496" fwhm="0.0449552" res="16124.6" algo="Sum"/><pk mz="725.55027530" i="70093.5" sn="252.28" a="2696.04" fwhm="0.0335524" res="21624.4" algo="Sum"/><pk mz="725.67657816" i="1012.33" sn="3.64357" a="72.6675" fwhm="0.0808836" res="8971.87" algo="Sum"/><pk mz="725.75830710" i="709.186" sn="2.55257" a="26.2056" fwhm="0.0530007" res="13693.4" algo="Sum"/><pk mz="726.46794178" i="621.044" sn="2.24179" a="28.4614" fwhm="0.0541656" res="13412" algo="Sum"/><pk mz="726.55353102" i="31630" sn="114.189" a="1295.1" fwhm="0.0355717" res="20425.1" algo="Sum"/><pk mz="726.64235710" i="1429.73" sn="5.16227" a="82.904" fwhm="0.0380125" res="19115.9" algo="Sum"/><pk mz="726.73695908" i="1218.42" sn="4.40059" a="83.0515" fwhm="0.0603222" res="12047.6" algo="Sum"/><pk mz="726.79336035" i="649.711" sn="2.34657" a="22.2082" fwhm="0.047842" res="15191.5" algo="Sum"/><pk mz="727.47934129" i="1205.09" sn="4.37302" a="74.792" fwhm="0.058956" res="12339.4" algo="Sum"/><pk mz="727.55944484" i="10596.8" sn="38.4681" a="478.524" fwhm="0.0392861" res="18519.5" algo="Sum"/><pk mz="727.64546649" i="733.78" sn="2.66385" a="30.6836" fwhm="0.0531886" res="13680.5" algo="Sum"/><pk mz="727.68401702" i="749.256" sn="2.72004" a="37.239" fwhm="0.0671349" res="10839.1" algo="Sum"/><pk mz="727.73503413" i="764.853" sn="2.77666" a="21.3655" fwhm="0.0425535" res="17101.6" algo="Sum"/><pk mz="728.51718033" i="2411.85" sn="8.78477" a="90.481" fwhm="0.0406625" res="17916.2" algo="Sum"/><pk mz="728.56206924" i="3906.71" sn="14.2325" a="206.716" fwhm="0.0557893" res="13059.2" algo="Sum"/><pk mz="728.64256492" i="1486.16" sn="5.41409" a="98.8353" fwhm="0.0731495" res="9961.01" algo="Sum"/><pk mz="728.73197241" i="1020.17" sn="3.71646" a="61.3349" fwhm="0.0851658" res="8556.63" algo="Sum"/><pk mz="728.81720269" i="722.776" sn="2.63303" a="34.2975" fwhm="0.0568785" res="12813.6" algo="Sum"/><pk mz="729.51783365" i="1216.89" sn="4.4464" a="46.0713" fwhm="0.0409462" res="17816.5" algo="Sum"/><pk mz="729.58348358" i="6205.61" sn="22.6747" a="291.155" fwhm="0.0412534" res="17685.4" algo="Sum"/><pk mz="729.67320507" i="726.319" sn="2.6539" a="7.4044" fwhm="0.0154103" res="47349.8" algo="Sum"/><pk mz="729.69015042" i="782.719" sn="2.85998" a="21.6975" fwhm="0.0355858" res="20505.1" algo="Sum"/><pk mz="729.71640602" i="671.327" sn="2.4529" a="16.8518" fwhm="0.0466661" res="15637" algo="Sum"/><pk mz="729.74864403" i="649.398" sn="2.3726" a="21.8274" fwhm="0.0479391" res="15222.4" algo="Sum"/><pk mz="730.53246259" i="3152.33" sn="11.5247" a="153.505" fwhm="0.0537608" res="13588.6" algo="Sum"/><pk mz="730.58534399" i="3402.57" sn="12.4395" a="154.826" fwhm="0.0532228" res="13726.9" algo="Sum"/><pk mz="730.63508880" i="1784.77" sn="6.52499" a="78.7074" fwhm="0.0466132" res="15674.4" algo="Sum"/><pk mz="730.72796483" i="1396.12" sn="5.10374" a="64.7035" fwhm="0.063667" res="11477.3" algo="Sum"/><pk mz="730.80844651" i="681.192" sn="2.4904" a="36.7845" fwhm="0.053048" res="13776.4" algo="Sum"/><pk mz="731.53543522" i="1604.43" sn="5.86915" a="68.0486" fwhm="0.0464427" res="15751.4" algo="Sum"/><pk mz="731.59970463" i="10147.8" sn="37.1219" a="465.272" fwhm="0.0391992" res="18663.6" algo="Sum"/><pk mz="731.68622303" i="836.937" sn="3.06138" a="31.9909" fwhm="0.0420908" res="17383.5" algo="Sum"/><pk mz="731.72647842" i="657.573" sn="2.40536" a="38.2273" fwhm="0.0800072" res="9145.75" algo="Sum"/><pk mz="732.54725604" i="7342.1" sn="26.8636" a="299.748" fwhm="0.0405126" res="18082" algo="Sum"/><pk mz="732.60262559" i="5274.36" sn="19.298" a="243.303" fwhm="0.0515067" res="14223.5" algo="Sum"/><pk mz="732.72871659" i="1453.56" sn="5.31801" a="71.6682" fwhm="0.0604004" res="12131.2" algo="Sum"/><pk mz="732.81467394" i="640.44" sn="2.34336" a="12.1008" fwhm="0.0213509" res="34322.4" algo="Sum"/><pk mz="732.83453525" i="604.213" sn="2.21106" a="21.8481" fwhm="0.0382397" res="19164.2" algo="Sum"/><pk mz="732.90745205" i="633.244" sn="2.31677" a="38.0359" fwhm="0.0529302" res="13846.7" algo="Sum"/><pk mz="733.55066873" i="3717.32" sn="13.6137" a="163.473" fwhm="0.0415007" res="17675.6" algo="Sum"/><pk mz="733.60802276" i="2097.97" sn="7.68422" a="97.614" fwhm="0.0554996" res="13218.2" algo="Sum"/><pk mz="733.71696464" i="673.476" sn="2.46757" a="25.656" fwhm="0.0502119" res="14612.4" algo="Sum"/><pk mz="733.74901902" i="573.758" sn="2.10321" a="20.3314" fwhm="0.0480703" res="15264.1" algo="Sum"/><pk mz="734.56321966" i="11007" sn="40.3813" a="481.137" fwhm="0.0393205" res="18681.4" algo="Sum"/><pk mz="734.72105547" i="1034.62" sn="3.79599" a="70.3551" fwhm="0.0726942" res="10107" algo="Sum"/><pk mz="734.76654781" i="860.71" sn="3.15779" a="32.2865" fwhm="0.0474322" res="15490.9" algo="Sum"/><pk mz="735.32396384" i="575.064" sn="2.11296" a="33.6317" fwhm="0.0564804" res="13019.1" algo="Sum"/><pk mz="735.56702137" i="4967.94" sn="18.2449" a="230.368" fwhm="0.0395865" res="18581.2" algo="Sum"/><pk mz="735.68852063" i="618.796" sn="2.27295" a="15.6144" fwhm="0.0320889" res="22926.6" algo="Sum"/><pk mz="735.71208955" i="675.412" sn="2.48057" a="38.4942" fwhm="0.0357989" res="20551.2" algo="Sum"/><pk mz="735.83053999" i="585.43" sn="2.15089" a="33.467" fwhm="0.066942" res="10992.1" algo="Sum"/><pk mz="736.57527729" i="2064.5" sn="7.6005" a="112.953" fwhm="0.0579892" res="12701.9" algo="Sum"/><pk mz="736.63129799" i="844.805" sn="3.11027" a="16.6721" fwhm="0.0214065" res="34411.6" algo="Sum"/><pk mz="736.67868671" i="1134.53" sn="4.17705" a="69.6077" fwhm="0.0849019" res="8676.82" algo="Sum"/><pk mz="736.84515070" i="580.053" sn="2.13688" a="30.2881" fwhm="0.0466816" res="15784.5" algo="Sum"/><pk mz="737.55700689" i="979.333" sn="3.61459" a="43.9496" fwhm="0.058335" res="12643.5" algo="Sum"/><pk mz="737.60625425" i="587.28" sn="2.1678" a="3.06672" fwhm="0.0098345" res="75001.9" algo="Sum"/><pk mz="737.63230243" i="639.059" sn="2.35905" a="22.2137" fwhm="0.0451413" res="16340.5" algo="Sum"/><pk mz="737.65909512" i="623.364" sn="2.30121" a="15.8438" fwhm="0.0321321" res="22957.1" algo="Sum"/><pk mz="737.69402646" i="596.967" sn="2.20409" a="21.9907" fwhm="0.0414262" res="17807.4" algo="Sum"/><pk mz="737.72845643" i="615.898" sn="2.27451" a="21.5653" fwhm="0.0476406" res="15485.3" algo="Sum"/><pk mz="738.50806536" i="1364.72" sn="5.05821" a="70.6181" fwhm="0.0470018" res="15712.4" algo="Sum"/><pk mz="738.53559250" i="1454.63" sn="5.39198" a="74.9663" fwhm="0.0750195" res="9844.58" algo="Sum"/><pk mz="738.67102459" i="1404.86" sn="5.21031" a="79.8238" fwhm="0.0681123" res="10844.9" algo="Sum"/><pk mz="738.74577428" i="724.077" sn="2.68547" a="17.9475" fwhm="0.0297121" res="24863.5" algo="Sum"/><pk mz="738.76808748" i="699.701" sn="2.59507" a="27.5466" fwhm="0.0589536" res="12531.3" algo="Sum"/><pk mz="738.85133039" i="609.003" sn="2.25879" a="41.6014" fwhm="0.0646002" res="11437.3" algo="Sum"/><pk mz="739.05021554" i="672.486" sn="2.49378" a="44.9382" fwhm="0.0592338" res="12476.8" algo="Sum"/><pk mz="739.51313492" i="1909.85" sn="7.09371" a="105.213" fwhm="0.0608706" res="12148.9" algo="Sum"/><pk mz="739.56526874" i="2301.97" sn="8.5506" a="126.973" fwhm="0.0567221" res="13038.4" algo="Sum"/><pk mz="739.67893209" i="756.171" sn="2.80849" a="40.0684" fwhm="0.0613484" res="12057" algo="Sum"/><pk mz="739.70908286" i="660.042" sn="2.45174" a="34.1551" fwhm="0.0352957" res="20957.5" algo="Sum"/><pk mz="740.55141066" i="3816.55" sn="14.2198" a="205.174" fwhm="0.053363" res="13877.6" algo="Sum"/><pk mz="740.66897544" i="1188.43" sn="4.42808" a="76.0241" fwhm="0.0680107" res="10890.5" algo="Sum"/><pk mz="740.75721143" i="1406.01" sn="5.23847" a="91.0319" fwhm="0.0479607" res="15445.1" algo="Sum"/><pk mz="741.52602345" i="9378.95" sn="34.994" a="496.501" fwhm="0.0443358" res="16725.2" algo="Sum"/><pk mz="741.62059448" i="730.799" sn="2.72657" a="25.6007" fwhm="0.0283412" res="26167.5" algo="Sum"/><pk mz="741.65482665" i="721.035" sn="2.69018" a="20.4943" fwhm="0.0429585" res="17264.5" algo="Sum"/><pk mz="741.68941327" i="691.734" sn="2.58086" a="36.9614" fwhm="0.0751798" res="9865.54" algo="Sum"/><pk mz="741.74455290" i="661.636" sn="2.46856" a="18.8606" fwhm="0.0429611" res="17265.5" algo="Sum"/><pk mz="742.05552649" i="618.642" sn="2.30772" a="34.6214" fwhm="0.0447869" res="16568.6" algo="Sum"/><pk mz="742.56607755" i="11854.7" sn="44.3738" a="534.285" fwhm="0.0470882" res="15769.7" algo="Sum"/><pk mz="742.65888403" i="1006.64" sn="3.768" a="35.7445" fwhm="0.0483613" res="15356.5" algo="Sum"/><pk mz="742.75370047" i="1224.04" sn="4.58174" a="71.2739" fwhm="0.0778563" res="9540.06" algo="Sum"/><pk mz="743.44864665" i="724.235" sn="2.71211" a="40.8267" fwhm="0.0540813" res="13746.9" algo="Sum"/><pk mz="743.56975753" i="5787.92" sn="21.6896" a="287.624" fwhm="0.0492383" res="15101.5" algo="Sum"/><pk mz="743.66931356" i="722.112" sn="2.70597" a="35.8508" fwhm="0.0507658" res="14649" algo="Sum"/><pk mz="743.71758677" i="646.104" sn="2.42099" a="13.2711" fwhm="0.0215091" res="34576.9" algo="Sum"/><pk mz="743.73820382" i="682.241" sn="2.55649" a="28.0458" fwhm="0.0585337" res="12706.2" algo="Sum"/><pk mz="744.48805693" i="1141.27" sn="4.28696" a="47.6152" fwhm="0.054816" res="13581.6" algo="Sum"/><pk mz="744.58180397" i="9497.39" sn="35.6751" a="455.336" fwhm="0.0492635" res="15114.3" algo="Sum"/><pk mz="744.67501469" i="997.642" sn="3.74745" a="33.07" fwhm="0.0368387" res="20214.4" algo="Sum"/><pk mz="744.74444565" i="1135.54" sn="4.26542" a="72.1646" fwhm="0.0510732" res="14581.9" algo="Sum"/><pk mz="744.78878599" i="690.18" sn="2.59261" a="19.5019" fwhm="0.0367216" res="20282.1" algo="Sum"/><pk mz="745.41277089" i="601.02" sn="2.25972" a="24.9471" fwhm="0.0567583" res="13133.1" algo="Sum"/><pk mz="745.46938081" i="1033.45" sn="3.88544" a="70.6268" fwhm="0.0780905" res="9546.23" algo="Sum"/><pk mz="745.58738498" i="4375.84" sn="16.4517" a="238.618" fwhm="0.0590402" res="12628.5" algo="Sum"/><pk mz="745.67624111" i="729.377" sn="2.74239" a="33.6318" fwhm="0.0551632" res="13517.6" algo="Sum"/><pk mz="745.73779057" i="605.2" sn="2.27683" a="20.9545" fwhm="0.0484615" res="15388.2" algo="Sum"/><pk mz="746.50365569" i="2780.43" sn="10.4753" a="154.325" fwhm="0.050869" res="14675" algo="Sum"/><pk mz="746.59944308" i="5581.05" sn="21.0268" a="287.411" fwhm="0.0536368" res="13919.5" algo="Sum"/><pk mz="746.70541697" i="1226.29" sn="4.62045" a="58.8294" fwhm="0.0622586" res="11993.6" algo="Sum"/><pk mz="746.73172285" i="1225.19" sn="4.61632" a="38.5547" fwhm="0.0326548" res="22867.5" algo="Sum"/><pk mz="747.50552176" i="1606.4" sn="6.05827" a="85.4565" fwhm="0.0496465" res="15056.6" algo="Sum"/><pk mz="747.60324518" i="2527.79" sn="9.53645" a="117.986" fwhm="0.0568619" res="13147.7" algo="Sum"/><pk mz="747.70224727" i="690.298" sn="2.60386" a="23.1166" fwhm="0.048525" res="15408.6" algo="Sum"/><pk mz="747.73855663" i="648.502" sn="2.44618" a="27.2226" fwhm="0.0593101" res="12607.3" algo="Sum"/><pk mz="748.06582134" i="1250.95" sn="4.72473" a="64.5769" fwhm="0.0432069" res="17313.6" algo="Sum"/><pk mz="748.52056776" i="2672.36" sn="10.1027" a="133.356" fwhm="0.0470447" res="15910.8" algo="Sum"/><pk mz="748.60141879" i="1655.35" sn="6.25858" a="113.274" fwhm="0.0817165" res="9160.96" algo="Sum"/><pk mz="748.70176143" i="1381.28" sn="5.22401" a="66.521" fwhm="0.0593355" res="12618.1" algo="Sum"/><pk mz="748.78110390" i="685.009" sn="2.59155" a="16.4994" fwhm="0.0279266" res="26812.5" algo="Sum"/><pk mz="749.06731951" i="603.698" sn="2.28849" a="31.0845" fwhm="0.0592806" res="12636" algo="Sum"/><pk mz="749.53360393" i="1766.63" sn="6.69918" a="122.81" fwhm="0.0832285" res="9005.73" algo="Sum"/><pk mz="749.68075815" i="706.448" sn="2.67999" a="23.6142" fwhm="0.0331799" res="22594.4" algo="Sum"/><pk mz="749.69652578" i="669.517" sn="2.54005" a="13.2344" fwhm="0.0215955" res="34715.4" algo="Sum"/><pk mz="749.73034752" i="677.669" sn="2.57158" a="19.2962" fwhm="0.0431917" res="17358.2" algo="Sum"/><pk mz="750.06454392" i="736.018" sn="2.796" a="41.8942" fwhm="0.0420402" res="17841.6" algo="Sum"/><pk mz="750.53768946" i="3653.28" sn="13.889" a="207.864" fwhm="0.0512702" res="14638.9" algo="Sum"/><pk mz="750.69610198" i="1105.79" sn="4.2071" a="64.3637" fwhm="0.0704758" res="10651.8" algo="Sum"/><pk mz="750.78506573" i="1399.6" sn="5.32668" a="70.377" fwhm="0.0517432" res="14509.8" algo="Sum"/><pk mz="751.56537685" i="6560.35" sn="25.0328" a="387.718" fwhm="0.0444621" res="16903.5" algo="Sum"/><pk mz="751.67369793" i="672.639" sn="2.56807" a="10.5705" fwhm="0.0162179" res="46348.5" algo="Sum"/><pk mz="751.68361572" i="677.204" sn="2.5856" a="13.8099" fwhm="0.0216241" res="34761.4" algo="Sum"/><pk mz="751.71487701" i="650.265" sn="2.483" a="16.612" fwhm="0.0324367" res="23174.8" algo="Sum"/><pk mz="751.73407617" i="672.685" sn="2.56875" a="19.0886" fwhm="0.0378436" res="19864.2" algo="Sum"/><pk mz="751.77213800" i="576.227" sn="2.20046" a="16.8587" fwhm="0.0383795" res="19587.9" algo="Sum"/><pk mz="752.04287287" i="803.524" sn="3.07013" a="43.5494" fwhm="0.0454382" res="16550.9" algo="Sum"/><pk mz="752.52234984" i="4381.62" sn="16.771" a="152.512" fwhm="0.0380483" res="19778.1" algo="Sum"/><pk mz="752.56123964" i="5639.27" sn="21.5893" a="333.595" fwhm="0.0653168" res="11521.7" algo="Sum"/><pk mz="752.65184086" i="1041.11" sn="3.98685" a="45.7935" fwhm="0.0582459" res="12922" algo="Sum"/><pk mz="752.69299856" i="924.089" sn="3.53895" a="27.1456" fwhm="0.0431662" res="17437.1" algo="Sum"/><pk mz="752.74832978" i="1265.98" sn="4.8477" a="51.1627" fwhm="0.0531801" res="14154.7" algo="Sum"/><pk mz="753.04848604" i="4140.24" sn="15.8515" a="172.821" fwhm="0.0353437" res="21306.4" algo="Sum"/><pk mz="753.42159241" i="847.777" sn="3.25546" a="56.1749" fwhm="0.0602033" res="12514.6" algo="Sum"/><pk mz="753.57982030" i="11326.2" sn="43.5052" a="617.487" fwhm="0.0543079" res="13876.1" algo="Sum"/><pk mz="753.67878426" i="745.16" sn="2.8623" a="7.91853" fwhm="0.0108263" res="69615.4" algo="Sum"/><pk mz="753.69279525" i="793.661" sn="3.04867" a="19.5225" fwhm="0.0324794" res="23205.2" algo="Sum"/><pk mz="753.75273657" i="698.948" sn="2.68522" a="20.9047" fwhm="0.0424895" res="17739.7" algo="Sum"/><pk mz="754.05476057" i="2946.57" sn="11.3195" a="135.485" fwhm="0.0384873" res="19592.3" algo="Sum"/><pk mz="754.42331468" i="572.861" sn="2.20247" a="34.2203" fwhm="0.0707799" res="10658.7" algo="Sum"/><pk mz="754.53258468" i="10873.9" sn="41.812" a="508.178" fwhm="0.0530918" res="14211.8" algo="Sum"/><pk mz="754.57871429" i="6351.59" sn="24.4224" a="269.009" fwhm="0.0478408" res="15772.7" algo="Sum"/><pk mz="754.74813761" i="1206.28" sn="4.63726" a="64.6105" fwhm="0.0757096" res="9968.99" algo="Sum"/><pk mz="755.05879341" i="1169.25" sn="4.49756" a="47.0451" fwhm="0.0414613" res="18211.2" algo="Sum"/><pk mz="755.53520101" i="5017.2" sn="19.3279" a="228.906" fwhm="0.0489584" res="15432.2" algo="Sum"/><pk mz="755.58903357" i="2709.01" sn="10.4371" a="123.203" fwhm="0.0509575" res="14827.8" algo="Sum"/><pk mz="755.70717989" i="689.468" sn="2.65673" a="27.998" fwhm="0.0542045" res="13941.8" algo="Sum"/><pk mz="755.74958237" i="679.996" sn="2.62021" a="32.6531" fwhm="0.0601125" res="12572.3" algo="Sum"/><pk mz="755.78454595" i="575.636" sn="2.21817" a="15.7719" fwhm="0.0678059" res="11146.3" algo="Sum"/><pk mz="756.06757714" i="666.471" sn="2.56923" a="51.3952" fwhm="0.0567361" res="13326" algo="Sum"/><pk mz="756.54702029" i="23524.8" sn="90.8823" a="1078.52" fwhm="0.0388538" res="19471.6" algo="Sum"/><pk mz="756.68990648" i="974.049" sn="3.76311" a="25.827" fwhm="0.0325439" res="23251.3" algo="Sum"/><pk mz="756.73934052" i="1368.45" sn="5.28683" a="82.3725" fwhm="0.0863166" res="8767.02" algo="Sum"/><pk mz="757.55095920" i="10905" sn="42.312" a="489.472" fwhm="0.0399072" res="18982.8" algo="Sum"/><pk mz="757.61597570" i="3669.93" sn="14.2395" a="163.035" fwhm="0.0512177" res="14792.1" algo="Sum"/><pk mz="757.73840320" i="720.15" sn="2.79421" a="40.2512" fwhm="0.0756924" res="10010.8" algo="Sum"/><pk mz="757.77208314" i="609.462" sn="2.36467" a="17.8982" fwhm="0.0434232" res="17450.9" algo="Sum"/><pk mz="758.09607364" i="1613.31" sn="6.26022" a="91.1697" fwhm="0.0504396" res="15029.8" algo="Sum"/><pk mz="758.42804870" i="675.209" sn="2.62157" a="36.081" fwhm="0.0520153" res="14580.9" algo="Sum"/><pk mz="758.56548498" i="405341" sn="1573.84" a="11841" fwhm="0.0249648" res="30385.4" algo="Sum"/><pk mz="758.72951958" i="1982.87" sn="7.7" a="85.5337" fwhm="0.0597444" res="12699.6" algo="Sum"/><pk mz="758.88400919" i="629.823" sn="2.44676" a="12.2023" fwhm="0.0383863" res="19769.7" algo="Sum"/><pk mz="758.90838768" i="674.116" sn="2.61895" a="19.9747" fwhm="0.0416266" res="18231.3" algo="Sum"/><pk mz="758.92657047" i="641.721" sn="2.49311" a="35.4054" fwhm="0.0542549" res="13988.2" algo="Sum"/><pk mz="759.09581398" i="848.612" sn="3.29964" a="45.1916" fwhm="0.0673676" res="11268" algo="Sum"/><pk mz="759.47564330" i="711.949" sn="2.77036" a="17.5994" fwhm="0.0326034" res="23294.4" algo="Sum"/><pk mz="759.56844244" i="174674" sn="679.697" a="6036.63" fwhm="0.0303994" res="24986.3" algo="Sum"/><pk mz="759.81712437" i="620.829" sn="2.41691" a="26.432" fwhm="0.0543517" res="13979.7" algo="Sum"/><pk mz="760.05882387" i="640.78" sn="2.49524" a="29.3988" fwhm="0.0554298" res="13712.1" algo="Sum"/><pk mz="760.57798253" i="130536" sn="508.539" a="5113.72" fwhm="0.0334446" res="22741.4" algo="Sum"/><pk mz="760.81226760" i="1283.93" sn="5.0027" a="90.0734" fwhm="0.0793335" res="9590.05" algo="Sum"/><pk mz="761.04227513" i="924.709" sn="3.60533" a="56.8357" fwhm="0.0542492" res="14028.6" algo="Sum"/><pk mz="761.38587357" i="624.173" sn="2.43389" a="40.6168" fwhm="0.0571306" res="13327.1" algo="Sum"/><pk mz="761.58267805" i="51953.4" sn="202.659" a="2058.4" fwhm="0.0361929" res="21042.3" algo="Sum"/><pk mz="761.72362552" i="916.475" sn="3.57558" a="30.528" fwhm="0.0420725" res="18105" algo="Sum"/><pk mz="761.80682897" i="598.749" sn="2.33905" a="21.2273" fwhm="0.0489806" res="15553.2" algo="Sum"/><pk mz="762.04780882" i="648.884" sn="2.53831" a="51.0068" fwhm="0.0608602" res="12521.3" algo="Sum"/><pk mz="762.50129892" i="1440.43" sn="5.63701" a="92.428" fwhm="0.0742537" res="10268.9" algo="Sum"/><pk mz="762.58718334" i="14896.8" sn="58.3009" a="674.942" fwhm="0.0399364" res="19095" algo="Sum"/><pk mz="762.68932203" i="1062.4" sn="4.15751" a="28.1145" fwhm="0.0326729" res="23343.2" algo="Sum"/><pk mz="762.75947433" i="758.509" sn="2.96915" a="20.1545" fwhm="0.0326742" res="23344.4" algo="Sum"/><pk mz="762.80796442" i="827.146" sn="3.23858" a="52.0892" fwhm="0.0792763" res="9622.14" algo="Sum"/><pk mz="763.17803873" i="575.781" sn="2.25661" a="27.8761" fwhm="0.0650225" res="11737.1" algo="Sum"/><pk mz="763.50564019" i="883.632" sn="3.46482" a="55.6121" fwhm="0.0663574" res="11506" algo="Sum"/><pk mz="763.59120114" i="3842.9" sn="15.0692" a="216.49" fwhm="0.0464944" res="16423.3" algo="Sum"/><pk mz="763.68943841" i="800.934" sn="3.14203" a="28.904" fwhm="0.0490411" res="15572.4" algo="Sum"/><pk mz="763.72303326" i="793.415" sn="3.11307" a="28.7289" fwhm="0.0460675" res="16578.4" algo="Sum"/><pk mz="763.77060343" i="574.395" sn="2.25423" a="32.2635" fwhm="0.0515788" res="14807.8" algo="Sum"/><pk mz="764.04418150" i="775.894" sn="3.05427" a="49.6864" fwhm="0.0508169" res="15035.2" algo="Sum"/><pk mz="764.55217930" i="12200.7" sn="48.0504" a="685.548" fwhm="0.0412732" res="18524.2" algo="Sum"/><pk mz="764.67285803" i="1137.46" sn="4.48201" a="56.2138" fwhm="0.0654301" res="11686.9" algo="Sum"/><pk mz="764.70222539" i="1023.52" sn="4.03364" a="46.3634" fwhm="0.0843951" res="9060.98" algo="Sum"/><pk mz="764.76466824" i="788.234" sn="3.10716" a="19.0951" fwhm="0.0327171" res="23375.1" algo="Sum"/><pk mz="764.78552383" i="719.761" sn="2.83739" a="3.78086" fwhm="0.0101969" res="75002.1" algo="Sum"/><pk mz="764.79739102" i="698.164" sn="2.75233" a="22.0567" fwhm="0.0546998" res="13981.7" algo="Sum"/><pk mz="765.04901374" i="1342.1" sn="5.29895" a="64.401" fwhm="0.0383379" res="19955.4" algo="Sum"/><pk mz="765.55477414" i="6549.65" sn="25.8672" a="394.182" fwhm="0.0431271" res="17751.1" algo="Sum"/><pk mz="765.65833621" i="747.929" sn="2.95533" a="19.2145" fwhm="0.0327361" res="23388.8" algo="Sum"/><pk mz="765.68102817" i="764.82" sn="3.02237" a="18.813" fwhm="0.0327367" res="23389.1" algo="Sum"/><pk mz="765.70599932" i="711.322" sn="2.81123" a="14.4633" fwhm="0.0218248" res="35084.2" algo="Sum"/><pk mz="766.05662591" i="1968.13" sn="7.78266" a="97.7654" fwhm="0.0404306" res="18947.4" algo="Sum"/><pk mz="766.56635420" i="19553.2" sn="77.4439" a="1094.06" fwhm="0.0471058" res="16273.3" algo="Sum"/><pk mz="766.65965209" i="1045.85" sn="4.14358" a="5.47839" fwhm="0.0102218" res="75002.1" algo="Sum"/><pk mz="766.67100873" i="1035.27" sn="4.1017" a="32.4942" fwhm="0.0617824" res="12409.2" algo="Sum"/><pk mz="766.72295492" i="1147.11" sn="4.54483" a="52.0873" fwhm="0.0600579" res="12766.4" algo="Sum"/><pk mz="766.75980081" i="1198.24" sn="4.74727" a="58.5261" fwhm="0.0626514" res="12238.5" algo="Sum"/><pk mz="767.06427747" i="3347.35" sn="13.265" a="157.93" fwhm="0.0380396" res="20164.9" algo="Sum"/><pk mz="767.57020002" i="11471" sn="45.582" a="558.182" fwhm="0.0495421" res="15493.3" algo="Sum"/><pk mz="767.66245901" i="829.106" sn="3.29472" a="27.1542" fwhm="0.0416822" res="18417" algo="Sum"/><pk mz="767.70208076" i="662.82" sn="2.63334" a="34.2344" fwhm="0.0407291" res="18849" algo="Sum"/><pk mz="768.06902147" i="1860.37" sn="7.39767" a="119.528" fwhm="0.0536347" res="14320.4" algo="Sum"/><pk mz="768.58218778" i="16253.1" sn="64.8862" a="739.741" fwhm="0.0508579" res="15112.3" algo="Sum"/><pk mz="768.72218258" i="1391.56" sn="5.55562" a="68.3703" fwhm="0.0746875" res="10292.5" algo="Sum"/><pk mz="769.05233380" i="1195.89" sn="4.77524" a="75.8236" fwhm="0.0713481" res="10778.9" algo="Sum"/><pk mz="769.58368508" i="8148.63" sn="32.6051" a="390.307" fwhm="0.0480249" res="16024.7" algo="Sum"/><pk mz="769.72164421" i="702.136" sn="2.80973" a="46.2892" fwhm="0.0929981" res="8276.75" algo="Sum"/><pk mz="770.05724336" i="2480.91" sn="9.93567" a="116.027" fwhm="0.0386029" res="19948.1" algo="Sum"/><pk mz="770.50867785" i="4129" sn="16.6051" a="199.629" fwhm="0.0508737" res="15145.5" algo="Sum"/><pk mz="770.59680292" i="7576.7" sn="30.4742" a="379.736" fwhm="0.0498718" res="15451.5" algo="Sum"/><pk mz="770.72094764" i="1236.26" sn="4.97235" a="71.495" fwhm="0.0827992" res="9308.32" algo="Sum"/><pk mz="770.84343220" i="754.199" sn="3.03378" a="33.6776" fwhm="0.0564926" res="13645" algo="Sum"/><pk mz="771.06423349" i="1678.26" sn="6.75383" a="87.5417" fwhm="0.0418691" res="18416.1" algo="Sum"/><pk mz="771.51047010" i="2107.73" sn="8.49236" a="109.841" fwhm="0.0562591" res="13713.5" algo="Sum"/><pk mz="771.57448023" i="2762.05" sn="11.1287" a="81.3383" fwhm="0.0392951" res="19635.4" algo="Sum"/><pk mz="771.60241592" i="3349.01" sn="13.4937" a="223.425" fwhm="0.0663597" res="11627.6" algo="Sum"/><pk mz="771.70614958" i="663.061" sn="2.6715" a="27.1439" fwhm="0.0547756" res="14088.5" algo="Sum"/><pk mz="772.07091238" i="800.573" sn="3.22771" a="44.2091" fwhm="0.0510981" res="15109.6" algo="Sum"/><pk mz="772.52274799" i="5614.78" sn="22.6826" a="271.998" fwhm="0.04911" res="15730.5" algo="Sum"/><pk mz="772.58160610" i="8898.71" sn="35.949" a="399.995" fwhm="0.0538054" res="14358.8" algo="Sum"/><pk mz="772.70597935" i="1149.62" sn="4.64423" a="87.9191" fwhm="0.0859656" res="8988.55" algo="Sum"/><pk mz="772.80031182" i="646.086" sn="2.61009" a="16.0753" fwhm="0.0328885" res="23497.6" algo="Sum"/><pk mz="772.81966907" i="606.196" sn="2.44908" a="14.916" fwhm="0.0328891" res="23497.8" algo="Sum"/><pk mz="773.05368278" i="736.411" sn="2.975" a="50.201" fwhm="0.0545157" res="14180.4" algo="Sum"/><pk mz="773.52884245" i="2872.93" sn="11.6135" a="134.053" fwhm="0.0499769" res="15477.7" algo="Sum"/><pk mz="773.58434578" i="4547.42" sn="18.3825" a="267.282" fwhm="0.0701556" res="11026.7" algo="Sum"/><pk mz="773.64444859" i="2778.19" sn="11.2306" a="124.291" fwhm="0.0466662" res="16578.3" algo="Sum"/><pk mz="773.75605194" i="574.316" sn="2.32251" a="22.8813" fwhm="0.0882011" res="8772.63" algo="Sum"/><pk mz="774.06435316" i="1073.56" sn="4.34603" a="72.1318" fwhm="0.0622481" res="12435.2" algo="Sum"/><pk mz="774.54083050" i="4902.24" sn="19.8528" a="272.524" fwhm="0.0682689" res="11345.4" algo="Sum"/><pk mz="774.59172154" i="3847.2" sn="15.5801" a="175.746" fwhm="0.0624275" res="12407.9" algo="Sum"/><pk mz="774.71006597" i="1007.39" sn="4.0805" a="33.7817" fwhm="0.0493939" res="15684.3" algo="Sum"/><pk mz="774.80090986" i="600.83" sn="2.434" a="18.2702" fwhm="0.036739" res="21089.3" algo="Sum"/><pk mz="774.82442497" i="591.244" sn="2.39529" a="24.6829" fwhm="0.0510714" res="15171.4" algo="Sum"/><pk mz="775.06201792" i="969.039" sn="3.92896" a="71.7832" fwhm="0.0595642" res="13012.2" algo="Sum"/><pk mz="775.54758457" i="2807.03" sn="11.3762" a="163.567" fwhm="0.0601919" res="12884.6" algo="Sum"/><pk mz="775.74147500" i="613.481" sn="2.4874" a="23.4959" fwhm="0.0464306" res="16707.5" algo="Sum"/><pk mz="776.06772542" i="744.924" sn="3.02206" a="53.5464" fwhm="0.0670102" res="11581.3" algo="Sum"/><pk mz="776.55944053" i="3224.96" sn="13.092" a="178.793" fwhm="0.0716955" res="10831.3" algo="Sum"/><pk mz="776.66310552" i="957.17" sn="3.88591" a="34.4407" fwhm="0.0494556" res="15704.2" algo="Sum"/><pk mz="776.68565715" i="903.529" sn="3.66846" a="22.7785" fwhm="0.0329712" res="23556.5" algo="Sum"/><pk mz="776.72873259" i="808.058" sn="3.28153" a="15.951" fwhm="0.0244697" res="31742.4" algo="Sum"/><pk mz="776.79039692" i="1022.63" sn="4.15407" a="79.0445" fwhm="0.0602894" res="12884.4" algo="Sum"/><pk mz="777.05254278" i="1056.71" sn="4.29536" a="69.6279" fwhm="0.0450194" res="17260.4" algo="Sum"/><pk mz="777.55976206" i="2283.31" sn="9.2812" a="144.87" fwhm="0.0764603" res="10169.5" algo="Sum"/><pk mz="777.68123786" i="698.331" sn="2.83991" a="18.5238" fwhm="0.0329922" res="23571.7" algo="Sum"/><pk mz="777.70998713" i="755.137" sn="3.07134" a="42.6033" fwhm="0.0381591" res="20380.7" algo="Sum"/><pk mz="778.05625693" i="1012.59" sn="4.1262" a="65.4728" fwhm="0.0491261" res="15837.9" algo="Sum"/><pk mz="778.53322106" i="12692.2" sn="51.7344" a="713.904" fwhm="0.0442063" res="17611.4" algo="Sum"/><pk mz="778.65691230" i="1196.75" sn="4.88084" a="37.1981" fwhm="0.0440171" res="17689.9" algo="Sum"/><pk mz="778.71677029" i="875.999" sn="3.57375" a="21.939" fwhm="0.0330142" res="23587.3" algo="Sum"/><pk mz="778.75604972" i="887.025" sn="3.61937" a="31.107" fwhm="0.0495223" res="15725.4" algo="Sum"/><pk mz="778.78346346" i="835.776" sn="3.41052" a="49.0719" fwhm="0.061204" res="12724.4" algo="Sum"/><pk mz="779.06501441" i="1121.43" sn="4.58721" a="78.3446" fwhm="0.0530746" res="14678.7" algo="Sum"/><pk mz="779.14578756" i="583.256" sn="2.3852" a="27.7728" fwhm="0.0715501" res="10889.5" algo="Sum"/><pk mz="779.53783846" i="7342.22" sn="30.0174" a="351.596" fwhm="0.0469306" res="16610.5" algo="Sum"/><pk mz="779.59752979" i="3872.79" sn="15.8378" a="186.92" fwhm="0.0527416" res="14781.4" algo="Sum"/><pk mz="779.77781976" i="590.505" sn="2.41649" a="17.8737" fwhm="0.0331815" res="23500.4" algo="Sum"/><pk mz="779.80672329" i="578.731" sn="2.36885" a="19.3795" fwhm="0.049556" res="15735.9" algo="Sum"/><pk mz="780.07478257" i="1802.29" sn="7.38355" a="95.2409" fwhm="0.0547602" res="14245.3" algo="Sum"/><pk mz="780.16506840" i="624.855" sn="2.56019" a="16.1859" fwhm="0.0330449" res="23609.3" algo="Sum"/><pk mz="780.22754039" i="655.447" sn="2.68508" a="19.2448" fwhm="0.0440612" res="17707.8" algo="Sum"/><pk mz="780.24016405" i="587.178" sn="2.40536" a="16.1916" fwhm="0.0330466" res="23610.3" algo="Sum"/><pk mz="780.36423896" i="648.366" sn="2.65628" a="41.4093" fwhm="0.0430788" res="18114.8" algo="Sum"/><pk mz="780.54913909" i="568668" sn="2331.84" a="15526.4" fwhm="0.0233017" res="33497.6" algo="Sum"/><pk mz="781.05082480" i="11699.7" sn="47.9912" a="507.185" fwhm="0.0376765" res="20730.4" algo="Sum"/><pk mz="781.20730111" i="584.486" sn="2.39883" a="12.7822" fwhm="0.0104158" res="75002.2" algo="Sum"/><pk mz="781.24104068" i="643.766" sn="2.64245" a="28.9268" fwhm="0.0606237" res="12886.7" algo="Sum"/><pk mz="781.39826661" i="662.6" sn="2.7193" a="58.8285" fwhm="0.0844256" res="9255.46" algo="Sum"/><pk mz="781.55233179" i="253664" sn="1041.45" a="8195.72" fwhm="0.0283142" res="27602.9" algo="Sum"/><pk mz="781.76468652" i="967.575" sn="3.9736" a="39.4833" fwhm="0.0438341" res="17834.6" algo="Sum"/><pk mz="781.81657783" i="789.52" sn="3.24254" a="31.4735" fwhm="0.0401284" res="19482.9" algo="Sum"/><pk mz="781.87988236" i="572.489" sn="2.3512" a="18.0144" fwhm="0.0385947" res="20258.7" algo="Sum"/><pk mz="782.05670486" i="9172.86" sn="37.6787" a="414.327" fwhm="0.0377194" res="20733.6" algo="Sum"/><pk mz="782.14569865" i="698.421" sn="2.86966" a="23.1745" fwhm="0.0358546" res="21814.4" algo="Sum"/><pk mz="782.18954169" i="593.828" sn="2.44104" a="19.0661" fwhm="0.0441169" res="17729.9" algo="Sum"/><pk mz="782.22040761" i="602.603" sn="2.47822" a="12.1077" fwhm="0.0220588" res="35460.6" algo="Sum"/><pk mz="782.23783211" i="590.166" sn="2.42722" a="8.98551" fwhm="0.0165443" res="47281.3" algo="Sum"/><pk mz="782.26342099" i="587.486" sn="2.41648" a="20.1957" fwhm="0.0496339" res="15760.7" algo="Sum"/><pk mz="782.44946806" i="957.882" sn="3.94142" a="30.3848" fwhm="0.0441241" res="17732.9" algo="Sum"/><pk mz="782.56224344" i="262885" sn="1082.05" a="9161.49" fwhm="0.0293525" res="26660.9" algo="Sum"/><pk mz="782.73345947" i="1520.27" sn="6.25832" a="47.3061" fwhm="0.0441323" res="17736.1" algo="Sum"/><pk mz="782.83726777" i="844.464" sn="3.4763" a="41.9644" fwhm="0.0653415" res="11980.7" algo="Sum"/><pk mz="783.06270610" i="3830.82" sn="15.7813" a="222.289" fwhm="0.0411716" res="19019.5" algo="Sum"/><pk mz="783.56602997" i="108856" sn="450.178" a="4317.75" fwhm="0.0339104" res="23106.9" algo="Sum"/><pk mz="783.77137785" i="819.588" sn="3.38972" a="27.8363" fwhm="0.040599" res="19305.2" algo="Sum"/><pk mz="784.07238862" i="2954.05" sn="12.2217" a="154.022" fwhm="0.0425467" res="18428.5" algo="Sum"/><pk mz="784.43945687" i="713.215" sn="2.96005" a="14.2239" fwhm="0.0220901" res="35510.9" algo="Sum"/><pk mz="784.57795197" i="101590" sn="421.627" a="4267.26" fwhm="0.0355606" res="22063.1" algo="Sum"/><pk mz="784.82426929" i="702.015" sn="2.91355" a="18.345" fwhm="0.0331434" res="23679.6" algo="Sum"/><pk mz="784.85187587" i="734.884" sn="3.04997" a="23.6543" fwhm="0.0497161" res="15786.7" algo="Sum"/><pk mz="785.07773512" i="1596.89" sn="6.63189" a="128.075" fwhm="0.0642295" res="12223" algo="Sum"/><pk mz="785.58242038" i="43721.6" sn="182.502" a="1824.44" fwhm="0.0377647" res="20802" algo="Sum"/><pk mz="785.64730099" i="9465.63" sn="39.5113" a="421.091" fwhm="0.0488986" res="16066.9" algo="Sum"/><pk mz="785.81509883" i="657.857" sn="2.74602" a="23.2103" fwhm="0.0497466" res="15796.4" algo="Sum"/><pk mz="785.85191478" i="592.426" sn="2.47298" a="23.1881" fwhm="0.0499324" res="15738.3" algo="Sum"/><pk mz="786.06018101" i="1176.81" sn="4.91789" a="88.9266" fwhm="0.0642928" res="12226.3" algo="Sum"/><pk mz="786.59607730" i="186682" sn="781.081" a="6753.09" fwhm="0.0309816" res="25389.1" algo="Sum"/><pk mz="786.86097410" i="687.11" sn="2.87588" a="12.8998" fwhm="0.0276554" res="28452.3" algo="Sum"/><pk mz="787.06446239" i="1275.33" sn="5.34082" a="91.6359" fwhm="0.0557313" res="14122.5" algo="Sum"/><pk mz="787.59945623" i="88709.4" sn="372.047" a="3440.82" fwhm="0.034308" res="22956.8" algo="Sum"/><pk mz="787.66179615" i="11437.2" sn="47.9676" a="461.705" fwhm="0.0458062" res="17195.5" algo="Sum"/><pk mz="787.78550024" i="747.359" sn="3.13543" a="19.4359" fwhm="0.0610438" res="12905.2" algo="Sum"/><pk mz="788.06646525" i="1314.8" sn="5.51853" a="106.039" fwhm="0.0678638" res="11612.5" algo="Sum"/><pk mz="788.55280988" i="11592.8" sn="48.6925" a="451.922" fwhm="0.0404547" res="19492.3" algo="Sum"/><pk mz="788.60548367" i="37093.8" sn="155.803" a="1699.09" fwhm="0.0397428" res="19842.7" algo="Sum"/><pk mz="788.66366759" i="6168.27" sn="25.913" a="299.115" fwhm="0.0457639" res="17233.3" algo="Sum"/><pk mz="788.76407788" i="885.236" sn="3.71945" a="18.458" fwhm="0.022151" res="35608.5" algo="Sum"/><pk mz="788.82472564" i="580.434" sn="2.43877" a="16.5159" fwhm="0.0753394" res="10470.3" algo="Sum"/><pk mz="789.04255568" i="1426.44" sn="5.99519" a="70.045" fwhm="0.0505333" res="15614.3" algo="Sum"/><pk mz="789.55415269" i="6157.72" sn="25.9132" a="312.145" fwhm="0.0529388" res="14914.5" algo="Sum"/><pk mz="789.61126116" i="11816.1" sn="49.7316" a="561.938" fwhm="0.0442746" res="17834.4" algo="Sum"/><pk mz="789.66766232" i="2407.44" sn="10.1341" a="94.9357" fwhm="0.0454786" res="17363.5" algo="Sum"/><pk mz="790.04730108" i="1275.25" sn="5.37206" a="71.0206" fwhm="0.0534955" res="14768.5" algo="Sum"/><pk mz="790.56620063" i="14518.2" sn="61.1628" a="750.156" fwhm="0.0475424" res="16628.7" algo="Sum"/><pk mz="790.68113346" i="1656.94" sn="6.98052" a="102.117" fwhm="0.067262" res="11755.2" algo="Sum"/><pk mz="790.76204961" i="653.713" sn="2.75547" a="17.3446" fwhm="0.0332685" res="23769.1" algo="Sum"/><pk mz="790.77994941" i="640.375" sn="2.69945" a="19.5718" fwhm="0.0661964" res="11946" algo="Sum"/><pk mz="791.05848553" i="999.422" sn="4.21385" a="65.2968" fwhm="0.0659138" res="12001.4" algo="Sum"/><pk mz="791.56766457" i="7778.91" sn="32.8312" a="448.79" fwhm="0.0531994" res="14879.3" algo="Sum"/><pk mz="791.72132887" i="681.611" sn="2.87816" a="17.6543" fwhm="0.0332888" res="23783.4" algo="Sum"/><pk mz="792.04780798" i="1314.33" sn="5.56204" a="96.7045" fwhm="0.0552915" res="14324.9" algo="Sum"/><pk mz="792.57958199" i="13262.1" sn="56.1439" a="605.196" fwhm="0.0489296" res="16198.4" algo="Sum"/><pk mz="792.65829678" i="1123.22" sn="4.75674" a="12.442" fwhm="0.0105685" res="75002" algo="Sum"/><pk mz="792.67042127" i="1152.45" sn="4.88078" a="30.2893" fwhm="0.058132" res="13635.7" algo="Sum"/><pk mz="792.72514732" i="868.879" sn="3.68077" a="26.991" fwhm="0.0388615" res="20398.7" algo="Sum"/><pk mz="792.76034577" i="795.592" sn="3.37085" a="38.6209" fwhm="0.060388" res="13127.8" algo="Sum"/><pk mz="793.04937010" i="5491.81" sn="23.2953" a="242.827" fwhm="0.0377182" res="21025.6" algo="Sum"/><pk mz="793.55356533" i="13538.3" sn="57.4341" a="663.846" fwhm="0.0556603" res="14257.1" algo="Sum"/><pk mz="793.74083421" i="598.288" sn="2.54001" a="21.1009" fwhm="0.0444418" res="17860.2" algo="Sum"/><pk mz="794.05654466" i="7816.84" sn="33.2577" a="368.15" fwhm="0.0392894" res="20210.5" algo="Sum"/><pk mz="794.56292623" i="29287.9" sn="124.618" a="1212.66" fwhm="0.0482698" res="16460.9" algo="Sum"/><pk mz="794.81065613" i="587.581" sn="2.50124" a="21.5507" fwhm="0.0526521" res="15095.5" algo="Sum"/><pk mz="795.06437773" i="14587.9" sn="62.1157" a="652.575" fwhm="0.0370537" res="21457.1" algo="Sum"/><pk mz="795.56858943" i="18225.9" sn="77.6729" a="826.179" fwhm="0.0519433" res="15316.1" algo="Sum"/><pk mz="795.68984786" i="874.805" sn="3.72876" a="70.537" fwhm="0.0667915" res="11913" algo="Sum"/><pk mz="796.07165857" i="7930.94" sn="33.8121" a="354.251" fwhm="0.0379008" res="21004.1" algo="Sum"/><pk mz="796.41386051" i="871.023" sn="3.71591" a="41.8274" fwhm="0.0496016" res="16056.2" algo="Sum"/><pk mz="796.52098580" i="85643.9" sn="365.524" a="3301.82" fwhm="0.0349521" res="22789" algo="Sum"/><pk mz="796.80207165" i="637.732" sn="2.7224" a="27.1767" fwhm="0.0556588" res="14315.8" algo="Sum"/><pk mz="797.07785746" i="2403.04" sn="10.263" a="152.27" fwhm="0.0522468" res="15256" algo="Sum"/><pk mz="797.52407444" i="39698.3" sn="169.9" a="1677.34" fwhm="0.0381438" res="20908.4" algo="Sum"/><pk mz="797.76671447" i="596.765" sn="2.55389" a="12.0032" fwhm="0.022277" res="35811.2" algo="Sum"/><pk mz="798.08365432" i="1353.25" sn="5.79902" a="97.6122" fwhm="0.0770597" res="10356.7" algo="Sum"/><pk mz="798.41015378" i="824.568" sn="3.54704" a="43.5008" fwhm="0.0564058" res="14154.7" algo="Sum"/><pk mz="798.53174103" i="36338.8" sn="156.327" a="1707.7" fwhm="0.0413777" res="19298.6" algo="Sum"/><pk mz="798.78953130" i="640.284" sn="2.75458" a="19.9141" fwhm="0.0445824" res="17917.2" algo="Sum"/><pk mz="799.06881044" i="1218.41" sn="5.24405" a="77.6527" fwhm="0.0713498" res="11199.3" algo="Sum"/><pk mz="799.53649512" i="14498.7" sn="62.5835" a="824.78" fwhm="0.0465792" res="17165.1" algo="Sum"/><pk mz="799.66452642" i="4051.93" sn="17.4905" a="241.423" fwhm="0.0506218" res="15796.8" algo="Sum"/><pk mz="799.75649881" i="650.133" sn="2.80656" a="18.4301" fwhm="0.0379503" res="21073.8" algo="Sum"/><pk mz="800.07233995" i="1173.26" sn="5.07223" a="67.2241" fwhm="0.0588272" res="13600.4" algo="Sum"/><pk mz="800.40784627" i="674.118" sn="2.92178" a="39.4004" fwhm="0.057503" res="13919.4" algo="Sum"/><pk mz="800.53992334" i="7020.72" sn="30.486" a="427.696" fwhm="0.0532719" res="15027.4" algo="Sum"/><pk mz="800.66708710" i="2863.99" sn="12.4363" a="170.226" fwhm="0.0661619" res="12101.6" algo="Sum"/><pk mz="801.08347998" i="1136.69" sn="4.94137" a="64.4593" fwhm="0.0781609" res="10249.2" algo="Sum"/><pk mz="801.54572543" i="3280.6" sn="14.2749" a="226.633" fwhm="0.0721706" res="11106.3" algo="Sum"/><pk mz="801.67943294" i="4680.91" sn="20.3688" a="235.209" fwhm="0.0452608" res="17712.4" algo="Sum"/><pk mz="801.74772436" i="612.657" sn="2.66656" a="22.5855" fwhm="0.0483345" res="16587.5" algo="Sum"/><pk mz="802.07917174" i="1120.48" sn="4.88214" a="42.011" fwhm="0.0502585" res="15959.1" algo="Sum"/><pk mz="802.10517042" i="1066.74" sn="4.64852" a="38.4139" fwhm="0.0447279" res="17933" algo="Sum"/><pk mz="802.53276492" i="15144.7" sn="66.0653" a="884.086" fwhm="0.0428762" res="18717.5" algo="Sum"/><pk mz="802.68224415" i="2707.21" sn="11.8106" a="160.858" fwhm="0.0621326" res="12918.9" algo="Sum"/><pk mz="802.78184026" i="597.685" sn="2.60821" a="18.8976" fwhm="0.0446939" res="17961.8" algo="Sum"/><pk mz="803.05313413" i="1639.93" sn="7.16162" a="88.5443" fwhm="0.0579232" res="13864.1" algo="Sum"/><pk mz="803.53704854" i="7904.51" sn="34.5419" a="490.999" fwhm="0.0469403" res="17118.3" algo="Sum"/><pk mz="803.68441010" i="1266.44" sn="5.53676" a="72.5422" fwhm="0.0720022" res="11161.9" algo="Sum"/><pk mz="804.05658860" i="1244.31" sn="5.44185" a="83.8875" fwhm="0.0612387" res="13129.9" algo="Sum"/><pk mz="804.54714755" i="112444" sn="492.445" a="4348.23" fwhm="0.0333592" res="24117.7" algo="Sum"/><pk mz="805.04943067" i="4367.55" sn="19.1466" a="217.068" fwhm="0.0400783" res="20086.9" algo="Sum"/><pk mz="805.55062506" i="57482.4" sn="252.015" a="2448.05" fwhm="0.0367847" res="21899.1" algo="Sum"/><pk mz="806.05589820" i="5115.23" sn="22.4846" a="264.219" fwhm="0.0396706" res="20318.7" algo="Sum"/><pk mz="806.44351931" i="885.215" sn="3.89432" a="51.5542" fwhm="0.0769645" res="10478.1" algo="Sum"/><pk mz="806.56311433" i="175772" sn="773.513" a="6458.23" fwhm="0.0316014" res="25523" algo="Sum"/><pk mz="806.82216622" i="676.879" sn="2.98172" a="17.9705" fwhm="0.0336047" res="24009.2" algo="Sum"/><pk mz="807.06500131" i="7236.36" sn="31.9465" a="399.999" fwhm="0.0408137" res="19774.4" algo="Sum"/><pk mz="807.56681353" i="86801.1" sn="383.471" a="3533.3" fwhm="0.0351885" res="22949.8" algo="Sum"/><pk mz="807.62643037" i="9354.23" sn="41.3346" a="372.415" fwhm="0.0377507" res="21393.7" algo="Sum"/><pk mz="807.75641361" i="740.967" sn="3.2758" a="34.8708" fwhm="0.0469984" res="17186.9" algo="Sum"/><pk mz="808.07387627" i="6339.46" sn="28.0893" a="284.217" fwhm="0.0514849" res="15695.4" algo="Sum"/><pk mz="808.39715928" i="600.479" sn="2.66014" a="11.7054" fwhm="0.0224248" res="36049.3" algo="Sum"/><pk mz="808.44100933" i="1013.01" sn="4.48829" a="53.7516" fwhm="0.0732485" res="11037" algo="Sum"/><pk mz="808.57864850" i="286310" sn="1269.11" a="9803.86" fwhm="0.0281221" res="28752.4" algo="Sum"/><pk mz="808.72481118" i="1562.08" sn="6.92787" a="66.9213" fwhm="0.110563" res="7314.58" algo="Sum"/><pk mz="808.82776694" i="708.992" sn="3.14411" a="15.0035" fwhm="0.022431" res="36058.5" algo="Sum"/><pk mz="809.08210186" i="5573.8" sn="24.7806" a="260.84" fwhm="0.0497765" res="16254.3" algo="Sum"/><pk mz="809.58201544" i="130573" sn="581.193" a="5045.9" fwhm="0.0327579" res="24714.1" algo="Sum"/><pk mz="809.64196274" i="12364.9" sn="55.048" a="455.049" fwhm="0.040653" res="19915.9" algo="Sum"/><pk mz="810.08787325" i="2345.66" sn="10.4432" a="147.924" fwhm="0.0659936" res="12275.3" algo="Sum"/><pk mz="810.40723222" i="623.813" sn="2.77932" a="37.0332" fwhm="0.0565089" res="14341.2" algo="Sum"/><pk mz="810.43623258" i="707.65" sn="3.15316" a="28.9908" fwhm="0.0561329" res="14437.8" algo="Sum"/><pk mz="810.59182399" i="85994.2" sn="383.403" a="3441.21" fwhm="0.0368221" res="22013.7" algo="Sum"/><pk mz="810.83304150" i="598.508" sn="2.66855" a="17.4468" fwhm="0.0382643" res="21190.3" algo="Sum"/><pk mz="811.08815115" i="1030.54" sn="4.59735" a="36.7582" fwhm="0.05054" res="16048.4" algo="Sum"/><pk mz="811.59713501" i="34359.6" sn="153.803" a="1496.51" fwhm="0.0401395" res="20219.4" algo="Sum"/><pk mz="811.66332882" i="13164.4" sn="58.9276" a="598.947" fwhm="0.048758" res="16646.8" algo="Sum"/><pk mz="812.07419146" i="877.46" sn="3.92916" a="55.7003" fwhm="0.0785875" res="10333.4" algo="Sum"/><pk mz="812.38491185" i="698.138" sn="3.13305" a="42.369" fwhm="0.0473412" res="17160.2" algo="Sum"/><pk mz="812.60792772" i="22026.3" sn="98.8516" a="1037.17" fwhm="0.043734" res="18580.7" algo="Sum"/><pk mz="812.66542359" i="7108.57" sn="31.9079" a="311.845" fwhm="0.0477818" res="17007.9" algo="Sum"/><pk mz="813.04766747" i="740.631" sn="3.32622" a="28.9" fwhm="0.0499031" res="16292.5" algo="Sum"/><pk mz="813.07563925" i="912.174" sn="4.09684" a="53.9639" fwhm="0.0585961" res="13875.9" algo="Sum"/><pk mz="813.55440257" i="2816.97" sn="12.6986" a="128.314" fwhm="0.0547003" res="14872.9" algo="Sum"/><pk mz="813.61283500" i="9295.04" sn="41.9022" a="444.856" fwhm="0.0511332" res="15911.6" algo="Sum"/><pk mz="813.67959953" i="19420.8" sn="87.5495" a="850.373" fwhm="0.0403994" res="20140.9" algo="Sum"/><pk mz="814.04682347" i="800.497" sn="3.61084" a="23.7592" fwhm="0.0384424" res="21175.8" algo="Sum"/><pk mz="814.08919512" i="847.403" sn="3.82297" a="60.2982" fwhm="0.0848852" res="9590.48" algo="Sum"/><pk mz="814.38273510" i="700.702" sn="3.16874" a="31.7799" fwhm="0.0550788" res="14785.8" algo="Sum"/><pk mz="814.56597122" i="7458.74" sn="33.7421" a="468.228" fwhm="0.05989" res="13601" algo="Sum"/><pk mz="814.62009728" i="5755.82" sn="26.0383" a="241.361" fwhm="0.0601117" res="13551.8" algo="Sum"/><pk mz="814.68314735" i="10535.8" sn="47.6619" a="495.172" fwhm="0.042407" res="19211.1" algo="Sum"/><pk mz="815.05384279" i="951.808" sn="4.31346" a="67.1387" fwhm="0.0553266" res="14731.7" algo="Sum"/><pk mz="815.10523120" i="781.706" sn="3.54334" a="45.6391" fwhm="0.067422" res="12089.6" algo="Sum"/><pk mz="815.56328442" i="4778.69" sn="21.7417" a="333.39" fwhm="0.0669503" res="12181.6" algo="Sum"/><pk mz="815.62810990" i="2714.91" sn="12.3521" a="121.793" fwhm="0.0619437" res="13167.3" algo="Sum"/><pk mz="815.69334625" i="8311" sn="37.8128" a="394.14" fwhm="0.0423444" res="19263.3" algo="Sum"/><pk mz="816.05541108" i="1152.63" sn="5.25233" a="77.288" fwhm="0.0607565" res="13431.6" algo="Sum"/><pk mz="816.11031401" i="826.924" sn="3.76829" a="23.9891" fwhm="0.0450634" res="18110.3" algo="Sum"/><pk mz="816.58144357" i="12577.6" sn="57.3451" a="725.374" fwhm="0.0479871" res="17016.7" algo="Sum"/><pk mz="816.69722368" i="4267.31" sn="19.4581" a="219.572" fwhm="0.0473079" res="17263.5" algo="Sum"/><pk mz="817.05742699" i="1540.69" sn="7.02758" a="85.9119" fwhm="0.0564323" res="14478.5" algo="Sum"/><pk mz="817.58314041" i="6737.55" sn="30.7602" a="359.274" fwhm="0.0560828" res="14578.2" algo="Sum"/><pk mz="817.70200777" i="1500.37" sn="6.85147" a="87.5332" fwhm="0.0709139" res="11530.9" algo="Sum"/><pk mz="818.05871021" i="2078.27" sn="9.49431" a="116.063" fwhm="0.0441026" res="18549" algo="Sum"/><pk mz="818.50743136" i="3133.4" sn="14.3195" a="159.188" fwhm="0.0502538" res="16287.5" algo="Sum"/><pk mz="818.58790244" i="8886.6" sn="40.6195" a="370.775" fwhm="0.0461953" res="17720.2" algo="Sum"/><pk mz="818.77577770" i="804.714" sn="3.67923" a="54.8687" fwhm="0.074084" res="11052" algo="Sum"/><pk mz="819.06525260" i="4470.54" sn="20.446" a="223.16" fwhm="0.039902" res="20526.9" algo="Sum"/><pk mz="819.51324508" i="1764.33" sn="8.07792" a="60.4329" fwhm="0.0381785" res="21465.3" algo="Sum"/><pk mz="819.57244813" i="6772.59" sn="31.0129" a="322.062" fwhm="0.0507498" res="16149.3" algo="Sum"/><pk mz="820.07342354" i="3427.51" sn="15.7287" a="172.988" fwhm="0.0464057" res="17671.8" algo="Sum"/><pk mz="820.52139010" i="18979" sn="87.1197" a="863.118" fwhm="0.0413848" res="19826.6" algo="Sum"/><pk mz="820.57698652" i="7251.22" sn="33.2878" a="262.956" fwhm="0.0508348" res="16142" algo="Sum"/><pk mz="820.73882852" i="712.009" sn="3.27048" a="11.159" fwhm="0.0169466" res="48431" algo="Sum"/><pk mz="820.76648720" i="699.268" sn="3.21227" a="39.6164" fwhm="0.05871" res="13980" algo="Sum"/><pk mz="821.08354450" i="2721.96" sn="12.5251" a="185.051" fwhm="0.0613054" res="13393.3" algo="Sum"/><pk mz="821.52470233" i="9600.84" sn="44.2336" a="434.813" fwhm="0.0435126" res="18880.2" algo="Sum"/><pk mz="821.58637583" i="4692.48" sn="21.6236" a="233.387" fwhm="0.0678214" res="12114" algo="Sum"/><pk mz="821.63897430" i="4445.16" sn="20.4884" a="268.331" fwhm="0.0567159" res="14486.9" algo="Sum"/><pk mz="822.09394839" i="1670.85" sn="7.75168" a="61.7924" fwhm="0.0355549" res="23121.8" algo="Sum"/><pk mz="822.11344979" i="1882.79" sn="8.73494" a="86.1904" fwhm="0.0480792" res="17099.1" algo="Sum"/><pk mz="822.53480228" i="20592.1" sn="95.6" a="1103.81" fwhm="0.0432322" res="19026" algo="Sum"/><pk mz="822.62999919" i="4323.28" sn="20.0784" a="280.613" fwhm="0.0713169" res="11534.8" algo="Sum"/><pk mz="822.73640804" i="679.527" sn="3.15718" a="32.6121" fwhm="0.0617253" res="13329" algo="Sum"/><pk mz="823.12316081" i="1204.09" sn="5.61196" a="53.0009" fwhm="0.0470829" res="17482.4" algo="Sum"/><pk mz="823.53917329" i="9977.48" sn="46.5162" a="497.065" fwhm="0.0437825" res="18809.8" algo="Sum"/><pk mz="823.60540344" i="3157.3" sn="14.7232" a="100.475" fwhm="0.0452696" res="18193.3" algo="Sum"/><pk mz="823.65792653" i="4616.77" sn="21.5334" a="270.259" fwhm="0.0734811" res="11209.1" algo="Sum"/><pk mz="824.05902847" i="576.481" sn="2.70007" a="36.6217" fwhm="0.0728123" res="11317.6" algo="Sum"/><pk mz="824.41779837" i="601.806" sn="2.82245" a="31.7361" fwhm="0.0588407" res="14011" algo="Sum"/><pk mz="824.55158100" i="42780.1" sn="200.723" a="1970.18" fwhm="0.0388096" res="21246.1" algo="Sum"/><pk mz="824.66053864" i="3089.61" sn="14.5014" a="167.193" fwhm="0.0711539" res="11589.8" algo="Sum"/><pk mz="825.07416373" i="601.514" sn="2.8268" a="22.2719" fwhm="0.0509737" res="16186.3" algo="Sum"/><pk mz="825.55511099" i="20694" sn="97.4353" a="949.859" fwhm="0.0403793" res="20445" algo="Sum"/><pk mz="826.08588965" i="892.932" sn="4.21008" a="60.3821" fwhm="0.0726959" res="11363.6" algo="Sum"/><pk mz="826.55749421" i="12202.8" sn="57.7806" a="774.088" fwhm="0.0484078" res="17074.9" algo="Sum"/><pk mz="826.67367461" i="1534.2" sn="7.26557" a="77.2044" fwhm="0.0680313" res="12151.4" algo="Sum"/><pk mz="827.05425733" i="761.474" sn="3.60714" a="49.6438" fwhm="0.063316" res="13062.3" algo="Sum"/><pk mz="827.09777150" i="743.392" sn="3.52188" a="16.9367" fwhm="0.0335009" res="24688.8" algo="Sum"/><pk mz="827.56027704" i="4838.12" sn="22.9878" a="338.29" fwhm="0.058384" res="14174.4" algo="Sum"/><pk mz="827.69463812" i="1496.88" sn="7.11326" a="98.7834" fwhm="0.0685291" res="12078" algo="Sum"/><pk mz="828.06473591" i="709.94" sn="3.37758" a="38.3799" fwhm="0.0680741" res="12164.2" algo="Sum"/><pk mz="828.54727451" i="74349.3" sn="355.667" a="3189.54" fwhm="0.0365145" res="22690.9" algo="Sum"/><pk mz="828.68414898" i="1578.44" sn="7.55084" a="115.573" fwhm="0.071171" res="11643.6" algo="Sum"/><pk mz="828.76320137" i="644.676" sn="3.08397" a="14.6119" fwhm="0.0251942" res="32895" algo="Sum"/><pk mz="828.79902351" i="767.203" sn="3.67011" a="33.789" fwhm="0.0592883" res="13979.1" algo="Sum"/><pk mz="829.06062766" i="908.567" sn="4.34925" a="62.7765" fwhm="0.0573123" res="14465.7" algo="Sum"/><pk mz="829.55054694" i="38755.5" sn="186.309" a="1731.63" fwhm="0.0381946" res="21719.1" algo="Sum"/><pk mz="829.67761445" i="1164.91" sn="5.60003" a="32.0389" fwhm="0.0340771" res="24347.1" algo="Sum"/><pk mz="829.70024669" i="1291.02" sn="6.20628" a="67.8901" fwhm="0.0624852" res="13278.3" algo="Sum"/><pk mz="830.06250781" i="911.322" sn="4.38434" a="46.1944" fwhm="0.0555719" res="14936.7" algo="Sum"/><pk mz="830.56053258" i="42514.1" sn="205.346" a="1934.07" fwhm="0.0397754" res="20881.3" algo="Sum"/><pk mz="830.67420437" i="1326.5" sn="6.40711" a="70.2104" fwhm="0.0677644" res="12258.3" algo="Sum"/><pk mz="830.76692199" i="657.587" sn="3.17636" a="17.4048" fwhm="0.0334835" res="24811.2" algo="Sum"/><pk mz="830.79403656" i="619.412" sn="2.9923" a="15.9826" fwhm="0.0341003" res="24363.2" algo="Sum"/><pk mz="831.06551064" i="1246.5" sn="6.02618" a="70.9394" fwhm="0.0530546" res="15664.4" algo="Sum"/><pk mz="831.56537374" i="19654.2" sn="95.161" a="901.517" fwhm="0.0416152" res="19982.2" algo="Sum"/><pk mz="831.62391406" i="2939.89" sn="14.2343" a="131.741" fwhm="0.0496483" res="16750.3" algo="Sum"/><pk mz="832.07429425" i="1405.82" sn="6.81059" a="64.2953" fwhm="0.0519206" res="16025.9" algo="Sum"/><pk mz="832.44703831" i="616.095" sn="2.98832" a="23.2543" fwhm="0.0512527" res="16242" algo="Sum"/><pk mz="832.57760042" i="60463.5" sn="293.274" a="2644.79" fwhm="0.0371095" res="22435.7" algo="Sum"/><pk mz="832.76927482" i="670.413" sn="3.25294" a="39.5311" fwhm="0.0541903" res="15367.5" algo="Sum"/><pk mz="833.08303413" i="1589.4" sn="7.7158" a="100.6" fwhm="0.0538109" res="15481.7" algo="Sum"/><pk mz="833.58174301" i="29243.2" sn="142.056" a="1299.04" fwhm="0.0397888" res="20950.2" algo="Sum"/><pk mz="833.64558535" i="11371.5" sn="55.2499" a="540.026" fwhm="0.0517774" res="16100.6" algo="Sum"/><pk mz="834.09190183" i="987.021" sn="4.79604" a="40.6206" fwhm="0.0525366" res="15876.4" algo="Sum"/><pk mz="834.44436851" i="634.086" sn="3.08208" a="36.6823" fwhm="0.0485319" res="17193.7" algo="Sum"/><pk mz="834.59375911" i="42972.6" sn="208.945" a="1979.75" fwhm="0.0398189" res="20959.8" algo="Sum"/><pk mz="834.73865030" i="947.866" sn="4.61109" a="64.8248" fwhm="0.0557933" res="14961.3" algo="Sum"/><pk mz="835.09386186" i="575.637" sn="2.80207" a="14.9411" fwhm="0.0341882" res="24426.4" algo="Sum"/><pk mz="835.11915736" i="632.934" sn="3.08122" a="22.4405" fwhm="0.0512832" res="16284.5" algo="Sum"/><pk mz="835.59780767" i="20534.2" sn="100.044" a="947.71" fwhm="0.0428551" res="19498.2" algo="Sum"/><pk mz="835.66142861" i="17722.7" sn="86.367" a="809.729" fwhm="0.0432672" res="19313.9" algo="Sum"/><pk mz="836.60733674" i="13483.6" sn="65.8527" a="621.573" fwhm="0.0472165" res="17718.5" algo="Sum"/><pk mz="836.66451375" i="9468.57" sn="46.2533" a="423.135" fwhm="0.0515903" res="16217.5" algo="Sum"/><pk mz="837.61285470" i="6257.92" sn="30.7188" a="288.237" fwhm="0.0542258" res="15446.8" algo="Sum"/><pk mz="837.67470601" i="7274.83" sn="35.7193" a="339.567" fwhm="0.0471244" res="17775.8" algo="Sum"/><pk mz="838.50665048" i="8701.09" sn="42.8643" a="431.353" fwhm="0.043008" res="19496.5" algo="Sum"/><pk mz="838.56361838" i="2081.39" sn="10.2559" a="57.5612" fwhm="0.0342592" res="24477" algo="Sum"/><pk mz="838.62120449" i="3802.16" sn="18.7393" a="206.859" fwhm="0.071436" res="11739.5" algo="Sum"/><pk mz="838.67959778" i="3569.51" sn="17.5961" a="164.165" fwhm="0.0562373" res="14913.2" algo="Sum"/><pk mz="838.83258924" i="583.883" sn="2.87979" a="30.3901" fwhm="0.0509938" res="16449.7" algo="Sum"/><pk mz="839.51000347" i="4440.71" sn="22.0215" a="219.214" fwhm="0.0429849" res="19530.4" algo="Sum"/><pk mz="839.57142236" i="1461.66" sn="7.25007" a="39.1314" fwhm="0.0342798" res="24491.7" algo="Sum"/><pk mz="839.62585227" i="2307.29" sn="11.4463" a="139.403" fwhm="0.0859616" res="9767.45" algo="Sum"/><pk mz="839.68306740" i="1497.94" sn="7.43192" a="87.5771" fwhm="0.0603315" res="13917.8" algo="Sum"/><pk mz="840.51181766" i="5655.4" sn="28.1826" a="316.639" fwhm="0.0529374" res="15877.5" algo="Sum"/><pk mz="840.58475457" i="3372.84" sn="16.8116" a="185.259" fwhm="0.0786022" res="10694.2" algo="Sum"/><pk mz="841.51690749" i="2595.74" sn="13.032" a="170.037" fwhm="0.0709027" res="11868.6" algo="Sum"/><pk mz="841.58502721" i="2152.76" sn="10.8093" a="113.553" fwhm="0.0800663" res="10511.1" algo="Sum"/><pk mz="841.62362058" i="1744.28" sn="8.7593" a="78.603" fwhm="0.0822962" res="10226.8" algo="Sum"/><pk mz="841.70832137" i="747.985" sn="3.7563" a="47.9714" fwhm="0.0689072" res="12215.1" algo="Sum"/><pk mz="842.52255800" i="2231.83" sn="11.251" a="95.5005" fwhm="0.0557787" res="15104.7" algo="Sum"/><pk mz="842.59507126" i="3692.54" sn="18.6156" a="230.368" fwhm="0.0581117" res="14499.6" algo="Sum"/><pk mz="842.71603311" i="708.711" sn="3.57341" a="27.391" fwhm="0.0489995" res="17198.5" algo="Sum"/><pk mz="843.06865746" i="605.276" sn="3.05484" a="36.6086" fwhm="0.0631816" res="13343.6" algo="Sum"/><pk mz="843.59806794" i="2087.61" sn="10.5852" a="106.328" fwhm="0.0567834" res="14856.4" algo="Sum"/><pk mz="844.52176951" i="13789.3" sn="70.1668" a="702.382" fwhm="0.041929" res="20141.7" algo="Sum"/><pk mz="844.61093590" i="2630.68" sn="13.3864" a="146.028" fwhm="0.0657422" res="12847.3" algo="Sum"/><pk mz="844.77154113" i="607.747" sn="3.09256" a="33.7195" fwhm="0.0802331" res="10529" algo="Sum"/><pk mz="845.52509286" i="7234.78" sn="37.0021" a="375.44" fwhm="0.0428569" res="19729" algo="Sum"/><pk mz="845.61355011" i="1554.44" sn="7.95013" a="94.5654" fwhm="0.0782555" res="10805.8" algo="Sum"/><pk mz="846.53379618" i="8741.58" sn="44.7966" a="477.557" fwhm="0.0463335" res="18270.4" algo="Sum"/><pk mz="846.62852906" i="2015.31" sn="10.3276" a="124.37" fwhm="0.0774028" res="10938" algo="Sum"/><pk mz="846.68316005" i="924.273" sn="4.73706" a="42.221" fwhm="0.117643" res="7197.07" algo="Sum"/><pk mz="846.74082077" i="596.54" sn="3.05805" a="17.7407" fwhm="0.0459015" res="18446.9" algo="Sum"/><pk mz="847.53886392" i="4325.29" sn="22.2173" a="244.484" fwhm="0.0488033" res="17366.4" algo="Sum"/><pk mz="847.61970709" i="1334.99" sn="6.85737" a="45.1676" fwhm="0.040184" res="21093.5" algo="Sum"/><pk mz="847.63223927" i="1353.03" sn="6.95026" a="53.0172" fwhm="0.0574072" res="14765.3" algo="Sum"/><pk mz="848.54114451" i="20751.4" sn="106.856" a="1092.49" fwhm="0.0461917" res="18370" algo="Sum"/><pk mz="848.64541254" i="2106.93" sn="10.8522" a="143.497" fwhm="0.0764656" res="11098.4" algo="Sum"/><pk mz="849.54504799" i="10127.8" sn="52.2901" a="544.03" fwhm="0.0486794" res="17451.9" algo="Sum"/><pk mz="849.62095629" i="2469.04" sn="12.7494" a="117.679" fwhm="0.0689688" res="12318.9" algo="Sum"/><pk mz="850.55571633" i="9312.52" sn="48.2235" a="563.305" fwhm="0.0518787" res="16395.1" algo="Sum"/><pk mz="850.62619962" i="2070.33" sn="10.7231" a="66.676" fwhm="0.0402557" res="21130.6" algo="Sum"/><pk mz="850.65772145" i="1930.33" sn="9.99927" a="99.9393" fwhm="0.058331" res="14583.3" algo="Sum"/><pk mz="851.56192547" i="4086.34" sn="21.226" a="231.677" fwhm="0.0565221" res="15066" algo="Sum"/><pk mz="851.63832735" i="3128.03" sn="16.2528" a="177.048" fwhm="0.0665569" res="12795.6" algo="Sum"/><pk mz="852.56043095" i="2831.72" sn="14.7792" a="257.856" fwhm="0.0963167" res="8851.64" algo="Sum"/><pk mz="852.63851903" i="2014.98" sn="10.5197" a="106.529" fwhm="0.0718808" res="11861.8" algo="Sum"/><pk mz="852.74104371" i="1167.44" sn="6.09696" a="72.9" fwhm="0.0612401" res="13924.6" algo="Sum"/><pk mz="853.56187984" i="1578.02" sn="8.26791" a="97.6042" fwhm="0.0826666" res="10325.4" algo="Sum"/><pk mz="853.64943173" i="1643.6" sn="8.6145" a="124.629" fwhm="0.0777181" res="10983.9" algo="Sum"/><pk mz="853.73588269" i="870.43" sn="4.56273" a="52.5872" fwhm="0.0626295" res="13631.5" algo="Sum"/><pk mz="854.48543752" i="1615.34" sn="8.50352" a="84.5011" fwhm="0.0569513" res="15003.8" algo="Sum"/><pk mz="854.56344679" i="7677.67" sn="40.4294" a="414.683" fwhm="0.0456913" res="18703" algo="Sum"/><pk mz="854.64451605" i="1198.88" sn="6.31455" a="71.367" fwhm="0.0765092" res="11170.5" algo="Sum"/><pk mz="855.48579046" i="885.667" sn="4.68059" a="43.6669" fwhm="0.0441681" res="19368.8" algo="Sum"/><pk mz="855.56704723" i="4235.63" sn="22.3904" a="245.74" fwhm="0.0476052" res="17972.1" algo="Sum"/><pk mz="855.72263971" i="593.737" sn="3.13948" a="12.959" fwhm="0.023072" res="37089.3" algo="Sum"/><pk mz="855.74070861" i="600.638" sn="3.1762" a="16.1916" fwhm="0.0307445" res="27833.9" algo="Sum"/><pk mz="856.49100015" i="1327.16" sn="7.04849" a="40.7174" fwhm="0.0461646" res="18553" algo="Sum"/><pk mz="856.57794154" i="25584.2" sn="135.896" a="1162.28" fwhm="0.0396906" res="21581.4" algo="Sum"/><pk mz="856.74439417" i="583.796" sn="3.1015" a="21.3346" fwhm="0.0461718" res="18555.6" algo="Sum"/><pk mz="857.58274554" i="14183.4" sn="75.5779" a="703.147" fwhm="0.042629" res="20117.3" algo="Sum"/><pk mz="858.59080633" i="10326.3" sn="55.2924" a="538.736" fwhm="0.0454046" res="18909.8" algo="Sum"/><pk mz="859.59537139" i="4503.23" sn="24.226" a="241.101" fwhm="0.0490437" res="17527.1" algo="Sum"/><pk mz="860.60570658" i="3227.36" sn="17.4548" a="190.5" fwhm="0.0561757" res="15319.9" algo="Sum"/><pk mz="861.52937561" i="1119.17" sn="6.07438" a="77.0331" fwhm="0.0775862" res="11104.2" algo="Sum"/><pk mz="861.61057825" i="1603.23" sn="8.70168" a="108.743" fwhm="0.0676581" res="12734.8" algo="Sum"/><pk mz="861.66317935" i="790.401" sn="4.29022" a="15.5576" fwhm="0.0275437" res="31283.5" algo="Sum"/><pk mz="862.51005483" i="2311.27" sn="12.5687" a="194.357" fwhm="0.0744365" res="11587.2" algo="Sum"/><pk mz="862.61938644" i="1535.9" sn="8.35258" a="91.4813" fwhm="0.0729717" res="11821.3" algo="Sum"/><pk mz="863.51082636" i="1336.36" sn="7.27979" a="83.791" fwhm="0.0584386" res="14776.4" algo="Sum"/><pk mz="863.55652605" i="883.456" sn="4.81326" a="29.5564" fwhm="0.0463548" res="18629.3" algo="Sum"/><pk mz="863.62307139" i="1067.51" sn="5.81721" a="56.9867" fwhm="0.0580665" res="14873" algo="Sum"/><pk mz="863.68823538" i="667.16" sn="3.63636" a="35.0565" fwhm="0.0656962" res="13146.7" algo="Sum"/><pk mz="864.51483894" i="4019.01" sn="21.9425" a="255.958" fwhm="0.0504" res="17153.1" algo="Sum"/><pk mz="864.63050092" i="1205.01" sn="6.58129" a="88.175" fwhm="0.0970091" res="8912.88" algo="Sum"/><pk mz="864.69534430" i="662.251" sn="3.61775" a="22.9926" fwhm="0.0521835" res="16570.3" algo="Sum"/><pk mz="865.51464958" i="2428.17" sn="13.2894" a="163.587" fwhm="0.0584142" res="14816.9" algo="Sum"/><pk mz="865.59641636" i="875.779" sn="4.79429" a="47.7456" fwhm="0.0599592" res="14436.4" algo="Sum"/><pk mz="865.64283220" i="816.691" sn="4.47147" a="44.0445" fwhm="0.0804204" res="10764" algo="Sum"/><pk mz="866.53406481" i="5348.45" sn="29.3282" a="312.767" fwhm="0.0498272" res="17390.8" algo="Sum"/><pk mz="866.60260373" i="1105.24" sn="6.06207" a="52.186" fwhm="0.0929546" res="9322.86" algo="Sum"/><pk mz="866.65182969" i="946.217" sn="5.19088" a="36.5657" fwhm="0.079387" res="10916.8" algo="Sum"/><pk mz="866.69894599" i="672.838" sn="3.6918" a="41.7584" fwhm="0.124961" res="6935.77" algo="Sum"/><pk mz="867.53898128" i="2929.18" sn="16.1112" a="175.222" fwhm="0.0514698" res="16855.3" algo="Sum"/><pk mz="867.60569320" i="945.266" sn="5.20041" a="46.7321" fwhm="0.0396321" res="21891.5" algo="Sum"/><pk mz="867.66416106" i="735.707" sn="4.04845" a="26.2267" fwhm="0.0462131" res="18775.3" algo="Sum"/><pk mz="868.53814390" i="2907.66" sn="16.0678" a="176.444" fwhm="0.0565276" res="15364.9" algo="Sum"/><pk mz="868.60098134" i="1134.26" sn="6.2694" a="46.1902" fwhm="0.100038" res="8682.68" algo="Sum"/><pk mz="868.67547390" i="908.753" sn="5.02432" a="48.7748" fwhm="0.0697377" res="12456.3" algo="Sum"/><pk mz="869.54463481" i="1514.96" sn="8.42328" a="98.6076" fwhm="0.0714543" res="12169.2" algo="Sum"/><pk mz="869.61079276" i="875.931" sn="4.87139" a="53.2673" fwhm="0.0791395" res="10988.3" algo="Sum"/><pk mz="869.67275364" i="732.004" sn="4.07146" a="22.4321" fwhm="0.0465186" res="18695.2" algo="Sum"/><pk mz="870.53935744" i="2384.8" sn="13.3345" a="145.267" fwhm="0.0649737" res="13398.3" algo="Sum"/><pk mz="870.62986653" i="1415.65" sn="7.91638" a="80.9782" fwhm="0.0785916" res="11077.9" algo="Sum"/><pk mz="871.53990478" i="1331.28" sn="7.48004" a="78.9083" fwhm="0.0677994" res="12854.7" algo="Sum"/><pk mz="871.62209959" i="1272.39" sn="7.15052" a="94.4188" fwhm="0.0803858" res="10843" algo="Sum"/><pk mz="872.54746990" i="6809.93" sn="38.426" a="395.988" fwhm="0.04971" res="17552.7" algo="Sum"/><pk mz="872.64386448" i="1667.88" sn="9.41286" a="95.904" fwhm="0.0767123" res="11375.5" algo="Sum"/><pk mz="873.55228959" i="3618.5" sn="20.4835" a="246.703" fwhm="0.0545791" res="16005.2" algo="Sum"/><pk mz="873.61191188" i="1055.17" sn="5.97306" a="12.1052" fwhm="0.011656" res="74949.8" algo="Sum"/><pk mz="873.63905533" i="1191.84" sn="6.74668" a="62.3188" fwhm="0.0636807" res="13719" algo="Sum"/><pk mz="874.55455871" i="5118.22" sn="29.0463" a="295.982" fwhm="0.0484587" res="18047.4" algo="Sum"/><pk mz="874.65833554" i="1493.67" sn="8.47668" a="80.226" fwhm="0.0813287" res="10754.6" algo="Sum"/><pk mz="874.72583674" i="3787.11" sn="21.4921" a="201.534" fwhm="0.0436883" res="20022" algo="Sum"/><pk mz="875.55723634" i="2496.96" sn="14.2114" a="143.24" fwhm="0.0564825" res="15501.4" algo="Sum"/><pk mz="875.66273426" i="990.658" sn="5.63831" a="37.1366" fwhm="0.0525133" res="16675.1" algo="Sum"/><pk mz="875.72835535" i="2297.28" sn="13.0749" a="134.771" fwhm="0.0510677" res="17148.4" algo="Sum"/><pk mz="876.56626251" i="7280.78" sn="41.5535" a="396.571" fwhm="0.0452845" res="19356.9" algo="Sum"/><pk mz="876.67680095" i="1440.79" sn="8.22303" a="78.2712" fwhm="0.0602005" res="14562.6" algo="Sum"/><pk mz="876.72822005" i="1374.29" sn="7.84458" a="76.5022" fwhm="0.0556298" res="15760.1" algo="Sum"/><pk mz="877.57042977" i="3775.59" sn="21.6008" a="182.926" fwhm="0.0468042" res="18749.8" algo="Sum"/><pk mz="877.68500571" i="1032.28" sn="5.90733" a="43.4812" fwhm="0.0549256" res="15979.5" algo="Sum"/><pk mz="877.72491816" i="992.849" sn="5.68225" a="45.6674" fwhm="0.0552253" res="15893.5" algo="Sum"/><pk mz="878.57543637" i="2134.36" sn="12.2414" a="121.032" fwhm="0.0676586" res="12985.4" algo="Sum"/><pk mz="878.69814462" i="1169" sn="6.70654" a="92.5258" fwhm="0.0711882" res="12343.3" algo="Sum"/><pk mz="879.49852232" i="597.234" sn="3.43041" a="29.3986" fwhm="0.0506969" res="17348.2" algo="Sum"/><pk mz="879.57974199" i="1213.51" sn="6.97195" a="101.387" fwhm="0.0921819" res="9541.78" algo="Sum"/><pk mz="879.69629525" i="790.524" sn="4.54297" a="35.2909" fwhm="0.0666805" res="13192.7" algo="Sum"/><pk mz="879.71839458" i="782.376" sn="4.49646" a="46.4927" fwhm="0.0584279" res="15056.5" algo="Sum"/><pk mz="880.49770930" i="967.044" sn="5.56561" a="72.5468" fwhm="0.0713095" res="12347.5" algo="Sum"/><pk mz="880.58690313" i="985.002" sn="5.6702" a="52.11" fwhm="0.0670489" res="13133.5" algo="Sum"/><pk mz="880.72470199" i="706.44" sn="4.06842" a="23.2121" fwhm="0.0468133" res="18813.6" algo="Sum"/><pk mz="881.50618219" i="739.613" sn="4.26483" a="56.9442" fwhm="0.0850331" res="10366.6" algo="Sum"/><pk mz="881.59070544" i="808.789" sn="4.66477" a="30.1395" fwhm="0.0526906" res="16731.5" algo="Sum"/><pk mz="882.51083951" i="1194.88" sn="6.91033" a="92.4523" fwhm="0.0670978" res="13152.6" algo="Sum"/><pk mz="882.59263476" i="1149.35" sn="6.64902" a="91.9166" fwhm="0.102036" res="8649.79" algo="Sum"/><pk mz="882.67020243" i="612.73" sn="3.54564" a="27.4717" fwhm="0.0585813" res="15067.4" algo="Sum"/><pk mz="883.51942850" i="775.449" sn="4.49796" a="50.9125" fwhm="0.0808295" res="10930.7" algo="Sum"/><pk mz="883.59628367" i="820.376" sn="4.75988" a="42.0846" fwhm="0.0692464" res="12760.2" algo="Sum"/><pk mz="884.51679537" i="858.267" sn="5.00242" a="48.1283" fwhm="0.057858" res="15287.7" algo="Sum"/><pk mz="884.60186819" i="1443.49" sn="8.41591" a="83.9457" fwhm="0.0693092" res="12763.1" algo="Sum"/><pk mz="885.53933757" i="824.604" sn="4.82163" a="38.9015" fwhm="0.0507562" res="17446.9" algo="Sum"/><pk mz="885.55906252" i="813.327" sn="4.756" a="14.1208" fwhm="0.017603" res="50307.3" algo="Sum"/><pk mz="885.60726952" i="936.52" sn="5.47699" a="72.2112" fwhm="0.0904795" res="9787.94" algo="Sum"/><pk mz="886.50908599" i="1657.11" sn="9.72162" a="125.188" fwhm="0.0596837" res="14853.4" algo="Sum"/><pk mz="886.62382404" i="984.104" sn="5.77465" a="70.789" fwhm="0.0944753" res="9384.71" algo="Sum"/><pk mz="887.51448492" i="1036.2" sn="6.09898" a="58.0391" fwhm="0.0620693" res="14298.8" algo="Sum"/><pk mz="887.60932013" i="719.399" sn="4.23492" a="38.6991" fwhm="0.0558398" res="15895.6" algo="Sum"/><pk mz="888.51682833" i="1594.18" sn="9.42389" a="118.375" fwhm="0.0738923" res="12024.5" algo="Sum"/><pk mz="888.63298483" i="882.188" sn="5.21562" a="70.5271" fwhm="0.102205" res="8694.59" algo="Sum"/><pk mz="888.70871965" i="606.735" sn="3.5871" a="29.928" fwhm="0.0607737" res="14623.2" algo="Sum"/><pk mz="889.52147510" i="1007.42" sn="5.97415" a="76.0369" fwhm="0.0784694" res="11335.9" algo="Sum"/><pk mz="889.58799696" i="712.61" sn="4.22612" a="19.8144" fwhm="0.0352862" res="25210.7" algo="Sum"/><pk mz="889.62376620" i="731.693" sn="4.33929" a="42.5485" fwhm="0.0823366" res="10804.7" algo="Sum"/><pk mz="890.53318522" i="1782.06" sn="10.5956" a="139.702" fwhm="0.0614198" res="14499.1" algo="Sum"/><pk mz="890.63381037" i="803.266" sn="4.776" a="58.4371" fwhm="0.0938767" res="9487.27" algo="Sum"/><pk mz="890.72188315" i="836.491" sn="4.97355" a="55.7093" fwhm="0.0778445" res="11442.3" algo="Sum"/><pk mz="891.53667627" i="1138.57" sn="6.78687" a="78.0732" fwhm="0.06069" res="14690" algo="Sum"/><pk mz="891.60525936" i="724.369" sn="4.31788" a="41.2363" fwhm="0.0765402" res="11648.8" algo="Sum"/><pk mz="891.65779367" i="740.254" sn="4.41264" a="38.1643" fwhm="0.0526784" res="16926.4" algo="Sum"/><pk mz="891.71532201" i="569.923" sn="3.39756" a="32.2942" fwhm="0.0680202" res="13109.6" algo="Sum"/><pk mz="892.54551984" i="1891.98" sn="11.3229" a="150.124" fwhm="0.0647234" res="13790.2" algo="Sum"/><pk mz="892.62092071" i="811.111" sn="4.85445" a="34.6816" fwhm="0.0589104" res="15152.2" algo="Sum"/><pk mz="892.65697672" i="720.911" sn="4.31509" a="12.2328" fwhm="0.0176734" res="50508.4" algo="Sum"/><pk mz="892.67304624" i="710.579" sn="4.25348" a="19.8182" fwhm="0.0353474" res="25254.3" algo="Sum"/><pk mz="892.70145606" i="670.735" sn="4.01532" a="18.2785" fwhm="0.0571259" res="15626.9" algo="Sum"/><pk mz="893.55052362" i="1121.27" sn="6.72428" a="72.8201" fwhm="0.077892" res="11471.7" algo="Sum"/><pk mz="893.61432742" i="899.407" sn="5.39474" a="61.9091" fwhm="0.091937" res="9719.86" algo="Sum"/><pk mz="893.69207991" i="711.52" sn="4.26844" a="40.0405" fwhm="0.071427" res="12512" algo="Sum"/><pk mz="894.55500527" i="1065.43" sn="6.4024" a="52.8776" fwhm="0.0612629" res="14601.9" algo="Sum"/><pk mz="894.62538511" i="835.46" sn="5.02121" a="48.4266" fwhm="0.0707915" res="12637.5" algo="Sum"/><pk mz="894.69214724" i="760.65" sn="4.57231" a="34.6583" fwhm="0.0577739" res="15486.1" algo="Sum"/><pk mz="895.54823151" i="592.429" sn="3.56964" a="23.1913" fwhm="0.0531061" res="16863.4" algo="Sum"/><pk mz="895.62840650" i="849.849" sn="5.12176" a="58.296" fwhm="0.0763854" res="11725.1" algo="Sum"/><pk mz="895.71057724" i="610.295" sn="3.67896" a="29.4531" fwhm="0.0654595" res="13683.4" algo="Sum"/><pk mz="896.46704100" i="1138.93" sn="6.90311" a="60.289" fwhm="0.0540738" res="16578.6" algo="Sum"/><pk mz="896.53669013" i="2214.96" sn="13.4269" a="142.452" fwhm="0.0536144" res="16721.9" algo="Sum"/><pk mz="896.64497131" i="885.587" sn="5.3699" a="60.7151" fwhm="0.0984589" res="9106.79" algo="Sum"/><pk mz="897.46773140" i="735.829" sn="4.48005" a="42.0284" fwhm="0.0524346" res="17115.9" algo="Sum"/><pk mz="897.53906497" i="1280.1" sn="7.79505" a="74.1718" fwhm="0.0655842" res="13685.3" algo="Sum"/><pk mz="897.62668927" i="1513.17" sn="9.21701" a="104.62" fwhm="0.0665248" res="13493.1" algo="Sum"/><pk mz="898.47254750" i="1144.69" sn="7.0135" a="64.9909" fwhm="0.0519128" res="17307.3" algo="Sum"/><pk mz="898.55131655" i="1467.79" sn="8.99553" a="98.8498" fwhm="0.0839465" res="10703.9" algo="Sum"/><pk mz="898.65525264" i="1381.31" sn="8.46856" a="71.1514" fwhm="0.0541102" res="16607.9" algo="Sum"/><pk mz="899.55322374" i="967.908" sn="5.97047" a="66.0788" fwhm="0.0771603" res="11658.2" algo="Sum"/><pk mz="899.65348153" i="960.35" sn="5.92579" a="59.2856" fwhm="0.0691198" res="13015.9" algo="Sum"/><pk mz="900.47970056" i="612.914" sn="3.80203" a="28.6502" fwhm="0.0650858" res="13835.3" algo="Sum"/><pk mz="900.56792214" i="1902.08" sn="11.8022" a="140.008" fwhm="0.0639447" res="14083.5" algo="Sum"/><pk mz="900.67433443" i="1173.96" sn="7.28531" a="77.0098" fwhm="0.0704176" res="12790.5" algo="Sum"/><pk mz="901.56964571" i="1119.03" sn="6.9748" a="64.1313" fwhm="0.0741343" res="12161.3" algo="Sum"/><pk mz="901.63680668" i="862.542" sn="5.37712" a="41.7791" fwhm="0.0651277" res="13844.1" algo="Sum"/><pk mz="901.67874903" i="839.54" sn="5.23423" a="35.8967" fwhm="0.0556337" res="16207.4" algo="Sum"/><pk mz="902.58281044" i="1261.63" sn="7.89064" a="81.9181" fwhm="0.0579056" res="15587.1" algo="Sum"/><pk mz="902.69258198" i="712.6" sn="4.45817" a="30.4918" fwhm="0.0592419" res="15237.4" algo="Sum"/><pk mz="902.73733237" i="578.558" sn="3.61981" a="39.5675" fwhm="0.0799569" res="11290.3" algo="Sum"/><pk mz="903.58373817" i="824.981" sn="5.17641" a="36.5336" fwhm="0.065198" res="13859.1" algo="Sum"/><pk mz="903.65105688" i="1106.96" sn="6.94569" a="64.8667" fwhm="0.0811015" res="11142.2" algo="Sum"/><pk mz="904.50946185" i="703.224" sn="4.42635" a="55.8281" fwhm="0.0914957" res="9885.82" algo="Sum"/><pk mz="904.59877502" i="824.875" sn="5.19319" a="26.5225" fwhm="0.0474434" res="19066.9" algo="Sum"/><pk mz="904.65958045" i="919.079" sn="5.78647" a="60.5772" fwhm="0.0948899" res="9533.78" algo="Sum"/><pk mz="905.61449275" i="572.624" sn="3.61675" a="9.88116" fwhm="0.0178013" res="50873.6" algo="Sum"/><pk mz="905.67051471" i="756.405" sn="4.77759" a="56.4772" fwhm="0.0812068" res="11152.6" algo="Sum"/><pk mz="906.50099480" i="1360.44" sn="8.61525" a="86.629" fwhm="0.0641841" res="14123.5" algo="Sum"/><pk mz="906.60647941" i="675.946" sn="4.28064" a="36.7718" fwhm="0.0712437" res="12725.4" algo="Sum"/><pk mz="906.69731618" i="873.794" sn="5.53391" a="34.6966" fwhm="0.0556202" res="16301.6" algo="Sum"/><pk mz="907.51009394" i="1048.5" sn="6.65526" a="83.5038" fwhm="0.0681539" res="13315.6" algo="Sum"/><pk mz="907.62193264" i="577.811" sn="3.66762" a="25.216" fwhm="0.0594034" res="15279" algo="Sum"/><pk mz="907.69912490" i="1204.48" sn="7.64646" a="72.5353" fwhm="0.0595133" res="15252" algo="Sum"/><pk mz="908.50679667" i="1168.47" sn="7.43692" a="81.6208" fwhm="0.0839268" res="10825" algo="Sum"/><pk mz="908.60037794" i="713.198" sn="4.53928" a="25.688" fwhm="0.0534917" res="16985.8" algo="Sum"/><pk mz="908.70445985" i="819.586" sn="5.21728" a="59.8957" fwhm="0.0776741" res="11698.9" algo="Sum"/><pk mz="909.54071493" i="1209.96" sn="7.72234" a="92.6694" fwhm="0.0723211" res="12576.4" algo="Sum"/><pk mz="910.53918816" i="1007.48" sn="6.44759" a="63.7708" fwhm="0.0595538" res="15289.4" algo="Sum"/><pk mz="910.60102289" i="755.492" sn="4.83567" a="22.6739" fwhm="0.0381801" res="23850.1" algo="Sum"/><pk mz="911.56402713" i="601.081" sn="3.85543" a="33.133" fwhm="0.0714383" res="12760.2" algo="Sum"/><pk mz="911.61491293" i="577.141" sn="3.7023" a="30.143" fwhm="0.0502864" res="18128.5" algo="Sum"/><pk mz="912.52456264" i="735.509" sn="4.73383" a="36.5418" fwhm="0.0615148" res="14834.2" algo="Sum"/><pk mz="912.54132973" i="716.761" sn="4.61336" a="29.8677" fwhm="0.0378849" res="24087.2" algo="Sum"/><pk mz="912.60417328" i="599.605" sn="3.85991" a="13.2401" fwhm="0.0238263" res="38302.4" algo="Sum"/><pk mz="912.62668761" i="602.633" sn="3.87968" a="26.9188" fwhm="0.0595669" res="15321" algo="Sum"/><pk mz="913.61855491" i="1250.34" sn="8.06837" a="96.5506" fwhm="0.0629798" res="14506.5" algo="Sum"/><pk mz="914.53856017" i="1030.82" sn="6.67798" a="66.8199" fwhm="0.073765" res="12398" algo="Sum"/><pk mz="914.62918656" i="1051.6" sn="6.81457" a="87.5646" fwhm="0.0718167" res="12735.6" algo="Sum"/><pk mz="915.54233579" i="635.408" sn="4.13264" a="39.3863" fwhm="0.0702044" res="13041.1" algo="Sum"/><pk mz="915.62845645" i="655.12" sn="4.262" a="47.0246" fwhm="0.100973" res="9068.07" algo="Sum"/><pk mz="916.52653004" i="2201.6" sn="14.372" a="147.313" fwhm="0.0550052" res="16662.5" algo="Sum"/><pk mz="916.63549625" i="670.161" sn="4.37624" a="45.7808" fwhm="0.0978724" res="9365.61" algo="Sum"/><pk mz="917.52762050" i="1191.34" sn="7.80322" a="77.2149" fwhm="0.0659071" res="13921.5" algo="Sum"/><pk mz="918.54042391" i="1168.18" sn="7.68554" a="84.5252" fwhm="0.0794277" res="11564.5" algo="Sum"/><pk mz="918.61525571" i="600.793" sn="3.95317" a="23.5488" fwhm="0.0471684" res="19475.2" algo="Sum"/><pk mz="918.64135778" i="585.342" sn="3.85177" a="18.2629" fwhm="0.0418343" res="21959" algo="Sum"/><pk mz="918.69733971" i="596.628" sn="3.92613" a="21.6052" fwhm="0.053788" res="17080" algo="Sum"/><pk mz="919.54312361" i="756.859" sn="4.99415" a="40.4578" fwhm="0.0799122" res="11506.9" algo="Sum"/><pk mz="920.58498082" i="694.96" sn="4.59925" a="40.4675" fwhm="0.0702177" res="13110.4" algo="Sum"/><pk mz="920.63540333" i="588.344" sn="3.89366" a="16.4062" fwhm="0.0358967" res="25646.8" algo="Sum"/><pk mz="922.47877971" i="709.554" sn="4.72606" a="54.2265" fwhm="0.0731641" res="12608.4" algo="Sum"/><pk mz="922.56088652" i="657.858" sn="4.38185" a="58.7041" fwhm="0.0823479" res="11203.2" algo="Sum"/><pk mz="922.66725381" i="644.687" sn="4.29413" a="38.6867" fwhm="0.0807473" res="11426.6" algo="Sum"/><pk mz="923.55589474" i="610.021" sn="4.07613" a="31.9492" fwhm="0.0695461" res="13279.8" algo="Sum"/><pk mz="923.59677650" i="573.967" sn="3.83521" a="18.8196" fwhm="0.0419467" res="22018.3" algo="Sum"/><pk mz="924.49206177" i="861.013" sn="5.77922" a="61.2961" fwhm="0.0769338" res="12016.7" algo="Sum"/><pk mz="924.56954951" i="1158.58" sn="7.77664" a="87.4463" fwhm="0.0764433" res="12094.8" algo="Sum"/><pk mz="924.67068539" i="633.948" sn="4.25634" a="43.3967" fwhm="0.0662933" res="13948.2" algo="Sum"/><pk mz="925.50246509" i="616.725" sn="4.15371" a="34.0413" fwhm="0.0641448" res="14428.3" algo="Sum"/><pk mz="925.57107377" i="733.263" sn="4.93943" a="56.6268" fwhm="0.0830677" res="11142.4" algo="Sum"/><pk mz="926.51436935" i="673.676" sn="4.55418" a="47.136" fwhm="0.0667189" res="13886.8" algo="Sum"/><pk mz="926.57771882" i="748.652" sn="5.06168" a="49.8409" fwhm="0.0743498" res="12462.4" algo="Sum"/><pk mz="926.63487934" i="634.86" sn="4.29282" a="31.4355" fwhm="0.0660249" res="14034.6" algo="Sum"/><pk mz="927.66779676" i="808.077" sn="5.48607" a="64.3494" fwhm="0.0653677" res="14191.5" algo="Sum"/><pk mz="928.63145531" i="601.39" sn="4.09147" a="32.1003" fwhm="0.0679261" res="13671.2" algo="Sum"/><pk mz="928.66619268" i="699.859" sn="4.76189" a="46.2744" fwhm="0.0712998" res="13024.8" algo="Sum"/><pk mz="929.60624213" i="829.094" sn="5.66582" a="65.618" fwhm="0.0934567" res="9946.92" algo="Sum"/><pk mz="930.51603620" i="679.205" sn="4.65413" a="53.0023" fwhm="0.0717387" res="12970.9" algo="Sum"/><pk mz="930.61207343" i="762.198" sn="5.22427" a="52.6383" fwhm="0.0894877" res="10399.3" algo="Sum"/><pk mz="931.52594395" i="958.887" sn="6.58735" a="60.7197" fwhm="0.0596433" res="15618.3" algo="Sum"/><pk mz="932.52130551" i="962.086" sn="6.63028" a="41.7756" fwhm="0.0303346" res="30741.2" algo="Sum"/><pk mz="932.60302300" i="597.232" sn="4.11636" a="39.843" fwhm="0.0996181" res="9361.78" algo="Sum"/><pk mz="933.54131883" i="626.303" sn="4.33237" a="23.2358" fwhm="0.0506262" res="18439.9" algo="Sum"/><pk mz="934.52018712" i="880.629" sn="6.10907" a="52.6499" fwhm="0.0756725" res="12349.5" algo="Sum"/><pk mz="935.53141100" i="599.708" sn="4.17903" a="31.2276" fwhm="0.0384027" res="24361.1" algo="Sum"/><pk mz="936.53259729" i="586.022" sn="4.09545" a="41.2088" fwhm="0.0653657" res="14327.6" algo="Sum"/><pk mz="939.59317000" i="630.898" sn="4.45093" a="49.6128" fwhm="0.0750376" res="12521.6" algo="Sum"/><pk mz="940.53564752" i="714.413" sn="5.05467" a="46.6195" fwhm="0.0822344" res="11437.3" algo="Sum"/><pk mz="942.53947561" i="721.329" sn="5.14003" a="50.5459" fwhm="0.0924245" res="10197.9" algo="Sum"/><pk mz="944.55403736" i="1038.46" sn="7.44476" a="73.646" fwhm="0.0674682" res="14000" algo="Sum"/><pk mz="944.72295049" i="788.415" sn="5.65443" a="40.4004" fwhm="0.0651325" res="14504.6" algo="Sum"/><pk mz="945.55850181" i="660.313" sn="4.74474" a="42.1786" fwhm="0.0713602" res="13250.5" algo="Sum"/><pk mz="946.57895635" i="630.087" sn="4.54272" a="19.7467" fwhm="0.0404109" res="23423.9" algo="Sum"/><pk mz="948.49911428" i="592.444" sn="4.29734" a="47.5161" fwhm="0.0791675" res="11980.9" algo="Sum"/><pk mz="955.57254546" i="708.555" sn="5.25873" a="41.5713" fwhm="0.0622124" res="15359.9" algo="Sum"/><pk mz="956.57090412" i="647.705" sn="4.82412" a="31.5037" fwhm="0.0526502" res="18168.4" algo="Sum"/><pk mz="963.58469023" i="1422.65" sn="10.9739" a="92.0755" fwhm="0.0564066" res="17082.8" algo="Sum"/><pk mz="964.58677315" i="1099.36" sn="8.5131" a="75.4451" fwhm="0.0671858" res="14357" algo="Sum"/><pk mz="966.70372493" i="1137.19" sn="8.88887" a="78.9754" fwhm="0.0563435" res="17157.3" algo="Sum"/><pk mz="967.70683091" i="845.009" sn="6.63362" a="59.3981" fwhm="0.0651384" res="14856.2" algo="Sum"/><pk mz="984.51440136" i="792.253" sn="6.78555" a="48.9265" fwhm="0.0627547" res="15688.3" algo="Sum"/><pk mz="1000.78210921" i="688.295" sn="6.45299" a="39.3468" fwhm="0.0518422" res="19304.4" algo="Sum"/><pk mz="1005.63708904" i="702.003" sn="6.75519" a="53.6441" fwhm="0.0666253" res="15093.9" algo="Sum"/><pk mz="1022.76564069" i="1045.37" sn="11.0805" a="66.4322" fwhm="0.0535878" res="19085.8" algo="Sum"/><pk mz="1023.76891294" i="864.329" sn="9.20247" a="60.4404" fwhm="0.057758" res="17725.1" algo="Sum"/><pk mz="1051.79585879" i="4316.46" sn="53.6821" a="252.858" fwhm="0.0489133" res="21503.3" algo="Sum"/><pk mz="1052.79920461" i="3024.8" sn="37.794" a="162.881" fwhm="0.0469989" res="22400.5" algo="Sum"/><pk mz="1053.79826849" i="1404.98" sn="17.6247" a="84.825" fwhm="0.0555217" res="18979.9" algo="Sum"/><pk mz="1054.80092253" i="609.977" sn="7.69828" a="38.0299" fwhm="0.0603092" res="17489.9" algo="Sum"/><pk mz="1067.78076532" i="1536.78" sn="20.8181" a="107.948" fwhm="0.0616128" res="17330.5" algo="Sum"/><pk mz="1068.78300361" i="1123.51" sn="15.2589" a="78.5863" fwhm="0.0613105" res="17432.3" algo="Sum"/><pk mz="1069.78142886" i="642.813" sn="8.77713" a="44.7461" fwhm="0.0659623" res="16218.1" algo="Sum"/><pk mz="1083.76903595" i="622.643" sn="9.13066" a="44.7364" fwhm="0.0576558" res="18797.2" algo="Sum"/></ms_peaks><deconvolution_results/><annotation_list/><GMF_results/></ms_spectrum></DataAnalysis></analysis><checksums><DataAnalysis_checksum>4435b6729f88eb1cbd144511136579f9</DataAnalysis_checksum></checksums></root>
