# Supplementary material for: Diagnosing Impaired Glucose Tolerance Using Direct Infusion Mass Spectrometry of Blood Plasma
Source: PLoS One. 2014 Sep 9;9(9):e105343. doi: 10.1371/journal.pone.0105343 (PMC4159123; doi:10.1371/journal.pone.0105343)
Supplement: Supporting Information S1 — Mass spectra of blood plasma metabolites obtained by direct infusion mass spectrometry (DIMS) of blood plasma samples from control subjects (n = 30) and patients with impaired glucose tolerance (n = 20). (ZIP) [file pone.0105343.s002.zip › Mass spectra/Sample 9.xml]

<root><fileinfo appname="Bruker Compass DataAnalysis" appversion="4.1.335.0" date="2014-06-18T12:09:43" type="DataAnalysisResults" typeversion="1.1" subtype="MS Spectrum"/><generalinfo organisation="" user="111" hostname="TRIFONOVA-PC" os="Windows 7"/><analysis name="C:\Users\Trifonova\Desktop\Mass spectra\Diabetes\Plasma Sample 267_1 ST PM 12022013.d\analysis.baf"><info><DateTime>2013-02-12T17:14:57+04:00</DateTime><method>Tune_pos_Standard.m</method><sample><![CDATA[Plasma Sample 267_1 ST PM 12022013]]></sample><comment><![CDATA[Sample 267. Diabetes. Human blood plasma after protein precipitation 50 fold in MeOH with 0.1% FA
]]></comment><operator>BDAL@DE</operator><instrument>maXis impact</instrument><instrument_serial_number>282001.00069</instrument_serial_number></info><DataAnalysis version="DataAnalysis 4.1.335.0" DataAnalysisResults=""><DataAnalysis_processing_parameters><find_compounds_chromatogram detect_version="3" detect_areamode="1" detect_areathresholdabs="0" detect_areathresholdrel="0" detect_intensitymode="1" detect_intensitythresholdabs="3000" detect_intensitythresholdrel="3" detect_sensitivity="0.333333" detect_skimratio="0" detect_smoothingwidth="3" detect_averageno="5" detect_averagemode="0" add_uv_or_ms_spectra="0" spectrum_load_mode="0" background_subtraction_mode="2" MS_peaksensmode2="1" MS_pc12="0.4" MS_pc22="4" MS_peaksens12="99" MS_peaksens22="99" MS_areamode2="2" MS_areathresholdabs2="1000" MS_areathresholdrel2="10" MS_intensitymode2="0" MS_intensitythresholdabs2="1000" MS_intensitythresholdrel2="10" MS_basesmoothmode2="1" MS_basesmoothpts2="8" MS_basesmoothmin2="12" MS_basesmoothforce2="0.1" MS_startendslope2="10" MS_valleyfilterused2="1" MS_valleyfilter2="10" MS_noisecorr2="0" UV_peaksensmode2="1" UV_pc12="0.4" UV_pc22="4" UV_peaksens12="99.9" UV_peaksens22="100" UV_areamode2="0" UV_areathresholdabs2="5" UV_areathresholdrel2="1" UV_intensitymode2="1" UV_intensitythresholdabs2="1" UV_intensitythresholdrel2="0.01" UV_basesmoothmode2="1" UV_basesmoothpts2="8" UV_basesmoothmin2="12" UV_basesmoothforce2="1" UV_startendslope2="10" UV_valleyfilterused2="1" UV_valleyfilter2="10" UV_noisecorr2="0" detect_delcmpdsinrng="1"/><auto_ms_n use_retention_time_window="0" retention_time_window="1" rt_unit="min" minimum_intensity_positive="1000" minimum_intensity_negative="1000" create_max_number_compounds="100000" spectrum_load_mode="0" background_type="0" create_auto_ms_n_traces="0" create_detailed_traces="0" merge_positive_negative_compounds="0" detect_delcmpdsinrng="1" detect_keep_cmpds_detectedneutralloss="0" add_uv_spectra="0" create_individual_MSMS_cmpds="0" advanced_precursor_determination="0"/><dissect_params dissect_addsmoothing="0" dissect_allow_wider_peaks="0" dissect_resolving_power="1" dissect_deletepeaksinrange="1" dissect_fullrange="1" dissect_cutoff="0.1" dissect_sensitivity="0.333333" dissect_maxoverlap="5" dissect_smoothwidth="1" spectrum_load_mode="0" add_uv_spectra="0"/><find_all_compounds min_time_points="20" min_correlation="0.7" background_type="0" load_spec_type="2" additional_smoothing="1" proteomics="1" chrom_sn_threshold="3" chrom_smoothingwidth="10" detect_delcmpdsinrng="1" add_MSMS_spectra="1"/><ms_peak_finder ms_peak_finder_type="3" ms_manually_use_peak_finder="1"><ms_peak_finder_apex minimum_intensity="100" peak_width="0.05" relative_threshold_base_peak="0.1" signal_to_noise="10"/><ms_peak_finder_centroid peak_width="1" signal_to_noise="1" relative_threshold_base_peak="2" minimum_intensity="100" centroid_percentage="80"/><ms_peak_finder_snap minimum_intensity="0" relative_threshold_base_peak="0" signal_to_noise="2" maximum_charge="12" quality_factor_threshold="0.9" number_of_patterns="500000" building_block_1="C 4.9384 N 1.3577 O 1.4773 S 0.0417 H 7.7583" building_block_2="" use_snap_2="1" add_detailed_results="0"/><ms_peak_finder_sumpeak minimum_intensity="100" peak_width="5" use_datapoints="1" sum_width="2" relative_threshold_base_peak="0.1" signal_to_noise="1" baseline_type="1" baseline_flatness="1" same_sumwidth_as_acquisition="1" use_resolution="0" res="10000" instrument_sum_width="2" use_sum_of_intensities="0"/><ms_peak_finder_ftms signal_to_noise="4" relative_threshold_base_peak="0.01" minimum_intensity="100" centroid_percentage="80" use_centroid="0"/></ms_peak_finder><deconvolution clear_prev_results="1" create_neutral_spectrum="0" incl_shifted_spectra="0" ret_residuals="0" incl_comp_details="0" show_comp_details="0" substance_class="1" extend_evelope="0" extend_before="1" extend_after="1" auto_apply="0"><deconvolution_detailed perf_deconv="1" rel_isotop_deconv="0" resolve_isotop="1" exclude_itraq_ions="1" abund_cutoff="2" envelope_cutoff="75" high_mass="4000" low_mass="250" mw_agreement="0" maximum_charge="10" max_charge_isotop="5" min_charge="1" min_peaks="3" precursor_deconv="0" max_components="10" adduct_ion_name="+H" adduct_ion_mass="1.00728" apply_min_max_mass_boundaries="0"/><deconvolution_detailed perf_deconv="1" rel_isotop_deconv="0" resolve_isotop="1" exclude_itraq_ions="1" abund_cutoff="2" envelope_cutoff="75" high_mass="3000" low_mass="100" mw_agreement="5" maximum_charge="3" max_charge_isotop="0" min_charge="1" min_peaks="3" precursor_deconv="0" max_components="10" adduct_ion_name="+H" adduct_ion_mass="1.00728" apply_min_max_mass_boundaries="0"/><deconvolution_detailed perf_deconv="1" rel_isotop_deconv="0" resolve_isotop="1" exclude_itraq_ions="1" abund_cutoff="0.5" envelope_cutoff="75" high_mass="2000" low_mass="50" mw_agreement="5" maximum_charge="3" max_charge_isotop="4" min_charge="1" min_peaks="3" precursor_deconv="0" max_components="10" adduct_ion_name="+H" adduct_ion_mass="1.00728" apply_min_max_mass_boundaries="0"/><deconvolution_detailed perf_deconv="1" rel_isotop_deconv="1" resolve_isotop="0" exclude_itraq_ions="0" abund_cutoff="10" envelope_cutoff="75" high_mass="100000" low_mass="5000" mw_agreement="5" maximum_charge="100" max_charge_isotop="0" min_charge="1" min_peaks="3" precursor_deconv="0" max_components="10" adduct_ion_name="+H" adduct_ion_mass="1.00728" apply_min_max_mass_boundaries="1"/><max_entropy_deconvolution adduct_ion_name="-H" adduct_ion_mass="-1.00783" low_mass="5000" high_mass="100000" spacint_out="0" resolving_power="10000" peak_width="0.3" width="1" maxentx="0"/></deconvolution><mascot_export globalchargelimit_apply="1" globalchargelimit="1+, 2+ and 3+" prefer_fullscan_deconvolution_results="1" deconvolution_export_type="2" msmssignals="50" threshold="100" mssignals_deconv="2" mssignals_non_deconv="20" normalize_msms="0" single_charged="0"/><process_parameters baseline_flatness="0.8" baseline_addchild="1" baseline_disableoriginal="0" baseline_usesamecolor="1" smoothing_algorithm="1" smoothing_width="0.2" smoothing_cycles="1" smoothing_addchild="1" smoothing_disableoriginal="0" smoothing_usesamecolor="1"/><process_parameters baseline_flatness="0.8" baseline_addchild="1" baseline_disableoriginal="0" baseline_usesamecolor="1" smoothing_algorithm="1" smoothing_width="0.2" smoothing_cycles="1" smoothing_addchild="1" smoothing_disableoriginal="0" smoothing_usesamecolor="1"/><display_params mass_precision="4" time_precision="1" structure_size="30" chrom_peak_label="Index"/><calibration_params calibration_range="0.05" calibration_listname="Samples Recalibration Diabetes" calibration_listgroupname="ESI" calibration_fit_mode="2" calibration_intensitythreshold="1000"/><calibration_params calibration_range="0.05" calibration_listname="Lockmass 1222" calibration_listgroupname="ESI" calibration_intensitythreshold="1000" calibration_lockmassmode="0"/><library_search_params del_prev_res="1"><library_search_basic_params accept_score="50" allowmasses_above="0" allowmasses_below="0" desired_score="900" increasedepth="0" maxnr_spectra="10" match_all="0" sort_by="1" include_precursor_spectra="1" skip_low_frgamnet_spectra="1" min_effective_score="500" minmatch_score="250" min_score="400"/><library_search_basic_params add_int_range="5" extended="1" locnorm="0" root="0" hwfstp="50" hwscdp="7" intrangefac="1.9" locnormeqfac="1" locnormfac="2" locnormwin="25" masdisint="20" minsrcint="100" minspepresrc="15" threshfstp="40" maskadducts="0" maskprecursor="0"/><library_search_libraries_params add_unid="0" srcparallel="0" libraries="" librariey_unidentified=""/><library_search_match_params chrgdeconv="0" collenerg="0" fragampl="1" instrtp="2" ionmeth="1" isolwidth="0" msmsstg="2" ms_vs_msms="4" pkwidth="0" polarity="4" psd="0" precion="0" prodion="0" rgtgaspress="0" rgtion="0" refl="0" trgtgas="0" trgtgaspress="0" trapdrv="1"/><library_search_basic_params add_confirm_mode="0"/><library_search_basic_params accepted_deviation="1" apply_rt_match="0" match_columnname="1" max_deviation="5"/></library_search_params><masslist_layout layout_columntypes="1 2 6 5 3 11 4 " layout_columnwidth="30 60 45 54 45 30 48 "/><cmpdlist_layout layout_columntypes="14 20 1 23 12 26 31 6 52 " layout_columnwidth="23 55 49 60 50 37 272 61 0 "/><cmpdlist_layout layout_columntypes="24 1 2 3 5 18 18 40 7 9 8 " layout_columnwidth="-1 -1 -1 -1 -1 -1 -1 -1 -1 -1 -1 "/><cmpdlist_layout layout_columntypes="6 0 5 3 4 2 12 14 10 11 " layout_columnwidth="-1 -1 -1 -1 -1 -1 -1 -1 -1 -1 "/><cmpdlist_layout layout_columntypes="15 14 6 5 43 11 1 2 17 7 8 9 10 4 3 39 40 41 42 16 18 19 25 20 21 22 23 24 31 26 27 28 29 30 37 32 33 34 35 36 " layout_columnwidth="-1 -1 -1 -1 -1 -1 -1 -1 -1 -1 -1 -1 -1 -1 -1 -1 -1 -1 -1 -1 -1 -1 -1 -1 -1 -1 -1 -1 -1 -1 -1 -1 -1 -1 -1 -1 -1 -1 -1 -1 "/><exclusion_masses/><xml_export_parameters export_detailed_information="0" export_peptide_database_query_information="1"/><smf1D_params max_nr_formulae="500" z="1" rdb_min="0" rdb_max="80" tolerance_ppm="5" tolerance_abs="2" tolerance_ppm_MSn="5" tolerance_abs_MSn="2" use_rel_tolerance="1" use_rel_tolerance_MSn="0" lower_bound_formula="" upper_bound_formula="" electron_configuration="2" electron_configuration_MSn="0" sigma_limit="0.02" sigma_limit_MSn="0.05" HC_Ratio_min="0" HC_Ratio_max="3" filtering="1" patternsearch="0" validate_formulae="1" filter_by_elementratio="1" estimate_carbon_count="1" relative_threshold_base_peak="10" delete_previous_results="1" filter_criteriy="0" adducts_positive_mode="'M+H' " adducts_negative_mode="'M-H' " collect_adducts="0"/><smf3D_params tolerance_neutralloss="2" intensitythresholdabs2="100" intensity_threshold_abs_msms="100" auto_filter="0" nr_explained_peaks="5" highlight_unexplained_peaks="0"/><uv_parameters rt_offset="0"/><target_screening delta_rt="1.5" threshold_sigma="0.05" detection_tolerance="5" identification_tolerance="5" use_tolerance_ppm="0" compound_database="C:\BDALSystemData\BuildingBlocks\TargetScreeningDataBase.csv" use_sampleinfo_xml="0" rt_range_start="0" rt_range_end="0" additional_smoothing="0" create_chromatogram_time_slices="1" rt_window_halfwidth="45" enable_BPC="1" evaluate_qualifier_ions="1" qualifier_ion_intensity_threshold="0" group_id="':' " lc_method_id=":" ms_method_id=":" matrix_id=":" useDB="0" sortanalytes="4"/><automatic_calibration automatic_calibration="0/0" automatic_calibration_use_spectrum_type="0/0" automatic_calibration_retain_data="0/0" automatic_calibration_perform_lockmass="0/0"/><target_screening_scoring threshold1_qualityfactor="0.05" threshold1_massaccuracy="10" threshold1_retentiontime="20" threshold2_retentiontime="40" use_tolerance_ppm="0"/></DataAnalysis_processing_parameters><ms_spectrum info="+MS, 0.2-0.7min #12-41" msmsinfo="All MS" polarity="+" scanmode="fullscan" seq_nr_start="12" seq_nr_end="41" spec_index="0" spec_nrs="12/13/14/15/16/17/18/19/20/21/22/23/24/25/26/27/28/29/30/31/32/33/34/35/36/37/38/39/40/41" rt="0.447117" rt_unit="min"><ms_peaks><pk mz="80.94786134" i="2830.48" sn="584.644" a="15.9765" fwhm="0.00464743" res="17417.8" algo="Sum"/><pk mz="82.94484643" i="2424.12" sn="499.893" a="14.0765" fwhm="0.00518757" res="15989.2" algo="Sum"/><pk mz="84.04439361" i="1999.77" sn="410.05" a="13.0751" fwhm="0.00558296" res="15053.7" algo="Sum"/><pk mz="84.08070155" i="2056.51" sn="421.652" a="12.5965" fwhm="0.00530824" res="15839.6" algo="Sum"/><pk mz="84.95958001" i="1936.65" sn="394.93" a="11.3084" fwhm="0.00524756" res="16190.3" algo="Sum"/><pk mz="85.02842094" i="1297.48" sn="264.458" a="8.43633" fwhm="0.00566786" res="15001.9" algo="Sum"/><pk mz="86.09631056" i="6705.05" sn="1359.97" a="41.8861" fwhm="0.00547727" res="15718.8" algo="Sum"/><pk mz="90.05494004" i="2507.71" sn="501.301" a="15.2467" fwhm="0.00528284" res="17046.7" algo="Sum"/><pk mz="90.97655259" i="24920.6" sn="4960.65" a="141.504" fwhm="0.00524811" res="17335.1" algo="Sum"/><pk mz="91.05446811" i="1179.34" sn="234.709" a="7.70571" fwhm="0.00568065" res="16028.9" algo="Sum"/><pk mz="93.05717502" i="3752.83" sn="740.321" a="23.3182" fwhm="0.00546858" res="17016.7" algo="Sum"/><pk mz="94.06502879" i="8665.92" sn="1701.68" a="52.3125" fwhm="0.00538206" res="17477.5" algo="Sum"/><pk mz="96.07869088" i="1502.51" sn="293.243" a="9.88808" fwhm="0.00582271" res="16500.7" algo="Sum"/><pk mz="96.92172147" i="41743.4" sn="8102.25" a="259.815" fwhm="0.00550354" res="17610.8" algo="Sum"/><pk mz="98.09640628" i="933.908" sn="179.933" a="6.15042" fwhm="0.00558707" res="17557.7" algo="Sum"/><pk mz="98.91889048" i="19085.4" sn="3646.72" a="116.763" fwhm="0.00558484" res="17712" algo="Sum"/><pk mz="98.99543315" i="5179.6" sn="988.655" a="33.2034" fwhm="0.00566722" res="17468.1" algo="Sum"/><pk mz="99.97988588" i="1863.56" sn="353.466" a="11.8615" fwhm="0.00575624" res="17369" algo="Sum"/><pk mz="100.91675747" i="1192.87" sn="225.176" a="7.45754" fwhm="0.00570663" res="17684.1" algo="Sum"/><pk mz="101.97712531" i="926.498" sn="173.828" a="5.92591" fwhm="0.00573113" res="17793.5" algo="Sum"/><pk mz="102.05496515" i="4424" sn="829.964" a="29.1176" fwhm="0.00593428" res="17197.5" algo="Sum"/><pk mz="102.09133630" i="1581.48" sn="296.614" a="10.7482" fwhm="0.00580515" res="17586.3" algo="Sum"/><pk mz="103.03895940" i="4438.29" sn="826.97" a="27.0274" fwhm="0.00573598" res="17963.6" algo="Sum"/><pk mz="103.05434492" i="3514.36" sn="654.864" a="24.9773" fwhm="0.0062425" res="16508.5" algo="Sum"/><pk mz="104.05330236" i="1468.84" sn="270.92" a="11.158" fwhm="0.00659492" res="15777.8" algo="Sum"/><pk mz="104.10700803" i="8060.46" sn="1486.22" a="51.8534" fwhm="0.00594973" res="17497.8" algo="Sum"/><pk mz="104.99234392" i="9647.81" sn="1763.58" a="63.8163" fwhm="0.00595362" res="17635.1" algo="Sum"/><pk mz="106.08624771" i="2320.28" sn="420.624" a="14.4947" fwhm="0.00569405" res="18631.1" algo="Sum"/><pk mz="106.95051208" i="10266.1" sn="1845.81" a="69.6332" fwhm="0.00617425" res="17322" algo="Sum"/><pk mz="107.04916435" i="1982.45" sn="356.415" a="12.8989" fwhm="0.00597756" res="17908.5" algo="Sum"/><pk mz="108.08083335" i="5061.93" sn="903.214" a="35.7523" fwhm="0.00619935" res="17434.2" algo="Sum"/><pk mz="110.00866488" i="40212.9" sn="6997.6" a="272.468" fwhm="0.00598801" res="18371.5" algo="Sum"/><pk mz="110.07117799" i="4056.43" sn="705.465" a="26.6103" fwhm="0.00587758" res="18727.3" algo="Sum"/><pk mz="111.00979769" i="6134.71" sn="1054.78" a="48.6312" fwhm="0.00702153" res="15809.9" algo="Sum"/><pk mz="111.11659139" i="1115.05" sn="191.285" a="7.18784" fwhm="0.00578343" res="19212.9" algo="Sum"/><pk mz="112.00622178" i="6310.27" sn="1071.03" a="44.6307" fwhm="0.0063541" res="17627.4" algo="Sum"/><pk mz="112.89558626" i="74285.1" sn="12412.6" a="492.915" fwhm="0.00589743" res="19143.2" algo="Sum"/><pk mz="113.00855679" i="1045.04" sn="174.578" a="7.69122" fwhm="0.00638902" res="17687.9" algo="Sum"/><pk mz="114.06614980" i="38840" sn="6412.1" a="282.605" fwhm="0.00624683" res="18259.9" algo="Sum"/><pk mz="114.09124034" i="4492.25" sn="741.374" a="35.2668" fwhm="0.00681512" res="16740.9" algo="Sum"/><pk mz="114.89307313" i="34510.7" sn="5648.16" a="240.484" fwhm="0.00629632" res="18247.7" algo="Sum"/><pk mz="115.06944273" i="1903.6" sn="310.992" a="17.9211" fwhm="0.00708791" res="16234.6" algo="Sum"/><pk mz="116.05297318" i="1048.6" sn="169.972" a="8.23469" fwhm="0.00676958" res="17143.3" algo="Sum"/><pk mz="116.07070762" i="31693.1" sn="5137.24" a="215.383" fwhm="0.00624546" res="18584.8" algo="Sum"/><pk mz="116.89118201" i="3743.99" sn="604.436" a="28.2192" fwhm="0.00687486" res="17002.7" algo="Sum"/><pk mz="116.99256904" i="1710.58" sn="275.921" a="12.0633" fwhm="0.00623946" res="18750.4" algo="Sum"/><pk mz="117.07400792" i="1781.95" sn="287.398" a="14.3246" fwhm="0.00709643" res="16497.6" algo="Sum"/><pk mz="117.99080726" i="1072.96" sn="171.307" a="7.99382" fwhm="0.006637" res="17777.7" algo="Sum"/><pk mz="118.06504118" i="1206.29" sn="192.57" a="9.74296" fwhm="0.00665665" res="17736.4" algo="Sum"/><pk mz="118.08645093" i="39050.8" sn="6233.85" a="285.611" fwhm="0.00645468" res="18294.7" algo="Sum"/><pk mz="119.01768423" i="995.559" sn="157.706" a="8.34499" fwhm="0.00741208" res="16057.3" algo="Sum"/><pk mz="119.04962778" i="1056.91" sn="167.422" a="7.46219" fwhm="0.00639169" res="18625.7" algo="Sum"/><pk mz="119.08957340" i="2340.26" sn="370.648" a="19.8028" fwhm="0.00694603" res="17145" algo="Sum"/><pk mz="120.00352524" i="2151.46" sn="337.318" a="17.4236" fwhm="0.00716721" res="16743.4" algo="Sum"/><pk mz="120.08112251" i="51277.9" sn="8037.07" a="379.964" fwhm="0.00659089" res="18219.3" algo="Sum"/><pk mz="120.96664299" i="1871.23" sn="290.526" a="13.5134" fwhm="0.00661386" res="18289.9" algo="Sum"/><pk mz="121.02906126" i="950.77" sn="147.483" a="7.01506" fwhm="0.00638263" res="18962.3" algo="Sum"/><pk mz="121.08461660" i="4602.3" sn="712.524" a="35.9476" fwhm="0.00687649" res="17608.5" algo="Sum"/><pk mz="122.92500110" i="7701.5" sn="1165.04" a="58.5062" fwhm="0.00679034" res="18102.9" algo="Sum"/><pk mz="123.04466838" i="1607.86" sn="242.878" a="12.5707" fwhm="0.00705485" res="17441.1" algo="Sum"/><pk mz="124.08755017" i="922.045" sn="137.495" a="7.08865" fwhm="0.0067388" res="18413.9" algo="Sum"/><pk mz="124.92322856" i="1126.15" sn="165.643" a="8.8804" fwhm="0.00727949" res="17161" algo="Sum"/><pk mz="125.02153578" i="2305.15" sn="338.518" a="18.0758" fwhm="0.00691307" res="18084.8" algo="Sum"/><pk mz="128.02004456" i="37110.5" sn="5196.34" a="278.613" fwhm="0.00676367" res="18927.6" algo="Sum"/><pk mz="128.06928459" i="1843.26" sn="257.921" a="15.6408" fwhm="0.0071911" res="17809.4" algo="Sum"/><pk mz="128.99579555" i="1092.05" sn="150.417" a="11.2199" fwhm="0.0078258" res="16483.4" algo="Sum"/><pk mz="129.02083385" i="6154.21" sn="847.673" a="60.2285" fwhm="0.00862122" res="14965.5" algo="Sum"/><pk mz="129.06672647" i="5968.91" sn="822.151" a="48.0649" fwhm="0.00701662" res="18394.4" algo="Sum"/><pk mz="129.10318306" i="1483.63" sn="204.353" a="12.7379" fwhm="0.00727247" res="17752.3" algo="Sum"/><pk mz="130.01780936" i="5832.84" sn="792.561" a="49.3277" fwhm="0.00743795" res="17480.3" algo="Sum"/><pk mz="130.05068653" i="19143.6" sn="2601.24" a="152.965" fwhm="0.00714995" res="18189" algo="Sum"/><pk mz="130.08701806" i="12300.7" sn="1670.7" a="106.123" fwhm="0.00725688" res="17926" algo="Sum"/><pk mz="130.15991438" i="5951.8" sn="807.274" a="44.5713" fwhm="0.00688836" res="18895.6" algo="Sum"/><pk mz="131.01953648" i="1056.92" sn="140.195" a="10.2549" fwhm="0.0102026" res="12841.8" algo="Sum"/><pk mz="131.05170220" i="2391.48" sn="316.719" a="26.7284" fwhm="0.00990767" res="13227.3" algo="Sum"/><pk mz="131.09010706" i="905.045" sn="119.757" a="9.89235" fwhm="0.00931674" res="14070.4" algo="Sum"/><pk mz="132.06702976" i="4252.66" sn="545.274" a="30.419" fwhm="0.00742621" res="17783.9" algo="Sum"/><pk mz="132.07782780" i="10888.3" sn="1395.77" a="95.2942" fwhm="0.00800199" res="16505.6" algo="Sum"/><pk mz="132.10282646" i="11420.9" sn="1462.77" a="94.6257" fwhm="0.00734761" res="17979" algo="Sum"/><pk mz="132.98817996" i="3268.69" sn="408.771" a="27.5381" fwhm="0.00722347" res="18410.6" algo="Sum"/><pk mz="133.03335255" i="1650.89" sn="206.222" a="14.7206" fwhm="0.00796583" res="16700.5" algo="Sum"/><pk mz="133.09937330" i="1852.66" sn="230.927" a="22.6499" fwhm="0.015683" res="8486.84" algo="Sum"/><pk mz="134.02003162" i="3056.87" sn="373.594" a="27.4317" fwhm="0.0076693" res="17474.9" algo="Sum"/><pk mz="135.00389932" i="73684.1" sn="8843.75" a="573.921" fwhm="0.00693764" res="19459.6" algo="Sum"/><pk mz="136.00695840" i="2755.33" sn="326.95" a="24.1142" fwhm="0.00778558" res="17469.1" algo="Sum"/><pk mz="136.02263199" i="2478.79" sn="294.136" a="20.615" fwhm="0.00766457" res="17746.9" algo="Sum"/><pk mz="136.04916252" i="19018" sn="2256.62" a="158.264" fwhm="0.0073963" res="18394.2" algo="Sum"/><pk mz="136.07583862" i="9543.78" sn="1132.23" a="83.4144" fwhm="0.0079559" res="17103.8" algo="Sum"/><pk mz="137.06012234" i="2002.29" sn="233.137" a="22.0914" fwhm="0.0124881" res="10975.3" algo="Sum"/><pk mz="138.05390880" i="2278.78" sn="260.657" a="20.7495" fwhm="0.00746918" res="18483.1" algo="Sum"/><pk mz="138.90752165" i="3862.31" sn="435.505" a="32.2573" fwhm="0.00763587" res="18191.5" algo="Sum"/><pk mz="139.04055761" i="1087.73" sn="122.368" a="9.14917" fwhm="0.00743296" res="18705.9" algo="Sum"/><pk mz="140.06928584" i="21031.5" sn="2329.78" a="181.587" fwhm="0.00772875" res="18123.2" algo="Sum"/><pk mz="140.90459835" i="2492.36" sn="271.906" a="21.1616" fwhm="0.00772479" res="18240.6" algo="Sum"/><pk mz="141.07178611" i="1405.71" sn="153.32" a="16.3313" fwhm="0.010314" res="13677.7" algo="Sum"/><pk mz="142.08756003" i="943.901" sn="101.532" a="8.36337" fwhm="0.00756134" res="18791.3" algo="Sum"/><pk mz="142.94919582" i="2997.31" sn="316.543" a="28.8389" fwhm="0.00763746" res="18716.9" algo="Sum"/><pk mz="143.01794677" i="1157.25" sn="121.967" a="15.8419" fwhm="0.0119389" res="11979.2" algo="Sum"/><pk mz="143.05491571" i="1002.36" sn="105.547" a="9.28739" fwhm="0.00785815" res="18204.6" algo="Sum"/><pk mz="143.08283695" i="2844.04" sn="299.23" a="29.4172" fwhm="0.00836168" res="17111.7" algo="Sum"/><pk mz="144.06480428" i="995.409" sn="102.183" a="9.28149" fwhm="0.00835302" res="17247" algo="Sum"/><pk mz="144.08237393" i="1355.04" sn="139.058" a="12.4643" fwhm="0.00865268" res="16651.8" algo="Sum"/><pk mz="144.10309781" i="26199.7" sn="2687.99" a="233.884" fwhm="0.00800173" res="18009" algo="Sum"/><pk mz="145.05011207" i="3301.51" sn="331.58" a="32.5418" fwhm="0.00835718" res="17356.3" algo="Sum"/><pk mz="145.10613178" i="2154.92" sn="215.944" a="24.1174" fwhm="0.0101803" res="14253.6" algo="Sum"/><pk mz="146.03088370" i="8173.7" sn="804.901" a="72.6658" fwhm="0.00790576" res="18471.4" algo="Sum"/><pk mz="146.06117842" i="3804.48" sn="374.636" a="35.0482" fwhm="0.00781026" res="18701.2" algo="Sum"/><pk mz="146.11888926" i="2675.58" sn="263.391" a="25.1707" fwhm="0.00787589" res="18552.7" algo="Sum"/><pk mz="147.02856646" i="2042.26" sn="197.523" a="29.0585" fwhm="0.0130085" res="11302.5" algo="Sum"/><pk mz="147.04501509" i="1020.55" sn="98.705" a="9.24464" fwhm="0.00937122" res="15691.1" algo="Sum"/><pk mz="147.07767431" i="5037.25" sn="487.191" a="47.9966" fwhm="0.00853914" res="17223.9" algo="Sum"/><pk mz="147.11426408" i="5109.63" sn="494.196" a="48.6736" fwhm="0.0086308" res="17045.3" algo="Sum"/><pk mz="148.00498638" i="1177.71" sn="112.388" a="10.7853" fwhm="0.00809069" res="18293.3" algo="Sum"/><pk mz="148.02847742" i="1766.67" sn="168.592" a="19.3177" fwhm="0.00914651" res="16184.1" algo="Sum"/><pk mz="148.06180146" i="1592.79" sn="151.999" a="15.5247" fwhm="0.00883558" res="16757.5" algo="Sum"/><pk mz="148.93655585" i="2659.56" sn="249.318" a="22.9617" fwhm="0.0077632" res="19184.9" algo="Sum"/><pk mz="148.96254772" i="1359.06" sn="127.404" a="12.6009" fwhm="0.00842301" res="17685.2" algo="Sum"/><pk mz="149.02375163" i="9984.46" sn="934.821" a="108.521" fwhm="0.00983114" res="15158.3" algo="Sum"/><pk mz="149.06099473" i="2456.54" sn="229.819" a="22.5491" fwhm="0.0081101" res="18379.7" algo="Sum"/><pk mz="149.99402653" i="1321.47" sn="121.403" a="11.9767" fwhm="0.00858129" res="17479.2" algo="Sum"/><pk mz="150.01528964" i="2237.38" sn="205.513" a="23.5283" fwhm="0.00920993" res="16288.4" algo="Sum"/><pk mz="150.02648440" i="935.404" sn="85.8908" a="7.17386" fwhm="0.00647797" res="23159.5" algo="Sum"/><pk mz="150.05993994" i="1428.21" sn="131.104" a="14.5117" fwhm="0.00910289" res="16484.9" algo="Sum"/><pk mz="150.97798583" i="27322.7" sn="2489.68" a="243.089" fwhm="0.0079561" res="18976.4" algo="Sum"/><pk mz="151.04890094" i="2505.06" sn="228.258" a="24.0402" fwhm="0.00855512" res="17656" algo="Sum"/><pk mz="151.98268783" i="1385.49" sn="125.567" a="14.9505" fwhm="0.00948073" res="16030.7" algo="Sum"/><pk mz="152.02347557" i="23552.2" sn="2134.59" a="233.399" fwhm="0.00860037" res="17676.4" algo="Sum"/><pk mz="152.97642819" i="1961.3" sn="176.564" a="20.1012" fwhm="0.00901446" res="16970.1" algo="Sum"/><pk mz="153.02689155" i="1486.37" sn="133.812" a="22.1962" fwhm="0.0116651" res="13118.3" algo="Sum"/><pk mz="154.02390622" i="2257.87" sn="202.342" a="31.5889" fwhm="0.0127048" res="12123.3" algo="Sum"/><pk mz="154.05990867" i="1109.85" sn="99.4598" a="13.073" fwhm="0.00809685" res="19027.1" algo="Sum"/><pk mz="154.08527617" i="1358.21" sn="121.714" a="13.8898" fwhm="0.00887668" res="17358.4" algo="Sum"/><pk mz="154.88183105" i="1669.17" sn="148.327" a="15.0234" fwhm="0.00847002" res="18285.9" algo="Sum"/><pk mz="155.08077243" i="1177.2" sn="104.533" a="12.678" fwhm="0.00930066" res="16674.2" algo="Sum"/><pk mz="156.04334763" i="8048.36" sn="699.377" a="75.6782" fwhm="0.00819263" res="19046.8" algo="Sum"/><pk mz="156.07803668" i="4178.34" sn="362.694" a="40.5216" fwhm="0.00853134" res="18294.7" algo="Sum"/><pk mz="156.87891494" i="1131.17" sn="96.6041" a="10.9956" fwhm="0.00904862" res="17337.3" algo="Sum"/><pk mz="157.08428192" i="3969.39" sn="337.79" a="48.4389" fwhm="0.00999508" res="15716.2" algo="Sum"/><pk mz="158.03970436" i="1776.43" sn="147.931" a="19.3328" fwhm="0.00932099" res="16955.2" algo="Sum"/><pk mz="158.09355687" i="1003.22" sn="83.5423" a="14.0659" fwhm="0.0113598" res="13916.9" algo="Sum"/><pk mz="158.96531763" i="23576.7" sn="1930.17" a="215.425" fwhm="0.00830132" res="19149.4" algo="Sum"/><pk mz="159.01266677" i="1739.46" sn="142.251" a="28.6618" fwhm="0.015429" res="10306.1" algo="Sum"/><pk mz="159.02891918" i="909.668" sn="74.3812" a="6.08035" fwhm="0.00746067" res="21315.6" algo="Sum"/><pk mz="159.04315622" i="4056.74" sn="331.698" a="47.7503" fwhm="0.00978859" res="16247.8" algo="Sum"/><pk mz="159.07768261" i="1913.6" sn="156.467" a="20.0976" fwhm="0.00866464" res="18359.4" algo="Sum"/><pk mz="159.09290709" i="880.925" sn="72.0295" a="10.0433" fwhm="0.0109519" res="14526.5" algo="Sum"/><pk mz="160.03617213" i="1832.3" sn="147.971" a="19.7905" fwhm="0.010075" res="15884.5" algo="Sum"/><pk mz="160.06167701" i="46276.4" sn="3737.14" a="444.385" fwhm="0.0084797" res="18875.9" algo="Sum"/><pk mz="160.13447508" i="4269.57" sn="344.754" a="41.8701" fwhm="0.00881183" res="18172.7" algo="Sum"/><pk mz="161.02131315" i="1240.62" sn="98.6464" a="18.2164" fwhm="0.012506" res="12875.5" algo="Sum"/><pk mz="161.06492944" i="3346.78" sn="266.096" a="35.2508" fwhm="0.00892484" res="18046.8" algo="Sum"/><pk mz="161.13040640" i="3430.19" sn="272.616" a="36.4675" fwhm="0.00930348" res="17319.4" algo="Sum"/><pk mz="162.05182974" i="3282.7" sn="255.752" a="44.6701" fwhm="0.0100597" res="16109.1" algo="Sum"/><pk mz="162.11382957" i="124519" sn="9684.75" a="1162.08" fwhm="0.00819164" res="19790.2" algo="Sum"/><pk mz="163.11738505" i="9785.45" sn="746.411" a="112.706" fwhm="0.0100142" res="16288.6" algo="Sum"/><pk mz="164.03072326" i="2570.32" sn="193.97" a="26.842" fwhm="0.00933119" res="17578.8" algo="Sum"/><pk mz="164.06964738" i="1781.07" sn="134.413" a="18.6298" fwhm="0.00912693" res="17976.4" algo="Sum"/><pk mz="164.11891367" i="1109.24" sn="83.7095" a="12.8024" fwhm="0.0109701" res="14960.6" algo="Sum"/><pk mz="164.91064905" i="918.225" sn="69.005" a="7.94865" fwhm="0.00907011" res="18181.8" algo="Sum"/><pk mz="164.93130172" i="10882" sn="817.823" a="108.545" fwhm="0.00882561" res="18687.8" algo="Sum"/><pk mz="164.99401174" i="922.827" sn="69.3456" a="9.17217" fwhm="0.0120978" res="13638.4" algo="Sum"/><pk mz="165.01463151" i="10787.1" sn="810.591" a="111.717" fwhm="0.00933146" res="17683.7" algo="Sum"/><pk mz="165.05598318" i="5109.93" sn="383.966" a="56.3107" fwhm="0.00930963" res="17729.6" algo="Sum"/><pk mz="165.98989082" i="1611.47" sn="120.546" a="17.8912" fwhm="0.009608" res="17276.2" algo="Sum"/><pk mz="166.02740966" i="16660.3" sn="1246.26" a="149.655" fwhm="0.00802568" res="20687" algo="Sum"/><pk mz="166.08673241" i="28102.7" sn="2102.2" a="277.494" fwhm="0.00893984" res="18578.3" algo="Sum"/><pk mz="166.52896187" i="2062.02" sn="153.931" a="17.8005" fwhm="0.00804951" res="20688.1" algo="Sum"/><pk mz="166.95198585" i="6449.64" sn="479.871" a="60.9824" fwhm="0.00866576" res="19265.7" algo="Sum"/><pk mz="167.03163338" i="931.32" sn="69.2927" a="14.7865" fwhm="0.0156649" res="10662.8" algo="Sum"/><pk mz="167.09010020" i="2775.86" sn="206.529" a="31.4096" fwhm="0.0100322" res="16655.4" algo="Sum"/><pk mz="168.95028652" i="939.173" sn="68.5512" a="9.84014" fwhm="0.00905281" res="18662.8" algo="Sum"/><pk mz="169.03721483" i="1429.89" sn="104.111" a="15.2049" fwhm="0.00974274" res="17350.1" algo="Sum"/><pk mz="169.05958920" i="6650.66" sn="484.056" a="68.8979" fwhm="0.00906415" res="18651.5" algo="Sum"/><pk mz="169.09585698" i="2326.24" sn="169.22" a="27.6306" fwhm="0.00895666" res="18879.3" algo="Sum"/><pk mz="169.98699944" i="3981.62" sn="283.954" a="39.8599" fwhm="0.00926008" res="18357" algo="Sum"/><pk mz="170.03480158" i="1980.13" sn="140.882" a="31.6147" fwhm="0.0149357" res="11384.5" algo="Sum"/><pk mz="170.06014517" i="1880.7" sn="133.775" a="20.6024" fwhm="0.0100007" res="17004.8" algo="Sum"/><pk mz="170.09423013" i="2763.83" sn="196.459" a="35.2977" fwhm="0.0104575" res="16265.3" algo="Sum"/><pk mz="170.85557747" i="1070.66" sn="75.2368" a="10.897" fwhm="0.00938736" res="18200.6" algo="Sum"/><pk mz="171.05461926" i="1064.26" sn="74.5628" a="15.6566" fwhm="0.0150556" res="11361.5" algo="Sum"/><pk mz="171.10024354" i="2118.21" sn="148.332" a="21.7405" fwhm="0.00953794" res="17938.9" algo="Sum"/><pk mz="172.04140018" i="917.605" sn="63.3375" a="12.6278" fwhm="0.0116712" res="14740.7" algo="Sum"/><pk mz="172.98085642" i="2585.82" sn="176.315" a="26.6798" fwhm="0.00901065" res="19197.4" algo="Sum"/><pk mz="173.04326522" i="901.096" sn="61.4394" a="11.7552" fwhm="0.0138775" res="12469.3" algo="Sum"/><pk mz="173.07977745" i="4134.46" sn="281.9" a="46.0435" fwhm="0.0094757" res="18265.6" algo="Sum"/><pk mz="174.93914971" i="5959.94" sn="397.912" a="58.1871" fwhm="0.00879856" res="19882.7" algo="Sum"/><pk mz="175.00254765" i="1386.69" sn="92.5777" a="21.4763" fwhm="0.0117977" res="14833.6" algo="Sum"/><pk mz="175.03271862" i="42601.2" sn="2844.11" a="386.024" fwhm="0.00825552" res="21201.9" algo="Sum"/><pk mz="175.05850782" i="1312.06" sn="87.5705" a="14.8026" fwhm="0.0103124" res="16975.6" algo="Sum"/><pk mz="175.12007112" i="17917.8" sn="1192.85" a="185.367" fwhm="0.00932458" res="18780.5" algo="Sum"/><pk mz="175.14574912" i="1364.17" sn="90.6887" a="14.5968" fwhm="0.00945717" res="18519.9" algo="Sum"/><pk mz="175.53402837" i="4756.9" sn="311.674" a="43.3879" fwhm="0.00842562" res="20833.4" algo="Sum"/><pk mz="176.03448979" i="1540.87" sn="99.9645" a="22.2403" fwhm="0.0131378" res="13399.1" algo="Sum"/><pk mz="176.06710267" i="5378.29" sn="348.396" a="62.6897" fwhm="0.00996174" res="17674.3" algo="Sum"/><pk mz="176.12361798" i="1455.06" sn="94.0984" a="20.0492" fwhm="0.0114117" res="15433.7" algo="Sum"/><pk mz="177.02633849" i="3389.79" sn="214.114" a="41.7618" fwhm="0.0105519" res="16776.8" algo="Sum"/><pk mz="177.06221027" i="2426.45" sn="153.171" a="32.1447" fwhm="0.0107012" res="16546" algo="Sum"/><pk mz="177.10342788" i="1467.22" sn="92.4967" a="16.5052" fwhm="0.00982376" res="18028.1" algo="Sum"/><pk mz="178.02578006" i="1346.45" sn="83.5762" a="15.1926" fwhm="0.00969062" res="18370.9" algo="Sum"/><pk mz="178.06032685" i="1598.31" sn="99.2096" a="19.3268" fwhm="0.010704" res="16635" algo="Sum"/><pk mz="180.00466664" i="1506.45" sn="90.8826" a="16.9908" fwhm="0.00969666" res="18563.6" algo="Sum"/><pk mz="180.90493908" i="4795.9" sn="283.698" a="47.4643" fwhm="0.00899656" res="20108.2" algo="Sum"/><pk mz="180.98846239" i="1900.83" sn="112.42" a="21.9429" fwhm="0.0101391" res="17850.5" algo="Sum"/><pk mz="181.08615847" i="1742.67" sn="103.048" a="22.3576" fwhm="0.0103141" res="17557.1" algo="Sum"/><pk mz="182.05878038" i="2285.44" sn="132.79" a="25.6448" fwhm="0.0100731" res="18073.8" algo="Sum"/><pk mz="182.08218147" i="3062.95" sn="177.736" a="35.195" fwhm="0.0100845" res="18055.6" algo="Sum"/><pk mz="184.07456666" i="902.266" sn="49.3379" a="10.9283" fwhm="0.0111948" res="16442.8" algo="Sum"/><pk mz="184.09536710" i="4640.59" sn="253.597" a="54.8217" fwhm="0.0104883" res="17552.4" algo="Sum"/><pk mz="185.03336450" i="6554.33" sn="350.709" a="76.8841" fwhm="0.0101374" res="18252.5" algo="Sum"/><pk mz="185.06988696" i="1319.4" sn="70.5607" a="19.1677" fwhm="0.0113473" res="16309.6" algo="Sum"/><pk mz="185.11584055" i="36233.1" sn="1937.33" a="389.627" fwhm="0.00974029" res="19005.2" algo="Sum"/><pk mz="185.96083750" i="1665.56" sn="88.1364" a="17.8068" fwhm="0.00951771" res="19538.4" algo="Sum"/><pk mz="186.11895768" i="3456.88" sn="182.922" a="41.9918" fwhm="0.0104" res="17896.1" algo="Sum"/><pk mz="187.05879528" i="6786.76" sn="353.269" a="85.3604" fwhm="0.0100678" res="18579.9" algo="Sum"/><pk mz="188.07130640" i="23116.3" sn="1187.57" a="256.871" fwhm="0.00991395" res="18970.4" algo="Sum"/><pk mz="189.02217667" i="2084.58" sn="105.225" a="34.6686" fwhm="0.0152345" res="12407.5" algo="Sum"/><pk mz="189.07476390" i="4548.51" sn="229.372" a="52.0993" fwhm="0.0134824" res="14023.8" algo="Sum"/><pk mz="189.08708227" i="4218.8" sn="212.659" a="43.4609" fwhm="0.0101293" res="18667.3" algo="Sum"/><pk mz="189.13420779" i="869.148" sn="43.6998" a="14.9557" fwhm="0.0174306" res="10850.7" algo="Sum"/><pk mz="190.91289356" i="1401.13" sn="66.9438" a="14.8583" fwhm="0.00939338" res="20324.2" algo="Sum"/><pk mz="191.01056267" i="991.063" sn="47.1528" a="15.5029" fwhm="0.019932" res="9583.12" algo="Sum"/><pk mz="191.04107882" i="19280.9" sn="916.361" a="225.91" fwhm="0.0102665" res="18608.1" algo="Sum"/><pk mz="191.07717769" i="5521.41" sn="262.048" a="71.6065" fwhm="0.01093" res="17481.9" algo="Sum"/><pk mz="192.02592604" i="1843.96" sn="85.7872" a="18.7107" fwhm="0.0103291" res="18590.8" algo="Sum"/><pk mz="192.04150806" i="2489.7" sn="115.829" a="35.1958" fwhm="0.0132576" res="14485.4" algo="Sum"/><pk mz="192.06767187" i="1083.8" sn="50.4218" a="13.1564" fwhm="0.0143358" res="13397.8" algo="Sum"/><pk mz="192.96247778" i="3069.18" sn="140.183" a="34.6553" fwhm="0.0102284" res="18865.4" algo="Sum"/><pk mz="193.00061137" i="935.226" sn="42.7161" a="12.7473" fwhm="0.0115648" res="16688.6" algo="Sum"/><pk mz="194.95963961" i="1017.81" sn="45.2531" a="12.7495" fwhm="0.0107181" res="18189.8" algo="Sum"/><pk mz="196.86611439" i="5783.26" sn="247.742" a="73.8071" fwhm="0.0104482" res="18842.1" algo="Sum"/><pk mz="197.07945083" i="1159.26" sn="49.2671" a="13.586" fwhm="0.0113749" res="17325.8" algo="Sum"/><pk mz="197.10157687" i="1810.32" sn="76.8669" a="24.2252" fwhm="0.0116709" res="16888.4" algo="Sum"/><pk mz="198.08581233" i="1239.25" sn="51.4226" a="17.2785" fwhm="0.0119674" res="16552.2" algo="Sum"/><pk mz="198.86291789" i="5986.94" sn="245.249" a="64.2927" fwhm="0.00951776" res="20893.9" algo="Sum"/><pk mz="199.13110707" i="1113.55" sn="45.2192" a="13.1349" fwhm="0.0106815" res="18642.6" algo="Sum"/><pk mz="200.04156127" i="2234.89" sn="89.6461" a="28.0935" fwhm="0.0106469" res="18788.8" algo="Sum"/><pk mz="200.06941647" i="2692.83" sn="108.015" a="32.8244" fwhm="0.0106547" res="18777.5" algo="Sum"/><pk mz="200.85995017" i="1765.88" sn="69.6175" a="21.7375" fwhm="0.0109757" res="18300.5" algo="Sum"/><pk mz="201.08822618" i="3388.83" sn="133.432" a="46.8439" fwhm="0.0107805" res="18652.9" algo="Sum"/><pk mz="202.03399621" i="1020.46" sn="39.6162" a="13.2728" fwhm="0.0115706" res="17461" algo="Sum"/><pk mz="202.99101080" i="2458.91" sn="93.6534" a="31.8138" fwhm="0.0105978" res="19154.2" algo="Sum"/><pk mz="203.03288446" i="6137.01" sn="233.721" a="53.2668" fwhm="0.00866909" res="23420.3" algo="Sum"/><pk mz="203.05363862" i="417840" sn="15912.9" a="3866.28" fwhm="0.0079609" res="25506.4" algo="Sum"/><pk mz="203.10183706" i="1284.74" sn="48.928" a="20.9335" fwhm="0.0169899" res="11954.3" algo="Sum"/><pk mz="203.14973570" i="1741.18" sn="66.2177" a="33.7097" fwhm="0.0147387" res="13783.4" algo="Sum"/><pk mz="204.05672972" i="26868.9" sn="1001.81" a="337.755" fwhm="0.0105863" res="19275.5" algo="Sum"/><pk mz="204.12363858" i="22621.1" sn="841.802" a="269.019" fwhm="0.0107247" res="19033" algo="Sum"/><pk mz="205.05800996" i="5837.35" sn="212.17" a="94.2307" fwhm="0.0131009" res="15652.2" algo="Sum"/><pk mz="205.09667308" i="5302.41" sn="192.471" a="84.8112" fwhm="0.0129948" res="15782.9" algo="Sum"/><pk mz="205.12687138" i="2693.84" sn="97.6946" a="35.7105" fwhm="0.0115445" res="17768.4" algo="Sum"/><pk mz="206.89435217" i="13441.1" sn="469.85" a="156.726" fwhm="0.0105794" res="19556.3" algo="Sum"/><pk mz="207.01493531" i="7571.81" sn="264.516" a="91.5126" fwhm="0.0111882" res="18502.9" algo="Sum"/><pk mz="207.05135096" i="1550.25" sn="54.1571" a="22.8162" fwhm="0.0129435" res="15996.5" algo="Sum"/><pk mz="207.11083441" i="7153.48" sn="249.902" a="86.9688" fwhm="0.0106914" res="19371.7" algo="Sum"/><pk mz="208.89142438" i="8595.79" sn="293.15" a="99.7827" fwhm="0.0103792" res="20125.9" algo="Sum"/><pk mz="208.93619974" i="1546.56" sn="52.7363" a="19.9239" fwhm="0.0113291" res="18442.5" algo="Sum"/><pk mz="209.11533081" i="941.982" sn="32.1165" a="13.0899" fwhm="0.0112941" res="18515.5" algo="Sum"/><pk mz="210.05075604" i="4822.01" sn="162.565" a="57.1892" fwhm="0.0108922" res="19284.4" algo="Sum"/><pk mz="210.88886900" i="1358.56" sn="45.2012" a="17.4965" fwhm="0.0108541" res="19429.5" algo="Sum"/><pk mz="212.83965616" i="2929.42" sn="93.429" a="37.6313" fwhm="0.0112361" res="18942.6" algo="Sum"/><pk mz="213.00008683" i="5253.76" sn="166.413" a="65.4335" fwhm="0.0111656" res="19076.4" algo="Sum"/><pk mz="213.07522866" i="985.378" sn="31.1324" a="15.1265" fwhm="0.0120252" res="17719.1" algo="Sum"/><pk mz="213.11006568" i="1001.72" sn="31.6267" a="15.2234" fwhm="0.0126487" res="16848.3" algo="Sum"/><pk mz="213.14656155" i="2279.7" sn="71.9016" a="29.5279" fwhm="0.01079" res="19754.1" algo="Sum"/><pk mz="214.00657652" i="1895.23" sn="58.647" a="27.5968" fwhm="0.0126514" res="16915.7" algo="Sum"/><pk mz="214.05817814" i="1032.69" sn="31.9536" a="15.2952" fwhm="0.0127487" res="16790.6" algo="Sum"/><pk mz="214.83658267" i="3166.25" sn="96.3978" a="38.6349" fwhm="0.0111352" res="19293.5" algo="Sum"/><pk mz="215.01669771" i="3597.84" sn="109.328" a="48.3903" fwhm="0.0116364" res="18477.9" algo="Sum"/><pk mz="216.01580129" i="1115.75" sn="33.6971" a="17.0998" fwhm="0.0132708" res="16277.5" algo="Sum"/><pk mz="216.83376545" i="1128.72" sn="33.5887" a="14.4121" fwhm="0.0115727" res="18736.6" algo="Sum"/><pk mz="216.92309540" i="41722.6" sn="1240.95" a="489.555" fwhm="0.0107911" res="20102.1" algo="Sum"/><pk mz="217.08268429" i="1762.98" sn="52.4254" a="28.87" fwhm="0.0120032" res="18085.3" algo="Sum"/><pk mz="217.10588836" i="2969.79" sn="88.3169" a="48.0621" fwhm="0.0123909" res="17521.5" algo="Sum"/><pk mz="217.15616230" i="908.325" sn="26.9896" a="13.4342" fwhm="0.0127932" res="16974.3" algo="Sum"/><pk mz="217.92653452" i="1099.93" sn="32.3317" a="13.7715" fwhm="0.0109402" res="19919.8" algo="Sum"/><pk mz="218.13920245" i="2229.04" sn="65.4508" a="27.1395" fwhm="0.0108583" res="20089.7" algo="Sum"/><pk mz="218.92024546" i="13451.5" sn="389.449" a="166.959" fwhm="0.0113267" res="19327.9" algo="Sum"/><pk mz="218.96680221" i="1172.18" sn="33.8791" a="21.8574" fwhm="0.0147531" res="14842.1" algo="Sum"/><pk mz="219.02733031" i="519260" sn="14970.6" a="4673.04" fwhm="0.00813581" res="26921.4" algo="Sum"/><pk mz="219.08312892" i="3250.1" sn="93.5076" a="58.0014" fwhm="0.0142499" res="15374.3" algo="Sum"/><pk mz="220.03042624" i="30913.6" sn="871.387" a="391.893" fwhm="0.0113998" res="19301.2" algo="Sum"/><pk mz="220.06678546" i="1373.39" sn="38.6725" a="20.3788" fwhm="0.0138252" res="15917.8" algo="Sum"/><pk mz="221.02576035" i="34804.1" sn="962.945" a="478.885" fwhm="0.0121749" res="18154.3" algo="Sum"/><pk mz="221.06362622" i="5310.3" sn="146.814" a="71.5097" fwhm="0.0118831" res="18603.2" algo="Sum"/><pk mz="222.02898392" i="2487.01" sn="68.0051" a="37.6184" fwhm="0.0127253" res="17447.8" algo="Sum"/><pk mz="222.86806064" i="10775.2" sn="291.697" a="132.834" fwhm="0.0111676" res="19956.6" algo="Sum"/><pk mz="222.88824086" i="1654.24" sn="44.7761" a="16.6442" fwhm="0.00977007" res="22813.4" algo="Sum"/><pk mz="222.97209381" i="1164.62" sn="31.5154" a="16.9206" fwhm="0.0127963" res="17424.7" algo="Sum"/><pk mz="223.09460590" i="1165.83" sn="31.5484" a="25.9922" fwhm="0.0203244" res="10976.7" algo="Sum"/><pk mz="224.86522046" i="7929.85" sn="210.181" a="94.5609" fwhm="0.0109205" res="20591.2" algo="Sum"/><pk mz="225.03472788" i="21181.3" sn="561.266" a="280.074" fwhm="0.0115916" res="19413.6" algo="Sum"/><pk mz="225.08500187" i="1575.46" sn="41.7435" a="23.0333" fwhm="0.0127389" res="17669" algo="Sum"/><pk mz="225.10977793" i="880.462" sn="23.3248" a="13.7658" fwhm="0.0137286" res="16397.2" algo="Sum"/><pk mz="226.02553638" i="1603.07" sn="41.8302" a="16.506" fwhm="0.00984288" res="22963.3" algo="Sum"/><pk mz="226.04358009" i="3525.25" sn="91.9874" a="58.8032" fwhm="0.0151646" res="14906" algo="Sum"/><pk mz="226.86245680" i="1675.42" sn="43.0452" a="21.5575" fwhm="0.0115053" res="19718.1" algo="Sum"/><pk mz="226.95170240" i="40155.8" sn="1028.89" a="477.959" fwhm="0.0107809" res="21051.3" algo="Sum"/><pk mz="227.07956711" i="2719.75" sn="69.3606" a="44.7992" fwhm="0.012905" res="17596.2" algo="Sum"/><pk mz="227.12555656" i="2485.53" sn="63.2924" a="37.1684" fwhm="0.0121783" res="18650.1" algo="Sum"/><pk mz="227.95508283" i="1430.08" sn="35.7601" a="21.7559" fwhm="0.0121329" res="18788.3" algo="Sum"/><pk mz="228.26892944" i="1316.1" sn="32.7811" a="16.825" fwhm="0.0113517" res="20108.8" algo="Sum"/><pk mz="228.97352312" i="1103.35" sn="27.1238" a="15.4106" fwhm="0.0112135" res="20419.4" algo="Sum"/><pk mz="229.11871089" i="1124.39" sn="27.5742" a="17.7823" fwhm="0.0129022" res="17758.1" algo="Sum"/><pk mz="229.15468372" i="7629.59" sn="187.106" a="110.548" fwhm="0.0121294" res="18892.5" algo="Sum"/><pk mz="230.15796960" i="978.858" sn="23.7735" a="16.2751" fwhm="0.0131484" res="17504.6" algo="Sum"/><pk mz="230.81056992" i="856.777" sn="20.7027" a="11.3358" fwhm="0.0119757" res="19273.2" algo="Sum"/><pk mz="232.15476969" i="1581.81" sn="37.8351" a="23.2852" fwhm="0.0127019" res="18277.1" algo="Sum"/><pk mz="232.89669574" i="35871.6" sn="849.333" a="445.977" fwhm="0.0111715" res="20847.3" algo="Sum"/><pk mz="233.00049606" i="4375.76" sn="103.594" a="59.5605" fwhm="0.01382" res="16859.7" algo="Sum"/><pk mz="233.11348367" i="2137.18" sn="50.5979" a="28.2634" fwhm="0.0112502" res="20720.9" algo="Sum"/><pk mz="233.15126215" i="1075.94" sn="25.473" a="17.506" fwhm="0.0144237" res="16164.4" algo="Sum"/><pk mz="233.90026464" i="880.558" sn="20.62" a="12.2277" fwhm="0.0117082" res="19977.5" algo="Sum"/><pk mz="234.89395346" i="13384.2" sn="308.351" a="181.108" fwhm="0.0123322" res="19047.2" algo="Sum"/><pk mz="234.98156415" i="3743.99" sn="86.1484" a="51.1794" fwhm="0.0120828" res="19447.6" algo="Sum"/><pk mz="235.09240837" i="3395.28" sn="77.9062" a="56.9072" fwhm="0.0120809" res="19459.8" algo="Sum"/><pk mz="236.89281984" i="898.146" sn="20.132" a="14.9491" fwhm="0.0138947" res="17049.1" algo="Sum"/><pk mz="236.99840564" i="2211.81" sn="49.5011" a="33.9844" fwhm="0.0125487" res="18886.3" algo="Sum"/><pk mz="237.11045271" i="877.905" sn="19.6458" a="15.4522" fwhm="0.0138329" res="17141.1" algo="Sum"/><pk mz="237.14770270" i="1281.88" sn="28.6861" a="19.7119" fwhm="0.0133594" res="17751.4" algo="Sum"/><pk mz="238.84178781" i="4229.28" sn="93.7359" a="55.5082" fwhm="0.011839" res="20174.1" algo="Sum"/><pk mz="238.86152529" i="1041.89" sn="23.0919" a="13.786" fwhm="0.0117289" res="20365.2" algo="Sum"/><pk mz="239.06397756" i="2830.29" sn="62.6752" a="33.5228" fwhm="0.0115568" res="20686.1" algo="Sum"/><pk mz="239.08904331" i="8794.25" sn="194.744" a="120.328" fwhm="0.0121578" res="19665.5" algo="Sum"/><pk mz="239.14045108" i="1235.23" sn="27.3534" a="19.3206" fwhm="0.0180615" res="13240.3" algo="Sum"/><pk mz="239.16183808" i="2190.19" sn="48.5006" a="29.5137" fwhm="0.0112553" res="21248.7" algo="Sum"/><pk mz="240.09268782" i="1112.39" sn="24.4871" a="16.2613" fwhm="0.0120661" res="19898" algo="Sum"/><pk mz="240.83907038" i="3333.13" sn="73.0297" a="44.0911" fwhm="0.0120572" res="19974.7" algo="Sum"/><pk mz="240.96701855" i="4542.65" sn="99.4745" a="59.9672" fwhm="0.0117095" res="20578.8" algo="Sum"/><pk mz="241.00854612" i="3635.33" sn="79.6061" a="47.3777" fwhm="0.0123156" res="19569.4" algo="Sum"/><pk mz="241.02986878" i="3060.6" sn="67.0207" a="44.4012" fwhm="0.0134854" res="17873.4" algo="Sum"/><pk mz="241.15538550" i="2304.17" sn="50.4565" a="40.7024" fwhm="0.0132973" res="18135.6" algo="Sum"/><pk mz="242.01832253" i="1043.14" sn="22.5358" a="23.5385" fwhm="0.0174989" res="13830.5" algo="Sum"/><pk mz="242.83636467" i="942.641" sn="20.0618" a="12.2086" fwhm="0.0114509" res="21206.8" algo="Sum"/><pk mz="242.92529919" i="19717.1" sn="418.936" a="263.431" fwhm="0.0119923" res="20256.8" algo="Sum"/><pk mz="243.00951195" i="1147.16" sn="24.3108" a="18.1377" fwhm="0.0148724" res="16339.6" algo="Sum"/><pk mz="243.05355938" i="1629.83" sn="34.4984" a="33.4222" fwhm="0.0178636" res="13606.1" algo="Sum"/><pk mz="243.09906010" i="2871.49" sn="60.6952" a="50.1023" fwhm="0.013355" res="18202.8" algo="Sum"/><pk mz="244.07921563" i="1281.85" sn="26.5761" a="18.786" fwhm="0.0126902" res="19233.7" algo="Sum"/><pk mz="244.87039551" i="948.771" sn="19.4543" a="15.2234" fwhm="0.0137533" res="17804.4" algo="Sum"/><pk mz="244.92430784" i="1555.73" sn="31.8643" a="24.1204" fwhm="0.0137833" res="17769.6" algo="Sum"/><pk mz="245.04610854" i="1139.57" sn="23.2817" a="18.447" fwhm="0.0151842" res="16138.2" algo="Sum"/><pk mz="245.07858041" i="3323.01" sn="67.8447" a="49.9648" fwhm="0.0127637" res="19201.3" algo="Sum"/><pk mz="247.06599150" i="933.339" sn="18.6606" a="17.4692" fwhm="0.0163439" res="15116.7" algo="Sum"/><pk mz="247.09224492" i="6988.33" sn="139.716" a="94.9543" fwhm="0.0119808" res="20624" algo="Sum"/><pk mz="247.13046763" i="1055.94" sn="21.1125" a="18.6354" fwhm="0.0142323" res="17364.1" algo="Sum"/><pk mz="248.87038483" i="12473.3" sn="244.954" a="171.45" fwhm="0.0121998" res="20399.6" algo="Sum"/><pk mz="248.96031451" i="891.828" sn="17.5089" a="13.6645" fwhm="0.0156908" res="15866.7" algo="Sum"/><pk mz="248.99866675" i="868.886" sn="17.0585" a="13.2886" fwhm="0.0138083" res="18032.5" algo="Sum"/><pk mz="249.04630752" i="2232.88" sn="43.838" a="28.4555" fwhm="0.0111802" res="22275.6" algo="Sum"/><pk mz="249.06013670" i="2984.38" sn="58.5992" a="52.825" fwhm="0.0176749" res="14091.2" algo="Sum"/><pk mz="249.09692450" i="1356.59" sn="26.6382" a="14.6702" fwhm="0.0106496" res="23390.3" algo="Sum"/><pk mz="249.10777365" i="1452.46" sn="28.5205" a="25.1716" fwhm="0.0174474" res="14277.7" algo="Sum"/><pk mz="249.15659714" i="4382.66" sn="86.0583" a="75.4896" fwhm="0.0147369" res="16907" algo="Sum"/><pk mz="249.18381908" i="1338.41" sn="26.2812" a="20.3286" fwhm="0.0141911" res="17559.2" algo="Sum"/><pk mz="250.17823321" i="880.197" sn="17.1478" a="14.9569" fwhm="0.0158928" res="15741.6" algo="Sum"/><pk mz="250.86769112" i="5723.08" sn="110.997" a="80.393" fwhm="0.012549" res="19991.1" algo="Sum"/><pk mz="250.91993992" i="3363.22" sn="65.2053" a="48.8316" fwhm="0.0130086" res="19288.8" algo="Sum"/><pk mz="250.95535888" i="1204.64" sn="23.3397" a="20.2224" fwhm="0.0132758" res="18903.2" algo="Sum"/><pk mz="251.19837243" i="1838.71" sn="35.4896" a="28.7254" fwhm="0.013416" res="18723.9" algo="Sum"/><pk mz="252.91671990" i="2173.87" sn="41.2493" a="31.3962" fwhm="0.0127742" res="19799.1" algo="Sum"/><pk mz="252.97083351" i="874.249" sn="16.5845" a="14.3255" fwhm="0.0133334" res="18972.8" algo="Sum"/><pk mz="253.14119487" i="1484.17" sn="28.1296" a="24.4314" fwhm="0.0151421" res="16717.7" algo="Sum"/><pk mz="254.82211186" i="4117.68" sn="76.2625" a="73.521" fwhm="0.0155451" res="16392.4" algo="Sum"/><pk mz="255.09535837" i="999.927" sn="18.5047" a="16.4257" fwhm="0.0148324" res="17198.5" algo="Sum"/><pk mz="255.15647301" i="2602.07" sn="48.1542" a="49.0193" fwhm="0.0143322" res="17803.1" algo="Sum"/><pk mz="256.15585404" i="1170.58" sn="21.3763" a="20.3468" fwhm="0.0147725" res="17340" algo="Sum"/><pk mz="256.26330459" i="868.469" sn="15.8278" a="12.6478" fwhm="0.0134749" res="19017.8" algo="Sum"/><pk mz="256.29954582" i="10646.4" sn="193.751" a="149.73" fwhm="0.0128732" res="19909.6" algo="Sum"/><pk mz="256.81961489" i="5375.04" sn="96.7948" a="85.4922" fwhm="0.0142684" res="17999.2" algo="Sum"/><pk mz="256.94053437" i="1523.8" sn="27.426" a="23.3268" fwhm="0.012731" res="20182.3" algo="Sum"/><pk mz="257.07448714" i="2341.96" sn="42.1424" a="38.1505" fwhm="0.0137408" res="18708.9" algo="Sum"/><pk mz="257.15145461" i="1518.16" sn="27.3163" a="30.3808" fwhm="0.0150652" res="17069.2" algo="Sum"/><pk mz="257.30321057" i="1945.03" sn="34.9201" a="28.6685" fwhm="0.0133388" res="19289.9" algo="Sum"/><pk mz="258.81711258" i="2390.57" sn="41.7931" a="40.0914" fwhm="0.0144998" res="17849.7" algo="Sum"/><pk mz="258.89917792" i="3989.96" sn="69.7543" a="60.3674" fwhm="0.0136759" res="18931.1" algo="Sum"/><pk mz="258.98043325" i="1318.95" sn="23.0138" a="19.9503" fwhm="0.012979" res="19953.9" algo="Sum"/><pk mz="259.13011159" i="3107.66" sn="53.9415" a="49.3198" fwhm="0.0138223" res="18747.3" algo="Sum"/><pk mz="260.18534534" i="957.078" sn="16.3352" a="16.4954" fwhm="0.0133187" res="19535.3" algo="Sum"/><pk mz="260.94863044" i="7600.52" sn="128.377" a="110.816" fwhm="0.0128393" res="20324.2" algo="Sum"/><pk mz="261.01124186" i="3121.58" sn="52.6654" a="52.2401" fwhm="0.014539" res="17952.5" algo="Sum"/><pk mz="261.04447478" i="2110.54" sn="35.5789" a="39.4787" fwhm="0.0163888" res="15928.2" algo="Sum"/><pk mz="261.10938816" i="9293.17" sn="156.487" a="136.566" fwhm="0.0133922" res="19497.1" algo="Sum"/><pk mz="262.11330121" i="1397.58" sn="23.3029" a="24.3623" fwhm="0.0141774" res="18488.1" algo="Sum"/><pk mz="262.91518703" i="880.548" sn="14.5476" a="14.4872" fwhm="0.0140884" res="18661.8" algo="Sum"/><pk mz="262.94556646" i="2426.04" sn="40.0842" a="37.2509" fwhm="0.0142509" res="18451.1" algo="Sum"/><pk mz="263.01045226" i="1956.05" sn="32.3182" a="35.2394" fwhm="0.0150844" res="17435.9" algo="Sum"/><pk mz="263.08580259" i="15774.6" sn="260.603" a="251.34" fwhm="0.0139993" res="18792.7" algo="Sum"/><pk mz="263.12300153" i="867.495" sn="14.3311" a="18.0779" fwhm="0.0233024" res="11291.7" algo="Sum"/><pk mz="263.19791756" i="9026.4" sn="149.074" a="131.592" fwhm="0.0132834" res="19814" algo="Sum"/><pk mz="263.23448332" i="1271.01" sn="20.9911" a="20.6339" fwhm="0.0138906" res="18950.6" algo="Sum"/><pk mz="264.08994592" i="1573.13" sn="25.8094" a="27.6605" fwhm="0.0154042" res="17144" algo="Sum"/><pk mz="264.20102098" i="1542.69" sn="25.3004" a="23.4901" fwhm="0.0137003" res="19284.3" algo="Sum"/><pk mz="264.85011928" i="5012.89" sn="81.7534" a="90.54" fwhm="0.016722" res="15838.5" algo="Sum"/><pk mz="265.03339337" i="1258.54" sn="20.5234" a="30.6518" fwhm="0.0168843" res="15697" algo="Sum"/><pk mz="265.13718282" i="867.348" sn="14.1441" a="22.982" fwhm="0.0236792" res="11197.1" algo="Sum"/><pk mz="266.17262209" i="2452.28" sn="39.7236" a="37.3689" fwhm="0.0133342" res="19961.6" algo="Sum"/><pk mz="266.84794587" i="4548.38" sn="72.9211" a="76.4241" fwhm="0.0151723" res="17587.8" algo="Sum"/><pk mz="266.89376570" i="2371.06" sn="38.0136" a="37.1659" fwhm="0.0136876" res="19499" algo="Sum"/><pk mz="267.05808865" i="1454.27" sn="23.3014" a="26.2179" fwhm="0.0148933" res="17931.4" algo="Sum"/><pk mz="267.15685270" i="1126.54" sn="18.0312" a="19.2884" fwhm="0.0164673" res="16223.5" algo="Sum"/><pk mz="268.84557972" i="1484.6" sn="23.2021" a="22.289" fwhm="0.0142218" res="18903.8" algo="Sum"/><pk mz="268.89089027" i="1752.79" sn="27.3545" a="27.4175" fwhm="0.0136039" res="19765.7" algo="Sum"/><pk mz="269.04664472" i="939.518" sn="14.6072" a="18.9274" fwhm="0.0169559" res="15867.4" algo="Sum"/><pk mz="269.07397401" i="1566.16" sn="24.3441" a="27.1002" fwhm="0.0151683" res="17739.2" algo="Sum"/><pk mz="270.79708032" i="2928.68" sn="44.8233" a="44.633" fwhm="0.0134962" res="20064.7" algo="Sum"/><pk mz="270.97733798" i="17106.6" sn="261.363" a="263.208" fwhm="0.0136246" res="19888.8" algo="Sum"/><pk mz="271.03931817" i="1705.19" sn="26.0527" a="32.2564" fwhm="0.0150801" res="17973.4" algo="Sum"/><pk mz="271.16621148" i="1783.86" sn="27.2548" a="28.6519" fwhm="0.0145991" res="18574.2" algo="Sum"/><pk mz="271.18776852" i="1271.28" sn="19.4233" a="25.6053" fwhm="0.0180846" res="14995.5" algo="Sum"/><pk mz="271.96466589" i="1132.7" sn="17.1921" a="20.4561" fwhm="0.0199993" res="13598.7" algo="Sum"/><pk mz="271.98042526" i="1063.82" sn="16.1475" a="17.6716" fwhm="0.0152051" res="17887.4" algo="Sum"/><pk mz="272.79434035" i="4155.56" sn="62.6873" a="60.0111" fwhm="0.0133791" res="20389.5" algo="Sum"/><pk mz="273.18141156" i="1211.36" sn="18.2531" a="26.2288" fwhm="0.0177479" res="15392.3" algo="Sum"/><pk mz="274.14131424" i="870.699" sn="12.9984" a="16.6526" fwhm="0.0161871" res="16935.8" algo="Sum"/><pk mz="274.79140195" i="2093.12" sn="30.8589" a="32.7668" fwhm="0.014006" res="19619.5" algo="Sum"/><pk mz="274.88050368" i="3474.61" sn="51.2263" a="56.4417" fwhm="0.0144289" res="19050.7" algo="Sum"/><pk mz="276.87760076" i="1996.76" sn="28.6439" a="33.0814" fwhm="0.0146901" res="18847.9" algo="Sum"/><pk mz="276.92245370" i="6571.59" sn="94.1018" a="106.301" fwhm="0.0130294" res="21253.6" algo="Sum"/><pk mz="276.98511484" i="1312.64" sn="18.7583" a="22.9201" fwhm="0.0149034" res="18585.3" algo="Sum"/><pk mz="277.21368402" i="1118.07" sn="15.8799" a="19.1727" fwhm="0.0155054" res="17878.5" algo="Sum"/><pk mz="278.24544626" i="2062.85" sn="29.0225" a="33.7415" fwhm="0.0145993" res="19058.8" algo="Sum"/><pk mz="278.89064634" i="960.688" sn="13.3346" a="15.9919" fwhm="0.016506" res="16896.3" algo="Sum"/><pk mz="278.91985750" i="2495.7" sn="34.6119" a="42.4798" fwhm="0.0142235" res="19609.9" algo="Sum"/><pk mz="279.05757551" i="3049.46" sn="42.1806" a="51.4936" fwhm="0.0149043" res="18723.3" algo="Sum"/><pk mz="279.08412292" i="1338.56" sn="18.5151" a="22.8604" fwhm="0.0166168" res="16795.3" algo="Sum"/><pk mz="279.15722260" i="3195.76" sn="44.1879" a="56.3666" fwhm="0.0147136" res="18972.8" algo="Sum"/><pk mz="279.22948172" i="1735.93" sn="24.0042" a="28.8217" fwhm="0.0147009" res="18994.1" algo="Sum"/><pk mz="280.15699569" i="1078.55" sn="14.7351" a="23.0736" fwhm="0.0180671" res="15506.5" algo="Sum"/><pk mz="280.82594886" i="2945.78" sn="39.8319" a="46.1743" fwhm="0.0143095" res="19625.1" algo="Sum"/><pk mz="281.15132521" i="862.056" sn="11.6529" a="13.4086" fwhm="0.0232718" res="12081.2" algo="Sum"/><pk mz="281.17141009" i="952.216" sn="12.8717" a="19.0278" fwhm="0.0208999" res="13453.2" algo="Sum"/><pk mz="281.20829739" i="3071.88" sn="41.5245" a="51.3082" fwhm="0.0144393" res="19475.2" algo="Sum"/><pk mz="282.20758878" i="1343.94" sn="17.9894" a="37.5643" fwhm="0.0274264" res="10289.6" algo="Sum"/><pk mz="282.27893809" i="2576.04" sn="34.4108" a="42.1937" fwhm="0.0148624" res="18992.8" algo="Sum"/><pk mz="282.82309920" i="2872.34" sn="38.0143" a="52.4538" fwhm="0.0144827" res="19528.3" algo="Sum"/><pk mz="283.02944308" i="1135.45" sn="15.021" a="22.3482" fwhm="0.0162315" res="17437.1" algo="Sum"/><pk mz="283.15197594" i="865.148" sn="11.437" a="17.7491" fwhm="0.0212978" res="13294.9" algo="Sum"/><pk mz="284.29473009" i="1195.73" sn="15.5893" a="20.4527" fwhm="0.0155514" res="18281" algo="Sum"/><pk mz="284.33093908" i="2411.23" sn="31.4166" a="39.3905" fwhm="0.0145645" res="19522.2" algo="Sum"/><pk mz="284.82067247" i="1153.68" sn="14.9785" a="21.8044" fwhm="0.0153891" res="18507.9" algo="Sum"/><pk mz="284.90980884" i="3024.32" sn="39.2373" a="49.3705" fwhm="0.0140711" res="20247.9" algo="Sum"/><pk mz="284.99384510" i="1474.86" sn="19.0817" a="24.6447" fwhm="0.0147751" res="19288.8" algo="Sum"/><pk mz="285.07350808" i="1906.54" sn="24.5983" a="41.8592" fwhm="0.0198514" res="14360.4" algo="Sum"/><pk mz="285.13051491" i="1272.56" sn="16.3927" a="24.3228" fwhm="0.0178759" res="15950.6" algo="Sum"/><pk mz="285.16351782" i="1762.77" sn="22.6903" a="37.3728" fwhm="0.0211832" res="13461.8" algo="Sum"/><pk mz="286.77126377" i="1197.05" sn="15.1259" a="19.9676" fwhm="0.014764" res="19423.7" algo="Sum"/><pk mz="286.90707439" i="1018.68" sn="12.8423" a="16.3558" fwhm="0.0154631" res="18554.3" algo="Sum"/><pk mz="286.95112254" i="8379.82" sn="105.542" a="151.536" fwhm="0.0144716" res="19828.5" algo="Sum"/><pk mz="287.05472904" i="4600.08" sn="57.9053" a="84.9479" fwhm="0.0152476" res="18826.2" algo="Sum"/><pk mz="287.09986668" i="2394.91" sn="30.1495" a="43.1418" fwhm="0.0149259" res="19235" algo="Sum"/><pk mz="287.19818963" i="951.563" sn="11.9775" a="17.5306" fwhm="0.0161258" res="17809.8" algo="Sum"/><pk mz="287.23689521" i="929.199" sn="11.6954" a="16.4183" fwhm="0.0150911" res="19033.5" algo="Sum"/><pk mz="288.21664242" i="1765.21" sn="22.0084" a="29.9375" fwhm="0.0145631" res="19790.9" algo="Sum"/><pk mz="288.76820653" i="1869.37" sn="23.1099" a="30.4646" fwhm="0.0146663" res="19689.3" algo="Sum"/><pk mz="288.92182334" i="1140.29" sn="14.0866" a="23.0497" fwhm="0.0185617" res="15565.5" algo="Sum"/><pk mz="289.17713589" i="918.896" sn="11.3459" a="17.8599" fwhm="0.0184661" res="15659.9" algo="Sum"/><pk mz="290.76530291" i="1100.86" sn="13.4212" a="17.6743" fwhm="0.0139717" res="20811" algo="Sum"/><pk mz="290.85486917" i="2368.89" sn="28.8764" a="44.1168" fwhm="0.0148306" res="19611.9" algo="Sum"/><pk mz="291.12015302" i="1119.02" sn="13.6308" a="22.0382" fwhm="0.0163613" res="17793.2" algo="Sum"/><pk mz="291.19444373" i="1883.03" sn="22.9388" a="34.1551" fwhm="0.015972" res="18231.5" algo="Sum"/><pk mz="291.22914289" i="1244.89" sn="15.1637" a="21.4293" fwhm="0.0161312" res="18053.7" algo="Sum"/><pk mz="291.26567527" i="1780.89" sn="21.6856" a="29.3356" fwhm="0.0152106" res="19148.8" algo="Sum"/><pk mz="292.85198974" i="1804.3" sn="21.6335" a="29.2496" fwhm="0.014675" res="19955.8" algo="Sum"/><pk mz="292.89648967" i="1921.85" sn="23.0429" a="35.3179" fwhm="0.015048" res="19464.1" algo="Sum"/><pk mz="292.94020160" i="963.733" sn="11.5558" a="18.0786" fwhm="0.0177814" res="16474.5" algo="Sum"/><pk mz="293.02064346" i="981.381" sn="11.749" a="21.2777" fwhm="0.0175689" res="16678.3" algo="Sum"/><pk mz="293.09760302" i="121644" sn="1453.27" a="1799.12" fwhm="0.0128725" res="22769.3" algo="Sum"/><pk mz="293.17301219" i="1149.62" sn="13.7099" a="27.4823" fwhm="0.0246486" res="11894.1" algo="Sum"/><pk mz="293.20827728" i="1166.47" sn="13.9007" a="23.1543" fwhm="0.0187596" res="15629.8" algo="Sum"/><pk mz="293.24483461" i="1419.78" sn="16.912" a="25.2846" fwhm="0.0150149" res="19530.3" algo="Sum"/><pk mz="294.10049999" i="13622.1" sn="160.643" a="233.827" fwhm="0.0147275" res="19969.4" algo="Sum"/><pk mz="294.89370421" i="926.663" sn="10.8345" a="16.387" fwhm="0.0155861" res="18920.3" algo="Sum"/><pk mz="294.93844180" i="3424.58" sn="39.9741" a="58.1681" fwhm="0.0147834" res="19950.6" algo="Sum"/><pk mz="295.10206996" i="2959.97" sn="34.3809" a="54.0802" fwhm="0.0156587" res="18845.9" algo="Sum"/><pk mz="295.18765091" i="2801.55" sn="32.5371" a="54.6228" fwhm="0.0168199" res="17549.9" algo="Sum"/><pk mz="295.22389257" i="5258" sn="61.0703" a="89.7012" fwhm="0.0148602" res="19866.8" algo="Sum"/><pk mz="296.22075104" i="3068.43" sn="35.3115" a="60.4153" fwhm="0.0179027" res="16546.2" algo="Sum"/><pk mz="296.80004939" i="944.199" sn="10.7613" a="15.6325" fwhm="0.0146816" res="20215.8" algo="Sum"/><pk mz="297.22329832" i="865.952" sn="9.83243" a="19.2969" fwhm="0.025282" res="11756.3" algo="Sum"/><pk mz="298.34644808" i="2334.57" sn="26.2568" a="39.6293" fwhm="0.0151214" res="19730.1" algo="Sum"/><pk mz="298.79728578" i="1045.85" sn="11.6661" a="19.0516" fwhm="0.0154951" res="19283.3" algo="Sum"/><pk mz="299.10960005" i="1076.53" sn="11.993" a="21.1185" fwhm="0.0199069" res="15025.5" algo="Sum"/><pk mz="299.13916174" i="1926.05" sn="21.4569" a="29.6958" fwhm="0.0169346" res="17664.4" algo="Sum"/><pk mz="299.16141385" i="3521.56" sn="39.2315" a="67.7452" fwhm="0.0169741" res="17624.6" algo="Sum"/><pk mz="299.19693128" i="2849.68" sn="31.7436" a="57.937" fwhm="0.0175154" res="17081.9" algo="Sum"/><pk mz="300.88354299" i="2066.82" sn="22.597" a="38.1736" fwhm="0.0157987" res="19044.9" algo="Sum"/><pk mz="300.98608269" i="1264.57" sn="13.8246" a="28.8074" fwhm="0.0252609" res="11915.1" algo="Sum"/><pk mz="301.03969728" i="1148.7" sn="12.5538" a="23.0581" fwhm="0.0182309" res="16512.6" algo="Sum"/><pk mz="301.14099605" i="245578" sn="2677.66" a="3365.46" fwhm="0.0119072" res="25290.6" algo="Sum"/><pk mz="301.21137244" i="5955.19" sn="64.7951" a="116.872" fwhm="0.0172636" res="17447.8" algo="Sum"/><pk mz="302.14397621" i="39889.1" sn="427.826" a="646.493" fwhm="0.014601" res="20693.4" algo="Sum"/><pk mz="302.21423339" i="1466.93" sn="15.7151" a="26.3445" fwhm="0.0170832" res="17690.7" algo="Sum"/><pk mz="302.24509946" i="3255.7" sn="34.876" a="58.834" fwhm="0.0158016" res="19127.5" algo="Sum"/><pk mz="302.92488792" i="1203.03" sn="12.8029" a="24.9582" fwhm="0.0177432" res="17072.7" algo="Sum"/><pk mz="302.96895878" i="1103.9" sn="11.7324" a="28.0683" fwhm="0.0189779" res="15964.3" algo="Sum"/><pk mz="303.14642326" i="5201.43" sn="55.0514" a="98.0791" fwhm="0.0164217" res="18460.1" algo="Sum"/><pk mz="303.19249572" i="2682.13" sn="28.3888" a="48.0612" fwhm="0.0160838" res="18850.8" algo="Sum"/><pk mz="303.22904540" i="6794.48" sn="71.9169" a="125.43" fwhm="0.015833" res="19151.8" algo="Sum"/><pk mz="304.23274230" i="1351.78" sn="14.1989" a="23.9842" fwhm="0.0182768" res="16645.8" algo="Sum"/><pk mz="304.26064667" i="13781" sn="144.759" a="238.854" fwhm="0.0154385" res="19707.9" algo="Sum"/><pk mz="304.97469795" i="1193.98" sn="12.4287" a="24.3906" fwhm="0.0168566" res="18092.3" algo="Sum"/><pk mz="305.06511531" i="3233.25" sn="33.6443" a="58.4942" fwhm="0.015886" res="19203.4" algo="Sum"/><pk mz="305.15731504" i="1096.5" sn="11.4099" a="20.8124" fwhm="0.022264" res="13706.3" algo="Sum"/><pk mz="305.17108513" i="1004.25" sn="10.4499" a="27.8198" fwhm="0.0283277" res="10772.9" algo="Sum"/><pk mz="305.24492601" i="7354.23" sn="76.5261" a="128.428" fwhm="0.0167825" res="18188.3" algo="Sum"/><pk mz="306.24857912" i="1572.8" sn="16.2133" a="24.7162" fwhm="0.0163088" res="18778.1" algo="Sum"/><pk mz="306.27670176" i="3124.19" sn="32.2058" a="65.0635" fwhm="0.0186883" res="16388.7" algo="Sum"/><pk mz="306.97364960" i="1043.58" sn="10.6891" a="27.9508" fwhm="0.0305606" res="10044.8" algo="Sum"/><pk mz="307.20262416" i="1556.71" sn="15.9401" a="35.5945" fwhm="0.0216154" res="14212.2" algo="Sum"/><pk mz="307.22267548" i="1028.71" sn="10.5336" a="17.3944" fwhm="0.0205169" res="14974.1" algo="Sum"/><pk mz="307.26040730" i="2762.81" sn="28.2902" a="52.9623" fwhm="0.0172505" res="17811.7" algo="Sum"/><pk mz="308.05045936" i="3004.88" sn="30.5908" a="56.5408" fwhm="0.016161" res="19061.3" algo="Sum"/><pk mz="308.87801252" i="2467.12" sn="24.9025" a="44.9146" fwhm="0.0159986" res="19306.6" algo="Sum"/><pk mz="308.95406887" i="1383.56" sn="13.9649" a="28.3318" fwhm="0.0175342" res="17620.1" algo="Sum"/><pk mz="309.20354619" i="15552.2" sn="156.963" a="296.635" fwhm="0.0160337" res="19284.7" algo="Sum"/><pk mz="309.23787281" i="1689.04" sn="17.0469" a="24.8257" fwhm="0.0141358" res="21876.3" algo="Sum"/><pk mz="309.27603375" i="1415.99" sn="14.2911" a="27.6662" fwhm="0.0172731" res="17905" algo="Sum"/><pk mz="310.04815732" i="1207.25" sn="12.1094" a="24.2814" fwhm="0.0168347" res="18417.2" algo="Sum"/><pk mz="310.20689793" i="2823.55" sn="28.2509" a="57.8216" fwhm="0.0179986" res="17235.1" algo="Sum"/><pk mz="310.87498404" i="2257.5" sn="22.4799" a="39.9429" fwhm="0.0158924" res="19561.3" algo="Sum"/><pk mz="310.91215254" i="2282.81" sn="22.732" a="41.2683" fwhm="0.0154579" res="20113.5" algo="Sum"/><pk mz="311.19974947" i="1198.07" sn="11.9064" a="13.9222" fwhm="0.0137683" res="22602.5" algo="Sum"/><pk mz="311.21889952" i="1829.17" sn="18.1758" a="51.4367" fwhm="0.0256715" res="12123.1" algo="Sum"/><pk mz="312.78196495" i="943.617" sn="9.2745" a="19.8933" fwhm="0.0171847" res="18201.2" algo="Sum"/><pk mz="312.87053952" i="875.966" sn="8.58611" a="16.6451" fwhm="0.0209734" res="14917.5" algo="Sum"/><pk mz="313.17708176" i="1149.91" sn="11.217" a="21.7456" fwhm="0.0236571" res="13238.2" algo="Sum"/><pk mz="313.21356775" i="1511.79" sn="14.7463" a="34.903" fwhm="0.0195675" res="16006.9" algo="Sum"/><pk mz="314.23207702" i="3493.93" sn="33.8415" a="69.6332" fwhm="0.0163694" res="19196.3" algo="Sum"/><pk mz="314.77847186" i="1372.2" sn="13.1789" a="27.7161" fwhm="0.017456" res="18032.7" algo="Sum"/><pk mz="315.00361913" i="2465" sn="23.5969" a="48.6356" fwhm="0.0168257" res="18721.6" algo="Sum"/><pk mz="315.07964701" i="220431" sn="2110.03" a="3231.33" fwhm="0.0126435" res="24920.4" algo="Sum"/><pk mz="315.13220808" i="1892.88" sn="18.119" a="31.4373" fwhm="0.0229274" res="13744.8" algo="Sum"/><pk mz="315.15924423" i="1343.69" sn="12.8626" a="23.9715" fwhm="0.0276848" res="11383.8" algo="Sum"/><pk mz="315.19270124" i="57229.6" sn="547.865" a="961.728" fwhm="0.0150235" res="20980" algo="Sum"/><pk mz="315.22875237" i="2147.91" sn="20.5636" a="40.7483" fwhm="0.0172907" res="18231.1" algo="Sum"/><pk mz="316.08239132" i="24290.4" sn="230.276" a="433.092" fwhm="0.0160201" res="19730.3" algo="Sum"/><pk mz="316.11073099" i="7915.88" sn="75.0396" a="137.169" fwhm="0.0180487" res="17514.3" algo="Sum"/><pk mz="316.19591013" i="11312.7" sn="107.24" a="204.792" fwhm="0.0161465" res="19583" algo="Sum"/><pk mz="316.24762127" i="3624.2" sn="34.3561" a="74.1021" fwhm="0.017044" res="18554.8" algo="Sum"/><pk mz="316.77563914" i="859.853" sn="8.08447" a="18.8479" fwhm="0.018087" res="17514" algo="Sum"/><pk mz="316.98551339" i="1195.07" sn="11.2322" a="24.6108" fwhm="0.0187787" res="16880.1" algo="Sum"/><pk mz="317.08395651" i="4673.15" sn="43.9111" a="101.399" fwhm="0.0174803" res="18139.5" algo="Sum"/><pk mz="317.11458100" i="26338.9" sn="247.493" a="466.525" fwhm="0.0154132" res="20574.3" algo="Sum"/><pk mz="317.17542328" i="1435.98" sn="13.4931" a="31.1543" fwhm="0.0255713" res="12403.6" algo="Sum"/><pk mz="317.19996470" i="2137.41" sn="20.0843" a="56.3897" fwhm="0.0316561" res="10020.2" algo="Sum"/><pk mz="317.24616527" i="2308.69" sn="21.6957" a="46.5822" fwhm="0.0183633" res="17276.1" algo="Sum"/><pk mz="318.11773961" i="4825.09" sn="45.0241" a="91.8449" fwhm="0.0165821" res="19184.4" algo="Sum"/><pk mz="318.90652367" i="1354.28" sn="12.5338" a="26.9466" fwhm="0.0166696" res="19131" algo="Sum"/><pk mz="318.97076940" i="1381.94" sn="12.7898" a="36.7866" fwhm="0.024076" res="13248.5" algo="Sum"/><pk mz="319.03883233" i="954.509" sn="8.83397" a="21.501" fwhm="0.0182318" res="17499" algo="Sum"/><pk mz="319.11452264" i="2298.18" sn="21.246" a="51.8733" fwhm="0.0198826" res="16049.9" algo="Sum"/><pk mz="319.15193728" i="2121.11" sn="19.5991" a="49.6423" fwhm="0.0190497" res="16753.6" algo="Sum"/><pk mz="319.20154379" i="1012.53" sn="9.34853" a="23.501" fwhm="0.0246635" res="12942.3" algo="Sum"/><pk mz="319.22395528" i="1734.79" sn="16.0057" a="32.7724" fwhm="0.0188603" res="16925.7" algo="Sum"/><pk mz="319.26047823" i="1965.93" sn="18.118" a="36.616" fwhm="0.0176517" res="18086.6" algo="Sum"/><pk mz="319.29688423" i="2369.38" sn="21.812" a="43.9208" fwhm="0.0165738" res="19265.2" algo="Sum"/><pk mz="320.12950872" i="1028.29" sn="9.40939" a="21.5879" fwhm="0.0213911" res="14965.5" algo="Sum"/><pk mz="320.23339455" i="1412.38" sn="12.8999" a="30.2065" fwhm="0.018867" res="16973.2" algo="Sum"/><pk mz="320.90426964" i="944.434" sn="8.59914" a="17.5269" fwhm="0.0166321" res="19294.3" algo="Sum"/><pk mz="320.96463605" i="962.307" sn="8.74918" a="16.9611" fwhm="0.0173258" res="18525.3" algo="Sum"/><pk mz="321.12987171" i="874.666" sn="7.9219" a="25.0708" fwhm="0.0255875" res="12550.3" algo="Sum"/><pk mz="321.17969456" i="1227.2" sn="11.1184" a="20.295" fwhm="0.0228554" res="14052.7" algo="Sum"/><pk mz="321.21107083" i="1560.26" sn="14.1363" a="26.0155" fwhm="0.0216978" res="14803.9" algo="Sum"/><pk mz="321.23859290" i="2965.74" sn="26.8702" a="74.194" fwhm="0.0247931" res="12956.8" algo="Sum"/><pk mz="321.27610438" i="874.724" sn="7.92518" a="18.3077" fwhm="0.0194966" res="16478.6" algo="Sum"/><pk mz="322.81049832" i="1508.54" sn="13.4749" a="28.5985" fwhm="0.017002" res="18986.6" algo="Sum"/><pk mz="323.19712860" i="3048.82" sn="27.1644" a="64.0601" fwhm="0.0181498" res="17807.2" algo="Sum"/><pk mz="323.21976984" i="1216.7" sn="10.8406" a="20.7148" fwhm="0.0212726" res="15194.2" algo="Sum"/><pk mz="323.25459760" i="1789.19" sn="15.9414" a="36.7931" fwhm="0.0206683" res="15640.1" algo="Sum"/><pk mz="323.29122642" i="887.195" sn="7.90364" a="16.9822" fwhm="0.0163651" res="19755" algo="Sum"/><pk mz="324.80768589" i="1911.91" sn="16.7667" a="34.6488" fwhm="0.0162523" res="19985.3" algo="Sum"/><pk mz="324.85253287" i="1934.22" sn="16.9584" a="35.2745" fwhm="0.0159634" res="20349.9" algo="Sum"/><pk mz="325.17733160" i="1955.07" sn="17.1236" a="48.575" fwhm="0.0220073" res="14775.9" algo="Sum"/><pk mz="325.21232707" i="11529" sn="100.978" a="222.496" fwhm="0.0176356" res="18440.7" algo="Sum"/><pk mz="326.21658374" i="2581.14" sn="22.4845" a="56.5704" fwhm="0.025984" res="12554.5" algo="Sum"/><pk mz="326.80507379" i="954.726" sn="8.27623" a="18.4314" fwhm="0.0159408" res="20501.2" algo="Sum"/><pk mz="326.84915284" i="1899.37" sn="16.4621" a="35.1842" fwhm="0.016837" res="19412.5" algo="Sum"/><pk mz="327.01392373" i="1983.2" sn="17.1764" a="38.6866" fwhm="0.0174004" res="18793.5" algo="Sum"/><pk mz="327.19574095" i="11245" sn="97.3345" a="211.562" fwhm="0.017618" res="18571.7" algo="Sum"/><pk mz="327.22826856" i="22379.7" sn="193.607" a="420.33" fwhm="0.0166818" res="19615.9" algo="Sum"/><pk mz="328.19919943" i="2190.95" sn="18.7867" a="44.6651" fwhm="0.0175745" res="18674.7" algo="Sum"/><pk mz="328.23230854" i="4907.2" sn="42.044" a="110.841" fwhm="0.0196233" res="16726.6" algo="Sum"/><pk mz="328.93560556" i="1035" sn="8.82364" a="19.9195" fwhm="0.0197095" res="16689.2" algo="Sum"/><pk mz="328.99971762" i="1234.87" sn="10.5269" a="29.1835" fwhm="0.024408" res="13479.2" algo="Sum"/><pk mz="329.17584063" i="2573" sn="21.8467" a="50.7028" fwhm="0.0231787" res="14201.7" algo="Sum"/><pk mz="329.21032506" i="7922.77" sn="67.1952" a="165.476" fwhm="0.0192062" res="17140.9" algo="Sum"/><pk mz="329.24302350" i="8040.04" sn="68.1279" a="155.097" fwhm="0.0176543" res="18649.4" algo="Sum"/><pk mz="330.21396007" i="1632.81" sn="13.7149" a="37.5756" fwhm="0.0212878" res="15511.9" algo="Sum"/><pk mz="330.24638392" i="1893.34" sn="15.9032" a="46.4796" fwhm="0.0193482" res="17068.6" algo="Sum"/><pk mz="330.75266244" i="1323.29" sn="11.0797" a="23.6711" fwhm="0.0154172" res="21453.5" algo="Sum"/><pk mz="330.97811534" i="1048.82" sn="8.72803" a="21.7242" fwhm="0.0237506" res="13935.6" algo="Sum"/><pk mz="331.04739287" i="87711" sn="728.38" a="1786.46" fwhm="0.0183666" res="18024.4" algo="Sum"/><pk mz="331.18721152" i="41573.5" sn="344.939" a="747.105" fwhm="0.0166659" res="19872.2" algo="Sum"/><pk mz="331.25978681" i="2509.71" sn="20.8312" a="53.5434" fwhm="0.0189648" res="17467.1" algo="Sum"/><pk mz="332.05016640" i="10352" sn="85.3148" a="226.85" fwhm="0.0205233" res="16179.2" algo="Sum"/><pk mz="332.08492039" i="3343.37" sn="27.554" a="68.9623" fwhm="0.0181076" res="18339.6" algo="Sum"/><pk mz="332.19054942" i="8350" sn="68.8104" a="152.743" fwhm="0.0176607" res="18809.6" algo="Sum"/><pk mz="332.29244140" i="3536.6" sn="29.1507" a="68.5501" fwhm="0.0174976" res="18990.8" algo="Sum"/><pk mz="332.83937880" i="2489.39" sn="20.3643" a="47.9567" fwhm="0.0165911" res="20061.4" algo="Sum"/><pk mz="333.05101943" i="4715.39" sn="38.4964" a="103.831" fwhm="0.0192729" res="17280.8" algo="Sum"/><pk mz="333.16666311" i="2288.98" sn="18.6885" a="58.0435" fwhm="0.0255523" res="13038.6" algo="Sum"/><pk mz="333.19748072" i="1719.21" sn="14.0336" a="50.6572" fwhm="0.0337893" res="9861.03" algo="Sum"/><pk mz="333.24009893" i="1112.29" sn="9.07761" a="24.2616" fwhm="0.022623" res="14730.2" algo="Sum"/><pk mz="333.27659914" i="2083.14" sn="17.0034" a="45.3483" fwhm="0.022151" res="15045.6" algo="Sum"/><pk mz="333.31175496" i="2203.31" sn="17.9872" a="48.9947" fwhm="0.0190856" res="17464.1" algo="Sum"/><pk mz="334.31165302" i="1049.06" sn="8.49372" a="25.2076" fwhm="0.0214994" res="15549.8" algo="Sum"/><pk mz="334.83643644" i="2351.56" sn="18.8928" a="43.2694" fwhm="0.0166501" res="20110.2" algo="Sum"/><pk mz="334.88159458" i="943.313" sn="7.57795" a="21.694" fwhm="0.0203526" res="16454" algo="Sum"/><pk mz="335.03703333" i="1713.1" sn="13.7669" a="34.812" fwhm="0.0173835" res="19273.2" algo="Sum"/><pk mz="335.12566245" i="1109.43" sn="8.91517" a="30.6543" fwhm="0.0295938" res="11324.2" algo="Sum"/><pk mz="335.22008424" i="1307.21" sn="10.5052" a="34.4927" fwhm="0.0226335" res="14810.8" algo="Sum"/><pk mz="335.25512098" i="1386.49" sn="11.1423" a="31.1335" fwhm="0.0205728" res="16296" algo="Sum"/><pk mz="335.29157690" i="1758.93" sn="14.1355" a="36.0375" fwhm="0.0178678" res="18765.1" algo="Sum"/><pk mz="336.83458419" i="864.276" sn="6.84548" a="19.4344" fwhm="0.020469" res="16455.8" algo="Sum"/><pk mz="337.06152105" i="143842" sn="1139.17" a="2537.75" fwhm="0.0151014" res="22319.9" algo="Sum"/><pk mz="337.17648120" i="1311.75" sn="10.3817" a="33.9757" fwhm="0.0249336" res="13523" algo="Sum"/><pk mz="337.21304590" i="1458.03" sn="11.5283" a="29.4638" fwhm="0.024186" res="13942.5" algo="Sum"/><pk mz="337.23321566" i="1483.39" sn="11.7225" a="30.8601" fwhm="0.0256507" res="13147.1" algo="Sum"/><pk mz="337.27116255" i="2118.55" sn="16.7234" a="43.8168" fwhm="0.0190605" res="17694.7" algo="Sum"/><pk mz="337.30738066" i="4692.46" sn="37.003" a="88.5386" fwhm="0.0172102" res="19599.3" algo="Sum"/><pk mz="338.06424359" i="16998.1" sn="133.451" a="342.833" fwhm="0.0177114" res="19087.4" algo="Sum"/><pk mz="338.31036737" i="1088.47" sn="8.48863" a="19.4592" fwhm="0.0190436" res="17765.1" algo="Sum"/><pk mz="338.34134135" i="9444.26" sn="73.6281" a="183.471" fwhm="0.0170056" res="19895.9" algo="Sum"/><pk mz="338.78478617" i="1518.42" sn="11.8232" a="26.9265" fwhm="0.0161473" res="20980.9" algo="Sum"/><pk mz="338.96489605" i="857.355" sn="6.67334" a="16.7969" fwhm="0.0196649" res="17237.1" algo="Sum"/><pk mz="339.03826786" i="2261.62" sn="17.5685" a="63.3456" fwhm="0.0322004" res="10529" algo="Sum"/><pk mz="339.06577480" i="3482.97" sn="27.0371" a="81.0085" fwhm="0.021373" res="15864.2" algo="Sum"/><pk mz="339.19229447" i="2367.38" sn="18.3193" a="48.0051" fwhm="0.0197131" res="17206.4" algo="Sum"/><pk mz="339.22920815" i="2187.86" sn="16.9302" a="51.3141" fwhm="0.0273086" res="12422.1" algo="Sum"/><pk mz="339.34527659" i="2338.76" sn="18.0894" a="54.4395" fwhm="0.0196541" res="17265.8" algo="Sum"/><pk mz="340.25373483" i="979.984" sn="7.52124" a="23.0999" fwhm="0.0275056" res="12370.4" algo="Sum"/><pk mz="340.78206347" i="1889.57" sn="14.4537" a="40.9107" fwhm="0.0171893" res="19825.3" algo="Sum"/><pk mz="341.20781257" i="6403.45" sn="48.731" a="118.718" fwhm="0.0191559" res="17812.2" algo="Sum"/><pk mz="341.24488549" i="2175.07" sn="16.5526" a="48.0286" fwhm="0.0220882" res="15449.2" algo="Sum"/><pk mz="342.16846174" i="858.448" sn="6.48121" a="19.0049" fwhm="0.0250595" res="13654.2" algo="Sum"/><pk mz="342.21096667" i="1456.04" sn="10.9927" a="30.1394" fwhm="0.0196777" res="17390.8" algo="Sum"/><pk mz="342.24620515" i="1687.96" sn="12.7451" a="24.7238" fwhm="0.0183156" res="18686" algo="Sum"/><pk mz="342.26257952" i="2394.11" sn="18.0769" a="51.1897" fwhm="0.0237782" res="14393.9" algo="Sum"/><pk mz="342.77914664" i="1001.69" sn="7.52123" a="21.9604" fwhm="0.0178287" res="19226.2" algo="Sum"/><pk mz="342.86847253" i="4014.97" sn="30.1341" a="80.5362" fwhm="0.0170928" res="20059.3" algo="Sum"/><pk mz="342.98733950" i="924.122" sn="6.93388" a="21.7186" fwhm="0.0205267" res="16709.3" algo="Sum"/><pk mz="343.19136937" i="83257.4" sn="624.42" a="1512" fwhm="0.016353" res="20986.5" algo="Sum"/><pk mz="343.26062614" i="1280.98" sn="9.60696" a="30.0998" fwhm="0.0269683" res="12728.3" algo="Sum"/><pk mz="344.19461251" i="15457.5" sn="114.973" a="303.685" fwhm="0.0179331" res="19193.3" algo="Sum"/><pk mz="344.27847975" i="1418.19" sn="10.5472" a="36.3428" fwhm="0.0198198" res="17370.4" algo="Sum"/><pk mz="344.86588181" i="2570.9" sn="19.0109" a="51.8219" fwhm="0.0175108" res="19694.4" algo="Sum"/><pk mz="345.19880361" i="6990.05" sn="51.6626" a="255.171" fwhm="0.036402" res="9482.95" algo="Sum"/><pk mz="345.23927146" i="4828.82" sn="35.6892" a="103.337" fwhm="0.0187641" res="18398.9" algo="Sum"/><pk mz="346.20558423" i="1542.73" sn="11.3445" a="35.8872" fwhm="0.0293923" res="11778.8" algo="Sum"/><pk mz="346.24304362" i="1054.19" sn="7.74788" a="25.182" fwhm="0.0242084" res="14302.6" algo="Sum"/><pk mz="347.16199893" i="8136.57" sn="59.4065" a="174.143" fwhm="0.0226234" res="15345.3" algo="Sum"/><pk mz="347.22005453" i="2328.89" sn="16.9751" a="57.6922" fwhm="0.0271675" res="12780.7" algo="Sum"/><pk mz="347.25435919" i="1669.07" sn="12.1528" a="36.3319" fwhm="0.0224976" res="15435.2" algo="Sum"/><pk mz="347.32827655" i="2516.75" sn="18.2821" a="49.5606" fwhm="0.0176566" res="19671.3" algo="Sum"/><pk mz="348.16506298" i="1845.8" sn="13.3229" a="36.4336" fwhm="0.0218372" res="15943.6" algo="Sum"/><pk mz="348.81380200" i="2394.37" sn="17.2305" a="46.637" fwhm="0.0171215" res="20372.9" algo="Sum"/><pk mz="349.05499564" i="11953.8" sn="85.6126" a="224.495" fwhm="0.0169789" res="20558.2" algo="Sum"/><pk mz="349.12173050" i="1077.99" sn="7.70398" a="29.206" fwhm="0.0270145" res="12923.5" algo="Sum"/><pk mz="349.16432581" i="1212.14" sn="8.65159" a="30.478" fwhm="0.0280601" res="12443.5" algo="Sum"/><pk mz="349.18228130" i="1302.52" sn="9.29524" a="35.396" fwhm="0.0405361" res="8614.1" algo="Sum"/><pk mz="349.20807925" i="932.973" sn="6.65847" a="14.8203" fwhm="0.0221115" res="15793.1" algo="Sum"/><pk mz="349.27101520" i="1981.33" sn="14.14" a="44.6358" fwhm="0.0195347" res="17879.5" algo="Sum"/><pk mz="350.05833935" i="1505.33" sn="10.6791" a="31.4892" fwhm="0.0183428" res="19084.2" algo="Sum"/><pk mz="350.81059562" i="2405.71" sn="16.9783" a="48.0295" fwhm="0.0177072" res="19811.8" algo="Sum"/><pk mz="350.98030630" i="910.482" sn="6.3927" a="22.6689" fwhm="0.0207986" res="16875.2" algo="Sum"/><pk mz="351.15756493" i="1000.33" sn="7.02456" a="27.9943" fwhm="0.0275422" res="12749.8" algo="Sum"/><pk mz="351.19604815" i="887.841" sn="6.2361" a="20.2461" fwhm="0.0293674" res="11958.7" algo="Sum"/><pk mz="351.22879440" i="2975.12" sn="20.8978" a="68.7744" fwhm="0.0271683" res="12927.9" algo="Sum"/><pk mz="351.24809230" i="1991.24" sn="13.9882" a="39.0844" fwhm="0.0179761" res="19539.7" algo="Sum"/><pk mz="351.28591197" i="1229.23" sn="8.636" a="25.87" fwhm="0.0227367" res="15450.2" algo="Sum"/><pk mz="352.80864741" i="885.557" sn="6.13372" a="20.285" fwhm="0.0196889" res="17919.2" algo="Sum"/><pk mz="352.89709337" i="6623.88" sn="45.8759" a="134.68" fwhm="0.0175179" res="20145" algo="Sum"/><pk mz="353.03177134" i="70508.1" sn="488.467" a="1585.44" fwhm="0.0201794" res="17494.7" algo="Sum"/><pk mz="353.20821018" i="934.115" sn="6.47247" a="28.7788" fwhm="0.0325052" res="10866.2" algo="Sum"/><pk mz="353.24468835" i="1676.28" sn="11.6149" a="39.2078" fwhm="0.0276141" res="12792.2" algo="Sum"/><pk mz="353.26601419" i="2362.38" sn="16.3689" a="57.1177" fwhm="0.0266792" res="13241.2" algo="Sum"/><pk mz="354.03432844" i="8243.78" sn="56.7901" a="200.373" fwhm="0.0227148" res="15586.1" algo="Sum"/><pk mz="354.89455796" i="2516.58" sn="17.2628" a="52.0705" fwhm="0.0181037" res="19603.4" algo="Sum"/><pk mz="355.03377825" i="5098.67" sn="34.9609" a="128.759" fwhm="0.0205774" res="17253.6" algo="Sum"/><pk mz="355.18919423" i="1455.04" sn="9.97447" a="35.9991" fwhm="0.033386" res="10638.9" algo="Sum"/><pk mz="355.22358091" i="1347.41" sn="9.23688" a="31.5" fwhm="0.0273545" res="12985.9" algo="Sum"/><pk mz="355.26006231" i="1006.82" sn="6.90202" a="24.5932" fwhm="0.0346802" res="10243.9" algo="Sum"/><pk mz="357.02062898" i="1018.88" sn="6.92024" a="24.9849" fwhm="0.0213502" res="16722.1" algo="Sum"/><pk mz="357.20598632" i="10401.3" sn="70.4012" a="220.464" fwhm="0.0185127" res="19295.2" algo="Sum"/><pk mz="357.23832325" i="1344.48" sn="9.09298" a="25.1604" fwhm="0.0220324" res="16214.2" algo="Sum"/><pk mz="358.20934362" i="2128.93" sn="14.2888" a="52.6656" fwhm="0.0193678" res="18495.1" algo="Sum"/><pk mz="358.30105454" i="1305.29" sn="8.7605" a="41.3415" fwhm="0.0280224" res="12786.2" algo="Sum"/><pk mz="358.84246610" i="3167.06" sn="21.2057" a="67.2524" fwhm="0.0190596" res="18827.4" algo="Sum"/><pk mz="358.94612539" i="1046.87" sn="6.99958" a="26.8757" fwhm="0.0269722" res="13308" algo="Sum"/><pk mz="358.97957304" i="24118.6" sn="161.099" a="468.373" fwhm="0.0171185" res="20970.2" algo="Sum"/><pk mz="359.04332418" i="101097" sn="674.102" a="1852.54" fwhm="0.0162096" res="22150" algo="Sum"/><pk mz="359.16533591" i="12899" sn="85.9755" a="276.857" fwhm="0.018043" res="19906.1" algo="Sum"/><pk mz="359.21778420" i="4123.72" sn="27.4813" a="115.105" fwhm="0.0249387" res="14404" algo="Sum"/><pk mz="359.98220306" i="3565.97" sn="23.6527" a="80.3981" fwhm="0.0196645" res="18306.2" algo="Sum"/><pk mz="360.04594705" i="11999.6" sn="79.5604" a="257.468" fwhm="0.0189081" res="19041.9" algo="Sum"/><pk mz="360.16868291" i="2460.45" sn="16.3081" a="54.5791" fwhm="0.0197135" res="18270.2" algo="Sum"/><pk mz="360.22183149" i="934.564" sn="6.19563" a="31.368" fwhm="0.028006" res="12862.3" algo="Sum"/><pk mz="360.32363798" i="47716.8" sn="316.378" a="907.725" fwhm="0.0169703" res="21232.6" algo="Sum"/><pk mz="360.83952129" i="2385.12" sn="15.7271" a="49.6536" fwhm="0.0186877" res="19308.9" algo="Sum"/><pk mz="360.97717766" i="15082.8" sn="99.3203" a="309.906" fwhm="0.0182583" res="19770.6" algo="Sum"/><pk mz="361.01163116" i="3552.31" sn="23.3841" a="92.8191" fwhm="0.0330276" res="10930.6" algo="Sum"/><pk mz="361.04717239" i="2611.47" sn="17.1907" a="58.5624" fwhm="0.0257744" res="14008" algo="Sum"/><pk mz="361.17115667" i="2224.3" sn="14.6411" a="66.2816" fwhm="0.034872" res="10357" algo="Sum"/><pk mz="361.23685742" i="2697.24" sn="17.7541" a="66.0816" fwhm="0.0248956" res="14510.1" algo="Sum"/><pk mz="361.27081820" i="1057.14" sn="6.95886" a="21.7729" fwhm="0.0239759" res="15068.1" algo="Sum"/><pk mz="361.32717629" i="11641.4" sn="76.6611" a="286.997" fwhm="0.020348" res="17757.3" algo="Sum"/><pk mz="361.98002096" i="2222.13" sn="14.5241" a="49.5265" fwhm="0.0204624" res="17690" algo="Sum"/><pk mz="362.19011955" i="934.006" sn="6.10176" a="23.8795" fwhm="0.0249042" res="14543.3" algo="Sum"/><pk mz="362.24087334" i="7522.62" sn="49.1287" a="155.521" fwhm="0.0183197" res="19773.3" algo="Sum"/><pk mz="362.33342923" i="1946.47" sn="12.7164" a="60.7479" fwhm="0.0276771" res="13091.5" algo="Sum"/><pk mz="362.92653930" i="5489.08" sn="35.5879" a="108.713" fwhm="0.0182193" res="19919.9" algo="Sum"/><pk mz="362.97344733" i="2513.3" sn="16.2939" a="56.5653" fwhm="0.0197113" res="18414.5" algo="Sum"/><pk mz="363.15731491" i="1689.89" sn="10.9484" a="42.0179" fwhm="0.0216258" res="16792.8" algo="Sum"/><pk mz="363.24527010" i="2459.55" sn="15.9348" a="75.1036" fwhm="0.0246822" res="14716.9" algo="Sum"/><pk mz="363.32380759" i="1129.35" sn="7.3168" a="30.361" fwhm="0.0220247" res="16496.2" algo="Sum"/><pk mz="364.78755901" i="1014.87" sn="6.49534" a="22.3089" fwhm="0.0191038" res="19095" algo="Sum"/><pk mz="365.10523063" i="3586.19" sn="22.9358" a="74.2089" fwhm="0.0189896" res="19226.6" algo="Sum"/><pk mz="365.13709980" i="1553.33" sn="9.93444" a="56.5939" fwhm="0.036504" res="10002.7" algo="Sum"/><pk mz="365.24628444" i="1238.93" sn="7.92427" a="26.3637" fwhm="0.0232871" res="15684.5" algo="Sum"/><pk mz="365.26685038" i="1622.79" sn="10.3743" a="38.1694" fwhm="0.0269241" res="13566.6" algo="Sum"/><pk mz="365.30225612" i="1109.73" sn="7.09164" a="24.9974" fwhm="0.022872" res="15971.6" algo="Sum"/><pk mz="365.33896423" i="2060.1" sn="13.1629" a="41.6095" fwhm="0.0182742" res="19992.1" algo="Sum"/><pk mz="366.78518145" i="1071.55" sn="6.77471" a="22.7455" fwhm="0.017758" res="20654.6" algo="Sum"/><pk mz="366.91321023" i="865.402" sn="5.47125" a="20.2949" fwhm="0.0201946" res="18168.9" algo="Sum"/><pk mz="367.12084324" i="4847.93" sn="30.6421" a="107.933" fwhm="0.0196268" res="18705.1" algo="Sum"/><pk mz="367.14639065" i="1077.19" sn="6.80355" a="21.2192" fwhm="0.0199227" res="18428.5" algo="Sum"/><pk mz="367.27978142" i="899.985" sn="5.66176" a="23.3783" fwhm="0.0254285" res="14443.6" algo="Sum"/><pk mz="368.27935230" i="1916.99" sn="11.9957" a="48.2105" fwhm="0.0198207" res="18580.5" algo="Sum"/><pk mz="368.87100281" i="4540.4" sn="28.3442" a="92.9117" fwhm="0.0186906" res="19735.6" algo="Sum"/><pk mz="369.00292626" i="8940.92" sn="55.6649" a="212.755" fwhm="0.0212974" res="17326.2" algo="Sum"/><pk mz="369.22458907" i="3433.87" sn="21.3089" a="97.7406" fwhm="0.026352" res="14011.3" algo="Sum"/><pk mz="369.35133360" i="7922.54" sn="49.162" a="166.747" fwhm="0.0184107" res="20061.7" algo="Sum"/><pk mz="370.00640215" i="1202.94" sn="7.42959" a="28.7875" fwhm="0.0237682" res="15567.3" algo="Sum"/><pk mz="370.03446933" i="899.35" sn="5.5543" a="19.8741" fwhm="0.0223406" res="16563.3" algo="Sum"/><pk mz="370.29539589" i="2238.01" sn="13.8221" a="49.6967" fwhm="0.0189992" res="19490.1" algo="Sum"/><pk mz="370.35461365" i="2432.05" sn="15.0204" a="52.1749" fwhm="0.0193514" res="19138.4" algo="Sum"/><pk mz="370.86834491" i="1916.99" sn="11.7769" a="41.8942" fwhm="0.0184871" res="20060.9" algo="Sum"/><pk mz="371.00361881" i="1289.63" sn="7.90541" a="29.9609" fwhm="0.0266651" res="13913.5" algo="Sum"/><pk mz="371.03726423" i="7177.27" sn="44.0046" a="149.983" fwhm="0.0181371" res="20457.4" algo="Sum"/><pk mz="371.22364582" i="1388.5" sn="8.51126" a="47.6281" fwhm="0.0404423" res="9179.09" algo="Sum"/><pk mz="372.04047446" i="960.458" sn="5.85215" a="21.2975" fwhm="0.0196981" res="18887.1" algo="Sum"/><pk mz="372.73769840" i="896.251" sn="5.43069" a="23.2656" fwhm="0.0224372" res="16612.5" algo="Sum"/><pk mz="373.18126375" i="2463.45" sn="14.877" a="85.1494" fwhm="0.0273034" res="13668" algo="Sum"/><pk mz="373.23511149" i="1141.33" sn="6.89264" a="29.9867" fwhm="0.034548" res="10803.4" algo="Sum"/><pk mz="373.26996929" i="924.698" sn="5.58436" a="24.3594" fwhm="0.0267439" res="13957.2" algo="Sum"/><pk mz="374.30248413" i="1836.18" sn="11.0151" a="41.874" fwhm="0.0194032" res="19290.8" algo="Sum"/><pk mz="374.81697866" i="1175.72" sn="7.0246" a="27.58" fwhm="0.0199465" res="18791.1" algo="Sum"/><pk mz="375.01479863" i="51796.3" sn="309.531" a="1189.43" fwhm="0.0206743" res="18139.1" algo="Sum"/><pk mz="375.19233494" i="1216" sn="7.26497" a="37.4914" fwhm="0.0379938" res="9875.09" algo="Sum"/><pk mz="375.25179507" i="1019.61" sn="6.08921" a="24.9086" fwhm="0.0349357" res="10741.2" algo="Sum"/><pk mz="375.28669618" i="2041.02" sn="12.1891" a="53.0644" fwhm="0.0246333" res="15235" algo="Sum"/><pk mz="375.35958700" i="2214.46" sn="13.2243" a="50.7533" fwhm="0.0192239" res="19525.6" algo="Sum"/><pk mz="376.01750260" i="6337.85" sn="37.7804" a="157.019" fwhm="0.0223172" res="16848.8" algo="Sum"/><pk mz="376.29712794" i="5605.34" sn="33.27" a="127.169" fwhm="0.0220052" res="17100.4" algo="Sum"/><pk mz="376.81377092" i="905.307" sn="5.35298" a="21.2324" fwhm="0.0195556" res="19268.9" algo="Sum"/><pk mz="376.93267282" i="897.946" sn="5.30915" a="30.0341" fwhm="0.0335675" res="11229.1" algo="Sum"/><pk mz="376.98892260" i="1492.36" sn="8.82364" a="27.2136" fwhm="0.0210013" res="17950.7" algo="Sum"/><pk mz="377.01550736" i="4125.47" sn="24.392" a="109.823" fwhm="0.0234237" res="16095.4" algo="Sum"/><pk mz="377.23553879" i="1836.04" sn="10.8086" a="49.2013" fwhm="0.0241893" res="15595.2" algo="Sum"/><pk mz="377.26593527" i="1044.34" sn="6.14697" a="22.0323" fwhm="0.0320138" res="11784.5" algo="Sum"/><pk mz="377.30105038" i="2224.9" sn="13.0949" a="58.4874" fwhm="0.0237143" res="15910.3" algo="Sum"/><pk mz="378.21585939" i="1034.37" sn="6.04426" a="25.4927" fwhm="0.0241691" res="15648.7" algo="Sum"/><pk mz="378.90080036" i="3283.82" sn="19.1255" a="88.1171" fwhm="0.0197014" res="19232.2" algo="Sum"/><pk mz="379.28206886" i="1377.18" sn="7.98762" a="41.2499" fwhm="0.0305512" res="12414.6" algo="Sum"/><pk mz="379.31781552" i="1348.24" sn="7.81897" a="30.9521" fwhm="0.0224226" res="16916.8" algo="Sum"/><pk mz="380.76868076" i="1227.21" sn="7.06359" a="32.3382" fwhm="0.0221346" res="17202.4" algo="Sum"/><pk mz="381.02522694" i="53614.5" sn="307.87" a="1091.75" fwhm="0.0179462" res="21231.5" algo="Sum"/><pk mz="381.07864423" i="1866.53" sn="10.7182" a="44.2856" fwhm="0.0266929" res="14276.4" algo="Sum"/><pk mz="381.20625688" i="1451.37" sn="8.33366" a="47.675" fwhm="0.0262853" res="14502.6" algo="Sum"/><pk mz="381.29693114" i="1973.18" sn="11.3332" a="53.177" fwhm="0.0240918" res="15826.8" algo="Sum"/><pk mz="382.02780297" i="6113.62" sn="34.8865" a="145.843" fwhm="0.020791" res="18374.7" algo="Sum"/><pk mz="382.76622403" i="1745.12" sn="9.9258" a="42.9869" fwhm="0.0218412" res="17525" algo="Sum"/><pk mz="383.02878222" i="1349.27" sn="7.66809" a="51.6689" fwhm="0.032986" res="11611.9" algo="Sum"/><pk mz="383.11613125" i="105965" sn="602.129" a="2055.88" fwhm="0.0170868" res="22421.7" algo="Sum"/><pk mz="383.22262799" i="80177" sn="455.534" a="1577.3" fwhm="0.0172528" res="22212.2" algo="Sum"/><pk mz="384.11936290" i="14475" sn="81.8313" a="309.598" fwhm="0.0193397" res="19861.8" algo="Sum"/><pk mz="384.22564949" i="17228.7" sn="97.4221" a="383.448" fwhm="0.0191436" res="20070.7" algo="Sum"/><pk mz="384.76432544" i="1154.01" sn="6.49455" a="29.1951" fwhm="0.0219685" res="17514.3" algo="Sum"/><pk mz="384.84553914" i="1351.68" sn="7.60667" a="33.103" fwhm="0.0204837" res="18787.9" algo="Sum"/><pk mz="385.12184071" i="3936.77" sn="22.1417" a="92.0546" fwhm="0.0194048" res="19846.7" algo="Sum"/><pk mz="385.22247096" i="5712.76" sn="32.1258" a="165.695" fwhm="0.0282881" res="13617.8" algo="Sum"/><pk mz="386.22486210" i="1016.22" sn="5.69795" a="35.9956" fwhm="0.037328" res="10346.8" algo="Sum"/><pk mz="386.89414520" i="1006.27" sn="5.62209" a="26.025" fwhm="0.0214866" res="18006.3" algo="Sum"/><pk mz="387.20082034" i="975.657" sn="5.43206" a="44.774" fwhm="0.0633254" res="6114.46" algo="Sum"/><pk mz="387.25235839" i="982.922" sn="5.46414" a="31.7694" fwhm="0.0414898" res="9333.67" algo="Sum"/><pk mz="388.35530225" i="908.07" sn="5.00685" a="24.1339" fwhm="0.0242365" res="16023.6" algo="Sum"/><pk mz="388.71216291" i="1017.89" sn="5.60041" a="22.595" fwhm="0.0184398" res="21080.1" algo="Sum"/><pk mz="389.24463990" i="935.006" sn="5.11292" a="31.5398" fwhm="0.0370401" res="10508.7" algo="Sum"/><pk mz="389.26575701" i="980.129" sn="5.3603" a="28.4944" fwhm="0.0363729" res="10702.1" algo="Sum"/><pk mz="389.37470804" i="2514.07" sn="13.7517" a="57.4563" fwhm="0.0201406" res="19332.9" algo="Sum"/><pk mz="389.97319491" i="1086.83" sn="5.91595" a="26.3614" fwhm="0.0214555" res="18175.9" algo="Sum"/><pk mz="390.79804502" i="2473.37" sn="13.4097" a="54.3796" fwhm="0.0194403" res="20102.5" algo="Sum"/><pk mz="390.98661524" i="9849.71" sn="53.139" a="244.422" fwhm="0.0224859" res="17388.1" algo="Sum"/><pk mz="391.28003671" i="2262.27" sn="12.2052" a="57.6729" fwhm="0.0287078" res="13629.7" algo="Sum"/><pk mz="391.35487093" i="1093.87" sn="5.89879" a="26.3036" fwhm="0.0212339" res="18430.7" algo="Sum"/><pk mz="391.99004529" i="1277.66" sn="6.85208" a="30.1164" fwhm="0.0259371" res="15113.1" algo="Sum"/><pk mz="392.01595765" i="1422.7" sn="7.62991" a="30.3351" fwhm="0.0245826" res="15946.9" algo="Sum"/><pk mz="392.28612622" i="1345.1" sn="7.21342" a="43.7348" fwhm="0.0276056" res="14210.4" algo="Sum"/><pk mz="392.31109251" i="878.606" sn="4.71161" a="21.5172" fwhm="0.0268395" res="14616.9" algo="Sum"/><pk mz="392.79517780" i="3068.52" sn="16.3677" a="66.3521" fwhm="0.0188184" res="20872.9" algo="Sum"/><pk mz="392.98741544" i="1435.46" sn="7.65708" a="43.0032" fwhm="0.0245876" res="15983.1" algo="Sum"/><pk mz="393.20788316" i="1284.38" sn="6.84174" a="48.2638" fwhm="0.0337672" res="11644.7" algo="Sum"/><pk mz="393.29733434" i="37529.3" sn="199.907" a="829.116" fwhm="0.0191607" res="20526.3" algo="Sum"/><pk mz="393.36905813" i="1480.44" sn="7.88608" a="34.0006" fwhm="0.0223451" res="17604.2" algo="Sum"/><pk mz="394.30035051" i="9901.34" sn="52.4754" a="224.387" fwhm="0.0197692" res="19945.2" algo="Sum"/><pk mz="394.34550106" i="3663.82" sn="19.4176" a="88.9624" fwhm="0.0227606" res="17325.8" algo="Sum"/><pk mz="394.79247070" i="1464.36" sn="7.72925" a="36.274" fwhm="0.0206725" res="19097.5" algo="Sum"/><pk mz="394.87331126" i="932.289" sn="4.92086" a="23.4061" fwhm="0.024727" res="15969.3" algo="Sum"/><pk mz="395.21569160" i="1061.49" sn="5.59655" a="36.4302" fwhm="0.0321975" res="12274.7" algo="Sum"/><pk mz="395.30287139" i="2076.75" sn="10.9465" a="69.7941" fwhm="0.0279514" res="14142.5" algo="Sum"/><pk mz="395.34930321" i="1296.15" sn="6.8271" a="34.0367" fwhm="0.0220757" res="17908.8" algo="Sum"/><pk mz="396.74353829" i="1254" sn="6.55546" a="32.3055" fwhm="0.0210899" res="18812" algo="Sum"/><pk mz="396.92338411" i="1414.8" sn="7.39616" a="41.4149" fwhm="0.0214255" res="18525.7" algo="Sum"/><pk mz="396.99724353" i="30657.8" sn="160.27" a="746.277" fwhm="0.0217318" res="18268" algo="Sum"/><pk mz="397.23660503" i="2539.89" sn="13.2399" a="70.4135" fwhm="0.0249976" res="15891" algo="Sum"/><pk mz="397.99998473" i="3914.12" sn="20.3539" a="101.712" fwhm="0.0227975" res="17458" algo="Sum"/><pk mz="398.32667696" i="897.102" sn="4.65016" a="24.1312" fwhm="0.0220817" res="18038.8" algo="Sum"/><pk mz="398.74064450" i="1993.87" sn="10.3107" a="46.5605" fwhm="0.0260988" res="15278.1" algo="Sum"/><pk mz="398.99793693" i="2678.79" sn="13.8267" a="82.099" fwhm="0.023599" res="16907.4" algo="Sum"/><pk mz="399.08967686" i="15539.8" sn="80.1267" a="334.884" fwhm="0.0197449" res="20212.3" algo="Sum"/><pk mz="399.21570295" i="29848" sn="153.868" a="692.839" fwhm="0.0273082" res="14618.9" algo="Sum"/><pk mz="400.09322502" i="2305.66" sn="11.8343" a="56.0887" fwhm="0.0193885" res="20635.6" algo="Sum"/><pk mz="400.21924767" i="7078.31" sn="36.3419" a="157.771" fwhm="0.0247847" res="16147.8" algo="Sum"/><pk mz="400.34192801" i="2552.34" sn="13.1021" a="65.495" fwhm="0.0211244" res="18951.6" algo="Sum"/><pk mz="400.73797910" i="1408.52" sn="7.21664" a="34.5527" fwhm="0.0215061" res="18633.7" algo="Sum"/><pk mz="400.82674489" i="3353.49" sn="17.1599" a="80.5077" fwhm="0.0204711" res="19580.1" algo="Sum"/><pk mz="401.09009763" i="1615.08" sn="8.24488" a="43.0972" fwhm="0.0227576" res="17624.4" algo="Sum"/><pk mz="401.19804669" i="3204.99" sn="16.3538" a="153.245" fwhm="0.0357909" res="11209.5" algo="Sum"/><pk mz="402.35721277" i="1056.59" sn="5.35744" a="32.9642" fwhm="0.0234571" res="17152.9" algo="Sum"/><pk mz="402.82399701" i="3228.46" sn="16.277" a="74.5198" fwhm="0.0203441" res="19800.5" algo="Sum"/><pk mz="403.00741411" i="16762.9" sn="84.4757" a="368.37" fwhm="0.0193918" res="20782.3" algo="Sum"/><pk mz="403.39089847" i="2126.67" sn="10.715" a="47.4005" fwhm="0.0193967" res="20796.9" algo="Sum"/><pk mz="404.01067107" i="1914.97" sn="9.58818" a="46.9293" fwhm="0.0205305" res="19678.5" algo="Sum"/><pk mz="404.82140942" i="1234.6" sn="6.15161" a="32.6625" fwhm="0.0229343" res="17651.3" algo="Sum"/><pk mz="405.09829460" i="914.478" sn="4.55256" a="30.8018" fwhm="0.0235738" res="17184.3" algo="Sum"/><pk mz="405.26865828" i="1160.4" sn="5.77545" a="55.9909" fwhm="0.0467167" res="8675.03" algo="Sum"/><pk mz="406.77256710" i="2357.8" sn="11.63" a="58.017" fwhm="0.0205143" res="19828.7" algo="Sum"/><pk mz="406.95468958" i="1783.11" sn="8.79743" a="51.504" fwhm="0.0238442" res="17067.2" algo="Sum"/><pk mz="407.25661303" i="886.424" sn="4.35878" a="26.6747" fwhm="0.0337084" res="12081.8" algo="Sum"/><pk mz="407.28982521" i="1088.72" sn="5.34926" a="29.291" fwhm="0.0327642" res="12430.9" algo="Sum"/><pk mz="407.34809994" i="881.368" sn="4.32414" a="22.9194" fwhm="0.0280483" res="14523.1" algo="Sum"/><pk mz="408.30706175" i="1290.63" sn="6.29386" a="39.8993" fwhm="0.0307819" res="13264.5" algo="Sum"/><pk mz="408.76958534" i="3247.29" sn="15.8206" a="80.6252" fwhm="0.0212521" res="19234.3" algo="Sum"/><pk mz="409.27146949" i="9239.46" sn="44.8923" a="216.628" fwhm="0.0213876" res="19135.9" algo="Sum"/><pk mz="409.34342954" i="1113.61" sn="5.41229" a="30.7893" fwhm="0.0390658" res="10478.3" algo="Sum"/><pk mz="410.27497577" i="2351.57" sn="11.3927" a="62.2514" fwhm="0.0228089" res="17987.5" algo="Sum"/><pk mz="410.76612830" i="2093.91" sn="10.1295" a="50.5902" fwhm="0.0200661" res="20470.6" algo="Sum"/><pk mz="410.85586531" i="4133.74" sn="19.9854" a="100.698" fwhm="0.021028" res="19538.5" algo="Sum"/><pk mz="411.25721936" i="2443.2" sn="11.769" a="99.3963" fwhm="0.0367279" res="11197.4" algo="Sum"/><pk mz="412.85278963" i="2925.72" sn="13.9401" a="64.901" fwhm="0.0199385" res="20706.3" algo="Sum"/><pk mz="412.89772308" i="998.187" sn="4.75603" a="28.9782" fwhm="0.0236286" res="17474.5" algo="Sum"/><pk mz="412.96960268" i="7746.52" sn="36.9083" a="208.443" fwhm="0.0235179" res="17559.8" algo="Sum"/><pk mz="413.17948380" i="1923.35" sn="9.15616" a="49.3608" fwhm="0.0234217" res="17640.9" algo="Sum"/><pk mz="413.23204254" i="1766.33" sn="8.40581" a="48.8111" fwhm="0.0365867" res="11294.6" algo="Sum"/><pk mz="413.26584550" i="8418.08" sn="40.0608" a="206.266" fwhm="0.0210636" res="19619.9" algo="Sum"/><pk mz="413.97278185" i="1016.43" sn="4.81707" a="30.0913" fwhm="0.0255998" res="16171" algo="Sum"/><pk mz="414.26982130" i="2372.09" sn="11.2386" a="64.2654" fwhm="0.0215474" res="19226" algo="Sum"/><pk mz="414.71450374" i="1185.86" sn="5.59352" a="33.7307" fwhm="0.0239652" res="17304.8" algo="Sum"/><pk mz="414.97035681" i="1141.96" sn="5.38763" a="34.1561" fwhm="0.0295579" res="14039.3" algo="Sum"/><pk mz="415.15260921" i="945.391" sn="4.45829" a="23.6019" fwhm="0.029245" res="14195.7" algo="Sum"/><pk mz="415.19322553" i="18347.4" sn="86.5201" a="488.557" fwhm="0.0219373" res="18926.4" algo="Sum"/><pk mz="415.27960071" i="1597.29" sn="7.53326" a="50.9659" fwhm="0.0283003" res="14674" algo="Sum"/><pk mz="416.19658130" i="4148.66" sn="19.4524" a="115.884" fwhm="0.0227956" res="18257.8" algo="Sum"/><pk mz="416.80048440" i="3226.26" sn="15.0405" a="81.4122" fwhm="0.0211919" res="19667.9" algo="Sum"/><pk mz="417.00196221" i="11925.5" sn="55.566" a="285.42" fwhm="0.0200155" res="20833.9" algo="Sum"/><pk mz="417.19153938" i="2483.19" sn="11.5567" a="88.2497" fwhm="0.0261923" res="15928" algo="Sum"/><pk mz="417.40646288" i="2216.41" sn="10.2826" a="52.8911" fwhm="0.0210117" res="19865.5" algo="Sum"/><pk mz="418.00409491" i="1468.6" sn="6.79802" a="39.7136" fwhm="0.0237086" res="17630.9" algo="Sum"/><pk mz="418.79823289" i="3204.55" sn="14.7354" a="77.52" fwhm="0.0215465" res="19436.9" algo="Sum"/><pk mz="418.98318077" i="8658.96" sn="39.8136" a="300.141" fwhm="0.0326683" res="12825.4" algo="Sum"/><pk mz="419.38557692" i="972.402" sn="4.46231" a="25.4234" fwhm="0.0232524" res="18036.2" algo="Sum"/><pk mz="419.98556587" i="1104.22" sn="5.0529" a="41.7981" fwhm="0.034822" res="12060.9" algo="Sum"/><pk mz="420.79472475" i="1338.86" sn="6.11208" a="39.2711" fwhm="0.024778" res="16982.6" algo="Sum"/><pk mz="420.88464612" i="4435.04" sn="20.2329" a="110.856" fwhm="0.0209866" res="20054.9" algo="Sum"/><pk mz="420.98718774" i="1034.45" sn="4.71813" a="42.963" fwhm="0.0473851" res="8884.37" algo="Sum"/><pk mz="421.40098045" i="955.079" sn="4.35794" a="22.0987" fwhm="0.021468" res="19629.2" algo="Sum"/><pk mz="422.74697713" i="1175.02" sn="5.31757" a="32.7915" fwhm="0.0219391" res="19269.1" algo="Sum"/><pk mz="422.88191604" i="1699.74" sn="7.68698" a="47.1444" fwhm="0.0245181" res="17247.7" algo="Sum"/><pk mz="422.92586277" i="916.762" sn="4.14634" a="25.6421" fwhm="0.0272236" res="15535.2" algo="Sum"/><pk mz="424.28104763" i="919.745" sn="4.12448" a="28.4372" fwhm="0.0247027" res="17175.5" algo="Sum"/><pk mz="424.34191583" i="3025.9" sn="13.565" a="84.1755" fwhm="0.0228125" res="18601.3" algo="Sum"/><pk mz="424.74355258" i="1530.18" sn="6.83744" a="38.029" fwhm="0.0214936" res="19761.4" algo="Sum"/><pk mz="425.34575533" i="1338.81" sn="5.97199" a="48.9786" fwhm="0.0301536" res="14106" algo="Sum"/><pk mz="426.35712833" i="4415.21" sn="19.5657" a="111.369" fwhm="0.0219051" res="19463.8" algo="Sum"/><pk mz="426.74118609" i="910.37" sn="4.02428" a="23.742" fwhm="0.0215552" res="19797.6" algo="Sum"/><pk mz="426.82943676" i="3547.44" sn="15.6814" a="81.7609" fwhm="0.0217415" res="19632" algo="Sum"/><pk mz="427.24646647" i="985.1" sn="4.35083" a="29.0996" fwhm="0.0337277" res="12667.5" algo="Sum"/><pk mz="427.35908142" i="1594.21" sn="7.01734" a="46.4341" fwhm="0.0229243" res="18642.2" algo="Sum"/><pk mz="428.37219825" i="1415.95" sn="6.19369" a="40.1367" fwhm="0.0227566" res="18824.1" algo="Sum"/><pk mz="428.82703997" i="2473.79" sn="10.8109" a="60.731" fwhm="0.0219779" res="19511.7" algo="Sum"/><pk mz="428.94213796" i="1030.5" sn="4.50223" a="31.1896" fwhm="0.0335702" res="12777.5" algo="Sum"/><pk mz="428.99780757" i="1064.29" sn="4.64991" a="45.13" fwhm="0.0415827" res="10316.7" algo="Sum"/><pk mz="429.23881608" i="3059.14" sn="13.3033" a="100.485" fwhm="0.0296593" res="14472.3" algo="Sum"/><pk mz="429.37241317" i="958.163" sn="4.16644" a="27.1853" fwhm="0.0268929" res="15966" algo="Sum"/><pk mz="430.38116225" i="1446.06" sn="6.26318" a="38.8822" fwhm="0.0240514" res="17894.3" algo="Sum"/><pk mz="430.91364837" i="3118.71" sn="13.4835" a="75.4294" fwhm="0.0217869" res="19778.6" algo="Sum"/><pk mz="431.17019625" i="2854.12" sn="12.3012" a="100.281" fwhm="0.031045" res="13888.6" algo="Sum"/><pk mz="431.23988699" i="2000.31" sn="8.62272" a="62.9759" fwhm="0.0271987" res="15855.2" algo="Sum"/><pk mz="431.42151087" i="1756.7" sn="7.57353" a="43.4767" fwhm="0.0217754" res="19812.3" algo="Sum"/><pk mz="432.77557070" i="1354.16" sn="5.81524" a="35.333" fwhm="0.0234347" res="18467.3" algo="Sum"/><pk mz="432.97369798" i="6757.73" sn="28.9206" a="186.86" fwhm="0.0247855" res="17468.8" algo="Sum"/><pk mz="434.77204557" i="1472.09" sn="6.25523" a="38.7881" fwhm="0.0219817" res="19778.8" algo="Sum"/><pk mz="434.89916014" i="973.972" sn="4.13974" a="30.5917" fwhm="0.0256561" res="16951.1" algo="Sum"/><pk mz="434.96687664" i="3316.31" sn="14.0963" a="125.543" fwhm="0.0351955" res="12358.6" algo="Sum"/><pk mz="436.85900342" i="3233.24" sn="13.6454" a="81.482" fwhm="0.0219321" res="19918.7" algo="Sum"/><pk mz="436.96089384" i="949.692" sn="4.00802" a="43.5722" fwhm="0.0387443" res="11278.1" algo="Sum"/><pk mz="437.23475355" i="1032.05" sn="4.35107" a="35.966" fwhm="0.0310224" res="14094.2" algo="Sum"/><pk mz="438.85632953" i="1551.04" sn="6.48773" a="43.3186" fwhm="0.0245931" res="17844.7" algo="Sum"/><pk mz="438.98358114" i="21088.6" sn="88.2003" a="510.727" fwhm="0.0215396" res="20380.3" algo="Sum"/><pk mz="439.98483033" i="2868.44" sn="11.9523" a="85.0545" fwhm="0.0264596" res="16628.6" algo="Sum"/><pk mz="440.72285327" i="1146.24" sn="4.74021" a="28.7946" fwhm="0.0211891" res="20799.6" algo="Sum"/><pk mz="440.98051428" i="7351.23" sn="30.3654" a="201.016" fwhm="0.0235068" res="18759.7" algo="Sum"/><pk mz="441.29759821" i="2022.89" sn="8.33667" a="57.6762" fwhm="0.0257405" res="17144.1" algo="Sum"/><pk mz="441.98302239" i="923.449" sn="3.79809" a="29.0745" fwhm="0.0270046" res="16367" algo="Sum"/><pk mz="442.76674569" i="898.905" sn="3.68463" a="21.7844" fwhm="0.023697" res="18684.5" algo="Sum"/><pk mz="442.80344784" i="1332.53" sn="5.46162" a="34.1606" fwhm="0.0238392" res="18574.6" algo="Sum"/><pk mz="442.99449770" i="953.324" sn="3.89961" a="36.4044" fwhm="0.0290408" res="15254.2" algo="Sum"/><pk mz="444.80126269" i="1028.79" sn="4.17794" a="26.987" fwhm="0.0245196" res="18140.6" algo="Sum"/><pk mz="444.85195414" i="1109.11" sn="4.50447" a="34.1791" fwhm="0.0258272" res="17224.2" algo="Sum"/><pk mz="444.92694418" i="892.429" sn="3.62409" a="30.0385" fwhm="0.0336962" res="13204.1" algo="Sum"/><pk mz="445.43751214" i="1869.23" sn="7.5848" a="50.2954" fwhm="0.0233651" res="19064.2" algo="Sum"/><pk mz="446.84891732" i="1009.62" sn="4.06365" a="30.3626" fwhm="0.0296139" res="15089.1" algo="Sum"/><pk mz="446.88756074" i="1962.29" sn="7.89778" a="63.8245" fwhm="0.0252677" res="17686.1" algo="Sum"/><pk mz="448.75561653" i="978.647" sn="3.91034" a="31.5299" fwhm="0.025086" res="17888.7" algo="Sum"/><pk mz="448.94611102" i="1714.08" sn="6.84921" a="55.2787" fwhm="0.0296733" res="15129.6" algo="Sum"/><pk mz="449.01064727" i="2600.27" sn="10.3903" a="78.9512" fwhm="0.026315" res="17062.9" algo="Sum"/><pk mz="449.28918202" i="913.624" sn="3.64435" a="45.2984" fwhm="0.045036" res="9976.23" algo="Sum"/><pk mz="450.75164451" i="1469.23" sn="5.84452" a="39.1664" fwhm="0.0241357" res="18675.7" algo="Sum"/><pk mz="450.94092894" i="887" sn="3.52714" a="35.2746" fwhm="0.0396172" res="11382.5" algo="Sum"/><pk mz="452.75085249" i="913.745" sn="3.62371" a="24.739" fwhm="0.0251128" res="18028.7" algo="Sum"/><pk mz="452.79551987" i="1098.25" sn="4.3552" a="25.857" fwhm="0.0236588" res="19138.6" algo="Sum"/><pk mz="452.83270546" i="1157.19" sn="4.58894" a="33.912" fwhm="0.0274222" res="16513.4" algo="Sum"/><pk mz="454.88133192" i="1352.02" sn="5.33479" a="40.6687" fwhm="0.0263935" res="17234.6" algo="Sum"/><pk mz="454.95561007" i="15208" sn="60.0004" a="416.429" fwhm="0.0243121" res="18713.1" algo="Sum"/><pk mz="455.31434598" i="898.438" sn="3.53979" a="29.9246" fwhm="0.0428213" res="10632.9" algo="Sum"/><pk mz="455.95769001" i="2105.36" sn="8.2808" a="60.81" fwhm="0.0266073" res="17136.6" algo="Sum"/><pk mz="456.69888840" i="973.92" sn="3.81862" a="29.3685" fwhm="0.0272942" res="16732.4" algo="Sum"/><pk mz="456.87820034" i="1055.48" sn="4.13916" a="33.234" fwhm="0.0278331" res="16414.9" algo="Sum"/><pk mz="456.95301701" i="6339.73" sn="24.8626" a="181.078" fwhm="0.0249637" res="18304.7" algo="Sum"/><pk mz="457.01934317" i="1104.54" sn="4.33142" a="36.5387" fwhm="0.0257848" res="17724.3" algo="Sum"/><pk mz="457.27001963" i="894.674" sn="3.5065" a="34.218" fwhm="0.0430112" res="10631.4" algo="Sum"/><pk mz="457.95851378" i="1582.55" sn="6.19379" a="46.1114" fwhm="0.0252352" res="18147.6" algo="Sum"/><pk mz="458.78454925" i="1399.05" sn="5.44491" a="45.5272" fwhm="0.0260528" res="17609.8" algo="Sum"/><pk mz="458.95759608" i="963.32" sn="3.74782" a="36.8424" fwhm="0.0330638" res="13881" algo="Sum"/><pk mz="459.32133638" i="1003.47" sn="3.8998" a="34.9877" fwhm="0.0404276" res="11361.6" algo="Sum"/><pk mz="459.45355836" i="1579.65" sn="6.13786" a="39.9848" fwhm="0.0225696" res="20357.2" algo="Sum"/><pk mz="460.78180322" i="1639.58" sn="6.32103" a="45.6236" fwhm="0.0242534" res="18998.6" algo="Sum"/><pk mz="460.82702592" i="1059.87" sn="4.08377" a="29.4473" fwhm="0.0283856" res="16234.5" algo="Sum"/><pk mz="460.96511413" i="10429" sn="40.1857" a="262.679" fwhm="0.0222791" res="20690.5" algo="Sum"/><pk mz="461.33420457" i="1089.33" sn="4.19382" a="40.8619" fwhm="0.0489367" res="9427.16" algo="Sum"/><pk mz="461.96770420" i="1617.7" sn="6.21486" a="42.6176" fwhm="0.0220949" res="20908.3" algo="Sum"/><pk mz="462.82319268" i="1124.82" sn="4.30476" a="31.0857" fwhm="0.0258706" res="17889.9" algo="Sum"/><pk mz="462.96317064" i="3404.12" sn="13.0277" a="105.668" fwhm="0.0247083" res="18737.2" algo="Sum"/><pk mz="463.35304080" i="1329.61" sn="5.084" a="48.8881" fwhm="0.0430085" res="10773.5" algo="Sum"/><pk mz="464.72993836" i="970.67" sn="3.69318" a="26.1899" fwhm="0.0234015" res="19859" algo="Sum"/><pk mz="464.91072451" i="1650.45" sn="6.26874" a="49.5698" fwhm="0.0243964" res="19056.5" algo="Sum"/><pk mz="464.97812361" i="4398.58" sn="16.7065" a="118.231" fwhm="0.0239819" res="19388.7" algo="Sum"/><pk mz="466.72742828" i="1482.89" sn="5.61652" a="38.9362" fwhm="0.0227686" res="20498.7" algo="Sum"/><pk mz="468.72500702" i="964.907" sn="3.63019" a="25.4524" fwhm="0.024078" res="19467" algo="Sum"/><pk mz="468.81338262" i="1829.63" sn="6.88347" a="60.2365" fwhm="0.0255439" res="18353.3" algo="Sum"/><pk mz="469.32661561" i="1844.01" sn="6.93081" a="69.461" fwhm="0.0328551" res="14284.8" algo="Sum"/><pk mz="469.36458376" i="1232.92" sn="4.63435" a="47.014" fwhm="0.0394718" res="11891.1" algo="Sum"/><pk mz="470.81045491" i="1646.78" sn="6.15864" a="47.5571" fwhm="0.0259624" res="18134.3" algo="Sum"/><pk mz="470.85486757" i="1144.84" sn="4.28128" a="35.4928" fwhm="0.0279825" res="16826.7" algo="Sum"/><pk mz="470.92752239" i="4747.83" sn="17.741" a="148.184" fwhm="0.0271842" res="17323.6" algo="Sum"/><pk mz="470.99384413" i="5613" sn="20.9755" a="150.354" fwhm="0.0237689" res="19815.6" algo="Sum"/><pk mz="471.05451214" i="1541.95" sn="5.76218" a="49.4468" fwhm="0.0276884" res="17012.7" algo="Sum"/><pk mz="471.34182488" i="1328.4" sn="4.95269" a="39.8284" fwhm="0.0356201" res="13232.5" algo="Sum"/><pk mz="472.30281686" i="886.658" sn="3.29524" a="32.6677" fwhm="0.0339103" res="13928" algo="Sum"/><pk mz="472.92451982" i="2275.3" sn="8.44141" a="77.5552" fwhm="0.030094" res="15714.9" algo="Sum"/><pk mz="472.99105195" i="896.24" sn="3.32426" a="31.6868" fwhm="0.0379109" res="12476.4" algo="Sum"/><pk mz="473.34431011" i="1583.14" sn="5.85192" a="66.3018" fwhm="0.04255" res="11124.4" algo="Sum"/><pk mz="473.46832483" i="1630.02" sn="6.02451" a="43.9831" fwhm="0.0235877" res="20072.6" algo="Sum"/><pk mz="474.75912921" i="1231.58" sn="4.53598" a="37.3761" fwhm="0.0246938" res="19225.8" algo="Sum"/><pk mz="474.95762486" i="1920.93" sn="7.06746" a="55.2989" fwhm="0.0308186" res="15411.4" algo="Sum"/><pk mz="475.32375230" i="3552.66" sn="13.0282" a="118.851" fwhm="0.0280451" res="16948.5" algo="Sum"/><pk mz="476.32763762" i="1085.42" sn="3.96114" a="38.0741" fwhm="0.0311398" res="15296.4" algo="Sum"/><pk mz="476.75620260" i="1695.65" sn="6.17587" a="46.0767" fwhm="0.0238871" res="19958.8" algo="Sum"/><pk mz="476.93925807" i="7556.26" sn="27.4338" a="230.935" fwhm="0.0261863" res="18213.3" algo="Sum"/><pk mz="477.32857590" i="1410.29" sn="5.10026" a="58.9104" fwhm="0.0467042" res="10220.2" algo="Sum"/><pk mz="477.94133399" i="1185.25" sn="4.27747" a="43.4098" fwhm="0.0291116" res="16417.6" algo="Sum"/><pk mz="478.32824905" i="1994.22" sn="7.18062" a="66.0176" fwhm="0.0272608" res="17546.4" algo="Sum"/><pk mz="478.75361215" i="940.838" sn="3.37246" a="27.5033" fwhm="0.0258748" res="18502.7" algo="Sum"/><pk mz="478.84266418" i="2092.44" sn="7.4979" a="68.5563" fwhm="0.0267918" res="17872.7" algo="Sum"/><pk mz="478.93573694" i="3092.63" sn="11.0825" a="107.418" fwhm="0.0297159" res="16117.1" algo="Sum"/><pk mz="479.00049572" i="2180.08" sn="7.81163" a="65.0114" fwhm="0.0253065" res="18927.9" algo="Sum"/><pk mz="479.33265937" i="1216.86" sn="4.35669" a="69.0186" fwhm="0.0561198" res="8541.24" algo="Sum"/><pk mz="480.83998125" i="1647.43" sn="5.86422" a="46.4074" fwhm="0.0266137" res="18067.4" algo="Sum"/><pk mz="480.88309898" i="1090.84" sn="3.88298" a="33.0599" fwhm="0.03168" res="15179.4" algo="Sum"/><pk mz="480.94967575" i="1634.06" sn="5.81591" a="65.9304" fwhm="0.029374" res="16373.3" algo="Sum"/><pk mz="481.20385045" i="1558.78" sn="5.54416" a="52.6219" fwhm="0.0286095" res="16819.7" algo="Sum"/><pk mz="481.26105269" i="1280.71" sn="4.55481" a="47.819" fwhm="0.0324973" res="14809.3" algo="Sum"/><pk mz="483.37823200" i="1222.63" sn="4.31931" a="38.8453" fwhm="0.0365934" res="13209.4" algo="Sum"/><pk mz="484.78737342" i="1530.24" sn="5.37507" a="46.5729" fwhm="0.0273688" res="17713.1" algo="Sum"/><pk mz="485.33470263" i="1350.36" sn="4.74111" a="45.4014" fwhm="0.0430754" res="11267.1" algo="Sum"/><pk mz="486.78460635" i="1707.2" sn="5.94218" a="46.5804" fwhm="0.0243734" res="19972" algo="Sum"/><pk mz="486.89794343" i="1013.6" sn="3.52814" a="38.0968" fwhm="0.0463235" res="10510.8" algo="Sum"/><pk mz="486.96680844" i="2953.75" sn="10.2819" a="96.2508" fwhm="0.0266404" res="18279.2" algo="Sum"/><pk mz="487.02188616" i="1650.97" sn="5.74626" a="52.8151" fwhm="0.0264758" res="18395" algo="Sum"/><pk mz="487.33986326" i="1379.83" sn="4.80087" a="59.7432" fwhm="0.0545939" res="8926.64" algo="Sum"/><pk mz="487.48272042" i="1332.33" sn="4.63024" a="35.8835" fwhm="0.0233484" res="20878.7" algo="Sum"/><pk mz="488.87154733" i="2334.71" sn="8.0598" a="85.071" fwhm="0.0283876" res="17221.3" algo="Sum"/><pk mz="489.31717253" i="897.724" sn="3.09538" a="28.3184" fwhm="0.0463037" res="10567.6" algo="Sum"/><pk mz="489.35438480" i="1336.48" sn="4.60823" a="51.1147" fwhm="0.0393259" res="12443.6" algo="Sum"/><pk mz="490.28909451" i="1112.68" sn="3.81055" a="43.2188" fwhm="0.0314194" res="15604.7" algo="Sum"/><pk mz="490.86858009" i="966.628" sn="3.30309" a="34.2724" fwhm="0.0396845" res="12369.3" algo="Sum"/><pk mz="490.93101315" i="2281.71" sn="7.79593" a="96.7861" fwhm="0.0362958" res="13525.9" algo="Sum"/><pk mz="491.30010116" i="1265.6" sn="4.32103" a="38.5617" fwhm="0.036336" res="13521" algo="Sum"/><pk mz="491.36874501" i="1305.02" sn="4.45557" a="50.0859" fwhm="0.0341643" res="14382.5" algo="Sum"/><pk mz="492.91620162" i="2989.26" sn="10.0858" a="120.081" fwhm="0.035978" res="13700.5" algo="Sum"/><pk mz="493.03654608" i="2304.32" sn="7.77318" a="76.9938" fwhm="0.0270569" res="18222.2" algo="Sum"/><pk mz="493.31872830" i="1446.11" sn="4.87333" a="87.458" fwhm="0.0515827" res="9563.64" algo="Sum"/><pk mz="494.32193736" i="1153.85" sn="3.86753" a="41.168" fwhm="0.035656" res="13863.6" algo="Sum"/><pk mz="494.81676346" i="1929.68" sn="6.45724" a="71.4151" fwhm="0.0285036" res="17359.8" algo="Sum"/><pk mz="494.91402822" i="1844.05" sn="6.16962" a="69.0871" fwhm="0.0340538" res="14533.3" algo="Sum"/><pk mz="494.97160093" i="1323.35" sn="4.42743" a="48.9792" fwhm="0.0312856" res="15821.1" algo="Sum"/><pk mz="495.33532535" i="993.132" sn="3.31563" a="58.4834" fwhm="0.058408" res="8480.6" algo="Sum"/><pk mz="496.33784837" i="25618.6" sn="85.2746" a="683.101" fwhm="0.0236387" res="20996.8" algo="Sum"/><pk mz="496.81411105" i="1467.98" sn="4.87932" a="55.7202" fwhm="0.0306843" res="16191.1" algo="Sum"/><pk mz="496.94036954" i="9120.76" sn="30.3175" a="249.541" fwhm="0.0253449" res="19607.1" algo="Sum"/><pk mz="497.34189310" i="7402.02" sn="24.5674" a="254.614" fwhm="0.0283484" res="17543.9" algo="Sum"/><pk mz="497.94162465" i="1475.72" sn="4.88572" a="50.8268" fwhm="0.030972" res="16077.1" algo="Sum"/><pk mz="498.34731010" i="1648.35" sn="5.45322" a="65.7012" fwhm="0.0320953" res="15527.1" algo="Sum"/><pk mz="498.90079941" i="1690.71" sn="5.57557" a="43.1866" fwhm="0.0284844" res="17514.9" algo="Sum"/><pk mz="498.93713460" i="6456.32" sn="21.2847" a="199.097" fwhm="0.0260055" res="19185.8" algo="Sum"/><pk mz="499.36664385" i="990.118" sn="3.25192" a="34.4978" fwhm="0.0374947" res="13318.3" algo="Sum"/><pk mz="499.93996931" i="979.009" sn="3.21" a="41.298" fwhm="0.0326591" res="15307.8" algo="Sum"/><pk mz="500.93457208" i="1346.12" sn="4.39659" a="45.0986" fwhm="0.0361864" res="13843.2" algo="Sum"/><pk mz="500.98199243" i="1771.04" sn="5.78318" a="54.5786" fwhm="0.0275536" res="18182.1" algo="Sum"/><pk mz="501.38926032" i="2781.93" sn="9.0692" a="102.356" fwhm="0.029039" res="17266.1" algo="Sum"/><pk mz="501.49857927" i="1449.69" sn="4.72626" a="40.3011" fwhm="0.0260924" res="19220.1" algo="Sum"/><pk mz="502.32570400" i="1010.61" sn="3.28353" a="36.4747" fwhm="0.0338274" res="14849.7" algo="Sum"/><pk mz="502.39244254" i="1101.65" sn="3.57787" a="38.47" fwhm="0.0297252" res="16901.3" algo="Sum"/><pk mz="502.93749471" i="1014.61" sn="3.28411" a="42.4573" fwhm="0.0455557" res="11040" algo="Sum"/><pk mz="503.32743710" i="1019.98" sn="3.30207" a="45.7979" fwhm="0.0468434" res="10744.9" algo="Sum"/><pk mz="504.30485801" i="1503.73" sn="4.84378" a="48.7087" fwhm="0.0332748" res="15155.7" algo="Sum"/><pk mz="504.33882837" i="1510.43" sn="4.861" a="50.6866" fwhm="0.0345879" res="14581.3" algo="Sum"/><pk mz="504.84486075" i="1730.31" sn="5.54561" a="72.5731" fwhm="0.0336816" res="14988.7" algo="Sum"/><pk mz="505.10909244" i="981.47" sn="3.14244" a="30.2238" fwhm="0.0283133" res="17840" algo="Sum"/><pk mz="505.34308488" i="1241.72" sn="3.96971" a="47.8327" fwhm="0.0353287" res="14304" algo="Sum"/><pk mz="506.35503467" i="890.356" sn="2.83096" a="34.7545" fwhm="0.0354485" res="14284.2" algo="Sum"/><pk mz="506.84398452" i="1062.43" sn="3.36723" a="36.781" fwhm="0.0355677" res="14250.1" algo="Sum"/><pk mz="506.90763420" i="1059.15" sn="3.35628" a="53.6417" fwhm="0.0532934" res="9511.63" algo="Sum"/><pk mz="506.96657023" i="878.54" sn="2.78358" a="28.7313" fwhm="0.040424" res="12541.2" algo="Sum"/><pk mz="507.33294615" i="942.799" sn="2.98298" a="34.9602" fwhm="0.0466517" res="10874.9" algo="Sum"/><pk mz="508.70964598" i="1043.07" sn="3.27623" a="29.5675" fwhm="0.0257915" res="19724" algo="Sum"/><pk mz="508.89324150" i="1007.79" sn="3.16426" a="42.9211" fwhm="0.0464417" res="10957.7" algo="Sum"/><pk mz="509.00436049" i="1928.93" sn="6.05594" a="63.9948" fwhm="0.0285018" res="17858.7" algo="Sum"/><pk mz="509.36131847" i="5058.95" sn="15.8597" a="171.163" fwhm="0.0284089" res="17929.6" algo="Sum"/><pk mz="510.36251256" i="2059.38" sn="6.419" a="87.0089" fwhm="0.033896" res="15056.7" algo="Sum"/><pk mz="510.78948576" i="913.868" sn="2.84357" a="32.8826" fwhm="0.0486165" res="10506.5" algo="Sum"/><pk mz="511.10544768" i="1266.77" sn="3.94227" a="45.6494" fwhm="0.0301373" res="16959.3" algo="Sum"/><pk mz="511.24920779" i="896.714" sn="2.78986" a="37.0297" fwhm="0.0390917" res="13078.2" algo="Sum"/><pk mz="511.35544311" i="1034.83" sn="3.21817" a="25.0941" fwhm="0.0356756" res="14333.5" algo="Sum"/><pk mz="512.91236073" i="8696.51" sn="26.9661" a="277.39" fwhm="0.0276306" res="18563.2" algo="Sum"/><pk mz="513.35224373" i="1786.62" sn="5.53743" a="75.5855" fwhm="0.0361712" res="14192.3" algo="Sum"/><pk mz="513.91381871" i="1445.59" sn="4.47303" a="52.6314" fwhm="0.0309777" res="16589.8" algo="Sum"/><pk mz="514.90921650" i="6336.24" sn="19.5309" a="203.275" fwhm="0.0288769" res="17831.2" algo="Sum"/><pk mz="515.01847608" i="1437.32" sn="4.42959" a="53.7186" fwhm="0.0284355" res="18111.8" algo="Sum"/><pk mz="515.36844527" i="1644.29" sn="5.05875" a="49.5275" fwhm="0.031237" res="16498.7" algo="Sum"/><pk mz="515.41026758" i="20975.8" sn="64.4608" a="619.038" fwhm="0.0253788" res="20308.7" algo="Sum"/><pk mz="515.51294515" i="1150.22" sn="3.53021" a="37.5931" fwhm="0.030908" res="16678.9" algo="Sum"/><pk mz="515.91415184" i="1326.69" sn="4.06021" a="52.1618" fwhm="0.0321798" res="16032.2" algo="Sum"/><pk mz="516.30332376" i="2112.22" sn="6.45509" a="71.7906" fwhm="0.027174" res="18999.9" algo="Sum"/><pk mz="516.41353047" i="7201.57" sn="22.003" a="211.714" fwhm="0.0262535" res="19670.3" algo="Sum"/><pk mz="516.74141503" i="961.58" sn="2.93499" a="37.7211" fwhm="0.0302405" res="17087.7" algo="Sum"/><pk mz="516.90862992" i="2050.66" sn="6.249" a="75.5879" fwhm="0.0344124" res="15021" algo="Sum"/><pk mz="516.95353600" i="1319.15" sn="4.01928" a="40.2563" fwhm="0.0439674" res="11757.7" algo="Sum"/><pk mz="516.98771252" i="865.455" sn="2.63666" a="25.5336" fwhm="0.0355576" res="14539.5" algo="Sum"/><pk mz="517.30973823" i="1158.49" sn="3.51596" a="47.749" fwhm="0.0420971" res="12288.5" algo="Sum"/><pk mz="517.36698572" i="1896.05" sn="5.75471" a="78.09" fwhm="0.0476779" res="10851.3" algo="Sum"/><pk mz="517.41192963" i="2514.03" sn="7.62971" a="86.1286" fwhm="0.0355511" res="14554" algo="Sum"/><pk mz="518.31930090" i="70031.4" sn="211.516" a="1916.27" fwhm="0.0233001" res="22245.3" algo="Sum"/><pk mz="518.41043501" i="1073.21" sn="3.24143" a="34.4005" fwhm="0.0364223" res="14233.3" algo="Sum"/><pk mz="518.73781885" i="1378.51" sn="4.153" a="43.1781" fwhm="0.0285485" res="18170.4" algo="Sum"/><pk mz="518.92170119" i="6950.19" sn="20.9264" a="221.26" fwhm="0.0265099" res="19574.6" algo="Sum"/><pk mz="519.32224295" i="19224.1" sn="57.7354" a="570.948" fwhm="0.0254031" res="20443.3" algo="Sum"/><pk mz="519.39365211" i="906.145" sn="2.72086" a="56.1808" fwhm="0.0612403" res="8481.24" algo="Sum"/><pk mz="519.92405695" i="1348.86" sn="4.03607" a="42.958" fwhm="0.0285234" res="18228" algo="Sum"/><pk mz="520.33330403" i="8289.73" sn="24.7879" a="298.039" fwhm="0.0310712" res="16746.5" algo="Sum"/><pk mz="520.73609248" i="894.62" sn="2.6694" a="28.5663" fwhm="0.0335061" res="15541.5" algo="Sum"/><pk mz="520.91979635" i="4595.04" sn="13.7052" a="156.817" fwhm="0.0277841" res="18748.9" algo="Sum"/><pk mz="521.33859815" i="2515.35" sn="7.49046" a="99.1858" fwhm="0.0349764" res="14905.4" algo="Sum"/><pk mz="522.35223402" i="5732.93" sn="17.0047" a="195.262" fwhm="0.0273283" res="19114" algo="Sum"/><pk mz="522.86845978" i="1060.16" sn="3.14216" a="40.5791" fwhm="0.0454165" res="11512.7" algo="Sum"/><pk mz="522.93197484" i="2222.38" sn="6.58667" a="85.437" fwhm="0.0430458" res="12148.3" algo="Sum"/><pk mz="523.36359416" i="2398.65" sn="7.0923" a="133.019" fwhm="0.0464108" res="11276.8" algo="Sum"/><pk mz="524.27118660" i="927.223" sn="2.73513" a="31.6809" fwhm="0.0361025" res="14521.7" algo="Sum"/><pk mz="524.36830257" i="9443.81" sn="27.8549" a="288.336" fwhm="0.0267147" res="19628.5" algo="Sum"/><pk mz="524.68411771" i="1061.04" sn="3.12607" a="31.8938" fwhm="0.0267195" res="19636.8" algo="Sum"/><pk mz="524.90615853" i="886.476" sn="2.60975" a="23.2728" fwhm="0.0342737" res="15315.1" algo="Sum"/><pk mz="524.92771856" i="914.452" sn="2.69193" a="35.1952" fwhm="0.0447835" res="11721.5" algo="Sum"/><pk mz="525.28514582" i="1748.33" sn="5.14342" a="59.9821" fwhm="0.035902" res="14631.1" algo="Sum"/><pk mz="525.33808382" i="2518.74" sn="7.40949" a="65.8322" fwhm="0.03219" res="16319.9" algo="Sum"/><pk mz="525.37003344" i="3541.74" sn="10.4203" a="153.699" fwhm="0.0423036" res="12419" algo="Sum"/><pk mz="526.28953906" i="921.919" sn="2.70435" a="34.1901" fwhm="0.0432777" res="12160.8" algo="Sum"/><pk mz="526.33781008" i="953.906" sn="2.79818" a="31.5718" fwhm="0.0423496" res="12428.4" algo="Sum"/><pk mz="526.37101403" i="965.831" sn="2.8331" a="33.3604" fwhm="0.0489145" res="10761" algo="Sum"/><pk mz="526.68007470" i="912.455" sn="2.67295" a="27.2808" fwhm="0.0266698" res="19748.2" algo="Sum"/><pk mz="526.77023666" i="1350.7" sn="3.95581" a="51.7974" fwhm="0.0343559" res="15332.7" algo="Sum"/><pk mz="526.90694526" i="888.472" sn="2.60207" a="47.2563" fwhm="0.0504139" res="10451.6" algo="Sum"/><pk mz="527.09124185" i="1900.59" sn="5.55317" a="74.5345" fwhm="0.0314729" res="16747.5" algo="Sum"/><pk mz="527.15400634" i="1823.97" sn="5.3294" a="73.4238" fwhm="0.0345526" res="15256.5" algo="Sum"/><pk mz="527.33245322" i="856.601" sn="2.50337" a="39.5712" fwhm="0.0568818" res="9270.67" algo="Sum"/><pk mz="527.40152777" i="970.362" sn="2.83555" a="53.4942" fwhm="0.0451597" res="11678.6" algo="Sum"/><pk mz="528.76752595" i="1622.92" sn="4.71578" a="51.7668" fwhm="0.0306715" res="17239.7" algo="Sum"/><pk mz="528.80905254" i="893.721" sn="2.59452" a="31.8908" fwhm="0.0448196" res="11798.6" algo="Sum"/><pk mz="528.88380474" i="3901.23" sn="11.3156" a="146.201" fwhm="0.0314701" res="16805.9" algo="Sum"/><pk mz="528.94984859" i="3681.93" sn="10.6826" a="118.279" fwhm="0.0274806" res="19248.1" algo="Sum"/><pk mz="529.33739895" i="880.606" sn="2.55371" a="51.7299" fwhm="0.0675696" res="7833.96" algo="Sum"/><pk mz="529.52876403" i="1155.72" sn="3.35165" a="35.2266" fwhm="0.0275238" res="19239" algo="Sum"/><pk mz="530.35395052" i="1208.81" sn="3.4866" a="43.2208" fwhm="0.034375" res="15428.5" algo="Sum"/><pk mz="530.76505978" i="928.151" sn="2.67095" a="36.4509" fwhm="0.0380687" res="13942.3" algo="Sum"/><pk mz="530.80803761" i="889.082" sn="2.5587" a="30.1095" fwhm="0.0403172" res="13165.8" algo="Sum"/><pk mz="530.88205920" i="3059.04" sn="8.80289" a="113.167" fwhm="0.0319688" res="16606.3" algo="Sum"/><pk mz="530.94705038" i="1433.12" sn="4.12404" a="50.8817" fwhm="0.040272" res="13184" algo="Sum"/><pk mz="530.98867074" i="984.609" sn="2.83337" a="43.3591" fwhm="0.0402131" res="13204.4" algo="Sum"/><pk mz="531.34702753" i="2197.24" sn="6.32037" a="85.7138" fwhm="0.0424907" res="12505" algo="Sum"/><pk mz="531.40428390" i="5183.36" sn="14.9095" a="173.462" fwhm="0.028095" res="18914.6" algo="Sum"/><pk mz="532.33688030" i="1967.03" sn="5.63388" a="71.2469" fwhm="0.0395235" res="13468.9" algo="Sum"/><pk mz="532.40910426" i="1911.11" sn="5.47364" a="63.9582" fwhm="0.038912" res="13682.4" algo="Sum"/><pk mz="532.42926361" i="1708.84" sn="4.89268" a="44.8" fwhm="0.0302065" res="17626.3" algo="Sum"/><pk mz="532.71614480" i="951.249" sn="2.71501" a="30.0924" fwhm="0.0303561" res="17548.9" algo="Sum"/><pk mz="532.88974989" i="1767.51" sn="5.04088" a="74.2152" fwhm="0.039879" res="13362.7" algo="Sum"/><pk mz="532.90993226" i="1687.92" sn="4.81289" a="49.681" fwhm="0.036225" res="14711.1" algo="Sum"/><pk mz="532.96155226" i="2592.06" sn="7.39057" a="86.6049" fwhm="0.0283448" res="18802.8" algo="Sum"/><pk mz="533.08671277" i="1470.48" sn="4.1915" a="51.7613" fwhm="0.0288329" res="18488.8" algo="Sum"/><pk mz="533.34143045" i="1342.93" sn="3.82504" a="56.4992" fwhm="0.0449395" res="11868" algo="Sum"/><pk mz="533.40448180" i="909.99" sn="2.59101" a="25.9979" fwhm="0.0394243" res="13529.8" algo="Sum"/><pk mz="533.43930291" i="860.209" sn="2.44782" a="30.1464" fwhm="0.0442069" res="12066.9" algo="Sum"/><pk mz="534.29224463" i="12512.9" sn="35.5072" a="383.293" fwhm="0.0274583" res="19458.3" algo="Sum"/><pk mz="534.71183241" i="1395.79" sn="3.95467" a="47.9763" fwhm="0.0271601" res="19687.4" algo="Sum"/><pk mz="534.89575355" i="6758.21" sn="19.1463" a="247.838" fwhm="0.0302052" res="17708.7" algo="Sum"/><pk mz="535.29578842" i="3748.96" sn="10.6133" a="139.426" fwhm="0.0308443" res="17354.8" algo="Sum"/><pk mz="535.37652029" i="4370.16" sn="12.3719" a="173.013" fwhm="0.0299542" res="17873.1" algo="Sum"/><pk mz="535.89656535" i="1544.38" sn="4.36646" a="67.1154" fwhm="0.0331308" res="16175.2" algo="Sum"/><pk mz="536.29313484" i="1814.4" sn="5.12456" a="70.6653" fwhm="0.0332956" res="16107" algo="Sum"/><pk mz="536.38048127" i="1702.21" sn="4.80758" a="66.3406" fwhm="0.0358422" res="14965.1" algo="Sum"/><pk mz="536.70964051" i="1068.7" sn="3.01617" a="37.9471" fwhm="0.0330065" res="16260.7" algo="Sum"/><pk mz="536.79797316" i="1793.03" sn="5.06038" a="74.2138" fwhm="0.0323395" res="16598.8" algo="Sum"/><pk mz="536.89280301" i="4969.42" sn="14.023" a="189.446" fwhm="0.0303" res="17719.2" algo="Sum"/><pk mz="537.30351309" i="1251.23" sn="3.52953" a="43.3489" fwhm="0.0491215" res="10938.3" algo="Sum"/><pk mz="537.39254605" i="856044" sn="2414.68" a="14528.7" fwhm="0.0151362" res="35503.8" algo="Sum"/><pk mz="537.89678849" i="1102.18" sn="3.10899" a="62.4339" fwhm="0.0489586" res="10986.8" algo="Sum"/><pk mz="538.39535562" i="240805" sn="678.739" a="5815.92" fwhm="0.0205383" res="26214.2" algo="Sum"/><pk mz="538.79612077" i="1710.24" sn="4.81708" a="63.2352" fwhm="0.0375516" res="14348.2" algo="Sum"/><pk mz="538.83828812" i="1113.79" sn="3.13712" a="32.856" fwhm="0.0424078" res="12706.1" algo="Sum"/><pk mz="538.89903715" i="1701.18" sn="4.79156" a="82.1968" fwhm="0.0586148" res="9193.91" algo="Sum"/><pk mz="538.97877040" i="3627.75" sn="10.2179" a="122.637" fwhm="0.0296604" res="18171.6" algo="Sum"/><pk mz="539.10114608" i="2850.23" sn="8.02503" a="100.967" fwhm="0.0301792" res="17863.3" algo="Sum"/><pk mz="539.28853889" i="937.069" sn="2.63779" a="41.6083" fwhm="0.0478652" res="11266.8" algo="Sum"/><pk mz="539.39384192" i="66598.4" sn="187.446" a="2152.46" fwhm="0.0277354" res="19447.8" algo="Sum"/><pk mz="540.39375346" i="15229.5" sn="42.7256" a="519.68" fwhm="0.0296316" res="18237.1" algo="Sum"/><pk mz="540.79376675" i="924.296" sn="2.58817" a="39.3548" fwhm="0.0461151" res="11727.1" algo="Sum"/><pk mz="540.83747129" i="897.038" sn="2.51036" a="35.4743" fwhm="0.0452657" res="11948.1" algo="Sum"/><pk mz="541.25974932" i="1134.48" sn="3.16609" a="46.7382" fwhm="0.0379411" res="14265.8" algo="Sum"/><pk mz="541.33516513" i="1146.88" sn="3.20112" a="52.1098" fwhm="0.0604269" res="8958.51" algo="Sum"/><pk mz="541.39103231" i="4137.07" sn="11.5472" a="187.782" fwhm="0.0354703" res="15263.2" algo="Sum"/><pk mz="542.31785502" i="16686.9" sn="46.4208" a="497.664" fwhm="0.0264659" res="20491.2" algo="Sum"/><pk mz="542.38754104" i="1336.34" sn="3.71754" a="69.9822" fwhm="0.0509487" res="10645.8" algo="Sum"/><pk mz="542.74430597" i="1343.72" sn="3.73438" a="50.8872" fwhm="0.0338626" res="16027.8" algo="Sum"/><pk mz="543.06103074" i="987.633" sn="2.74096" a="41.9422" fwhm="0.041256" res="13163.2" algo="Sum"/><pk mz="543.32145977" i="5231.13" sn="14.501" a="187.849" fwhm="0.0287705" res="18884.7" algo="Sum"/><pk mz="543.39766500" i="1602.79" sn="4.44265" a="67.4877" fwhm="0.0409174" res="13280.4" algo="Sum"/><pk mz="544.33357249" i="17048" sn="47.12" a="540.545" fwhm="0.0273405" res="19909.4" algo="Sum"/><pk mz="544.39333994" i="921.744" sn="2.54772" a="23.2371" fwhm="0.0354426" res="15359.8" algo="Sum"/><pk mz="544.74090745" i="1668.82" sn="4.60581" a="57.3921" fwhm="0.0295732" res="18420.1" algo="Sum"/><pk mz="544.80497923" i="1159.03" sn="3.19872" a="46.2106" fwhm="0.0461425" res="11807" algo="Sum"/><pk mz="544.85646861" i="1227.35" sn="3.38682" a="46.5828" fwhm="0.0458649" res="11879.6" algo="Sum"/><pk mz="544.92224206" i="2402.41" sn="6.62592" a="110.631" fwhm="0.0363711" res="14982.3" algo="Sum"/><pk mz="545.33709222" i="5416.85" sn="14.9112" a="198.113" fwhm="0.0291199" res="18727.3" algo="Sum"/><pk mz="545.41372520" i="1351.19" sn="3.71305" a="67.9958" fwhm="0.042714" res="12769" algo="Sum"/><pk mz="546.34898174" i="23241.8" sn="63.736" a="768.983" fwhm="0.0269752" res="20253.8" algo="Sum"/><pk mz="546.73698331" i="1017.38" sn="2.79074" a="35.9739" fwhm="0.0299543" res="18252.4" algo="Sum"/><pk mz="546.82758715" i="2104.46" sn="5.77292" a="102.733" fwhm="0.0439996" res="12428" algo="Sum"/><pk mz="546.91827902" i="1339.91" sn="3.67568" a="48.1871" fwhm="0.0409927" res="13341.8" algo="Sum"/><pk mz="547.35296758" i="7599.91" sn="20.8206" a="323.882" fwhm="0.0301018" res="18183.4" algo="Sum"/><pk mz="548.35533507" i="1659.31" sn="4.53645" a="68.1593" fwhm="0.044168" res="12415.2" algo="Sum"/><pk mz="548.82479046" i="1605" sn="4.38254" a="61.9966" fwhm="0.042247" res="12990.8" algo="Sum"/><pk mz="548.89092378" i="1783.42" sn="4.86944" a="86.3057" fwhm="0.0449855" res="12201.5" algo="Sum"/><pk mz="548.93458026" i="1170.13" sn="3.19491" a="40.2783" fwhm="0.041375" res="13267.3" algo="Sum"/><pk mz="549.06879505" i="1595.65" sn="4.35707" a="73.1542" fwhm="0.046741" res="11747" algo="Sum"/><pk mz="550.28518346" i="903.459" sn="2.46223" a="36.1415" fwhm="0.0345423" res="15930.7" algo="Sum"/><pk mz="550.87110199" i="3003.49" sn="8.17994" a="138.228" fwhm="0.0403979" res="13636.1" algo="Sum"/><pk mz="550.99332099" i="1621.2" sn="4.41435" a="71.5687" fwhm="0.035807" res="15387.9" algo="Sum"/><pk mz="551.34998210" i="2921.32" sn="7.95667" a="123.357" fwhm="0.0338833" res="16272" algo="Sum"/><pk mz="551.40531211" i="1928.3" sn="5.25341" a="63.6517" fwhm="0.0428032" res="12882.3" algo="Sum"/><pk mz="551.87349411" i="867.577" sn="2.3611" a="49.3296" fwhm="0.0470079" res="11740" algo="Sum"/><pk mz="552.35412588" i="1164.24" sn="3.16302" a="53.5458" fwhm="0.0386329" res="14297.5" algo="Sum"/><pk mz="552.77263726" i="1667.91" sn="4.52525" a="77.3935" fwhm="0.0355248" res="15560.2" algo="Sum"/><pk mz="552.86853110" i="2459.43" sn="6.6668" a="109.43" fwhm="0.0402064" res="13750.7" algo="Sum"/><pk mz="553.36724558" i="315703" sn="855.741" a="8965.47" fwhm="0.0239817" res="23074.5" algo="Sum"/><pk mz="553.45310607" i="11602.3" sn="31.4492" a="423.79" fwhm="0.0387154" res="14295.4" algo="Sum"/><pk mz="553.87674994" i="1105.96" sn="2.99452" a="59.5784" fwhm="0.0469028" res="11809" algo="Sum"/><pk mz="554.36985931" i="102646" sn="277.542" a="3492.69" fwhm="0.0297625" res="18626.4" algo="Sum"/><pk mz="554.45651885" i="5507.29" sn="14.8892" a="210.813" fwhm="0.0385429" res="14385.4" algo="Sum"/><pk mz="554.77072783" i="1775.21" sn="4.79137" a="73.8435" fwhm="0.0388688" res="14272.9" algo="Sum"/><pk mz="554.89587285" i="4860.12" sn="13.1225" a="165.599" fwhm="0.0333869" res="16620.2" algo="Sum"/><pk mz="554.94944586" i="2388.72" sn="6.44962" a="95.1526" fwhm="0.0399765" res="13881.9" algo="Sum"/><pk mz="555.06838076" i="2902.12" sn="7.83425" a="104.967" fwhm="0.030596" res="18141.9" algo="Sum"/><pk mz="555.36583043" i="50851.2" sn="137.21" a="1864.08" fwhm="0.0310888" res="17863.9" algo="Sum"/><pk mz="555.45666652" i="1503.48" sn="4.05689" a="57.3942" fwhm="0.0410911" res="13517.7" algo="Sum"/><pk mz="555.79439947" i="950.787" sn="2.56707" a="50.2117" fwhm="0.0413656" res="13436.1" algo="Sum"/><pk mz="555.89236066" i="1345.04" sn="3.63053" a="60.6397" fwhm="0.0436496" res="12735.3" algo="Sum"/><pk mz="556.36721491" i="14139.6" sn="38.095" a="519.551" fwhm="0.0322726" res="17239.6" algo="Sum"/><pk mz="556.76840440" i="1002.97" sn="2.7026" a="34.3128" fwhm="0.0396628" res="14037.5" algo="Sum"/><pk mz="556.80207760" i="1368.17" sn="3.68669" a="47.0374" fwhm="0.0409558" res="13595.2" algo="Sum"/><pk mz="556.85984235" i="2037.25" sn="5.48958" a="45.7441" fwhm="0.0256695" res="21693.4" algo="Sum"/><pk mz="556.89183875" i="5111.23" sn="13.7707" a="188.748" fwhm="0.0319482" res="17431.1" algo="Sum"/><pk mz="557.03531018" i="932.924" sn="2.51218" a="32.0004" fwhm="0.037154" res="14992.6" algo="Sum"/><pk mz="557.08688756" i="946.043" sn="2.54751" a="41.5684" fwhm="0.0414519" res="13439.4" algo="Sum"/><pk mz="557.30619880" i="1008.85" sn="2.71387" a="35.4675" fwhm="0.0455877" res="12224.9" algo="Sum"/><pk mz="557.36674043" i="4146.64" sn="11.1559" a="184.802" fwhm="0.0386951" res="14404.1" algo="Sum"/><pk mz="557.55598580" i="1006.32" sn="2.70725" a="39.734" fwhm="0.0412456" res="13518" algo="Sum"/><pk mz="557.89013277" i="1345.36" sn="3.61875" a="53.003" fwhm="0.0454921" res="12263.4" algo="Sum"/><pk mz="558.29234260" i="3219.92" sn="8.63582" a="114.754" fwhm="0.0307788" res="18138.9" algo="Sum"/><pk mz="558.36873997" i="1162.06" sn="3.11564" a="66.3083" fwhm="0.0540654" res="10327.7" algo="Sum"/><pk mz="558.71879014" i="857.669" sn="2.29731" a="29.362" fwhm="0.0424224" res="13170.4" algo="Sum"/><pk mz="558.85281048" i="1215.57" sn="3.25516" a="30.9735" fwhm="0.030281" res="18455.6" algo="Sum"/><pk mz="558.88957024" i="2277.15" sn="6.09797" a="90.6349" fwhm="0.0386131" res="14474.1" algo="Sum"/><pk mz="558.93535784" i="1074.58" sn="2.87762" a="38.0698" fwhm="0.0408055" res="13697.6" algo="Sum"/><pk mz="559.29702013" i="1468.3" sn="3.93069" a="68.6781" fwhm="0.0462609" res="12090" algo="Sum"/><pk mz="559.38799557" i="1302.8" sn="3.48764" a="63.1561" fwhm="0.0462322" res="12099.5" algo="Sum"/><pk mz="560.30570680" i="3047.02" sn="8.13305" a="115.498" fwhm="0.0325313" res="17223.6" algo="Sum"/><pk mz="560.71434725" i="947.847" sn="2.52846" a="31.563" fwhm="0.0336124" res="16681.8" algo="Sum"/><pk mz="560.89353777" i="1331.31" sn="3.55106" a="74.0584" fwhm="0.0504111" res="11126.4" algo="Sum"/><pk mz="561.08248068" i="2111.45" sn="5.6333" a="77.4394" fwhm="0.0329589" res="17023.7" algo="Sum"/><pk mz="561.31243019" i="1241.8" sn="3.31165" a="62.167" fwhm="0.0511988" res="10963.4" algo="Sum"/><pk mz="561.40457121" i="2067.15" sn="5.51247" a="111.188" fwhm="0.0403916" res="13899" algo="Sum"/><pk mz="562.32264147" i="4293.38" sn="11.4341" a="166.606" fwhm="0.0309387" res="18175.4" algo="Sum"/><pk mz="562.40921313" i="864.603" sn="2.30277" a="38.8769" fwhm="0.0448961" res="12526.9" algo="Sum"/><pk mz="562.80066963" i="1929.72" sn="5.13527" a="86.0859" fwhm="0.0374147" res="15042.2" algo="Sum"/><pk mz="562.89008484" i="928.002" sn="2.46956" a="30.0663" fwhm="0.046049" res="12223.7" algo="Sum"/><pk mz="563.32516535" i="1600.15" sn="4.25446" a="65.6543" fwhm="0.0418847" res="13449.4" algo="Sum"/><pk mz="563.87263247" i="973.288" sn="2.58099" a="49.3248" fwhm="0.0400684" res="14072.7" algo="Sum"/><pk mz="564.31948081" i="896.619" sn="2.37967" a="56.1839" fwhm="0.062501" res="9028.96" algo="Sum"/><pk mz="564.79837776" i="1540.83" sn="4.08532" a="69.3849" fwhm="0.0404734" res="13954.8" algo="Sum"/><pk mz="564.87314772" i="1802.27" sn="4.77777" a="73.4194" fwhm="0.0414934" res="13613.6" algo="Sum"/><pk mz="565.02088149" i="1376.59" sn="3.6493" a="67.4632" fwhm="0.0444957" res="12698.3" algo="Sum"/><pk mz="565.42154711" i="11404.3" sn="30.2178" a="371.768" fwhm="0.0282593" res="20008.3" algo="Sum"/><pk mz="565.87137294" i="1062.97" sn="2.81238" a="45.4696" fwhm="0.036605" res="15458.9" algo="Sum"/><pk mz="566.31714470" i="6799.37" sn="17.9822" a="226.631" fwhm="0.0285192" res="19857.4" algo="Sum"/><pk mz="566.42441308" i="4183.85" sn="11.0637" a="153.865" fwhm="0.0314652" res="18001.6" algo="Sum"/><pk mz="566.78867960" i="1142.26" sn="3.01961" a="44.3129" fwhm="0.0477456" res="11871" algo="Sum"/><pk mz="566.88046159" i="1678.59" sn="4.43573" a="62.9084" fwhm="0.0533317" res="10629.3" algo="Sum"/><pk mz="566.96102868" i="1516.18" sn="4.00641" a="62.6533" fwhm="0.0376236" res="15069.3" algo="Sum"/><pk mz="567.34486094" i="5500.98" sn="14.5191" a="180.864" fwhm="0.0373479" res="15190.8" algo="Sum"/><pk mz="567.41649678" i="2047.05" sn="5.40224" a="122.993" fwhm="0.0582734" res="9737.15" algo="Sum"/><pk mz="567.79439946" i="899.219" sn="2.36848" a="40.7146" fwhm="0.0447202" res="12696.6" algo="Sum"/><pk mz="568.33820644" i="3436.84" sn="9.04325" a="156.32" fwhm="0.042222" res="13460.7" algo="Sum"/><pk mz="568.40099485" i="861.157" sn="2.2659" a="15.0439" fwhm="0.0188063" res="30224" algo="Sum"/><pk mz="568.41966870" i="1047.12" sn="2.75546" a="40.5628" fwhm="0.0378242" res="15027.9" algo="Sum"/><pk mz="568.74739280" i="1038.04" sn="2.72938" a="39.3363" fwhm="0.0459209" res="12385.4" algo="Sum"/><pk mz="568.80031718" i="948.979" sn="2.49528" a="34.8732" fwhm="0.0388841" res="14628.1" algo="Sum"/><pk mz="568.84257208" i="977.241" sn="2.5696" a="44.6797" fwhm="0.0602761" res="9437.28" algo="Sum"/><pk mz="569.36063291" i="57240.4" sn="150.144" a="1728.72" fwhm="0.0269053" res="21161.7" algo="Sum"/><pk mz="569.42736597" i="12141.7" sn="31.8094" a="421.856" fwhm="0.0309686" res="18387.3" algo="Sum"/><pk mz="569.79742505" i="1053.28" sn="2.75709" a="47.8729" fwhm="0.0536436" res="10621.9" algo="Sum"/><pk mz="570.30912320" i="989.466" sn="2.58782" a="39.1824" fwhm="0.0414266" res="13766.7" algo="Sum"/><pk mz="570.36358006" i="19867.8" sn="51.9616" a="652.992" fwhm="0.0294361" res="19376.3" algo="Sum"/><pk mz="570.43089688" i="4902.83" sn="12.8227" a="174.444" fwhm="0.0313465" res="18197.6" algo="Sum"/><pk mz="570.74230600" i="1026.88" sn="2.68475" a="40.1658" fwhm="0.0491026" res="11623.5" algo="Sum"/><pk mz="570.79879490" i="1222.42" sn="3.19575" a="55.6758" fwhm="0.0645816" res="8838.42" algo="Sum"/><pk mz="570.86786191" i="5934.93" sn="15.5182" a="233.964" fwhm="0.0327043" res="17455.4" algo="Sum"/><pk mz="570.91960713" i="997.018" sn="2.6067" a="30.3922" fwhm="0.0439663" res="12985.4" algo="Sum"/><pk mz="571.03522990" i="1311.68" sn="3.42857" a="78.9374" fwhm="0.0456278" res="12515.1" algo="Sum"/><pk mz="571.36023187" i="9401.29" sn="24.5458" a="346.476" fwhm="0.0324777" res="17592.4" algo="Sum"/><pk mz="571.42889052" i="2378.07" sn="6.20892" a="107.84" fwhm="0.0407298" res="14029.7" algo="Sum"/><pk mz="571.86652676" i="1415.99" sn="3.69288" a="68.6118" fwhm="0.0401991" res="14225.8" algo="Sum"/><pk mz="572.36198904" i="3248.19" sn="8.46972" a="133.389" fwhm="0.0316383" res="18090.8" algo="Sum"/><pk mz="572.43173921" i="903.589" sn="2.35591" a="42.2407" fwhm="0.0443851" res="12896.9" algo="Sum"/><pk mz="572.79331900" i="911.648" sn="2.37445" a="37.2371" fwhm="0.0586452" res="9767.1" algo="Sum"/><pk mz="572.86446995" i="6637.39" sn="17.2832" a="227.206" fwhm="0.0319419" res="17934.6" algo="Sum"/><pk mz="572.97554685" i="1365.71" sn="3.55545" a="51.7121" fwhm="0.0420342" res="13631.2" algo="Sum"/><pk mz="573.36073025" i="1462.53" sn="3.80736" a="73.8348" fwhm="0.0534573" res="10725.6" algo="Sum"/><pk mz="573.43629562" i="863.326" sn="2.24736" a="48.1278" fwhm="0.0524182" res="10939.6" algo="Sum"/><pk mz="573.86455492" i="1615.43" sn="4.1989" a="84.8366" fwhm="0.044157" res="12996" algo="Sum"/><pk mz="574.82732043" i="1139.71" sn="2.95961" a="26.1356" fwhm="0.0595055" res="9660.07" algo="Sum"/><pk mz="574.86278607" i="3050.51" sn="7.92163" a="121.688" fwhm="0.0368023" res="15620.3" algo="Sum"/><pk mz="574.91016282" i="1208.56" sn="3.13842" a="34.8646" fwhm="0.0410262" res="14013.2" algo="Sum"/><pk mz="575.37427990" i="883.429" sn="2.29515" a="45.6427" fwhm="0.0529146" res="10873.6" algo="Sum"/><pk mz="575.86587306" i="945.038" sn="2.45164" a="43.4832" fwhm="0.0463351" res="12428.3" algo="Sum"/><pk mz="576.27667600" i="2107.75" sn="5.46572" a="83.4919" fwhm="0.0319395" res="18042.8" algo="Sum"/><pk mz="576.69414213" i="1114.83" sn="2.89007" a="43.2073" fwhm="0.0374065" res="15416.9" algo="Sum"/><pk mz="576.87741480" i="5051.94" sn="13.0897" a="194.957" fwhm="0.0322178" res="17905.6" algo="Sum"/><pk mz="577.05070173" i="1814.51" sn="4.70408" a="72.2535" fwhm="0.0318241" res="18132.5" algo="Sum"/><pk mz="577.37385185" i="1026" sn="2.65989" a="53.8594" fwhm="0.0637905" res="9051.09" algo="Sum"/><pk mz="577.87973872" i="1202.85" sn="3.11648" a="52.7889" fwhm="0.0394288" res="14656.3" algo="Sum"/><pk mz="578.27664463" i="991.469" sn="2.56759" a="46.1049" fwhm="0.0395531" res="14620.3" algo="Sum"/><pk mz="578.69164088" i="875.602" sn="2.26371" a="33.1401" fwhm="0.0459558" res="12592.4" algo="Sum"/><pk mz="578.77898568" i="1298.31" sn="3.35662" a="52.4383" fwhm="0.0495799" res="11673.7" algo="Sum"/><pk mz="578.87515272" i="4769.3" sn="12.3366" a="194.662" fwhm="0.0307507" res="18824.8" algo="Sum"/><pk mz="579.28640433" i="2028.16" sn="5.24144" a="86.4823" fwhm="0.0328924" res="17611.5" algo="Sum"/><pk mz="579.87698007" i="993.129" sn="2.56468" a="48.2502" fwhm="0.0524947" res="11046.4" algo="Sum"/><pk mz="580.29093924" i="1080.36" sn="2.7869" a="45.7655" fwhm="0.032532" res="17837.6" algo="Sum"/><pk mz="580.77975347" i="1159.24" sn="2.98532" a="54.2446" fwhm="0.0597895" res="9713.74" algo="Sum"/><pk mz="580.82540601" i="1199.47" sn="3.08894" a="34.9658" fwhm="0.0427741" res="13578.9" algo="Sum"/><pk mz="580.87845350" i="2336.53" sn="6.01714" a="159.81" fwhm="0.0571436" res="10165.2" algo="Sum"/><pk mz="581.39607494" i="5249.87" sn="13.4956" a="193.246" fwhm="0.0376245" res="15452.6" algo="Sum"/><pk mz="581.79813932" i="932.274" sn="2.39484" a="54.745" fwhm="0.047113" res="12349" algo="Sum"/><pk mz="582.29121178" i="1673.81" sn="4.29173" a="73.9992" fwhm="0.0374328" res="15555.7" algo="Sum"/><pk mz="582.39998671" i="2118.79" sn="5.4242" a="103.41" fwhm="0.040967" res="14216.3" algo="Sum"/><pk mz="582.64012735" i="940.997" sn="2.40809" a="29.9036" fwhm="0.0282536" res="20621.8" algo="Sum"/><pk mz="582.81612926" i="1321.92" sn="3.3829" a="50.2251" fwhm="0.0465012" res="12533.4" algo="Sum"/><pk mz="582.85989998" i="1669.52" sn="4.27224" a="59.0341" fwhm="0.0470522" res="12387.5" algo="Sum"/><pk mz="582.92811225" i="939.614" sn="2.40444" a="40.6193" fwhm="0.0482877" res="12072" algo="Sum"/><pk mz="583.00306875" i="1126.84" sn="2.88339" a="46.0834" fwhm="0.0379843" res="15348.5" algo="Sum"/><pk mz="583.24957765" i="16406.1" sn="41.9809" a="535.974" fwhm="0.0285348" res="20439.9" algo="Sum"/><pk mz="583.31804737" i="2728.34" sn="6.98144" a="111.228" fwhm="0.0505259" res="11544.9" algo="Sum"/><pk mz="583.39067866" i="1783.33" sn="4.5633" a="99.6251" fwhm="0.0561178" res="10395.8" algo="Sum"/><pk mz="583.46118872" i="1375.44" sn="3.51924" a="58.456" fwhm="0.0360207" res="16197.9" algo="Sum"/><pk mz="584.25415885" i="9302.35" sn="23.7744" a="307.83" fwhm="0.0294872" res="19813.8" algo="Sum"/><pk mz="584.31736266" i="1411.6" sn="3.60768" a="56.2082" fwhm="0.0468891" res="12461.7" algo="Sum"/><pk mz="584.39132488" i="921.978" sn="2.35632" a="44.6514" fwhm="0.042641" res="13704.9" algo="Sum"/><pk mz="584.72566161" i="1123.03" sn="2.87021" a="54.2566" fwhm="0.0429295" res="13620.6" algo="Sum"/><pk mz="584.80767341" i="960.408" sn="2.45404" a="46.6319" fwhm="0.0633705" res="9228.38" algo="Sum"/><pk mz="584.86827180" i="1143.34" sn="2.92146" a="69.3038" fwhm="0.0612788" res="9544.38" algo="Sum"/><pk mz="585.26404489" i="7521.3" sn="19.2084" a="276.293" fwhm="0.0336742" res="17380.2" algo="Sum"/><pk mz="585.33559730" i="12596.1" sn="32.1745" a="515.769" fwhm="0.0318019" res="18405.7" algo="Sum"/><pk mz="585.86336577" i="1064.31" sn="2.71459" a="42.7218" fwhm="0.0429793" res="13631.3" algo="Sum"/><pk mz="586.26920255" i="2555.76" sn="6.52521" a="80.8373" fwhm="0.035859" res="16349.3" algo="Sum"/><pk mz="586.30349435" i="2670.67" sn="6.81906" a="77.6419" fwhm="0.0416486" res="14077.4" algo="Sum"/><pk mz="586.33870124" i="4668.91" sn="11.9232" a="176.134" fwhm="0.041853" res="14009.5" algo="Sum"/><pk mz="586.72275340" i="1429.2" sn="3.64802" a="53.1613" fwhm="0.0387497" res="15141.3" algo="Sum"/><pk mz="586.77026324" i="883.673" sn="2.25553" a="41.3113" fwhm="0.0668777" res="8773.78" algo="Sum"/><pk mz="586.84102484" i="3211.08" sn="8.19614" a="147.924" fwhm="0.0418569" res="14020.2" algo="Sum"/><pk mz="586.90528372" i="2485.96" sn="6.34528" a="86.6756" fwhm="0.0342244" res="17148.8" algo="Sum"/><pk mz="587.00310494" i="1059.95" sn="2.70543" a="46.6014" fwhm="0.0514456" res="11410.2" algo="Sum"/><pk mz="587.27981791" i="864.458" sn="2.20759" a="24.9197" fwhm="0.0327606" res="17926.4" algo="Sum"/><pk mz="587.33466862" i="3175.87" sn="8.1103" a="155.263" fwhm="0.0411463" res="14274.3" algo="Sum"/><pk mz="588.33506300" i="1125.61" sn="2.87034" a="60.5376" fwhm="0.0513307" res="11461.7" algo="Sum"/><pk mz="588.40377065" i="933.242" sn="2.37984" a="47.0326" fwhm="0.0542285" res="10850.5" algo="Sum"/><pk mz="588.71979177" i="1062.62" sn="2.70701" a="39.7255" fwhm="0.0406857" res="14470" algo="Sum"/><pk mz="588.76661843" i="1284.47" sn="3.27224" a="46.8866" fwhm="0.0448524" res="13126.8" algo="Sum"/><pk mz="588.83704391" i="3663.79" sn="9.33182" a="161.148" fwhm="0.035982" res="16364.8" algo="Sum"/><pk mz="588.90271120" i="1728.06" sn="4.40143" a="70.4121" fwhm="0.0551829" res="10671.8" algo="Sum"/><pk mz="588.94426143" i="1073.8" sn="2.73531" a="45.9998" fwhm="0.0480939" res="12245.7" algo="Sum"/><pk mz="589.40818034" i="1048.82" sn="2.67244" a="42.9463" fwhm="0.0460094" res="12810.6" algo="Sum"/><pk mz="589.84165447" i="940.894" sn="2.3946" a="52.9641" fwhm="0.0667552" res="8835.89" algo="Sum"/><pk mz="590.31613520" i="1882.77" sn="4.79156" a="84.2082" fwhm="0.0353752" res="16687.3" algo="Sum"/><pk mz="590.75915148" i="965.948" sn="2.45902" a="33.1241" fwhm="0.0494931" res="11936.2" algo="Sum"/><pk mz="590.79664673" i="958.608" sn="2.4405" a="30.1849" fwhm="0.0378306" res="15616.9" algo="Sum"/><pk mz="590.84076736" i="2261.71" sn="5.75924" a="113.847" fwhm="0.0494341" res="11952.1" algo="Sum"/><pk mz="590.91740320" i="1858.99" sn="4.73553" a="105.384" fwhm="0.0494691" res="11945.2" algo="Sum"/><pk mz="591.31828605" i="1137.17" sn="2.89473" a="54.645" fwhm="0.0506218" res="11681.1" algo="Sum"/><pk mz="591.84244519" i="889.749" sn="2.26597" a="48.2944" fwhm="0.0634999" res="9320.37" algo="Sum"/><pk mz="592.66930756" i="1283.86" sn="3.26923" a="45.0516" fwhm="0.0327712" res="18085.1" algo="Sum"/><pk mz="592.78733748" i="934.68" sn="2.3804" a="56.3881" fwhm="0.0792722" res="7477.88" algo="Sum"/><pk mz="592.85084575" i="5758.02" sn="14.6643" a="220.37" fwhm="0.0317884" res="18649.9" algo="Sum"/><pk mz="592.91174708" i="1015.51" sn="2.58627" a="40.716" fwhm="0.0494241" res="11996.4" algo="Sum"/><pk mz="593.33649908" i="896.578" sn="2.28112" a="51.248" fwhm="0.0537652" res="11035.7" algo="Sum"/><pk mz="593.85157987" i="1624.67" sn="4.12878" a="74.9179" fwhm="0.0384826" res="15431.7" algo="Sum"/><pk mz="594.66677720" i="1012.8" sn="2.56902" a="42.7386" fwhm="0.0387725" res="15337.3" algo="Sum"/><pk mz="594.75491603" i="1497.08" sn="3.79739" a="64.4513" fwhm="0.0476594" res="12479.3" algo="Sum"/><pk mz="594.80122529" i="882.812" sn="2.23921" a="15.6156" fwhm="0.0192381" res="30917.9" algo="Sum"/><pk mz="594.84870368" i="5726.41" sn="14.5248" a="214.904" fwhm="0.0316737" res="18780.5" algo="Sum"/><pk mz="595.34592887" i="2733.67" sn="6.91809" a="124.604" fwhm="0.0380922" res="15629.1" algo="Sum"/><pk mz="595.85046690" i="1458.27" sn="3.68755" a="60.7197" fwhm="0.041285" res="14432.6" algo="Sum"/><pk mz="596.34879688" i="1166.98" sn="2.94893" a="43.1634" fwhm="0.0432306" res="13794.6" algo="Sum"/><pk mz="596.75282669" i="1856.46" sn="4.69111" a="67.5312" fwhm="0.04074" res="14647.8" algo="Sum"/><pk mz="596.79586395" i="1047.76" sn="2.6476" a="33.2514" fwhm="0.0433583" res="13764.3" algo="Sum"/><pk mz="596.84892735" i="2548.72" sn="6.44038" a="140.738" fwhm="0.0503283" res="11859.1" algo="Sum"/><pk mz="596.93463071" i="2850.84" sn="7.20295" a="111.758" fwhm="0.0326056" res="18307.7" algo="Sum"/><pk mz="597.34512743" i="1308.3" sn="3.3039" a="49.6423" fwhm="0.0481639" res="12402.3" algo="Sum"/><pk mz="597.38836588" i="1296.97" sn="3.27575" a="50.5936" fwhm="0.057733" res="10347.4" algo="Sum"/><pk mz="597.44174203" i="1564.52" sn="3.95212" a="69.1434" fwhm="0.0476301" res="12543.4" algo="Sum"/><pk mz="598.75376808" i="1199.12" sn="3.02605" a="48.2545" fwhm="0.0429829" res="13930" algo="Sum"/><pk mz="598.78872162" i="1213.66" sn="3.06274" a="44.3203" fwhm="0.0489341" res="12236.6" algo="Sum"/><pk mz="598.85650106" i="1201.54" sn="3.03215" a="65.6856" fwhm="0.0820391" res="7299.64" algo="Sum"/><pk mz="598.93345350" i="1145.44" sn="2.89056" a="50.3603" fwhm="0.0609283" res="9830.14" algo="Sum"/><pk mz="599.37152708" i="1095.93" sn="2.76898" a="53.1292" fwhm="0.0545837" res="10980.8" algo="Sum"/><pk mz="599.45573090" i="1516.14" sn="3.83077" a="79.8578" fwhm="0.0554865" res="10803.6" algo="Sum"/><pk mz="600.70047745" i="1136.65" sn="2.86843" a="42.7558" fwhm="0.0398443" res="15076.2" algo="Sum"/><pk mz="600.77820872" i="1086.51" sn="2.74163" a="66.0774" fwhm="0.063075" res="9524.82" algo="Sum"/><pk mz="600.83995645" i="971.318" sn="2.45001" a="41.0707" fwhm="0.0543559" res="11053.8" algo="Sum"/><pk mz="600.87785856" i="1023.44" sn="2.58017" a="43.7224" fwhm="0.0544903" res="11027.2" algo="Sum"/><pk mz="600.94654836" i="1677.36" sn="4.22742" a="71.17" fwhm="0.0375006" res="16025" algo="Sum"/><pk mz="601.34177306" i="2975.56" sn="7.50945" a="152.89" fwhm="0.0447365" res="13441.8" algo="Sum"/><pk mz="601.46654051" i="966.065" sn="2.43832" a="50.7566" fwhm="0.054964" res="10942.9" algo="Sum"/><pk mz="601.83944716" i="1073.25" sn="2.70369" a="45.4226" fwhm="0.0457716" res="13148.7" algo="Sum"/><pk mz="602.28396194" i="1050.96" sn="2.64702" a="48.7492" fwhm="0.0499916" res="12047.7" algo="Sum"/><pk mz="602.34345093" i="1317.7" sn="3.31916" a="70.7908" fwhm="0.0478059" res="12599.8" algo="Sum"/><pk mz="602.69651621" i="1633.15" sn="4.11194" a="61.8177" fwhm="0.0347938" res="17322" algo="Sum"/><pk mz="602.81378532" i="1382.11" sn="3.47991" a="46.1104" fwhm="0.0484179" res="12450.2" algo="Sum"/><pk mz="602.83024645" i="1361.87" sn="3.42917" a="35.3734" fwhm="0.0387354" res="15562.8" algo="Sum"/><pk mz="602.87866150" i="2091.91" sn="5.26869" a="95.4034" fwhm="0.0474258" res="12712" algo="Sum"/><pk mz="603.34363456" i="1129.38" sn="2.84392" a="73.9909" fwhm="0.0560925" res="10756.2" algo="Sum"/><pk mz="603.83782801" i="950.012" sn="2.39319" a="46.9047" fwhm="0.060728" res="9943.32" algo="Sum"/><pk mz="604.45327107" i="1350.91" sn="3.3985" a="57.8768" fwhm="0.0369065" res="16378" algo="Sum"/><pk mz="604.69332022" i="1200.92" sn="3.01969" a="44.7248" fwhm="0.0361073" res="16747.1" algo="Sum"/><pk mz="604.78701405" i="2023.44" sn="5.09042" a="132.194" fwhm="0.0663719" res="9112.09" algo="Sum"/><pk mz="604.87511284" i="1578.43" sn="3.9712" a="80.1485" fwhm="0.0564289" res="10719.2" algo="Sum"/><pk mz="605.23202724" i="1948.64" sn="4.898" a="74.0592" fwhm="0.0326512" res="18536.3" algo="Sum"/><pk mz="605.37656007" i="1462.18" sn="3.67522" a="70.0798" fwhm="0.04666" res="12974.2" algo="Sum"/><pk mz="605.41607154" i="1032.64" sn="2.59594" a="27.7915" fwhm="0.0339659" res="17824.2" algo="Sum"/><pk mz="605.44929566" i="1038.75" sn="2.61132" a="41.2825" fwhm="0.0566612" res="10685.4" algo="Sum"/><pk mz="606.23535745" i="998.08" sn="2.50815" a="36.8226" fwhm="0.0384497" res="15767" algo="Sum"/><pk mz="606.38025107" i="860.655" sn="2.16319" a="43.573" fwhm="0.0546107" res="11103.7" algo="Sum"/><pk mz="606.78227177" i="1905.72" sn="4.78975" a="73.1726" fwhm="0.0396846" res="15290.1" algo="Sum"/><pk mz="606.81655567" i="1446.3" sn="3.63499" a="60.2246" fwhm="0.049267" res="12316.9" algo="Sum"/><pk mz="606.88619305" i="1331.46" sn="3.34636" a="72.1501" fwhm="0.0668953" res="9072.18" algo="Sum"/><pk mz="606.96358833" i="2356.91" sn="5.92365" a="100.647" fwhm="0.0345392" res="17573.2" algo="Sum"/><pk mz="607.02511599" i="922.359" sn="2.31817" a="38.1528" fwhm="0.0521562" res="11638.6" algo="Sum"/><pk mz="607.24598488" i="4689.71" sn="11.7872" a="195.422" fwhm="0.0325987" res="18627.9" algo="Sum"/><pk mz="608.25029691" i="2049.22" sn="5.14624" a="79.0859" fwhm="0.0330173" res="18422.2" algo="Sum"/><pk mz="608.46373969" i="946.964" sn="2.37734" a="34.477" fwhm="0.0509033" res="11953.3" algo="Sum"/><pk mz="608.82475829" i="3197.25" sn="8.02824" a="141.578" fwhm="0.0388645" res="15665.3" algo="Sum"/><pk mz="608.94757348" i="1476.92" sn="3.70871" a="68.7627" fwhm="0.0508616" res="11972.6" algo="Sum"/><pk mz="608.98473625" i="876.697" sn="2.20149" a="28.2608" fwhm="0.0696093" res="8748.61" algo="Sum"/><pk mz="609.82592914" i="1111.02" sn="2.78729" a="65.844" fwhm="0.0529297" res="11521.4" algo="Sum"/><pk mz="610.72908071" i="1505.17" sn="3.7763" a="57.3162" fwhm="0.0512047" res="11927.2" algo="Sum"/><pk mz="610.76816163" i="1053.8" sn="2.64386" a="27.3821" fwhm="0.0389894" res="15665" algo="Sum"/><pk mz="610.82217193" i="3286.94" sn="8.24654" a="147.616" fwhm="0.0365126" res="16729.1" algo="Sum"/><pk mz="610.91682672" i="902.805" sn="2.26503" a="16.2684" fwhm="0.0194969" res="31334.1" algo="Sum"/><pk mz="610.94455257" i="1092.85" sn="2.74184" a="51.2647" fwhm="0.0584304" res="10455.9" algo="Sum"/><pk mz="611.33114741" i="1078.08" sn="2.70507" a="75.1545" fwhm="0.0739004" res="8272.36" algo="Sum"/><pk mz="611.82802262" i="1141.57" sn="2.86176" a="60.5652" fwhm="0.0554071" res="11042.4" algo="Sum"/><pk mz="612.32240569" i="955.579" sn="2.39707" a="36.9432" fwhm="0.0464738" res="13175.6" algo="Sum"/><pk mz="612.72650934" i="1830.5" sn="4.58622" a="76.7393" fwhm="0.0423743" res="14459.9" algo="Sum"/><pk mz="612.76795370" i="1002.3" sn="2.5112" a="27.7102" fwhm="0.0390532" res="15690.6" algo="Sum"/><pk mz="612.82813881" i="2038.62" sn="5.10767" a="82.2411" fwhm="0.0451477" res="13573.8" algo="Sum"/><pk mz="612.84469006" i="2020.26" sn="5.06167" a="61.2122" fwhm="0.0393512" res="15573.7" algo="Sum"/><pk mz="612.90661606" i="2016.42" sn="5.05192" a="96.2549" fwhm="0.0464849" res="13185.1" algo="Sum"/><pk mz="613.02269716" i="882.476" sn="2.21061" a="36.7712" fwhm="0.0508337" res="12059.4" algo="Sum"/><pk mz="613.26017852" i="1193.53" sn="2.99038" a="50.4359" fwhm="0.0440756" res="13913.8" algo="Sum"/><pk mz="613.33425015" i="1720.66" sn="4.31072" a="85.7276" fwhm="0.0477924" res="12833.3" algo="Sum"/><pk mz="613.42393218" i="994.316" sn="2.49164" a="53.4271" fwhm="0.0515948" res="11889.3" algo="Sum"/><pk mz="613.84272769" i="1045.09" sn="2.61669" a="71.6067" fwhm="0.0650572" res="9435.42" algo="Sum"/><pk mz="614.33548647" i="1380.99" sn="3.45852" a="57.7199" fwhm="0.0408879" res="15024.9" algo="Sum"/><pk mz="614.72344912" i="1282.91" sn="3.21236" a="58.2778" fwhm="0.044336" res="13865.1" algo="Sum"/><pk mz="614.81627803" i="2335.27" sn="5.84392" a="61.4473" fwhm="0.0338641" res="18155.4" algo="Sum"/><pk mz="614.84412800" i="2770.94" sn="6.93461" a="110.302" fwhm="0.0451031" res="13632" algo="Sum"/><pk mz="614.90282198" i="1214.28" sn="3.03973" a="42.028" fwhm="0.0489013" res="12574.4" algo="Sum"/><pk mz="615.34414525" i="1040.17" sn="2.60439" a="68.2402" fwhm="0.0682138" res="9020.81" algo="Sum"/><pk mz="615.45094286" i="1694.52" sn="4.2425" a="90.1338" fwhm="0.0529096" res="11632.1" algo="Sum"/><pk mz="615.84189350" i="1167.13" sn="2.91884" a="64.3744" fwhm="0.057017" res="10801" algo="Sum"/><pk mz="616.16910183" i="2638.99" sn="6.60016" a="89.4589" fwhm="0.0301852" res="20412.9" algo="Sum"/><pk mz="616.45822638" i="907.59" sn="2.26912" a="36.8696" fwhm="0.0556139" res="11084.6" algo="Sum"/><pk mz="616.81173056" i="1656.95" sn="4.14737" a="53.5939" fwhm="0.0420247" res="14677.4" algo="Sum"/><pk mz="616.84580601" i="1873.32" sn="4.68909" a="78.658" fwhm="0.0485231" res="12712.4" algo="Sum"/><pk mz="616.89809534" i="1004.25" sn="2.51364" a="18.5953" fwhm="0.0195921" res="31487.1" algo="Sum"/><pk mz="616.91989247" i="1160.61" sn="2.90501" a="55.7025" fwhm="0.0600504" res="10273.4" algo="Sum"/><pk mz="617.17317184" i="1102.57" sn="2.75947" a="47.4312" fwhm="0.0365545" res="16883.6" algo="Sum"/><pk mz="617.31709036" i="1775.83" sn="4.44416" a="118.801" fwhm="0.0513294" res="12026.6" algo="Sum"/><pk mz="617.46745652" i="2554.28" sn="6.39117" a="121.715" fwhm="0.0407702" res="15145.1" algo="Sum"/><pk mz="618.32098837" i="872.312" sn="2.18134" a="52.19" fwhm="0.0704549" res="8776.13" algo="Sum"/><pk mz="618.47017535" i="1196.54" sn="2.99212" a="48.9704" fwhm="0.0451714" res="13691.6" algo="Sum"/><pk mz="618.67092036" i="1069.98" sn="2.67764" a="41.9191" fwhm="0.0466162" res="13271.6" algo="Sum"/><pk mz="618.80881535" i="1120.54" sn="2.80517" a="35.524" fwhm="0.0441505" res="14015.9" algo="Sum"/><pk mz="618.84872473" i="1468.7" sn="3.67676" a="69.0226" fwhm="0.0684035" res="9047.03" algo="Sum"/><pk mz="619.03911076" i="2804.34" sn="7.01817" a="106.379" fwhm="0.0329967" res="18760.6" algo="Sum"/><pk mz="619.30634294" i="1013.7" sn="2.53759" a="35.7679" fwhm="0.0429812" res="14408.8" algo="Sum"/><pk mz="619.48178322" i="1247.45" sn="3.12057" a="50.9643" fwhm="0.0405819" res="15265" algo="Sum"/><pk mz="620.75787636" i="1850.2" sn="4.62195" a="101.39" fwhm="0.0570834" res="10874.6" algo="Sum"/><pk mz="620.84962962" i="1159.15" sn="2.89597" a="55.3903" fwhm="0.0644353" res="9635.24" algo="Sum"/><pk mz="621.03710297" i="1353.59" sn="3.38218" a="58.7739" fwhm="0.0382547" res="16234.3" algo="Sum"/><pk mz="621.33862516" i="1349.83" sn="3.37017" a="65.5128" fwhm="0.0490766" res="12660.6" algo="Sum"/><pk mz="621.38532086" i="933.545" sn="2.33082" a="29.6837" fwhm="0.0442426" res="14045" algo="Sum"/><pk mz="621.82806088" i="985.34" sn="2.45825" a="51.6139" fwhm="0.0597486" res="10407.4" algo="Sum"/><pk mz="622.75589561" i="2070.46" sn="5.16328" a="95.9158" fwhm="0.0446982" res="13932.5" algo="Sum"/><pk mz="622.83105739" i="1384.92" sn="3.4537" a="67.677" fwhm="0.0590767" res="10542.7" algo="Sum"/><pk mz="622.93304187" i="1653.16" sn="4.12238" a="83.1886" fwhm="0.0496452" res="12547.7" algo="Sum"/><pk mz="622.99617895" i="856.831" sn="2.13668" a="38.8757" fwhm="0.0537338" res="11594.1" algo="Sum"/><pk mz="623.12900230" i="1035.15" sn="2.58259" a="41.3747" fwhm="0.0321189" res="19400.7" algo="Sum"/><pk mz="623.22206955" i="1212.31" sn="3.02374" a="66.4047" fwhm="0.0388878" res="16026.2" algo="Sum"/><pk mz="623.82800238" i="1252.72" sn="3.12354" a="50.7575" fwhm="0.0553759" res="11265.3" algo="Sum"/><pk mz="624.75731242" i="1069.15" sn="2.66505" a="41.0872" fwhm="0.0542203" res="11522.6" algo="Sum"/><pk mz="624.79655084" i="1393.7" sn="3.47403" a="48.4914" fwhm="0.0491306" res="12717" algo="Sum"/><pk mz="624.83839796" i="1954.78" sn="4.87262" a="105.477" fwhm="0.0619883" res="10079.9" algo="Sum"/><pk mz="624.91955774" i="1661.39" sn="4.14131" a="89.3637" fwhm="0.0456306" res="13695.2" algo="Sum"/><pk mz="625.38654059" i="931.36" sn="2.3243" a="35.8257" fwhm="0.0542226" res="11533.7" algo="Sum"/><pk mz="626.70509825" i="975.353" sn="2.43419" a="39.7925" fwhm="0.0574979" res="10899.6" algo="Sum"/><pk mz="626.79440867" i="1440.3" sn="3.59469" a="68.0555" fwhm="0.0500771" res="12516.6" algo="Sum"/><pk mz="626.83771891" i="1204.27" sn="3.00475" a="41.9468" fwhm="0.0493738" res="12695.8" algo="Sum"/><pk mz="626.91530543" i="1223.86" sn="3.05389" a="58.7762" fwhm="0.0586687" res="10685.7" algo="Sum"/><pk mz="628.46477941" i="1042.32" sn="2.60294" a="46.8305" fwhm="0.0395457" res="15892.1" algo="Sum"/><pk mz="628.70022298" i="1248.01" sn="3.1151" a="49.1628" fwhm="0.0498324" res="12616.3" algo="Sum"/><pk mz="628.74922985" i="1091.17" sn="2.72369" a="42.128" fwhm="0.0543936" res="11559.3" algo="Sum"/><pk mz="628.82308264" i="2586.62" sn="6.45872" a="146.632" fwhm="0.0489644" res="12842.5" algo="Sum"/><pk mz="628.88072548" i="1231.54" sn="3.0761" a="71.6041" fwhm="0.052059" res="12080.2" algo="Sum"/><pk mz="628.99435510" i="992.161" sn="2.47874" a="67.2409" fwhm="0.0593452" res="10598.9" algo="Sum"/><pk mz="629.14518917" i="5395.7" sn="13.4745" a="198.187" fwhm="0.0322536" res="19506.2" algo="Sum"/><pk mz="629.23132495" i="881.424" sn="2.20115" a="42.5946" fwhm="0.0490543" res="12827.2" algo="Sum"/><pk mz="629.30765127" i="1286.52" sn="3.21279" a="59.9775" fwhm="0.0464143" res="13558.5" algo="Sum"/><pk mz="629.46551197" i="867.78" sn="2.16691" a="50.6139" fwhm="0.0542498" res="11603.1" algo="Sum"/><pk mz="629.81664331" i="1036.66" sn="2.58979" a="71.2978" fwhm="0.0808684" res="7788.16" algo="Sum"/><pk mz="630.14809044" i="1381.6" sn="3.4483" a="55.7536" fwhm="0.0338259" res="18629.1" algo="Sum"/><pk mz="630.31850926" i="857.486" sn="2.13941" a="47.2971" fwhm="0.0575432" res="10953.8" algo="Sum"/><pk mz="630.46965001" i="1001.97" sn="2.49918" a="53.6527" fwhm="0.0465744" res="13536.8" algo="Sum"/><pk mz="630.70067162" i="890.554" sn="2.21858" a="36.5902" fwhm="0.054537" res="11564.6" algo="Sum"/><pk mz="630.74752207" i="1251.42" sn="3.11772" a="38.9981" fwhm="0.0463166" res="13618.2" algo="Sum"/><pk mz="630.81894260" i="3713.67" sn="9.25207" a="161.467" fwhm="0.0477892" res="13200" algo="Sum"/><pk mz="630.86982624" i="968.52" sn="2.41293" a="31.0834" fwhm="0.0317562" res="19866" algo="Sum"/><pk mz="630.92930172" i="1523.77" sn="3.79624" a="64.9759" fwhm="0.0445414" res="14165" algo="Sum"/><pk mz="631.46434392" i="924.299" sn="2.30085" a="39.7526" fwhm="0.0424503" res="14875.4" algo="Sum"/><pk mz="631.81769640" i="1434" sn="3.56939" a="64.4566" fwhm="0.0531806" res="11880.6" algo="Sum"/><pk mz="632.48338925" i="1845.75" sn="4.58785" a="73.6113" fwhm="0.0365431" res="17307.9" algo="Sum"/><pk mz="632.81719797" i="2544.85" sn="6.32695" a="101.768" fwhm="0.0482973" res="13102.5" algo="Sum"/><pk mz="632.86426313" i="1103.35" sn="2.74313" a="45.3261" fwhm="0.0595329" res="10630.5" algo="Sum"/><pk mz="632.92557404" i="1193.76" sn="2.96792" a="68.7812" fwhm="0.0696581" res="9086.17" algo="Sum"/><pk mz="633.44429695" i="1110.67" sn="2.75996" a="57.3266" fwhm="0.0518625" res="12213.9" algo="Sum"/><pk mz="633.48332700" i="1249.16" sn="3.10409" a="54.0493" fwhm="0.0474961" res="13337.6" algo="Sum"/><pk mz="633.82079475" i="1005.11" sn="2.49825" a="65.4083" fwhm="0.0745287" res="8504.39" algo="Sum"/><pk mz="634.64930382" i="962.619" sn="2.39149" a="40.2198" fwhm="0.0493349" res="12864.1" algo="Sum"/><pk mz="634.77474443" i="1093.14" sn="2.71565" a="48.9355" fwhm="0.0645905" res="9827.69" algo="Sum"/><pk mz="634.83341706" i="3438.45" sn="8.54203" a="154.773" fwhm="0.0489015" res="12981.9" algo="Sum"/><pk mz="634.94874985" i="1002.93" sn="2.49155" a="50.4222" fwhm="0.0618719" res="10262.3" algo="Sum"/><pk mz="635.01006048" i="1817.96" sn="4.51624" a="94.1485" fwhm="0.0393582" res="16134.1" algo="Sum"/><pk mz="635.83320042" i="1105.61" sn="2.74733" a="55.0558" fwhm="0.0544197" res="11683.9" algo="Sum"/><pk mz="636.64736244" i="891.117" sn="2.21184" a="35.9313" fwhm="0.0494184" res="12882.8" algo="Sum"/><pk mz="636.73106592" i="1198.35" sn="2.9745" a="62.4252" fwhm="0.0767118" res="8300.3" algo="Sum"/><pk mz="636.76902036" i="919.564" sn="2.28251" a="17.2398" fwhm="0.043051" res="14791" algo="Sum"/><pk mz="636.83140012" i="4025.13" sn="9.99104" a="191.374" fwhm="0.0374086" res="17023.7" algo="Sum"/><pk mz="637.00876811" i="1050.51" sn="2.60641" a="50.0563" fwhm="0.0495056" res="12867.4" algo="Sum"/><pk mz="637.83342864" i="1017.65" sn="2.52577" a="70.5111" fwhm="0.056839" res="11221.8" algo="Sum"/><pk mz="638.73066490" i="1240.2" sn="3.0776" a="60.1594" fwhm="0.0673199" res="9487.99" algo="Sum"/><pk mz="638.83166496" i="2589.29" sn="6.42561" a="119.744" fwhm="0.0565675" res="11293.3" algo="Sum"/><pk mz="638.90823439" i="1039.08" sn="2.57871" a="36.2111" fwhm="0.0498468" res="12817.4" algo="Sum"/><pk mz="639.48512596" i="896.878" sn="2.22698" a="44.8687" fwhm="0.0512589" res="12475.6" algo="Sum"/><pk mz="639.81392422" i="923.746" sn="2.29323" a="26.1851" fwhm="0.0349176" res="18323.5" algo="Sum"/><pk mz="640.58850816" i="880.101" sn="2.18763" a="43.3606" fwhm="0.0445272" res="14386.4" algo="Sum"/><pk mz="640.81731238" i="2209.11" sn="5.49276" a="80.9388" fwhm="0.0526086" res="12180.8" algo="Sum"/><pk mz="640.88614404" i="1238.87" sn="3.0815" a="59.0156" fwhm="0.069035" res="9283.5" algo="Sum"/><pk mz="640.96061806" i="1069.02" sn="2.66032" a="49.3604" fwhm="0.059966" res="10688.7" algo="Sum"/><pk mz="641.02114857" i="1077.41" sn="2.68226" a="42.0226" fwhm="0.044755" res="14322.9" algo="Sum"/><pk mz="641.50409233" i="1042.57" sn="2.59366" a="51.5965" fwhm="0.0403147" res="15912.4" algo="Sum"/><pk mz="641.81330119" i="950.763" sn="2.36519" a="51.272" fwhm="0.0844395" res="7600.87" algo="Sum"/><pk mz="642.68257921" i="1019.18" sn="2.53679" a="50.0167" fwhm="0.0723954" res="8877.39" algo="Sum"/><pk mz="642.76892670" i="1120.91" sn="2.79078" a="31.0283" fwhm="0.0399977" res="16070.1" algo="Sum"/><pk mz="642.81334339" i="1394" sn="3.4715" a="82.6535" fwhm="0.0858676" res="7486.1" algo="Sum"/><pk mz="642.88982224" i="1055.25" sn="2.62843" a="55.0413" fwhm="0.0676435" res="9504.09" algo="Sum"/><pk mz="643.51984814" i="894.192" sn="2.22611" a="39.7301" fwhm="0.0383737" res="16769.8" algo="Sum"/><pk mz="643.82059423" i="995.177" sn="2.4777" a="50.9886" fwhm="0.0573882" res="11218.7" algo="Sum"/><pk mz="644.67833014" i="1335.61" sn="3.32472" a="60.1714" fwhm="0.0514311" res="12534.8" algo="Sum"/><pk mz="644.72761309" i="934.836" sn="2.32715" a="34.9841" fwhm="0.0500732" res="12875.7" algo="Sum"/><pk mz="644.79761990" i="2004.76" sn="4.9906" a="126.162" fwhm="0.0627894" res="10269.2" algo="Sum"/><pk mz="644.86163056" i="1900.31" sn="4.73046" a="95.3434" fwhm="0.050908" res="12667.2" algo="Sum"/><pk mz="644.96105630" i="1071.75" sn="2.66801" a="62.5148" fwhm="0.057014" res="11312.3" algo="Sum"/><pk mz="645.11194318" i="3522.51" sn="8.76672" a="137.918" fwhm="0.0332558" res="19398.5" algo="Sum"/><pk mz="645.28561293" i="1148.94" sn="2.85956" a="73.9775" fwhm="0.0633624" res="10184" algo="Sum"/><pk mz="645.79966378" i="930.547" sn="2.31433" a="27.3867" fwhm="0.0446048" res="14478.3" algo="Sum"/><pk mz="645.81209191" i="925.777" sn="2.30247" a="28.943" fwhm="0.0451041" res="14318.3" algo="Sum"/><pk mz="646.11438990" i="937.754" sn="2.33184" a="41.0923" fwhm="0.036285" res="17806.7" algo="Sum"/><pk mz="646.50067699" i="2455.41" sn="6.10432" a="89.9845" fwhm="0.0329698" res="19608.9" algo="Sum"/><pk mz="646.67766587" i="1098.05" sn="2.73105" a="49.914" fwhm="0.0450152" res="14365.8" algo="Sum"/><pk mz="646.72550891" i="1210.84" sn="3.01159" a="41.8616" fwhm="0.0501504" res="12895.7" algo="Sum"/><pk mz="646.79137691" i="2519.84" sn="6.26707" a="152.553" fwhm="0.064212" res="10072.7" algo="Sum"/><pk mz="646.86090292" i="1740.06" sn="4.32769" a="74.1209" fwhm="0.0539175" res="11997.2" algo="Sum"/><pk mz="646.90429201" i="1445.79" sn="3.59582" a="60.1896" fwhm="0.0493597" res="13105.9" algo="Sum"/><pk mz="647.45185411" i="3359.96" sn="8.35084" a="158.075" fwhm="0.0371711" res="17418.1" algo="Sum"/><pk mz="647.50040691" i="1445.4" sn="3.59268" a="53.2957" fwhm="0.0427629" res="15141.6" algo="Sum"/><pk mz="647.78875866" i="985.752" sn="2.44966" a="31.3931" fwhm="0.0451727" res="14340.3" algo="Sum"/><pk mz="648.45756905" i="1766.58" sn="4.39355" a="73.3058" fwhm="0.0431026" res="15044.5" algo="Sum"/><pk mz="648.72777159" i="1077.73" sn="2.67955" a="33.6195" fwhm="0.0452051" res="14350.8" algo="Sum"/><pk mz="648.79338769" i="2155.15" sn="5.35832" a="109.101" fwhm="0.0701048" res="9254.62" algo="Sum"/><pk mz="648.87112371" i="1598.74" sn="3.97494" a="68.3431" fwhm="0.0518135" res="12523.2" algo="Sum"/><pk mz="649.43362456" i="1524.51" sn="3.79043" a="87.6299" fwhm="0.0702036" res="9250.71" algo="Sum"/><pk mz="649.79855648" i="994.695" sn="2.47044" a="55.7199" fwhm="0.0664683" res="9776.07" algo="Sum"/><pk mz="649.92922033" i="969.194" sn="2.4071" a="56.6953" fwhm="0.0500033" res="12997.7" algo="Sum"/><pk mz="650.44299065" i="2137.14" sn="5.31066" a="123.262" fwhm="0.0386139" res="16844.8" algo="Sum"/><pk mz="650.73494499" i="967.574" sn="2.40364" a="31.871" fwhm="0.0452752" res="14372.9" algo="Sum"/><pk mz="650.80709915" i="4457.43" sn="11.0731" a="201.629" fwhm="0.0398415" res="16334.9" algo="Sum"/><pk mz="650.93534813" i="989.776" sn="2.4588" a="36.9828" fwhm="0.0503135" res="12937.6" algo="Sum"/><pk mz="650.98430231" i="1310.1" sn="3.25465" a="63.9416" fwhm="0.0538034" res="12099.3" algo="Sum"/><pk mz="651.04946615" i="1011.27" sn="2.51289" a="37.6523" fwhm="0.0372581" res="17474.1" algo="Sum"/><pk mz="651.12594407" i="8154.12" sn="20.2667" a="309.289" fwhm="0.0324075" res="20091.8" algo="Sum"/><pk mz="651.44579830" i="1020.23" sn="2.53829" a="56.0642" fwhm="0.0674711" res="9655.18" algo="Sum"/><pk mz="651.80937023" i="1423.42" sn="3.53944" a="83.9395" fwhm="0.0599458" res="10873.3" algo="Sum"/><pk mz="652.13037179" i="2069.47" sn="5.15042" a="84.4297" fwhm="0.0343174" res="19002.9" algo="Sum"/><pk mz="652.62390232" i="899.146" sn="2.23719" a="35.8747" fwhm="0.0416906" res="15654" algo="Sum"/><pk mz="652.71251547" i="1242.99" sn="3.09314" a="82.9726" fwhm="0.0459761" res="14196.8" algo="Sum"/><pk mz="652.80538674" i="5185.71" sn="12.9046" a="215.732" fwhm="0.0353973" res="18442.2" algo="Sum"/><pk mz="653.80530484" i="1409.85" sn="3.50996" a="63.5828" fwhm="0.0498018" res="13128.1" algo="Sum"/><pk mz="654.71018110" i="1521.52" sn="3.79211" a="72.1014" fwhm="0.0525341" res="12462.6" algo="Sum"/><pk mz="654.75243146" i="1199.66" sn="2.99045" a="34.5118" fwhm="0.0403687" res="16219.3" algo="Sum"/><pk mz="654.80468037" i="3122.45" sn="7.78573" a="175.98" fwhm="0.0473879" res="13818" algo="Sum"/><pk mz="654.89258252" i="2168.93" sn="5.41037" a="104.369" fwhm="0.0451386" res="14508.5" algo="Sum"/><pk mz="655.80504410" i="1020.34" sn="2.54958" a="40.3759" fwhm="0.0555518" res="11805.3" algo="Sum"/><pk mz="655.89313004" i="872.895" sn="2.18171" a="45.2145" fwhm="0.0694531" res="9443.68" algo="Sum"/><pk mz="656.71179586" i="1264.43" sn="3.16091" a="61.8911" fwhm="0.059091" res="11113.6" algo="Sum"/><pk mz="656.74950696" i="1404.97" sn="3.51289" a="42.3934" fwhm="0.045484" res="14439.1" algo="Sum"/><pk mz="656.80032229" i="1866.3" sn="4.66651" a="85.9785" fwhm="0.0663723" res="9895.7" algo="Sum"/><pk mz="656.88954818" i="1567.43" sn="3.91923" a="63.2241" fwhm="0.0485144" res="13540.1" algo="Sum"/><pk mz="656.98845970" i="865.714" sn="2.16464" a="42.7935" fwhm="0.0618335" res="10625.1" algo="Sum"/><pk mz="657.35965258" i="1256.93" sn="3.14156" a="62.4139" fwhm="0.0467354" res="14065.6" algo="Sum"/><pk mz="657.78167537" i="865.736" sn="2.16752" a="23.5012" fwhm="0.0385913" res="17044.8" algo="Sum"/><pk mz="658.65623736" i="1009.1" sn="2.52639" a="40.0081" fwhm="0.0432852" res="15216.7" algo="Sum"/><pk mz="658.73822035" i="1075.75" sn="2.69341" a="72.1302" fwhm="0.0926222" res="7112.1" algo="Sum"/><pk mz="658.79342349" i="1198.17" sn="2.99993" a="40.6322" fwhm="0.0404933" res="16269.2" algo="Sum"/><pk mz="658.83347331" i="1321.06" sn="3.30762" a="56.179" fwhm="0.0545175" res="12084.8" algo="Sum"/><pk mz="658.90062293" i="1438.67" sn="3.60208" a="89.8813" fwhm="0.0765464" res="8607.86" algo="Sum"/><pk mz="659.79329411" i="970.945" sn="2.42895" a="54.4941" fwhm="0.0846307" res="7796.14" algo="Sum"/><pk mz="660.65370276" i="1327.6" sn="3.32791" a="76.4727" fwhm="0.0530555" res="12452.1" algo="Sum"/><pk mz="660.77264317" i="1390.17" sn="3.48475" a="31.5542" fwhm="0.0304154" res="21725" algo="Sum"/><pk mz="660.78788120" i="1372.44" sn="3.44031" a="31.5826" fwhm="0.030416" res="21725" algo="Sum"/><pk mz="660.83566807" i="1951.23" sn="4.89117" a="106.069" fwhm="0.0616311" res="10722.4" algo="Sum"/><pk mz="660.89343829" i="959.791" sn="2.40592" a="44.3554" fwhm="0.0659069" res="10027.7" algo="Sum"/><pk mz="661.43146243" i="1077.59" sn="2.70201" a="55.2898" fwhm="0.0718574" res="9204.77" algo="Sum"/><pk mz="661.78968660" i="984.283" sn="2.46911" a="35.8363" fwhm="0.0507314" res="13045" algo="Sum"/><pk mz="661.92937764" i="980.801" sn="2.46051" a="47.8236" fwhm="0.0558288" res="11856.4" algo="Sum"/><pk mz="662.43659228" i="942.769" sn="2.37017" a="51.7962" fwhm="0.0505846" res="13095.6" algo="Sum"/><pk mz="662.65050123" i="1193.16" sn="3.00269" a="59.9823" fwhm="0.0426699" res="15529.7" algo="Sum"/><pk mz="662.74833955" i="1814.15" sn="4.56554" a="107.646" fwhm="0.0791023" res="8378.37" algo="Sum"/><pk mz="662.83197686" i="1835.35" sn="4.61889" a="101.641" fwhm="0.0540486" res="12263.6" algo="Sum"/><pk mz="662.93833234" i="988.576" sn="2.48788" a="43.2925" fwhm="0.056317" res="11771.5" algo="Sum"/><pk mz="663.38655029" i="1034.68" sn="2.60708" a="38.6603" fwhm="0.0569505" res="11648.5" algo="Sum"/><pk mz="663.44628730" i="8251.45" sn="20.7925" a="336.002" fwhm="0.033884" res="19579.9" algo="Sum"/><pk mz="663.74380583" i="871.285" sn="2.19644" a="38.6881" fwhm="0.0609677" res="10886.8" algo="Sum"/><pk mz="663.94535045" i="1034.31" sn="2.60748" a="51.4587" fwhm="0.0476802" res="13925" algo="Sum"/><pk mz="664.45035103" i="4297.86" sn="10.8682" a="163.647" fwhm="0.0332482" res="19984.6" algo="Sum"/><pk mz="664.74034637" i="1793.67" sn="4.53359" a="73.3135" fwhm="0.0549336" res="12100.8" algo="Sum"/><pk mz="664.83816741" i="1433.87" sn="3.62431" a="104.358" fwhm="0.0853918" res="7785.73" algo="Sum"/><pk mz="664.92111342" i="2078.96" sn="5.25544" a="116.192" fwhm="0.0504035" res="13192" algo="Sum"/><pk mz="665.45130566" i="1430.7" sn="3.62218" a="58.668" fwhm="0.0414736" res="16045.2" algo="Sum"/><pk mz="666.59911475" i="1032.06" sn="2.61609" a="48.6412" fwhm="0.0468167" res="14238.5" algo="Sum"/><pk mz="666.74002794" i="1334.61" sn="3.38234" a="63.1691" fwhm="0.0517741" res="12877.9" algo="Sum"/><pk mz="666.78114294" i="2832.54" sn="7.17934" a="142.281" fwhm="0.0497165" res="13411.7" algo="Sum"/><pk mz="666.84023738" i="1223.53" sn="3.10183" a="58.6735" fwhm="0.0546739" res="12196.7" algo="Sum"/><pk mz="666.91511201" i="1314.72" sn="3.33446" a="67.1526" fwhm="0.0687556" res="9699.79" algo="Sum"/><pk mz="667.09460166" i="5232.61" sn="13.2786" a="224.484" fwhm="0.0357154" res="18678.1" algo="Sum"/><pk mz="667.78138141" i="1125.47" sn="2.85682" a="77.9448" fwhm="0.0861122" res="7754.78" algo="Sum"/><pk mz="668.09853454" i="1390.48" sn="3.53145" a="65.4129" fwhm="0.0352713" res="18941.7" algo="Sum"/><pk mz="668.60331672" i="932.101" sn="2.36892" a="54.3144" fwhm="0.0539679" res="12388.9" algo="Sum"/><pk mz="668.69129772" i="1178.23" sn="2.99441" a="66.9279" fwhm="0.0744908" res="8976.83" algo="Sum"/><pk mz="668.77891004" i="3402.4" sn="8.65103" a="187.26" fwhm="0.041627" res="16066" algo="Sum"/><pk mz="668.86578151" i="1116.92" sn="2.8411" a="36.138" fwhm="0.0459017" res="14571.7" algo="Sum"/><pk mz="668.92865205" i="1241.92" sn="3.15988" a="88.5451" fwhm="0.0711574" res="9400.69" algo="Sum"/><pk mz="669.43308632" i="2198.31" sn="5.59573" a="94.7551" fwhm="0.0415368" res="16116.6" algo="Sum"/><pk mz="669.78253023" i="1258.04" sn="3.20354" a="80.5759" fwhm="0.0707795" res="9462.95" algo="Sum"/><pk mz="670.43754430" i="1164.72" sn="2.96589" a="58.9638" fwhm="0.0492525" res="13612.3" algo="Sum"/><pk mz="670.68397687" i="1726.3" sn="4.39892" a="72.8749" fwhm="0.0465029" res="14422.4" algo="Sum"/><pk mz="670.72384175" i="1153.7" sn="2.94025" a="27.4266" fwhm="0.0306437" res="21887.8" algo="Sum"/><pk mz="670.77902639" i="2373.89" sn="6.04997" a="115.198" fwhm="0.0558848" res="12002.9" algo="Sum"/><pk mz="670.86451903" i="2005.16" sn="5.11078" a="109.801" fwhm="0.0571382" res="11741.1" algo="Sum"/><pk mz="671.44007544" i="1364.35" sn="3.47878" a="58.2272" fwhm="0.0441348" res="15213.4" algo="Sum"/><pk mz="671.78822202" i="1144.77" sn="2.91793" a="79.3982" fwhm="0.0558942" res="12018.9" algo="Sum"/><pk mz="672.68415643" i="1385.81" sn="3.53481" a="66.0453" fwhm="0.0544524" res="12353.6" algo="Sum"/><pk mz="672.71954915" i="1086.38" sn="2.77108" a="26.6193" fwhm="0.0306891" res="21920.5" algo="Sum"/><pk mz="672.77593969" i="2136.85" sn="5.45057" a="99.7375" fwhm="0.0558616" res="12043.6" algo="Sum"/><pk mz="672.86248194" i="1533.25" sn="3.91094" a="84.3324" fwhm="0.0642777" res="10468.1" algo="Sum"/><pk mz="673.10783115" i="7747.76" sn="19.7646" a="308.637" fwhm="0.0334564" res="20118.9" algo="Sum"/><pk mz="673.33437503" i="1024.91" sn="2.61454" a="65.5467" fwhm="0.0649648" res="10364.6" algo="Sum"/><pk mz="673.79587780" i="1133.71" sn="2.89578" a="43.9834" fwhm="0.0489604" res="13762.1" algo="Sum"/><pk mz="673.93543649" i="859.171" sn="2.19369" a="39.8928" fwhm="0.0647918" res="10401.5" algo="Sum"/><pk mz="674.11013504" i="2032.29" sn="5.1897" a="89.1242" fwhm="0.0355403" res="18967.5" algo="Sum"/><pk mz="674.68242885" i="907.332" sn="2.31986" a="35.3882" fwhm="0.0563451" res="11974.1" algo="Sum"/><pk mz="674.72019255" i="918.288" sn="2.34787" a="26.4557" fwhm="0.0358569" res="18817" algo="Sum"/><pk mz="674.77194024" i="1685.15" sn="4.30859" a="74.484" fwhm="0.0552011" res="12223.9" algo="Sum"/><pk mz="674.80091532" i="1677.73" sn="4.28961" a="84.174" fwhm="0.05349" res="12615.5" algo="Sum"/><pk mz="674.87231283" i="1243.42" sn="3.17916" a="69.6651" fwhm="0.0618659" res="10908.6" algo="Sum"/><pk mz="674.94723582" i="2001.88" sn="5.11855" a="105.556" fwhm="0.0465868" res="14488" algo="Sum"/><pk mz="675.44418533" i="892.191" sn="2.2822" a="47.2849" fwhm="0.0566875" res="11915.2" algo="Sum"/><pk mz="675.53618586" i="4468.17" sn="11.4283" a="174.723" fwhm="0.0331447" res="20381.5" algo="Sum"/><pk mz="675.77630133" i="933.426" sn="2.38965" a="57.5473" fwhm="0.0806892" res="8375.05" algo="Sum"/><pk mz="675.94721327" i="1000.72" sn="2.56101" a="61.155" fwhm="0.042146" res="16038.2" algo="Sum"/><pk mz="676.54033314" i="2154.45" sn="5.51517" a="91.9997" fwhm="0.03578" res="18908.3" algo="Sum"/><pk mz="676.63111001" i="982.695" sn="2.51496" a="45.5266" fwhm="0.0548786" res="12329.6" algo="Sum"/><pk mz="676.76382019" i="1275.74" sn="3.26598" a="79.5689" fwhm="0.0774141" res="8742.13" algo="Sum"/><pk mz="676.80805664" i="1665.29" sn="4.26327" a="106.461" fwhm="0.090353" res="7490.71" algo="Sum"/><pk mz="676.88262138" i="966.913" sn="2.47536" a="47.57" fwhm="0.0718294" res="9423.47" algo="Sum"/><pk mz="676.95342334" i="918.144" sn="2.35056" a="35.4306" fwhm="0.048109" res="14071.2" algo="Sum"/><pk mz="676.99434508" i="1574.67" sn="4.03125" a="89.5203" fwhm="0.047898" res="14134.1" algo="Sum"/><pk mz="677.77224744" i="895.883" sn="2.29965" a="62.0709" fwhm="0.0739139" res="9169.75" algo="Sum"/><pk mz="678.62671605" i="866.506" sn="2.22532" a="41.9363" fwhm="0.0495682" res="13690.8" algo="Sum"/><pk mz="678.71861694" i="1549.77" sn="3.97998" a="80.959" fwhm="0.0566625" res="11978.3" algo="Sum"/><pk mz="678.80546667" i="1507.02" sn="3.87059" a="55.287" fwhm="0.0513795" res="13211.6" algo="Sum"/><pk mz="678.99296868" i="1243.49" sn="3.19581" a="60.1466" fwhm="0.0493099" res="13769.9" algo="Sum"/><pk mz="679.41501389" i="936.807" sn="2.41425" a="52.0961" fwhm="0.0623732" res="10892.7" algo="Sum"/><pk mz="679.77824133" i="995.625" sn="2.5654" a="52.1873" fwhm="0.0666211" res="10203.6" algo="Sum"/><pk mz="680.48417187" i="2354.99" sn="6.09144" a="119.35" fwhm="0.0401733" res="16938.7" algo="Sum"/><pk mz="680.71397853" i="1830.46" sn="4.73685" a="89.4866" fwhm="0.0612887" res="11106.7" algo="Sum"/><pk mz="680.78508770" i="1312.23" sn="3.39676" a="62.0074" fwhm="0.0656485" res="10370.2" algo="Sum"/><pk mz="680.89406250" i="1725.68" sn="4.46885" a="102.925" fwhm="0.0588407" res="11571.8" algo="Sum"/><pk mz="681.48627822" i="1178.99" sn="3.05586" a="60.4344" fwhm="0.0480692" res="14177.2" algo="Sum"/><pk mz="681.78666910" i="1129.95" sn="2.93246" a="77.047" fwhm="0.0515576" res="13223.8" algo="Sum"/><pk mz="681.89693642" i="954.387" sn="2.47766" a="80.315" fwhm="0.0836191" res="8154.8" algo="Sum"/><pk mz="682.71402063" i="1252.85" sn="3.26051" a="54.9869" fwhm="0.0631847" res="10805.1" algo="Sum"/><pk mz="682.79543700" i="1977.72" sn="5.14924" a="111.082" fwhm="0.0741826" res="9204.25" algo="Sum"/><pk mz="682.88809990" i="1439.76" sn="3.74932" a="87.4673" fwhm="0.0793792" res="8602.86" algo="Sum"/><pk mz="683.06428453" i="1366.7" sn="3.55876" a="68.4902" fwhm="0.0415505" res="16439.4" algo="Sum"/><pk mz="683.77754121" i="936.73" sn="2.44378" a="57.2247" fwhm="0.0841998" res="8120.9" algo="Sum"/><pk mz="683.88034453" i="963.028" sn="2.51257" a="51.9421" fwhm="0.0502171" res="13618.5" algo="Sum"/><pk mz="684.66276353" i="894.849" sn="2.33909" a="32.6967" fwhm="0.0516003" res="13268.6" algo="Sum"/><pk mz="684.68405495" i="884.809" sn="2.31285" a="13.2475" fwhm="0.0154804" res="44229" algo="Sum"/><pk mz="684.71004486" i="980.329" sn="2.56254" a="27.8258" fwhm="0.0412818" res="16586.2" algo="Sum"/><pk mz="684.75300233" i="1735.68" sn="4.53699" a="70.8269" fwhm="0.0549784" res="12455" algo="Sum"/><pk mz="684.79358862" i="1563.41" sn="4.08668" a="68.002" fwhm="0.060843" res="11255.1" algo="Sum"/><pk mz="684.84070380" i="1194.16" sn="3.12148" a="28.395" fwhm="0.0302838" res="22614.1" algo="Sum"/><pk mz="684.87450783" i="1328.14" sn="3.4717" a="64.0238" fwhm="0.0537283" res="12747" algo="Sum"/><pk mz="685.42679445" i="44798.6" sn="117.229" a="1853.55" fwhm="0.0358258" res="19132.2" algo="Sum"/><pk mz="685.76790825" i="984.803" sn="2.57701" a="43.2416" fwhm="0.054844" res="12504" algo="Sum"/><pk mz="685.79335395" i="869.577" sn="2.27544" a="20.9201" fwhm="0.0309861" res="22132.3" algo="Sum"/><pk mz="686.43022295" i="21466.3" sn="56.2693" a="902.054" fwhm="0.0357192" res="19217.4" algo="Sum"/><pk mz="686.65949002" i="1295.2" sn="3.39578" a="53.5821" fwhm="0.0568512" res="12078.2" algo="Sum"/><pk mz="686.70332799" i="1041.91" sn="2.73171" a="35.5374" fwhm="0.0465097" res="14764.7" algo="Sum"/><pk mz="686.77342883" i="1815.54" sn="4.76002" a="125.657" fwhm="0.0768094" res="8941.27" algo="Sum"/><pk mz="686.83961928" i="1401.53" sn="3.67457" a="64.2327" fwhm="0.0584324" res="11754.4" algo="Sum"/><pk mz="686.95265122" i="861.581" sn="2.25842" a="49.7259" fwhm="0.0576357" res="11918.9" algo="Sum"/><pk mz="687.43223494" i="5765.97" sn="15.1146" a="291.733" fwhm="0.0438952" res="15660.7" algo="Sum"/><pk mz="687.76641043" i="1078.06" sn="2.82928" a="53.0893" fwhm="0.0642687" res="10701.4" algo="Sum"/><pk mz="688.43694399" i="1352.72" sn="3.55463" a="64.5741" fwhm="0.0472351" res="14574.7" algo="Sum"/><pk mz="688.65975732" i="993.557" sn="2.61711" a="46.4154" fwhm="0.0651769" res="10566" algo="Sum"/><pk mz="688.70141764" i="1149.13" sn="3.02689" a="37.7122" fwhm="0.0465771" res="14786.3" algo="Sum"/><pk mz="688.77140876" i="2331.35" sn="6.14096" a="109.868" fwhm="0.0560179" res="12295.6" algo="Sum"/><pk mz="688.83786591" i="1222.05" sn="3.21898" a="51.2655" fwhm="0.0569335" res="12099" algo="Sum"/><pk mz="688.88969474" i="1319.55" sn="3.47579" a="56.9818" fwhm="0.0581205" res="11852.8" algo="Sum"/><pk mz="689.07730007" i="6009.6" sn="15.8276" a="242.167" fwhm="0.0355445" res="19386.3" algo="Sum"/><pk mz="689.55253036" i="3018.62" sn="7.9579" a="127.036" fwhm="0.0359778" res="19166" algo="Sum"/><pk mz="689.77151735" i="1258.43" sn="3.31999" a="73.1992" fwhm="0.0619076" res="11142" algo="Sum"/><pk mz="690.08129195" i="1540.83" sn="4.06669" a="72.8245" fwhm="0.0388682" res="17754.4" algo="Sum"/><pk mz="690.55557469" i="1535.57" sn="4.06101" a="65.8725" fwhm="0.0456801" res="15117.2" algo="Sum"/><pk mz="690.76988678" i="1998.32" sn="5.28861" a="158.613" fwhm="0.0912497" res="7570.11" algo="Sum"/><pk mz="690.82309046" i="1053.49" sn="2.78809" a="16.332" fwhm="0.0155497" res="44426.9" algo="Sum"/><pk mz="690.84332405" i="1120.24" sn="2.96475" a="26.6042" fwhm="0.0310999" res="22213.7" algo="Sum"/><pk mz="690.88659152" i="1499.1" sn="3.96741" a="59.736" fwhm="0.0477556" res="14467.1" algo="Sum"/><pk mz="690.91614001" i="1472.65" sn="3.89739" a="64.6234" fwhm="0.053186" res="12990.6" algo="Sum"/><pk mz="691.77303916" i="1036.83" sn="2.74812" a="63.7928" fwhm="0.0769232" res="8993.04" algo="Sum"/><pk mz="692.60841110" i="945.951" sn="2.51721" a="46.0556" fwhm="0.0458387" res="15109.7" algo="Sum"/><pk mz="692.79232140" i="2365.59" sn="6.29472" a="105.963" fwhm="0.0632329" res="10956.2" algo="Sum"/><pk mz="692.81808070" i="1889.41" sn="5.02778" a="75.7067" fwhm="0.042076" res="16465.9" algo="Sum"/><pk mz="692.87973715" i="1067.71" sn="2.84214" a="32.9265" fwhm="0.0415275" res="16684.9" algo="Sum"/><pk mz="692.96559242" i="1309.51" sn="3.48751" a="61.7601" fwhm="0.0582916" res="11887.9" algo="Sum"/><pk mz="693.78767671" i="985.61" sn="2.62886" a="64.6551" fwhm="0.0808728" res="8578.75" algo="Sum"/><pk mz="694.69465126" i="1162.65" sn="3.11482" a="62.1575" fwhm="0.0740504" res="9381.38" algo="Sum"/><pk mz="694.78957736" i="2783.09" sn="7.45992" a="165.632" fwhm="0.0545359" res="12740" algo="Sum"/><pk mz="694.86608744" i="972.989" sn="2.60906" a="33.5944" fwhm="0.0467855" res="14852.2" algo="Sum"/><pk mz="694.96397297" i="1152.73" sn="3.09364" a="55.4506" fwhm="0.0561362" res="12380" algo="Sum"/><pk mz="695.08999590" i="6567.44" sn="17.6549" a="260.537" fwhm="0.0343848" res="20215.1" algo="Sum"/><pk mz="695.50425006" i="1050.03" sn="2.82467" a="58.4628" fwhm="0.0473056" res="14702.4" algo="Sum"/><pk mz="695.73995124" i="898.725" sn="2.41921" a="23.6182" fwhm="0.0387966" res="17933" algo="Sum"/><pk mz="695.79247714" i="1041.16" sn="2.80332" a="77.4772" fwhm="0.0744804" res="9341.95" algo="Sum"/><pk mz="696.09312316" i="1670.63" sn="4.5" a="81.3991" fwhm="0.037159" res="18732.8" algo="Sum"/><pk mz="696.64636380" i="887.578" sn="2.39752" a="27.64" fwhm="0.0468448" res="14871.4" algo="Sum"/><pk mz="696.68809955" i="1203.74" sn="3.25218" a="59.4647" fwhm="0.0728723" res="9560.4" algo="Sum"/><pk mz="696.74233705" i="1274.89" sn="3.44525" a="46.7592" fwhm="0.0520534" res="13385.1" algo="Sum"/><pk mz="696.78960394" i="2182.34" sn="5.89807" a="137.527" fwhm="0.0654053" res="10653.4" algo="Sum"/><pk mz="696.86323846" i="1152.96" sn="3.11625" a="66.5171" fwhm="0.081132" res="8589.26" algo="Sum"/><pk mz="697.51861122" i="7321.23" sn="19.8437" a="302.24" fwhm="0.0336486" res="20729.5" algo="Sum"/><pk mz="697.72191397" i="857.31" sn="2.32646" a="46.7088" fwhm="0.0500131" res="13950.8" algo="Sum"/><pk mz="697.76592369" i="1024.66" sn="2.7806" a="54.0496" fwhm="0.0729287" res="9567.79" algo="Sum"/><pk mz="698.52219818" i="3151.08" sn="8.56336" a="141.651" fwhm="0.0377907" res="18484" algo="Sum"/><pk mz="698.77727251" i="2002.97" sn="5.44358" a="124.27" fwhm="0.0682965" res="10231.5" algo="Sum"/><pk mz="698.84647234" i="1230.49" sn="3.34417" a="77.2939" fwhm="0.0719581" res="9711.86" algo="Sum"/><pk mz="698.91523542" i="966.037" sn="2.62546" a="42.816" fwhm="0.066196" res="10558.3" algo="Sum"/><pk mz="699.52719998" i="1256.3" sn="3.42463" a="68.4636" fwhm="0.0436264" res="16034.5" algo="Sum"/><pk mz="699.72460563" i="963.392" sn="2.62644" a="28.0481" fwhm="0.0365156" res="19162.4" algo="Sum"/><pk mz="699.77134457" i="962.778" sn="2.62476" a="61.7286" fwhm="0.080951" res="8644.38" algo="Sum"/><pk mz="699.82178528" i="895.717" sn="2.44217" a="24.9115" fwhm="0.0365182" res="19163.7" algo="Sum"/><pk mz="700.73265733" i="1320.63" sn="3.61024" a="42.1105" fwhm="0.046982" res="14914.9" algo="Sum"/><pk mz="700.77365930" i="1717.97" sn="4.69647" a="121.094" fwhm="0.0547139" res="12808" algo="Sum"/><pk mz="700.84826455" i="1144.13" sn="3.12775" a="56.1493" fwhm="0.055581" res="12609.5" algo="Sum"/><pk mz="700.90758144" i="882.68" sn="2.41301" a="43.0685" fwhm="0.0701514" res="9991.36" algo="Sum"/><pk mz="701.40275249" i="18226" sn="49.9056" a="699.622" fwhm="0.0333753" res="21015.6" algo="Sum"/><pk mz="701.55265923" i="9624.99" sn="26.4026" a="387.321" fwhm="0.0347091" res="20212.3" algo="Sum"/><pk mz="701.75232852" i="917.318" sn="2.51651" a="40.1295" fwhm="0.0626878" res="11194.4" algo="Sum"/><pk mz="701.77699569" i="990.779" sn="2.71804" a="28.7082" fwhm="0.0417931" res="16791.7" algo="Sum"/><pk mz="702.40607606" i="8394.52" sn="23.0396" a="337.562" fwhm="0.0352213" res="19942.6" algo="Sum"/><pk mz="702.55538657" i="4530.43" sn="12.4404" a="191.797" fwhm="0.036258" res="19376.6" algo="Sum"/><pk mz="702.63789024" i="1131.76" sn="3.10869" a="56.9882" fwhm="0.0691703" res="10158.1" algo="Sum"/><pk mz="702.69460961" i="955.84" sn="2.6254" a="32.5475" fwhm="0.0629689" res="11159.4" algo="Sum"/><pk mz="702.75743660" i="1529.98" sn="4.2024" a="89.5978" fwhm="0.0888727" res="7907.46" algo="Sum"/><pk mz="702.82095276" i="1480.92" sn="4.06763" a="68.1726" fwhm="0.0627364" res="11202.8" algo="Sum"/><pk mz="702.92616657" i="998.392" sn="2.74247" a="67.4413" fwhm="0.0680246" res="10333.4" algo="Sum"/><pk mz="703.40728748" i="3660.34" sn="10.0671" a="180.491" fwhm="0.0408102" res="17236.1" algo="Sum"/><pk mz="703.56817442" i="55423.6" sn="152.403" a="1932.51" fwhm="0.0312794" res="22493" algo="Sum"/><pk mz="703.68494103" i="898.511" sn="2.47071" a="31.7875" fwhm="0.0418502" res="16814.4" algo="Sum"/><pk mz="703.72371922" i="915.405" sn="2.51717" a="22.5348" fwhm="0.0306408" res="22966.9" algo="Sum"/><pk mz="703.75952316" i="1105.43" sn="3.03971" a="25.6115" fwhm="0.0313888" res="22420.7" algo="Sum"/><pk mz="703.76897795" i="1132.61" sn="3.11444" a="37.229" fwhm="0.0302719" res="23248.2" algo="Sum"/><pk mz="704.40869362" i="1360.06" sn="3.74423" a="79.0781" fwhm="0.0487583" res="14446.9" algo="Sum"/><pk mz="704.57151513" i="24519.6" sn="67.5045" a="895.12" fwhm="0.0329551" res="21379.7" algo="Sum"/><pk mz="704.69707155" i="1255.8" sn="3.45731" a="30.8348" fwhm="0.03141" res="22435.5" algo="Sum"/><pk mz="704.74785400" i="1873.3" sn="5.15734" a="87.9143" fwhm="0.061373" res="11483" algo="Sum"/><pk mz="704.81780538" i="1563.47" sn="4.30445" a="75.9768" fwhm="0.066693" res="10568.1" algo="Sum"/><pk mz="704.86053402" i="1524.01" sn="4.19581" a="69.2456" fwhm="0.0676289" res="10422.5" algo="Sum"/><pk mz="705.04806742" i="1782.62" sn="4.91195" a="88.777" fwhm="0.0415377" res="16973.7" algo="Sum"/><pk mz="705.57706532" i="7592.45" sn="20.964" a="328.273" fwhm="0.0364247" res="19370.9" algo="Sum"/><pk mz="705.74958076" i="1065.08" sn="2.94054" a="60.9189" fwhm="0.0585896" res="12045.7" algo="Sum"/><pk mz="705.81164073" i="881.394" sn="2.4334" a="24.9362" fwhm="0.0361431" res="19528.3" algo="Sum"/><pk mz="706.53058472" i="1351.07" sn="3.73969" a="52.0838" fwhm="0.0449336" res="15723.9" algo="Sum"/><pk mz="706.58185438" i="2307.06" sn="6.386" a="113.481" fwhm="0.0463988" res="15228.5" algo="Sum"/><pk mz="706.75174173" i="1721.08" sn="4.76585" a="90.5161" fwhm="0.0812771" res="8695.58" algo="Sum"/><pk mz="706.84934924" i="1419.7" sn="3.93271" a="43.6381" fwhm="0.0419437" res="16852.3" algo="Sum"/><pk mz="706.86018688" i="1453.11" sn="4.02551" a="45.602" fwhm="0.0469367" res="15059.9" algo="Sum"/><pk mz="707.75771139" i="1009.13" sn="2.81106" a="49.8041" fwhm="0.0561093" res="12613.9" algo="Sum"/><pk mz="707.81813553" i="869.189" sn="2.42202" a="40.7364" fwhm="0.0526015" res="13456.2" algo="Sum"/><pk mz="708.76493767" i="2662.02" sn="7.45723" a="151.032" fwhm="0.0724617" res="9781.24" algo="Sum"/><pk mz="708.94166091" i="1311.88" sn="3.67842" a="78.7062" fwhm="0.0649824" res="10909.7" algo="Sum"/><pk mz="709.76648819" i="1202.77" sn="3.39301" a="65.4382" fwhm="0.0668439" res="10618.3" algo="Sum"/><pk mz="710.67449480" i="1112.73" sn="3.15585" a="63.9575" fwhm="0.055463" res="12813.5" algo="Sum"/><pk mz="710.76379757" i="3472.07" sn="9.85197" a="184.142" fwhm="0.0465148" res="15280.4" algo="Sum"/><pk mz="710.93542671" i="1004.74" sn="2.85139" a="63.0125" fwhm="0.0609054" res="11672.8" algo="Sum"/><pk mz="711.05977041" i="5563.96" sn="15.7928" a="239.445" fwhm="0.0375373" res="18942.8" algo="Sum"/><pk mz="711.53534029" i="4769.38" sn="13.5776" a="210.02" fwhm="0.0362178" res="19646" algo="Sum"/><pk mz="711.76683554" i="1242.36" sn="3.5431" a="77.9354" fwhm="0.0805083" res="8840.91" algo="Sum"/><pk mz="712.06294314" i="1517.42" sn="4.32909" a="69.4311" fwhm="0.0415672" res="17130.4" algo="Sum"/><pk mz="712.53730916" i="2432.59" sn="6.97308" a="123.411" fwhm="0.0380849" res="18709.2" algo="Sum"/><pk mz="712.66881815" i="1355.16" sn="3.88574" a="73.6162" fwhm="0.0561387" res="12694.8" algo="Sum"/><pk mz="712.76278107" i="2673.06" sn="7.66584" a="162.768" fwhm="0.0599188" res="11895.5" algo="Sum"/><pk mz="712.85162845" i="1588.62" sn="4.55584" a="92.0624" fwhm="0.0656212" res="10863.1" algo="Sum"/><pk mz="713.49325273" i="1599.03" sn="4.59834" a="74.4812" fwhm="0.0466092" res="15308" algo="Sum"/><pk mz="713.53527359" i="869.557" sn="2.50059" a="37.8949" fwhm="0.0487473" res="14637.4" algo="Sum"/><pk mz="713.71664614" i="866.067" sn="2.49103" a="30.5752" fwhm="0.0474155" res="15052.4" algo="Sum"/><pk mz="713.76671508" i="1045.71" sn="3.00772" a="58.1331" fwhm="0.0772432" res="9240.51" algo="Sum"/><pk mz="713.85492620" i="881.808" sn="2.53686" a="31.6867" fwhm="0.0427198" res="16710.2" algo="Sum"/><pk mz="714.67602924" i="1174.71" sn="3.3978" a="61.7147" fwhm="0.0580812" res="12304.8" algo="Sum"/><pk mz="714.71435025" i="1282.45" sn="3.70942" a="43.8526" fwhm="0.0474486" res="15062.9" algo="Sum"/><pk mz="714.75813691" i="1847.48" sn="5.34373" a="132.302" fwhm="0.0667788" res="10703.4" algo="Sum"/><pk mz="714.84832606" i="1497.25" sn="4.33072" a="71.5021" fwhm="0.0632371" res="11304.2" algo="Sum"/><pk mz="714.89015070" i="1083.05" sn="3.13268" a="45.5664" fwhm="0.0629247" res="11361" algo="Sum"/><pk mz="715.74680896" i="1009.31" sn="2.92345" a="41.975" fwhm="0.0396646" res="18045" algo="Sum"/><pk mz="715.78226064" i="913.79" sn="2.64678" a="22.4126" fwhm="0.0316564" res="22611" algo="Sum"/><pk mz="715.81033314" i="885.399" sn="2.56455" a="21.1733" fwhm="0.0316569" res="22611.5" algo="Sum"/><pk mz="716.70524470" i="1151.34" sn="3.34642" a="34.2478" fwhm="0.0422352" res="16969.4" algo="Sum"/><pk mz="716.74436179" i="1341.29" sn="3.89853" a="71.7481" fwhm="0.070822" res="10120.4" algo="Sum"/><pk mz="716.79308364" i="1320.43" sn="3.83789" a="62.4109" fwhm="0.0633573" res="11313.5" algo="Sum"/><pk mz="716.85869546" i="1313.79" sn="3.81859" a="95.3689" fwhm="0.0759324" res="9440.75" algo="Sum"/><pk mz="716.94715876" i="898.58" sn="2.61176" a="43.8971" fwhm="0.0565727" res="12673" algo="Sum"/><pk mz="717.07225758" i="5435.34" sn="15.8063" a="232.469" fwhm="0.0360584" res="19886.4" algo="Sum"/><pk mz="717.58495507" i="1561.38" sn="4.5477" a="95.3126" fwhm="0.0454229" res="15797.9" algo="Sum"/><pk mz="717.73653796" i="932.664" sn="2.71686" a="22.1752" fwhm="0.0309316" res="23204" algo="Sum"/><pk mz="717.76292720" i="989.471" sn="2.88238" a="38.0882" fwhm="0.0528331" res="13585.5" algo="Sum"/><pk mz="717.78981306" i="868.857" sn="2.53102" a="26.0348" fwhm="0.0617363" res="11626.7" algo="Sum"/><pk mz="718.07549794" i="1400.12" sn="4.08512" a="68.3689" fwhm="0.0388845" res="18466.9" algo="Sum"/><pk mz="718.57771091" i="1548.34" sn="4.52696" a="74.2122" fwhm="0.066308" res="10837" algo="Sum"/><pk mz="718.72998896" i="1187.27" sn="3.47217" a="29.5916" fwhm="0.0427023" res="16831.2" algo="Sum"/><pk mz="718.74923738" i="1295.4" sn="3.7884" a="31.3174" fwhm="0.0317217" res="22658" algo="Sum"/><pk mz="718.79783030" i="1736.27" sn="5.07799" a="91.6346" fwhm="0.0840113" res="8555.96" algo="Sum"/><pk mz="719.49503825" i="1096.13" sn="3.21222" a="53.7066" fwhm="0.0506101" res="14216.4" algo="Sum"/><pk mz="719.56907949" i="1045.36" sn="3.06343" a="71.4512" fwhm="0.0720781" res="9983.18" algo="Sum"/><pk mz="719.75482299" i="966.102" sn="2.83338" a="52.1362" fwhm="0.0740684" res="9717.43" algo="Sum"/><pk mz="719.78286001" i="856.484" sn="2.51216" a="26.8141" fwhm="0.0623969" res="11535.5" algo="Sum"/><pk mz="719.82155339" i="905.546" sn="2.65654" a="21.6462" fwhm="0.0317454" res="22674.8" algo="Sum"/><pk mz="720.58717435" i="1543.38" sn="4.54361" a="101.611" fwhm="0.0826942" res="8713.88" algo="Sum"/><pk mz="720.65580257" i="862.621" sn="2.53981" a="21.5073" fwhm="0.0317637" res="22688" algo="Sum"/><pk mz="720.70955777" i="1418.91" sn="4.17872" a="100.187" fwhm="0.10196" res="7068.54" algo="Sum"/><pk mz="720.79333767" i="1727.58" sn="5.0894" a="95.4251" fwhm="0.0765035" res="9421.7" algo="Sum"/><pk mz="721.74613339" i="958.482" sn="2.83793" a="32.1466" fwhm="0.0476813" res="15136.9" algo="Sum"/><pk mz="721.75950613" i="922.94" sn="2.7329" a="18.617" fwhm="0.0484075" res="14910.1" algo="Sum"/><pk mz="721.79828278" i="928.985" sn="2.75138" a="45.3256" fwhm="0.0688763" res="10479.6" algo="Sum"/><pk mz="722.55175498" i="934.824" sn="2.78235" a="47.3027" fwhm="0.0691204" res="10453.5" algo="Sum"/><pk mz="722.70494348" i="1531.37" sn="4.5592" a="91.0869" fwhm="0.07417" res="9743.9" algo="Sum"/><pk mz="722.79265553" i="1406.85" sn="4.19025" a="75.1382" fwhm="0.0742253" res="9737.83" algo="Sum"/><pk mz="722.87959560" i="1406.66" sn="4.19157" a="83.3736" fwhm="0.0747195" res="9674.57" algo="Sum"/><pk mz="723.48515292" i="1330.05" sn="3.97809" a="41.1437" fwhm="0.0502795" res="14389.3" algo="Sum"/><pk mz="723.53508833" i="15471.3" sn="46.2787" a="607.732" fwhm="0.0343458" res="21066.2" algo="Sum"/><pk mz="723.73275356" i="928.254" sn="2.77879" a="35.503" fwhm="0.0530521" res="13641.9" algo="Sum"/><pk mz="723.76083473" i="898.693" sn="2.69071" a="18.2033" fwhm="0.0212213" res="34105.4" algo="Sum"/><pk mz="723.77792171" i="927.431" sn="2.77702" a="31.3091" fwhm="0.0424435" res="17052.7" algo="Sum"/><pk mz="724.53867314" i="7534.03" sn="22.6118" a="316.452" fwhm="0.037292" res="19428.8" algo="Sum"/><pk mz="724.70088846" i="1319.22" sn="3.97255" a="41.2065" fwhm="0.0477786" res="15167.9" algo="Sum"/><pk mz="724.74115182" i="2130.29" sn="6.41607" a="127.792" fwhm="0.0829467" res="8737.43" algo="Sum"/><pk mz="724.87621116" i="1362.57" sn="4.10533" a="46.5784" fwhm="0.0493584" res="14686" algo="Sum"/><pk mz="724.90058164" i="1298.2" sn="3.91139" a="71.4119" fwhm="0.0750959" res="9653" algo="Sum"/><pk mz="725.55106559" i="90998.2" sn="275.387" a="3218.35" fwhm="0.0303827" res="23880.4" algo="Sum"/><pk mz="725.70968392" i="1020.21" sn="3.08821" a="41.7563" fwhm="0.0531244" res="13660.6" algo="Sum"/><pk mz="725.74527579" i="1164.06" sn="3.52365" a="45.8882" fwhm="0.053126" res="13660.8" algo="Sum"/><pk mz="725.80913329" i="893.889" sn="2.7059" a="26.3608" fwhm="0.0425028" res="17076.7" algo="Sum"/><pk mz="726.05333579" i="881.573" sn="2.66924" a="50.9169" fwhm="0.0432464" res="16788.7" algo="Sum"/><pk mz="726.55437830" i="39466.5" sn="119.931" a="1491.55" fwhm="0.0325475" res="22322.9" algo="Sum"/><pk mz="726.64195804" i="1256.68" sn="3.81933" a="60.7453" fwhm="0.0624353" res="11638.3" algo="Sum"/><pk mz="726.73763253" i="2556.4" sn="7.77147" a="174.826" fwhm="0.0582819" res="12469.3" algo="Sum"/><pk mz="726.82291952" i="1210.81" sn="3.68087" a="68.9832" fwhm="0.0648956" res="11199.9" algo="Sum"/><pk mz="726.89261906" i="1305.88" sn="3.96988" a="91.5181" fwhm="0.0662411" res="10973.4" algo="Sum"/><pk mz="727.03099681" i="2202.65" sn="6.69722" a="108.996" fwhm="0.0426452" res="17048.4" algo="Sum"/><pk mz="727.55973160" i="12460.8" sn="38.1478" a="528.133" fwhm="0.0370598" res="19632.1" algo="Sum"/><pk mz="727.74267660" i="1238.71" sn="3.79533" a="80.073" fwhm="0.0635382" res="11453.6" algo="Sum"/><pk mz="728.51458330" i="2956" sn="9.09518" a="131.904" fwhm="0.0427497" res="17041.4" algo="Sum"/><pk mz="728.56426947" i="3787.77" sn="11.6554" a="177.858" fwhm="0.0514172" res="14169.7" algo="Sum"/><pk mz="728.64356490" i="1255.29" sn="3.8632" a="60.8072" fwhm="0.074525" res="9777.17" algo="Sum"/><pk mz="728.73883336" i="2092.12" sn="6.43858" a="135.284" fwhm="0.062624" res="11636.7" algo="Sum"/><pk mz="728.82473295" i="1560.17" sn="4.80149" a="79.7626" fwhm="0.0669018" res="10893.9" algo="Sum"/><pk mz="729.51768586" i="1354.26" sn="4.18841" a="60.5681" fwhm="0.0480343" res="15187.4" algo="Sum"/><pk mz="729.58378996" i="5569.36" sn="17.2248" a="235.194" fwhm="0.0380741" res="19162.2" algo="Sum"/><pk mz="729.69095642" i="857.081" sn="2.65038" a="32.7995" fwhm="0.05327" res="13698" algo="Sum"/><pk mz="729.74929393" i="1164.44" sn="3.60067" a="28.5992" fwhm="0.0319635" res="22830.7" algo="Sum"/><pk mz="729.82361678" i="919.215" sn="2.8424" a="55.8929" fwhm="0.0584552" res="12485.2" algo="Sum"/><pk mz="730.53312070" i="1463.68" sn="4.53884" a="72.2871" fwhm="0.053161" res="13741.9" algo="Sum"/><pk mz="730.58902267" i="2718.45" sn="8.42985" a="123.9" fwhm="0.045579" res="16029.1" algo="Sum"/><pk mz="730.63784039" i="1345.6" sn="4.17266" a="56.1093" fwhm="0.0586356" res="12460.6" algo="Sum"/><pk mz="730.67313696" i="1025.96" sn="3.18146" a="21.5464" fwhm="0.0266532" res="27414" algo="Sum"/><pk mz="730.73826822" i="1985.78" sn="6.15784" a="100.343" fwhm="0.0682794" res="10702.2" algo="Sum"/><pk mz="730.82017896" i="1471.02" sn="4.56183" a="56.1763" fwhm="0.0533115" res="13708.5" algo="Sum"/><pk mz="731.53537209" i="862.778" sn="2.68554" a="43.8194" fwhm="0.0605528" res="12081" algo="Sum"/><pk mz="731.60042083" i="7248.4" sn="22.5606" a="297.031" fwhm="0.0368254" res="19866.7" algo="Sum"/><pk mz="731.74546638" i="1011.75" sn="3.14907" a="20.6228" fwhm="0.021338" res="34293" algo="Sum"/><pk mz="731.76860047" i="1011.77" sn="3.1492" a="39.9444" fwhm="0.0533463" res="13717.3" algo="Sum"/><pk mz="731.81496611" i="872.487" sn="2.71578" a="34.3003" fwhm="0.0533478" res="13717.8" algo="Sum"/><pk mz="732.54831443" i="5020.26" sn="15.652" a="194.73" fwhm="0.0376125" res="19476.2" algo="Sum"/><pk mz="732.60339716" i="3746.74" sn="11.6815" a="180.35" fwhm="0.0481267" res="15222.4" algo="Sum"/><pk mz="732.73377570" i="1706.94" sn="5.32196" a="68.9265" fwhm="0.0522765" res="14016.5" algo="Sum"/><pk mz="732.76343381" i="1843.54" sn="5.74793" a="86.9462" fwhm="0.0565894" res="12948.8" algo="Sum"/><pk mz="732.83138968" i="1194.72" sn="3.72602" a="74.2868" fwhm="0.0807185" res="9078.85" algo="Sum"/><pk mz="732.90929294" i="1257.13" sn="3.92214" a="86.9093" fwhm="0.0774828" res="9459" algo="Sum"/><pk mz="733.04337566" i="5285.88" sn="16.5068" a="225.932" fwhm="0.0372079" res="19701.3" algo="Sum"/><pk mz="733.55007083" i="2567.34" sn="8.02165" a="114.011" fwhm="0.0397682" res="18445.6" algo="Sum"/><pk mz="733.60910947" i="1485.24" sn="4.64065" a="76.4964" fwhm="0.0575634" res="12744.4" algo="Sum"/><pk mz="733.75900937" i="989.514" sn="3.09298" a="59.3584" fwhm="0.0843295" res="8701.09" algo="Sum"/><pk mz="734.04434465" i="1407.83" sn="4.41146" a="75.6025" fwhm="0.0413877" res="17735.8" algo="Sum"/><pk mz="734.56415966" i="6469.88" sn="20.2794" a="279.414" fwhm="0.0387312" res="18965.7" algo="Sum"/><pk mz="734.76853002" i="1682.64" sn="5.27803" a="71.7178" fwhm="0.0588008" res="12495.9" algo="Sum"/><pk mz="734.90529645" i="967.125" sn="3.03547" a="44.5391" fwhm="0.0621502" res="11824.7" algo="Sum"/><pk mz="735.04228309" i="902.283" sn="2.83493" a="44.098" fwhm="0.0486293" res="15115.2" algo="Sum"/><pk mz="735.56708436" i="3100.1" sn="9.75367" a="144.673" fwhm="0.0378031" res="19457.8" algo="Sum"/><pk mz="735.73906857" i="888.602" sn="2.79884" a="18.4679" fwhm="0.0213963" res="34386.3" algo="Sum"/><pk mz="735.76917751" i="866.345" sn="2.7292" a="31.5512" fwhm="0.0481426" res="15283.1" algo="Sum"/><pk mz="736.57494871" i="1358.34" sn="4.3051" a="78.197" fwhm="0.0537487" res="13704.1" algo="Sum"/><pk mz="736.67776534" i="1150.72" sn="3.64876" a="60.765" fwhm="0.0666414" res="11054.4" algo="Sum"/><pk mz="736.76784981" i="1503.59" sn="4.77005" a="145.168" fwhm="0.0937779" res="7856.52" algo="Sum"/><pk mz="736.84471954" i="1007.38" sn="3.19708" a="53.6866" fwhm="0.0659694" res="11169.5" algo="Sum"/><pk mz="737.55367472" i="863.703" sn="2.75582" a="61.3078" fwhm="0.067969" res="10851.3" algo="Sum"/><pk mz="737.75403561" i="960.372" sn="3.07071" a="58.0543" fwhm="0.0620835" res="11883.3" algo="Sum"/><pk mz="737.79363381" i="909.694" sn="2.909" a="18.0836" fwhm="0.0214262" res="34434.2" algo="Sum"/><pk mz="738.52957148" i="1313.8" sn="4.22488" a="77.4969" fwhm="0.0748388" res="9868.27" algo="Sum"/><pk mz="738.67470581" i="1433.8" sn="4.61514" a="74.0413" fwhm="0.0676479" res="10919.4" algo="Sum"/><pk mz="738.76252114" i="1315.76" sn="4.23633" a="119.002" fwhm="0.0937575" res="7879.5" algo="Sum"/><pk mz="738.84944644" i="1330.05" sn="4.28235" a="95.2962" fwhm="0.0786197" res="9397.77" algo="Sum"/><pk mz="739.05524542" i="5331.2" sn="17.1709" a="246.297" fwhm="0.0366184" res="20182.6" algo="Sum"/><pk mz="739.51391885" i="2649.71" sn="8.5624" a="132.519" fwhm="0.0554147" res="13345.1" algo="Sum"/><pk mz="739.56519688" i="2567.54" sn="8.29927" a="119.464" fwhm="0.0515727" res="14340.2" algo="Sum"/><pk mz="739.74987070" i="1051.32" sn="3.40436" a="59.5144" fwhm="0.0722453" res="10239.4" algo="Sum"/><pk mz="740.05590082" i="1754.01" sn="5.68572" a="92.2257" fwhm="0.0434079" res="17048.9" algo="Sum"/><pk mz="740.55356758" i="2909.05" sn="9.4822" a="165.764" fwhm="0.0613127" res="12078.3" algo="Sum"/><pk mz="740.67124019" i="1215.01" sn="3.96151" a="55.5624" fwhm="0.0623811" res="11873.3" algo="Sum"/><pk mz="740.75259362" i="1757.02" sn="5.72927" a="80.7154" fwhm="0.064407" res="11501.1" algo="Sum"/><pk mz="740.84234477" i="1265.03" sn="4.125" a="116.237" fwhm="0.063692" res="11631.6" algo="Sum"/><pk mz="741.04906079" i="963.193" sn="3.14077" a="65.3735" fwhm="0.0593613" res="12483.7" algo="Sum"/><pk mz="741.52643801" i="12457.9" sn="40.7741" a="596.434" fwhm="0.0387644" res="19129" algo="Sum"/><pk mz="741.73918591" i="1013.09" sn="3.31759" a="35.7121" fwhm="0.0483374" res="15345" algo="Sum"/><pk mz="741.84066291" i="907.998" sn="2.97515" a="38.537" fwhm="0.0582488" res="12735.7" algo="Sum"/><pk mz="742.53221357" i="6686.43" sn="22.1005" a="300.813" fwhm="0.0507072" res="14643.5" algo="Sum"/><pk mz="742.55866182" i="5208.6" sn="17.2177" a="187.902" fwhm="0.0559926" res="13261.7" algo="Sum"/><pk mz="742.71580770" i="1472.6" sn="4.86769" a="57.0448" fwhm="0.0537433" res="13819.7" algo="Sum"/><pk mz="742.74854290" i="1538.46" sn="5.08537" a="86.2192" fwhm="0.077745" res="9553.65" algo="Sum"/><pk mz="742.80259166" i="1177.41" sn="3.89194" a="17.706" fwhm="0.016124" res="46068.1" algo="Sum"/><pk mz="742.82515369" i="1183.62" sn="3.91245" a="45.877" fwhm="0.0537478" res="13820.6" algo="Sum"/><pk mz="742.85816824" i="1066.84" sn="3.52644" a="46.875" fwhm="0.0549149" res="13527.5" algo="Sum"/><pk mz="742.93959740" i="856.499" sn="2.83179" a="46.6672" fwhm="0.0803457" res="9246.78" algo="Sum"/><pk mz="743.53475505" i="2993.38" sn="9.9227" a="142.758" fwhm="0.0517897" res="14356.8" algo="Sum"/><pk mz="743.56260587" i="2670.28" sn="8.85166" a="115.336" fwhm="0.0376438" res="19752.6" algo="Sum"/><pk mz="743.74397452" i="975.607" sn="3.23271" a="24.7684" fwhm="0.0322683" res="23048.8" algo="Sum"/><pk mz="743.76100969" i="1007.96" sn="3.33993" a="24.4665" fwhm="0.032269" res="23048.8" algo="Sum"/><pk mz="743.82754005" i="866.804" sn="2.87214" a="53.1478" fwhm="0.0802604" res="9267.67" algo="Sum"/><pk mz="744.55050190" i="2353.91" sn="7.82219" a="105.072" fwhm="0.0469939" res="15843.5" algo="Sum"/><pk mz="744.58027489" i="2616.34" sn="8.69424" a="144.905" fwhm="0.0555991" res="13391.9" algo="Sum"/><pk mz="744.66076459" i="906.766" sn="3.01323" a="33.3605" fwhm="0.0430514" res="17297" algo="Sum"/><pk mz="744.74180820" i="1766.14" sn="5.86897" a="78.5903" fwhm="0.0564779" res="13186.4" algo="Sum"/><pk mz="744.78268634" i="1221.72" sn="4.05983" a="6.53675" fwhm="0.00993026" res="75001.3" algo="Sum"/><pk mz="744.80229907" i="1377.08" sn="4.57612" a="50.3704" fwhm="0.0538191" res="13839" algo="Sum"/><pk mz="744.87084309" i="869.658" sn="2.89012" a="33.1629" fwhm="0.0538219" res="13839.6" algo="Sum"/><pk mz="745.46330372" i="1473.68" sn="4.90984" a="81.8219" fwhm="0.0488689" res="15254.3" algo="Sum"/><pk mz="745.58735558" i="1320.76" sn="4.4008" a="51.2813" fwhm="0.0538473" res="13846.3" algo="Sum"/><pk mz="745.73595040" i="1038.27" sn="3.46246" a="39.9908" fwhm="0.0538528" res="13847.7" algo="Sum"/><pk mz="745.76559848" i="910.731" sn="3.03757" a="23.2062" fwhm="0.0323125" res="23079.8" algo="Sum"/><pk mz="745.80296126" i="900.632" sn="3.0043" a="58.2898" fwhm="0.0656141" res="11366.5" algo="Sum"/><pk mz="746.50303089" i="1337.45" sn="4.47871" a="59.7602" fwhm="0.0580143" res="12867.6" algo="Sum"/><pk mz="746.60332372" i="2243.08" sn="7.51137" a="126.043" fwhm="0.060938" res="12251.8" algo="Sum"/><pk mz="746.73629131" i="2098.94" sn="7.02868" a="109.111" fwhm="0.0664071" res="11244.8" algo="Sum"/><pk mz="746.78677805" i="1213.49" sn="4.06392" a="26.3819" fwhm="0.0236833" res="31532.2" algo="Sum"/><pk mz="746.84330955" i="1112.47" sn="3.72676" a="42.4022" fwhm="0.053893" res="13857.9" algo="Sum"/><pk mz="747.50442730" i="897.467" sn="3.00966" a="57.9248" fwhm="0.0728003" res="10267.9" algo="Sum"/><pk mz="747.57154730" i="1047.4" sn="3.51241" a="37.5639" fwhm="0.0500633" res="14932.5" algo="Sum"/><pk mz="747.60528073" i="1162.95" sn="3.90032" a="62.0571" fwhm="0.0618367" res="12090" algo="Sum"/><pk mz="747.73271742" i="1110.26" sn="3.72667" a="84.6602" fwhm="0.0583462" res="12815.5" algo="Sum"/><pk mz="748.52275488" i="982.01" sn="3.30731" a="47.6106" fwhm="0.0674453" res="11098.2" algo="Sum"/><pk mz="748.58078278" i="1016.91" sn="3.42531" a="38.2219" fwhm="0.0539551" res="13874.2" algo="Sum"/><pk mz="748.60646714" i="1027.88" sn="3.46262" a="43.257" fwhm="0.0593524" res="12612.9" algo="Sum"/><pk mz="748.73648620" i="2031.2" sn="6.84666" a="109.845" fwhm="0.0737292" res="10155.2" algo="Sum"/><pk mz="748.78664920" i="1081.1" sn="3.64485" a="5.65745" fwhm="0.00998364" res="75001.3" algo="Sum"/><pk mz="748.80666154" i="1096.8" sn="3.69815" a="33.9744" fwhm="0.0431707" res="17345.2" algo="Sum"/><pk mz="748.86298297" i="1222.02" sn="4.12163" a="57.3136" fwhm="0.0425284" res="17608.6" algo="Sum"/><pk mz="749.01477283" i="2160.75" sn="7.29742" a="115.413" fwhm="0.0431545" res="17356.6" algo="Sum"/><pk mz="749.54920111" i="1491.88" sn="5.04081" a="103.273" fwhm="0.0679358" res="11033.2" algo="Sum"/><pk mz="749.72860470" i="1130.83" sn="3.82227" a="35.7292" fwhm="0.0470264" res="15942.7" algo="Sum"/><pk mz="750.54635314" i="1556.67" sn="5.28329" a="95.3096" fwhm="0.0655046" res="11457.9" algo="Sum"/><pk mz="750.74885413" i="2111" sn="7.17073" a="105.552" fwhm="0.0655908" res="11445.9" algo="Sum"/><pk mz="750.87273068" i="1013.17" sn="3.44341" a="47.7854" fwhm="0.0632394" res="11873.5" algo="Sum"/><pk mz="751.56776756" i="8041.38" sn="27.4779" a="356.923" fwhm="0.0372611" res="20170.3" algo="Sum"/><pk mz="751.74777493" i="1007.73" sn="3.44705" a="43.8808" fwhm="0.0384108" res="19571.3" algo="Sum"/><pk mz="751.75761966" i="989.439" sn="3.3846" a="29.5326" fwhm="0.0378492" res="19861.9" algo="Sum"/><pk mz="752.04110618" i="1065.92" sn="3.64713" a="46.9617" fwhm="0.0379126" res="19836.2" algo="Sum"/><pk mz="752.51770443" i="2954.02" sn="10.1359" a="115.07" fwhm="0.0438292" res="17169.3" algo="Sum"/><pk mz="752.56797764" i="4785.53" sn="16.4247" a="242.67" fwhm="0.0513572" res="14653.6" algo="Sum"/><pk mz="752.65994908" i="1023.07" sn="3.51301" a="49.2015" fwhm="0.0556255" res="13530.8" algo="Sum"/><pk mz="752.75059214" i="2493.73" sn="8.56501" a="149.818" fwhm="0.0673106" res="11183.2" algo="Sum"/><pk mz="753.04950295" i="4126.98" sn="14.182" a="173.453" fwhm="0.0348309" res="21620.2" algo="Sum"/><pk mz="753.58121536" i="11848.4" sn="40.9207" a="588.99" fwhm="0.0460945" res="16348.6" algo="Sum"/><pk mz="753.75387765" i="1104.3" sn="3.81499" a="57.8775" fwhm="0.0757981" res="9944.23" algo="Sum"/><pk mz="754.05558208" i="3534.04" sn="12.212" a="147.751" fwhm="0.0344586" res="21883" algo="Sum"/><pk mz="754.53295753" i="11266.4" sn="38.9956" a="511.342" fwhm="0.0494994" res="15243.3" algo="Sum"/><pk mz="754.58046939" i="6052.53" sn="20.9513" a="236.446" fwhm="0.0424196" res="17788.5" algo="Sum"/><pk mz="754.64367834" i="1167" sn="4.03939" a="51.0678" fwhm="0.044657" res="16898.7" algo="Sum"/><pk mz="754.74705160" i="2356.2" sn="8.15646" a="96.3948" fwhm="0.0575333" res="13118.4" algo="Sum"/><pk mz="754.82956483" i="1079.76" sn="3.73781" a="57.9926" fwhm="0.075014" res="10062.5" algo="Sum"/><pk mz="755.02760617" i="5048.22" sn="17.4868" a="287.476" fwhm="0.0458868" res="16454.1" algo="Sum"/><pk mz="755.53581278" i="5424.28" sn="18.8295" a="232.091" fwhm="0.0403584" res="18720.7" algo="Sum"/><pk mz="755.58971086" i="2491.14" sn="8.64843" a="123.6" fwhm="0.0481685" res="15686.4" algo="Sum"/><pk mz="755.75198100" i="1061.88" sn="3.68626" a="51.4688" fwhm="0.0695379" res="10868.2" algo="Sum"/><pk mz="755.79655001" i="923.481" sn="3.20581" a="30.9017" fwhm="0.0487934" res="15489.7" algo="Sum"/><pk mz="756.03168540" i="1420.96" sn="4.93984" a="79.2757" fwhm="0.0543899" res="13900.2" algo="Sum"/><pk mz="756.54723189" i="17651.5" sn="61.5509" a="807.317" fwhm="0.0369567" res="20471.2" algo="Sum"/><pk mz="756.64357285" i="1120.8" sn="3.90866" a="32.5622" fwhm="0.0376816" res="20079.9" algo="Sum"/><pk mz="756.66999331" i="988.532" sn="3.44738" a="15.7415" fwhm="0.0162738" res="46496.2" algo="Sum"/><pk mz="756.74282350" i="1973.97" sn="6.88399" a="122.082" fwhm="0.0930422" res="8133.33" algo="Sum"/><pk mz="756.80685538" i="1216.66" sn="4.24294" a="36.5475" fwhm="0.0379758" res="19928.7" algo="Sum"/><pk mz="756.87099931" i="915.831" sn="3.19385" a="44.4851" fwhm="0.07053" res="10731.2" algo="Sum"/><pk mz="756.94042382" i="1237.68" sn="4.31822" a="67.8621" fwhm="0.0614449" res="12319" algo="Sum"/><pk mz="757.03279538" i="922.68" sn="3.22072" a="65.6975" fwhm="0.064983" res="11649.7" algo="Sum"/><pk mz="757.55105249" i="8300.48" sn="29.1487" a="345.865" fwhm="0.0363006" res="20868.8" algo="Sum"/><pk mz="757.61720150" i="1882.56" sn="6.61098" a="101.201" fwhm="0.0546875" res="13853.6" algo="Sum"/><pk mz="757.72961558" i="1047.75" sn="3.67994" a="40.7974" fwhm="0.0542839" res="13958.7" algo="Sum"/><pk mz="757.75677632" i="981.767" sn="3.4482" a="29.9112" fwhm="0.0379997" res="19941.1" algo="Sum"/><pk mz="757.79320798" i="939.855" sn="3.301" a="24.1001" fwhm="0.0325718" res="23265.3" algo="Sum"/><pk mz="757.81348657" i="904.193" sn="3.17574" a="29.7213" fwhm="0.0299776" res="25279.3" algo="Sum"/><pk mz="758.56534185" i="119376" sn="421.162" a="4201.52" fwhm="0.0298067" res="25449.5" algo="Sum"/><pk mz="758.72985625" i="1849.7" sn="6.52583" a="92.3623" fwhm="0.0569649" res="13319.3" algo="Sum"/><pk mz="758.80200920" i="1167.86" sn="4.12046" a="57.1546" fwhm="0.0695319" res="10913" algo="Sum"/><pk mz="758.84986531" i="944.684" sn="3.33369" a="14.6362" fwhm="0.0162973" res="46563" algo="Sum"/><pk mz="758.86685958" i="886.915" sn="3.12992" a="22.2252" fwhm="0.0316725" res="23959.8" algo="Sum"/><pk mz="758.93471298" i="1329.11" sn="4.69088" a="98.9476" fwhm="0.0605095" res="12542.4" algo="Sum"/><pk mz="759.56872053" i="53197.8" sn="188.952" a="1997.09" fwhm="0.0335691" res="22627" algo="Sum"/><pk mz="759.73482475" i="1073.67" sn="3.81355" a="43.7141" fwhm="0.0543556" res="13977.1" algo="Sum"/><pk mz="759.78250050" i="891.643" sn="3.16706" a="4.7544" fwhm="0.0101302" res="75001.4" algo="Sum"/><pk mz="759.79062533" i="918.85" sn="3.2637" a="23.5397" fwhm="0.062699" res="12118.1" algo="Sum"/><pk mz="760.57897769" i="53894.5" sn="191.84" a="2100.77" fwhm="0.0346182" res="21970.5" algo="Sum"/><pk mz="760.72132461" i="1589.32" sn="5.65763" a="91.8578" fwhm="0.0781772" res="9730.73" algo="Sum"/><pk mz="760.77962674" i="1398.9" sn="4.98091" a="49.6784" fwhm="0.0489536" res="15540.8" algo="Sum"/><pk mz="760.79868057" i="1370.75" sn="4.88095" a="28.8895" fwhm="0.0217576" res="34967.1" algo="Sum"/><pk mz="760.88956761" i="856.93" sn="3.05154" a="21.6134" fwhm="0.0326385" res="23312.7" algo="Sum"/><pk mz="761.03841709" i="3434.36" sn="12.2386" a="168.586" fwhm="0.0401148" res="18971.5" algo="Sum"/><pk mz="761.58344613" i="22489.6" sn="80.3602" a="897.53" fwhm="0.0355737" res="21408.6" algo="Sum"/><pk mz="761.73081747" i="1036.13" sn="3.7031" a="69.7614" fwhm="0.0979689" res="7775.23" algo="Sum"/><pk mz="762.04233308" i="1324.92" sn="4.7463" a="79.3152" fwhm="0.0461317" res="16518.8" algo="Sum"/><pk mz="762.50137005" i="960.039" sn="3.44155" a="58.9423" fwhm="0.0669054" res="11396.7" algo="Sum"/><pk mz="762.58858224" i="6720.3" sn="24.0981" a="343.553" fwhm="0.0396507" res="19232.7" algo="Sum"/><pk mz="762.71400715" i="1825.41" sn="6.54766" a="78.8625" fwhm="0.0463727" res="16447.5" algo="Sum"/><pk mz="762.77718660" i="1413.09" sn="5.06916" a="63.6862" fwhm="0.0599108" res="12731.9" algo="Sum"/><pk mz="762.81436324" i="1252.49" sn="4.4938" a="62.4642" fwhm="0.0645829" res="11811.4" algo="Sum"/><pk mz="763.59332787" i="1861.33" sn="6.71591" a="120.431" fwhm="0.0525262" res="14537.4" algo="Sum"/><pk mz="763.71514143" i="954.674" sn="3.44699" a="33.6413" fwhm="0.0490482" res="15570.7" algo="Sum"/><pk mz="763.83373599" i="876.134" sn="3.16522" a="37.0769" fwhm="0.0599526" res="12740.6" algo="Sum"/><pk mz="764.55175644" i="4816.22" sn="17.4882" a="274.17" fwhm="0.042306" res="18071.9" algo="Sum"/><pk mz="764.71366297" i="1785.59" sn="6.48712" a="139.043" fwhm="0.0760703" res="10052.7" algo="Sum"/><pk mz="764.77928942" i="1333.51" sn="4.84612" a="58.3957" fwhm="0.0599893" res="12748.6" algo="Sum"/><pk mz="764.81553601" i="1266.26" sn="4.60237" a="62.3" fwhm="0.0654451" res="11686.4" algo="Sum"/><pk mz="764.85964466" i="998.684" sn="3.63037" a="57.0739" fwhm="0.0473446" res="16155.2" algo="Sum"/><pk mz="765.04973374" i="2438.81" sn="8.87454" a="101.455" fwhm="0.0349341" res="21899.8" algo="Sum"/><pk mz="765.55424450" i="4206.87" sn="15.3459" a="252.858" fwhm="0.0412866" res="18542.4" algo="Sum"/><pk mz="765.71736087" i="956.055" sn="3.49036" a="58.4002" fwhm="0.0845738" res="9053.84" algo="Sum"/><pk mz="766.05693118" i="2394.88" sn="8.75233" a="107.947" fwhm="0.0367005" res="20873.2" algo="Sum"/><pk mz="766.56601992" i="9430.52" sn="34.5977" a="432.164" fwhm="0.047749" res="16054.1" algo="Sum"/><pk mz="766.65461947" i="907.223" sn="3.32979" a="24.1684" fwhm="0.0333046" res="23019.5" algo="Sum"/><pk mz="766.72602760" i="2162.3" sn="7.93876" a="112.029" fwhm="0.0685517" res="11184.6" algo="Sum"/><pk mz="766.89135511" i="905.042" sn="3.32351" a="60.9536" fwhm="0.0987555" res="7765.55" algo="Sum"/><pk mz="767.06464425" i="2628.8" sn="9.65482" a="119.213" fwhm="0.0373913" res="20514.5" algo="Sum"/><pk mz="767.56859067" i="6046.72" sn="22.2984" a="298.377" fwhm="0.0525008" res="14620.1" algo="Sum"/><pk mz="767.72870025" i="1119.43" sn="4.13027" a="41.1101" fwhm="0.0354758" res="21640.9" algo="Sum"/><pk mz="767.77428714" i="906.478" sn="3.34487" a="45.1946" fwhm="0.0640584" res="11985.5" algo="Sum"/><pk mz="768.07015679" i="1723.07" sn="6.36481" a="66.6423" fwhm="0.0383656" res="20019.8" algo="Sum"/><pk mz="768.58273678" i="9977.19" sn="37.1261" a="446.742" fwhm="0.0481689" res="15956" algo="Sum"/><pk mz="768.72504777" i="2710.41" sn="10.0891" a="169.87" fwhm="0.0630036" res="12201.3" algo="Sum"/><pk mz="768.88885270" i="893.343" sn="3.32578" a="53.5876" fwhm="0.0565671" res="13592.5" algo="Sum"/><pk mz="769.05524857" i="1075.94" sn="4.00557" a="53.2754" fwhm="0.0529276" res="14530.3" algo="Sum"/><pk mz="769.58096208" i="5052.17" sn="18.8912" a="234.232" fwhm="0.0460073" res="16727.4" algo="Sum"/><pk mz="769.72859484" i="1111.32" sn="4.15623" a="77.4845" fwhm="0.0917822" res="8386.47" algo="Sum"/><pk mz="770.05707588" i="1265.31" sn="4.74557" a="61.3513" fwhm="0.0386821" res="19907.3" algo="Sum"/><pk mz="770.50900102" i="2961.94" sn="11.2034" a="120.082" fwhm="0.04799" res="16055.6" algo="Sum"/><pk mz="770.56580298" i="3712.82" sn="14.0461" a="168.407" fwhm="0.0614312" res="12543.6" algo="Sum"/><pk mz="770.72502701" i="2328.61" sn="8.80972" a="166.978" fwhm="0.0655562" res="11756.7" algo="Sum"/><pk mz="770.80883776" i="1289.55" sn="4.87871" a="67.7083" fwhm="0.0766505" res="10056.2" algo="Sum"/><pk mz="770.99916573" i="2243.76" sn="8.49503" a="107.317" fwhm="0.0432479" res="17827.4" algo="Sum"/><pk mz="771.06434735" i="1156.14" sn="4.37853" a="55.9811" fwhm="0.0529868" res="14552" algo="Sum"/><pk mz="771.51300614" i="1478.63" sn="5.60975" a="77.8564" fwhm="0.0497478" res="15508.5" algo="Sum"/><pk mz="771.56873616" i="1814.23" sn="6.88378" a="90.8211" fwhm="0.0678441" res="11372.7" algo="Sum"/><pk mz="771.72614548" i="975.794" sn="3.70294" a="90.5237" fwhm="0.10958" res="7042.61" algo="Sum"/><pk mz="771.81091913" i="858.448" sn="3.25763" a="31.36" fwhm="0.0493074" res="15653" algo="Sum"/><pk mz="772.52258812" i="3729.16" sn="14.2355" a="167.314" fwhm="0.047621" res="16222.3" algo="Sum"/><pk mz="772.58041332" i="3110.68" sn="11.8746" a="136.739" fwhm="0.0634506" res="12176.1" algo="Sum"/><pk mz="772.72056469" i="1695.26" sn="6.47142" a="115.652" fwhm="0.0794727" res="9723.1" algo="Sum"/><pk mz="772.81176334" i="1315.36" sn="5.02121" a="68.8197" fwhm="0.0738995" res="10457.6" algo="Sum"/><pk mz="772.84992950" i="1013.17" sn="3.86789" a="43.9468" fwhm="0.0605801" res="12757.5" algo="Sum"/><pk mz="772.91364059" i="1045.2" sn="3.991" a="58.4748" fwhm="0.0633174" res="12207" algo="Sum"/><pk mz="773.52830261" i="1899.64" sn="7.27995" a="106.633" fwhm="0.0611754" res="12644.4" algo="Sum"/><pk mz="773.58581078" i="1709.02" sn="6.54945" a="84.871" fwhm="0.0603339" res="12821.8" algo="Sum"/><pk mz="773.64917225" i="1050.02" sn="4.02399" a="52.6098" fwhm="0.0666121" res="11614.3" algo="Sum"/><pk mz="773.71387944" i="905.628" sn="3.47063" a="42.5545" fwhm="0.0658238" res="11754.3" algo="Sum"/><pk mz="773.74965763" i="879.598" sn="3.37123" a="49.9956" fwhm="0.0767975" res="10075.2" algo="Sum"/><pk mz="774.54308326" i="2543.93" sn="9.80917" a="158.294" fwhm="0.071238" res="10872.6" algo="Sum"/><pk mz="774.65714472" i="1153.18" sn="4.44657" a="41.6695" fwhm="0.0493984" res="15681.8" algo="Sum"/><pk mz="774.71476097" i="1337.7" sn="5.15805" a="71.3647" fwhm="0.0711997" res="10880.9" algo="Sum"/><pk mz="774.74827196" i="1207.64" sn="4.65669" a="30.9393" fwhm="0.0329343" res="23524" algo="Sum"/><pk mz="774.81295607" i="1099.8" sn="4.24182" a="78.3732" fwhm="0.0694902" res="11150" algo="Sum"/><pk mz="774.91156452" i="1118.67" sn="4.31584" a="67.3629" fwhm="0.0592997" res="13067.7" algo="Sum"/><pk mz="775.55283239" i="1556.14" sn="6.02014" a="104.626" fwhm="0.0695987" res="11143.2" algo="Sum"/><pk mz="775.72607404" i="920.766" sn="3.56588" a="37.1144" fwhm="0.0549251" res="14123.3" algo="Sum"/><pk mz="776.51813784" i="1919.58" sn="7.46305" a="90.9601" fwhm="0.0538531" res="14419.2" algo="Sum"/><pk mz="776.55566741" i="1633.84" sn="6.35216" a="25.7753" fwhm="0.0164862" res="47103.4" algo="Sum"/><pk mz="776.56518383" i="1580.05" sn="6.14308" a="57.1472" fwhm="0.046894" res="16560" algo="Sum"/><pk mz="776.70651537" i="1148.04" sn="4.46518" a="62.8963" fwhm="0.0564894" res="13749.6" algo="Sum"/><pk mz="776.76519970" i="1441.48" sn="5.60755" a="76.458" fwhm="0.0711903" res="10911.1" algo="Sum"/><pk mz="777.01024535" i="2638.97" sn="10.2868" a="122.414" fwhm="0.0480929" res="16156.4" algo="Sum"/><pk mz="777.56143839" i="1561.62" sn="6.09646" a="82.5386" fwhm="0.0769859" res="10100.1" algo="Sum"/><pk mz="777.71334942" i="919.486" sn="3.59086" a="79.3763" fwhm="0.0890345" res="8734.97" algo="Sum"/><pk mz="777.79362618" i="861.91" sn="3.36725" a="35.0549" fwhm="0.0549979" res="14142.3" algo="Sum"/><pk mz="778.05709717" i="1287.72" sn="5.036" a="59.8356" fwhm="0.0463416" res="16789.6" algo="Sum"/><pk mz="778.53288672" i="8255.51" sn="32.3559" a="475.756" fwhm="0.0442711" res="17585.6" algo="Sum"/><pk mz="778.66812373" i="1178.53" sn="4.62092" a="49.6029" fwhm="0.0571368" res="13628.1" algo="Sum"/><pk mz="778.69199282" i="1211.67" sn="4.75115" a="48.6786" fwhm="0.0550301" res="14150.3" algo="Sum"/><pk mz="778.76033646" i="1486.5" sn="5.83082" a="78.286" fwhm="0.0687223" res="11332" algo="Sum"/><pk mz="778.78895730" i="1385.4" sn="5.43496" a="55.9074" fwhm="0.0367761" res="21176.5" algo="Sum"/><pk mz="779.06597152" i="1587.75" sn="6.24079" a="91.3863" fwhm="0.0445566" res="17484.9" algo="Sum"/><pk mz="779.53801460" i="4763.32" sn="18.7431" a="249.601" fwhm="0.0577749" res="13492.7" algo="Sum"/><pk mz="779.59586019" i="2771.17" sn="10.9061" a="127.618" fwhm="0.0484456" res="16092.2" algo="Sum"/><pk mz="779.75440906" i="864.011" sn="3.40287" a="27.1513" fwhm="0.038547" res="20228.7" algo="Sum"/><pk mz="779.79501160" i="912.164" sn="3.59293" a="41.2613" fwhm="0.060576" res="12873" algo="Sum"/><pk mz="780.06981141" i="1382.83" sn="5.44952" a="98.2352" fwhm="0.0576404" res="13533.4" algo="Sum"/><pk mz="780.54922536" i="273945" sn="1080.95" a="8394.06" fwhm="0.0257829" res="30273.9" algo="Sum"/><pk mz="780.75123700" i="1553.08" sn="6.13301" a="63.5735" fwhm="0.0551023" res="14169.1" algo="Sum"/><pk mz="780.84066961" i="1298.22" sn="5.12665" a="64.0879" fwhm="0.0650369" res="12006.1" algo="Sum"/><pk mz="781.05143730" i="5300.94" sn="20.9543" a="258.512" fwhm="0.0357088" res="21872.8" algo="Sum"/><pk mz="781.55252167" i="124291" sn="493.582" a="4307.29" fwhm="0.0305354" res="25595" algo="Sum"/><pk mz="781.73190808" i="1015.18" sn="4.03326" a="26.638" fwhm="0.0297266" res="26297.4" algo="Sum"/><pk mz="781.75148854" i="978.228" sn="3.88641" a="25.773" fwhm="0.0523933" res="14920.8" algo="Sum"/><pk mz="781.78369453" i="968.174" sn="3.84663" a="15.2081" fwhm="0.0165416" res="47261.6" algo="Sum"/><pk mz="781.80051999" i="952.53" sn="3.78461" a="35.0235" fwhm="0.0441118" res="17723.1" algo="Sum"/><pk mz="782.05779232" i="5298.74" sn="21.0562" a="243.071" fwhm="0.0341311" res="22913.3" algo="Sum"/><pk mz="782.56301228" i="182841" sn="730.266" a="6359.6" fwhm="0.0290185" res="26967.7" algo="Sum"/><pk mz="782.69718944" i="1948.52" sn="7.78341" a="86.1286" fwhm="0.0662056" res="11822.2" algo="Sum"/><pk mz="782.83834450" i="1197.58" sn="4.78528" a="62.0277" fwhm="0.0717286" res="10913.9" algo="Sum"/><pk mz="783.02219495" i="2740.91" sn="10.9521" a="122.354" fwhm="0.0500929" res="15631.4" algo="Sum"/><pk mz="783.06114932" i="2587.82" sn="10.3407" a="112.312" fwhm="0.0428593" res="18270.5" algo="Sum"/><pk mz="783.56649789" i="75283.1" sn="303.251" a="2959.51" fwhm="0.0335106" res="23382.7" algo="Sum"/><pk mz="783.68873858" i="1136.01" sn="4.57665" a="23.2991" fwhm="0.0220825" res="35489.1" algo="Sum"/><pk mz="783.79674536" i="920.795" sn="3.70961" a="23.7339" fwhm="0.033126" res="23661.1" algo="Sum"/><pk mz="783.81997981" i="898.936" sn="3.62155" a="13.7988" fwhm="0.0165632" res="47323" algo="Sum"/><pk mz="783.83926719" i="889.226" sn="3.58243" a="22.4035" fwhm="0.0331269" res="23661.7" algo="Sum"/><pk mz="784.02513672" i="990.08" sn="3.99029" a="39.4814" fwhm="0.0458574" res="17097" algo="Sum"/><pk mz="784.06978990" i="1231.06" sn="4.9618" a="65.3193" fwhm="0.054438" res="14403" algo="Sum"/><pk mz="784.57628143" i="45428.5" sn="184.351" a="1927.44" fwhm="0.0368441" res="21294.5" algo="Sum"/><pk mz="784.69988129" i="2174.7" sn="8.82516" a="136.886" fwhm="0.0759971" res="10325.4" algo="Sum"/><pk mz="784.77707845" i="1161.65" sn="4.71411" a="53.3356" fwhm="0.060769" res="12914.1" algo="Sum"/><pk mz="784.83621356" i="1173.02" sn="4.76023" a="45.4204" fwhm="0.0458565" res="17115.1" algo="Sum"/><pk mz="785.58155780" i="17039.8" sn="69.8473" a="743.352" fwhm="0.0394527" res="19912" algo="Sum"/><pk mz="785.64625218" i="3020.36" sn="12.3807" a="135.23" fwhm="0.0499807" res="15719" algo="Sum"/><pk mz="785.69895134" i="1115.87" sn="4.57405" a="58.5865" fwhm="0.0586442" res="13397.7" algo="Sum"/><pk mz="785.77141945" i="915.073" sn="3.75095" a="23.6502" fwhm="0.0331675" res="23691" algo="Sum"/><pk mz="786.59536506" i="35478.1" sn="145.84" a="1523.52" fwhm="0.0355276" res="22140.4" algo="Sum"/><pk mz="786.69318969" i="2108.61" sn="8.66788" a="108.739" fwhm="0.0653066" res="12046.2" algo="Sum"/><pk mz="786.78539730" i="1305.58" sn="5.36688" a="88.8283" fwhm="0.0929085" res="8468.39" algo="Sum"/><pk mz="786.96720100" i="913.681" sn="3.75868" a="59.9059" fwhm="0.0724534" res="10861.7" algo="Sum"/><pk mz="787.05672346" i="911.317" sn="3.75449" a="41.8066" fwhm="0.0580413" res="13560.3" algo="Sum"/><pk mz="787.59916787" i="16467.7" sn="68.006" a="697.464" fwhm="0.036978" res="21299.1" algo="Sum"/><pk mz="787.66347531" i="3213.22" sn="13.2695" a="170.445" fwhm="0.0523009" res="15060.2" algo="Sum"/><pk mz="787.74377123" i="1008.91" sn="4.16644" a="24.5598" fwhm="0.0332093" res="23720.6" algo="Sum"/><pk mz="787.78251914" i="955.93" sn="3.94779" a="43.5037" fwhm="0.0608851" res="12938.8" algo="Sum"/><pk mz="788.55231968" i="9086.38" sn="37.6528" a="395.436" fwhm="0.0455168" res="17324.4" algo="Sum"/><pk mz="788.60568686" i="8211.75" sn="34.0285" a="367.771" fwhm="0.0493246" res="15988.1" algo="Sum"/><pk mz="788.67659378" i="2225.4" sn="9.22244" a="157.676" fwhm="0.0838815" res="9402.27" algo="Sum"/><pk mz="788.78295796" i="1250.96" sn="5.18568" a="84.338" fwhm="0.0996934" res="7912.09" algo="Sum"/><pk mz="789.04353461" i="887.972" sn="3.68544" a="73.7613" fwhm="0.0769327" res="10256.3" algo="Sum"/><pk mz="789.55413907" i="4955.66" sn="20.6604" a="241.142" fwhm="0.0433681" res="18205.9" algo="Sum"/><pk mz="789.61124478" i="2942.73" sn="12.2683" a="142.34" fwhm="0.0555129" res="14223.9" algo="Sum"/><pk mz="789.67695766" i="1059.96" sn="4.41904" a="38.0822" fwhm="0.0498749" res="15833.1" algo="Sum"/><pk mz="790.04668275" i="901.652" sn="3.76173" a="50.5479" fwhm="0.0584339" res="13520.4" algo="Sum"/><pk mz="790.56608268" i="12973.5" sn="54.1778" a="730.855" fwhm="0.0422782" res="18699.2" algo="Sum"/><pk mz="790.69029533" i="1372.67" sn="5.73348" a="116.714" fwhm="0.112341" res="7038.31" algo="Sum"/><pk mz="790.78322135" i="1099.9" sn="4.59467" a="44.6922" fwhm="0.0554552" res="14259.9" algo="Sum"/><pk mz="790.86937733" i="1098.76" sn="4.59164" a="86.9396" fwhm="0.0589356" res="13419.2" algo="Sum"/><pk mz="791.56925103" i="6287.31" sn="26.3611" a="311.326" fwhm="0.0490312" res="16144.2" algo="Sum"/><pk mz="791.71857153" i="901.41" sn="3.78107" a="38.3825" fwhm="0.0578973" res="13674.5" algo="Sum"/><pk mz="792.55077763" i="8044.99" sn="33.9929" a="338.573" fwhm="0.0468048" res="16933.1" algo="Sum"/><pk mz="792.69277323" i="1091.97" sn="4.61526" a="49.7725" fwhm="0.0610735" res="12979.3" algo="Sum"/><pk mz="792.72556232" i="1261.1" sn="5.33087" a="70.2164" fwhm="0.0777331" res="10198" algo="Sum"/><pk mz="792.77482856" i="1100.88" sn="4.65441" a="58.3637" fwhm="0.0639251" res="12401.6" algo="Sum"/><pk mz="792.86299577" i="1012.72" sn="4.28339" a="62.1405" fwhm="0.0604369" res="13118.9" algo="Sum"/><pk mz="792.98029082" i="1167.43" sn="4.94321" a="60.2601" fwhm="0.0671368" res="11811.4" algo="Sum"/><pk mz="793.04965047" i="5295.77" sn="22.4259" a="231.29" fwhm="0.0351135" res="22585.3" algo="Sum"/><pk mz="793.55191904" i="10297.9" sn="43.663" a="593.976" fwhm="0.0448685" res="17686.2" algo="Sum"/><pk mz="793.71079926" i="868.943" sn="3.68678" a="33.7942" fwhm="0.0527326" res="15051.6" algo="Sum"/><pk mz="794.05644950" i="5458.96" sn="23.252" a="239.064" fwhm="0.0355255" res="22351.7" algo="Sum"/><pk mz="794.56128816" i="13277.2" sn="56.6081" a="559.756" fwhm="0.0518298" res="15330.2" algo="Sum"/><pk mz="794.73285871" i="1261.94" sn="5.38436" a="97.0094" fwhm="0.0939582" res="8458.37" algo="Sum"/><pk mz="794.81056087" i="941.87" sn="4.0191" a="24.3318" fwhm="0.0333579" res="23826.7" algo="Sum"/><pk mz="795.06446053" i="5034.81" sn="21.4896" a="232.414" fwhm="0.0370704" res="21447.4" algo="Sum"/><pk mz="795.56816307" i="7474.54" sn="31.9529" a="326.885" fwhm="0.0535388" res="14859.7" algo="Sum"/><pk mz="795.70322185" i="864.347" sn="3.69683" a="39.7615" fwhm="0.0611905" res="13003.7" algo="Sum"/><pk mz="795.75042865" i="857.451" sn="3.66728" a="38.2366" fwhm="0.054701" res="14547.3" algo="Sum"/><pk mz="796.07158878" i="2805.88" sn="12.0316" a="150.993" fwhm="0.0394414" res="20183.7" algo="Sum"/><pk mz="796.52137871" i="45070.4" sn="193.481" a="1793.77" fwhm="0.0351836" res="22639" algo="Sum"/><pk mz="796.69027230" i="1085.71" sn="4.66257" a="5.96484" fwhm="0.0106223" res="75001.3" algo="Sum"/><pk mz="796.69691535" i="1135.93" sn="4.87821" a="12.1434" fwhm="0.019986" res="39862.7" algo="Sum"/><pk mz="796.72596518" i="1166.47" sn="5.00962" a="36.6011" fwhm="0.0445306" res="17891.7" algo="Sum"/><pk mz="796.74389639" i="1130.73" sn="4.85652" a="34.3483" fwhm="0.0389652" res="20447.6" algo="Sum"/><pk mz="796.80868610" i="1095.16" sn="4.70393" a="75.6793" fwhm="0.0634704" res="12554" algo="Sum"/><pk mz="797.01650497" i="1018.45" sn="4.37446" a="56.6311" fwhm="0.0661479" res="12049" algo="Sum"/><pk mz="797.07677755" i="1134.36" sn="4.87229" a="66.3105" fwhm="0.0554188" res="14382.8" algo="Sum"/><pk mz="797.52494794" i="21471.7" sn="92.4507" a="890.572" fwhm="0.036516" res="21840.4" algo="Sum"/><pk mz="797.70694172" i="898.59" sn="3.87029" a="35.9057" fwhm="0.0556977" res="14322.1" algo="Sum"/><pk mz="798.53352965" i="23195.3" sn="100.602" a="1127.3" fwhm="0.0409342" res="19507.8" algo="Sum"/><pk mz="798.71449048" i="1262.64" sn="5.47791" a="70.7875" fwhm="0.078026" res="10236.5" algo="Sum"/><pk mz="798.76086267" i="1030.56" sn="4.47105" a="21.2608" fwhm="0.0222938" res="35828.9" algo="Sum"/><pk mz="798.80245119" i="1149.68" sn="4.98787" a="76.8187" fwhm="0.0986309" res="8098.91" algo="Sum"/><pk mz="798.99810741" i="1489.87" sn="6.47135" a="75.5388" fwhm="0.0510555" res="15649.6" algo="Sum"/><pk mz="799.06502195" i="913.583" sn="3.9688" a="47.0133" fwhm="0.0686218" res="11644.5" algo="Sum"/><pk mz="799.53848839" i="9914.83" sn="43.2766" a="559.834" fwhm="0.044275" res="18058.4" algo="Sum"/><pk mz="799.66561076" i="1444.84" sn="6.30829" a="97.3485" fwhm="0.0800558" res="9988.85" algo="Sum"/><pk mz="799.80579185" i="900.166" sn="3.93057" a="53.4864" fwhm="0.0568478" res="14069.3" algo="Sum"/><pk mz="800.06826225" i="934.348" sn="4.08882" a="62.2822" fwhm="0.056861" res="14070.6" algo="Sum"/><pk mz="800.53963890" i="4977.35" sn="21.9207" a="345.261" fwhm="0.0512834" res="15610.1" algo="Sum"/><pk mz="800.67289695" i="1495.66" sn="6.58701" a="97.9087" fwhm="0.0626206" res="12786.1" algo="Sum"/><pk mz="800.79741486" i="1089.71" sn="4.79918" a="64.5305" fwhm="0.0852275" res="9396" algo="Sum"/><pk mz="801.54353785" i="2355.17" sn="10.3924" a="161.353" fwhm="0.0590868" res="13565.5" algo="Sum"/><pk mz="801.67933723" i="1443.85" sn="6.37122" a="120.923" fwhm="0.0908816" res="8821.14" algo="Sum"/><pk mz="802.04513749" i="914.114" sn="4.03981" a="36.4154" fwhm="0.0409865" res="19568.5" algo="Sum"/><pk mz="802.53273561" i="8522.09" sn="37.7901" a="499.381" fwhm="0.0435801" res="18415.1" algo="Sum"/><pk mz="802.68654306" i="1493.04" sn="6.6207" a="97.1404" fwhm="0.0723256" res="11098.2" algo="Sum"/><pk mz="802.75961721" i="1030.45" sn="4.56963" a="74.9453" fwhm="0.100199" res="8011.68" algo="Sum"/><pk mz="803.05083126" i="877.317" sn="3.89407" a="49.5442" fwhm="0.0515503" res="15578" algo="Sum"/><pk mz="803.53698971" i="4587.96" sn="20.3894" a="239.913" fwhm="0.0450605" res="17832.4" algo="Sum"/><pk mz="803.69211214" i="928.132" sn="4.12553" a="58.5575" fwhm="0.075736" res="10611.8" algo="Sum"/><pk mz="804.54751832" i="133837" sn="596.601" a="4750.3" fwhm="0.0299604" res="26853.7" algo="Sum"/><pk mz="804.67632980" i="1561.31" sn="6.96113" a="49.44" fwhm="0.0447523" res="17980.7" algo="Sum"/><pk mz="804.74992843" i="1178.85" sn="5.25742" a="47.9874" fwhm="0.0559432" res="14385.1" algo="Sum"/><pk mz="804.80442962" i="1042.15" sn="4.64865" a="47.5359" fwhm="0.0615394" res="13077.9" algo="Sum"/><pk mz="805.04924134" i="3076.02" sn="13.7305" a="137.693" fwhm="0.0375217" res="21455.6" algo="Sum"/><pk mz="805.55060638" i="65342.5" sn="291.897" a="2607.6" fwhm="0.0335218" res="24030.6" algo="Sum"/><pk mz="805.69244712" i="946.856" sn="4.23087" a="60.5813" fwhm="0.0545567" res="14768" algo="Sum"/><pk mz="806.05620590" i="3489.4" sn="15.6654" a="153.702" fwhm="0.0367738" res="21919.3" algo="Sum"/><pk mz="806.56174811" i="96219.6" sn="432.698" a="3702.1" fwhm="0.0326074" res="24735.6" algo="Sum"/><pk mz="806.75502177" i="1091" sn="4.90946" a="28.6641" fwhm="0.0336076" res="24005.1" algo="Sum"/><pk mz="806.79992948" i="1127.12" sn="5.07304" a="59.2188" fwhm="0.0672168" res="12002.9" algo="Sum"/><pk mz="806.83382172" i="1064.06" sn="4.78989" a="49.7409" fwhm="0.0628614" res="12835.1" algo="Sum"/><pk mz="807.06449569" i="4705.66" sn="21.304" a="228.809" fwhm="0.0378869" res="21301.9" algo="Sum"/><pk mz="807.56613860" i="43622.6" sn="197.621" a="1792.26" fwhm="0.0360757" res="22385.3" algo="Sum"/><pk mz="808.07246929" i="3187.72" sn="14.513" a="180.063" fwhm="0.0445619" res="18133.7" algo="Sum"/><pk mz="808.57780840" i="88743.1" sn="404.684" a="3517.14" fwhm="0.0324677" res="24904.1" algo="Sum"/><pk mz="808.69357477" i="1545.76" sn="7.05242" a="32.9149" fwhm="0.022432" res="36050.9" algo="Sum"/><pk mz="808.78715316" i="1142.27" sn="5.21323" a="46.1669" fwhm="0.0437926" res="18468.6" algo="Sum"/><pk mz="808.83498531" i="959.617" sn="4.37956" a="39.0403" fwhm="0.056085" res="14421.6" algo="Sum"/><pk mz="809.08053812" i="1678.63" sn="7.68274" a="75.8663" fwhm="0.0565294" res="14312.6" algo="Sum"/><pk mz="809.58177560" i="39657.9" sn="181.781" a="1685.55" fwhm="0.0361784" res="22377.5" algo="Sum"/><pk mz="809.64141359" i="4745.55" sn="21.7579" a="204.672" fwhm="0.0460806" res="17570.1" algo="Sum"/><pk mz="809.76141376" i="888.862" sn="4.07681" a="45.6902" fwhm="0.0729523" res="11099.9" algo="Sum"/><pk mz="810.59334744" i="37439.3" sn="172.634" a="1524.53" fwhm="0.037391" res="21678.8" algo="Sum"/><pk mz="810.70839030" i="1795.64" sn="8.28167" a="100.561" fwhm="0.0627559" res="12918.4" algo="Sum"/><pk mz="810.83415093" i="890.616" sn="4.10837" a="31.2712" fwhm="0.0505387" res="16043.8" algo="Sum"/><pk mz="811.59772418" i="16465.4" sn="76.4939" a="695.054" fwhm="0.0390942" res="20760.1" algo="Sum"/><pk mz="811.66249818" i="4248.76" sn="19.7391" a="192.143" fwhm="0.052732" res="15392.2" algo="Sum"/><pk mz="812.55011308" i="2947.1" sn="13.7205" a="161.393" fwhm="0.0514657" res="15788.2" algo="Sum"/><pk mz="812.60752000" i="9147.39" sn="42.585" a="456.918" fwhm="0.0443691" res="18314.7" algo="Sum"/><pk mz="812.66836651" i="2567.75" sn="11.9557" a="104.572" fwhm="0.0562176" res="14455.8" algo="Sum"/><pk mz="812.78701686" i="1055.09" sn="4.9131" a="46.283" fwhm="0.0618437" res="13142.6" algo="Sum"/><pk mz="812.98295054" i="1271.34" sn="5.92531" a="79.1301" fwhm="0.0547259" res="14855.5" algo="Sum"/><pk mz="813.55173227" i="1875.59" sn="8.77141" a="115.242" fwhm="0.0591948" res="13743.6" algo="Sum"/><pk mz="813.61291893" i="3606.87" sn="16.8719" a="182.58" fwhm="0.0525457" res="15483.9" algo="Sum"/><pk mz="813.67991986" i="5040.58" sn="23.5789" a="265.402" fwhm="0.0439416" res="18517.3" algo="Sum"/><pk mz="814.56457341" i="4951.09" sn="23.2214" a="275.617" fwhm="0.0536427" res="15185" algo="Sum"/><pk mz="814.68541765" i="3349.51" sn="15.7097" a="202.586" fwhm="0.0551731" res="14766" algo="Sum"/><pk mz="814.77540183" i="918.817" sn="4.3094" a="47.9563" fwhm="0.0720785" res="11304" algo="Sum"/><pk mz="814.97364531" i="895.411" sn="4.20132" a="52.2733" fwhm="0.0704719" res="11564.5" algo="Sum"/><pk mz="815.05369374" i="965.618" sn="4.52995" a="51.2472" fwhm="0.0610032" res="13360.8" algo="Sum"/><pk mz="815.55782051" i="3432.71" sn="16.1741" a="237.388" fwhm="0.0642949" res="12684.6" algo="Sum"/><pk mz="815.69187237" i="2121.05" sn="9.99388" a="129.164" fwhm="0.0555144" res="14693.3" algo="Sum"/><pk mz="816.58265227" i="12034.2" sn="56.8925" a="640.176" fwhm="0.042867" res="19049.2" algo="Sum"/><pk mz="816.69731467" i="1732.06" sn="8.18845" a="120.428" fwhm="0.0892143" res="9154.33" algo="Sum"/><pk mz="816.77109980" i="891.828" sn="4.21651" a="50.2154" fwhm="0.0642474" res="12712.9" algo="Sum"/><pk mz="816.89119332" i="907.017" sn="4.28957" a="61.8908" fwhm="0.0815833" res="10013" algo="Sum"/><pk mz="817.05297199" i="1225.63" sn="5.7961" a="74.6148" fwhm="0.0496235" res="16465" algo="Sum"/><pk mz="817.58477502" i="6126.89" sn="29.0857" a="307.633" fwhm="0.0487811" res="16760.3" algo="Sum"/><pk mz="818.05664016" i="1408.87" sn="6.69002" a="80.4547" fwhm="0.0445328" res="18369.8" algo="Sum"/><pk mz="818.50940978" i="1887.3" sn="8.97286" a="92.6452" fwhm="0.0467568" res="17505.7" algo="Sum"/><pk mz="818.59250684" i="7287.75" sn="34.6484" a="337.792" fwhm="0.0477017" res="17160.7" algo="Sum"/><pk mz="818.66908244" i="1289.39" sn="6.13154" a="32.838" fwhm="0.0338549" res="24181.7" algo="Sum"/><pk mz="818.73477889" i="1035.9" sn="4.92649" a="39.437" fwhm="0.0507842" res="16121.8" algo="Sum"/><pk mz="818.77626112" i="1108.88" sn="5.27356" a="47.3678" fwhm="0.0550295" res="14878.9" algo="Sum"/><pk mz="818.81857582" i="858.225" sn="4.08163" a="37.9028" fwhm="0.0580221" res="14112.2" algo="Sum"/><pk mz="819.06482369" i="2455.41" sn="11.6847" a="123.161" fwhm="0.0405559" res="20195.9" algo="Sum"/><pk mz="819.51699022" i="1146.1" sn="5.45875" a="51.0925" fwhm="0.0465461" res="17606.5" algo="Sum"/><pk mz="819.57184703" i="4714.73" sn="22.4557" a="201.566" fwhm="0.0488349" res="16782.5" algo="Sum"/><pk mz="820.07139530" i="1922.34" sn="9.19437" a="109.08" fwhm="0.0446125" res="18382.1" algo="Sum"/><pk mz="820.52140978" i="23902.8" sn="114.48" a="975.6" fwhm="0.037242" res="22032.1" algo="Sum"/><pk mz="820.67234256" i="1181.56" sn="5.66102" a="47.3103" fwhm="0.0564941" res="14526.7" algo="Sum"/><pk mz="820.74017467" i="1091.4" sn="5.23024" a="44.4375" fwhm="0.0564957" res="14527.5" algo="Sum"/><pk mz="820.77644961" i="1106.02" sn="5.30109" a="60.213" fwhm="0.0790964" res="10376.9" algo="Sum"/><pk mz="821.08150238" i="1431.14" sn="6.88458" a="93.405" fwhm="0.0512679" res="16015.5" algo="Sum"/><pk mz="821.52488891" i="11458.7" sn="55.1445" a="500.409" fwhm="0.0394163" res="20842.3" algo="Sum"/><pk mz="821.62836331" i="1930.54" sn="9.29335" a="51.3517" fwhm="0.0339161" res="24225.3" algo="Sum"/><pk mz="822.53374682" i="14558.8" sn="70.6636" a="752.109" fwhm="0.0423239" res="19434.3" algo="Sum"/><pk mz="822.63243312" i="2017.58" sn="9.79589" a="147.69" fwhm="0.0805077" res="10218.1" algo="Sum"/><pk mz="822.72918850" i="986.421" sn="4.79133" a="31.0593" fwhm="0.0452513" res="18181.3" algo="Sum"/><pk mz="822.77313210" i="1049.82" sn="5.10011" a="55.6343" fwhm="0.0735352" res="11188.8" algo="Sum"/><pk mz="823.53829517" i="6360.13" sn="31.0456" a="332.85" fwhm="0.0455535" res="18078.5" algo="Sum"/><pk mz="823.60202557" i="1402.32" sn="6.8468" a="39.005" fwhm="0.0495217" res="16631.1" algo="Sum"/><pk mz="823.65711705" i="1659.43" sn="8.10413" a="115.516" fwhm="0.0823977" res="9996.11" algo="Sum"/><pk mz="824.55083878" i="14439.4" sn="71.2394" a="693.981" fwhm="0.0410642" res="20079.5" algo="Sum"/><pk mz="824.62768567" i="1418.75" sn="7.00163" a="39.127" fwhm="0.0339775" res="24269.8" algo="Sum"/><pk mz="824.66850798" i="1693.88" sn="8.36066" a="119.287" fwhm="0.106951" res="7710.72" algo="Sum"/><pk mz="824.73271748" i="1125.42" sn="5.55542" a="34.9112" fwhm="0.0432668" res="19061.5" algo="Sum"/><pk mz="824.77109635" i="982.248" sn="4.84889" a="51.0461" fwhm="0.0892746" res="9238.58" algo="Sum"/><pk mz="825.55511262" i="6866.16" sn="33.9776" a="353.44" fwhm="0.0433169" res="19058.5" algo="Sum"/><pk mz="825.61899861" i="1281.5" sn="6.34287" a="50.6435" fwhm="0.0401278" res="20574.7" algo="Sum"/><pk mz="825.66754367" i="987.731" sn="4.88914" a="26.8848" fwhm="0.0339992" res="24284.9" algo="Sum"/><pk mz="826.55894832" i="4465.45" sn="22.2177" a="316.254" fwhm="0.0535939" res="15422.6" algo="Sum"/><pk mz="826.68423544" i="1681.27" sn="8.36701" a="117.116" fwhm="0.0904077" res="9143.95" algo="Sum"/><pk mz="827.56101316" i="2035.05" sn="10.1779" a="145.952" fwhm="0.0681429" res="12144.5" algo="Sum"/><pk mz="827.69364251" i="1021.58" sn="5.11003" a="72.1182" fwhm="0.0870014" res="9513.57" algo="Sum"/><pk mz="828.54723046" i="38572.9" sn="194.506" a="1634.73" fwhm="0.0362093" res="22882.1" algo="Sum"/><pk mz="828.68253118" i="1708.6" sn="8.61722" a="114.499" fwhm="0.0756228" res="10958.1" algo="Sum"/><pk mz="828.74062584" i="939.297" sn="4.73729" a="20.8281" fwhm="0.0227082" res="36495.1" algo="Sum"/><pk mz="828.76970581" i="994.869" sn="5.01756" a="51.2683" fwhm="0.0688465" res="12037.9" algo="Sum"/><pk mz="828.81334198" i="868.306" sn="4.37924" a="29.7016" fwhm="0.035842" res="23124.1" algo="Sum"/><pk mz="828.95582597" i="955.976" sn="4.8215" a="60.1818" fwhm="0.0589414" res="14064.1" algo="Sum"/><pk mz="829.55058234" i="20297.7" sn="102.909" a="902.847" fwhm="0.0377145" res="21995.5" algo="Sum"/><pk mz="829.67710229" i="917.809" sn="4.65368" a="33.738" fwhm="0.0511223" res="16229.3" algo="Sum"/><pk mz="829.84655950" i="1394.25" sn="7.06986" a="100.801" fwhm="0.0612547" res="13547.5" algo="Sum"/><pk mz="830.56105903" i="27621.8" sn="140.878" a="1223.48" fwhm="0.0376566" res="22056.2" algo="Sum"/><pk mz="830.67613728" i="1421.73" sn="7.2512" a="89.2725" fwhm="0.0650357" res="12772.6" algo="Sum"/><pk mz="830.76700728" i="1039.28" sn="5.30061" a="61.8772" fwhm="0.0750156" res="11074.6" algo="Sum"/><pk mz="830.81055206" i="864.71" sn="4.41022" a="27.9491" fwhm="0.0397892" res="20880.3" algo="Sum"/><pk mz="830.85962524" i="884.039" sn="4.50916" a="62.1193" fwhm="0.076918" res="10801.9" algo="Sum"/><pk mz="831.06414443" i="890.677" sn="4.55064" a="47.1841" fwhm="0.0609563" res="13633.8" algo="Sum"/><pk mz="831.56564219" i="13057.4" sn="66.8311" a="579.702" fwhm="0.0390824" res="21277.2" algo="Sum"/><pk mz="831.62665446" i="1767.66" sn="9.04731" a="64.2238" fwhm="0.0458864" res="18123.6" algo="Sum"/><pk mz="831.67992130" i="871.705" sn="4.4616" a="26.2089" fwhm="0.0396421" res="20979.7" algo="Sum"/><pk mz="832.57763559" i="50463.1" sn="259.333" a="2238.67" fwhm="0.0360378" res="23102.9" algo="Sum"/><pk mz="832.74809842" i="930.165" sn="4.78038" a="20.5082" fwhm="0.0227631" res="36583.3" algo="Sum"/><pk mz="832.77233479" i="969.832" sn="4.98444" a="48.2163" fwhm="0.045416" res="18336.6" algo="Sum"/><pk mz="832.86428457" i="878.006" sn="4.51324" a="62.9726" fwhm="0.073632" res="11311.2" algo="Sum"/><pk mz="833.58149648" i="24661" sn="126.924" a="1080.57" fwhm="0.0377351" res="22090.3" algo="Sum"/><pk mz="833.64539624" i="5201.03" sn="26.7742" a="245.96" fwhm="0.0493665" res="16886.9" algo="Sum"/><pk mz="834.59107266" i="19645.8" sn="101.289" a="840.067" fwhm="0.0410106" res="20350.6" algo="Sum"/><pk mz="834.73176519" i="1054.82" sn="5.44028" a="22.869" fwhm="0.0227903" res="36626.6" algo="Sum"/><pk mz="834.96511508" i="1055.25" sn="5.44812" a="63.8351" fwhm="0.0530526" res="15738.4" algo="Sum"/><pk mz="835.59631948" i="8438.64" sn="43.6411" a="378.207" fwhm="0.043809" res="19073.6" algo="Sum"/><pk mz="835.66127335" i="6495.23" sn="33.5934" a="311.136" fwhm="0.0433126" res="19293.7" algo="Sum"/><pk mz="836.54053025" i="1253.74" sn="6.5038" a="69.0582" fwhm="0.0534936" res="15638.1" algo="Sum"/><pk mz="836.60578755" i="4178.9" sn="21.6824" a="231.676" fwhm="0.0583495" res="14337.8" algo="Sum"/><pk mz="836.66544050" i="3651.46" sn="18.95" a="173.052" fwhm="0.0552662" res="15138.8" algo="Sum"/><pk mz="837.61050410" i="1981.13" sn="10.3447" a="96.9065" fwhm="0.0600914" res="13939" algo="Sum"/><pk mz="837.67233077" i="2294.09" sn="11.9813" a="130.852" fwhm="0.0539947" res="15514" algo="Sum"/><pk mz="838.50700737" i="4910.87" sn="25.7763" a="227.427" fwhm="0.0420478" res="19941.8" algo="Sum"/><pk mz="838.61942300" i="1495.63" sn="7.85365" a="86.7494" fwhm="0.0763084" res="10989.9" algo="Sum"/><pk mz="838.68307625" i="1348.23" sn="7.08123" a="94.3161" fwhm="0.100498" res="8345.28" algo="Sum"/><pk mz="838.73934295" i="990.129" sn="5.20108" a="45.8734" fwhm="0.0685354" res="12238" algo="Sum"/><pk mz="838.79856322" i="898.453" sn="4.7194" a="45.3432" fwhm="0.0421389" res="19905.6" algo="Sum"/><pk mz="839.50968902" i="2439.18" sn="12.9147" a="112.661" fwhm="0.0446377" res="18807.2" algo="Sum"/><pk mz="839.55912859" i="930.296" sn="4.92663" a="29.8457" fwhm="0.045712" res="18366.3" algo="Sum"/><pk mz="839.62515633" i="1094.51" sn="5.79757" a="76.6298" fwhm="0.0836911" res="10032.4" algo="Sum"/><pk mz="840.51336366" i="3641.52" sn="19.3917" a="205.648" fwhm="0.0510726" res="16457.2" algo="Sum"/><pk mz="840.58300247" i="2149.25" sn="11.4483" a="137.616" fwhm="0.0737078" res="11404.3" algo="Sum"/><pk mz="840.66042656" i="1074.41" sn="5.72401" a="41.1296" fwhm="0.0514599" res="16336.2" algo="Sum"/><pk mz="840.69056270" i="973.861" sn="5.18871" a="16.2871" fwhm="0.0171536" res="49009.6" algo="Sum"/><pk mz="840.71330251" i="965.684" sn="5.14548" a="48.4017" fwhm="0.0495449" res="16968.7" algo="Sum"/><pk mz="840.79538615" i="879.814" sn="4.689" a="49.8201" fwhm="0.0800546" res="10502.8" algo="Sum"/><pk mz="840.98108759" i="860.295" sn="4.58526" a="51.9011" fwhm="0.0495442" res="16974.4" algo="Sum"/><pk mz="841.51793692" i="1638.07" sn="8.83468" a="115.204" fwhm="0.0701078" res="12003.2" algo="Sum"/><pk mz="841.58944932" i="1423.58" sn="7.67903" a="71.6973" fwhm="0.0571847" res="14717" algo="Sum"/><pk mz="841.62965834" i="1096.62" sn="5.91589" a="62.836" fwhm="0.0876566" res="9601.44" algo="Sum"/><pk mz="842.52252514" i="1447.53" sn="7.83129" a="62.4037" fwhm="0.0576402" res="14616.9" algo="Sum"/><pk mz="842.59651445" i="2582.14" sn="13.9703" a="174.063" fwhm="0.088612" res="9508.83" algo="Sum"/><pk mz="842.65090136" i="1413.72" sn="7.64999" a="90.09" fwhm="0.0598873" res="14070.6" algo="Sum"/><pk mz="843.60201264" i="1494.81" sn="8.14503" a="78.9532" fwhm="0.0716338" res="11776.6" algo="Sum"/><pk mz="844.52223691" i="7592.16" sn="41.4992" a="387.613" fwhm="0.0416336" res="20284.6" algo="Sum"/><pk mz="844.61236675" i="2086.23" sn="11.405" a="108.569" fwhm="0.0788899" res="10706.2" algo="Sum"/><pk mz="844.74414012" i="920.401" sn="5.03164" a="40.8064" fwhm="0.0543429" res="15544.7" algo="Sum"/><pk mz="845.52532200" i="4085.55" sn="22.4459" a="213.125" fwhm="0.0415644" res="20342.6" algo="Sum"/><pk mz="845.61810158" i="1249.56" sn="6.86506" a="72.3621" fwhm="0.0737496" res="11466.1" algo="Sum"/><pk mz="846.53455491" i="5710.98" sn="31.4677" a="320.33" fwhm="0.0457405" res="18507.3" algo="Sum"/><pk mz="846.62968179" i="1518.54" sn="8.36721" a="102.997" fwhm="0.0844281" res="10027.8" algo="Sum"/><pk mz="846.74034463" i="951.855" sn="5.246" a="69.3033" fwhm="0.0791918" res="10692.3" algo="Sum"/><pk mz="847.53847659" i="2843.28" sn="15.7157" a="194.057" fwhm="0.0512317" res="16543.2" algo="Sum"/><pk mz="847.63509689" i="954.722" sn="5.27707" a="50.122" fwhm="0.068897" res="12302.9" algo="Sum"/><pk mz="848.54683518" i="12777.7" sn="70.8318" a="700.648" fwhm="0.0465013" res="18247.8" algo="Sum"/><pk mz="848.65275574" i="1366.19" sn="7.57503" a="101.988" fwhm="0.0770324" res="11016.8" algo="Sum"/><pk mz="848.74140979" i="878.706" sn="4.87257" a="57.9395" fwhm="0.0910197" res="9324.81" algo="Sum"/><pk mz="849.54993722" i="6517.5" sn="36.228" a="366.27" fwhm="0.0464282" res="18298.2" algo="Sum"/><pk mz="849.62255991" i="1289.38" sn="7.16842" a="59.765" fwhm="0.0584762" res="14529.4" algo="Sum"/><pk mz="850.55629327" i="5617.76" sn="31.4122" a="355.622" fwhm="0.0503068" res="16907.4" algo="Sum"/><pk mz="850.62983744" i="1227.69" sn="6.86537" a="33.8691" fwhm="0.0345093" res="24649.3" algo="Sum"/><pk mz="850.66268048" i="1239.61" sn="6.93234" a="93.168" fwhm="0.107388" res="7921.43" algo="Sum"/><pk mz="851.55983646" i="2506.35" sn="14.0609" a="145.308" fwhm="0.0583827" res="14585.8" algo="Sum"/><pk mz="851.63747514" i="1506.63" sn="8.45443" a="75.512" fwhm="0.0751315" res="11335.3" algo="Sum"/><pk mz="852.55656410" i="1732.91" sn="9.78678" a="121.29" fwhm="0.0885084" res="9632.49" algo="Sum"/><pk mz="852.64363636" i="1127.33" sn="6.36884" a="52.3697" fwhm="0.0633416" res="13461" algo="Sum"/><pk mz="852.67257980" i="1080.17" sn="6.10311" a="29.3689" fwhm="0.0345508" res="24678.8" algo="Sum"/><pk mz="852.69845968" i="972.941" sn="5.49781" a="32.0999" fwhm="0.0403101" res="21153.5" algo="Sum"/><pk mz="852.73925479" i="967.044" sn="5.46526" a="56.5266" fwhm="0.0447022" res="19076" algo="Sum"/><pk mz="853.56052402" i="982.676" sn="5.57895" a="47.0183" fwhm="0.0647763" res="13177.1" algo="Sum"/><pk mz="853.64592540" i="955.716" sn="5.42763" a="46.1631" fwhm="0.0644515" res="13244.8" algo="Sum"/><pk mz="854.48318993" i="1111.07" sn="6.35556" a="63.1211" fwhm="0.0607277" res="14070.7" algo="Sum"/><pk mz="854.56315671" i="2933.24" sn="16.7835" a="177.959" fwhm="0.0492911" res="17337.1" algo="Sum"/><pk mz="854.66670417" i="922.537" sn="5.28024" a="38.7918" fwhm="0.0576512" res="14824.8" algo="Sum"/><pk mz="854.68193389" i="929.012" sn="5.31753" a="20.0787" fwhm="0.023061" res="37061.9" algo="Sum"/><pk mz="855.56903424" i="1792.53" sn="10.3095" a="95.426" fwhm="0.0554549" res="15428.2" algo="Sum"/><pk mz="856.48950175" i="1002.15" sn="5.81066" a="55.9462" fwhm="0.0649367" res="13189.6" algo="Sum"/><pk mz="856.57798934" i="8482.09" sn="49.1882" a="440.893" fwhm="0.0421351" res="20329.3" algo="Sum"/><pk mz="856.67321519" i="887.107" sn="5.14518" a="45.872" fwhm="0.0696476" res="12300.1" algo="Sum"/><pk mz="857.58516567" i="6107.42" sn="35.5676" a="360.455" fwhm="0.0450933" res="19018" algo="Sum"/><pk mz="858.59179249" i="4663.46" sn="27.397" a="252.6" fwhm="0.0477339" res="17987" algo="Sum"/><pk mz="859.59487810" i="2117.47" sn="12.4893" a="155.725" fwhm="0.0554205" res="15510.4" algo="Sum"/><pk mz="860.60608339" i="1811.47" sn="10.7434" a="157.946" fwhm="0.0715486" res="12028.3" algo="Sum"/><pk mz="861.61480635" i="952.497" sn="5.66604" a="68.7082" fwhm="0.0760355" res="11331.7" algo="Sum"/><pk mz="862.50737169" i="2514.97" sn="14.9877" a="163.24" fwhm="0.053749" res="16047" algo="Sum"/><pk mz="862.62279716" i="1156.62" sn="6.89276" a="102.721" fwhm="0.0649666" res="13277.9" algo="Sum"/><pk mz="863.51115680" i="1401.68" sn="8.375" a="78.9497" fwhm="0.0495796" res="17416.7" algo="Sum"/><pk mz="864.51392959" i="2770.7" sn="16.6087" a="180.596" fwhm="0.051143" res="16903.9" algo="Sum"/><pk mz="864.64190390" i="998.389" sn="5.98698" a="47.7425" fwhm="0.0550833" res="15697" algo="Sum"/><pk mz="865.51354346" i="1677.42" sn="10.0959" a="115.605" fwhm="0.0596103" res="14519.5" algo="Sum"/><pk mz="866.53082434" i="2188.16" sn="13.2128" a="139.827" fwhm="0.0592991" res="14612.9" algo="Sum"/><pk mz="866.62148759" i="886.76" sn="5.35529" a="38.7468" fwhm="0.0580531" res="14928.1" algo="Sum"/><pk mz="866.64878628" i="995.305" sn="6.01135" a="20.586" fwhm="0.0232217" res="37320.6" algo="Sum"/><pk mz="866.67110732" i="1010.68" sn="6.10469" a="31.0079" fwhm="0.0399932" res="21670.5" algo="Sum"/><pk mz="867.53833496" i="1409.48" sn="8.54835" a="84.9315" fwhm="0.0587854" res="14757.7" algo="Sum"/><pk mz="868.53963244" i="1304.32" sn="7.93724" a="83.7472" fwhm="0.079863" res="10875.4" algo="Sum"/><pk mz="868.62751635" i="902.311" sn="5.4924" a="14.4877" fwhm="0.0174362" res="49817.6" algo="Sum"/><pk mz="868.66720897" i="1130.68" sn="6.88342" a="79.3583" fwhm="0.096715" res="8981.72" algo="Sum"/><pk mz="870.53880268" i="1080" sn="6.62519" a="80.4099" fwhm="0.080354" res="10833.8" algo="Sum"/><pk mz="870.63995335" i="1196.11" sn="7.33897" a="70.0007" fwhm="0.0702517" res="12393.2" algo="Sum"/><pk mz="871.62462032" i="1189.55" sn="7.34587" a="106.568" fwhm="0.0661342" res="13179.6" algo="Sum"/><pk mz="872.54257090" i="3727.35" sn="23.0786" a="219.434" fwhm="0.051977" res="16787.1" algo="Sum"/><pk mz="872.64841221" i="1442.65" sn="8.93349" a="113.025" fwhm="0.0744339" res="11723.8" algo="Sum"/><pk mz="873.54602464" i="2024.6" sn="12.5865" a="139.132" fwhm="0.0649879" res="13441.7" algo="Sum"/><pk mz="873.64934101" i="1021.87" sn="6.35412" a="78.5263" fwhm="0.0820354" res="10649.7" algo="Sum"/><pk mz="874.55314468" i="2375.4" sn="14.8188" a="167.482" fwhm="0.0560491" res="15603.3" algo="Sum"/><pk mz="874.65371890" i="1128.09" sn="7.0385" a="67.5133" fwhm="0.0803737" res="10882.3" algo="Sum"/><pk mz="874.72359489" i="2008.56" sn="12.5321" a="126.806" fwhm="0.0535567" res="16332.7" algo="Sum"/><pk mz="875.56114471" i="1137.56" sn="7.12683" a="79.8679" fwhm="0.0787817" res="11113.8" algo="Sum"/><pk mz="875.72788028" i="1297.56" sn="8.12921" a="89.9927" fwhm="0.0595978" res="14694" algo="Sum"/><pk mz="876.56473529" i="2149.84" sn="13.5061" a="120.543" fwhm="0.0556148" res="15761.4" algo="Sum"/><pk mz="876.68722699" i="904.655" sn="5.68355" a="19.3596" fwhm="0.0233558" res="37536.1" algo="Sum"/><pk mz="876.72549801" i="1014.44" sn="6.37422" a="75.9819" fwhm="0.0860093" res="10193.4" algo="Sum"/><pk mz="877.57079698" i="1177.31" sn="7.41665" a="78.2501" fwhm="0.0677387" res="12955.2" algo="Sum"/><pk mz="878.57368878" i="909.466" sn="5.74137" a="62.9444" fwhm="0.097397" res="9020.54" algo="Sum"/><pk mz="878.70669854" i="888.067" sn="5.60825" a="84.3849" fwhm="0.134519" res="6532.22" algo="Sum"/><pk mz="884.60492374" i="1386.36" sn="8.94392" a="91.1725" fwhm="0.0712829" res="12409.8" algo="Sum"/><pk mz="885.60646274" i="884.416" sn="5.72912" a="65.6801" fwhm="0.086589" res="10227.7" algo="Sum"/><pk mz="886.50691445" i="993.791" sn="6.46781" a="61.384" fwhm="0.074074" res="11967.9" algo="Sum"/><pk mz="886.64056349" i="1125.32" sn="7.32566" a="111.148" fwhm="0.0966566" res="9173.1" algo="Sum"/><pk mz="888.51564193" i="1160.41" sn="7.60996" a="81.8972" fwhm="0.0654266" res="13580.3" algo="Sum"/><pk mz="888.63841942" i="994.058" sn="6.52084" a="77.2161" fwhm="0.0711608" res="12487.7" algo="Sum"/><pk mz="890.53371300" i="1370.07" sn="9.03964" a="94.2613" fwhm="0.0642956" res="13850.6" algo="Sum"/><pk mz="892.54885416" i="1374.55" sn="9.11656" a="91.7421" fwhm="0.0673045" res="13261.4" algo="Sum"/><pk mz="896.53808500" i="1074.5" sn="7.26715" a="69.5309" fwhm="0.0797371" res="11243.7" algo="Sum"/><pk mz="897.62576238" i="2201" sn="14.9297" a="133.513" fwhm="0.0484941" res="18510" algo="Sum"/><pk mz="898.55316255" i="912.818" sn="6.21009" a="56.9059" fwhm="0.0657948" res="13656.9" algo="Sum"/><pk mz="898.63014259" i="1648.04" sn="11.2146" a="86.0737" fwhm="0.0628837" res="14290.4" algo="Sum"/><pk mz="899.63366021" i="973.624" sn="6.64826" a="66.1653" fwhm="0.0801424" res="11225.4" algo="Sum"/><pk mz="900.56793969" i="1369.31" sn="9.37713" a="89.3673" fwhm="0.0623305" res="14448.3" algo="Sum"/><pk mz="900.61314208" i="981.469" sn="6.72192" a="47.8899" fwhm="0.0710178" res="12681.5" algo="Sum"/><pk mz="900.66356653" i="879.908" sn="6.02683" a="40.7749" fwhm="0.0633874" res="14208.9" algo="Sum"/><pk mz="901.56964559" i="912.784" sn="6.26851" a="61.7384" fwhm="0.0563591" res="15996.9" algo="Sum"/><pk mz="902.59191040" i="910.74" sn="6.27033" a="45.113" fwhm="0.0581029" res="15534.4" algo="Sum"/><pk mz="902.61492238" i="916.345" sn="6.30889" a="24.076" fwhm="0.0355482" res="25391.3" algo="Sum"/><pk mz="907.69872746" i="1397.93" sn="9.77592" a="95.1572" fwhm="0.0547215" res="16587.6" algo="Sum"/><pk mz="908.70016503" i="1099.89" sn="7.70639" a="85.3102" fwhm="0.0823214" res="11038.4" algo="Sum"/><pk mz="913.61916802" i="1610.39" sn="11.4218" a="96.4419" fwhm="0.0539137" res="16945.9" algo="Sum"/><pk mz="914.62449312" i="1285.65" sn="9.14847" a="93.7619" fwhm="0.0613126" res="14917.4" algo="Sum"/><pk mz="916.53257874" i="904.99" sn="6.47626" a="64.3389" fwhm="0.0959105" res="9556.12" algo="Sum"/><pk mz="929.60580622" i="943.242" sn="6.99474" a="79.7315" fwhm="0.0789297" res="11777.6" algo="Sum"/><pk mz="930.61342090" i="920.65" sn="6.84927" a="80.8194" fwhm="0.0825094" res="11278.9" algo="Sum"/><pk mz="963.58287257" i="861.612" sn="7.04072" a="64.0882" fwhm="0.0560367" res="17195.6" algo="Sum"/><pk mz="1051.79398579" i="5304.4" sn="63.3643" a="294.828" fwhm="0.0481202" res="21857.6" algo="Sum"/><pk mz="1052.79719516" i="3644.53" sn="43.7567" a="198.147" fwhm="0.0493572" res="21330.2" algo="Sum"/><pk mz="1053.79919568" i="1750.41" sn="21.1003" a="111.101" fwhm="0.050896" res="20704.9" algo="Sum"/><pk mz="1067.78027297" i="1617.24" sn="20.7218" a="107.488" fwhm="0.0591125" res="18063.5" algo="Sum"/><pk mz="1068.78206711" i="1121.95" sn="14.4183" a="68.7943" fwhm="0.0591435" res="18071" algo="Sum"/></ms_peaks><deconvolution_results/><annotation_list/><GMF_results/></ms_spectrum></DataAnalysis></analysis><checksums><DataAnalysis_checksum>9374f1a2425a6d2bb08a39d402f39d30</DataAnalysis_checksum></checksums></root>
